# Supplementary material for: Japanese GWAS identifies variants for bust-size, dysmenorrhea, and menstrual fever that are eQTLs for relevant protein-coding or long non-coding RNAs
Source: Sci Rep. 2018 May 31;8:8502. doi: 10.1038/s41598-018-25065-9 (PMC5981393; doi:10.1038/s41598-018-25065-9)
Supplement: Supplementary file 2 — Worksheets S1-S6 [file 41598_2018_25065_MOESM2_ESM.xlsx]

## Sheet: Worksheet S1 Legend
Column name	Description	Note
Phenotype	Phenotype
SignalID	Signal ID (Phenotype:chrNN:Start-End)
Chrom.	Chromosome
Cond. SNP index	Conditioned SNP index	Some regions had multiple independent SNPs. This index is the ID for which top SNP in the region this signal belongs.
Signal start (bp)	Start of imputed SNPs with r2>0.5
Signal end (bp)	End of imputed SNPs with r2>0.5
Top SNP rsid	rsID of top SNP
Top SNP pos. (bp)	Basepair position of top SNP (GRCh37/hg19 coordinates)
Top SNP AF	Alternate allele frequency from BEAGLE
Top SNP EAS AF	Alternate allele frequency of EAS 1000 Genomes Phase 3
Top SNP EUR AF	Alternate allele frequency of EUR 1000 Genomes Phase 3
Top SNP LL01 MAF_U	Alternate allele frequency of LL01 unaffected samples
Top SNP LL01 MAF_A	Alternate allele frequency of LL01 affected samples
Top SNP LL02 MAF_U	Alternate allele frequency of LL02 unaffected samples
Top SNP LL02 MAF_A	Alternate allele frequency of LL02 affected samples
Top SNP LL01 MAF	Alternate allele frequency of LL01 samples
Top SNP LL02 MAF	Alternate allele frequency of LL02 samples
Top SNP Beta	Beta coefficient from regression at top SNP
Top SNP Beta SE	Beta coefficient standard error from regression at top SNP
Top SNP Uncond. Meta. P	Unconditioned P-value of top SNP
SNP ct. (r2>0.5)	Number of SNPs with r2>0.5
SNP ct. (r2>0.8)	Number of SNPs with r2>0.8
SNP ct. (r2>0.9)	Number of SNPs with r2>0.9
GTd SNP ct. (r2>0.5)	Number of genotyped SNPs with r2>0.5
GTd SNP ct. (r2>0.8)	Number of genotyped SNPs with r2>0.8
Genes (r2>0.8)	Merged "Genes (All)" column across SNPs with r2>0.8
Genes (r2>0.5)	Merged "Genes (All)" column across SNPs with r2>0.5
FunctionallyAnnotated	Number of r2>0.8 SNPs with (Nonsynonymous mutation | Promoter.ct>0 | Enhancer.ct>0 | DNase.ct>0 | eQTL.ct>0)
GRASP hit ct.	Number of r2>0.8 SNPs with GRASP annotations
GWAS hit ct.	Number of r2>0.8 SNPs with NHGRI/EBI GWAS Catalog annotations
GWAS mod. LD min(P)	Minimum P-value in NHGRI/EBI GWAS Catalog for r2>0.5 SNPs
GWAS mod. LD PMIDs	PubMed IDs in NHGRI/EBI GWAS Catalog for r2>0.5 SNPs
GWAS mod. LD traits	Traits in NHGRI/EBI GWAS Catalog for r2>0.5 SNPs
GWAS high LD min(P)	Minimum P-value in NHGRI/EBI GWAS Catalog for r2>0.8 SNPs
GWAS high LD PMIDs	PubMed IDs in NHGRI/EBI GWAS Catalog for r2>0.8 SNPs
GWAS high LD traits	Traits in NHGRI/EBI GWAS Catalog for r2>0.8 SNPs
eQTL min(RE2 P)	Minimum RE2 P-value in GTExPortal Cer. 7 Metasoft eQTL multi-tissue data for r2>0.8 SNPs
eQTL min(P)	Minimum P-value in GTExPortal Cer. 7 Metasoft eQTL single-tissue data for r2>0.8 SNPs
eQTL genes	Genes in HaploReg eQTL annotation for r2>0.8 SNPs
GRASP min(P)	Minimum P-value in HaploReg GRASP annotation for r2>0.8 SNPs
GRASP PMIDs	PubMedIDs in HaploReg GRASP annotation for r2>0.8 SNPs
GRASP traits	Traits in HaploReg GRASP annotation for r2>0.8 SNPs
Note: Missing values represented as either -9999, 9999, or none depending on type of data.

## Sheet: Worksheet S2-S6 Legend
Column name	Description	Note
SignalID	Signal ID (Phenotype:chrNN:Start-End)
rsid	dbSNP rsID
Chrom	Chromosome
Pos. (bp)	Basepair position (GRCh37/hg19)
A1	Alternate (effect) allele
A2	GRCh37/hg19 reference allele
Imp. AF	BEAGLE imputed A1 alelle frequency
Imp. AR2	BEAGLE imputed allele r2
Imp. DR2	BEAGLE imputed diploid r2
Genotyped?	Was the SNP genotyped?
LL01 MAF	A1 frequency in LL01 samples
LL02 MAF	A1 frequency in LL02 samples
LL01 MAF_U	A1 frequency in LL01 unaffected samples
LL01 MAF_A	A1 frequency in LL01 affected samples
LL02 MAF_U	A1 frequency in LL02 unaffected samples
LL02 MAF_A	A1 frequency in LL02 affected samples
Uncond. metaanalysis P	Unconditioned meta-analysis P-value
Cond. SNP index	Conditioned SNP index	Some regions had multiple independent SNPs. This index is the ID for which top SNP in the region this signal belongs.
Top SNP rsid	rsID of top SNP
Beta	Beta-coefficient from regression
Beta SE	Beta-coefficient standard error from regression
OR	Odds ratio
P Cond. on SNP index-1	P-value conditioned on independent top SNPs with index above current signal (1..N-1)
P Cond. on SNP index	P-value conditioned on independent top SNPs + current signal (1..N)
r2 to top SNP	PLINK r2 to top SNP
D prime to top SNP	PLINK D' to top SNP
r2.equiv to top SNP	r2equiv to top SNP
Mod. LD (Yes>=1, No=0)	Filter flag for moderate LD SNPs
High. LD (Yes>=1, No=0)	Filter flag for high LD SNPs
InHaploReq?	Is the SNP in HaploReg?
In 1000G?	Is the SNP in 1000 Genomes Project reference haplotypes?
KG.AF	Alternate allele frequency across all 1000G samples
EAS_AF	Alternate allele frequency across EAS 1000G samples
EUR AF	Alternate allele frequency across EUR 1000G samples
AFR AF	Alternate allele frequency across AFR 1000G samples
AMR AF	Alternate allele frequency across AMR 1000G samples
SAS AF	Alternate allele frequency across SAS 1000G samples
GERP_cons	In conserved GERP element (0=No, Yes=1)
SiPhy_cons	Under selection based on SiPhy (0=No, Yes=1)
Genes (within)	Coding gene(s): SNP within gene's boundaries
Genes (SNP upstream)	Coding gene(s): SNP within 100 kb upstream of gene start
Genes (SNP downstream)	Coding gene(s): SNP within 40 kb downstream of gene end
Genes (All)	Coding gene(s): Merge of within/upstream/downstream + closest if within/upstream/downstream=='none'
Intronic	HaploReg dbSNP functional annotation: SNP in gene intron? (0=No, 1=Yes)
Nonsyn	HaploReg dbSNP functional annotation: SNP is nonsynonymous coding variant? (0=No, 1=Yes)
Syn	HaploReg dbSNP functional annotation: SNP is synonymous coding variant? (0=No, 1=Yes)
UTR3	HaploReg dbSNP functional annotation: SNP in gene 3'-UTR? (0=No, 1=Yes)
UTR5	HaploReg dbSNP functional annotation: SNP in gene 5'-UTR? (0=No, 1=Yes)
Motifs summary	HaploReg TF Motifs: TF motifs changed by SNP or integer number if motif count>3
GRASP hit ct.	HaploReg annotation: number of GRASP reports for this SNPs
GWAS hit ct.	Number of NHGRI/EBI GWAS Catalog entries for this SNPs
Promoter ct.	RoadMap Epigenomics 25-state imputed ChromHMM promoter element: Number of tissues in which element identified.
Enhancer ct.	RoadMap Epigenomics 25-state imputed ChromHMM enhancer element: Number of tissues in which element identified.
DNase ct.	RoadMap Epigenomics 25-state imputed ChromHMM Dnase HS element: Number of tissues in which element identified.
Biv.poised ct.	RoadMap Epigenomics 25-state imputed ChromHMM Biv.poised promoter element ct.: Number of tissues in which element identified.
Motifs ct.	HaploReg TF Motifs: Number of TF motifs changed by SNP
TFBS ct.	TFBS from ReMap Public+ENCODE
Mean (Prom/Enh/Biv.poised cts)	Mean count across non-zero vector of promoter ct., enhancer ct., and Biv. poised ct.
EpiMarkType ct.	Count of how many of Promoter ct., Enhancer ct., Dnase ct. and Motifs ct. columns are non-zero
eQTL genes	Genes in HaploReg eQTL annotation
eQTL min(P)	Minimum P-value across single-tissue p-value column in GTExPortal Ver. 7 multi-tissue eQTL data table
eQTL min(FE P)	Minimum fixed-effects P-value in GTExPortal Ver. 7 multi-tissue eQTL data table
eQTL min(RE P)	Minimum random-effects P-value in GTExPortal Ver. 7 multi-tissue eQTL data table
eQTL min(RE2 P)	Minimum Metasoft random-effects (RE2) P-value in GTExPortal Ver. 7 multi-tissue eQTL data table
GWAS details	Merged entries in NHGRI/EBI GWAS Catalog
GRASP details	Merged entries in HaploReg GRASP annotation
eQTL details	Merged single-tissue entries in GTExPortal Ver. 7 multi-tissue eQTL data table
PromoterGroups	RoadMap Epigenomics 25-state imputed ChromHMM promoter element: Tissue groups in which element identified
EnhancerGroups	RoadMap Epigenomics 25-state imputed ChromHMM enhancer element: Tissue groups in which element identified
DNaseGroups	RoadMap Epigenomics 25-state imputed ChromHMM Dnase HS element: Tissue groups in which element identified
BivPoisedGroups	RoadMap Epigenomics 25-state imputed ChromHMM Biv.poised promoter element: Tissue groups in which element identified
Motifs details	Merged entries in HaploReg Motifs annotation
TFBS details	TFBS gene details from ReMap Public+ENCODE
Missing values
Note: Missing values represented as either -9999, 9999, or none depending on type of data.

## Sheet: Worksheet S1
Phenotype	SignalID	Chrom.	Cond. SNP index	Signal start (bp)	Signal end (bp)	Top SNP rsid	Top SNP pos. (bp)	Top SNP AF	Top SNP EAS AF	Top SNP EUR AF	Top SNP LL01 MAF_U	Top SNP LL01 MAF_A	Top SNP LL02 MAF_U	Top SNP LL02 MAF_A	Top SNP LL01 MAF	Top SNP LL02 MAF	Top SNP Beta	Top SNP Beta SE	Top SNP Uncond. meta. P	SNP ct. (r2>0.5)	SNP ct. (r2>0.8)	SNP ct. (r2>0.9)	GTd SNP ct. (r2>0.5)	GTd SNP ct. (r2>0.8)	Genes (r2>0.8)	Genes (r2>0.5)	FunctionallyAnnotated	GRASP hit ct.	GWAS hit ct.	GWAS r2>0.5 min(P)	GWAS r2>0.5 PMIDs	GWAS r2>0.5 traits	eQTL min(RE2 P)	eQTL min(P)	eQTL genes	GRASP min(P)	GRASP PMIDs	GRASP traits
Bust size	bust_size:chr6:151916064-151986594	6	1	151916064	151986594	rs6557160	151949582	0.25	0.3403	0.2982	-9999	-9999	-9999	-9999	-9999	0.251	0.2542	0.03075	1.721e-16	72	43	31	12	7	CCDC170,ESR1	CCDC170,ESR1	40	4	9	3e-54	29059683,29058716,27117709,25751625,23535733,19219042,27354352,27182965,22747683,19079262,23544013,25342443,21263130	Breast cancer,Breast cancer (estrogen-receptor negative),Breast Cancer in BRCA1 mutation carriers,Breast size,Bone mineral density (spine),Mammographic density (dense area)	9999	9999	none	5.2e-06	21829388,19680542	Gene expression of CUZD1///FAM24B///AC073585.8 in blood,Gene expression of [probe 3290553 centered at chr8:109275811] in blood,Gene expression of probeset 2931702 in osteoblasts,Gene expression of probeset 2931713 in lymphoblastoid cell lines,Gene expression of probeset 2931714 in lymphoblastoid cell lines
Bust size	bust_size:chr8:36758946-36912024	8	1	36758946	36912024	rs146992477	36842055	0.38	0.3105	0.1372	-9999	-9999	-9999	-9999	-9999	0.3805	-0.1581	0.02718	6.246e-09	58	17	16	5	3	KCNU1	KCNU1,RP11-419C23.1	16	0	5	7e-31	27182965,25342443,29059683,22747683,29058716,28869590,25751625,27117709	Breast size,Mammographic density (non-dense area),Breast cancer,Breast cancer (estrogen-receptor negative),Type 2 diabetes,Percent mammographic density	4.12087e-14	1.85087e-13	RP11-419C23.1;ZNF703	9999	none	none
Dysmenorrhea (pain severity)	menstrual_pain.linear:chr1:115808551-115829943	1	1	115808551	115829943	rs12030576	115817221	0.59	0.502	0.3429	-9999	-9999	-9999	-9999	0.594	0.5958	-0.419669	0.0462402	1.12797e-19	28	28	24	2	2	RP4-663N10.1,NGF	RP4-663N10.1,NGF	26	8	2	4e-14	27454463,27322543	Dysmenorrheic pain,Migraine	1.82839e-15	1.41452e-09	RP4-663N10.1	9.38e-06	20502693,21886157,21637794	Gene expression of BARX2 in peripheral blood monocytes,Serum ratio of (gamma-glutamylmethionine*)/(tetradecanedioate),Serum concentration of methionine,Gene expression of NGF [transcript NM_002506 probe A_23_P115190] in liver
Dysmenorrhea (pain severity)	menstrual_pain.linear:chr2:113478370-113576726	2	1	113478370	113576726	rs80111889	113567430	0.73	0.7024	0.325	-9999	-9999	-9999	-9999	0.7433	0.7325	-0.424936	0.0516428	1.89785e-16	98	42	41	18	11	IL1B,IL1A,AC079753.1,CKAP2L,IL37,NT5DC4	IL1B,IL1A,AC079753.1,CKAP2L,IL37,NT5DC4,AC079922.3	40	2	2	1e-09	28537267,20844546	Endometriosis	5.42476e-27	3.83136e-09	AC079753.4;IL1A;IL36B;IL37	0.00018	21886157	Serum ratio of (1-palmitoylglycerophosphoinositol*)/(cysteine-glutathione disulfide),Serum ratio of (3-indoxyl sulfate)/(homocitrulline),Serum ratio of (2-hydroxybutyrate (AHB))/(sebacate (decanedioate))
Pain medicine use during menstruation	menstrual_pain_medicine:chr1:115808551-115831783	1	1	115808551	115831783	rs6657049	115825531	0.59	0.503	0.3588	0.6092	0.5607	0.6123	0.5552	-9999	-9999	-0.221324	0.0301771	2.23107e-13	30	28	27	3	2	RP4-663N10.1,NGF	RP4-663N10.1,NGF	26	8	2	4e-14	27454463,27322543	Dysmenorrheic pain,Migraine	1.82839e-15	1.41452e-09	RP4-663N10.1	9.38e-06	20502693,21886157,21637794	Gene expression of BARX2 in peripheral blood monocytes,Serum ratio of (gamma-glutamylmethionine*)/(tetradecanedioate),Serum concentration of methionine,Gene expression of NGF [transcript NM_002506 probe A_23_P115190] in liver
Pain medicine use during menstruation	menstrual_pain_medicine:chr2:113529183-113877023	2	1	113529183	113877023	rs11123155	113790258	0.71	0.7242	0.5845	0.722	0.6806	0.7188	0.6774	-9999	-9999	-0.193721	0.0320723	1.53978e-09	108	21	10	19	1	IL36B,IL36A,IL36RN,IL1F10,IL1RN,IL36G	IL36B,IL36A,IL36RN,IL1F10,IL1RN,IL36G,PSD4,IL1A,CKAP2L,NT5DC4,AC079753.1,IL1B,IL37	21	4	0	9999	none	none	2.89742e-106	3.8765e-41	AC016683.6;IL1A;IL1RN;IL36A;IL36B;IL36RN;IL37;PAX8;PSD4;RP11-395L14.5	1.17e-08	20485568,21572414,21886157,21829388	Methylation levels at chr2:113542303-113542353 [hg18 coord probe cg05949173] in Frontal cortex,Betaine:Choline,Serum concentration of 1-linoleoylglycerophosphoethanolamine*,Serum ratio of (pyruvate)/(tetradecanedioate),Gene expression of IL1RN in blood
Menstrual (QOL impact): fever	menstrual_symptoms.fever:chr6:154333183-154460737	6	1	154333183	154460737	rs17181171	154409816	0.03	0.0427	0.0954	0.0281	0.09821	0.02666	0.04459	-9999	-9999	1.02382	0.182369	1.97717e-08	115	65	2	15	10	OPRM1	OPRM1,IPCEF1,CNKSR3	20	4	0	9999	none	none	5.19726e-13	1.53667e-07	OPRM1	5.85e-06	20502693,20833654,22233810	Gene expression of ISOC2 in peripheral blood monocytes,Gene expression of OPRM1 in CD4+ lymphocytes,Gene expression of OPRM1 (ENSG00000112038) in dendritic cells
Menstrual (QOL impact): Dysmenorrhea	menstrual_symptoms.menstrual_pain:chr1:115808551-115829943	1	1	115808551	115829943	rs12030576	115817221	0.59	0.502	0.3429	0.6321	0.5709	0.6163	0.5842	-9999	-9999	-0.197549	0.0289236	8.4887e-12	28	26	19	2	1	RP4-663N10.1,NGF	RP4-663N10.1,NGF	24	6	2	4e-14	27454463,27322543	Dysmenorrheic pain,Migraine	1.82839e-15	1.41452e-09	RP4-663N10.1	9.38e-06	20502693,21886157	Gene expression of BARX2 in peripheral blood monocytes,Serum ratio of (gamma-glutamylmethionine*)/(tetradecanedioate),Serum concentration of methionine
Menstrual (QOL impact): Dysmenorrhea	menstrual_symptoms.menstrual_pain:chr2:113478370-113576902	2	1	113478370	113576902	rs10167914	113563361	0.74	0.7054	0.325	0.7712	0.7274	0.7596	0.7184	-9999	-9999	-0.227883	0.0325863	2.68667e-12	97	41	38	19	10	IL1A,IL1B,AC079753.1,CKAP2L,IL37,NT5DC4	IL1A,IL1B,AC079753.1,CKAP2L,IL37,NT5DC4,AC079922.3	39	2	2	1e-09	28537267,20844546	Endometriosis	5.42476e-27	3.83136e-09	AC079753.4;IL1A;IL36B;IL37	0.00018	21886157	Serum ratio of (1-palmitoylglycerophosphoinositol*)/(cysteine-glutathione disulfide),Serum ratio of (3-indoxyl sulfate)/(homocitrulline),Serum ratio of (2-hydroxybutyrate (AHB))/(sebacate (decanedioate))

## Sheet: Worksheet S2
SignalID	rsid	Chrom	Pos. (bp)	A1	A2	Imp. AF	Imp. AR2	Imp. DR2	Genotyped?	LL02 MAF	Uncond. metaanalysis P	Cond. SNP index	Top SNP rsid	Beta	Beta SE	OR	P Cond. on SNP index-1	P Cond. on SNP index	r2 to top SNP	D prime to top SNP	r2.equiv to top SNP	Mod. LD (Yes>=1, No=0)	High. LD (Yes>=1, No=0)	InHaploReq?	In 1000G?	KG.AF	EAS_AF	EUR AF	AFR AF	AMR AF	SAS AF	GERP_cons	SiPhy_cons	Genes (within)	Genes (SNP upstream)	Genes (SNP downstream)	Genes (All)	Intronic	Nonsyn	Syn	UTR3	UTR5	Motifs summary	GRASP hit ct.	GWAS hit ct.	Promoter ct.	Enhancer ct.	DNase ct.	Biv.poised ct.
bust_size:chr6:151916064-151986594	rs6557160	6	151949582	C	A	0.25	0.99	0.99	No	0.251	1.721e-16	1	rs6557160	0.2542	0.03075	1.28943	1.721e-16	1	1	1	1	1	1	Yes	Yes	0.354433	0.3403	0.2982	0.4955	0.2493	0.3108	0	0	none	ESR1	CCDC170	CCDC170,ESR1	-9999	-9999	-9999	-9999	-9999	4	0	0	0	27	10	9
bust_size:chr6:151916064-151986594	rs11155805	6	151947326	G	A	0.25	0.99	0.99	No	0.2496	2.32e-16	1	rs6557160	0.2536	0.03082	1.28866	2.32e-16	1	0.993694	1	0.991772	1	1	Yes	Yes	0.354433	0.3403	0.2982	0.4955	0.2493	0.3108	0	0	none	ESR1	CCDC170	CCDC170,ESR1	-9999	-9999	-9999	-9999	-9999	NF-Y_disc1	0	0	0	0	0	0
bust_size:chr6:151916064-151986594	rs7740686	6	151948173	T	A	0.25	0.99	0.99	No	0.2496	2.32e-16	1	rs6557160	0.2536	0.03082	1.28866	2.32e-16	1	0.993694	1	0.991772	1	1	Yes	Yes	0.354034	0.3403	0.2982	0.4939	0.2493	0.3108	0	0	none	ESR1	CCDC170	CCDC170,ESR1	-9999	-9999	-9999	-9999	-9999	0	0	0	0	0	0	0
bust_size:chr6:151916064-151986594	rs7763637	6	151949312	A	G	0.25	0.99	0.99	No	0.2498	2.6e-16	1	rs6557160	0.2532	0.03082	1.28814	2.6e-16	1	0.99416	1	0.988633	1	1	Yes	Yes	0.354233	0.3403	0.2982	0.4947	0.2493	0.3108	0	0	none	ESR1	CCDC170	CCDC170,ESR1	-9999	-9999	-9999	-9999	-9999	Pou2f2_known1;Pou2f2_known2;Pou2f2_known6	0	0	1	30	5	7
bust_size:chr6:151916064-151986594	rs6913578	6	151949806	C	A	0.25	1	1	Yes	0.2509	2.671e-16	1	rs6557160	0.2526	0.03076	1.28737	2.671e-16	1	0.999064	1	0.987891	1	1	Yes	Yes	0.350439	0.3393	0.2903	0.4955	0.2349	0.3098	0	0	none	ESR1	CCDC170	CCDC170,ESR1	-9999	-9999	-9999	-9999	-9999	0	0	0	0	13	0	2
bust_size:chr6:151916064-151986594	rs6900157	6	151954127	C	T	0.28	0.99	0.99	No	0.276	5.152e-16	1	rs6557160	0.2431	0.02989	1.2752	5.152e-16	0.2639	0.883438	0.99901	0.933092	1	1	Yes	Yes	0.41853	0.3591	0.3141	0.702	0.2594	0.317	0	0	none	ESR1	CCDC170	CCDC170,ESR1	-9999	-9999	-9999	-9999	-9999	11	2	0	0	0	0	1
bust_size:chr6:151916064-151986594	rs60705924	6	151955985	G	A	0.28	0.99	0.99	No	0.276	5.152e-16	1	rs6557160	0.2431	0.02989	1.2752	5.152e-16	0.2639	0.883438	0.99901	0.933092	1	1	Yes	Yes	0.413738	0.3591	0.3012	0.6982	0.2522	0.316	0	0	none	ESR1	CCDC170	CCDC170,ESR1	-9999	-9999	-9999	-9999	-9999	GR_known9;VDR_2	0	0	0	0	0	0
bust_size:chr6:151916064-151986594	rs6930633	6	151958091	G	A	0.28	0.99	0.99	No	0.276	5.152e-16	1	rs6557160	0.2431	0.02989	1.2752	5.152e-16	0.2639	0.883438	0.99901	0.933092	1	1	Yes	Yes	0.414537	0.3591	0.3012	0.7012	0.2522	0.316	0	0	none	ESR1	CCDC170	CCDC170,ESR1	-9999	-9999	-9999	-9999	-9999	Gfi1_3;p300_disc2	0	0	0	0	0	0
bust_size:chr6:151916064-151986594	rs3734806	6	151941461	A	G	0.25	0.99	0.99	No	0.2467	5.711e-16	1	rs6557160	0.2514	0.03096	1.28582	5.711e-16	0.8282	0.954855	0.987329	0.961762	1	1	Yes	Yes	0.353235	0.3363	0.2982	0.5008	0.2507	0.3006	0	0	CCDC170	ESR1	none	CCDC170,ESR1	0	0	0	1	0	Hic1_2	2	0	0	17	1	0
bust_size:chr6:151916064-151986594	rs3757322	6	151942194	G	T	0.25	0.99	0.99	No	0.2467	5.711e-16	1	rs6557160	0.2514	0.03096	1.28582	5.711e-16	0.8282	0.954855	0.987329	0.961762	1	1	Yes	Yes	0.353235	0.3363	0.2982	0.5008	0.2507	0.3006	0	0	CCDC170	ESR1	none	CCDC170,ESR1	0	0	0	1	0	EBF_known3	0	3	0	0	0	0
bust_size:chr6:151916064-151986594	rs9383935	6	151939848	T	C	0.23	1	1	Yes	0.2336	6.761e-16	1	rs6557160	0.2549	0.03147	1.29033	6.761e-16	0.356	0.879811	0.985065	0.933851	1	1	Yes	Yes	0.104433	0.3145	0.0785	0.0303	0.062	0.045	0	0	CCDC170	ESR1	none	CCDC170,ESR1	0	0	0	1	0	YY1_known5	0	0	0	0	0	0
bust_size:chr6:151916064-151986594	rs6557161	6	151950235	G	A	0.28	0.99	0.99	No	0.2845	8.057e-16	1	rs6557160	0.2402	0.02973	1.2715	8.057e-16	0.2139	0.843048	0.998988	0.914986	1	1	Yes	Yes	0.408147	0.3611	0.3131	0.6626	0.2579	0.317	0	0	none	ESR1	CCDC170	CCDC170,ESR1	-9999	-9999	-9999	-9999	-9999	6	0	0	0	5	0	0
bust_size:chr6:151916064-151986594	rs11155802	6	151945470	T	C	0.25	0.99	0.99	No	0.2451	9.331e-16	1	rs6557160	0.2503	0.03105	1.28441	9.331e-16	0.6929	0.969122	0.999759	0.943322	1	1	Yes	Yes	0.27516	0.3333	0.2922	0.2224	0.2161	0.3108	0	0	none	ESR1	CCDC170	CCDC170,ESR1	-9999	-9999	-9999	-9999	-9999	5	0	0	0	0	0	0
bust_size:chr6:151916064-151986594	rs11155803	6	151945669	C	T	0.25	0.98	0.99	No	0.2451	9.331e-16	1	rs6557160	0.2503	0.03105	1.28441	9.331e-16	0.6929	0.969122	0.999759	0.943322	1	1	Yes	Yes	0.276558	0.3343	0.2922	0.2269	0.2161	0.3108	0	0	none	ESR1	CCDC170	CCDC170,ESR1	-9999	-9999	-9999	-9999	-9999	Osr;RBP-Jkappa_1	0	0	0	0	0	0
bust_size:chr6:151916064-151986594	rs6929137	6	151936677	A	G	0.25	1	1	Yes	0.2461	9.442e-16	1	rs6557160	0.2502	0.03105	1.28428	9.442e-16	0.7762	0.944407	0.983432	0.946124	1	1	Yes	Yes	0.349441	0.3333	0.2952	0.4962	0.245	0.2975	1	1	CCDC170	ESR1	none	CCDC170,ESR1	0	1	0	0	0	Smad3_1;Smad_2	3	1	0	9	0	1
bust_size:chr6:151916064-151986594	rs58164038	6	151956201	G	A	0.27	0.98	0.98	No	0.2733	1.503e-15	1	rs6557160	0.2401	0.03001	1.27138	1.503e-15	0.3796	0.866977	0.982016	0.913611	1	1	Yes	Yes	0.399161	0.3552	0.2982	0.6528	0.245	0.3149	0	0	none	ESR1	CCDC170	CCDC170,ESR1	-9999	-9999	-9999	-9999	-9999	5	0	0	0	0	0	0
bust_size:chr6:151916064-151986594	rs2046210	6	151948366	A	G	0.28	1	1	Yes	0.2833	1.618e-15	1	rs6557160	0.2384	0.02984	1.26922	1.618e-15	0.305	0.839094	0.993423	0.905552	1	1	Yes	Yes	0.412141	0.3621	0.3211	0.6626	0.2723	0.318	0	0	none	ESR1	CCDC170	CCDC170,ESR1	-9999	-9999	-9999	-9999	-9999	0	1	5	0	0	0	0
bust_size:chr6:151916064-151986594	rs9397436	6	151952002	G	A	0.23	0.99	0.99	No	0.2338	1.897e-15	1	rs6557160	0.2505	0.03143	1.28467	1.897e-15	0.7655	0.906119	1	0.926521	1	1	Yes	Yes	0.114617	0.3125	0.0726	0.0703	0.049	0.0603	0	1	none	ESR1	CCDC170	CCDC170,ESR1	-9999	-9999	-9999	-9999	-9999	0	0	0	0	7	0	0
bust_size:chr6:151916064-151986594	rs9397437	6	151952332	A	G	0.23	0.99	0.99	No	0.2338	1.897e-15	1	rs6557160	0.2505	0.03143	1.28467	1.897e-15	0.7655	0.906119	1	0.926521	1	1	Yes	Yes	0.104034	0.3125	0.0716	0.031	0.0476	0.0613	0	0	none	ESR1	CCDC170	CCDC170,ESR1	-9999	-9999	-9999	-9999	-9999	5	0	4	0	7	0	0
bust_size:chr6:151916064-151986594	rs58343273	6	151953180	G	A	0.23	0.99	0.99	No	0.2338	1.897e-15	1	rs6557160	0.2505	0.03143	1.28467	1.897e-15	0.7655	0.906119	1	0.926521	1	1	Yes	Yes	0.191294	0.3125	0.0785	0.3389	0.0821	0.0603	0	0	none	ESR1	CCDC170	CCDC170,ESR1	-9999	-9999	-9999	-9999	-9999	Mrg1::Hoxa9_2;p300_disc7	0	0	0	5	0	2
bust_size:chr6:151916064-151986594	rs9383590	6	151953765	C	T	0.23	0.99	0.99	No	0.2338	1.897e-15	1	rs6557160	0.2505	0.03143	1.28467	1.897e-15	0.7655	0.906119	1	0.926521	1	1	Yes	Yes	0.100839	0.3125	0.0716	0.0204	0.0461	0.0603	0	0	none	ESR1	CCDC170	CCDC170,ESR1	-9999	-9999	-9999	-9999	-9999	Pou2f2_known11;Pou6f1_2;Zfp410	0	0	0	0	0	3
bust_size:chr6:151916064-151986594	rs9397068	6	151953859	A	G	0.23	0.99	0.99	No	0.2338	1.897e-15	1	rs6557160	0.2505	0.03143	1.28467	1.897e-15	0.7655	0.906119	1	0.926521	1	1	Yes	Yes	0.100839	0.3125	0.0716	0.0204	0.0461	0.0603	0	0	none	ESR1	CCDC170	CCDC170,ESR1	-9999	-9999	-9999	-9999	-9999	HP1-site-factor	0	0	0	0	0	1
bust_size:chr6:151916064-151986594	rs60954078	6	151955914	G	A	0.23	0.99	0.99	No	0.2338	1.897e-15	1	rs6557160	0.2505	0.03143	1.28467	1.897e-15	0.7655	0.906119	1	0.926521	1	1	Yes	Yes	0.200479	0.3125	0.0795	0.3722	0.0836	0.0603	0	0	none	ESR1	CCDC170	CCDC170,ESR1	-9999	-9999	-9999	-9999	-9999	0	0	1	0	0	0	0
bust_size:chr6:151916064-151986594	rs9383937	6	151957119	C	T	0.23	0.99	0.99	No	0.2338	1.897e-15	1	rs6557160	0.2505	0.03143	1.28467	1.897e-15	0.7655	0.906119	1	0.926521	1	1	Yes	Yes	0.105032	0.3125	0.0716	0.0356	0.0476	0.0603	0	0	none	ESR1	CCDC170	CCDC170,ESR1	-9999	-9999	-9999	-9999	-9999	Irf_known2	0	0	0	0	5	0
bust_size:chr6:151916064-151986594	rs12173562	6	151957570	T	C	0.23	0.99	0.99	No	0.2338	1.897e-15	1	rs6557160	0.2505	0.03143	1.28467	1.897e-15	0.7655	0.906119	1	0.926521	1	1	Yes	Yes	0.100839	0.3125	0.0716	0.0204	0.0461	0.0603	0	0	none	ESR1	CCDC170	CCDC170,ESR1	-9999	-9999	-9999	-9999	-9999	Esr2;GR_known4;T3R	0	0	0	0	0	0
bust_size:chr6:151916064-151986594	rs6912323	6	151958612	T	G	0.23	0.99	0.99	No	0.2338	1.897e-15	1	rs6557160	0.2505	0.03143	1.28467	1.897e-15	0.7655	0.906119	1	0.926521	1	1	Yes	Yes	0.200679	0.3125	0.0795	0.3729	0.0836	0.0603	0	0	none	ESR1	CCDC170	CCDC170,ESR1	-9999	-9999	-9999	-9999	-9999	8	0	0	0	0	0	0
bust_size:chr6:151916064-151986594	rs146723925	6	151946173	G	GAA	0.29	0.96	0.97	No	0.2841	1.924e-15	1	rs6557160	0.2358	0.02959	1.26592	1.924e-15	0.1814	0.790412	0.968658	0.886465	1	1	Yes	Yes	0.404553	0.3433	0.3231	0.6392	0.2767	0.3252	0	0	none	ESR1	CCDC170	CCDC170,ESR1	-9999	-9999	-9999	-9999	-9999	9	0	0	0	3	0	2
bust_size:chr6:151916064-151986594	rs9397435	6	151951220	G	A	0.23	1	1	Yes	0.2341	1.929e-15	1	rs6557160	0.2506	0.03145	1.2848	1.929e-15	0.761	0.906039	0.999487	0.925898	1	1	Yes	Yes	0.115216	0.3125	0.0736	0.0719	0.049	0.0603	0	0	none	ESR1	CCDC170	CCDC170,ESR1	-9999	-9999	-9999	-9999	-9999	Pou5f1_disc1;Sox_3	0	0	0	20	6	0
bust_size:chr6:151916064-151986594	rs3734805	6	151939350	C	A	0.23	0.99	0.99	No	0.2333	1.956e-15	1	rs6557160	0.2508	0.03148	1.28505	1.956e-15	0.5695	0.881604	0.986866	0.917529	1	1	Yes	Yes	0.105032	0.3155	0.0785	0.031	0.062	0.046	0	0	CCDC170	ESR1	none	CCDC170,ESR1	0	0	0	1	0	p300_disc10	0	1	0	1	0	0
bust_size:chr6:151916064-151986594	rs12665607	6	151946629	A	T	0.23	0.99	0.99	No	0.2317	2.164e-15	1	rs6557160	0.2511	0.03157	1.28544	2.164e-15	0.7088	0.89633	1	0.920773	1	1	Yes	Yes	0.103634	0.3135	0.0795	0.0159	0.0605	0.0613	0	0	none	ESR1	CCDC170	CCDC170,ESR1	-9999	-9999	-9999	-9999	-9999	Ik-1_1;Ik-2_1;STAT_known5	0	1	0	5	0	0
bust_size:chr6:151916064-151986594	rs75859313	6	151935539	C	G	0.28	0.98	0.98	No	0.2802	2.262e-15	1	rs6557160	0.2383	0.02998	1.26909	2.262e-15	0.1911	0.79466	0.960358	0.883442	1	1	Yes	Yes	0.362021	0.3562	0.3191	0.5023	0.2464	0.3047	0	0	CCDC170	ESR1	none	CCDC170,ESR1	1	0	0	0	0	Foxc1_2;Foxp1;Pou2f2_known2	0	0	0	0	0	0
bust_size:chr6:151916064-151986594	rs74295874	6	151947757	T	C	0.23	0.99	0.99	No	0.2324	2.42e-15	1	rs6557160	0.2504	0.03154	1.28454	2.42e-15	0.7738	0.899884	1	0.92011	1	1	Yes	Yes	0.103634	0.3135	0.0795	0.0159	0.0605	0.0613	0	0	none	ESR1	CCDC170	CCDC170,ESR1	-9999	-9999	-9999	-9999	-9999	ATF3_disc3	0	0	0	0	0	0
bust_size:chr6:151916064-151986594	rs11155804	6	151946152	A	T	0.28	0.99	0.99	No	0.2787	2.712e-15	1	rs6557160	0.2377	0.02999	1.26833	2.712e-15	0.269	0.813598	0.968344	0.887863	1	1	Yes	Yes	0.340855	0.3542	0.3141	0.4198	0.2406	0.319	0	0	none	ESR1	CCDC170	CCDC170,ESR1	-9999	-9999	-9999	-9999	-9999	4	0	2	0	3	0	2
bust_size:chr6:151916064-151986594	rs9383936	6	151944614	A	G	0.23	0.98	0.99	No	0.2319	3.486e-15	1	rs6557160	0.2494	0.03159	1.28326	3.486e-15	0.8191	0.893279	0.997926	0.911622	1	1	Yes	Yes	0.104433	0.3135	0.0795	0.025	0.0634	0.0511	1	0	none	ESR1	CCDC170	CCDC170,ESR1	-9999	-9999	-9999	-9999	-9999	AP-2rep;CTCF_disc1;Pax-5_known3	0	0	0	0	0	0
bust_size:chr6:151916064-151986594	rs1293960	6	151970639	G	C	0.69	0.9	0.91	No	0.7104	3.683e-15	1	rs6557160	-0.2328	0.02951	0.792312	3.683e-15	0.3347	0.822721	0.997441	0.885452	1	1	Yes	Yes	0.614816	0.629	0.5954	0.5295	0.7233	0.6585	0	0	none	ESR1	CCDC170	CCDC170,ESR1	-9999	-9999	-9999	-9999	-9999	E2F_known3	0	0	0	0	0	0
bust_size:chr6:151916064-151986594	rs17081533	6	151958815	C	T	0.26	1	1	Yes	0.2588	3.968e-15	1	rs6557160	0.2399	0.03046	1.27112	3.968e-15	0.226	0.788816	0.900642	0.87258	1	1	Yes	Yes	0.248403	0.3323	0.1004	0.5061	0.1052	0.0675	0	0	none	ESR1	CCDC170	CCDC170,ESR1	-9999	-9999	-9999	-9999	-9999	0	0	0	0	0	0	0
bust_size:chr6:151916064-151986594	rs12173570	6	151957714	T	C	0.26	0.99	0.99	No	0.259	4.533e-15	1	rs6557160	0.2392	0.03042	1.27023	4.533e-15	0.2544	0.790823	0.902701	0.872173	1	1	Yes	Yes	0.248602	0.3323	0.1014	0.5061	0.1052	0.0675	0	0	none	ESR1	CCDC170	CCDC170,ESR1	-9999	-9999	-9999	-9999	-9999	p300_disc5	0	1	0	0	0	0
bust_size:chr6:151916064-151986594	rs852003	6	151962202	T	C	0.33	0.95	0.96	No	0.3305	8.521e-15	1	rs6557160	0.2209	0.02839	1.2472	8.521e-15	0.07978	0.688885	0.998874	0.822838	1	1	Yes	Yes	0.566693	0.4325	0.5716	0.7398	0.4251	0.5665	0	0	none	ESR1	CCDC170	CCDC170,ESR1	-9999	-9999	-9999	-9999	-9999	7	0	0	0	0	0	1
bust_size:chr6:151916064-151986594	rs865898	6	151963697	T	C	0.33	0.95	0.96	No	0.3309	1.15e-14	1	rs6557160	0.2197	0.02838	1.2457	1.15e-14	0.0902	0.687233	0.998872	0.817961	1	1	Yes	Yes	0.566893	0.4365	0.5706	0.739	0.4222	0.5675	0	0	none	ESR1	CCDC170	CCDC170,ESR1	-9999	-9999	-9999	-9999	-9999	Nanog_disc4;Pou1f1_2;RXRA_known4	0	0	0	0	0	1
bust_size:chr6:151916064-151986594	rs373519607	6	151943165	CT	C	0.23	0.93	0.94	No	0.2336	1.165e-14	1	rs6557160	0.2438	0.03149	1.27609	1.165e-14	0.937	0.885946	0.984927	0.882087	1	1	No	Yes	0.208267	0.2837	0.2207	0.1838	0.1599	0.1851			none	ESR1	CCDC170	CCDC170,ESR1	0	0	0	0	0		-9999	0	0	0	0	0
bust_size:chr6:151916064-151986594	rs9383589	6	151940260	G	A	0.23	0.98	0.98	No	0.2312	1.204e-14	1	rs6557160	0.2445	0.0316	1.27698	1.204e-14	0.9809	0.873936	0.988286	0.882441	1	1	Yes	Yes	0.102236	0.3135	0.0785	0.0219	0.062	0.046	0	0	CCDC170	ESR1	none	CCDC170,ESR1	0	0	0	1	0	0	0	0	0	0	0	0
bust_size:chr6:151916064-151986594	rs9371545	6	151969740	A	G	0.24	1	1	Yes	0.2419	2.038e-14	1	rs6557160	0.2389	0.03115	1.26985	2.038e-14	0.9056	0.861841	0.952891	0.865741	1	1	Yes	Yes	0.101637	0.3194	0.0726	0.0174	0.0461	0.0603	0	0	none	ESR1	CCDC170	CCDC170,ESR1	-9999	-9999	-9999	-9999	-9999	CEBPB_known2	0	0	0	17	0	0
bust_size:chr6:151916064-151986594	rs77275268	6	151969198	T	C	0.24	0.99	0.99	No	0.2418	2.501e-14	1	rs6557160	0.238	0.03114	1.26871	2.501e-14	0.8515	0.862147	0.95316	0.858404	1	1	Yes	Yes	0.104034	0.3194	0.0726	0.0257	0.0476	0.0603	0	0	none	ESR1	CCDC170	CCDC170,ESR1	-9999	-9999	-9999	-9999	-9999	0	0	0	0	12	0	0
bust_size:chr6:151916064-151986594	rs9478232	6	151956257	A	G	0.63	0.98	0.98	No	0.6224	2.955e-14	1	rs6557160	-0.2096	0.02751	0.810909	2.955e-14	0.02822	0.557493	0.998403	0.759949	1	0	Yes	Yes	0.429313	0.5556	0.4274	0.2542	0.5764	0.4335	0	0	none	ESR1	CCDC170	CCDC170,ESR1	-9999	-9999	-9999	-9999	-9999	DMRT5	0	0	0	0	0	0
bust_size:chr6:151916064-151986594	rs7774781	6	151950723	T	C	0.61	0.98	0.98	No	0.6137	3.129e-14	1	rs6557160	-0.2095	0.02752	0.81099	3.129e-14	0.02182	0.535465	0.998688	0.751287	1	0	Yes	Yes	0.395966	0.5526	0.4165	0.1452	0.5648	0.4325	0	0	none	ESR1	CCDC170	CCDC170,ESR1	-9999	-9999	-9999	-9999	-9999	6	0	0	0	5	0	0
bust_size:chr6:151916064-151986594	rs11359657	6	151951793	G	GC	0.61	0.98	0.98	No	0.6137	3.129e-14	1	rs6557160	-0.2095	0.02752	0.81099	3.129e-14	0.02182	0.535864	0.998689	0.751287	1	0	Yes	Yes	0.425319	0.5526	0.4175	0.2534	0.5692	0.4325	0	0	none	ESR1	CCDC170	CCDC170,ESR1	-9999	-9999	-9999	-9999	-9999	LBP-1_1;Rad21_disc7	0	0	0	10	0	0
bust_size:chr6:151916064-151986594	rs34020664	6	151951796	G	T	0.61	0.98	0.98	No	0.6137	3.129e-14	1	rs6557160	-0.2095	0.02752	0.81099	3.129e-14	0.02182	0.535864	0.998689	0.751287	1	0	Yes	Yes	0.425319	0.5526	0.4175	0.2534	0.5692	0.4325	0	0	none	ESR1	CCDC170	CCDC170,ESR1	-9999	-9999	-9999	-9999	-9999	5	0	0	0	10	0	0
bust_size:chr6:151916064-151986594	rs6917575	6	151947539	T	C	0.62	0.98	0.98	No	0.6146	3.991e-14	1	rs6557160	-0.2088	0.02754	0.811558	3.991e-14	0.02235	0.529831	0.991484	0.745244	1	0	Yes	Yes	0.421126	0.5516	0.4085	0.2534	0.5548	0.4315	0	0	none	ESR1	CCDC170	CCDC170,ESR1	-9999	-9999	-9999	-9999	-9999	TCF12_disc4;Zbtb3	0	0	0	0	0	0
bust_size:chr6:151916064-151986594	rs6901351	6	151947736	G	A	0.62	0.98	0.98	No	0.6146	3.991e-14	1	rs6557160	-0.2088	0.02754	0.811558	3.991e-14	0.02235	0.529831	0.991484	0.745244	1	0	Yes	Yes	0.421126	0.5516	0.4085	0.2534	0.5548	0.4315	0	0	none	ESR1	CCDC170	CCDC170,ESR1	-9999	-9999	-9999	-9999	-9999	5	0	0	0	0	0	0
bust_size:chr6:151916064-151986594	rs1293964	6	151967175	T	C	0.33	0.95	0.96	No	0.3337	5.843e-14	1	rs6557160	0.2134	0.02833	1.23788	5.843e-14	0.1649	0.67599	0.998294	0.7898	1	0	Yes	Yes	0.596645	0.4345	0.5696	0.8525	0.4265	0.5665	0	0	none	ESR1	CCDC170	CCDC170,ESR1	-9999	-9999	-9999	-9999	-9999	AP-1_disc4;Evi-1_4;Pou3f1	0	0	0	0	0	0
bust_size:chr6:151916064-151986594	rs6906130	6	151939873	T	C	0.37	1	1	Yes	0.3726	8.494e-14	1	rs6557160	0.2069	0.02765	1.22986	8.494e-14	0.0341	0.524137	0.961081	0.736075	1	0	Yes	Yes	0.531749	0.4276	0.504	0.7557	0.3804	0.4724	0	0	CCDC170	ESR1	none	CCDC170,ESR1	0	0	0	1	0	ERalpha-a_known3;LXR_2	0	0	0	0	0	0
bust_size:chr6:151916064-151986594	rs1293961	6	151969912	C	G	0.33	0.95	0.96	No	0.3336	9.17e-14	1	rs6557160	0.2116	0.02832	1.23565	9.17e-14	0.1982	0.676585	0.997444	0.782451	1	0	Yes	Yes	0.599042	0.4345	0.5696	0.854	0.4265	0.5767	0	0	none	ESR1	CCDC170	CCDC170,ESR1	-9999	-9999	-9999	-9999	-9999	Myc_disc10	0	0	0	13	0	0
bust_size:chr6:151916064-151986594	rs851974	6	151971687	A	G	0.33	0.93	0.95	No	0.3326	1.123e-13	1	rs6557160	0.2109	0.02833	1.23479	1.123e-13	0.2016	0.67312	0.992909	0.777337	1	0	Yes	Yes	0.592851	0.4315	0.5596	0.8563	0.4164	0.5624	0	0	none	ESR1	CCDC170	CCDC170,ESR1	-9999	-9999	-9999	-9999	-9999	0	0	0	0	0	0	0
bust_size:chr6:151916064-151986594	rs7752591	6	151947068	A	G	0.37	0.99	0.99	No	0.3742	1.147e-13	1	rs6557160	0.2053	0.02759	1.22789	1.147e-13	0.05079	0.548629	0.986629	0.738775	1	0	Yes	Yes	0.530152	0.4335	0.505	0.739	0.3746	0.4836	0	0	none	ESR1	CCDC170	CCDC170,ESR1	-9999	-9999	-9999	-9999	-9999	0	1	0	0	0	0	0
bust_size:chr6:151916064-151986594	rs3734804	6	151939181	A	G	0.37	0.99	0.99	No	0.372	2.047e-13	1	rs6557160	0.204	0.0277	1.2263	2.047e-13	0.04747	0.525569	0.9615	0.720956	1	0	Yes	Yes	0.53155	0.4276	0.504	0.7564	0.3804	0.4703	1	1	CCDC170	ESR1	none	CCDC170,ESR1	0	1	0	0	0	5	0	0	0	1	0	0
bust_size:chr6:151916064-151986594	rs4591859	6	151943639	C	T	0.37	0.99	0.99	No	0.3722	2.234e-13	1	rs6557160	0.2034	0.02767	1.22556	2.234e-13	0.04888	0.525299	0.961797	0.719354	1	0	Yes	Yes	0.46226	0.4266	0.5	0.5129	0.3473	0.4734	0	0	none	ESR1	CCDC170	CCDC170,ESR1	-9999	-9999	-9999	-9999	-9999	Sox_1	0	0	0	0	0	0
bust_size:chr6:151916064-151986594	rs10872676	6	151943977	T	C	0.37	0.99	0.99	No	0.3722	2.234e-13	1	rs6557160	0.2034	0.02767	1.22556	2.234e-13	0.04888	0.525299	0.961797	0.719354	1	0	Yes	Yes	0.46266	0.4266	0.501	0.5136	0.3473	0.4734	0	0	none	ESR1	CCDC170	CCDC170,ESR1	-9999	-9999	-9999	-9999	-9999	6	0	0	0	0	0	0
bust_size:chr6:151916064-151986594	rs5880935	6	151934085	T	TCTTTGTTTG	0.37	0.97	0.97	No	0.3689	2.376e-13	1	rs6557160	0.2027	0.0276	1.22471	2.376e-13	0.02992	0.493143	0.924798	0.704134	1	0	Yes	Yes	0.528355	0.4226	0.4901	0.7572	0.3703	0.4796	0	0	CCDC170	ESR1	none	CCDC170,ESR1	1	0	0	0	0	21	0	0	0	0	0	0
bust_size:chr6:151916064-151986594	rs6932260	6	151939560	C	T	0.37	0.99	0.99	No	0.3727	2.393e-13	1	rs6557160	0.2031	0.02766	1.22519	2.393e-13	0.0498	0.524119	0.96144	0.717973	1	0	Yes	Yes	0.532548	0.4296	0.504	0.7572	0.3804	0.4724	0	0	CCDC170	ESR1	none	CCDC170,ESR1	0	0	0	1	0	6	0	0	0	0	0	0
bust_size:chr6:151916064-151986594	rs6932603	6	151939770	C	T	0.37	0.99	0.99	No	0.3727	2.393e-13	1	rs6557160	0.2031	0.02766	1.22519	2.393e-13	0.0498	0.524119	0.96144	0.717973	1	0	Yes	Yes	0.532348	0.4296	0.505	0.7557	0.3804	0.4724	0	0	CCDC170	ESR1	none	CCDC170,ESR1	0	0	0	1	0	STAT_known15;ZBTB33_known1	0	0	0	0	0	0
bust_size:chr6:151916064-151986594	rs9371225	6	151943453	G	C	0.37	0.99	0.99	No	0.3724	2.467e-13	1	rs6557160	0.2029	0.02765	1.22495	2.467e-13	0.05097	0.524887	0.961782	0.717774	1	0	Yes	Yes	0.537939	0.4256	0.504	0.7806	0.3818	0.4714	0	0	none	ESR1	CCDC170	CCDC170,ESR1	-9999	-9999	-9999	-9999	-9999	Pax-5_disc2;p53_3	0	0	0	0	0	0
bust_size:chr6:151916064-151986594	rs7776340	6	151945666	T	C	0.37	0.99	0.99	No	0.3702	3.443e-13	1	rs6557160	0.2021	0.02771	1.22397	3.443e-13	0.06513	0.532216	0.963919	0.715344	1	0	Yes	Yes	0.46266	0.4256	0.497	0.5106	0.3458	0.4836	0	0	none	ESR1	CCDC170	CCDC170,ESR1	-9999	-9999	-9999	-9999	-9999	0	0	0	0	0	0	0
bust_size:chr6:151916064-151986594	rs1038304	6	151933175	G	A	0.4	1	1	Yes	0.4073	1.225e-11	1	rs6557160	0.1862	0.02742	1.20466	1.225e-11	0.06513	0.43375	0.939393	0.616944	1	0	Yes	Yes	0.57488	0.4831	0.4851	0.851	0.4164	0.501	0	0	CCDC170	ESR1	none	CCDC170,ESR1	1	0	0	0	0	4	4	5	0	0	0	0
bust_size:chr6:151916064-151986594	rs1023940	6	151932778	G	A	0.41	0.98	0.99	No	0.4072	1.502e-11	1	rs6557160	0.1854	0.02742	1.2037	1.502e-11	0.06463	0.434092	0.939452	0.611116	1	0	Yes	Yes	0.576877	0.4841	0.4831	0.8585	0.4179	0.501	0	0	CCDC170	ESR1	none	CCDC170,ESR1	1	0	0	0	0	Foxd3;Foxq1;LXR_3	0	0	0	0	0	0
bust_size:chr6:151916064-151986594	rs6915267	6	151977085	A	G	0.28	0.99	0.99	No	0.2784	9.118e-10	1	rs6557160	0.1828	0.0298	1.20057	9.118e-10	0.2984	0.408205	0.683279	0.540141	1	0	Yes	Yes	0.203474	0.2996	0.0825	0.3707	0.0793	0.091	0	0	none	ESR1	CCDC170	ESR1,CCDC170	-9999	-9999	-9999	-9999	-9999	5	0	0	0	0	0	0
bust_size:chr6:151916064-151986594	rs9397069	6	151980707	C	T	0.28	0.99	0.99	No	0.2784	9.118e-10	1	rs6557160	0.1828	0.0298	1.20057	9.118e-10	0.2984	0.408205	0.683279	0.540141	1	0	Yes	Yes	0.203275	0.2996	0.0825	0.3707	0.0793	0.09	0	0	none	ESR1	CCDC170	ESR1,CCDC170	-9999	-9999	-9999	-9999	-9999	0	0	0	0	0	0	1
bust_size:chr6:151916064-151986594	rs9371547	6	151982089	T	C	0.28	0.99	0.99	No	0.2784	9.118e-10	1	rs6557160	0.1828	0.0298	1.20057	9.118e-10	0.2984	0.408205	0.683279	0.540141	1	0	Yes	Yes	0.203474	0.2996	0.0825	0.3714	0.0793	0.09	0	0	none	ESR1	CCDC170	ESR1,CCDC170	-9999	-9999	-9999	-9999	-9999	GATA_disc5	0	0	0	0	0	1
bust_size:chr6:151916064-151986594	rs9397441	6	151982315	C	A	0.28	0.99	0.99	No	0.2782	1.003e-09	1	rs6557160	0.1823	0.0298	1.19997	1.003e-09	0.3055	0.407805	0.682794	0.538162	1	0	Yes	Yes	0.203275	0.2986	0.0825	0.3714	0.0793	0.09	0	0	none	ESR1	CCDC170	ESR1,CCDC170	-9999	-9999	-9999	-9999	-9999	CEBPB_known2;Foxa_disc5;Pou3f2_1	0	0	0	0	0	1
bust_size:chr6:151916064-151986594	rs78517863	6	151985574	C	T	0.28	0.99	0.99	No	0.2783	1.43e-09	1	rs6557160	0.1805	0.02977	1.19782	1.43e-09	0.3406	0.406763	0.681398	0.531387	1	0	Yes	Yes	0.140974	0.2986	0.0805	0.1611	0.0634	0.0685	0	0	none	ESR1	none	ESR1	-9999	-9999	-9999	-9999	-9999	16	0	0	0	1	0	0
bust_size:chr6:151916064-151986594	rs9397440	6	151978802	C	T	0.28	1	1	Yes	0.2786	2.318e-09	1	rs6557160	0.1785	0.02983	1.19542	2.318e-09	0.4002	0.407757	0.68379	0.522523	1	0	Yes	Yes	0.203474	0.2996	0.0825	0.3707	0.0793	0.091	0	0	none	ESR1	CCDC170	ESR1,CCDC170	-9999	-9999	-9999	-9999	-9999	Pou5f1_known1;STAT_known7	0	0	0	0	0	2
bust_size:chr6:151916064-151986594	rs10484919	6	151974422	T	C	0.28	1	1	Yes	0.2777	2.891e-09	1	rs6557160	0.1776	0.02987	1.19435	2.891e-09	0.4205	0.409153	0.683447	0.5178	1	0	Yes	Yes	0.203275	0.2986	0.0825	0.3707	0.0793	0.091	0	0	none	ESR1	CCDC170	CCDC170,ESR1	-9999	-9999	-9999	-9999	-9999	0	0	0	0	0	0	0
bust_size:chr6:151916064-151986594	rs9371226	6	151986594	T	G	0.28	1	1	Yes	0.2813	3.498e-09	1	rs6557160	0.1754	0.02966	1.19172	3.498e-09	0.3463	0.395534	0.678794	0.507201	1	0	Yes	Yes	0.182308	0.3036	0.0815	0.2912	0.0749	0.09	0	0	none	ESR1	none	ESR1	-9999	-9999	-9999	-9999	-9999	4	0	0	0	2	0	1
bust_size:chr6:151916064-151986594	rs79475117	6	151922622	T	C	0.24	0.99	0.99	No	0.2374	3.245e-08	1	rs6557160	0.1736	0.03137	1.18958	3.245e-08	0.2603	0.572288	0.781172	0.43797	0	0	Yes	Yes	0.101637	0.2996	0.0805	0.0257	0.062	0.0501	0	0	CCDC170	ESR1	none	CCDC170,ESR1	1	0	0	0	0	14	0	0	0	0	0	0
bust_size:chr6:151916064-151986594	rs79416523	6	151925719	G	T	0.24	0.99	0.99	No	0.2377	3.324e-08	1	rs6557160	0.1735	0.03137	1.18946	3.324e-08	0.2591	0.573683	0.782029	0.43718	0	0	Yes	Yes	0.10603	0.3006	0.0805	0.0408	0.0634	0.0501	0	0	CCDC170	ESR1	none	CCDC170,ESR1	1	0	0	0	0	5	0	0	0	0	0	0
bust_size:chr6:151916064-151986594	rs17081488	6	151925783	A	G	0.24	0.98	0.99	No	0.2375	3.508e-08	1	rs6557160	0.1732	0.03137	1.1891	3.508e-08	0.2499	0.574051	0.782469	0.4347	0	0	Yes	Yes	0.104233	0.2996	0.0805	0.028	0.062	0.0603	0	0	CCDC170	ESR1	none	CCDC170,ESR1	1	0	0	0	0	10	0	0	0	0	0	0
bust_size:chr6:151916064-151986594	rs12662670	6	151918856	G	T	0.25	1	1	Yes	0.2463	4.095e-08	1	rs6557160	0.17	0.03095	1.1853	4.095e-08	0.3609	0.541443	0.741208	0.440563	0	0	Yes	Yes	0.106629	0.3056	0.0805	0.0393	0.0634	0.0501	0	0	CCDC170	ESR1	none	CCDC170,ESR1	1	0	0	0	0	7	0	3	0	0	0	0
bust_size:chr6:151916064-151986594	rs1110776	6	151924607	A	T	0.24	0.99	0.99	No	0.238	4.403e-08	1	rs6557160	0.1719	0.03135	1.18756	4.403e-08	0.2278	0.572837	0.780603	0.425889	0	0	Yes	Yes	0.10603	0.3006	0.0805	0.0408	0.0634	0.0501	0	0	CCDC170	ESR1	none	CCDC170,ESR1	1	0	0	0	0	Cdx;PLZF;Sox_6	0	0	0	0	0	0
bust_size:chr6:151916064-151986594	rs12663827	6	151930249	A	G	0.24	1	1	Yes	0.2356	4.96e-08	1	rs6557160	0.1719	0.03149	1.18756	4.96e-08	0.2189	0.567357	0.781417	0.421509	0	0	Yes	Yes	0.105431	0.2976	0.0805	0.0408	0.0634	0.0501	0	0	CCDC170	ESR1	none	CCDC170,ESR1	1	0	0	0	0	TCF12_disc6	0	0	0	29	9	0
bust_size:chr6:151916064-151986594	rs77334499	6	151929669	A	G	0.24	0.99	0.99	No	0.2357	5.472e-08	1	rs6557160	0.1712	0.03146	1.18673	5.472e-08	0.2314	0.567793	0.781498	0.420333	0	0	Yes	Yes	0.105232	0.2966	0.0805	0.0408	0.0634	0.0501	0	0	CCDC170	ESR1	none	CCDC170,ESR1	1	0	0	0	0	Ik-1_2;NRSF_known2	0	0	0	0	0	1
bust_size:chr6:151916064-151986594	rs12663501	6	151929925	C	G	0.24	0.99	0.99	No	0.2357	5.472e-08	1	rs6557160	0.1712	0.03146	1.18673	5.472e-08	0.2314	0.567793	0.781498	0.420333	0	0	Yes	Yes	0.105232	0.2966	0.0805	0.0408	0.0634	0.0501	0	0	CCDC170	ESR1	none	CCDC170,ESR1	1	0	0	0	0	Egr-1_disc4	0	0	0	6	1	0
bust_size:chr6:151916064-151986594	rs58893329	6	151916064	A	G	0.24	0.97	0.98	No	0.2418	4.497e-07	1	rs6557160	0.1571	0.0311	1.17011	4.497e-07	0.2493	0.507962	0.727696	0.364357	0	0	Yes	Yes	0.105232	0.2976	0.0805	0.0393	0.0648	0.0501	0	0	CCDC170	ESR1	none	CCDC170,ESR1	1	0	0	0	0	p53_1	0	0	0	0	0	0
bust_size:chr8:36758946-36912024	rs146992477	8	36842055	TTCTTTCTTTC	T	0.38	0.99	0.99	No	0.3805	6.246e-09	1	rs146992477	-0.1581	0.02718	0.853764	6.246e-09	1	1	1	1	1	1	Yes	Yes	0.277556	0.3105	0.1372	0.3699	0.1888	0.3262	0	0	none	none	none	KCNU1	-9999	-9999	-9999	-9999	-9999	11	0	0	0	5	6	0
bust_size:chr8:36758946-36912024	rs10110651	8	36847115	C	T	0.38	0.99	0.99	No	0.3805	6.246e-09	1	rs146992477	-0.1581	0.02718	0.853764	6.246e-09	1	0.999814	1	1	1	1	Yes	Yes	0.278754	0.3105	0.1481	0.3548	0.2046	0.3303	0	0	none	none	none	KCNU1	-9999	-9999	-9999	-9999	-9999	0	0	1	0	0	0	0
bust_size:chr8:36758946-36912024	rs28735403	8	36848038	C	T	0.38	0.99	0.99	No	0.3805	6.246e-09	1	rs146992477	-0.1581	0.02718	0.853764	6.246e-09	1	0.999814	1	1	1	1	Yes	Yes	0.278954	0.3115	0.1481	0.3548	0.2046	0.3303	0	0	none	none	none	KCNU1	-9999	-9999	-9999	-9999	-9999	Myf_4;RXRA_known6	0	0	0	0	0	0
bust_size:chr8:36758946-36912024	rs16885613	8	36848357	C	T	0.38	0.99	0.99	No	0.3805	6.246e-09	1	rs146992477	-0.1581	0.02718	0.853764	6.246e-09	1	0.999814	1	1	1	1	Yes	Yes	0.278754	0.3105	0.1481	0.3548	0.2046	0.3303	0	0	none	none	none	KCNU1	-9999	-9999	-9999	-9999	-9999	4	0	0	0	0	0	0
bust_size:chr8:36758946-36912024	rs10096213	8	36853213	T	C	0.38	0.99	0.99	No	0.3805	6.246e-09	1	rs146992477	-0.1581	0.02718	0.853764	6.246e-09	1	0.999814	1	1	1	1	Yes	Yes	0.29373	0.3105	0.1481	0.4115	0.2061	0.3292	1	1	none	none	none	KCNU1	-9999	-9999	-9999	-9999	-9999	CEBPB_known6;Duxl;Pitx2	0	0	0	5	0	1
bust_size:chr8:36758946-36912024	rs10095380	8	36853217	C	G	0.38	0.99	0.99	No	0.3805	6.246e-09	1	rs146992477	-0.1581	0.02718	0.853764	6.246e-09	1	0.999814	1	1	1	1	Yes	Yes	0.29373	0.3105	0.1481	0.4115	0.2061	0.3292	1	1	none	none	none	KCNU1	-9999	-9999	-9999	-9999	-9999	Pitx2	0	0	0	5	0	1
bust_size:chr8:36758946-36912024	rs10092900	8	36854711	G	T	0.38	0.99	0.99	No	0.3805	6.246e-09	1	rs146992477	-0.1581	0.02718	0.853764	6.246e-09	1	0.999814	1	1	1	1	Yes	Yes	0.293331	0.3105	0.1421	0.413	0.2075	0.3303	0	0	none	none	none	KCNU1	-9999	-9999	-9999	-9999	-9999	0	0	0	0	6	0	0
bust_size:chr8:36758946-36912024	rs10087804	8	36858140	G	C	0.38	0.99	0.99	No	0.3805	6.246e-09	1	rs146992477	-0.1581	0.02718	0.853764	6.246e-09	1	0.999814	1	1	1	1	Yes	Yes	0.260383	0.3125	0.1421	0.292	0.1974	0.3303	0	0	none	none	none	KCNU1	-9999	-9999	-9999	-9999	-9999	Hoxa7_1	0	0	0	0	0	0
bust_size:chr8:36758946-36912024	rs13365225	8	36858483	G	A	0.38	0.99	0.99	No	0.3805	6.246e-09	1	rs146992477	-0.1581	0.02718	0.853764	6.246e-09	1	0.999814	1	1	1	1	Yes	Yes	0.29353	0.3125	0.1421	0.413	0.2061	0.3303	1	0	none	none	none	KCNU1	-9999	-9999	-9999	-9999	-9999	AP-1_disc4;STAT_known14	0	4	0	0	0	0
bust_size:chr8:36758946-36912024	rs10086016	8	36847709	C	T	0.38	0.99	0.99	Yes	0.3807	7.196e-09	1	rs146992477	-0.1578	0.02723	0.854021	7.196e-09	1	0.997761	0.999253	0.992505	1	1	Yes	Yes	0.290535	0.3115	0.1481	0.3979	0.2061	0.3303	0	0	none	none	none	KCNU1	-9999	-9999	-9999	-9999	-9999	Myb_4;NF-I_1	0	0	0	0	0	0
bust_size:chr8:36758946-36912024	rs75772194	8	36846435	G	A	0.38	0.97	0.98	No	0.3798	8.334e-09	1	rs146992477	-0.1569	0.0272	0.85479	8.334e-09	1	0.996838	1	0.984734	1	1	Yes	Yes	0.184505	0.3105	0.1471	0.0098	0.183	0.3303	0	0	none	none	none	KCNU1	-9999	-9999	-9999	-9999	-9999	0	0	0	0	0	0	0
bust_size:chr8:36758946-36912024	rs4286946	8	36849946	G	C	0.38	0.97	0.98	No	0.3798	8.334e-09	1	rs146992477	-0.1569	0.0272	0.85479	8.334e-09	1	0.996838	1	0.984734	1	1	Yes	Yes	0.184305	0.3105	0.1471	0.0098	0.183	0.3292	0	0	none	none	none	KCNU1	-9999	-9999	-9999	-9999	-9999	0	0	1	0	0	0	0
bust_size:chr8:36758946-36912024	rs10955009	8	36851901	A	C	0.38	1	1	Yes	0.38	9.578e-09	1	rs146992477	-0.1565	0.02722	0.855132	9.578e-09	1	0.998133	0.999439	0.977369	1	1	Yes	Yes	0.29373	0.3105	0.1481	0.4107	0.2061	0.3303	0	0	none	none	none	KCNU1	-9999	-9999	-9999	-9999	-9999	CEBPB_known6;NRSF_disc1	0	0	0	8	28	0
bust_size:chr8:36758946-36912024	rs7816345	8	36846109	T	C	0.38	1	1	Yes	0.3808	1.206e-08	1	rs146992477	-0.1555	0.02724	0.855987	1.206e-08	1	0.995156	0.998879	0.965172	1	1	Yes	Yes	0.295527	0.3105	0.1481	0.4183	0.2046	0.3303	0	0	none	none	none	KCNU1	-9999	-9999	-9999	-9999	-9999	GR_known2;GR_known4	0	3	0	0	0	0
bust_size:chr8:36758946-36912024	rs12681990	8	36859186	C	T	0.39	0.96	0.97	No	0.3829	1.283e-08	1	rs146992477	-0.1546	0.02713	0.856758	1.283e-08	1	0.987419	0.99925	0.961895	1	1	Yes	Yes	0.296126	0.3204	0.1451	0.413	0.2032	0.3344	0	0	none	none	none	KCNU1	-9999	-9999	-9999	-9999	-9999	VDR_2	0	1	0	0	0	0
bust_size:chr8:36758946-36912024	rs56853912	8	36834096	G	GT	0.38	0.91	0.93	No	0.377	1.853e-08	1	rs146992477	-0.1539	0.02731	0.857358	1.853e-08	0.3849	0.812329	0.910596	0.891896	1	1	Yes	Yes	0.280551	0.3284	0.1869	0.295	0.2133	0.3558	0	0	none	none	none	KCNU1	-9999	-9999	-9999	-9999	-9999	HDAC2_disc6;Mef2_known1	0	0	0	0	0	0
bust_size:chr8:36758946-36912024	rs57935934	8	36835098	C	A	0.36	0.98	0.98	No	0.3562	2.474e-08	1	rs146992477	-0.1545	0.02767	0.856843	2.474e-08	0.7883	0.883196	0.990599	0.914545	1	1	Yes	Yes	0.273762	0.2966	0.1372	0.3722	0.1758	0.3272	0	0	none	none	none	KCNU1	-9999	-9999	-9999	-9999	-9999	5	0	0	0	0	0	0
bust_size:chr8:36758946-36912024	rs56687477	8	36832310	A	G	0.34	0.97	0.97	No	0.3376	2.339e-07	1	rs146992477	-0.145	0.02801	0.865022	2.339e-07	0.8376	0.809816	0.989213	0.798841	1	0	Yes	Yes	0.171326	0.2907	0.1342	0.0068	0.1556	0.32	0	0	none	none	KCNU1	KCNU1	-9999	-9999	-9999	-9999	-9999	0	0	0	0	0	0	0
bust_size:chr8:36758946-36912024	rs933116	8	36879875	T	C	0.53	0.98	0.98	No	0.5251	4.579e-06	1	rs146992477	0.1234	0.02689	1.13134	4.579e-06	0.1531	0.341226	0.705373	0.551437	1	0	Yes	Yes	0.499201	0.5526	0.4274	0.497	0.572	0.4693	0	0	none	none	none	KCNU1	-9999	-9999	-9999	-9999	-9999	8	0	0	0	1	0	0
bust_size:chr8:36758946-36912024	rs3015739	8	36906358	A	G	0.47	1	1	Yes	0.4694	5.51e-06	1	rs146992477	-0.1221	0.02685	0.88506	5.51e-06	0.1674	0.325392	0.680371	0.546366	1	0	Yes	Yes	0.547923	0.4425	0.5716	0.6725	0.4524	0.5317	0	0	none	none	RP11-419C23.1	RP11-419C23.1,KCNU1	-9999	-9999	-9999	-9999	-9999	GR_known10	0	0	0	0	0	0
bust_size:chr8:36758946-36912024	rs2970637	8	36880570	A	G	0.53	1	1	Yes	0.5291	7.24e-06	1	rs146992477	0.1204	0.02681	1.12795	7.24e-06	0.1705	0.329042	0.685679	0.532883	1	0	Yes	Yes	0.476438	0.5556	0.4314	0.4115	0.5605	0.4693	0	0	none	none	none	KCNU1	-9999	-9999	-9999	-9999	-9999	0	0	0	0	5	0	0
bust_size:chr8:36758946-36912024	rs2970638	8	36875942	G	C	0.54	0.96	0.97	No	0.53	8.559e-06	1	rs146992477	0.1196	0.02685	1.12705	8.559e-06	0.1873	0.330727	0.687188	0.528999	1	0	Yes	Yes	0.52476	0.5427	0.4672	0.5628	0.5706	0.4816	0	0	none	none	none	KCNU1	-9999	-9999	-9999	-9999	-9999	21	0	0	0	0	0	0
bust_size:chr8:36758946-36912024	rs2040115	8	36908104	T	C	0.47	0.99	0.99	No	0.4667	8.711e-06	1	rs146992477	-0.1194	0.02682	0.887453	8.711e-06	0.169	0.319598	0.671365	0.522624	1	0	Yes	Yes	0.547324	0.4415	0.5716	0.6725	0.4496	0.5317	0	0	none	none	RP11-419C23.1	RP11-419C23.1,KCNU1	-9999	-9999	-9999	-9999	-9999	4	0	0	0	0	0	0
bust_size:chr8:36758946-36912024	rs61146997	8	36829456	CTAAA	C	0.39	0.9	0.92	No	0.3773	8.802e-06	1	rs146992477	-0.122	0.02742	0.885148	8.802e-06	0.5257	0.675541	0.830396	0.582146	1	0	Yes	Yes	0.285144	0.3502	0.1849	0.3079	0.2104	0.3436	0	0	none	none	KCNU1	KCNU1	-9999	-9999	-9999	-9999	-9999	19	0	0	0	0	0	0
bust_size:chr8:36758946-36912024	rs2970634	8	36881624	C	G	0.53	0.99	0.99	No	0.5308	8.917e-06	1	rs146992477	0.1192	0.02681	1.1266	8.917e-06	0.1853	0.325892	0.680823	0.526261	1	0	Yes	Yes	0.476038	0.5575	0.4304	0.4107	0.5576	0.4693	0	0	none	none	none	KCNU1	-9999	-9999	-9999	-9999	-9999	CTCF_disc4;Myc_known1	0	0	0	4	0	0
bust_size:chr8:36758946-36912024	rs933114	8	36882231	G	T	0.53	0.99	0.99	No	0.5308	8.917e-06	1	rs146992477	0.1192	0.02681	1.1266	8.917e-06	0.1853	0.325892	0.680823	0.526261	1	0	Yes	Yes	0.477236	0.5575	0.4314	0.413	0.5605	0.4693	0	0	none	none	none	KCNU1	-9999	-9999	-9999	-9999	-9999	4	0	0	0	1	0	0
bust_size:chr8:36758946-36912024	rs2970631	8	36882518	C	T	0.53	0.99	0.99	No	0.5308	8.917e-06	1	rs146992477	0.1192	0.02681	1.1266	8.917e-06	0.1853	0.325787	0.680774	0.526261	1	0	Yes	Yes	0.476637	0.5575	0.4314	0.4115	0.5605	0.4683	0	0	none	none	none	KCNU1	-9999	-9999	-9999	-9999	-9999	MZF1::1-4_2;MZF1::1-4_3;NF-kappaB_known3	0	0	0	1	0	0
bust_size:chr8:36758946-36912024	rs1539752	8	36884455	C	T	0.47	0.99	0.99	No	0.4692	8.917e-06	1	rs146992477	-0.1192	0.02681	0.88763	8.917e-06	0.1853	0.325787	0.680774	0.526261	1	0	Yes	Yes	0.524561	0.4425	0.5696	0.5885	0.4452	0.5327	0	0	none	none	none	KCNU1	-9999	-9999	-9999	-9999	-9999	VDR_4	0	0	0	21	1	0
bust_size:chr8:36758946-36912024	rs2154458	8	36885752	A	G	0.47	0.99	0.99	No	0.4692	8.917e-06	1	rs146992477	-0.1192	0.02681	0.88763	8.917e-06	0.1853	0.325787	0.680774	0.526261	1	0	Yes	Yes	0.523762	0.4425	0.5696	0.5885	0.4395	0.5327	0	0	none	none	RP11-419C23.1	RP11-419C23.1,KCNU1	-9999	-9999	-9999	-9999	-9999	4	0	0	0	5	0	0
bust_size:chr8:36758946-36912024	rs3015749	8	36886251	G	A	0.47	0.99	0.99	No	0.4692	8.917e-06	1	rs146992477	-0.1192	0.02681	0.88763	8.917e-06	0.1853	0.325787	0.680774	0.526261	1	0	Yes	Yes	0.524561	0.4425	0.5696	0.5885	0.4452	0.5327	0	0	none	none	RP11-419C23.1	RP11-419C23.1,KCNU1	-9999	-9999	-9999	-9999	-9999	AP-2_known2;ERalpha-a_disc4;RXRA_known5	0	0	0	1	0	0
bust_size:chr8:36758946-36912024	rs3015748	8	36887581	C	A	0.47	0.99	0.99	No	0.4692	8.917e-06	1	rs146992477	-0.1192	0.02681	0.88763	8.917e-06	0.1853	0.325787	0.680774	0.526261	1	0	Yes	Yes	0.524561	0.4425	0.5696	0.5885	0.4452	0.5327	0	0	none	none	RP11-419C23.1	RP11-419C23.1,KCNU1	-9999	-9999	-9999	-9999	-9999	CEBPG;STAT_disc6	0	0	0	0	0	0
bust_size:chr8:36758946-36912024	rs112010004	8	36889720	ATTTG	A	0.47	0.99	0.99	No	0.4692	8.917e-06	1	rs146992477	-0.1192	0.02681	0.88763	8.917e-06	0.1853	0.325787	0.680774	0.526261	1	0	Yes	Yes	0.524161	0.4425	0.5686	0.5877	0.4452	0.5327	0	0	none	none	RP11-419C23.1	RP11-419C23.1,KCNU1	-9999	-9999	-9999	-9999	-9999	10	0	0	0	0	0	0
bust_size:chr8:36758946-36912024	rs3015746	8	36890540	C	T	0.47	0.99	0.99	No	0.4692	8.917e-06	1	rs146992477	-0.1192	0.02681	0.88763	8.917e-06	0.1853	0.325787	0.680774	0.526261	1	0	Yes	Yes	0.52476	0.4435	0.5696	0.5885	0.4452	0.5327	0	0	none	none	RP11-419C23.1	RP11-419C23.1,KCNU1	-9999	-9999	-9999	-9999	-9999	8	0	0	0	0	0	0
bust_size:chr8:36758946-36912024	rs3015744	8	36892763	T	C	0.47	0.99	0.99	No	0.4692	8.917e-06	1	rs146992477	-0.1192	0.02681	0.88763	8.917e-06	0.1853	0.325787	0.680774	0.526261	1	0	Yes	Yes	0.524561	0.4425	0.5696	0.5893	0.4452	0.5317	0	0	none	none	RP11-419C23.1	RP11-419C23.1,KCNU1	-9999	-9999	-9999	-9999	-9999	HDAC2_disc6;Pax-5_disc4	0	0	0	2	3	0
bust_size:chr8:36758946-36912024	rs3015743	8	36893120	T	C	0.47	0.99	0.99	No	0.4692	8.917e-06	1	rs146992477	-0.1192	0.02681	0.88763	8.917e-06	0.1853	0.325787	0.680774	0.526261	1	0	Yes	Yes	0.524161	0.4425	0.5686	0.5885	0.4452	0.5317	0	0	none	none	RP11-419C23.1	RP11-419C23.1,KCNU1	-9999	-9999	-9999	-9999	-9999	Foxj1_2;Nr2e3	0	0	0	14	5	0
bust_size:chr8:36758946-36912024	rs3015742	8	36893156	A	C	0.47	0.99	0.99	No	0.4692	8.917e-06	1	rs146992477	-0.1192	0.02681	0.88763	8.917e-06	0.1853	0.325787	0.680774	0.526261	1	0	Yes	Yes	0.524161	0.4425	0.5686	0.5885	0.4452	0.5317	0	0	none	none	RP11-419C23.1	RP11-419C23.1,KCNU1	-9999	-9999	-9999	-9999	-9999	9	0	0	0	14	5	0
bust_size:chr8:36758946-36912024	rs2032072	8	36893253	G	T	0.47	0.99	0.99	No	0.4692	8.917e-06	1	rs146992477	-0.1192	0.02681	0.88763	8.917e-06	0.1853	0.325787	0.680774	0.526261	1	0	Yes	Yes	0.524361	0.4435	0.5686	0.5885	0.4452	0.5317	0	0	none	none	RP11-419C23.1	RP11-419C23.1,KCNU1	-9999	-9999	-9999	-9999	-9999	0	0	0	0	16	21	0
bust_size:chr8:36758946-36912024	rs3015738	8	36906373	A	T	0.47	0.99	0.99	No	0.4692	8.917e-06	1	rs146992477	-0.1192	0.02681	0.88763	8.917e-06	0.1853	0.325787	0.680774	0.526261	1	0	Yes	Yes	0.547923	0.4425	0.5736	0.6725	0.4496	0.5317	0	0	none	none	RP11-419C23.1	RP11-419C23.1,KCNU1	-9999	-9999	-9999	-9999	-9999	GR_known10;PRDM1_disc1;PRDM1_known1	0	0	0	0	0	0
bust_size:chr8:36758946-36912024	rs3015737	8	36906621	T	G	0.47	0.99	0.99	No	0.4692	8.917e-06	1	rs146992477	-0.1192	0.02681	0.88763	8.917e-06	0.1853	0.325787	0.680774	0.526261	1	0	Yes	Yes	0.547524	0.4425	0.5716	0.6725	0.4496	0.5317	0	0	none	none	RP11-419C23.1	RP11-419C23.1,KCNU1	-9999	-9999	-9999	-9999	-9999	9	0	0	0	0	0	0
bust_size:chr8:36758946-36912024	rs33934610	8	36909955	G	GC	0.47	0.99	0.99	No	0.4692	8.917e-06	1	rs146992477	-0.1192	0.02681	0.88763	8.917e-06	0.1853	0.325787	0.680774	0.526261	1	0	Yes	Yes	0.547524	0.4425	0.5716	0.6725	0.4496	0.5317	0	0	none	none	RP11-419C23.1	RP11-419C23.1,KCNU1	-9999	-9999	-9999	-9999	-9999	Irf_known2	0	0	0	0	0	0
bust_size:chr8:36758946-36912024	rs2000439	8	36904551	T	C	0.47	0.99	0.99	No	0.4692	9.083e-06	1	rs146992477	-0.119	0.0268	0.887808	9.083e-06	0.1868	0.3257	0.680743	0.525712	1	0	Yes	Yes	0.548922	0.4425	0.5726	0.6778	0.4481	0.5317	0	0	none	none	RP11-419C23.1	RP11-419C23.1,KCNU1	-9999	-9999	-9999	-9999	-9999	4	0	0	0	0	0	0
bust_size:chr8:36758946-36912024	rs59697834	8	36910742	G	C	0.47	0.98	0.98	No	0.4689	9.241e-06	1	rs146992477	-0.119	0.02682	0.887808	9.241e-06	0.1864	0.325276	0.68006	0.524685	1	0	Yes	Yes	0.482827	0.4425	0.5706	0.441	0.4251	0.5317	0	0	none	none	RP11-419C23.1	RP11-419C23.1,KCNU1	-9999	-9999	-9999	-9999	-9999	0	0	0	0	1	9	0
bust_size:chr8:36758946-36912024	rs10095600	8	36911156	A	G	0.47	0.98	0.98	No	0.4689	9.241e-06	1	rs146992477	-0.119	0.02682	0.887808	9.241e-06	0.1864	0.325276	0.68006	0.524685	1	0	Yes	Yes	0.482827	0.4425	0.5706	0.441	0.4251	0.5317	0	0	none	none	RP11-419C23.1	RP11-419C23.1,KCNU1	-9999	-9999	-9999	-9999	-9999	Nkx3_1;Pou2f2_known11	0	0	0	0	5	0
bust_size:chr8:36758946-36912024	rs2970673	8	36912024	G	A	0.47	0.97	0.98	No	0.4696	9.497e-06	1	rs146992477	-0.1188	0.02681	0.887985	9.497e-06	0.1889	0.324363	0.680004	0.523944	1	0	Yes	Yes	0.550919	0.4484	0.5716	0.6732	0.4467	0.544	0	0	none	none	RP11-419C23.1	RP11-419C23.1,KCNU1	-9999	-9999	-9999	-9999	-9999	0	0	0	0	0	0	0
bust_size:chr8:36758946-36912024	rs933115	8	36882044	C	A	0.53	0.98	0.99	No	0.531	9.617e-06	1	rs146992477	0.1188	0.02682	1.12614	9.617e-06	0.1907	0.325551	0.680347	0.523781	1	0	Yes	Yes	0.489816	0.5575	0.4314	0.4576	0.5663	0.4693	0	0	none	none	none	KCNU1	-9999	-9999	-9999	-9999	-9999	SP2_disc2	0	0	0	1	0	0
bust_size:chr8:36758946-36912024	rs3015751	8	36883181	C	T	0.53	0.98	0.99	No	0.531	9.617e-06	1	rs146992477	0.1188	0.02682	1.12614	9.617e-06	0.1907	0.325447	0.680298	0.523781	1	0	Yes	Yes	0.489617	0.5575	0.4314	0.4576	0.5663	0.4683	0	0	none	none	none	KCNU1	-9999	-9999	-9999	-9999	-9999	6	0	0	0	1	0	0
bust_size:chr8:36758946-36912024	rs2970722	8	36888561	T	C	0.47	0.98	0.98	No	0.469	9.617e-06	1	rs146992477	-0.1188	0.02682	0.887985	9.617e-06	0.1907	0.325447	0.680298	0.523781	1	0	Yes	Yes	0.482827	0.4425	0.5686	0.441	0.4265	0.5327	0	0	none	none	RP11-419C23.1	RP11-419C23.1,KCNU1	-9999	-9999	-9999	-9999	-9999	CTCF_disc1;Rad21_disc1	0	0	0	0	0	0
bust_size:chr8:36758946-36912024	rs2970729	8	36890118	A	G	0.47	0.98	0.98	No	0.469	9.617e-06	1	rs146992477	-0.1188	0.02682	0.887985	9.617e-06	0.1907	0.325447	0.680298	0.523781	1	0	Yes	Yes	0.485823	0.4425	0.5686	0.4523	0.4265	0.5327	0	0	none	none	RP11-419C23.1	RP11-419C23.1,KCNU1	-9999	-9999	-9999	-9999	-9999	Pou1f1_2	0	0	0	0	0	0
bust_size:chr8:36758946-36912024	rs2970620	8	36892265	G	A	0.47	0.98	0.99	No	0.469	9.617e-06	1	rs146992477	-0.1188	0.02682	0.887985	9.617e-06	0.1907	0.325447	0.680298	0.523781	1	0	Yes	Yes	0.511182	0.4425	0.5686	0.5424	0.4395	0.5317	0	0	none	none	RP11-419C23.1	RP11-419C23.1,KCNU1	-9999	-9999	-9999	-9999	-9999	5	0	0	0	4	13	0
bust_size:chr8:36758946-36912024	rs2970724	8	36894575	T	G	0.47	0.98	0.99	No	0.469	9.617e-06	1	rs146992477	-0.1188	0.02682	0.887985	9.617e-06	0.1907	0.325447	0.680298	0.523781	1	0	Yes	Yes	0.510383	0.4425	0.5686	0.5424	0.4337	0.5317	0	0	none	none	RP11-419C23.1	RP11-419C23.1,KCNU1	-9999	-9999	-9999	-9999	-9999	Pax-4_4	0	0	0	14	0	0
bust_size:chr8:36758946-36912024	rs3015790	8	36897548	A	T	0.47	0.98	0.99	No	0.469	9.617e-06	1	rs146992477	-0.1188	0.02682	0.887985	9.617e-06	0.1907	0.325447	0.680298	0.523781	1	0	Yes	Yes	0.511781	0.4425	0.5716	0.5424	0.4395	0.5317	0	0	none	none	RP11-419C23.1	RP11-419C23.1,KCNU1	-9999	-9999	-9999	-9999	-9999	4	0	0	0	3	0	0
bust_size:chr8:36758946-36912024	rs2970721	8	36899126	T	C	0.47	0.98	0.98	No	0.469	9.617e-06	1	rs146992477	-0.1188	0.02682	0.887985	9.617e-06	0.1907	0.325447	0.680298	0.523781	1	0	Yes	Yes	0.480431	0.4425	0.5716	0.4297	0.4265	0.5327	0	0	none	none	RP11-419C23.1	RP11-419C23.1,KCNU1	-9999	-9999	-9999	-9999	-9999	ATF3_known8	0	0	0	0	0	0
bust_size:chr8:36758946-36912024	rs3015775	8	36899857	A	C	0.47	0.98	0.98	No	0.469	9.617e-06	1	rs146992477	-0.1188	0.02682	0.887985	9.617e-06	0.1907	0.325447	0.680298	0.523781	1	0	Yes	Yes	0.483427	0.4425	0.5716	0.441	0.4265	0.5327	0	0	none	none	RP11-419C23.1	RP11-419C23.1,KCNU1	-9999	-9999	-9999	-9999	-9999	BATF_disc3;Mef2_known3	0	0	0	0	0	0
bust_size:chr8:36758946-36912024	rs2970716	8	36900725	A	G	0.47	0.98	0.98	No	0.469	9.617e-06	1	rs146992477	-0.1188	0.02682	0.887985	9.617e-06	0.1907	0.325447	0.680298	0.523781	1	0	Yes	Yes	0.483427	0.4425	0.5716	0.441	0.4265	0.5327	0	0	none	none	RP11-419C23.1	RP11-419C23.1,KCNU1	-9999	-9999	-9999	-9999	-9999	4	0	0	0	5	0	0
bust_size:chr8:36758946-36912024	rs2211710	8	36903492	G	A	0.47	0.98	0.98	No	0.469	9.617e-06	1	rs146992477	-0.1188	0.02682	0.887985	9.617e-06	0.1907	0.325447	0.680298	0.523781	1	0	Yes	Yes	0.482827	0.4425	0.5706	0.4402	0.4265	0.5317	0	0	none	none	RP11-419C23.1	RP11-419C23.1,KCNU1	-9999	-9999	-9999	-9999	-9999	10	0	0	0	0	0	0
bust_size:chr8:36758946-36912024	rs3015730	8	36910365	A	G	0.47	0.98	0.98	No	0.469	9.617e-06	1	rs146992477	-0.1188	0.02682	0.887985	9.617e-06	0.1907	0.325447	0.680298	0.523781	1	0	Yes	Yes	0.534545	0.4425	0.5716	0.6263	0.4438	0.5317	0	0	none	none	RP11-419C23.1	RP11-419C23.1,KCNU1	-9999	-9999	-9999	-9999	-9999	Foxk1;Pou2f2_known3	0	0	0	0	0	0
bust_size:chr8:36758946-36912024	rs2970636	8	36880802	T	C	0.53	0.99	0.99	No	0.53	1.016e-05	1	rs146992477	0.1184	0.02681	1.12569	1.016e-05	0.1997	0.327229	0.683182	0.523315	1	0	Yes	Yes	0.476038	0.5556	0.4304	0.4115	0.5605	0.4683	1	0	none	none	none	KCNU1	-9999	-9999	-9999	-9999	-9999	4	0	0	0	7	0	0
bust_size:chr8:36758946-36912024	rs375306275	8	36906853	ATT	A	0.47	0.76	0.82	No	0.4837	3.711e-05	1	rs146992477	-0.1114	0.02698	0.894581	3.711e-05	0.483	0.370998	0.747583	0.501494	1	0	No	Yes	0.465056	0.4444	0.5467	0.4138	0.4207	0.5031			none	none	RP11-419C23.1	RP11-419C23.1,KCNU1	0	0	0	0	0		-9999	0	0	0	0	0
bust_size:chr8:36758946-36912024	rs3015763	8	36860315	A	G	0.33	0.96	0.96	No	0.3275	7.723e-05	1	rs146992477	-0.1121	0.02834	0.893955	7.723e-05	0.4847	0.56827	0.846296	0.462884	0	0	Yes	Yes	0.310104	0.2827	0.3151	0.348	0.2262	0.3415	0	0	none	none	none	KCNU1	-9999	-9999	-9999	-9999	-9999	Pax-2_1;ZID	0	0	0	0	0	0
bust_size:chr8:36758946-36912024	rs5890910	8	36865403	C	CT	0.33	1	1	Yes	0.3285	8.063e-05	1	rs146992477	-0.1117	0.0283	0.894313	8.063e-05	0.5208	0.563512	0.840046	0.464406	0	0	Yes	Yes	0.305711	0.2808	0.3151	0.3351	0.2219	0.3415	0	0	none	none	none	KCNU1	-9999	-9999	-9999	-9999	-9999	7	0	0	0	0	0	0
bust_size:chr8:36758946-36912024	rs3015761	8	36862356	T	C	0.33	0.99	0.99	No	0.3276	8.216e-05	1	rs146992477	-0.1117	0.02834	0.894313	8.216e-05	0.4721	0.567914	0.845862	0.458214	0	0	Yes	Yes	0.305711	0.2817	0.3141	0.3351	0.2219	0.3415	0	0	none	none	none	KCNU1	-9999	-9999	-9999	-9999	-9999	Ncx_2;TATA_known1	0	0	0	0	0	0
bust_size:chr8:36758946-36912024	rs2000438	8	36865772	G	C	0.33	0.99	0.99	No	0.3276	8.216e-05	1	rs146992477	-0.1117	0.02834	0.894313	8.216e-05	0.4721	0.567914	0.845862	0.458214	0	0	Yes	Yes	0.30631	0.2808	0.3151	0.3351	0.2262	0.3415	0	0	none	none	none	KCNU1	-9999	-9999	-9999	-9999	-9999	CEBPA_1	0	0	0	0	0	0
bust_size:chr8:36758946-36912024	rs2970725	8	36866189	A	T	0.33	0.99	0.99	No	0.3276	8.216e-05	1	rs146992477	-0.1117	0.02834	0.894313	8.216e-05	0.4721	0.567914	0.845862	0.458214	0	0	Yes	Yes	0.309704	0.2808	0.3151	0.348	0.2262	0.3415	0	0	none	none	none	KCNU1	-9999	-9999	-9999	-9999	-9999	6	0	0	0	0	0	0
bust_size:chr8:36758946-36912024	rs1111391	8	36866881	T	G	0.33	0.99	0.99	No	0.3276	8.216e-05	1	rs146992477	-0.1117	0.02834	0.894313	8.216e-05	0.4721	0.567914	0.845862	0.458214	0	0	Yes	Yes	0.30631	0.2808	0.3151	0.3351	0.2262	0.3415	0	0	none	none	none	KCNU1	-9999	-9999	-9999	-9999	-9999	12	0	0	0	0	0	0
bust_size:chr8:36758946-36912024	rs3015758	8	36869192	G	A	0.33	1	1	Yes	0.331	9.467e-05	1	rs146992477	-0.1097	0.02809	0.896103	9.467e-05	0.4547	0.563551	0.837028	0.448724	0	0	Yes	Yes	0.307308	0.2798	0.3161	0.3389	0.2262	0.3415	0	0	none	none	none	KCNU1	-9999	-9999	-9999	-9999	-9999	Foxj2_2;Hoxb8;Pou2f2_known2	0	0	0	0	0	0
bust_size:chr8:36758946-36912024	rs2970639	8	36874431	C	T	0.32	0.92	0.93	No	0.3235	0.0001312	1	rs146992477	-0.1089	0.02844	0.89682	0.0001312	0.433	0.5508	0.840543	0.428862	0	0	Yes	Yes	0.253994	0.2798	0.3171	0.1452	0.2104	0.3405	0	0	none	none	none	KCNU1	-9999	-9999	-9999	-9999	-9999	Gfi1_1	0	0	0	0	1	1
bust_size:chr8:36758946-36912024	rs16885583	8	36789733	T	C	0.27	1	1	Yes	0.2684	0.0002	1	rs146992477	-0.1111	0.02985	0.894849	0.0002	0.3446	0.554386	0.956318	0.394457	0	0	Yes	Yes	0.213658	0.1786	0.1322	0.2542	0.1599	0.317	0	0	KCNU1	none	none	KCNU1	1	0	0	0	0	NRSF_disc1;Sin3Ak-20_disc1	1	0	0	0	6	0
bust_size:chr8:36758946-36912024	rs16885577	8	36788479	G	A	0.27	0.99	0.99	No	0.268	0.0002237	1	rs146992477	-0.1102	0.02984	0.895655	0.0002237	0.3141	0.556202	0.958385	0.383624	0	0	Yes	Yes	0.213059	0.1786	0.1322	0.2526	0.1599	0.316	1	1	KCNU1	none	none	KCNU1	0	1	0	0	0	0	1	0	0	0	0	0
bust_size:chr8:36758946-36912024	rs2275960	8	36790339	A	G	0.27	0.99	0.99	No	0.268	0.0002237	1	rs146992477	-0.1102	0.02984	0.895655	0.0002237	0.3141	0.556202	0.958385	0.383624	0	0	Yes	Yes	0.213059	0.1786	0.1322	0.2526	0.1599	0.316	0	0	KCNU1	none	none	KCNU1	1	0	0	0	0	CEBPB_known2;CEBPB_known4;Nr2e3	0	0	0	0	0	0
bust_size:chr8:36758946-36912024	rs10101721	8	36797280	C	T	0.27	0.99	0.99	No	0.268	0.0002237	1	rs146992477	-0.1102	0.02984	0.895655	0.0002237	0.3141	0.556202	0.958385	0.383624	0	0	Yes	Yes	0.213259	0.1786	0.1322	0.2519	0.1599	0.318	0	0	none	none	KCNU1	KCNU1	-9999	-9999	-9999	-9999	-9999	Osr;Pou2f2_known2	0	0	0	0	0	0
bust_size:chr8:36758946-36912024	rs12680824	8	36803060	C	A	0.27	0.99	0.99	No	0.268	0.0002237	1	rs146992477	-0.1102	0.02984	0.895655	0.0002237	0.3141	0.556202	0.958385	0.383624	0	0	Yes	Yes	0.213259	0.1786	0.1322	0.2519	0.1599	0.318	0	0	none	none	KCNU1	KCNU1	-9999	-9999	-9999	-9999	-9999	13	0	0	0	0	0	0
bust_size:chr8:36758946-36912024	rs6985141	8	36803634	A	G	0.27	0.99	0.99	No	0.268	0.0002237	1	rs146992477	-0.1102	0.02984	0.895655	0.0002237	0.3141	0.556202	0.958385	0.383624	0	0	Yes	Yes	0.211661	0.1786	0.1252	0.2519	0.1585	0.318	0	0	none	none	KCNU1	KCNU1	-9999	-9999	-9999	-9999	-9999	7	0	0	0	0	0	0
bust_size:chr8:36758946-36912024	rs73676546	8	36816692	C	A	0.27	0.99	0.99	No	0.268	0.0002237	1	rs146992477	-0.1102	0.02984	0.895655	0.0002237	0.3141	0.556202	0.958385	0.383624	0	0	Yes	Yes	0.213059	0.1786	0.1322	0.2526	0.1599	0.316	0	0	none	none	KCNU1	KCNU1	-9999	-9999	-9999	-9999	-9999	AP-2_known4;INSM1	0	0	0	0	0	0
bust_size:chr8:36758946-36912024	rs143870860	8	36819599	T	TCAA	0.27	0.99	0.99	No	0.268	0.0002237	1	rs146992477	-0.1102	0.02984	0.895655	0.0002237	0.3141	0.556202	0.958385	0.383624	0	0	Yes	Yes	0.211661	0.1786	0.1252	0.2534	0.1585	0.316	0	0	none	none	KCNU1	KCNU1	-9999	-9999	-9999	-9999	-9999	9	0	0	0	0	0	0
bust_size:chr8:36758946-36912024	rs61317487	8	36820557	C	A	0.27	0.99	0.99	No	0.268	0.0002237	1	rs146992477	-0.1102	0.02984	0.895655	0.0002237	0.3141	0.556202	0.958385	0.383624	0	0	Yes	Yes	0.213059	0.1786	0.1322	0.2526	0.1599	0.316	0	0	none	none	KCNU1	KCNU1	-9999	-9999	-9999	-9999	-9999	22	0	0	0	0	0	0
bust_size:chr8:36758946-36912024	rs11987974	8	36823817	T	C	0.27	0.99	0.99	No	0.268	0.0002237	1	rs146992477	-0.1102	0.02984	0.895655	0.0002237	0.3141	0.556202	0.958385	0.383624	0	0	Yes	Yes	0.213059	0.1786	0.1322	0.2526	0.1599	0.316	0	0	none	none	KCNU1	KCNU1	-9999	-9999	-9999	-9999	-9999	0	0	0	0	0	0	0
bust_size:chr8:36758946-36912024	rs10090367	8	36825080	G	A	0.27	0.99	0.99	No	0.268	0.0002237	1	rs146992477	-0.1102	0.02984	0.895655	0.0002237	0.3141	0.556202	0.958385	0.383624	0	0	Yes	Yes	0.213059	0.1786	0.1322	0.2526	0.1599	0.316	0	0	none	none	KCNU1	KCNU1	-9999	-9999	-9999	-9999	-9999	0	0	0	0	0	0	0
bust_size:chr8:36758946-36912024	rs563034896	8	36808929	AT	A	0.27	0.98	0.98	No	0.2676	0.0002502	1	rs146992477	-0.1094	0.02984	0.896372	0.0002502	0.2959	0.555405	0.958336	0.374538	0	0	No	Yes	0.213259	0.1786	0.1332	0.2481	0.1657	0.318			none	none	KCNU1	KCNU1	0	0	0	0	0		-9999	0	0	0	0	0
bust_size:chr8:36758946-36912024	rs59595914	8	36769889	C	T	0.27	0.98	0.98	No	0.2653	0.0002696	1	rs146992477	-0.1093	0.02999	0.896461	0.0002696	0.3331	0.540511	0.951208	0.376853	0	0	Yes	Yes	0.232827	0.1786	0.1322	0.3268	0.1643	0.3139	0	0	KCNU1	none	none	KCNU1	1	0	0	0	0	RFX5_known3	0	0	0	0	0	0
bust_size:chr8:36758946-36912024	rs77917091	8	36770218	A	G	0.27	0.98	0.98	No	0.2653	0.0002696	1	rs146992477	-0.1093	0.02999	0.896461	0.0002696	0.3331	0.540511	0.951208	0.376853	0	0	Yes	Yes	0.232827	0.1786	0.1322	0.3268	0.1643	0.3139	0	0	KCNU1	none	none	KCNU1	1	0	0	0	0	8	0	0	0	0	0	0
bust_size:chr8:36758946-36912024	rs73676537	8	36770703	T	C	0.27	0.98	0.98	No	0.2653	0.0002696	1	rs146992477	-0.1093	0.02999	0.896461	0.0002696	0.3331	0.54038	0.951198	0.376853	0	0	Yes	Yes	0.21266	0.1786	0.1322	0.2534	0.1585	0.3139	0	0	KCNU1	none	none	KCNU1	1	0	0	0	0	8	0	0	0	0	0	0
bust_size:chr8:36758946-36912024	rs73676538	8	36771779	C	G	0.27	0.98	0.98	No	0.2653	0.0002696	1	rs146992477	-0.1093	0.02999	0.896461	0.0002696	0.3331	0.540511	0.951208	0.376853	0	0	Yes	Yes	0.232827	0.1786	0.1322	0.3268	0.1643	0.3139	0	0	KCNU1	none	none	KCNU1	1	0	0	0	0	CTCF_disc1;Pax-4_5	0	0	0	0	0	0
bust_size:chr8:36758946-36912024	rs16885538	8	36772568	A	G	0.27	0.98	0.98	No	0.2653	0.0002696	1	rs146992477	-0.1093	0.02999	0.896461	0.0002696	0.3331	0.54038	0.951198	0.376853	0	0	Yes	Yes	0.21226	0.1786	0.1322	0.2519	0.1585	0.3139	0	0	KCNU1	none	none	KCNU1	1	0	0	0	0	0	0	0	0	10	0	0
bust_size:chr8:36758946-36912024	rs59908967	8	36773489	A	G	0.27	0.98	0.98	No	0.2653	0.0002696	1	rs146992477	-0.1093	0.02999	0.896461	0.0002696	0.3331	0.54038	0.951198	0.376853	0	0	Yes	Yes	0.21266	0.1786	0.1322	0.2519	0.1585	0.316	0	0	KCNU1	none	none	KCNU1	1	0	0	0	0	5	0	0	0	0	0	0
bust_size:chr8:36758946-36912024	rs28670015	8	36776109	G	C	0.27	0.98	0.98	No	0.2653	0.0002696	1	rs146992477	-0.1093	0.02999	0.896461	0.0002696	0.3331	0.54038	0.951198	0.376853	0	0	Yes	Yes	0.212859	0.1786	0.1312	0.2526	0.1599	0.316	0	0	KCNU1	none	none	KCNU1	1	0	0	0	0	10	0	0	0	0	0	0
bust_size:chr8:36758946-36912024	rs16885545	8	36776182	G	A	0.27	0.98	0.98	No	0.2653	0.0002696	1	rs146992477	-0.1093	0.02999	0.896461	0.0002696	0.3331	0.54038	0.951198	0.376853	0	0	Yes	Yes	0.212859	0.1786	0.1322	0.2526	0.1585	0.316	0	0	KCNU1	none	none	KCNU1	1	0	0	0	0	RREB-1_1;Sox_19	0	0	0	0	0	0
bust_size:chr8:36758946-36912024	rs138567109	8	36778066	C	CTTG	0.27	0.98	0.98	No	0.2656	0.0002723	1	rs146992477	-0.1091	0.02995	0.896641	0.0002723	0.33	0.54057	0.950941	0.375831	0	0	Yes	Yes	0.229034	0.1786	0.1322	0.3124	0.1614	0.316	0	0	KCNU1	none	none	KCNU1	1	0	0	0	0	.;RAR	0	0	0	0	1	0
bust_size:chr8:36758946-36912024	rs11994612	8	36778319	A	G	0.27	0.98	0.98	No	0.2656	0.0002723	1	rs146992477	-0.1091	0.02995	0.896641	0.0002723	0.33	0.54057	0.950941	0.375831	0	0	Yes	Yes	0.228834	0.1786	0.1322	0.3116	0.1614	0.316	0	0	KCNU1	none	none	KCNU1	1	0	0	0	0	Pbx-1_2	0	0	0	0	7	0
bust_size:chr8:36758946-36912024	rs74499744	8	36819382	G	A	0.27	1	1	Yes	0.2682	0.0002909	1	rs146992477	-0.1085	0.02994	0.897179	0.0002909	0.3107	0.55448	0.955903	0.369143	0	0	Yes	Yes	0.211462	0.1786	0.1252	0.2526	0.1585	0.316	0	0	none	none	KCNU1	KCNU1	-9999	-9999	-9999	-9999	-9999	0	0	0	0	0	0	0
bust_size:chr8:36758946-36912024	rs60216672	8	36779848	G	GA	0.27	0.97	0.97	No	0.2661	0.0003066	1	rs146992477	-0.1081	0.02992	0.897538	0.0003066	0.3144	0.538521	0.947762	0.366987	0	0	Yes	Yes	0.253794	0.1806	0.1402	0.3918	0.1715	0.318	0	0	KCNU1	none	none	KCNU1	1	0	0	0	0	4	0	0	0	0	0	0
bust_size:chr8:36758946-36912024	rs56825414	8	36758946	T	C	0.26	0.94	0.95	No	0.263	0.0003469	1	rs146992477	-0.1077	0.03007	0.897897	0.0003469	0.3101	0.532987	0.950614	0.359721	0	0	Yes	Yes	0.14397	0.1786	0.1302	0.0045	0.147	0.3088	0	0	KCNU1	none	none	KCNU1	1	0	0	0	0	Hsf_known3	0	0	0	43	48	0
[truncated: 18 more columns]

## Sheet: Worksheet S3
SignalID	rsid	Chrom	Pos. (bp)	A1	A2	Imp. AF	Imp. AR2	Imp. DR2	Genotyped?	LL01 MAF	LL02 MAF	Uncond. metaanalysis P	Cond. SNP index	Top SNP rsid	Beta	Beta SE	OR	P Cond. on SNP index-1	P Cond. on SNP index	r2 to top SNP	D prime to top SNP	r2.equiv to top SNP	Mod. LD (Yes>=1, No=0)	High. LD (Yes>=1, No=0)	InHaploReq?	In 1000G?	KG.AF	EAS_AF	EUR AF	AFR AF	AMR AF	SAS AF	GERP_cons	SiPhy_cons	Genes (within)	Genes (SNP upstream)	Genes (SNP downstream)	Genes (All)	Intronic	Nonsyn	Syn	UTR3	UTR5	Motifs summary	GRASP hit ct.	GWAS hit ct.	Promoter ct.	Enhancer ct.	DNase ct.
menstrual_pain.linear:chr1:115808551-115829943	rs12030576	1	115817221	T	G	0.59	0.98	0.98	No	0.594	0.5958	1.12797e-19	1	rs12030576	-0.419669	0.0462402	0.657264	1.12797e-19	1	1	1	1	1	1	Yes	Yes	0.48103	0.502	0.3429	0.5446	0.438	0.546	0	0	none	RP4-663N10.1	NGF	RP4-663N10.1,NGF	-9999	-9999	-9999	-9999	-9999	AP-1_disc4	0	0	0	0	0
menstrual_pain.linear:chr1:115808551-115829943	rs7523086	1	115823387	A	G	0.59	0.98	0.98	No	0.5952	0.5979	2.21677e-19	1	rs12030576	-0.416383	0.0462545	0.659428	2.21677e-19	1	0.991091	0.999083	0.984514	1	1	Yes	Yes	0.523562	0.503	0.3598	0.6785	0.4625	0.547	0	0	none	RP4-663N10.1	NGF	RP4-663N10.1,NGF	-9999	-9999	-9999	-9999	-9999	CEBPG	1	1	1	9	0
menstrual_pain.linear:chr1:115808551-115829943	rs2335399	1	115816465	G	T	0.6	0.98	0.98	No	0.5964	0.5989	2.74462e-19	1	rs12030576	-0.415688	0.0462981	0.659886	2.74462e-19	1	0.987842	0.999632	0.979618	1	1	Yes	Yes	0.561701	0.5069	0.3618	0.8139	0.4683	0.5491	0	0	none	RP4-663N10.1	NGF	RP4-663N10.1,NGF	-9999	-9999	-9999	-9999	-9999	MIF-1;RFX5_known3	0	0	0	0	0
menstrual_pain.linear:chr1:115808551-115829943	rs5777229	1	115814300	T	TA	0.6	0.98	0.98	No	0.5964	0.5988	2.81545e-19	1	rs12030576	-0.415589	0.0463015	0.659952	2.81545e-19	1	0.988023	0.999632	0.979034	1	1	Yes	Yes	0.548323	0.505	0.3579	0.77	0.4669	0.547	0	0	none	RP4-663N10.1	NGF	RP4-663N10.1,NGF	-9999	-9999	-9999	-9999	-9999	7	0	0	0	0	0
menstrual_pain.linear:chr1:115808551-115829943	rs2057126	1	115814483	T	C	0.6	0.98	0.98	No	0.5964	0.5988	2.81545e-19	1	rs12030576	-0.415589	0.0463015	0.659952	2.81545e-19	1	0.988023	0.999632	0.979034	1	1	Yes	Yes	0.54992	0.505	0.3579	0.7746	0.4669	0.5491	0	0	none	RP4-663N10.1	NGF	RP4-663N10.1,NGF	-9999	-9999	-9999	-9999	-9999	6	1	0	0	0	0
menstrual_pain.linear:chr1:115808551-115829943	rs5021139	1	115814512	T	C	0.6	0.98	0.98	No	0.5964	0.5988	2.81545e-19	1	rs12030576	-0.415589	0.0463015	0.659952	2.81545e-19	1	0.988023	0.999632	0.979034	1	1	Yes	Yes	0.55012	0.505	0.3598	0.7753	0.4669	0.547	0	0	none	RP4-663N10.1	NGF	RP4-663N10.1,NGF	-9999	-9999	-9999	-9999	-9999	6	0	0	0	0	0
menstrual_pain.linear:chr1:115808551-115829943	rs2057125	1	115814549	T	G	0.6	0.98	0.98	No	0.5964	0.5988	2.81545e-19	1	rs12030576	-0.415589	0.0463015	0.659952	2.81545e-19	1	0.988023	0.999632	0.979034	1	1	Yes	Yes	0.549121	0.504	0.3598	0.7716	0.4683	0.547	0	0	none	RP4-663N10.1	NGF	RP4-663N10.1,NGF	-9999	-9999	-9999	-9999	-9999	7	0	0	0	0	0
menstrual_pain.linear:chr1:115808551-115829943	rs7523831	1	115824192	C	G	0.59	0.98	0.98	No	0.5961	0.5986	3.4459e-19	1	rs12030576	-0.414589	0.046305	0.660612	3.4459e-19	1	0.98747	0.998896	0.974403	1	1	Yes	Yes	0.540735	0.503	0.3588	0.7428	0.464	0.5481	0	0	none	RP4-663N10.1	NGF	RP4-663N10.1,NGF	-9999	-9999	-9999	-9999	-9999	0	0	0	1	2	0
menstrual_pain.linear:chr1:115808551-115829943	rs2207237	1	115813937	G	T	0.6	0.98	0.99	No	0.5964	0.5989	3.51688e-19	1	rs12030576	-0.41439	0.0462945	0.660743	3.51688e-19	1	0.988389	1	0.973936	1	1	Yes	Yes	0.561102	0.505	0.3579	0.8169	0.4683	0.5481	0	0	none	RP4-663N10.1	NGF	RP4-663N10.1,NGF	-9999	-9999	-9999	-9999	-9999	6	0	0	0	0	0
menstrual_pain.linear:chr1:115808551-115829943	rs6678168	1	115814912	C	T	0.6	0.98	0.98	No	0.5964	0.5989	3.51688e-19	1	rs12030576	-0.41439	0.0462945	0.660743	3.51688e-19	1	0.988389	1	0.973936	1	1	Yes	Yes	0.551518	0.505	0.3618	0.7769	0.4683	0.5491	0	0	none	RP4-663N10.1	NGF	RP4-663N10.1,NGF	-9999	-9999	-9999	-9999	-9999	5	0	0	0	0	0
menstrual_pain.linear:chr1:115808551-115829943	rs11102915	1	115820598	C	T	0.6	0.98	0.99	No	0.5964	0.5989	3.51688e-19	1	rs12030576	-0.41439	0.0462945	0.660743	3.51688e-19	1	0.988389	1	0.973936	1	1	Yes	Yes	0.561102	0.506	0.3628	0.8116	0.4683	0.5491	0	0	none	RP4-663N10.1	NGF	RP4-663N10.1,NGF	-9999	-9999	-9999	-9999	-9999	13	0	0	0	1	0
menstrual_pain.linear:chr1:115808551-115829943	rs10541094	1	115813160	A	ACT	0.6	0.99	0.99	No	0.5964	0.5989	3.57849e-19	1	rs12030576	-0.414363	0.0463014	0.660761	3.57849e-19	1	0.987481	0.999632	0.973538	1	1	Yes	Yes	0.55611	0.505	0.3797	0.7738	0.4741	0.5542	0	0	none	RP4-663N10.1	NGF	RP4-663N10.1,NGF	-9999	-9999	-9999	-9999	-9999	7	0	0	0	0	0
menstrual_pain.linear:chr1:115808551-115829943	rs36097996	1	115813169	C	T	0.6	0.99	0.99	No	0.5964	0.5989	3.57849e-19	1	rs12030576	-0.414363	0.0463014	0.660761	3.57849e-19	1	0.987481	0.999632	0.973538	1	1	Yes	Yes	0.555112	0.505	0.3797	0.77	0.4741	0.5542	0	0	none	RP4-663N10.1	NGF	RP4-663N10.1,NGF	-9999	-9999	-9999	-9999	-9999	9	0	0	0	0	0
menstrual_pain.linear:chr1:115808551-115829943	rs7544256	1	115824398	G	A	0.6	0.98	0.98	No	0.5962	0.5987	3.73056e-19	1	rs12030576	-0.414151	0.0463014	0.660901	3.73056e-19	1	0.987473	0.99908	0.972584	1	1	Yes	Yes	0.549121	0.504	0.3588	0.7716	0.4683	0.5481	1	1	none	RP4-663N10.1	NGF	RP4-663N10.1,NGF	-9999	-9999	-9999	-9999	-9999	Mxi1_known1;Myc_known3;Myc_known9	0	1	1	4	0
menstrual_pain.linear:chr1:115808551-115829943	rs7532754	1	115824515	T	C	0.6	0.98	0.98	No	0.5962	0.5987	3.73056e-19	1	rs12030576	-0.414151	0.0463014	0.660901	3.73056e-19	1	0.987473	0.99908	0.972584	1	1	Yes	Yes	0.548123	0.504	0.3588	0.7678	0.4683	0.5481	0	0	none	RP4-663N10.1	NGF	RP4-663N10.1,NGF	-9999	-9999	-9999	-9999	-9999	STAT_disc7	0	0	1	4	0
menstrual_pain.linear:chr1:115808551-115829943	rs6678944	1	115824658	T	C	0.6	0.98	0.98	No	0.5962	0.5987	3.73056e-19	1	rs12030576	-0.414151	0.0463014	0.660901	3.73056e-19	1	0.987473	0.99908	0.972584	1	1	Yes	Yes	0.547724	0.504	0.3588	0.767	0.4683	0.547	0	0	none	RP4-663N10.1	NGF	RP4-663N10.1,NGF	-9999	-9999	-9999	-9999	-9999	0	0	0	0	5	0
menstrual_pain.linear:chr1:115808551-115829943	rs6657049	1	115825531	A	G	0.59	0.98	0.98	No	0.5938	0.5971	3.84401e-19	1	rs12030576	-0.413673	0.0462651	0.661217	3.84401e-19	0.785667	0.979274	0.990846	0.966368	1	1	Yes	Yes	0.547324	0.503	0.3588	0.7678	0.4669	0.546	0	0	none	RP4-663N10.1	NGF	RP4-663N10.1,NGF	-9999	-9999	-9999	-9999	-9999	6	0	0	0	25	22
menstrual_pain.linear:chr1:115808551-115829943	rs7542486	1	115812704	G	T	0.6	1	1	Yes	0.5968	0.5988	3.94464e-19	1	rs12030576	-0.414525	0.0463753	0.660654	3.94464e-19	1	0.98161	0.995575	0.971305	1	1	Yes	Yes	0.568291	0.506	0.3807	0.8169	0.4755	0.5552	0	0	none	RP4-663N10.1	NGF	RP4-663N10.1,NGF	-9999	-9999	-9999	-9999	-9999	GR_known9;Sox_15;Sox_9	1	0	0	0	0
menstrual_pain.linear:chr1:115808551-115829943	rs11102914	1	115812379	G	A	0.6	0.99	0.99	No	0.5965	0.599	4.4673e-19	1	rs12030576	-0.413165	0.0462943	0.661553	4.4673e-19	1	0.987848	1	0.968453	1	1	Yes	Yes	0.55611	0.505	0.3797	0.7716	0.4755	0.5562	0	0	none	RP4-663N10.1	NGF	RP4-663N10.1,NGF	-9999	-9999	-9999	-9999	-9999	0	0	0	0	0	0
menstrual_pain.linear:chr1:115808551-115829943	rs34845081	1	115811739	A	AT	0.6	0.98	0.98	No	0.596	0.5989	5.37334e-19	1	rs12030576	-0.412215	0.046294	0.662182	5.37334e-19	1	0.986382	0.998528	0.96422	1	1	Yes	Yes	0.565096	0.5069	0.3817	0.7988	0.4841	0.5552	0	0	none	RP4-663N10.1	NGF	RP4-663N10.1,NGF	-9999	-9999	-9999	-9999	-9999	5	0	0	0	0	0
menstrual_pain.linear:chr1:115808551-115829943	rs2068797	1	115821085	A	C	0.39	0.97	0.98	No	0.3941	0.39	2.15994e-18	1	rs12030576	0.406614	0.0464775	1.50172	2.15994e-18	0.741883	0.94613	0.999618	0.925489	1	1	Yes	Yes	0.373403	0.4692	0.5298	0.0946	0.4669	0.4243	1	0	none	RP4-663N10.1	NGF	RP4-663N10.1,NGF	-9999	-9999	-9999	-9999	-9999	CIZ;HDAC2_disc6;RXRA_disc4	1	0	0	0	0
menstrual_pain.linear:chr1:115808551-115829943	rs2982742	1	115818779	T	G	0.39	0.97	0.98	No	0.3941	0.3899	2.69789e-18	1	rs12030576	0.405414	0.0464739	1.49992	2.69789e-18	0.656491	0.946503	1	0.917589	1	1	Yes	Yes	0.373602	0.4702	0.5298	0.0953	0.4669	0.4233	1	1	none	RP4-663N10.1	NGF	RP4-663N10.1,NGF	-9999	-9999	-9999	-9999	-9999	Evi-1_1;Mef2_disc2	1	0	0	0	0
menstrual_pain.linear:chr1:115808551-115829943	rs12759401	1	115809848	T	C	0.39	0.97	0.97	No	0.3936	0.3896	2.74323e-18	1	rs12030576	0.405295	0.0464703	1.49974	2.74323e-18	0.677361	0.944934	1	0.917924	1	1	Yes	Yes	0.374601	0.4692	0.5338	0.0968	0.4669	0.4233	0	0	none	RP4-663N10.1	NGF	RP4-663N10.1,NGF	-9999	-9999	-9999	-9999	-9999	11	0	0	2	6	2
menstrual_pain.linear:chr1:115808551-115829943	rs12075799	1	115826112	A	G	0.59	0.96	0.97	No	0.5881	0.5914	3.3318e-18	1	rs12030576	-0.402513	0.0462682	0.668638	3.3318e-18	0.896738	0.912054	0.965145	0.9199	1	1	Yes	Yes	0.54393	0.5069	0.3509	0.7534	0.4553	0.5603	0	0	RP4-663N10.1	none	NGF	RP4-663N10.1,NGF	-9999	-9999	-9999	-9999	-9999	5	0	0	0	63	0
menstrual_pain.linear:chr1:115808551-115829943	rs11583027	1	115808551	A	C	0.57	0.95	0.96	No	0.5709	0.5696	8.89757e-18	1	rs12030576	-0.392492	0.0457057	0.675372	8.89757e-18	0.921328	0.889726	0.99238	0.898006	1	1	Yes	Yes	0.445487	0.4772	0.3579	0.4516	0.4308	0.5051	0	0	none	RP4-663N10.1	NGF	RP4-663N10.1,NGF	-9999	-9999	-9999	-9999	-9999	ATF4;CEBPB_known2;Pax-5_known3	0	0	0	0	0
menstrual_pain.linear:chr1:115808551-115829943	rs6656381	1	115822465	A	T	0.57	0.97	0.98	No	0.5699	0.5682	1.16474e-17	1	rs12030576	-0.391373	0.0457405	0.676128	1.16474e-17	0.892527	0.899081	1	0.891105	1	1	Yes	Yes	0.388578	0.4792	0.335	0.27	0.4193	0.4888	0	0	none	RP4-663N10.1	NGF	RP4-663N10.1,NGF	-9999	-9999	-9999	-9999	-9999	HNF4_known2	2	0	0	19	1
menstrual_pain.linear:chr1:115808551-115829943	rs2057127	1	115813765	G	C	0.57	0.97	0.97	No	0.5713	0.5696	1.66701e-17	1	rs12030576	-0.389695	0.0457661	0.677264	1.66701e-17	0.857811	0.894206	0.99434	0.881978	1	1	Yes	Yes	0.453874	0.4802	0.3588	0.4856	0.4294	0.499	0	0	none	RP4-663N10.1	NGF	RP4-663N10.1,NGF	-9999	-9999	-9999	-9999	-9999	Pbx-1_4	1	0	0	0	0
menstrual_pain.linear:chr1:115808551-115829943	rs6328	1	115829943	A	C	0.56	1	1	Yes	0.5587	0.5594	1.06421e-16	1	rs12030576	-0.378074	0.0455654	0.68518	1.06421e-16	0.366376	0.758002	0.936824	0.819989	1	1	Yes	Yes	0.394569	0.5119	0.3469	0.2481	0.4294	0.4959	0	0	RP4-663N10.1,NGF	none	none	RP4-663N10.1,NGF	1	0	0	0	0	Smad3_2;TFIIA	1	0	0	2	0
menstrual_pain.linear:chr2:113478370-113576726	rs80111889	2	113567430	G	T	0.73	0.97	0.98	No	0.7433	0.7325	1.89785e-16	1	rs80111889	-0.424936	0.0516428	0.653812	1.89785e-16	1	1	1	1	1	1	Yes	Yes	0.34405	0.7024	0.325	0.0401	0.4539	0.3272	0	0	none	IL1A,AC079753.1,CKAP2L,IL37	IL1B	IL1B,IL1A,AC079753.1,CKAP2L,IL37	-9999	-9999	-9999	-9999	-9999	RXRA_known5	0	0	0	0	0
menstrual_pain.linear:chr2:113478370-113576726	rs74182856	2	113567532	T	C	0.73	0.97	0.98	No	0.7433	0.7325	1.89785e-16	1	rs80111889	-0.424936	0.0516428	0.653812	1.89785e-16	1	1	1	1	1	1	Yes	Yes	0.34365	0.7024	0.3231	0.0401	0.4539	0.3272	0	0	none	IL1A,AC079753.1,CKAP2L,IL37	IL1B	IL1B,IL1A,AC079753.1,CKAP2L,IL37	-9999	-9999	-9999	-9999	-9999	DMRT5;Mrg_1	0	0	0	0	0
menstrual_pain.linear:chr2:113478370-113576726	rs10167914	2	113563361	G	A	0.74	0.98	0.98	No	0.7439	0.7333	1.93551e-16	1	rs80111889	-0.424981	0.0516631	0.653782	1.93551e-16	1	0.993651	0.998633	0.999457	1	1	Yes	Yes	0.398363	0.7054	0.325	0.2398	0.4741	0.318	0	0	none	IL1A,AC079753.1,CKAP2L,IL37	IL1B	IL1A,IL1B,AC079753.1,CKAP2L,IL37	-9999	-9999	-9999	-9999	-9999	8	0	2	0	17	55
menstrual_pain.linear:chr2:113478370-113576726	rs35245585	2	113560278	C	CT	0.74	0.98	0.98	No	0.7445	0.7338	2.24978e-16	1	rs80111889	-0.424509	0.0517192	0.654091	2.24978e-16	1	0.990935	0.99863	0.995301	1	1	Yes	Yes	0.401358	0.7044	0.327	0.2466	0.4784	0.32	0	0	none	IL1A,CKAP2L,AC079753.1	IL1B	IL1A,IL1B,CKAP2L,AC079753.1	-9999	-9999	-9999	-9999	-9999	HDAC2_disc6;Zfp105	0	0	0	0	0
menstrual_pain.linear:chr2:113478370-113576726	rs11676014	2	113558886	G	A	0.26	0.97	0.98	No	0.255	0.2651	3.2553e-16	1	rs80111889	0.422881	0.0518016	1.52635	3.2553e-16	1	0.986419	0.998853	0.985095	1	1	Yes	Yes	0.463259	0.2937	0.5507	0.4826	0.4265	0.5481	0	0	none	IL1A,CKAP2L,AC079753.1	IL1B	IL1A,IL1B,CKAP2L,AC079753.1	-9999	-9999	-9999	-9999	-9999	Foxj1_1	0	0	0	0	0
menstrual_pain.linear:chr2:113478370-113576726	rs10496444	2	113553668	G	A	0.74	1	1	Yes	0.7452	0.7346	3.35003e-16	1	rs80111889	-0.422444	0.0517701	0.655443	3.35003e-16	1	0.984374	0.997933	0.984303	1	1	Yes	Yes	0.383786	0.7044	0.3231	0.1997	0.4784	0.2975	0	0	none	IL1A,CKAP2L,AC079753.1	IL1B	IL1A,CKAP2L,IL1B,AC079753.1	-9999	-9999	-9999	-9999	-9999	RFX5_disc1;RFX5_known4	0	0	0	21	16
menstrual_pain.linear:chr2:113478370-113576726	rs3783543	2	113536651	G	A	0.26	1	1	Yes	0.2559	0.2662	3.38647e-16	1	rs80111889	0.422057	0.0517308	1.52509	3.38647e-16	1	0.977341	0.991986	0.984004	1	1	Yes	Yes	0.620407	0.2946	0.6779	0.8048	0.5245	0.7157	0	0	IL1A	CKAP2L,AC079753.1	NT5DC4	IL1A,CKAP2L,NT5DC4,AC079753.1	1	0	0	0	0	ELF1_known1	0	0	0	2	0
menstrual_pain.linear:chr2:113478370-113576726	rs7567619	2	113564966	A	T	0.73	0.96	0.97	No	0.7381	0.7276	4.17749e-16	1	rs80111889	-0.417399	0.0513198	0.658758	4.17749e-16	0.851558	0.969027	0.997242	0.973766	1	1	Yes	Yes	0.39397	0.7024	0.325	0.2201	0.4697	0.3282	0	0	none	IL1A,AC079753.1,CKAP2L,IL37	IL1B	IL1B,IL1A,AC079753.1,CKAP2L,IL37	-9999	-9999	-9999	-9999	-9999	7	0	0	0	0	0
menstrual_pain.linear:chr2:113478370-113576726	rs3783539	2	113537579	C	T	0.26	1	1	Yes	0.2555	0.2661	4.42793e-16	1	rs80111889	0.420057	0.0516914	1.52205	4.42793e-16	1	0.978481	0.992902	0.976597	1	1	Yes	Yes	0.663938	0.2946	0.6789	0.9637	0.5346	0.7157	0	0	IL1A	CKAP2L,AC079753.1	NT5DC4	IL1A,CKAP2L,NT5DC4,AC079753.1	1	0	0	0	0	0	0	0	1	4	0
menstrual_pain.linear:chr2:113478370-113576726	rs3783512	2	113547809	T	C	0.74	0.99	0.99	No	0.745	0.7349	4.43976e-16	1	rs80111889	-0.420355	0.0517302	0.656813	4.43976e-16	1	0.984831	0.997707	0.976523	1	1	Yes	Yes	0.382188	0.7073	0.3221	0.1952	0.4755	0.2955	0	0	none	IL1A,CKAP2L,AC079753.1	IL1B	IL1A,CKAP2L,IL1B,AC079753.1	-9999	-9999	-9999	-9999	-9999	Hoxa4;Mef2_known5	0	0	0	1	0
menstrual_pain.linear:chr2:113478370-113576726	rs7369378	2	113558114	T	G	0.26	0.97	0.97	No	0.2551	0.2655	4.65496e-16	1	rs80111889	0.420668	0.0518052	1.52298	4.65496e-16	1	0.985282	0.997708	0.975216	1	1	Yes	Yes	0.491414	0.2946	0.5507	0.587	0.4337	0.545	0	0	none	IL1A,CKAP2L,AC079753.1	IL1B	IL1A,IL1B,CKAP2L,AC079753.1	-9999	-9999	-9999	-9999	-9999	4	0	0	0	0	0
menstrual_pain.linear:chr2:113478370-113576726	rs13000462	2	113534024	C	T	0.26	0.99	0.99	No	0.2552	0.2657	4.67505e-16	1	rs80111889	0.419881	0.0517117	1.52178	4.67505e-16	1	0.982788	0.995649	0.975097	1	1	Yes	Yes	0.621006	0.2946	0.6779	0.8048	0.5259	0.7178	0	0	IL1A	CKAP2L,AC079753.1	NT5DC4	IL1A,CKAP2L,NT5DC4,AC079753.1	1	0	0	0	0	9	0	0	0	9	0
menstrual_pain.linear:chr2:113478370-113576726	rs2071376	2	113535395	T	G	0.26	0.99	0.99	No	0.2552	0.2657	4.67505e-16	1	rs80111889	0.419881	0.0517117	1.52178	4.67505e-16	1	0.982788	0.995649	0.975097	1	1	Yes	Yes	0.620407	0.2946	0.6779	0.8048	0.5245	0.7157	0	0	IL1A	CKAP2L,AC079753.1	NT5DC4	IL1A,CKAP2L,NT5DC4,AC079753.1	1	0	0	0	0	STAT_disc6;p53_1	0	0	0	9	0
menstrual_pain.linear:chr2:113478370-113576726	rs11424837	2	113537600	AT	A	0.26	0.99	0.99	No	0.2552	0.2657	4.67505e-16	1	rs80111889	0.419881	0.0517117	1.52178	4.67505e-16	1	0.982788	0.995649	0.975097	1	1	Yes	Yes	0.620407	0.2946	0.6779	0.8048	0.5245	0.7157	0	0	IL1A	CKAP2L,AC079753.1	NT5DC4	IL1A,CKAP2L,NT5DC4,AC079753.1	1	0	0	0	0	30	0	0	1	4	0
menstrual_pain.linear:chr2:113478370-113576726	rs3783537	2	113538326	A	AATC	0.26	0.99	0.99	No	0.2552	0.2657	4.67505e-16	1	rs80111889	0.419881	0.0517117	1.52178	4.67505e-16	1	0.982788	0.995649	0.975097	1	1	Yes	Yes	0.619609	0.2946	0.6779	0.8018	0.5245	0.7157	0	0	IL1A	CKAP2L,AC079753.1	NT5DC4	IL1A,CKAP2L,NT5DC4,AC079753.1	1	0	0	0	0	17	0	0	3	1	0
menstrual_pain.linear:chr2:113478370-113576726	rs1969294	2	113538490	G	A	0.26	0.99	0.99	No	0.2552	0.2657	4.67505e-16	1	rs80111889	0.419881	0.0517117	1.52178	4.67505e-16	1	0.982788	0.995649	0.975097	1	1	Yes	Yes	0.619808	0.2946	0.6779	0.8026	0.5245	0.7157	0	0	IL1A	CKAP2L,AC079753.1	NT5DC4	IL1A,CKAP2L,NT5DC4,AC079753.1	1	0	0	0	0	BDP1_disc3;GR_disc5;LUN-1	0	0	0	1	0
menstrual_pain.linear:chr2:113478370-113576726	rs3783533	2	113538779	A	G	0.26	0.99	0.99	No	0.2552	0.2657	4.67505e-16	1	rs80111889	0.419881	0.0517117	1.52178	4.67505e-16	1	0.982788	0.995649	0.975097	1	1	Yes	Yes	0.620607	0.2946	0.6789	0.8048	0.5245	0.7157	0	0	IL1A	CKAP2L,AC079753.1	NT5DC4	IL1A,CKAP2L,NT5DC4,AC079753.1	1	0	0	0	0	NF-Y_disc1;Rhox11	0	0	3	1	0
menstrual_pain.linear:chr2:113478370-113576726	rs1533463	2	113538782	A	G	0.26	0.99	0.99	No	0.2552	0.2657	4.67505e-16	1	rs80111889	0.419881	0.0517117	1.52178	4.67505e-16	1	0.982788	0.995649	0.975097	1	1	Yes	Yes	0.648163	0.2946	0.6799	0.907	0.5274	0.7157	0	0	IL1A	CKAP2L,AC079753.1	NT5DC4	IL1A,CKAP2L,NT5DC4,AC079753.1	1	0	0	0	0	6	0	0	3	1	0
menstrual_pain.linear:chr2:113478370-113576726	rs3783525	2	113541819	A	T	0.26	0.99	0.99	No	0.2552	0.2657	4.67505e-16	1	rs80111889	0.419881	0.0517117	1.52178	4.67505e-16	1	0.982788	0.995649	0.975097	1	1	Yes	Yes	0.620407	0.2946	0.6779	0.8048	0.5245	0.7157	0	0	IL1A	CKAP2L,AC079753.1	none	IL1A,CKAP2L,AC079753.1	1	0	0	0	0	Gfi1_1	0	0	30	36	0
menstrual_pain.linear:chr2:113478370-113576726	rs3783513	2	113547470	A	G	0.74	0.99	0.99	No	0.7448	0.7343	4.67505e-16	1	rs80111889	-0.419881	0.0517117	0.657125	4.67505e-16	1	0.982788	0.995649	0.975097	1	1	Yes	Yes	0.381989	0.7063	0.3221	0.1952	0.4755	0.2955	0	0	none	IL1A,CKAP2L,AC079753.1	IL1B	IL1A,CKAP2L,IL1B,AC079753.1	-9999	-9999	-9999	-9999	-9999	Pou5f1_disc1;Pou5f1_known1;Sox_4	0	0	0	0	0
menstrual_pain.linear:chr2:113478370-113576726	rs12478842	2	113550688	C	T	0.74	0.99	0.99	No	0.745	0.7349	4.69628e-16	1	rs80111889	-0.420121	0.0517448	0.656967	4.69628e-16	1	0.985509	0.997937	0.974971	1	1	Yes	Yes	0.381789	0.7063	0.3231	0.1921	0.4755	0.2975	0	0	none	IL1A,CKAP2L,AC079753.1	IL1B	IL1A,CKAP2L,IL1B,AC079753.1	-9999	-9999	-9999	-9999	-9999	0	0	0	0	22	0
menstrual_pain.linear:chr2:113478370-113576726	rs13027814	2	113551105	G	A	0.74	0.99	0.99	No	0.745	0.7349	4.69628e-16	1	rs80111889	-0.420121	0.0517448	0.656967	4.69628e-16	1	0.985509	0.997937	0.974971	1	1	Yes	Yes	0.381789	0.7063	0.3231	0.1921	0.4755	0.2975	0	0	none	IL1A,CKAP2L,AC079753.1	IL1B	IL1A,CKAP2L,IL1B,AC079753.1	-9999	-9999	-9999	-9999	-9999	E2A_1;Foxp3;TAL1_known2	0	0	0	68	11
menstrual_pain.linear:chr2:113478370-113576726	rs36034357	2	113551368	TTTC	T	0.74	0.99	0.99	No	0.745	0.7349	4.69628e-16	1	rs80111889	-0.420121	0.0517448	0.656967	4.69628e-16	1	0.985509	0.997937	0.974971	1	1	Yes	Yes	0.381789	0.7063	0.3231	0.1921	0.4755	0.2975	0	0	none	IL1A,CKAP2L,AC079753.1	IL1B	IL1A,CKAP2L,IL1B,AC079753.1	-9999	-9999	-9999	-9999	-9999	Cphx;p300_disc5	0	0	0	68	14
menstrual_pain.linear:chr2:113478370-113576726	rs4848301	2	113551694	G	A	0.74	0.99	0.99	No	0.745	0.7349	4.69628e-16	1	rs80111889	-0.420121	0.0517448	0.656967	4.69628e-16	1	0.985509	0.997937	0.974971	1	1	Yes	Yes	0.381789	0.7063	0.3231	0.1921	0.4755	0.2975	0	0	none	IL1A,CKAP2L,AC079753.1	IL1B	IL1A,CKAP2L,IL1B,AC079753.1	-9999	-9999	-9999	-9999	-9999	Mef2_known3	0	0	0	79	9
menstrual_pain.linear:chr2:113478370-113576726	rs4848302	2	113551716	T	C	0.74	0.99	0.99	No	0.745	0.7349	4.69628e-16	1	rs80111889	-0.420121	0.0517448	0.656967	4.69628e-16	1	0.985509	0.997937	0.974971	1	1	Yes	Yes	0.381789	0.7063	0.3231	0.1921	0.4755	0.2975	0	0	none	IL1A,CKAP2L,AC079753.1	IL1B	IL1A,CKAP2L,IL1B,AC079753.1	-9999	-9999	-9999	-9999	-9999	6	0	0	0	79	9
menstrual_pain.linear:chr2:113478370-113576726	rs10496445	2	113552158	A	G	0.74	0.99	0.99	No	0.745	0.7349	4.69628e-16	1	rs80111889	-0.420121	0.0517448	0.656967	4.69628e-16	1	0.985509	0.997937	0.974971	1	1	Yes	Yes	0.381789	0.7063	0.3231	0.1921	0.4755	0.2975	0	0	none	IL1A,CKAP2L,AC079753.1	IL1B	IL1A,CKAP2L,IL1B,AC079753.1	-9999	-9999	-9999	-9999	-9999	Pou2f2_known2;Pou2f2_known6;TEF-1_2	0	0	0	63	23
menstrual_pain.linear:chr2:113478370-113576726	rs13009294	2	113552678	A	T	0.74	0.99	0.99	No	0.7452	0.7349	4.75698e-16	1	rs80111889	-0.420241	0.0517694	0.656889	4.75698e-16	1	0.986192	0.998624	0.974617	1	1	Yes	Yes	0.384385	0.7073	0.3231	0.1989	0.4784	0.2986	0	0	none	IL1A,CKAP2L,AC079753.1	IL1B	IL1A,CKAP2L,IL1B,AC079753.1	-9999	-9999	-9999	-9999	-9999	4	0	0	0	60	1
menstrual_pain.linear:chr2:113478370-113576726	rs12711741	2	113553165	G	T	0.74	0.99	0.99	No	0.7452	0.7349	4.75698e-16	1	rs80111889	-0.420241	0.0517694	0.656889	4.75698e-16	1	0.986192	0.998624	0.974617	1	1	Yes	Yes	0.383986	0.7063	0.3231	0.1989	0.4784	0.2975	0	0	none	IL1A,CKAP2L,AC079753.1	IL1B	IL1A,CKAP2L,IL1B,AC079753.1	-9999	-9999	-9999	-9999	-9999	AP-1_disc6	0	0	0	32	4
menstrual_pain.linear:chr2:113478370-113576726	rs3783526	2	113541807	C	T	0.26	1	1	Yes	0.255	0.2659	5.11738e-16	1	rs80111889	0.419315	0.0517119	1.52092	5.11738e-16	1	0.980063	0.994044	0.972599	1	1	Yes	Yes	0.663938	0.2946	0.6789	0.9637	0.5346	0.7157	0	0	IL1A	CKAP2L,AC079753.1	none	IL1A,CKAP2L,AC079753.1	1	0	0	0	0	Pbx3_disc2	1	0	30	36	0
menstrual_pain.linear:chr2:113478370-113576726	rs3783546	2	113534830	C	G	0.26	1	1	Yes	0.2551	0.266	5.35691e-16	1	rs80111889	0.419	0.0517085	1.52044	5.35691e-16	1	0.97848	0.992901	0.971336	1	1	Yes	Yes	0.620407	0.2946	0.6779	0.8048	0.5245	0.7157	0	0	IL1A	CKAP2L,AC079753.1	NT5DC4	IL1A,CKAP2L,NT5DC4,AC079753.1	1	0	0	0	0	SIX5_disc4	0	0	0	30	1
menstrual_pain.linear:chr2:113478370-113576726	rs3783553	2	113531715	TTGAA	T	0.26	0.98	0.98	No	0.2545	0.265	5.47184e-16	1	rs80111889	0.418946	0.0517183	1.52036	5.47184e-16	0.963233	0.971499	0.991722	0.969715	1	1	Yes	Yes	0.620008	0.2956	0.6779	0.8048	0.5231	0.7137	0	0	IL1A	CKAP2L,AC079753.1	NT5DC4	IL1A,CKAP2L,NT5DC4,AC079753.1	0	0	0	1	0	7	0	0	0	0	6
menstrual_pain.linear:chr2:113478370-113576726	rs2071373	2	113540084	A	G	0.26	1	1	Yes	0.2549	0.2658	6.23556e-16	1	rs80111889	0.418162	0.0517231	1.51917	6.23556e-16	1	0.979157	0.994038	0.96714	1	1	Yes	Yes	0.663938	0.2946	0.6789	0.9637	0.5346	0.7157	0	0	IL1A	CKAP2L,AC079753.1	NT5DC4	IL1A,CKAP2L,NT5DC4,AC079753.1	1	0	0	0	0	4	0	0	0	7	0
menstrual_pain.linear:chr2:113478370-113576726	rs3783549	2	113533263	TG	T	0.26	0.98	0.99	No	0.2544	0.2646	6.59045e-16	1	rs80111889	0.418152	0.0517651	1.51915	6.59045e-16	0.717393	0.977827	0.995629	0.956436	1	1	Yes	Yes	0.619609	0.2937	0.6779	0.8033	0.5259	0.7137	0	0	IL1A	CKAP2L,AC079753.1	NT5DC4	IL1A,CKAP2L,NT5DC4,AC079753.1	1	0	0	0	0	6	0	0	0	0	3
menstrual_pain.linear:chr2:113478370-113576726	rs6542095	2	113529183	T	C	0.26	1	1	Yes	0.2553	0.2656	7.05378e-16	1	rs80111889	0.420259	0.0520794	1.52236	7.05378e-16	0.898417	0.972617	0.98893	0.960775	1	1	Yes	Yes	0.620407	0.2946	0.6779	0.8048	0.5245	0.7157	0	0	none	CKAP2L,AC079753.1	IL1A,NT5DC4	IL1A,CKAP2L,NT5DC4,AC079753.1	-9999	-9999	-9999	-9999	-9999	5	0	1	0	0	0
menstrual_pain.linear:chr2:113478370-113576726	rs1609682	2	113540205	T	G	0.26	1	1	Yes	0.2544	0.2657	7.94665e-16	1	rs80111889	0.417417	0.0518207	1.51804	7.94665e-16	1	0.980242	0.994258	0.960442	1	1	Yes	Yes	0.620407	0.2946	0.6779	0.8048	0.5245	0.7157	0	0	IL1A	CKAP2L,AC079753.1	NT5DC4	IL1A,CKAP2L,NT5DC4,AC079753.1	1	0	0	0	0	Barhl1;Cdx;Sox_2	0	0	0	7	0
menstrual_pain.linear:chr2:113478370-113576726	rs11687624	2	113555592	T	C	0.26	0.97	0.98	No	0.2543	0.2641	8.27417e-16	1	rs80111889	0.417383	0.0518483	1.51798	8.27417e-16	1	0.981913	0.998848	0.959326	1	1	Yes	Yes	0.469249	0.2927	0.5547	0.4985	0.4265	0.5542	0	0	none	IL1A,CKAP2L,AC079753.1	IL1B	IL1A,IL1B,CKAP2L,AC079753.1	-9999	-9999	-9999	-9999	-9999	10	2	0	0	0	0
menstrual_pain.linear:chr2:113478370-113576726	rs3783550	2	113532885	T	G	0.26	1	1	Yes	0.2548	0.2655	8.77083e-16	1	rs80111889	0.416567	0.0517929	1.51675	8.77083e-16	1	0.978438	0.992887	0.957716	1	1	Yes	Yes	0.620407	0.2946	0.6779	0.8048	0.5245	0.7157	0	0	IL1A	CKAP2L,AC079753.1	NT5DC4	IL1A,CKAP2L,NT5DC4,AC079753.1	1	0	0	0	0	Rad21_disc3;YY1_known5	0	0	0	1	3
menstrual_pain.linear:chr2:113478370-113576726	rs12612788	2	113555296	T	G	0.75	0.95	0.96	No	0.7477	0.7377	8.83086e-16	1	rs80111889	-0.417781	0.0519492	0.658507	8.83086e-16	0.695713	0.972704	0.998606	0.947505	1	1	Yes	Yes	0.338458	0.7232	0.3221	0.0227	0.464	0.2965	0	0	none	IL1A,CKAP2L,AC079753.1	IL1B	IL1A,IL1B,CKAP2L,AC079753.1	-9999	-9999	-9999	-9999	-9999	p300_known1	0	0	0	0	0
menstrual_pain.linear:chr2:113478370-113576726	rs4402765	2	113568847	C	G	0.73	0.97	0.98	No	0.7388	0.7294	9.88905e-16	1	rs80111889	-0.412546	0.0513869	0.661963	9.88905e-16	1	0.979192	0.999313	0.954401	1	1	Yes	Yes	0.353634	0.6984	0.3221	0.0802	0.4568	0.3272	0	0	none	IL1A,AC079753.1,CKAP2L,IL37	IL1B	IL1B,IL1A,AC079753.1,CKAP2L,IL37	-9999	-9999	-9999	-9999	-9999	8	0	0	0	22	0
menstrual_pain.linear:chr2:113478370-113576726	rs3783521	2	113543577	A	G	0.74	1	1	Yes	0.7443	0.7337	1.53774e-15	1	rs80111889	-0.412572	0.0517405	0.661946	1.53774e-15	1	0.978018	0.992216	0.942206	1	1	Yes	Yes	0.338458	0.7063	0.3211	0.0363	0.4654	0.2955	0	0	none	IL1A,CKAP2L,AC079753.1	none	IL1A,CKAP2L,AC079753.1	-9999	-9999	-9999	-9999	-9999	5	0	0	0	6	0
menstrual_pain.linear:chr2:113478370-113576726	rs12471565	2	113569920	T	A	0.73	0.98	0.98	No	0.7358	0.7255	1.55082e-15	1	rs80111889	-0.407762	0.0511439	0.665137	1.55082e-15	0.737535	0.956449	0.996303	0.933562	1	1	Yes	Yes	0.354034	0.6994	0.3221	0.0809	0.4582	0.3262	0	0	none	IL1A,AC079753.1,CKAP2L,IL37	IL1B	IL1B,IL1A,AC079753.1,CKAP2L,IL37	-9999	-9999	-9999	-9999	-9999	5	0	0	0	109	17
menstrual_pain.linear:chr2:113478370-113576726	rs35145107	2	113576726	G	C	0.73	1	1	Yes	0.7347	0.7215	1.32539e-13	1	rs80111889	-0.376537	0.0508586	0.686234	1.32539e-13	0.591531	0.744286	0.884598	0.804595	1	1	Yes	Yes	0.346046	0.6905	0.335	0.0393	0.464	0.3333	0	0	none	AC079753.1,IL1A,CKAP2L,IL37	IL1B	IL1B,AC079753.1,IL1A,CKAP2L,IL37	-9999	-9999	-9999	-9999	-9999	Cart1;Pax-4_5;Sox_5	0	0	0	2	0
menstrual_pain.linear:chr2:113478370-113576726	rs61245237	2	113534682	A	AT	0.35	0.69	0.73	No	0.3078	0.3131	4.9012e-12	1	rs80111889	0.339534	0.0491479	1.40429	4.9012e-12	0.883635	0.727692	0.959865	0.715949	1	0	Yes	Yes	0.54972	0.373	0.5686	0.7118	0.4496	0.5644	0	0	IL1A	CKAP2L,AC079753.1	NT5DC4	IL1A,CKAP2L,NT5DC4,AC079753.1	1	0	0	0	0	HDAC2_disc6;Zfp105	0	0	0	29	1
menstrual_pain.linear:chr2:113478370-113576726	rs60355357	2	113553861	T	G	0.11	0.91	0.92	No	0.1016	0.1057	7.92578e-12	1	rs80111889	0.508759	0.0743812	1.66323	7.92578e-12	0.00740212	0.323353	0.997259	0.570568	1	0	Yes	Yes	0.271965	0.0764	0.2922	0.3374	0.3343	0.32	0	0	none	IL1A,CKAP2L,AC079753.1	IL1B	IL1A,CKAP2L,IL1B,AC079753.1	-9999	-9999	-9999	-9999	-9999	19	0	0	0	11	0
menstrual_pain.linear:chr2:113478370-113576726	rs1800794	2	113543273	A	G	0.1	0.97	0.97	No	0.09758	0.1009	9.70581e-12	1	rs80111889	0.516933	0.075899	1.67688	9.70581e-12	0.00607933	0.308648	0.99856	0.559532	1	0	Yes	Yes	0.173522	0.0724	0.2863	0.0242	0.2406	0.316	0	0	none	IL1A,CKAP2L,AC079753.1	none	IL1A,CKAP2L,AC079753.1	-9999	-9999	-9999	-9999	-9999	EWSR1-FLI1;Foxo_4;STAT_known13	0	0	0	13	0
menstrual_pain.linear:chr2:113478370-113576726	rs1894399	2	113540177	T	C	0.099	1	1	Yes	0.09668	0.1006	1.33445e-11	1	rs80111889	0.51675	0.0763876	1.67657	1.33445e-11	0.00848941	0.307178	0.997099	0.559962	1	0	Yes	Yes	0.280351	0.0734	0.2873	0.4002	0.2767	0.3272	0	0	IL1A	CKAP2L,AC079753.1	NT5DC4	IL1A,CKAP2L,NT5DC4,AC079753.1	1	0	0	0	0	CTCF_disc3;SP2_disc2	0	0	0	7	0
menstrual_pain.linear:chr2:113478370-113576726	rs4848299	2	113523454	A	C	0.1	0.97	0.97	No	0.09792	0.101	1.35587e-11	1	rs80111889	0.512804	0.0758301	1.66997	1.35587e-11	0.00731218	0.309561	0.998564	0.555399	1	0	Yes	Yes	0.28115	0.0734	0.2873	0.4024	0.2767	0.3282	0	0	none	CKAP2L,AC079753.1	IL1A,NT5DC4	CKAP2L,IL1A,NT5DC4,AC079753.1	-9999	-9999	-9999	-9999	-9999	SEF-1	0	0	0	1	10
menstrual_pain.linear:chr2:113478370-113576726	rs4849119	2	113523463	C	G	0.1	0.97	0.97	No	0.09792	0.101	1.35587e-11	1	rs80111889	0.512804	0.0758301	1.66997	1.35587e-11	0.00731218	0.309561	0.998564	0.555399	1	0	Yes	Yes	0.217652	0.0734	0.2873	0.1672	0.2666	0.3282	0	0	none	CKAP2L,AC079753.1	IL1A,NT5DC4	CKAP2L,IL1A,NT5DC4,AC079753.1	-9999	-9999	-9999	-9999	-9999	0	0	0	0	1	10
menstrual_pain.linear:chr2:113478370-113576726	rs6542090	2	113524795	C	T	0.1	0.97	0.97	No	0.09792	0.101	1.35587e-11	1	rs80111889	0.512804	0.0758301	1.66997	1.35587e-11	0.00731218	0.309561	0.998564	0.555399	1	0	Yes	Yes	0.28095	0.0734	0.2873	0.4024	0.2767	0.3272	0	0	none	CKAP2L,AC079753.1	IL1A,NT5DC4	CKAP2L,IL1A,NT5DC4,AC079753.1	-9999	-9999	-9999	-9999	-9999	BDP1_disc2;GCNF;p300_known1	0	0	0	0	0
menstrual_pain.linear:chr2:113478370-113576726	rs6542091	2	113525311	A	G	0.1	0.97	0.97	No	0.09792	0.101	1.35587e-11	1	rs80111889	0.512804	0.0758301	1.66997	1.35587e-11	0.00731218	0.309561	0.998564	0.555399	1	0	Yes	Yes	0.28095	0.0734	0.2873	0.4024	0.2767	0.3272	0	0	none	CKAP2L,AC079753.1	IL1A,NT5DC4	CKAP2L,IL1A,NT5DC4,AC079753.1	-9999	-9999	-9999	-9999	-9999	Egr-1_disc4;Nanog_disc4	0	0	0	33	2
menstrual_pain.linear:chr2:113478370-113576726	rs34015482	2	113525745	G	A	0.1	0.97	0.97	No	0.09792	0.101	1.35587e-11	1	rs80111889	0.512804	0.0758301	1.66997	1.35587e-11	0.00731218	0.309561	0.998564	0.555399	1	0	Yes	Yes	0.217452	0.0734	0.2873	0.1672	0.2666	0.3272	0	0	none	CKAP2L,AC079753.1	IL1A,NT5DC4	CKAP2L,IL1A,NT5DC4,AC079753.1	-9999	-9999	-9999	-9999	-9999	Whn	0	0	22	35	4
menstrual_pain.linear:chr2:113478370-113576726	rs61381693	2	113525912	A	C	0.1	0.97	0.97	No	0.09792	0.101	1.35587e-11	1	rs80111889	0.512804	0.0758301	1.66997	1.35587e-11	0.00731218	0.309561	0.998564	0.555399	1	0	Yes	Yes	0.209665	0.0734	0.2873	0.1399	0.2622	0.3272	0	0	none	CKAP2L,AC079753.1	IL1A,NT5DC4	CKAP2L,IL1A,NT5DC4,AC079753.1	-9999	-9999	-9999	-9999	-9999	Pbx-1_2;RFX5_disc3	0	0	16	29	15
menstrual_pain.linear:chr2:113478370-113576726	rs7570215	2	113527660	T	G	0.1	0.97	0.97	No	0.09792	0.101	1.35587e-11	1	rs80111889	0.512804	0.0758301	1.66997	1.35587e-11	0.00731218	0.309561	0.998564	0.555399	1	0	Yes	Yes	0.28095	0.0734	0.2873	0.4024	0.2767	0.3272	0	0	none	CKAP2L,AC079753.1	IL1A,NT5DC4	IL1A,CKAP2L,NT5DC4,AC079753.1	-9999	-9999	-9999	-9999	-9999	Elf5;Mef2_known6;PU.1_known1	0	0	0	0	0
menstrual_pain.linear:chr2:113478370-113576726	rs72825514	2	113527706	T	G	0.1	0.97	0.97	No	0.09792	0.101	1.35587e-11	1	rs80111889	0.512804	0.0758301	1.66997	1.35587e-11	0.00731218	0.309561	0.998564	0.555399	1	0	Yes	Yes	0.217452	0.0734	0.2873	0.1672	0.2666	0.3272	0	0	none	CKAP2L,AC079753.1	IL1A,NT5DC4	IL1A,CKAP2L,NT5DC4,AC079753.1	-9999	-9999	-9999	-9999	-9999	Cphx;NRSF_disc10;TEF	0	0	0	0	0
menstrual_pain.linear:chr2:113478370-113576726	rs4848300	2	113527906	C	T	0.1	0.97	0.97	No	0.09792	0.101	1.35587e-11	1	rs80111889	0.512804	0.0758301	1.66997	1.35587e-11	0.00731218	0.309561	0.998564	0.555399	1	0	Yes	Yes	0.28095	0.0734	0.2873	0.4024	0.2767	0.3272	0	0	none	CKAP2L,AC079753.1	IL1A,NT5DC4	IL1A,CKAP2L,NT5DC4,AC079753.1	-9999	-9999	-9999	-9999	-9999	AP-1_disc5;Pax-4_5	1	0	0	0	0
menstrual_pain.linear:chr2:113478370-113576726	rs6542092	2	113528322	G	C	0.1	0.97	0.97	No	0.09792	0.101	1.35587e-11	1	rs80111889	0.512804	0.0758301	1.66997	1.35587e-11	0.00731218	0.309561	0.998564	0.555399	1	0	Yes	Yes	0.28095	0.0734	0.2873	0.4024	0.2767	0.3272	0	0	none	CKAP2L,AC079753.1	IL1A,NT5DC4	IL1A,CKAP2L,NT5DC4,AC079753.1	-9999	-9999	-9999	-9999	-9999	CCNT2_disc1;Evi-1_2;Myb_2	0	0	0	0	0
menstrual_pain.linear:chr2:113478370-113576726	rs6542093	2	113528536	A	G	0.1	0.97	0.97	No	0.09792	0.101	1.35587e-11	1	rs80111889	0.512804	0.0758301	1.66997	1.35587e-11	0.00731218	0.309561	0.998564	0.555399	1	0	Yes	Yes	0.280351	0.0734	0.2873	0.4002	0.2767	0.3272	0	0	none	CKAP2L,AC079753.1	IL1A,NT5DC4	IL1A,CKAP2L,NT5DC4,AC079753.1	-9999	-9999	-9999	-9999	-9999	PTF1-beta	0	0	0	0	0
menstrual_pain.linear:chr2:113478370-113576726	rs6542094	2	113528625	G	A	0.1	0.97	0.97	No	0.09792	0.101	1.35587e-11	1	rs80111889	0.512804	0.0758301	1.66997	1.35587e-11	0.00731218	0.309561	0.998564	0.555399	1	0	Yes	Yes	0.28095	0.0734	0.2873	0.4024	0.2767	0.3272	0	0	none	CKAP2L,AC079753.1	IL1A,NT5DC4	IL1A,CKAP2L,NT5DC4,AC079753.1	-9999	-9999	-9999	-9999	-9999	EBF_known1;STAT_known5	0	0	0	0	0
menstrual_pain.linear:chr2:113478370-113576726	rs142380510	2	113529210	T	TTATTA	0.1	0.97	0.97	No	0.09792	0.101	1.35587e-11	1	rs80111889	0.512804	0.0758301	1.66997	1.35587e-11	0.00731218	0.309561	0.998564	0.555399	1	0	Yes	Yes	0.280751	0.0734	0.2873	0.4024	0.2767	0.3262	0	0	none	CKAP2L,AC079753.1	IL1A,NT5DC4	IL1A,CKAP2L,NT5DC4,AC079753.1	-9999	-9999	-9999	-9999	-9999	17	0	0	0	0	0
menstrual_pain.linear:chr2:113478370-113576726	rs11677416	2	113529240	C	T	0.1	0.97	0.98	No	0.09792	0.101	1.35587e-11	1	rs80111889	0.512804	0.0758301	1.66997	1.35587e-11	0.00731218	0.309561	0.998564	0.555399	1	0	Yes	Yes	0.217452	0.0734	0.2873	0.1672	0.2666	0.3272	0	0	none	CKAP2L,AC079753.1	IL1A,NT5DC4	IL1A,CKAP2L,NT5DC4,AC079753.1	-9999	-9999	-9999	-9999	-9999	7	1	1	0	0	0
menstrual_pain.linear:chr2:113478370-113576726	rs3783559	2	113529837	G	A	0.1	0.97	0.97	No	0.09792	0.101	1.35587e-11	1	rs80111889	0.512804	0.0758301	1.66997	1.35587e-11	0.00731218	0.309561	0.998564	0.555399	1	0	Yes	Yes	0.259984	0.0734	0.2873	0.3238	0.2752	0.3272	0	0	none	CKAP2L,AC079753.1	IL1A,NT5DC4	IL1A,CKAP2L,NT5DC4,AC079753.1	-9999	-9999	-9999	-9999	-9999	4	0	0	0	8	0
menstrual_pain.linear:chr2:113478370-113576726	rs1040193	2	113530099	T	C	0.1	0.97	0.98	No	0.09792	0.101	1.35587e-11	1	rs80111889	0.512804	0.0758301	1.66997	1.35587e-11	0.00731218	0.309561	0.998564	0.555399	1	0	Yes	Yes	0.217652	0.0734	0.2873	0.1672	0.2666	0.3282	0	0	none	CKAP2L,AC079753.1	IL1A,NT5DC4	IL1A,CKAP2L,NT5DC4,AC079753.1	-9999	-9999	-9999	-9999	-9999	GATA_disc3;HDAC2_disc6	0	0	0	8	3
menstrual_pain.linear:chr2:113478370-113576726	rs1516789	2	113531024	T	C	0.1	0.97	0.97	No	0.09792	0.101	1.35587e-11	1	rs80111889	0.512804	0.0758301	1.66997	1.35587e-11	0.00731218	0.309561	0.998564	0.555399	1	0	Yes	Yes	0.243411	0.0734	0.2873	0.2632	0.2709	0.3272	0	0	none	CKAP2L,AC079753.1	IL1A,NT5DC4	IL1A,CKAP2L,NT5DC4,AC079753.1	-9999	-9999	-9999	-9999	-9999	LUN-1;Nr2e3;Rad21_disc6	0	0	0	0	7
menstrual_pain.linear:chr2:113478370-113576726	rs3783555	2	113531093	C	T	0.1	0.97	0.97	No	0.09792	0.101	1.35587e-11	1	rs80111889	0.512804	0.0758301	1.66997	1.35587e-11	0.00731218	0.309561	0.998564	0.555399	1	0	Yes	Yes	0.273562	0.0734	0.2873	0.3744	0.2767	0.3272	0	0	none	CKAP2L,AC079753.1	IL1A,NT5DC4	IL1A,CKAP2L,NT5DC4,AC079753.1	-9999	-9999	-9999	-9999	-9999	8	0	0	0	0	7
menstrual_pain.linear:chr2:113478370-113576726	rs2071375	2	113535438	T	C	0.1	0.97	0.98	No	0.09792	0.101	1.35587e-11	1	rs80111889	0.512804	0.0758301	1.66997	1.35587e-11	0.00731218	0.309561	0.998564	0.555399	1	0	Yes	Yes	0.217452	0.0734	0.2873	0.1672	0.2666	0.3272	0	0	IL1A	CKAP2L,AC079753.1	NT5DC4	IL1A,CKAP2L,NT5DC4,AC079753.1	1	0	0	0	0	14	0	0	0	5	0
menstrual_pain.linear:chr2:113478370-113576726	rs17561	2	113537223	A	C	0.1	0.97	0.98	No	0.09792	0.101	1.35587e-11	1	rs80111889	0.512804	0.0758301	1.66997	1.35587e-11	0.00731218	0.309561	0.998564	0.555399	1	0	Yes	Yes	0.217452	0.0734	0.2873	0.1672	0.2666	0.3272	0	0	IL1A	CKAP2L,AC079753.1	NT5DC4	IL1A,CKAP2L,NT5DC4,AC079753.1	0	1	0	0	0	5	1	0	0	4	0
menstrual_pain.linear:chr2:113478370-113576726	rs2856841	2	113537339	G	A	0.1	0.97	0.97	No	0.09792	0.101	1.35587e-11	1	rs80111889	0.512804	0.0758301	1.66997	1.35587e-11	0.00731218	0.309561	0.998564	0.555399	1	0	Yes	Yes	0.202276	0.0734	0.2873	0.1142	0.2579	0.3272	0	0	IL1A	CKAP2L,AC079753.1	NT5DC4	IL1A,CKAP2L,NT5DC4,AC079753.1	1	0	0	0	0	Glis2;MZF1::1-4_3;Spz1_1	0	0	0	4	0
menstrual_pain.linear:chr2:113478370-113576726	rs697	2	113538553	T	C	0.1	0.97	0.98	No	0.09792	0.101	1.35587e-11	1	rs80111889	0.512804	0.0758301	1.66997	1.35587e-11	0.00731218	0.309561	0.998564	0.555399	1	0	Yes	Yes	0.217652	0.0734	0.2873	0.1679	0.2666	0.3272	0	0	IL1A	CKAP2L,AC079753.1	NT5DC4	IL1A,CKAP2L,NT5DC4,AC079753.1	1	0	0	0	0	4	0	0	0	1	0
menstrual_pain.linear:chr2:113478370-113576726	rs2856840	2	113538604	A	T	0.1	0.97	0.97	No	0.09792	0.101	1.35587e-11	1	rs80111889	0.512804	0.0758301	1.66997	1.35587e-11	0.00731218	0.309561	0.998564	0.555399	1	0	Yes	Yes	0.272364	0.0734	0.2873	0.3699	0.2767	0.3272	0	0	IL1A	CKAP2L,AC079753.1	NT5DC4	IL1A,CKAP2L,NT5DC4,AC079753.1	1	0	0	0	0	12	0	0	3	1	0
menstrual_pain.linear:chr2:113478370-113576726	rs3783520	2	113544339	T	C	0.1	0.97	0.97	No	0.09792	0.101	1.35587e-11	1	rs80111889	0.512804	0.0758301	1.66997	1.35587e-11	0.00731218	0.309561	0.998564	0.555399	1	0	Yes	Yes	0.208466	0.0724	0.2873	0.1467	0.2579	0.316	0	0	none	IL1A,CKAP2L,AC079753.1	none	IL1A,CKAP2L,AC079753.1	-9999	-9999	-9999	-9999	-9999	Rad21_disc6	0	0	0	7	0
menstrual_pain.linear:chr2:113478370-113576726	rs1878321	2	113544434	G	A	0.1	0.97	0.98	No	0.09792	0.101	1.35587e-11	1	rs80111889	0.512804	0.0758301	1.66997	1.35587e-11	0.00731218	0.309561	0.998564	0.555399	1	0	Yes	Yes	0.283746	0.0724	0.2873	0.4221	0.2767	0.316	0	0	none	IL1A,CKAP2L,AC079753.1	none	IL1A,CKAP2L,AC079753.1	-9999	-9999	-9999	-9999	-9999	YY1_known5	0	0	0	7	0
menstrual_pain.linear:chr2:113478370-113576726	rs1878320	2	113544467	C	T	0.1	0.97	0.98	No	0.09792	0.101	1.35587e-11	1	rs80111889	0.512804	0.0758301	1.66997	1.35587e-11	0.00731218	0.309561	0.998564	0.555399	1	0	Yes	Yes	0.283746	0.0724	0.2873	0.4221	0.2767	0.316	0	0	none	IL1A,CKAP2L,AC079753.1	none	IL1A,CKAP2L,AC079753.1	-9999	-9999	-9999	-9999	-9999	Maf_known3;Znf143_known1	0	0	0	7	0
menstrual_pain.linear:chr2:113478370-113576726	rs1878319	2	113544826	A	G	0.1	0.97	0.98	No	0.09792	0.101	1.35587e-11	1	rs80111889	0.512804	0.0758301	1.66997	1.35587e-11	0.00731218	0.309561	0.998564	0.555399	1	0	Yes	Yes	0.284145	0.0724	0.2873	0.4228	0.2767	0.317	0	0	none	IL1A,CKAP2L,AC079753.1	none	IL1A,CKAP2L,AC079753.1	-9999	-9999	-9999	-9999	-9999	AP-1_known3;NF-E2_known1	0	0	0	14	0
menstrual_pain.linear:chr2:113478370-113576726	rs1878318	2	113545185	G	A	0.1	0.97	0.98	No	0.09792	0.101	1.35587e-11	1	rs80111889	0.512804	0.0758301	1.66997	1.35587e-11	0.00731218	0.309561	0.998564	0.555399	1	0	Yes	Yes	0.223442	0.0724	0.2873	0.1989	0.2666	0.316	0	0	none	IL1A,CKAP2L,AC079753.1	none	IL1A,CKAP2L,AC079753.1	-9999	-9999	-9999	-9999	-9999	0	0	0	0	16	1
menstrual_pain.linear:chr2:113478370-113576726	rs3783514	2	113547425	G	A	0.1	0.97	0.98	No	0.09792	0.101	1.35587e-11	1	rs80111889	0.512804	0.0758301	1.66997	1.35587e-11	0.00731218	0.309561	0.998564	0.555399	1	0	Yes	Yes	0.223642	0.0724	0.2873	0.1997	0.2666	0.316	0	0	none	IL1A,CKAP2L,AC079753.1	IL1B	IL1A,CKAP2L,IL1B,AC079753.1	-9999	-9999	-9999	-9999	-9999	11	0	0	0	0	0
menstrual_pain.linear:chr2:113478370-113576726	rs7583261	2	113548454	G	C	0.1	0.97	0.98	No	0.09792	0.1011	1.50092e-11	1	rs80111889	0.511687	0.0758301	1.6681	1.50092e-11	0.00770324	0.309865	0.998565	0.55403	1	0	Yes	Yes	0.264976	0.0734	0.2873	0.3525	0.2752	0.3139	0	0	none	IL1A,CKAP2L,AC079753.1	IL1B	IL1A,CKAP2L,IL1B,AC079753.1	-9999	-9999	-9999	-9999	-9999	5	0	0	0	9	0
menstrual_pain.linear:chr2:113478370-113576726	rs4848303	2	113552698	G	A	0.1	0.97	0.98	No	0.09792	0.1011	1.50092e-11	1	rs80111889	0.511687	0.0758301	1.6681	1.50092e-11	0.00770324	0.309865	0.998565	0.55403	1	0	Yes	Yes	0.221645	0.0734	0.2873	0.1944	0.2637	0.3139	0	0	none	IL1A,CKAP2L,AC079753.1	IL1B	IL1A,CKAP2L,IL1B,AC079753.1	-9999	-9999	-9999	-9999	-9999	13	0	0	0	60	1
menstrual_pain.linear:chr2:113478370-113576726	rs4848304	2	113552737	C	T	0.1	0.97	0.98	No	0.09792	0.1011	1.50092e-11	1	rs80111889	0.511687	0.0758301	1.6681	1.50092e-11	0.00770324	0.309865	0.998565	0.55403	1	0	Yes	Yes	0.216054	0.0734	0.2873	0.1732	0.2637	0.3139	0	0	none	IL1A,CKAP2L,AC079753.1	IL1B	IL1A,CKAP2L,IL1B,AC079753.1	-9999	-9999	-9999	-9999	-9999	TCF12_disc5	1	0	0	60	1
menstrual_pain.linear:chr2:113478370-113576726	rs59674541	2	113553824	T	A	0.1	0.97	0.98	No	0.09792	0.1011	1.50092e-11	1	rs80111889	0.511687	0.0758301	1.6681	1.50092e-11	0.00770324	0.309865	0.998565	0.55403	1	0	Yes	Yes	0.261182	0.0734	0.2873	0.3404	0.2695	0.3149	0	0	none	IL1A,CKAP2L,AC079753.1	IL1B	IL1A,CKAP2L,IL1B,AC079753.1	-9999	-9999	-9999	-9999	-9999	TATA_disc9;Zfp410	0	0	0	11	0
menstrual_pain.linear:chr2:113478370-113576726	rs2856837	2	113541925	A	G	0.099	1	1	Yes	0.09777	0.1011	2.05897e-11	1	rs80111889	0.50867	0.0759008	1.66308	2.05897e-11	0.0089354	0.308512	0.997126	0.549396	1	0	Yes	Yes	0.225839	0.0734	0.2873	0.1989	0.2666	0.3272	0	0	IL1A	CKAP2L,AC079753.1	none	IL1A,CKAP2L,AC079753.1	1	0	0	0	0	GATA_known8	0	0	30	36	0
menstrual_pain.linear:chr2:113478370-113576726	rs2856836	2	113532083	G	A	0.1	1	1	Yes	0.09783	0.1012	2.26881e-11	1	rs80111889	0.507362	0.0758662	1.6609	2.26881e-11	0.00902892	0.308485	0.996408	0.547003	1	0	Yes	Yes	0.217452	0.0734	0.2873	0.1672	0.2666	0.3272	1	0	IL1A	CKAP2L,AC079753.1	NT5DC4	IL1A,CKAP2L,NT5DC4,AC079753.1	0	0	0	1	0	NERF1a	0	0	0	0	5
menstrual_pain.linear:chr2:113478370-113576726	rs12613067	2	113563362	C	T	0.13	0.95	0.95	No	0.1245	0.1258	2.37248e-11	1	rs80111889	0.456281	0.0682949	1.57819	2.37248e-11	0.0492628	0.401548	0.998895	0.592639	1	0	Yes	Yes	0.251198	0.0853	0.3091	0.267	0.2839	0.318	0	0	none	IL1A,AC079753.1,CKAP2L,IL37	IL1B	IL1A,IL1B,AC079753.1,CKAP2L,IL37	-9999	-9999	-9999	-9999	-9999	4	0	0	0	17	55
menstrual_pain.linear:chr2:113478370-113576726	rs1516790	2	113531291	A	G	0.1	1	1	Yes	0.09752	0.101	2.38834e-11	1	rs80111889	0.507483	0.0759697	1.6611	2.38834e-11	0.00926155	0.308131	0.99712	0.546287	1	0	Yes	Yes	0.273163	0.0734	0.2873	0.3722	0.2767	0.3282	0	0	none	CKAP2L,AC079753.1	IL1A,NT5DC4	IL1A,CKAP2L,NT5DC4,AC079753.1	-9999	-9999	-9999	-9999	-9999	0	0	0	0	0	8
menstrual_pain.linear:chr2:113478370-113576726	rs1800587	2	113542960	A	G	0.099	1	1	Yes	0.09775	0.1006	2.52466e-11	1	rs80111889	0.507608	0.0760811	1.66131	2.52466e-11	0.00952622	0.307909	0.997116	0.545532	1	0	Yes	Yes	0.278554	0.0724	0.2873	0.4039	0.2752	0.3149	0	0	none	IL1A,CKAP2L,AC079753.1	none	IL1A,CKAP2L,AC079753.1	0	0	0	0	1	Bbx;RFX5_known3	1	0	2	30	0
menstrual_pain.linear:chr2:113478370-113576726	rs1304037	2	113532236	C	T	0.1	1	1	Yes	0.09768	0.101	2.84277e-11	1	rs80111889	0.505081	0.0759008	1.65712	2.84277e-11	0.0100966	0.30803	0.996405	0.54386	1	0	Yes	Yes	0.280351	0.0734	0.2873	0.4002	0.2767	0.3272	0	0	IL1A	CKAP2L,AC079753.1	NT5DC4	IL1A,CKAP2L,NT5DC4,AC079753.1	0	0	0	1	0	Foxa_known2;Foxj2_1;Irf_disc3	1	0	0	0	5
menstrual_pain.linear:chr2:113478370-113576726	rs72825532	2	113559363	G	A	0.12	0.95	0.95	No	0.1236	0.1249	4.21106e-11	1	rs80111889	0.452437	0.0685879	1.57214	4.21106e-11	0.0604136	0.398002	0.998885	0.582426	1	0	Yes	Yes	0.180511	0.0853	0.3062	0.025	0.2522	0.3088	0	0	none	IL1A,CKAP2L,AC079753.1	IL1B	IL1A,IL1B,CKAP2L,AC079753.1	-9999	-9999	-9999	-9999	-9999	5	0	0	0	1	0
menstrual_pain.linear:chr2:113478370-113576726	rs566351474;rs570453884	2	113561214	TAA	TA	0.12	0.91	0.92	No	0.1243	0.1252	4.67589e-11	1	rs80111889	0.45101	0.0685331	1.5699	4.67589e-11	0.050748	0.395192	0.991653	0.574717	1	0	No	Yes	0.211861	0.0883	0.3062	0.1536	0.2507	0.2935			none	IL1A,CKAP2L,AC079753.1,IL37	IL1B	IL1A,IL1B,CKAP2L,AC079753.1,IL37	0	0	0	0	0		-9999	0	0	20	0
menstrual_pain.linear:chr2:113478370-113576726	rs11898680	2	113556867	T	C	0.12	0.95	0.96	No	0.124	0.125	5.50722e-11	1	rs80111889	0.449277	0.0685236	1.56718	5.50722e-11	0.0686987	0.398969	0.998888	0.578563	1	0	Yes	Yes	0.222444	0.0853	0.3072	0.171	0.2738	0.3098	0	0	none	IL1A,CKAP2L,AC079753.1	IL1B	IL1A,IL1B,CKAP2L,AC079753.1	-9999	-9999	-9999	-9999	-9999	6	0	0	0	9	25
menstrual_pain.linear:chr2:113478370-113576726	rs7368808	2	113558443	G	A	0.12	0.95	0.96	No	0.124	0.125	5.50722e-11	1	rs80111889	0.449277	0.0685236	1.56718	5.50722e-11	0.0686987	0.398969	0.998888	0.578563	1	0	Yes	Yes	0.222444	0.0853	0.3072	0.171	0.2738	0.3098	0	0	none	IL1A,CKAP2L,AC079753.1	IL1B	IL1A,IL1B,CKAP2L,AC079753.1	-9999	-9999	-9999	-9999	-9999	Evi-1_4;Znf143_disc3	0	0	0	0	0
menstrual_pain.linear:chr2:113478370-113576726	rs12997898	2	113568176	T	C	0.55	0.6	0.67	No	0.6109	0.5977	5.90457e-11	1	rs80111889	-0.306403	0.0468068	0.73609	5.90457e-11	0.443392	0.542631	1	0.628149	1	0	Yes	Yes	0.199681	0.5149	0.1193	0.0038	0.2017	0.2209	0	0	none	IL1A,AC079753.1,CKAP2L,IL37	IL1B	IL1B,IL1A,AC079753.1,CKAP2L,IL37	-9999	-9999	-9999	-9999	-9999	0	0	0	0	0	0
menstrual_pain.linear:chr2:113478370-113576726	rs13015273	2	113488188	A	G	0.78	0.96	0.97	No	0.7806	0.7749	7.45433e-11	1	rs80111889	-0.355662	0.054623	0.700709	7.45433e-11	0.788957	0.661014	0.906212	0.63763	1	0	Yes	Yes	0.475839	0.7173	0.508	0.2171	0.5865	0.4652	0	0	NT5DC4	AC079922.3	CKAP2L	NT5DC4,CKAP2L,AC079922.3	1	0	0	0	0	Pax-5_known3	0	0	0	2	0
menstrual_pain.linear:chr2:113478370-113576726	rs13016817	2	113488220	T	C	0.78	0.96	0.97	No	0.7806	0.7749	7.45433e-11	1	rs80111889	-0.355662	0.054623	0.700709	7.45433e-11	0.788957	0.661014	0.906212	0.63763	1	0	Yes	Yes	0.475839	0.7173	0.508	0.2179	0.5865	0.4642	0	0	NT5DC4	AC079922.3	CKAP2L	NT5DC4,CKAP2L,AC079922.3	1	0	0	0	0	13	1	0	0	0	0
menstrual_pain.linear:chr2:113478370-113576726	rs58694576	2	113486637	G	A	0.77	0.94	0.95	No	0.7785	0.7734	1.03051e-10	1	rs80111889	-0.351536	0.054397	0.703607	1.03051e-10	0.672094	0.669296	0.907153	0.624255	1	0	Yes	Yes	0.507388	0.7163	0.4672	0.3986	0.5648	0.4397	0	0	NT5DC4	AC079922.3	CKAP2L	NT5DC4,CKAP2L,AC079922.3	1	0	0	0	0	9	0	0	0	13	1
menstrual_pain.linear:chr2:113478370-113576726	rs12469600	2	113572357	C	T	0.12	1	1	Yes	0.1243	0.1251	1.26082e-10	1	rs80111889	0.441933	0.0687103	1.55571	1.26082e-10	0.0724052	0.372272	0.964219	0.557134	1	0	Yes	Yes	0.191693	0.0833	0.2475	0.1331	0.2392	0.2914	0	0	none	AC079753.1,IL1A,CKAP2L,IL37	IL1B	IL1B,AC079753.1,IL1A,CKAP2L,IL37	-9999	-9999	-9999	-9999	-9999	4	2	0	0	47	1
menstrual_pain.linear:chr2:113478370-113576726	rs370626501	2	113558074	T	C	0.16	0.63	0.68	No	0.1262	0.1275	4.71694e-10	1	rs80111889	0.424252	0.0681175	1.52845	4.71694e-10	0.0582516	0.331643	0.900944	0.514679	1	0	No	Yes	0.24361	0.128	0.34	0.1914	0.3285	0.274			none	IL1A,CKAP2L,AC079753.1	IL1B	IL1A,IL1B,CKAP2L,AC079753.1	0	0	0	0	0		-9999	0	0	0	0
menstrual_pain.linear:chr2:113478370-113576726	rs55837393	2	113485385	CA	C	0.76	0.88	0.9	No	0.7742	0.7689	9.79495e-10	1	rs80111889	-0.330638	0.0540902	0.718465	9.79495e-10	0.419715	0.648041	0.881407	0.549046	1	0	Yes	Yes	0.444089	0.7143	0.4573	0.1899	0.536	0.4305	0	0	NT5DC4	AC079922.3	CKAP2L	NT5DC4,CKAP2L,AC079922.3	1	0	0	0	0	9	0	0	0	3	0
menstrual_pain.linear:chr2:113478370-113576726	rs7591704	2	113521157	G	C	0.24	0.95	0.96	No	0.2405	0.2432	4.17032e-09	1	rs80111889	0.3125	0.0531708	1.36684	4.17032e-09	0.532761	0.586406	0.807917	0.515615	1	0	Yes	Yes	0.557907	0.3185	0.4871	0.8343	0.4409	0.5869	0	0	CKAP2L	AC079753.1	IL1A,NT5DC4	CKAP2L,IL1A,NT5DC4,AC079753.1	1	0	0	0	0	6	0	0	95	32	0
menstrual_pain.linear:chr2:113478370-113576726	rs60070270	2	113489787	A	AT	0.24	0.98	0.98	No	0.2394	0.2423	5.15033e-09	1	rs80111889	0.310728	0.0531864	1.36442	5.15033e-09	0.473869	0.590529	0.813283	0.506548	1	0	Yes	Yes	0.500399	0.3105	0.4463	0.7216	0.3977	0.5256	0	0	NT5DC4	AC079922.3	CKAP2L	NT5DC4,CKAP2L,AC079922.3	-9999	-9999	-9999	-9999	-9999	0	0	0	0	0	0
menstrual_pain.linear:chr2:113478370-113576726	rs12622683	2	113489255	T	C	0.76	1	1	Yes	0.7617	0.7585	6.77833e-09	1	rs80111889	-0.309435	0.0533846	0.733862	6.77833e-09	0.435274	0.588931	0.814168	0.496614	0	0	Yes	Yes	0.517772	0.6925	0.5099	0.4017	0.5735	0.4632	0	1	NT5DC4	AC079922.3	CKAP2L	NT5DC4,CKAP2L,AC079922.3	-9999	-9999	-9999	-9999	-9999	8	1	0	0	0	0
menstrual_pain.linear:chr2:113478370-113576726	rs148989119	2	113493071	T	TTTTC	0.76	0.98	0.98	No	0.7612	0.758	8.03312e-09	1	rs80111889	-0.307322	0.0532827	0.735414	8.03312e-09	0.427262	0.586911	0.811568	0.491409	0	0	Yes	Yes	0.420927	0.6865	0.507	0.0552	0.5504	0.4611	0	0	NT5DC4	AC079922.3,AC079753.1	CKAP2L,IL1A	NT5DC4,CKAP2L,IL1A,AC079922.3,AC079753.1	-9999	-9999	-9999	-9999	-9999	HDAC2_disc6	0	0	0	0	0
menstrual_pain.linear:chr2:113478370-113576726	rs13013602	2	113491106	G	A	0.76	0.99	0.99	No	0.7614	0.7585	9.23308e-09	1	rs80111889	-0.306169	0.0533001	0.736262	9.23308e-09	0.398638	0.588239	0.813169	0.485648	0	0	Yes	Yes	0.455671	0.6925	0.501	0.1808	0.5591	0.4632	0	0	NT5DC4	AC079922.3	CKAP2L	NT5DC4,CKAP2L,AC079922.3	-9999	-9999	-9999	-9999	-9999	PU.1_disc3;p53_2;p53_3	0	0	0	2	9
menstrual_pain.linear:chr2:113478370-113576726	rs13036237	2	113491186	C	G	0.76	0.99	0.99	No	0.7614	0.7585	9.23308e-09	1	rs80111889	-0.306169	0.0533001	0.736262	9.23308e-09	0.398638	0.588239	0.813169	0.485648	0	0	Yes	Yes	0.423323	0.6925	0.5089	0.0552	0.5519	0.4642	0	0	NT5DC4	AC079922.3	CKAP2L	NT5DC4,CKAP2L,AC079922.3	-9999	-9999	-9999	-9999	-9999	0	0	0	0	2	9
menstrual_pain.linear:chr2:113478370-113576726	rs17649681	2	113491306	C	G	0.76	0.99	0.99	No	0.7614	0.7585	9.23308e-09	1	rs80111889	-0.306169	0.0533001	0.736262	9.23308e-09	0.398638	0.588239	0.813169	0.485648	0	0	Yes	Yes	0.422724	0.6915	0.508	0.0552	0.5519	0.4632	0	0	NT5DC4	AC079922.3	CKAP2L	NT5DC4,CKAP2L,AC079922.3	-9999	-9999	-9999	-9999	-9999	5	0	0	0	13	34
menstrual_pain.linear:chr2:113478370-113576726	rs55762606	2	113491379	A	G	0.76	0.99	0.99	No	0.7614	0.7585	9.23308e-09	1	rs80111889	-0.306169	0.0533001	0.736262	9.23308e-09	0.398638	0.588239	0.813169	0.485648	0	0	Yes	Yes	0.419129	0.6925	0.507	0.0424	0.5504	0.4632	0	0	NT5DC4	AC079922.3	CKAP2L	NT5DC4,CKAP2L,AC079922.3	-9999	-9999	-9999	-9999	-9999	Osr;SEF-1	0	0	0	13	34
menstrual_pain.linear:chr2:113478370-113576726	rs13019249	2	113491565	G	A	0.76	0.99	0.99	No	0.7614	0.7585	9.23308e-09	1	rs80111889	-0.306169	0.0533001	0.736262	9.23308e-09	0.398638	0.588239	0.813169	0.485648	0	0	Yes	Yes	0.422923	0.6925	0.508	0.0552	0.5519	0.4632	0	0	NT5DC4	AC079922.3	CKAP2L,IL1A	NT5DC4,CKAP2L,IL1A,AC079922.3	-9999	-9999	-9999	-9999	-9999	5	0	0	0	8	27
menstrual_pain.linear:chr2:113478370-113576726	rs4261731	2	113494520	C	T	0.76	0.99	0.99	No	0.7614	0.7585	9.23308e-09	1	rs80111889	-0.306169	0.0533001	0.736262	9.23308e-09	0.398638	0.588239	0.813169	0.485648	0	0	Yes	Yes	0.418131	0.6885	0.507	0.0424	0.5504	0.4622	0	0	NT5DC4,CKAP2L	AC079922.3,AC079753.1	IL1A	NT5DC4,CKAP2L,IL1A,AC079922.3,AC079753.1	-9999	-9999	-9999	-9999	-9999	5	0	0	0	1	7
menstrual_pain.linear:chr2:113478370-113576726	rs4849118	2	113497295	G	A	0.76	0.99	0.99	No	0.7614	0.7585	9.23308e-09	1	rs80111889	-0.306169	0.0533001	0.736262	9.23308e-09	0.398638	0.588239	0.813169	0.485648	0	0	Yes	Yes	0.45647	0.6895	0.508	0.1815	0.5591	0.4622	0	0	NT5DC4,CKAP2L	AC079922.3,AC079753.1	IL1A	NT5DC4,CKAP2L,IL1A,AC079922.3,AC079753.1	1	0	0	0	0	5	0	0	0	0	0
menstrual_pain.linear:chr2:113478370-113576726	rs3811040	2	113498566	G	A	0.76	0.99	0.99	No	0.7614	0.7585	9.23308e-09	1	rs80111889	-0.306169	0.0533001	0.736262	9.23308e-09	0.398638	0.588239	0.813169	0.485648	0	0	Yes	Yes	0.422524	0.6895	0.508	0.056	0.5519	0.4632	1	0	NT5DC4,CKAP2L	AC079922.3,AC079753.1	IL1A	NT5DC4,CKAP2L,IL1A,AC079922.3,AC079753.1	0	1	0	0	0	Maf_known1;Nrf-2_2	2	0	0	8	0
menstrual_pain.linear:chr2:113478370-113576726	rs3827761	2	113498754	A	G	0.76	0.99	0.99	No	0.7614	0.7585	9.23308e-09	1	rs80111889	-0.306169	0.0533001	0.736262	9.23308e-09	0.398638	0.588239	0.813169	0.485648	0	0	Yes	Yes	0.422324	0.6895	0.508	0.056	0.5519	0.4622	0	0	NT5DC4,CKAP2L	AC079922.3,AC079753.1	IL1A	NT5DC4,CKAP2L,IL1A,AC079922.3,AC079753.1	1	0	0	0	0	0	0	0	0	7	0
menstrual_pain.linear:chr2:113478370-113576726	rs2862226	2	113500941	A	G	0.76	0.99	0.99	No	0.7614	0.7585	9.23308e-09	1	rs80111889	-0.306169	0.0533001	0.736262	9.23308e-09	0.398638	0.588239	0.813169	0.485648	0	0	Yes	Yes	0.422524	0.6895	0.507	0.056	0.5533	0.4632	0	0	CKAP2L	AC079922.3,AC079753.1	NT5DC4,IL1A	CKAP2L,NT5DC4,IL1A,AC079922.3,AC079753.1	1	0	0	0	0	ZID	0	0	0	0	0
menstrual_pain.linear:chr2:113478370-113576726	rs12475027	2	113486941	T	C	0.75	0.96	0.97	No	0.7597	0.757	9.41754e-09	1	rs80111889	-0.305044	0.0531353	0.737091	9.41754e-09	0.351318	0.597197	0.815806	0.481611	0	0	Yes	Yes	0.45008	0.6925	0.4672	0.2133	0.5389	0.4397	0	0	NT5DC4	AC079922.3	CKAP2L	NT5DC4,CKAP2L,AC079922.3	1	0	0	0	0	ATF3_disc2;NRSF_disc9	0	0	0	13	2
menstrual_pain.linear:chr2:113478370-113576726	rs7607470	2	113520530	A	T	0.24	0.97	0.97	No	0.2383	0.2414	9.62677e-09	1	rs80111889	0.305934	0.0533248	1.35789	9.62677e-09	0.391074	0.5884	0.81377	0.483965	0	0	Yes	Yes	0.5002	0.3105	0.492	0.6573	0.4366	0.5368	0	0	CKAP2L	AC079753.1	IL1A,NT5DC4	CKAP2L,IL1A,NT5DC4,AC079753.1	1	0	0	0	0	THAP1_disc1	0	0	20	26	0
menstrual_pain.linear:chr2:113478370-113576726	rs10165537	2	113497051	G	T	0.24	1	1	Yes	0.2382	0.2414	9.89718e-09	1	rs80111889	0.305724	0.0533318	1.35761	9.89718e-09	0.378003	0.588098	0.81406	0.482261	0	0	Yes	Yes	0.445088	0.3105	0.4423	0.5219	0.3876	0.5235	0	0	NT5DC4,CKAP2L	AC079922.3,AC079753.1	IL1A	NT5DC4,CKAP2L,IL1A,AC079922.3,AC079753.1	1	0	0	0	0	6	0	0	0	0	0
menstrual_pain.linear:chr2:113478370-113576726	rs13429613	2	113489612	T	C	0.24	0.99	0.99	No	0.2381	0.2413	1.01164e-08	1	rs80111889	0.305506	0.0533284	1.35731	1.01164e-08	0.38237	0.587972	0.814061	0.481973	0	0	Yes	Yes	0.444489	0.3075	0.4423	0.5234	0.3862	0.5225	0	0	NT5DC4	AC079922.3	CKAP2L	NT5DC4,CKAP2L,AC079922.3	-9999	-9999	-9999	-9999	-9999	0	0	0	0	0	0
menstrual_pain.linear:chr2:113478370-113576726	rs55966878	2	113489798	A	T	0.24	0.99	0.99	No	0.2381	0.2413	1.01164e-08	1	rs80111889	0.305506	0.0533284	1.35731	1.01164e-08	0.38237	0.587972	0.814061	0.481973	0	0	Yes	Yes	0.466454	0.3075	0.4433	0.6029	0.3919	0.5225	0	0	NT5DC4	AC079922.3	CKAP2L	NT5DC4,CKAP2L,AC079922.3	-9999	-9999	-9999	-9999	-9999	5	0	0	0	0	0
menstrual_pain.linear:chr2:113478370-113576726	rs10203064	2	113494529	C	A	0.24	0.99	0.99	No	0.2381	0.2413	1.01164e-08	1	rs80111889	0.305506	0.0533284	1.35731	1.01164e-08	0.38237	0.587972	0.814061	0.481973	0	0	Yes	Yes	0.426318	0.3105	0.4423	0.4539	0.3833	0.5225	0	0	NT5DC4,CKAP2L	AC079922.3,AC079753.1	IL1A	NT5DC4,CKAP2L,IL1A,AC079922.3,AC079753.1	-9999	-9999	-9999	-9999	-9999	5	0	0	0	1	7
menstrual_pain.linear:chr2:113478370-113576726	rs10193063	2	113508209	C	G	0.24	0.99	0.99	No	0.2381	0.2413	1.01164e-08	1	rs80111889	0.305506	0.0533284	1.35731	1.01164e-08	0.38237	0.587972	0.814061	0.481973	0	0	Yes	Yes	0.447085	0.3105	0.4433	0.528	0.3905	0.5225	0	0	CKAP2L	AC079753.1,AC079922.3	NT5DC4,IL1A	CKAP2L,NT5DC4,IL1A,AC079753.1,AC079922.3	1	0	0	0	0	SIX5_disc2;Znf143_disc1	0	0	0	25	1
menstrual_pain.linear:chr2:113478370-113576726	rs11311327	2	113514883	A	AT	0.24	0.97	0.97	No	0.2381	0.2413	1.01164e-08	1	rs80111889	0.305506	0.0533284	1.35731	1.01164e-08	0.38237	0.587972	0.814061	0.481973	0	0	Yes	Yes	0.485024	0.3105	0.4433	0.6702	0.3948	0.5215	0	0	CKAP2L	AC079753.1	NT5DC4,IL1A	CKAP2L,NT5DC4,IL1A,AC079753.1	1	0	0	0	0	14	0	0	0	2	0
menstrual_pain.linear:chr2:113478370-113576726	rs908551	2	113486079	T	C	0.75	0.96	0.96	No	0.7594	0.7569	1.01945e-08	1	rs80111889	-0.304168	0.053107	0.737737	1.01945e-08	0.344124	0.596834	0.815167	0.47885	0	0	Yes	Yes	0.444688	0.6925	0.4612	0.1997	0.5346	0.4397	0	0	NT5DC4	AC079922.3	CKAP2L	NT5DC4,CKAP2L,AC079922.3	1	0	0	0	0	4	1	0	0	19	1
menstrual_pain.linear:chr2:113478370-113576726	rs12463996	2	113486879	A	T	0.75	0.96	0.97	No	0.7594	0.7569	1.01945e-08	1	rs80111889	-0.304168	0.053107	0.737737	1.01945e-08	0.344124	0.596834	0.815167	0.47885	0	0	Yes	Yes	0.405751	0.6925	0.4672	0.0514	0.5274	0.4397	0	0	NT5DC4	AC079922.3	CKAP2L	NT5DC4,CKAP2L,AC079922.3	1	0	0	0	0	Mef2_known4;Mxi1_disc1;TATA_known5	0	0	0	13	2
menstrual_pain.linear:chr2:113478370-113576726	rs7599690	2	113511131	A	G	0.76	0.98	0.98	No	0.7614	0.7586	1.03321e-08	1	rs80111889	-0.305153	0.0533001	0.737011	1.03321e-08	0.383483	0.588036	0.813126	0.481471	0	0	Yes	Yes	0.422524	0.6895	0.507	0.056	0.5519	0.4642	0	0	CKAP2L	AC079753.1,AC079922.3	NT5DC4,IL1A	CKAP2L,NT5DC4,IL1A,AC079753.1,AC079922.3	1	0	0	0	0	DMRT1;DMRT5;DMRT7	0	0	0	0	0
menstrual_pain.linear:chr2:113478370-113576726	rs13026263	2	113512841	C	T	0.76	0.97	0.98	No	0.7614	0.7586	1.03321e-08	1	rs80111889	-0.305153	0.0533001	0.737011	1.03321e-08	0.383483	0.588036	0.813126	0.481471	0	0	Yes	Yes	0.422324	0.6895	0.507	0.056	0.5519	0.4632	0	0	CKAP2L	AC079753.1,AC079922.3	NT5DC4,IL1A	CKAP2L,NT5DC4,IL1A,AC079753.1,AC079922.3	1	0	0	0	0	9	0	0	0	9	0
menstrual_pain.linear:chr2:113478370-113576726	rs4848298	2	113513504	G	A	0.76	0.97	0.98	No	0.7614	0.7586	1.03321e-08	1	rs80111889	-0.305153	0.0533001	0.737011	1.03321e-08	0.383483	0.588036	0.813126	0.481471	0	0	Yes	Yes	0.422324	0.6895	0.507	0.056	0.5519	0.4632	0	0	CKAP2L	AC079753.1	NT5DC4,IL1A	CKAP2L,NT5DC4,IL1A,AC079753.1	1	0	0	0	0	CEBPA_1;Pou2f2_known2	0	0	0	3	0
menstrual_pain.linear:chr2:113478370-113576726	rs11448204	2	113516821	CA	C	0.24	0.97	0.97	No	0.2386	0.2414	1.03321e-08	1	rs80111889	0.305153	0.0533001	1.35683	1.03321e-08	0.383483	0.588036	0.813126	0.481471	0	0	Yes	Yes	0.576677	0.3105	0.493	0.9402	0.4467	0.5378	0	0	CKAP2L	AC079753.1	IL1A,NT5DC4	CKAP2L,IL1A,NT5DC4,AC079753.1	1	0	0	0	0	GR_known3	0	0	0	3	0
menstrual_pain.linear:chr2:113478370-113576726	rs10200192	2	113517944	C	T	0.24	0.97	0.97	No	0.2386	0.2414	1.03321e-08	1	rs80111889	0.305153	0.0533001	1.35683	1.03321e-08	0.383483	0.588036	0.813126	0.481471	0	0	Yes	Yes	0.577875	0.3105	0.494	0.944	0.4481	0.5368	1	0	CKAP2L	AC079753.1	IL1A,NT5DC4	CKAP2L,IL1A,NT5DC4,AC079753.1	1	0	0	0	0	10	0	0	0	0	0
menstrual_pain.linear:chr2:113478370-113576726	rs13382217	2	113518868	T	G	0.24	0.97	0.97	No	0.2386	0.2414	1.03321e-08	1	rs80111889	0.305153	0.0533001	1.35683	1.03321e-08	0.383483	0.588036	0.813126	0.481471	0	0	Yes	Yes	0.577676	0.3105	0.493	0.944	0.4481	0.5368	0	0	CKAP2L	AC079753.1	IL1A,NT5DC4	CKAP2L,IL1A,NT5DC4,AC079753.1	1	0	0	0	0	Mef2_known5	0	0	0	0	0
menstrual_pain.linear:chr2:113478370-113576726	rs6712572	2	113520678	T	G	0.24	0.97	0.97	No	0.2386	0.2414	1.03321e-08	1	rs80111889	0.305153	0.0533001	1.35683	1.03321e-08	0.383483	0.588036	0.813126	0.481471	0	0	Yes	Yes	0.578075	0.3105	0.493	0.9448	0.4481	0.5378	0	0	CKAP2L	AC079753.1	IL1A,NT5DC4	CKAP2L,IL1A,NT5DC4,AC079753.1	1	0	0	0	0	4	0	0	66	36	0
menstrual_pain.linear:chr2:113478370-113576726	rs6753803	2	113499249	T	C	0.24	0.99	0.99	No	0.2384	0.2414	1.08807e-08	1	rs80111889	0.304684	0.0533001	1.3562	1.08807e-08	0.374935	0.587607	0.813417	0.479419	0	0	Yes	Yes	0.484824	0.3105	0.4423	0.6687	0.3963	0.5225	0	0	NT5DC4,CKAP2L	AC079922.3,AC079753.1	IL1A	NT5DC4,CKAP2L,IL1A,AC079922.3,AC079753.1	1	0	0	0	0	TCF11::MafG	1	0	0	0	0
menstrual_pain.linear:chr2:113478370-113576726	rs11123149	2	113499568	T	C	0.24	0.99	0.99	No	0.2384	0.2414	1.08807e-08	1	rs80111889	0.304684	0.0533001	1.3562	1.08807e-08	0.374935	0.587607	0.813417	0.479419	0	0	Yes	Yes	0.519169	0.3105	0.4433	0.7943	0.4035	0.5225	0	0	NT5DC4,CKAP2L	AC079922.3,AC079753.1	IL1A	NT5DC4,CKAP2L,IL1A,AC079922.3,AC079753.1	1	0	0	0	0	GR_disc4;SZF1-1	0	0	0	0	0
menstrual_pain.linear:chr2:113478370-113576726	rs71826397	2	113504942	C	CTAGAG	0.24	0.99	0.99	No	0.2384	0.2414	1.08807e-08	1	rs80111889	0.304684	0.0533001	1.3562	1.08807e-08	0.374935	0.587607	0.813417	0.479419	0	0	Yes	Yes	0.485024	0.3105	0.4433	0.6687	0.3963	0.5225	0	0	CKAP2L	AC079753.1,AC079922.3	NT5DC4,IL1A	CKAP2L,NT5DC4,IL1A,AC079753.1,AC079922.3	1	0	0	0	0	29	0	0	0	0	0
menstrual_pain.linear:chr2:113478370-113576726	rs6721044	2	113506001	C	T	0.24	0.99	0.99	No	0.2384	0.2414	1.08807e-08	1	rs80111889	0.304684	0.0533001	1.3562	1.08807e-08	0.374935	0.587607	0.813417	0.479419	0	0	Yes	Yes	0.485224	0.3115	0.4433	0.6687	0.3963	0.5225	0	0	CKAP2L	AC079753.1,AC079922.3	NT5DC4,IL1A	CKAP2L,NT5DC4,IL1A,AC079753.1,AC079922.3	1	0	0	0	0	7	0	0	0	0	0
menstrual_pain.linear:chr2:113478370-113576726	rs6706663	2	113506673	T	C	0.24	0.99	0.99	No	0.2384	0.2414	1.08807e-08	1	rs80111889	0.304684	0.0533001	1.3562	1.08807e-08	0.374935	0.587607	0.813417	0.479419	0	0	Yes	Yes	0.485024	0.3105	0.4433	0.6687	0.3963	0.5225	0	0	CKAP2L	AC079753.1,AC079922.3	NT5DC4,IL1A	CKAP2L,NT5DC4,IL1A,AC079753.1,AC079922.3	1	0	0	0	0	Mef2_disc2;Zfp187	0	0	0	0	0
menstrual_pain.linear:chr2:113478370-113576726	rs144596915	2	113506799	A	AAGAGCTACC	0.24	0.99	0.99	No	0.2384	0.2414	1.08807e-08	1	rs80111889	0.304684	0.0533001	1.3562	1.08807e-08	0.374935	0.587607	0.813417	0.479419	0	0	Yes	Yes	0.485024	0.3105	0.4433	0.6687	0.3963	0.5225	0	0	CKAP2L	AC079753.1,AC079922.3	NT5DC4,IL1A	CKAP2L,NT5DC4,IL1A,AC079753.1,AC079922.3	1	0	0	0	0	Smad3_2	0	0	0	0	0
menstrual_pain.linear:chr2:113478370-113576726	rs70965024	2	113492615	A	ATTT	0.77	0.95	0.96	No	0.7633	0.7598	1.10421e-08	1	rs80111889	-0.30572	0.0535047	0.736593	1.10421e-08	0.349261	0.593687	0.820578	0.477053	0	0	Yes	Yes	0.485623	0.6964	0.5487	0.2254	0.5793	0.4888	0	0	NT5DC4	AC079922.3,AC079753.1	CKAP2L,IL1A	NT5DC4,CKAP2L,IL1A,AC079922.3,AC079753.1	-9999	-9999	-9999	-9999	-9999	4	0	0	0	0	0
menstrual_pain.linear:chr2:113478370-113576726	rs6724272	2	113506374	C	T	0.24	0.97	0.97	No	0.2381	0.2411	1.2109e-08	1	rs80111889	0.303792	0.0533139	1.35499	1.2109e-08	0.365699	0.586185	0.813117	0.475775	0	0	Yes	Yes	0.510783	0.3046	0.4414	0.7844	0.3905	0.5102	0	0	CKAP2L	AC079753.1,AC079922.3	NT5DC4,IL1A	CKAP2L,NT5DC4,IL1A,AC079753.1,AC079922.3	1	0	0	0	0	4	0	0	0	0	0
menstrual_pain.linear:chr2:113478370-113576726	rs6721292	2	113506375	T	A	0.24	0.97	0.97	No	0.2381	0.2411	1.2109e-08	1	rs80111889	0.303792	0.0533139	1.35499	1.2109e-08	0.365699	0.586185	0.813117	0.475775	0	0	Yes	Yes	0.477236	0.3046	0.4414	0.6611	0.3833	0.5102	0	0	CKAP2L	AC079753.1,AC079922.3	NT5DC4,IL1A	CKAP2L,NT5DC4,IL1A,AC079753.1,AC079922.3	1	0	0	0	0	0	0	0	0	0	0
menstrual_pain.linear:chr2:113478370-113576726	rs7577241	2	113505068	A	G	0.24	1	1	Yes	0.2391	0.2415	1.49354e-08	1	rs80111889	0.301976	0.0533309	1.35253	1.49354e-08	0.366143	0.587455	0.813256	0.470014	0	0	Yes	Yes	0.46865	0.3105	0.4433	0.6089	0.3919	0.5225	0	0	CKAP2L	AC079753.1,AC079922.3	NT5DC4,IL1A	CKAP2L,NT5DC4,IL1A,AC079753.1,AC079922.3	1	0	0	0	0	Dobox4;PPAR_2;TR4_disc2	0	0	0	0	0
menstrual_pain.linear:chr2:113478370-113576726	rs553241207;rs11348915	2	113507189	G	GA	0.75	0.98	0.98	No	0.7607	0.7582	1.71293e-08	1	rs80111889	-0.300172	0.0532338	0.740691	1.71293e-08	0.322905	0.586166	0.810663	0.462756	0	0	No	Yes	0.421725	0.6865	0.507	0.056	0.5519	0.4632			CKAP2L	AC079753.1,AC079922.3	NT5DC4,IL1A	CKAP2L,NT5DC4,IL1A,AC079753.1,AC079922.3	0	0	0	0	0		-9999	0	0	0	0
menstrual_pain.linear:chr2:113478370-113576726	rs34912983	2	113480556	G	GC	0.74	0.72	0.75	No	0.7584	0.7569	2.28037e-08	1	rs80111889	-0.296902	0.05312	0.743117	2.28037e-08	0.379527	0.569879	0.795404	0.459315	0	0	Yes	Yes	0.417133	0.6994	0.4195	0.152	0.4899	0.4305	0	0	NT5DC4	AC079922.3	CKAP2L	NT5DC4,CKAP2L,AC079922.3	0	0	0	0	1	HNF4_disc5;RREB-1_2	0	0	0	0	0
menstrual_pain.linear:chr2:113478370-113576726	rs4849115	2	113478370	A	T	0.74	0.68	0.72	No	0.7576	0.7567	2.47451e-08	1	rs80111889	-0.295931	0.0530813	0.743839	2.47451e-08	0.401167	0.563027	0.789476	0.45859	0	0	Yes	Yes	0.392572	0.6984	0.4264	0.0537	0.4885	0.4325	0	0	none	NT5DC4,AC079922.3	CKAP2L	NT5DC4,CKAP2L,AC079922.3	-9999	-9999	-9999	-9999	-9999	NRSF_known1;Pax-5_known1	0	0	0	8	0
menstrual_pain.linear:chr2:113478370-113576726	rs11365193	2	113504674	C	CT	0.27	0.9	0.92	No	0.2524	0.2547	2.64499e-07	1	rs80111889	0.268546	0.052174	1.30806	2.64499e-07	0.198071	0.537497	0.749898	0.373648	0	0	Yes	Yes	0.529153	0.3323	0.4543	0.792	0.4222	0.5297	0	0	CKAP2L	AC079753.1,AC079922.3	NT5DC4,IL1A	CKAP2L,NT5DC4,IL1A,AC079753.1,AC079922.3	1	0	0	0	0	4	0	0	0	0	0
menstrual_pain.linear:chr2:113478370-113576726	rs112316876	2	113531085	AT	A	0.17	0.95	0.96	No	0.1588	0.1656	2.6863e-05	1	rs80111889	0.257709	0.0613805	1.29396	2.6863e-05	0.00986415	0.529677	0.985706	0.163144	0	0	Yes	Yes	0.340455	0.2242	0.3897	0.4077	0.2478	0.3845	0	0	none	CKAP2L,AC079753.1	IL1A,NT5DC4	IL1A,CKAP2L,NT5DC4,AC079753.1	-9999	-9999	-9999	-9999	-9999	4	0	0	0	0	7
menstrual_pain.linear:chr2:113478370-113576726	rs6746923	2	113553426	G	A	0.84	1	1	Yes	0.843	0.836	3.15604e-05	1	rs80111889	-0.256449	0.0616182	0.773795	3.15604e-05	0.00605171	0.536929	0.998761	0.145196	0	0	Yes	Yes	0.659345	0.7798	0.6103	0.5908	0.7522	0.6125	0	0	none	IL1A,CKAP2L,AC079753.1	IL1B	IL1A,CKAP2L,IL1B,AC079753.1	-9999	-9999	-9999	-9999	-9999	LBP-1_3	1	0	0	34	64
menstrual_pain.linear:chr2:113478370-113576726	rs3783547	2	113533339	G	A	0.16	0.98	0.98	No	0.1573	0.1647	3.33864e-05	1	rs80111889	0.255343	0.0615426	1.2909	3.33864e-05	0.00668423	0.535082	0.995063	0.146389	0	0	Yes	Yes	0.346645	0.2212	0.3907	0.4297	0.2478	0.3885	0	0	IL1A	CKAP2L,AC079753.1	NT5DC4	IL1A,CKAP2L,NT5DC4,AC079753.1	1	0	0	0	0	Egr-1_disc7;Foxp1;RREB-1_1	0	0	0	0	3
menstrual_pain.linear:chr2:113478370-113576726	rs3783516	2	113545678	C	T	0.84	0.98	0.98	No	0.8427	0.8353	3.33864e-05	1	rs80111889	-0.255343	0.0615426	0.774651	3.33864e-05	0.00668423	0.535082	0.995063	0.146389	0	0	Yes	Yes	0.66873	0.7788	0.6093	0.6286	0.7522	0.6115	0	0	none	IL1A,CKAP2L,AC079753.1	none	IL1A,CKAP2L,AC079753.1	-9999	-9999	-9999	-9999	-9999	NF-kappaB_disc4;Zbtb12	1	0	0	10	4
menstrual_pain.linear:chr2:113478370-113576726	rs3783515	2	113545834	A	G	0.84	0.98	0.98	No	0.8427	0.8353	3.33864e-05	1	rs80111889	-0.255343	0.0615426	0.774651	3.33864e-05	0.00668423	0.535082	0.995063	0.146389	0	0	Yes	Yes	0.66873	0.7788	0.6093	0.6286	0.7522	0.6115	0	0	none	IL1A,CKAP2L,AC079753.1	none	IL1A,CKAP2L,AC079753.1	-9999	-9999	-9999	-9999	-9999	4	0	0	0	10	0
menstrual_pain.linear:chr2:113478370-113576726	rs2071374	2	113537352	G	T	0.16	0.97	0.97	No	0.1572	0.1647	3.57841e-05	1	rs80111889	0.254462	0.0615663	1.28977	3.57841e-05	0.0062394	0.534205	0.995055	0.14257	0	0	Yes	Yes	0.2498	0.2202	0.2684	0.3003	0.1715	0.2485	0	0	IL1A	CKAP2L,AC079753.1	NT5DC4	IL1A,CKAP2L,NT5DC4,AC079753.1	1	0	0	0	0	Ik-3;Pou2f2_known5	0	0	0	4	0
menstrual_pain.linear:chr2:113478370-113576726	rs2856838	2	113539972	A	G	0.16	1	1	Yes	0.157	0.1647	4.38143e-05	1	rs80111889	0.251642	0.0615805	1.28614	4.38143e-05	0.00718691	0.531506	0.991757	0.140883	0	0	Yes	Yes	0.33127	0.2212	0.3907	0.3722	0.2464	0.3885	0	0	IL1A	CKAP2L,AC079753.1	NT5DC4	IL1A,CKAP2L,NT5DC4,AC079753.1	1	0	0	0	0	RREB-1_2	0	0	0	7	0
menstrual_pain.linear:chr2:113478370-113576726	rs10169524	2	113528872	G	A	0.16	0.95	0.96	No	0.158	0.165	5.62323e-05	1	rs80111889	0.247561	0.0614586	1.2809	5.62323e-05	0.00422014	0.531625	0.990557	0.119283	0	0	Yes	Yes	0.250599	0.2232	0.2684	0.3011	0.1715	0.2485	0	0	none	CKAP2L,AC079753.1	IL1A,NT5DC4	IL1A,CKAP2L,NT5DC4,AC079753.1	-9999	-9999	-9999	-9999	-9999	GATA_known2;HDAC2_disc6;Myc_disc5	0	0	0	0	0
[truncated: 19 more columns]

## Sheet: Worksheet S4
SignalID	rsid	Chrom	Pos. (bp)	A1	A2	Imp. AF	Imp. AR2	Imp. DR2	Genotyped?	LL01 MAF_U	LL01 MAF_A	LL02 MAF_U	LL02 MAF_A	Uncond. metaanalysis P	Cond. SNP index	Top SNP rsid	Beta	Beta SE	OR	P Cond. on SNP index-1	P Cond. on SNP index	r2 to top SNP	D prime to top SNP	r2.equiv to top SNP	Mod. LD (Yes>=1, No=0)	High. LD (Yes>=1, No=0)	InHaploReq?	In 1000G?	KG.AF	EAS_AF	EUR AF	AFR AF	AMR AF	SAS AF	GERP_cons	SiPhy_cons	Genes (within)	Genes (SNP upstream)	Genes (SNP downstream)	Genes (All)	Intronic	Nonsyn	Syn	UTR3	UTR5	Motifs summary	GRASP hit ct.	GWAS hit ct.	Promoter ct.
menstrual_symptoms.menstrual_pain:chr1:115808551-115829943	rs12030576	1	115817221	T	G	0.59	0.98	0.98	No	0.6321	0.5709	0.6163	0.5842	8.4887e-12	1	rs12030576	-0.197549	0.0289236	0.82074	8.4887e-12	1	1	1	1	1	1	Yes	Yes	0.48103	0.502	0.3429	0.5446	0.438	0.546	0	0	none	RP4-663N10.1	NGF	RP4-663N10.1,NGF	-9999	-9999	-9999	-9999	-9999	AP-1_disc4	0	0	0
menstrual_symptoms.menstrual_pain:chr1:115808551-115829943	rs7523086	1	115823387	A	G	0.59	0.98	0.98	No	0.633	0.5723	0.6182	0.5863	1.16804e-11	1	rs12030576	-0.196269	0.0289307	0.821791	1.16804e-11	0.838347	0.991091	0.999083	0.980563	1	1	Yes	Yes	0.523562	0.503	0.3598	0.6785	0.4625	0.547	0	0	none	RP4-663N10.1	NGF	RP4-663N10.1,NGF	-9999	-9999	-9999	-9999	-9999	CEBPG	1	1	1
menstrual_symptoms.menstrual_pain:chr1:115808551-115829943	rs5777229	1	115814300	T	TA	0.6	0.98	0.98	No	0.634	0.5736	0.619	0.5873	1.54263e-11	1	rs12030576	-0.19532	0.0289628	0.822571	1.54263e-11	0.674857	0.988023	0.999632	0.961141	1	1	Yes	Yes	0.548323	0.505	0.3579	0.77	0.4669	0.547	0	0	none	RP4-663N10.1	NGF	RP4-663N10.1,NGF	-9999	-9999	-9999	-9999	-9999	7	0	0	0
menstrual_symptoms.menstrual_pain:chr1:115808551-115829943	rs2057126	1	115814483	T	C	0.6	0.98	0.98	No	0.634	0.5736	0.619	0.5873	1.54263e-11	1	rs12030576	-0.19532	0.0289628	0.822571	1.54263e-11	0.674857	0.988023	0.999632	0.961141	1	1	Yes	Yes	0.54992	0.505	0.3579	0.7746	0.4669	0.5491	0	0	none	RP4-663N10.1	NGF	RP4-663N10.1,NGF	-9999	-9999	-9999	-9999	-9999	6	1	0	0
menstrual_symptoms.menstrual_pain:chr1:115808551-115829943	rs5021139	1	115814512	T	C	0.6	0.98	0.98	No	0.634	0.5736	0.619	0.5873	1.54263e-11	1	rs12030576	-0.19532	0.0289628	0.822571	1.54263e-11	0.674857	0.988023	0.999632	0.961141	1	1	Yes	Yes	0.55012	0.505	0.3598	0.7753	0.4669	0.547	0	0	none	RP4-663N10.1	NGF	RP4-663N10.1,NGF	-9999	-9999	-9999	-9999	-9999	6	0	0	0
menstrual_symptoms.menstrual_pain:chr1:115808551-115829943	rs2057125	1	115814549	T	G	0.6	0.98	0.98	No	0.634	0.5736	0.619	0.5873	1.54263e-11	1	rs12030576	-0.19532	0.0289628	0.822571	1.54263e-11	0.674857	0.988023	0.999632	0.961141	1	1	Yes	Yes	0.549121	0.504	0.3598	0.7716	0.4683	0.547	0	0	none	RP4-663N10.1	NGF	RP4-663N10.1,NGF	-9999	-9999	-9999	-9999	-9999	7	0	0	0
menstrual_symptoms.menstrual_pain:chr1:115808551-115829943	rs7523831	1	115824192	C	G	0.59	0.98	0.98	No	0.6337	0.5733	0.6187	0.5872	1.58286e-11	1	rs12030576	-0.195188	0.0289592	0.82268	1.58286e-11	0.680219	0.98747	0.998896	0.960442	1	1	Yes	Yes	0.540735	0.503	0.3588	0.7428	0.464	0.5481	0	0	none	RP4-663N10.1	NGF	RP4-663N10.1,NGF	-9999	-9999	-9999	-9999	-9999	0	0	0	1
menstrual_symptoms.menstrual_pain:chr1:115808551-115829943	rs2335399	1	115816465	G	T	0.6	0.98	0.98	No	0.634	0.5736	0.619	0.5874	1.67205e-11	1	rs12030576	-0.194957	0.0289593	0.82287	1.67205e-11	0.598457	0.987842	0.999632	0.953268	1	1	Yes	Yes	0.561701	0.5069	0.3618	0.8139	0.4683	0.5491	0	0	none	RP4-663N10.1	NGF	RP4-663N10.1,NGF	-9999	-9999	-9999	-9999	-9999	MIF-1;RFX5_known3	0	0	0
menstrual_symptoms.menstrual_pain:chr1:115808551-115829943	rs2207237	1	115813937	G	T	0.6	0.98	0.99	No	0.634	0.5737	0.619	0.5874	1.69722e-11	1	rs12030576	-0.19487	0.0289557	0.822941	1.69722e-11	0.560462	0.988389	1	0.950109	1	1	Yes	Yes	0.561102	0.505	0.3579	0.8169	0.4683	0.5481	0	0	none	RP4-663N10.1	NGF	RP4-663N10.1,NGF	-9999	-9999	-9999	-9999	-9999	6	0	0	0
menstrual_symptoms.menstrual_pain:chr1:115808551-115829943	rs6678168	1	115814912	C	T	0.6	0.98	0.98	No	0.634	0.5737	0.619	0.5874	1.69722e-11	1	rs12030576	-0.19487	0.0289557	0.822941	1.69722e-11	0.560462	0.988389	1	0.950109	1	1	Yes	Yes	0.551518	0.505	0.3618	0.7769	0.4683	0.5491	0	0	none	RP4-663N10.1	NGF	RP4-663N10.1,NGF	-9999	-9999	-9999	-9999	-9999	5	0	0	0
menstrual_symptoms.menstrual_pain:chr1:115808551-115829943	rs11102915	1	115820598	C	T	0.6	0.98	0.99	No	0.634	0.5737	0.619	0.5874	1.69722e-11	1	rs12030576	-0.19487	0.0289557	0.822941	1.69722e-11	0.560462	0.988389	1	0.950109	1	1	Yes	Yes	0.561102	0.506	0.3628	0.8116	0.4683	0.5491	0	0	none	RP4-663N10.1	NGF	RP4-663N10.1,NGF	-9999	-9999	-9999	-9999	-9999	13	0	0	0
menstrual_symptoms.menstrual_pain:chr1:115808551-115829943	rs7544256	1	115824398	G	A	0.6	0.98	0.98	No	0.6337	0.5735	0.6187	0.5873	1.80369e-11	1	rs12030576	-0.194638	0.0289592	0.823133	1.80369e-11	0.540032	0.987473	0.99908	0.946266	1	1	Yes	Yes	0.549121	0.504	0.3588	0.7716	0.4683	0.5481	1	1	none	RP4-663N10.1	NGF	RP4-663N10.1,NGF	-9999	-9999	-9999	-9999	-9999	Mxi1_known1;Myc_known3;Myc_known9	0	1	1
menstrual_symptoms.menstrual_pain:chr1:115808551-115829943	rs7532754	1	115824515	T	C	0.6	0.98	0.98	No	0.6337	0.5735	0.6187	0.5873	1.80369e-11	1	rs12030576	-0.194638	0.0289592	0.823133	1.80369e-11	0.540032	0.987473	0.99908	0.946266	1	1	Yes	Yes	0.548123	0.504	0.3588	0.7678	0.4683	0.5481	0	0	none	RP4-663N10.1	NGF	RP4-663N10.1,NGF	-9999	-9999	-9999	-9999	-9999	STAT_disc7	0	0	1
menstrual_symptoms.menstrual_pain:chr1:115808551-115829943	rs6678944	1	115824658	T	C	0.6	0.98	0.98	No	0.6337	0.5735	0.6187	0.5873	1.80369e-11	1	rs12030576	-0.194638	0.0289592	0.823133	1.80369e-11	0.540032	0.987473	0.99908	0.946266	1	1	Yes	Yes	0.547724	0.504	0.3588	0.767	0.4683	0.547	0	0	none	RP4-663N10.1	NGF	RP4-663N10.1,NGF	-9999	-9999	-9999	-9999	-9999	0	0	0	0
menstrual_symptoms.menstrual_pain:chr1:115808551-115829943	rs34845081	1	115811739	A	AT	0.6	0.98	0.98	No	0.6337	0.5732	0.6187	0.5876	1.8767e-11	1	rs12030576	-0.194422	0.0289521	0.82331	1.8767e-11	0.551402	0.986382	0.998528	0.945526	1	1	Yes	Yes	0.565096	0.5069	0.3817	0.7988	0.4841	0.5552	0	0	none	RP4-663N10.1	NGF	RP4-663N10.1,NGF	-9999	-9999	-9999	-9999	-9999	5	0	0	0
menstrual_symptoms.menstrual_pain:chr1:115808551-115829943	rs10541094	1	115813160	A	ACT	0.6	0.99	0.99	No	0.634	0.5737	0.619	0.5876	1.91411e-11	1	rs12030576	-0.194387	0.0289592	0.823339	1.91411e-11	0.487703	0.987481	0.999632	0.939937	1	1	Yes	Yes	0.55611	0.505	0.3797	0.7738	0.4741	0.5542	0	0	none	RP4-663N10.1	NGF	RP4-663N10.1,NGF	-9999	-9999	-9999	-9999	-9999	7	0	0	0
menstrual_symptoms.menstrual_pain:chr1:115808551-115829943	rs36097996	1	115813169	C	T	0.6	0.99	0.99	No	0.634	0.5737	0.619	0.5876	1.91411e-11	1	rs12030576	-0.194387	0.0289592	0.823339	1.91411e-11	0.487703	0.987481	0.999632	0.939937	1	1	Yes	Yes	0.555112	0.505	0.3797	0.77	0.4741	0.5542	0	0	none	RP4-663N10.1	NGF	RP4-663N10.1,NGF	-9999	-9999	-9999	-9999	-9999	9	0	0	0
menstrual_symptoms.menstrual_pain:chr1:115808551-115829943	rs11102914	1	115812379	G	A	0.6	0.99	0.99	No	0.634	0.5739	0.619	0.5877	2.14953e-11	1	rs12030576	-0.193873	0.0289557	0.823763	2.14953e-11	0.391864	0.987848	1	0.926804	1	1	Yes	Yes	0.55611	0.505	0.3797	0.7716	0.4755	0.5562	0	0	none	RP4-663N10.1	NGF	RP4-663N10.1,NGF	-9999	-9999	-9999	-9999	-9999	0	0	0	0
menstrual_symptoms.menstrual_pain:chr1:115808551-115829943	rs7542486	1	115812704	G	T	0.6	1	1	Yes	0.6353	0.5735	0.6176	0.588	2.39762e-11	1	rs12030576	-0.193812	0.0290159	0.823813	2.39762e-11	0.684314	0.98161	0.995575	0.944389	1	1	Yes	Yes	0.568291	0.506	0.3807	0.8169	0.4755	0.5552	0	0	none	RP4-663N10.1	NGF	RP4-663N10.1,NGF	-9999	-9999	-9999	-9999	-9999	GR_known9;Sox_15;Sox_9	1	0	0
menstrual_symptoms.menstrual_pain:chr1:115808551-115829943	rs6657049	1	115825531	A	G	0.59	0.98	0.98	No	0.6296	0.5722	0.6175	0.5855	5.06336e-11	1	rs12030576	-0.19	0.0289234	0.826959	5.06336e-11	0.19354	0.979274	0.990846	0.865522	1	1	Yes	Yes	0.547324	0.503	0.3588	0.7678	0.4669	0.546	0	0	none	RP4-663N10.1	NGF	RP4-663N10.1,NGF	-9999	-9999	-9999	-9999	-9999	6	0	0	0
menstrual_symptoms.menstrual_pain:chr1:115808551-115829943	rs2068797	1	115821085	A	C	0.39	0.97	0.98	No	0.3593	0.4152	0.369	0.402	1.19844e-10	1	rs12030576	0.187118	0.0290577	1.20577	1.19844e-10	0.401467	0.94613	0.999618	0.860347	1	1	Yes	Yes	0.373403	0.4692	0.5298	0.0946	0.4669	0.4243	1	0	none	RP4-663N10.1	NGF	RP4-663N10.1,NGF	-9999	-9999	-9999	-9999	-9999	CIZ;HDAC2_disc6;RXRA_disc4	1	0	0
menstrual_symptoms.menstrual_pain:chr1:115808551-115829943	rs2982742	1	115818779	T	G	0.39	0.97	0.98	No	0.3593	0.4151	0.369	0.4018	1.32687e-10	1	rs12030576	0.186668	0.0290577	1.20523	1.32687e-10	0.362907	0.946503	1	0.852392	1	1	Yes	Yes	0.373602	0.4702	0.5298	0.0953	0.4669	0.4233	1	1	none	RP4-663N10.1	NGF	RP4-663N10.1,NGF	-9999	-9999	-9999	-9999	-9999	Evi-1_1;Mef2_disc2	1	0	0
menstrual_symptoms.menstrual_pain:chr1:115808551-115829943	rs12759401	1	115809848	T	C	0.39	0.97	0.97	No	0.3589	0.4146	0.3687	0.4014	1.42306e-10	1	rs12030576	0.186336	0.0290541	1.20483	1.42306e-10	0.34857	0.944934	1	0.848065	1	1	Yes	Yes	0.374601	0.4692	0.5338	0.0968	0.4669	0.4233	0	0	none	RP4-663N10.1	NGF	RP4-663N10.1,NGF	-9999	-9999	-9999	-9999	-9999	11	0	0	2
menstrual_symptoms.menstrual_pain:chr1:115808551-115829943	rs12075799	1	115826112	A	G	0.59	0.96	0.97	No	0.6196	0.569	0.6143	0.5784	2.16917e-10	1	rs12030576	-0.183444	0.028894	0.832399	2.16917e-10	0.547304	0.912054	0.965145	0.849228	1	1	Yes	Yes	0.54393	0.5069	0.3509	0.7534	0.4553	0.5603	0	0	RP4-663N10.1	none	NGF	RP4-663N10.1,NGF	-9999	-9999	-9999	-9999	-9999	5	0	0	0
menstrual_symptoms.menstrual_pain:chr1:115808551-115829943	rs11583027	1	115808551	A	C	0.57	0.95	0.96	No	0.6053	0.5501	0.5885	0.5588	4.87844e-10	1	rs12030576	-0.177411	0.0285092	0.837435	4.87844e-10	0.489501	0.889726	0.99238	0.813056	1	1	Yes	Yes	0.445487	0.4772	0.3579	0.4516	0.4308	0.5051	0	0	none	RP4-663N10.1	NGF	RP4-663N10.1,NGF	-9999	-9999	-9999	-9999	-9999	ATF4;CEBPB_known2;Pax-5_known3	0	0	0
menstrual_symptoms.menstrual_pain:chr1:115808551-115829943	rs6656381	1	115822465	A	T	0.57	0.97	0.98	No	0.6046	0.549	0.5868	0.5577	5.25377e-10	1	rs12030576	-0.177211	0.0285302	0.837603	5.25377e-10	0.390554	0.899081	1	0.80129	1	1	Yes	Yes	0.388578	0.4792	0.335	0.27	0.4193	0.4888	0	0	none	RP4-663N10.1	NGF	RP4-663N10.1,NGF	-9999	-9999	-9999	-9999	-9999	HNF4_known2	2	0	0
menstrual_symptoms.menstrual_pain:chr1:115808551-115829943	rs2057127	1	115813765	G	C	0.57	0.97	0.97	No	0.6057	0.5505	0.588	0.5592	6.87884e-10	1	rs12030576	-0.176067	0.0285413	0.838562	6.87884e-10	0.362593	0.894206	0.99434	0.787804	1	0	Yes	Yes	0.453874	0.4802	0.3588	0.4856	0.4294	0.499	0	0	none	RP4-663N10.1	NGF	RP4-663N10.1,NGF	-9999	-9999	-9999	-9999	-9999	Pbx-1_4	1	0	0
menstrual_symptoms.menstrual_pain:chr1:115808551-115829943	rs6328	1	115829943	A	C	0.56	1	1	Yes	0.5884	0.5408	0.581	0.5471	4.44195e-09	1	rs12030576	-0.166663	0.0284077	0.846484	4.44195e-09	0.889382	0.758002	0.936824	0.749833	1	0	Yes	Yes	0.394569	0.5119	0.3469	0.2481	0.4294	0.4959	0	0	RP4-663N10.1,NGF	none	none	RP4-663N10.1,NGF	1	0	0	0	0	Smad3_2;TFIIA	1	0	0
menstrual_symptoms.menstrual_pain:chr2:113478370-113576902	rs10167914	2	113563361	G	A	0.74	0.98	0.98	No	0.7712	0.7274	0.7596	0.7184	2.68667e-12	1	rs10167914	-0.227883	0.0325863	0.796218	2.68667e-12	0.819655	1	1	0.992536	1	1	Yes	Yes	0.398363	0.7054	0.325	0.2398	0.4741	0.318	0	0	none	IL1A,AC079753.1,CKAP2L,IL37	IL1B	IL1A,IL1B,AC079753.1,CKAP2L,IL37	-9999	-9999	-9999	-9999	-9999	8	0	2	0
menstrual_symptoms.menstrual_pain:chr2:113478370-113576902	rs11676014	2	113558886	G	A	0.26	0.97	0.98	No	0.2274	0.2716	0.2394	0.2797	2.75021e-12	1	rs10167914	0.228419	0.0326782	1.25661	2.75021e-12	0.71981	0.992286	1	0.986783	1	1	Yes	Yes	0.463259	0.2937	0.5507	0.4826	0.4265	0.5481	0	0	none	IL1A,CKAP2L,AC079753.1	IL1B	IL1A,IL1B,CKAP2L,AC079753.1	-9999	-9999	-9999	-9999	-9999	Foxj1_1	0	0	0
menstrual_symptoms.menstrual_pain:chr2:113478370-113576902	rs3783553	2	113531715	TTGAA	T	0.26	0.98	0.98	No	0.2274	0.2709	0.2389	0.2797	3.27284e-12	1	rs10167914	0.227294	0.0326315	1.2552	3.27284e-12	0.710901	0.977777	0.993115	0.979785	1	1	Yes	Yes	0.620008	0.2956	0.6779	0.8048	0.5231	0.7137	0	0	IL1A	CKAP2L,AC079753.1	NT5DC4	IL1A,CKAP2L,NT5DC4,AC079753.1	0	0	0	1	0	7	0	0	0
menstrual_symptoms.menstrual_pain:chr2:113478370-113576902	rs35245585	2	113560278	C	CT	0.74	0.98	0.98	No	0.7719	0.728	0.7596	0.7191	3.51433e-12	1	rs10167914	-0.226919	0.0326247	0.796985	3.51433e-12	1	0.997274	1	0.98992	1	1	Yes	Yes	0.401358	0.7044	0.327	0.2466	0.4784	0.32	0	0	none	IL1A,CKAP2L,AC079753.1	IL1B	IL1A,IL1B,CKAP2L,AC079753.1	-9999	-9999	-9999	-9999	-9999	HDAC2_disc6;Zfp105	0	0	0
menstrual_symptoms.menstrual_pain:chr2:113478370-113576902	rs11687624	2	113555592	T	C	0.26	0.97	0.98	No	0.227	0.2708	0.2384	0.2786	3.84283e-12	1	rs10167914	0.227055	0.0327035	1.2549	3.84283e-12	0.951886	0.987763	1	0.984716	1	1	Yes	Yes	0.469249	0.2927	0.5547	0.4985	0.4265	0.5542	0	0	none	IL1A,CKAP2L,AC079753.1	IL1B	IL1A,IL1B,CKAP2L,AC079753.1	-9999	-9999	-9999	-9999	-9999	10	2	0	0
menstrual_symptoms.menstrual_pain:chr2:113478370-113576902	rs10496444	2	113553668	G	A	0.74	1	1	Yes	0.7725	0.7288	0.7606	0.7198	3.88583e-12	1	rs10167914	-0.226635	0.0326503	0.797212	3.88583e-12	0.786977	0.990692	0.999312	0.977157	1	1	Yes	Yes	0.383786	0.7044	0.3231	0.1997	0.4784	0.2975	0	0	none	IL1A,CKAP2L,AC079753.1	IL1B	IL1A,CKAP2L,IL1B,AC079753.1	-9999	-9999	-9999	-9999	-9999	RFX5_disc1;RFX5_known4	0	0	0
menstrual_symptoms.menstrual_pain:chr2:113478370-113576902	rs3783546	2	113534830	C	G	0.26	1	1	Yes	0.2278	0.2717	0.2404	0.2806	3.89713e-12	1	rs10167914	0.226321	0.0326071	1.25398	3.89713e-12	0.802055	0.984786	0.994286	0.977761	1	1	Yes	Yes	0.620407	0.2946	0.6779	0.8048	0.5245	0.7157	0	0	IL1A	CKAP2L,AC079753.1	NT5DC4	IL1A,CKAP2L,NT5DC4,AC079753.1	1	0	0	0	0	SIX5_disc4	0	0	0
menstrual_symptoms.menstrual_pain:chr2:113478370-113576902	rs7369378	2	113558114	T	G	0.26	0.97	0.97	No	0.2277	0.2716	0.2402	0.2799	4.04519e-12	1	rs10167914	0.226593	0.032671	1.25432	4.04519e-12	0.824043	0.991147	0.998856	0.977376	1	1	Yes	Yes	0.491414	0.2946	0.5507	0.587	0.4337	0.545	0	0	none	IL1A,CKAP2L,AC079753.1	IL1B	IL1A,IL1B,CKAP2L,AC079753.1	-9999	-9999	-9999	-9999	-9999	4	0	0	0
menstrual_symptoms.menstrual_pain:chr2:113478370-113576902	rs3783512	2	113547809	T	C	0.74	0.99	0.99	No	0.7721	0.7287	0.7608	0.7201	4.28641e-12	1	rs10167914	-0.226032	0.0326287	0.797692	4.28641e-12	0.723574	0.991148	0.999084	0.970322	1	1	Yes	Yes	0.382188	0.7073	0.3221	0.1952	0.4755	0.2955	0	0	none	IL1A,CKAP2L,AC079753.1	IL1B	IL1A,CKAP2L,IL1B,AC079753.1	-9999	-9999	-9999	-9999	-9999	Hoxa4;Mef2_known5	0	0	0
menstrual_symptoms.menstrual_pain:chr2:113478370-113576902	rs2071373	2	113540084	A	G	0.26	1	1	Yes	0.2277	0.2714	0.2402	0.2803	4.29639e-12	1	rs10167914	0.225947	0.032618	1.25351	4.29639e-12	0.653697	0.985465	0.995423	0.966423	1	1	Yes	Yes	0.663938	0.2946	0.6789	0.9637	0.5346	0.7157	0	0	IL1A	CKAP2L,AC079753.1	NT5DC4	IL1A,CKAP2L,NT5DC4,AC079753.1	1	0	0	0	0	4	0	0	0
menstrual_symptoms.menstrual_pain:chr2:113478370-113576902	rs12612788	2	113555296	T	G	0.75	0.95	0.96	No	0.7742	0.7317	0.7638	0.7229	4.35976e-12	1	rs10167914	-0.226911	0.0327669	0.796992	4.35976e-12	0.943351	0.978974	1	0.97964	1	1	Yes	Yes	0.338458	0.7232	0.3221	0.0227	0.464	0.2965	0	0	none	IL1A,CKAP2L,AC079753.1	IL1B	IL1A,IL1B,CKAP2L,AC079753.1	-9999	-9999	-9999	-9999	-9999	p300_known1	0	0	0
menstrual_symptoms.menstrual_pain:chr2:113478370-113576902	rs80111889	2	113567430	G	T	0.73	0.97	0.98	No	0.7702	0.727	0.7586	0.7177	4.37777e-12	1	rs10167914	-0.225473	0.032562	0.798139	4.37777e-12	0.557659	0.993651	0.998633	0.959755	1	1	Yes	Yes	0.34405	0.7024	0.325	0.0401	0.4539	0.3272	0	0	none	IL1A,AC079753.1,CKAP2L,IL37	IL1B	IL1B,IL1A,AC079753.1,CKAP2L,IL37	-9999	-9999	-9999	-9999	-9999	RXRA_known5	0	0	0
menstrual_symptoms.menstrual_pain:chr2:113478370-113576902	rs74182856	2	113567532	T	C	0.73	0.97	0.98	No	0.7702	0.727	0.7586	0.7177	4.37777e-12	1	rs10167914	-0.225473	0.032562	0.798139	4.37777e-12	0.557659	0.993651	0.998633	0.959755	1	1	Yes	Yes	0.34365	0.7024	0.3231	0.0401	0.4539	0.3272	0	0	none	IL1A,AC079753.1,CKAP2L,IL37	IL1B	IL1B,IL1A,AC079753.1,CKAP2L,IL37	-9999	-9999	-9999	-9999	-9999	DMRT5;Mrg_1	0	0	0
menstrual_symptoms.menstrual_pain:chr2:113478370-113576902	rs12478842	2	113550688	C	T	0.74	0.99	0.99	No	0.7721	0.7287	0.7608	0.7201	4.42279e-12	1	rs10167914	-0.225938	0.032636	0.797768	4.42279e-12	0.658768	0.991829	0.999314	0.965625	1	1	Yes	Yes	0.381789	0.7063	0.3231	0.1921	0.4755	0.2975	0	0	none	IL1A,CKAP2L,AC079753.1	IL1B	IL1A,CKAP2L,IL1B,AC079753.1	-9999	-9999	-9999	-9999	-9999	0	0	0	0
menstrual_symptoms.menstrual_pain:chr2:113478370-113576902	rs13027814	2	113551105	G	A	0.74	0.99	0.99	No	0.7721	0.7287	0.7608	0.7201	4.42279e-12	1	rs10167914	-0.225938	0.032636	0.797768	4.42279e-12	0.658768	0.991829	0.999314	0.965625	1	1	Yes	Yes	0.381789	0.7063	0.3231	0.1921	0.4755	0.2975	0	0	none	IL1A,CKAP2L,AC079753.1	IL1B	IL1A,CKAP2L,IL1B,AC079753.1	-9999	-9999	-9999	-9999	-9999	E2A_1;Foxp3;TAL1_known2	0	0	0
menstrual_symptoms.menstrual_pain:chr2:113478370-113576902	rs36034357	2	113551368	TTTC	T	0.74	0.99	0.99	No	0.7721	0.7287	0.7608	0.7201	4.42279e-12	1	rs10167914	-0.225938	0.032636	0.797768	4.42279e-12	0.658768	0.991829	0.999314	0.965625	1	1	Yes	Yes	0.381789	0.7063	0.3231	0.1921	0.4755	0.2975	0	0	none	IL1A,CKAP2L,AC079753.1	IL1B	IL1A,CKAP2L,IL1B,AC079753.1	-9999	-9999	-9999	-9999	-9999	Cphx;p300_disc5	0	0	0
menstrual_symptoms.menstrual_pain:chr2:113478370-113576902	rs4848301	2	113551694	G	A	0.74	0.99	0.99	No	0.7721	0.7287	0.7608	0.7201	4.42279e-12	1	rs10167914	-0.225938	0.032636	0.797768	4.42279e-12	0.658768	0.991829	0.999314	0.965625	1	1	Yes	Yes	0.381789	0.7063	0.3231	0.1921	0.4755	0.2975	0	0	none	IL1A,CKAP2L,AC079753.1	IL1B	IL1A,CKAP2L,IL1B,AC079753.1	-9999	-9999	-9999	-9999	-9999	Mef2_known3	0	0	0
menstrual_symptoms.menstrual_pain:chr2:113478370-113576902	rs4848302	2	113551716	T	C	0.74	0.99	0.99	No	0.7721	0.7287	0.7608	0.7201	4.42279e-12	1	rs10167914	-0.225938	0.032636	0.797768	4.42279e-12	0.658768	0.991829	0.999314	0.965625	1	1	Yes	Yes	0.381789	0.7063	0.3231	0.1921	0.4755	0.2975	0	0	none	IL1A,CKAP2L,AC079753.1	IL1B	IL1A,CKAP2L,IL1B,AC079753.1	-9999	-9999	-9999	-9999	-9999	6	0	0	0
menstrual_symptoms.menstrual_pain:chr2:113478370-113576902	rs10496445	2	113552158	A	G	0.74	0.99	0.99	No	0.7721	0.7287	0.7608	0.7201	4.42279e-12	1	rs10167914	-0.225938	0.032636	0.797768	4.42279e-12	0.658768	0.991829	0.999314	0.965625	1	1	Yes	Yes	0.381789	0.7063	0.3231	0.1921	0.4755	0.2975	0	0	none	IL1A,CKAP2L,AC079753.1	IL1B	IL1A,CKAP2L,IL1B,AC079753.1	-9999	-9999	-9999	-9999	-9999	Pou2f2_known2;Pou2f2_known6;TEF-1_2	0	0	0
menstrual_symptoms.menstrual_pain:chr2:113478370-113576902	rs13009294	2	113552678	A	T	0.74	0.99	0.99	No	0.7723	0.7288	0.7608	0.7203	4.43635e-12	1	rs10167914	-0.226022	0.0326501	0.797701	4.43635e-12	0.640834	0.992512	1	0.964474	1	1	Yes	Yes	0.384385	0.7073	0.3231	0.1989	0.4784	0.2986	0	0	none	IL1A,CKAP2L,AC079753.1	IL1B	IL1A,CKAP2L,IL1B,AC079753.1	-9999	-9999	-9999	-9999	-9999	4	0	0	0
menstrual_symptoms.menstrual_pain:chr2:113478370-113576902	rs12711741	2	113553165	G	T	0.74	0.99	0.99	No	0.7723	0.7288	0.7608	0.7203	4.43635e-12	1	rs10167914	-0.226022	0.0326501	0.797701	4.43635e-12	0.640834	0.992512	1	0.964474	1	1	Yes	Yes	0.383986	0.7063	0.3231	0.1989	0.4784	0.2975	0	0	none	IL1A,CKAP2L,AC079753.1	IL1B	IL1A,CKAP2L,IL1B,AC079753.1	-9999	-9999	-9999	-9999	-9999	AP-1_disc6	0	0	0
menstrual_symptoms.menstrual_pain:chr2:113478370-113576902	rs3783543	2	113536651	G	A	0.26	1	1	Yes	0.2289	0.2722	0.2403	0.2809	4.5075e-12	1	rs10167914	0.225752	0.0326219	1.25327	4.5075e-12	0.949883	0.983647	0.993372	0.978649	1	1	Yes	Yes	0.620407	0.2946	0.6779	0.8048	0.5245	0.7157	0	0	IL1A	CKAP2L,AC079753.1	NT5DC4	IL1A,CKAP2L,NT5DC4,AC079753.1	1	0	0	0	0	ELF1_known1	0	0	0
menstrual_symptoms.menstrual_pain:chr2:113478370-113576902	rs13000462	2	113534024	C	T	0.26	0.99	0.99	No	0.2284	0.2715	0.2397	0.2804	5.00508e-12	1	rs10167914	0.225191	0.0326107	1.25256	5.00508e-12	0.657986	0.989102	0.997029	0.960938	1	1	Yes	Yes	0.621006	0.2946	0.6779	0.8048	0.5259	0.7178	0	0	IL1A	CKAP2L,AC079753.1	NT5DC4	IL1A,CKAP2L,NT5DC4,AC079753.1	1	0	0	0	0	9	0	0	0
menstrual_symptoms.menstrual_pain:chr2:113478370-113576902	rs2071376	2	113535395	T	G	0.26	0.99	0.99	No	0.2284	0.2715	0.2397	0.2804	5.00508e-12	1	rs10167914	0.225191	0.0326107	1.25256	5.00508e-12	0.657986	0.989102	0.997029	0.960938	1	1	Yes	Yes	0.620407	0.2946	0.6779	0.8048	0.5245	0.7157	0	0	IL1A	CKAP2L,AC079753.1	NT5DC4	IL1A,CKAP2L,NT5DC4,AC079753.1	1	0	0	0	0	STAT_disc6;p53_1	0	0	0
menstrual_symptoms.menstrual_pain:chr2:113478370-113576902	rs11424837	2	113537600	AT	A	0.26	0.99	0.99	No	0.2284	0.2715	0.2397	0.2804	5.00508e-12	1	rs10167914	0.225191	0.0326107	1.25256	5.00508e-12	0.657986	0.989102	0.997029	0.960938	1	1	Yes	Yes	0.620407	0.2946	0.6779	0.8048	0.5245	0.7157	0	0	IL1A	CKAP2L,AC079753.1	NT5DC4	IL1A,CKAP2L,NT5DC4,AC079753.1	1	0	0	0	0	30	0	0	1
menstrual_symptoms.menstrual_pain:chr2:113478370-113576902	rs3783537	2	113538326	A	AATC	0.26	0.99	0.99	No	0.2284	0.2715	0.2397	0.2804	5.00508e-12	1	rs10167914	0.225191	0.0326107	1.25256	5.00508e-12	0.657986	0.989102	0.997029	0.960938	1	1	Yes	Yes	0.619609	0.2946	0.6779	0.8018	0.5245	0.7157	0	0	IL1A	CKAP2L,AC079753.1	NT5DC4	IL1A,CKAP2L,NT5DC4,AC079753.1	1	0	0	0	0	17	0	0	3
menstrual_symptoms.menstrual_pain:chr2:113478370-113576902	rs1969294	2	113538490	G	A	0.26	0.99	0.99	No	0.2284	0.2715	0.2397	0.2804	5.00508e-12	1	rs10167914	0.225191	0.0326107	1.25256	5.00508e-12	0.657986	0.989102	0.997029	0.960938	1	1	Yes	Yes	0.619808	0.2946	0.6779	0.8026	0.5245	0.7157	0	0	IL1A	CKAP2L,AC079753.1	NT5DC4	IL1A,CKAP2L,NT5DC4,AC079753.1	1	0	0	0	0	BDP1_disc3;GR_disc5;LUN-1	0	0	0
menstrual_symptoms.menstrual_pain:chr2:113478370-113576902	rs3783533	2	113538779	A	G	0.26	0.99	0.99	No	0.2284	0.2715	0.2397	0.2804	5.00508e-12	1	rs10167914	0.225191	0.0326107	1.25256	5.00508e-12	0.657986	0.989102	0.997029	0.960938	1	1	Yes	Yes	0.620607	0.2946	0.6789	0.8048	0.5245	0.7157	0	0	IL1A	CKAP2L,AC079753.1	NT5DC4	IL1A,CKAP2L,NT5DC4,AC079753.1	1	0	0	0	0	NF-Y_disc1;Rhox11	0	0	3
menstrual_symptoms.menstrual_pain:chr2:113478370-113576902	rs1533463	2	113538782	A	G	0.26	0.99	0.99	No	0.2284	0.2715	0.2397	0.2804	5.00508e-12	1	rs10167914	0.225191	0.0326107	1.25256	5.00508e-12	0.657986	0.989102	0.997029	0.960938	1	1	Yes	Yes	0.648163	0.2946	0.6799	0.907	0.5274	0.7157	0	0	IL1A	CKAP2L,AC079753.1	NT5DC4	IL1A,CKAP2L,NT5DC4,AC079753.1	1	0	0	0	0	6	0	0	3
menstrual_symptoms.menstrual_pain:chr2:113478370-113576902	rs3783525	2	113541819	A	T	0.26	0.99	0.99	No	0.2284	0.2715	0.2397	0.2804	5.00508e-12	1	rs10167914	0.225191	0.0326107	1.25256	5.00508e-12	0.657986	0.989102	0.997029	0.960938	1	1	Yes	Yes	0.620407	0.2946	0.6779	0.8048	0.5245	0.7157	0	0	IL1A	CKAP2L,AC079753.1	none	IL1A,CKAP2L,AC079753.1	1	0	0	0	0	Gfi1_1	0	0	30
menstrual_symptoms.menstrual_pain:chr2:113478370-113576902	rs3783513	2	113547470	A	G	0.74	0.99	0.99	No	0.7716	0.7285	0.7603	0.7196	5.00508e-12	1	rs10167914	-0.225191	0.0326107	0.798363	5.00508e-12	0.658103	0.989102	0.997029	0.960944	1	1	Yes	Yes	0.381989	0.7063	0.3221	0.1952	0.4755	0.2955	0	0	none	IL1A,CKAP2L,AC079753.1	IL1B	IL1A,CKAP2L,IL1B,AC079753.1	-9999	-9999	-9999	-9999	-9999	Pou5f1_disc1;Pou5f1_known1;Sox_4	0	0	0
menstrual_symptoms.menstrual_pain:chr2:113478370-113576902	rs3783526	2	113541807	C	T	0.26	1	1	Yes	0.2278	0.2715	0.2404	0.2804	5.31875e-12	1	rs10167914	0.224907	0.0326103	1.25221	5.31875e-12	0.521426	0.986373	0.995427	0.949925	1	1	Yes	Yes	0.663938	0.2946	0.6789	0.9637	0.5346	0.7157	0	0	IL1A	CKAP2L,AC079753.1	none	IL1A,CKAP2L,AC079753.1	1	0	0	0	0	Pbx3_disc2	1	0	30
menstrual_symptoms.menstrual_pain:chr2:113478370-113576902	rs3783539	2	113537579	C	T	0.26	1	1	Yes	0.2286	0.2718	0.2404	0.2807	5.68191e-12	1	rs10167914	0.224581	0.0326075	1.2518	5.68191e-12	0.831388	0.984787	0.994287	0.964957	1	1	Yes	Yes	0.663938	0.2946	0.6789	0.9637	0.5346	0.7157	0	0	IL1A	CKAP2L,AC079753.1	NT5DC4	IL1A,CKAP2L,NT5DC4,AC079753.1	1	0	0	0	0	0	0	0	1
menstrual_symptoms.menstrual_pain:chr2:113478370-113576902	rs6542095	2	113529183	T	C	0.26	1	1	Yes	0.229	0.2712	0.24	0.2802	7.76249e-12	1	rs10167914	0.224618	0.0328252	1.25184	7.76249e-12	0.940767	0.97896	0.990333	0.957885	1	1	Yes	Yes	0.620407	0.2946	0.6779	0.8048	0.5245	0.7157	0	0	none	CKAP2L,AC079753.1	IL1A,NT5DC4	IL1A,CKAP2L,NT5DC4,AC079753.1	-9999	-9999	-9999	-9999	-9999	5	0	1	0
menstrual_symptoms.menstrual_pain:chr2:113478370-113576902	rs3783521	2	113543577	A	G	0.74	1	1	Yes	0.7712	0.7281	0.7592	0.7192	7.90985e-12	1	rs10167914	-0.223111	0.0326178	0.800026	7.90985e-12	0.353859	0.984327	0.993602	0.920479	1	1	Yes	Yes	0.338458	0.7063	0.3211	0.0363	0.4654	0.2955	0	0	none	IL1A,CKAP2L,AC079753.1	none	IL1A,CKAP2L,AC079753.1	-9999	-9999	-9999	-9999	-9999	5	0	0	0
menstrual_symptoms.menstrual_pain:chr2:113478370-113576902	rs3783550	2	113532885	T	G	0.26	1	1	Yes	0.2278	0.2711	0.2404	0.2798	8.58096e-12	1	rs10167914	0.222898	0.0326423	1.24969	8.58096e-12	0.795987	0.984756	0.994275	0.94785	1	1	Yes	Yes	0.620407	0.2946	0.6779	0.8048	0.5245	0.7157	0	0	IL1A	CKAP2L,AC079753.1	NT5DC4	IL1A,CKAP2L,NT5DC4,AC079753.1	1	0	0	0	0	Rad21_disc3;YY1_known5	0	0	0
menstrual_symptoms.menstrual_pain:chr2:113478370-113576902	rs3783549	2	113533263	TG	T	0.26	0.98	0.99	No	0.2281	0.2702	0.2387	0.2793	9.5402e-12	1	rs10167914	0.222358	0.032636	1.24902	9.5402e-12	0.351973	0.984122	0.997015	0.913244	1	1	Yes	Yes	0.619609	0.2937	0.6779	0.8033	0.5259	0.7137	0	0	IL1A	CKAP2L,AC079753.1	NT5DC4	IL1A,CKAP2L,NT5DC4,AC079753.1	1	0	0	0	0	6	0	0	0
menstrual_symptoms.menstrual_pain:chr2:113478370-113576902	rs1609682	2	113540205	T	G	0.26	1	1	Yes	0.2278	0.2705	0.2403	0.2801	9.84492e-12	1	rs10167914	0.222443	0.0326701	1.24912	9.84492e-12	0.453177	0.986568	0.995645	0.92155	1	1	Yes	Yes	0.620407	0.2946	0.6779	0.8048	0.5245	0.7157	0	0	IL1A	CKAP2L,AC079753.1	NT5DC4	IL1A,CKAP2L,NT5DC4,AC079753.1	1	0	0	0	0	Barhl1;Cdx;Sox_2	0	0	0
menstrual_symptoms.menstrual_pain:chr2:113478370-113576902	rs4402765	2	113568847	C	G	0.73	0.97	0.98	No	0.7656	0.7225	0.7544	0.7152	1.54298e-11	1	rs10167914	-0.21831	0.032372	0.803876	1.54298e-11	0.344351	0.972943	0.997931	0.894377	1	1	Yes	Yes	0.353634	0.6984	0.3221	0.0802	0.4568	0.3272	0	0	none	IL1A,AC079753.1,CKAP2L,IL37	IL1B	IL1B,IL1A,AC079753.1,CKAP2L,IL37	-9999	-9999	-9999	-9999	-9999	8	0	0	0
menstrual_symptoms.menstrual_pain:chr2:113478370-113576902	rs7567619	2	113564966	A	T	0.73	0.96	0.97	No	0.764	0.7225	0.7532	0.713	1.84378e-11	1	rs10167914	-0.217107	0.0323178	0.804844	1.84378e-11	0.331221	0.969964	0.999539	0.886233	1	1	Yes	Yes	0.39397	0.7024	0.325	0.2201	0.4697	0.3282	0	0	none	IL1A,AC079753.1,CKAP2L,IL37	IL1B	IL1B,IL1A,AC079753.1,CKAP2L,IL37	-9999	-9999	-9999	-9999	-9999	7	0	0	0
menstrual_symptoms.menstrual_pain:chr2:113478370-113576902	rs12471565	2	113569920	T	A	0.73	0.98	0.98	No	0.7621	0.7198	0.7502	0.7115	3.0512e-11	1	rs10167914	-0.213957	0.0322027	0.807383	3.0512e-11	0.440835	0.950293	0.994898	0.878057	1	1	Yes	Yes	0.354034	0.6994	0.3221	0.0809	0.4582	0.3262	0	0	none	IL1A,AC079753.1,CKAP2L,IL37	IL1B	IL1B,IL1A,AC079753.1,CKAP2L,IL37	-9999	-9999	-9999	-9999	-9999	5	0	0	0
menstrual_symptoms.menstrual_pain:chr2:113478370-113576902	rs35145107	2	113576726	G	C	0.73	1	1	Yes	0.7605	0.719	0.7429	0.7093	6.87104e-10	1	rs10167914	-0.197029	0.0319385	0.821167	6.87104e-10	0.664636	0.738463	0.882735	0.776573	1	0	Yes	Yes	0.346046	0.6905	0.335	0.0393	0.464	0.3333	0	0	none	AC079753.1,IL1A,CKAP2L,IL37	IL1B	IL1B,AC079753.1,IL1A,CKAP2L,IL37	-9999	-9999	-9999	-9999	-9999	Cart1;Pax-4_5;Sox_5	0	0	0
menstrual_symptoms.menstrual_pain:chr2:113478370-113576902	rs566351474;rs570453884	2	113561214	TAA	TA	0.12	0.91	0.92	No	0.1086	0.1339	0.1066	0.1357	1.3221e-09	1	rs10167914	0.265276	0.043741	1.30379	1.3221e-09	0.0279245	0.397633	0.992782	0.633036	1	0	No	Yes	0.211861	0.0883	0.3062	0.1536	0.2507	0.2935			none	IL1A,CKAP2L,AC079753.1,IL37	IL1B	IL1A,IL1B,CKAP2L,AC079753.1,IL37	0	0	0	0	0		-9999	0	0
menstrual_symptoms.menstrual_pain:chr2:113478370-113576902	rs12613067	2	113563362	C	T	0.13	0.95	0.95	No	0.1078	0.1346	0.1084	0.1358	1.48053e-09	1	rs10167914	0.26338	0.0435593	1.30132	1.48053e-09	0.0309762	0.403902	1	0.632681	1	0	Yes	Yes	0.251198	0.0853	0.3091	0.267	0.2839	0.318	0	0	none	IL1A,AC079753.1,CKAP2L,IL37	IL1B	IL1A,IL1B,AC079753.1,CKAP2L,IL37	-9999	-9999	-9999	-9999	-9999	4	0	0	0
menstrual_symptoms.menstrual_pain:chr2:113478370-113576902	rs60355357	2	113553861	T	G	0.11	0.91	0.92	No	0.08653	0.1107	0.09046	0.1144	2.36627e-09	1	rs10167914	0.284167	0.0475958	1.32866	2.36627e-09	0.0122073	0.325425	0.998632	0.58013	1	0	Yes	Yes	0.271965	0.0764	0.2922	0.3374	0.3343	0.32	0	0	none	IL1A,CKAP2L,AC079753.1	IL1B	IL1A,CKAP2L,IL1B,AC079753.1	-9999	-9999	-9999	-9999	-9999	19	0	0	0
menstrual_symptoms.menstrual_pain:chr2:113478370-113576902	rs7583261	2	113548454	G	C	0.1	0.97	0.98	No	0.08237	0.1073	0.08702	0.1091	3.01719e-09	1	rs10167914	0.287878	0.0485406	1.33359	3.01719e-09	0.0112374	0.311888	1	0.567901	1	0	Yes	Yes	0.264976	0.0734	0.2873	0.3525	0.2752	0.3139	0	0	none	IL1A,CKAP2L,AC079753.1	IL1B	IL1A,CKAP2L,IL1B,AC079753.1	-9999	-9999	-9999	-9999	-9999	5	0	0	0
menstrual_symptoms.menstrual_pain:chr2:113478370-113576902	rs4848303	2	113552698	G	A	0.1	0.97	0.98	No	0.08237	0.1073	0.08702	0.1091	3.01719e-09	1	rs10167914	0.287878	0.0485406	1.33359	3.01719e-09	0.0112374	0.311888	1	0.567901	1	0	Yes	Yes	0.221645	0.0734	0.2873	0.1944	0.2637	0.3139	0	0	none	IL1A,CKAP2L,AC079753.1	IL1B	IL1A,CKAP2L,IL1B,AC079753.1	-9999	-9999	-9999	-9999	-9999	13	0	0	0
menstrual_symptoms.menstrual_pain:chr2:113478370-113576902	rs4848304	2	113552737	C	T	0.1	0.97	0.98	No	0.08237	0.1073	0.08702	0.1091	3.01719e-09	1	rs10167914	0.287878	0.0485406	1.33359	3.01719e-09	0.0112374	0.311888	1	0.567901	1	0	Yes	Yes	0.216054	0.0734	0.2873	0.1732	0.2637	0.3139	0	0	none	IL1A,CKAP2L,AC079753.1	IL1B	IL1A,CKAP2L,IL1B,AC079753.1	-9999	-9999	-9999	-9999	-9999	TCF12_disc5	1	0	0
menstrual_symptoms.menstrual_pain:chr2:113478370-113576902	rs59674541	2	113553824	T	A	0.1	0.97	0.98	No	0.08237	0.1073	0.08702	0.1091	3.01719e-09	1	rs10167914	0.287878	0.0485406	1.33359	3.01719e-09	0.0112374	0.311888	1	0.567901	1	0	Yes	Yes	0.261182	0.0734	0.2873	0.3404	0.2695	0.3149	0	0	none	IL1A,CKAP2L,AC079753.1	IL1B	IL1A,CKAP2L,IL1B,AC079753.1	-9999	-9999	-9999	-9999	-9999	TATA_disc9;Zfp410	0	0	0
menstrual_symptoms.menstrual_pain:chr2:113478370-113576902	rs4848299	2	113523454	A	C	0.1	0.97	0.97	No	0.08237	0.1073	0.08702	0.1089	3.26408e-09	1	rs10167914	0.287272	0.0485442	1.33279	3.26408e-09	0.0116972	0.311582	1	0.566454	1	0	Yes	Yes	0.28115	0.0734	0.2873	0.4024	0.2767	0.3282	0	0	none	CKAP2L,AC079753.1	IL1A,NT5DC4	CKAP2L,IL1A,NT5DC4,AC079753.1	-9999	-9999	-9999	-9999	-9999	SEF-1	0	0	0
menstrual_symptoms.menstrual_pain:chr2:113478370-113576902	rs4849119	2	113523463	C	G	0.1	0.97	0.97	No	0.08237	0.1073	0.08702	0.1089	3.26408e-09	1	rs10167914	0.287272	0.0485442	1.33279	3.26408e-09	0.0116972	0.311582	1	0.566454	1	0	Yes	Yes	0.217652	0.0734	0.2873	0.1672	0.2666	0.3282	0	0	none	CKAP2L,AC079753.1	IL1A,NT5DC4	CKAP2L,IL1A,NT5DC4,AC079753.1	-9999	-9999	-9999	-9999	-9999	0	0	0	0
menstrual_symptoms.menstrual_pain:chr2:113478370-113576902	rs6542090	2	113524795	C	T	0.1	0.97	0.97	No	0.08237	0.1073	0.08702	0.1089	3.26408e-09	1	rs10167914	0.287272	0.0485442	1.33279	3.26408e-09	0.0116972	0.311582	1	0.566454	1	0	Yes	Yes	0.28095	0.0734	0.2873	0.4024	0.2767	0.3272	0	0	none	CKAP2L,AC079753.1	IL1A,NT5DC4	CKAP2L,IL1A,NT5DC4,AC079753.1	-9999	-9999	-9999	-9999	-9999	BDP1_disc2;GCNF;p300_known1	0	0	0
menstrual_symptoms.menstrual_pain:chr2:113478370-113576902	rs6542091	2	113525311	A	G	0.1	0.97	0.97	No	0.08237	0.1073	0.08702	0.1089	3.26408e-09	1	rs10167914	0.287272	0.0485442	1.33279	3.26408e-09	0.0116972	0.311582	1	0.566454	1	0	Yes	Yes	0.28095	0.0734	0.2873	0.4024	0.2767	0.3272	0	0	none	CKAP2L,AC079753.1	IL1A,NT5DC4	CKAP2L,IL1A,NT5DC4,AC079753.1	-9999	-9999	-9999	-9999	-9999	Egr-1_disc4;Nanog_disc4	0	0	0
menstrual_symptoms.menstrual_pain:chr2:113478370-113576902	rs34015482	2	113525745	G	A	0.1	0.97	0.97	No	0.08237	0.1073	0.08702	0.1089	3.26408e-09	1	rs10167914	0.287272	0.0485442	1.33279	3.26408e-09	0.0116972	0.311582	1	0.566454	1	0	Yes	Yes	0.217452	0.0734	0.2873	0.1672	0.2666	0.3272	0	0	none	CKAP2L,AC079753.1	IL1A,NT5DC4	CKAP2L,IL1A,NT5DC4,AC079753.1	-9999	-9999	-9999	-9999	-9999	Whn	0	0	22
menstrual_symptoms.menstrual_pain:chr2:113478370-113576902	rs61381693	2	113525912	A	C	0.1	0.97	0.97	No	0.08237	0.1073	0.08702	0.1089	3.26408e-09	1	rs10167914	0.287272	0.0485442	1.33279	3.26408e-09	0.0116972	0.311582	1	0.566454	1	0	Yes	Yes	0.209665	0.0734	0.2873	0.1399	0.2622	0.3272	0	0	none	CKAP2L,AC079753.1	IL1A,NT5DC4	CKAP2L,IL1A,NT5DC4,AC079753.1	-9999	-9999	-9999	-9999	-9999	Pbx-1_2;RFX5_disc3	0	0	16
menstrual_symptoms.menstrual_pain:chr2:113478370-113576902	rs7570215	2	113527660	T	G	0.1	0.97	0.97	No	0.08237	0.1073	0.08702	0.1089	3.26408e-09	1	rs10167914	0.287272	0.0485442	1.33279	3.26408e-09	0.0116972	0.311582	1	0.566454	1	0	Yes	Yes	0.28095	0.0734	0.2873	0.4024	0.2767	0.3272	0	0	none	CKAP2L,AC079753.1	IL1A,NT5DC4	IL1A,CKAP2L,NT5DC4,AC079753.1	-9999	-9999	-9999	-9999	-9999	Elf5;Mef2_known6;PU.1_known1	0	0	0
menstrual_symptoms.menstrual_pain:chr2:113478370-113576902	rs72825514	2	113527706	T	G	0.1	0.97	0.97	No	0.08237	0.1073	0.08702	0.1089	3.26408e-09	1	rs10167914	0.287272	0.0485442	1.33279	3.26408e-09	0.0116972	0.311582	1	0.566454	1	0	Yes	Yes	0.217452	0.0734	0.2873	0.1672	0.2666	0.3272	0	0	none	CKAP2L,AC079753.1	IL1A,NT5DC4	IL1A,CKAP2L,NT5DC4,AC079753.1	-9999	-9999	-9999	-9999	-9999	Cphx;NRSF_disc10;TEF	0	0	0
menstrual_symptoms.menstrual_pain:chr2:113478370-113576902	rs4848300	2	113527906	C	T	0.1	0.97	0.97	No	0.08237	0.1073	0.08702	0.1089	3.26408e-09	1	rs10167914	0.287272	0.0485442	1.33279	3.26408e-09	0.0116972	0.311582	1	0.566454	1	0	Yes	Yes	0.28095	0.0734	0.2873	0.4024	0.2767	0.3272	0	0	none	CKAP2L,AC079753.1	IL1A,NT5DC4	IL1A,CKAP2L,NT5DC4,AC079753.1	-9999	-9999	-9999	-9999	-9999	AP-1_disc5;Pax-4_5	1	0	0
menstrual_symptoms.menstrual_pain:chr2:113478370-113576902	rs6542092	2	113528322	G	C	0.1	0.97	0.97	No	0.08237	0.1073	0.08702	0.1089	3.26408e-09	1	rs10167914	0.287272	0.0485442	1.33279	3.26408e-09	0.0116972	0.311582	1	0.566454	1	0	Yes	Yes	0.28095	0.0734	0.2873	0.4024	0.2767	0.3272	0	0	none	CKAP2L,AC079753.1	IL1A,NT5DC4	IL1A,CKAP2L,NT5DC4,AC079753.1	-9999	-9999	-9999	-9999	-9999	CCNT2_disc1;Evi-1_2;Myb_2	0	0	0
menstrual_symptoms.menstrual_pain:chr2:113478370-113576902	rs6542093	2	113528536	A	G	0.1	0.97	0.97	No	0.08237	0.1073	0.08702	0.1089	3.26408e-09	1	rs10167914	0.287272	0.0485442	1.33279	3.26408e-09	0.0116972	0.311582	1	0.566454	1	0	Yes	Yes	0.280351	0.0734	0.2873	0.4002	0.2767	0.3272	0	0	none	CKAP2L,AC079753.1	IL1A,NT5DC4	IL1A,CKAP2L,NT5DC4,AC079753.1	-9999	-9999	-9999	-9999	-9999	PTF1-beta	0	0	0
menstrual_symptoms.menstrual_pain:chr2:113478370-113576902	rs6542094	2	113528625	G	A	0.1	0.97	0.97	No	0.08237	0.1073	0.08702	0.1089	3.26408e-09	1	rs10167914	0.287272	0.0485442	1.33279	3.26408e-09	0.0116972	0.311582	1	0.566454	1	0	Yes	Yes	0.28095	0.0734	0.2873	0.4024	0.2767	0.3272	0	0	none	CKAP2L,AC079753.1	IL1A,NT5DC4	IL1A,CKAP2L,NT5DC4,AC079753.1	-9999	-9999	-9999	-9999	-9999	EBF_known1;STAT_known5	0	0	0
menstrual_symptoms.menstrual_pain:chr2:113478370-113576902	rs142380510	2	113529210	T	TTATTA	0.1	0.97	0.97	No	0.08237	0.1073	0.08702	0.1089	3.26408e-09	1	rs10167914	0.287272	0.0485442	1.33279	3.26408e-09	0.0116972	0.311582	1	0.566454	1	0	Yes	Yes	0.280751	0.0734	0.2873	0.4024	0.2767	0.3262	0	0	none	CKAP2L,AC079753.1	IL1A,NT5DC4	IL1A,CKAP2L,NT5DC4,AC079753.1	-9999	-9999	-9999	-9999	-9999	17	0	0	0
menstrual_symptoms.menstrual_pain:chr2:113478370-113576902	rs11677416	2	113529240	C	T	0.1	0.97	0.98	No	0.08237	0.1073	0.08702	0.1089	3.26408e-09	1	rs10167914	0.287272	0.0485442	1.33279	3.26408e-09	0.0116972	0.311582	1	0.566454	1	0	Yes	Yes	0.217452	0.0734	0.2873	0.1672	0.2666	0.3272	0	0	none	CKAP2L,AC079753.1	IL1A,NT5DC4	IL1A,CKAP2L,NT5DC4,AC079753.1	-9999	-9999	-9999	-9999	-9999	7	1	1	0
menstrual_symptoms.menstrual_pain:chr2:113478370-113576902	rs3783559	2	113529837	G	A	0.1	0.97	0.97	No	0.08237	0.1073	0.08702	0.1089	3.26408e-09	1	rs10167914	0.287272	0.0485442	1.33279	3.26408e-09	0.0116972	0.311582	1	0.566454	1	0	Yes	Yes	0.259984	0.0734	0.2873	0.3238	0.2752	0.3272	0	0	none	CKAP2L,AC079753.1	IL1A,NT5DC4	IL1A,CKAP2L,NT5DC4,AC079753.1	-9999	-9999	-9999	-9999	-9999	4	0	0	0
menstrual_symptoms.menstrual_pain:chr2:113478370-113576902	rs1040193	2	113530099	T	C	0.1	0.97	0.98	No	0.08237	0.1073	0.08702	0.1089	3.26408e-09	1	rs10167914	0.287272	0.0485442	1.33279	3.26408e-09	0.0116972	0.311582	1	0.566454	1	0	Yes	Yes	0.217652	0.0734	0.2873	0.1672	0.2666	0.3282	0	0	none	CKAP2L,AC079753.1	IL1A,NT5DC4	IL1A,CKAP2L,NT5DC4,AC079753.1	-9999	-9999	-9999	-9999	-9999	GATA_disc3;HDAC2_disc6	0	0	0
menstrual_symptoms.menstrual_pain:chr2:113478370-113576902	rs1516789	2	113531024	T	C	0.1	0.97	0.97	No	0.08237	0.1073	0.08702	0.1089	3.26408e-09	1	rs10167914	0.287272	0.0485442	1.33279	3.26408e-09	0.0116972	0.311582	1	0.566454	1	0	Yes	Yes	0.243411	0.0734	0.2873	0.2632	0.2709	0.3272	0	0	none	CKAP2L,AC079753.1	IL1A,NT5DC4	IL1A,CKAP2L,NT5DC4,AC079753.1	-9999	-9999	-9999	-9999	-9999	LUN-1;Nr2e3;Rad21_disc6	0	0	0
menstrual_symptoms.menstrual_pain:chr2:113478370-113576902	rs3783555	2	113531093	C	T	0.1	0.97	0.97	No	0.08237	0.1073	0.08702	0.1089	3.26408e-09	1	rs10167914	0.287272	0.0485442	1.33279	3.26408e-09	0.0116972	0.311582	1	0.566454	1	0	Yes	Yes	0.273562	0.0734	0.2873	0.3744	0.2767	0.3272	0	0	none	CKAP2L,AC079753.1	IL1A,NT5DC4	IL1A,CKAP2L,NT5DC4,AC079753.1	-9999	-9999	-9999	-9999	-9999	8	0	0	0
menstrual_symptoms.menstrual_pain:chr2:113478370-113576902	rs2071375	2	113535438	T	C	0.1	0.97	0.98	No	0.08237	0.1073	0.08702	0.1089	3.26408e-09	1	rs10167914	0.287272	0.0485442	1.33279	3.26408e-09	0.0116972	0.311582	1	0.566454	1	0	Yes	Yes	0.217452	0.0734	0.2873	0.1672	0.2666	0.3272	0	0	IL1A	CKAP2L,AC079753.1	NT5DC4	IL1A,CKAP2L,NT5DC4,AC079753.1	1	0	0	0	0	14	0	0	0
menstrual_symptoms.menstrual_pain:chr2:113478370-113576902	rs17561	2	113537223	A	C	0.1	0.97	0.98	No	0.08237	0.1073	0.08702	0.1089	3.26408e-09	1	rs10167914	0.287272	0.0485442	1.33279	3.26408e-09	0.0116972	0.311582	1	0.566454	1	0	Yes	Yes	0.217452	0.0734	0.2873	0.1672	0.2666	0.3272	0	0	IL1A	CKAP2L,AC079753.1	NT5DC4	IL1A,CKAP2L,NT5DC4,AC079753.1	0	1	0	0	0	5	1	0	0
menstrual_symptoms.menstrual_pain:chr2:113478370-113576902	rs2856841	2	113537339	G	A	0.1	0.97	0.97	No	0.08237	0.1073	0.08702	0.1089	3.26408e-09	1	rs10167914	0.287272	0.0485442	1.33279	3.26408e-09	0.0116972	0.311582	1	0.566454	1	0	Yes	Yes	0.202276	0.0734	0.2873	0.1142	0.2579	0.3272	0	0	IL1A	CKAP2L,AC079753.1	NT5DC4	IL1A,CKAP2L,NT5DC4,AC079753.1	1	0	0	0	0	Glis2;MZF1::1-4_3;Spz1_1	0	0	0
menstrual_symptoms.menstrual_pain:chr2:113478370-113576902	rs697	2	113538553	T	C	0.1	0.97	0.98	No	0.08237	0.1073	0.08702	0.1089	3.26408e-09	1	rs10167914	0.287272	0.0485442	1.33279	3.26408e-09	0.0116972	0.311582	1	0.566454	1	0	Yes	Yes	0.217652	0.0734	0.2873	0.1679	0.2666	0.3272	0	0	IL1A	CKAP2L,AC079753.1	NT5DC4	IL1A,CKAP2L,NT5DC4,AC079753.1	1	0	0	0	0	4	0	0	0
menstrual_symptoms.menstrual_pain:chr2:113478370-113576902	rs2856840	2	113538604	A	T	0.1	0.97	0.97	No	0.08237	0.1073	0.08702	0.1089	3.26408e-09	1	rs10167914	0.287272	0.0485442	1.33279	3.26408e-09	0.0116972	0.311582	1	0.566454	1	0	Yes	Yes	0.272364	0.0734	0.2873	0.3699	0.2767	0.3272	0	0	IL1A	CKAP2L,AC079753.1	NT5DC4	IL1A,CKAP2L,NT5DC4,AC079753.1	1	0	0	0	0	12	0	0	3
menstrual_symptoms.menstrual_pain:chr2:113478370-113576902	rs3783520	2	113544339	T	C	0.1	0.97	0.97	No	0.08237	0.1073	0.08702	0.1089	3.26408e-09	1	rs10167914	0.287272	0.0485442	1.33279	3.26408e-09	0.0116972	0.311582	1	0.566454	1	0	Yes	Yes	0.208466	0.0724	0.2873	0.1467	0.2579	0.316	0	0	none	IL1A,CKAP2L,AC079753.1	none	IL1A,CKAP2L,AC079753.1	-9999	-9999	-9999	-9999	-9999	Rad21_disc6	0	0	0
menstrual_symptoms.menstrual_pain:chr2:113478370-113576902	rs1878321	2	113544434	G	A	0.1	0.97	0.98	No	0.08237	0.1073	0.08702	0.1089	3.26408e-09	1	rs10167914	0.287272	0.0485442	1.33279	3.26408e-09	0.0116972	0.311582	1	0.566454	1	0	Yes	Yes	0.283746	0.0724	0.2873	0.4221	0.2767	0.316	0	0	none	IL1A,CKAP2L,AC079753.1	none	IL1A,CKAP2L,AC079753.1	-9999	-9999	-9999	-9999	-9999	YY1_known5	0	0	0
menstrual_symptoms.menstrual_pain:chr2:113478370-113576902	rs1878320	2	113544467	C	T	0.1	0.97	0.98	No	0.08237	0.1073	0.08702	0.1089	3.26408e-09	1	rs10167914	0.287272	0.0485442	1.33279	3.26408e-09	0.0116972	0.311582	1	0.566454	1	0	Yes	Yes	0.283746	0.0724	0.2873	0.4221	0.2767	0.316	0	0	none	IL1A,CKAP2L,AC079753.1	none	IL1A,CKAP2L,AC079753.1	-9999	-9999	-9999	-9999	-9999	Maf_known3;Znf143_known1	0	0	0
menstrual_symptoms.menstrual_pain:chr2:113478370-113576902	rs1878319	2	113544826	A	G	0.1	0.97	0.98	No	0.08237	0.1073	0.08702	0.1089	3.26408e-09	1	rs10167914	0.287272	0.0485442	1.33279	3.26408e-09	0.0116972	0.311582	1	0.566454	1	0	Yes	Yes	0.284145	0.0724	0.2873	0.4228	0.2767	0.317	0	0	none	IL1A,CKAP2L,AC079753.1	none	IL1A,CKAP2L,AC079753.1	-9999	-9999	-9999	-9999	-9999	AP-1_known3;NF-E2_known1	0	0	0
menstrual_symptoms.menstrual_pain:chr2:113478370-113576902	rs1878318	2	113545185	G	A	0.1	0.97	0.98	No	0.08237	0.1073	0.08702	0.1089	3.26408e-09	1	rs10167914	0.287272	0.0485442	1.33279	3.26408e-09	0.0116972	0.311582	1	0.566454	1	0	Yes	Yes	0.223442	0.0724	0.2873	0.1989	0.2666	0.316	0	0	none	IL1A,CKAP2L,AC079753.1	none	IL1A,CKAP2L,AC079753.1	-9999	-9999	-9999	-9999	-9999	0	0	0	0
menstrual_symptoms.menstrual_pain:chr2:113478370-113576902	rs3783514	2	113547425	G	A	0.1	0.97	0.98	No	0.08237	0.1073	0.08702	0.1089	3.26408e-09	1	rs10167914	0.287272	0.0485442	1.33279	3.26408e-09	0.0116972	0.311582	1	0.566454	1	0	Yes	Yes	0.223642	0.0724	0.2873	0.1997	0.2666	0.316	0	0	none	IL1A,CKAP2L,AC079753.1	IL1B	IL1A,CKAP2L,IL1B,AC079753.1	-9999	-9999	-9999	-9999	-9999	11	0	0	0
menstrual_symptoms.menstrual_pain:chr2:113478370-113576902	rs2856837	2	113541925	A	G	0.099	1	1	Yes	0.08214	0.1072	0.08727	0.1089	3.3538e-09	1	rs10167914	0.287178	0.048565	1.33266	3.3538e-09	0.0118327	0.31053	0.998566	0.565869	1	0	Yes	Yes	0.225839	0.0734	0.2873	0.1989	0.2666	0.3272	0	0	IL1A	CKAP2L,AC079753.1	none	IL1A,CKAP2L,AC079753.1	1	0	0	0	0	GATA_known8	0	0	30
menstrual_symptoms.menstrual_pain:chr2:113478370-113576902	rs11898680	2	113556867	T	C	0.12	0.95	0.96	No	0.1074	0.1341	0.1084	0.1344	3.42609e-09	1	rs10167914	0.258092	0.0436722	1.29446	3.42609e-09	0.0468364	0.401313	1	0.616707	1	0	Yes	Yes	0.222444	0.0853	0.3072	0.171	0.2738	0.3098	0	0	none	IL1A,CKAP2L,AC079753.1	IL1B	IL1A,IL1B,CKAP2L,AC079753.1	-9999	-9999	-9999	-9999	-9999	6	0	0	0
menstrual_symptoms.menstrual_pain:chr2:113478370-113576902	rs7368808	2	113558443	G	A	0.12	0.95	0.96	No	0.1074	0.1341	0.1084	0.1344	3.42609e-09	1	rs10167914	0.258092	0.0436722	1.29446	3.42609e-09	0.0468364	0.401313	1	0.616707	1	0	Yes	Yes	0.222444	0.0853	0.3072	0.171	0.2738	0.3098	0	0	none	IL1A,CKAP2L,AC079753.1	IL1B	IL1A,IL1B,CKAP2L,AC079753.1	-9999	-9999	-9999	-9999	-9999	Evi-1_4;Znf143_disc3	0	0	0
menstrual_symptoms.menstrual_pain:chr2:113478370-113576902	rs1800587	2	113542960	A	G	0.099	1	1	Yes	0.08214	0.1072	0.08682	0.1084	3.43155e-09	1	rs10167914	0.287701	0.0486845	1.33336	3.43155e-09	0.0117065	0.309928	0.998561	0.564606	1	0	Yes	Yes	0.278554	0.0724	0.2873	0.4039	0.2752	0.3149	0	0	none	IL1A,CKAP2L,AC079753.1	none	IL1A,CKAP2L,AC079753.1	0	0	0	0	1	Bbx;RFX5_known3	1	0	2
menstrual_symptoms.menstrual_pain:chr2:113478370-113576902	rs2856836	2	113532083	G	A	0.1	1	1	Yes	0.08213	0.1073	0.08751	0.109	3.72683e-09	1	rs10167914	0.286227	0.0485469	1.33139	3.72683e-09	0.0116161	0.310506	0.99785	0.561217	1	0	Yes	Yes	0.217452	0.0734	0.2873	0.1672	0.2666	0.3272	1	0	IL1A	CKAP2L,AC079753.1	NT5DC4	IL1A,CKAP2L,NT5DC4,AC079753.1	0	0	0	1	0	NERF1a	0	0	0
menstrual_symptoms.menstrual_pain:chr2:113478370-113576902	rs1800794	2	113543273	A	G	0.1	0.97	0.97	No	0.08237	0.1068	0.08677	0.1089	3.81917e-09	1	rs10167914	0.286324	0.0485968	1.33152	3.81917e-09	0.0126567	0.310666	1	0.563519	1	0	Yes	Yes	0.173522	0.0724	0.2863	0.0242	0.2406	0.316	0	0	none	IL1A,CKAP2L,AC079753.1	none	IL1A,CKAP2L,AC079753.1	-9999	-9999	-9999	-9999	-9999	EWSR1-FLI1;Foxo_4;STAT_known13	0	0	0
menstrual_symptoms.menstrual_pain:chr2:113478370-113576902	rs72825532	2	113559363	G	A	0.12	0.95	0.95	No	0.1074	0.1335	0.1082	0.1344	4.00235e-09	1	rs10167914	0.257201	0.0437112	1.29331	4.00235e-09	0.0500737	0.400343	1	0.61338	1	0	Yes	Yes	0.180511	0.0853	0.3062	0.025	0.2522	0.3088	0	0	none	IL1A,CKAP2L,AC079753.1	IL1B	IL1A,IL1B,CKAP2L,AC079753.1	-9999	-9999	-9999	-9999	-9999	5	0	0	0
menstrual_symptoms.menstrual_pain:chr2:113478370-113576902	rs1304037	2	113532236	C	T	0.1	1	1	Yes	0.08214	0.1071	0.08731	0.1088	4.10022e-09	1	rs10167914	0.285567	0.048565	1.33052	4.10022e-09	0.0128465	0.310048	0.997848	0.561412	1	0	Yes	Yes	0.280351	0.0734	0.2873	0.4002	0.2767	0.3272	0	0	IL1A	CKAP2L,AC079753.1	NT5DC4	IL1A,CKAP2L,NT5DC4,AC079753.1	0	0	0	1	0	Foxa_known2;Foxj2_1;Irf_disc3	1	0	0
menstrual_symptoms.menstrual_pain:chr2:113478370-113576902	rs1516790	2	113531291	A	G	0.1	1	1	Yes	0.08214	0.1068	0.08719	0.1088	4.30497e-09	1	rs10167914	0.285506	0.0486214	1.33044	4.30497e-09	0.0128209	0.31015	0.998563	0.559508	1	0	Yes	Yes	0.273163	0.0734	0.2873	0.3722	0.2767	0.3282	0	0	none	CKAP2L,AC079753.1	IL1A,NT5DC4	IL1A,CKAP2L,NT5DC4,AC079753.1	-9999	-9999	-9999	-9999	-9999	0	0	0	0
menstrual_symptoms.menstrual_pain:chr2:113478370-113576902	rs1894399	2	113540177	T	C	0.099	1	1	Yes	0.08136	0.1059	0.08666	0.1085	4.32221e-09	1	rs10167914	0.287108	0.0488998	1.33257	4.32221e-09	0.0142449	0.3092	0.998553	0.563311	1	0	Yes	Yes	0.280351	0.0734	0.2873	0.4002	0.2767	0.3272	0	0	IL1A	CKAP2L,AC079753.1	NT5DC4	IL1A,CKAP2L,NT5DC4,AC079753.1	1	0	0	0	0	CTCF_disc3;SP2_disc2	0	0	0
menstrual_symptoms.menstrual_pain:chr2:113478370-113576902	rs12469600	2	113572357	C	T	0.12	1	1	Yes	0.1082	0.134	0.1089	0.1343	8.07165e-09	1	rs10167914	0.252278	0.0437455	1.28695	8.07165e-09	0.0471441	0.371516	0.961487	0.584789	1	0	Yes	Yes	0.191693	0.0833	0.2475	0.1331	0.2392	0.2914	0	0	none	AC079753.1,IL1A,CKAP2L,IL37	IL1B	IL1B,AC079753.1,IL1A,CKAP2L,IL37	-9999	-9999	-9999	-9999	-9999	4	2	0	0
menstrual_symptoms.menstrual_pain:chr2:113478370-113576902	rs61245237	2	113534682	A	AT	0.35	0.69	0.73	No	0.2883	0.3196	0.2864	0.3282	8.81397e-09	1	rs10167914	0.176928	0.0307589	1.19355	8.81397e-09	0.673227	0.732718	0.964926	0.681284	1	0	Yes	Yes	0.54972	0.373	0.5686	0.7118	0.4496	0.5644	0	0	IL1A	CKAP2L,AC079753.1	NT5DC4	IL1A,CKAP2L,NT5DC4,AC079753.1	1	0	0	0	0	HDAC2_disc6;Zfp105	0	0	0
menstrual_symptoms.menstrual_pain:chr2:113478370-113576902	rs373107441	2	113558078	T	C	0.12	0.86	0.89	No	0.1108	0.1325	0.1089	0.1367	3.63655e-08	1	rs10167914	0.239919	0.043561	1.27115	3.63655e-08	0.0667536	0.338319	0.913938	0.541345	1	0	No	Yes	0.204473	0.0863	0.2773	0.1634	0.245	0.2781			none	IL1A,CKAP2L,AC079753.1	IL1B	IL1A,IL1B,CKAP2L,AC079753.1	0	0	0	0	0		-9999	0	0
menstrual_symptoms.menstrual_pain:chr2:113478370-113576902	rs370626501	2	113558074	T	C	0.16	0.63	0.68	No	0.1127	0.1343	0.1109	0.137	1.13795e-07	1	rs10167914	0.229317	0.0432414	1.25774	1.13795e-07	0.106287	0.333398	0.901684	0.515985	1	0	No	Yes	0.24361	0.128	0.34	0.1914	0.3285	0.274			none	IL1A,CKAP2L,AC079753.1	IL1B	IL1A,IL1B,CKAP2L,AC079753.1	0	0	0	0	0		-9999	0	0
menstrual_symptoms.menstrual_pain:chr2:113478370-113576902	rs4849124	2	113576902	G	A	0.88	1	1	Yes	0.8997	0.8772	0.8997	0.8763	1.25777e-07	1	rs10167914	-0.238185	0.0450689	0.788057	1.25777e-07	0.115737	0.337289	0.959097	0.515425	1	0	Yes	Yes	0.577875	0.9196	0.6918	0.1974	0.6657	0.5603	0	0	none	AC079753.1,IL1A,CKAP2L,IL37	IL1B	IL1B,AC079753.1,IL1A,CKAP2L,IL37	-9999	-9999	-9999	-9999	-9999	0	1	0	0
menstrual_symptoms.menstrual_pain:chr2:113478370-113576902	rs13015273	2	113488188	A	G	0.78	0.96	0.97	No	0.7985	0.7698	0.7952	0.7634	2.68019e-07	1	rs10167914	-0.17655	0.0343173	0.838157	2.68019e-07	0.350369	0.664502	0.90695	0.528604	1	0	Yes	Yes	0.475839	0.7173	0.508	0.2171	0.5865	0.4652	0	0	NT5DC4	AC079922.3	CKAP2L	NT5DC4,CKAP2L,AC079922.3	1	0	0	0	0	Pax-5_known3	0	0	0
menstrual_symptoms.menstrual_pain:chr2:113478370-113576902	rs13016817	2	113488220	T	C	0.78	0.96	0.97	No	0.7985	0.7698	0.7952	0.7634	2.68019e-07	1	rs10167914	-0.17655	0.0343173	0.838157	2.68019e-07	0.350369	0.664502	0.90695	0.528604	1	0	Yes	Yes	0.475839	0.7173	0.508	0.2179	0.5865	0.4642	0	0	NT5DC4	AC079922.3	CKAP2L	NT5DC4,CKAP2L,AC079922.3	1	0	0	0	0	13	1	0	0
menstrual_symptoms.menstrual_pain:chr2:113478370-113576902	rs12997898	2	113568176	T	C	0.55	0.6	0.67	No	0.6344	0.5967	0.6177	0.5863	2.87154e-07	1	rs10167914	-0.149366	0.0291065	0.861254	2.87154e-07	0.986223	0.53927	0.998711	0.564859	1	0	Yes	Yes	0.199681	0.5149	0.1193	0.0038	0.2017	0.2209	0	0	none	IL1A,AC079753.1,CKAP2L,IL37	IL1B	IL1B,IL1A,AC079753.1,CKAP2L,IL37	-9999	-9999	-9999	-9999	-9999	0	0	0	0
menstrual_symptoms.menstrual_pain:chr2:113478370-113576902	rs58694576	2	113486637	G	A	0.77	0.94	0.95	No	0.7962	0.7678	0.7938	0.7619	3.73204e-07	1	rs10167914	-0.173624	0.0341635	0.840613	3.73204e-07	0.262917	0.672815	0.907884	0.5054	1	0	Yes	Yes	0.507388	0.7163	0.4672	0.3986	0.5648	0.4397	0	0	NT5DC4	AC079922.3	CKAP2L	NT5DC4,CKAP2L,AC079922.3	1	0	0	0	0	9	0	0	0
menstrual_symptoms.menstrual_pain:chr2:113478370-113576902	rs7591704	2	113521157	G	C	0.24	0.95	0.96	No	0.2228	0.2512	0.2239	0.2542	1.04037e-06	1	rs10167914	0.162685	0.0333109	1.17667	1.04037e-06	0.464399	0.589818	0.808794	0.488273	0	0	Yes	Yes	0.557907	0.3185	0.4871	0.8343	0.4409	0.5869	0	0	CKAP2L	AC079753.1	IL1A,NT5DC4	CKAP2L,IL1A,NT5DC4,AC079753.1	1	0	0	0	0	6	0	0	95
menstrual_symptoms.menstrual_pain:chr2:113478370-113576902	rs55837393	2	113485385	CA	C	0.76	0.88	0.9	No	0.7915	0.7636	0.7876	0.7582	1.69505e-06	1	rs10167914	-0.162329	0.0339122	0.850161	1.69505e-06	0.154502	0.65112	0.881894	0.428644	0	0	Yes	Yes	0.444089	0.7143	0.4573	0.1899	0.536	0.4305	0	0	NT5DC4	AC079922.3	CKAP2L	NT5DC4,CKAP2L,AC079922.3	1	0	0	0	0	9	0	0	0
menstrual_symptoms.menstrual_pain:chr2:113478370-113576902	rs60070270	2	113489787	A	AT	0.24	0.98	0.98	No	0.2224	0.2498	0.2237	0.2528	2.32965e-06	1	rs10167914	0.157273	0.033303	1.17032	2.32965e-06	0.311921	0.593552	0.813882	0.443077	0	0	Yes	Yes	0.500399	0.3105	0.4463	0.7216	0.3977	0.5256	0	0	NT5DC4	AC079922.3	CKAP2L	NT5DC4,CKAP2L,AC079922.3	-9999	-9999	-9999	-9999	-9999	0	0	0	0
menstrual_symptoms.menstrual_pain:chr2:113478370-113576902	rs34912983	2	113480556	G	GC	0.74	0.72	0.75	No	0.777	0.7471	0.7736	0.7473	3.22359e-06	1	rs10167914	-0.154769	0.0332406	0.856613	3.22359e-06	0.352805	0.572862	0.796035	0.43551	0	0	Yes	Yes	0.417133	0.6994	0.4195	0.152	0.4899	0.4305	0	0	NT5DC4	AC079922.3	CKAP2L	NT5DC4,CKAP2L,AC079922.3	0	0	0	0	1	HNF4_disc5;RREB-1_2	0	0	0
menstrual_symptoms.menstrual_pain:chr2:113478370-113576902	rs70965024	2	113492615	A	ATTT	0.77	0.95	0.96	No	0.7802	0.7531	0.7778	0.7496	3.78719e-06	1	rs10167914	-0.1548	0.0334867	0.856586	3.78719e-06	0.232558	0.596703	0.821166	0.413819	0	0	Yes	Yes	0.485623	0.6964	0.5487	0.2254	0.5793	0.4888	0	0	NT5DC4	AC079922.3,AC079753.1	CKAP2L,IL1A	NT5DC4,CKAP2L,IL1A,AC079922.3,AC079753.1	-9999	-9999	-9999	-9999	-9999	4	0	0	0
menstrual_symptoms.menstrual_pain:chr2:113478370-113576902	rs4849115	2	113478370	A	T	0.74	0.68	0.72	No	0.7765	0.7462	0.7729	0.7475	3.94434e-06	1	rs10167914	-0.153235	0.0332087	0.857928	3.94434e-06	0.349812	0.565997	0.790118	0.427617	0	0	Yes	Yes	0.392572	0.6984	0.4264	0.0537	0.4885	0.4325	0	0	none	NT5DC4,AC079922.3	CKAP2L	NT5DC4,CKAP2L,AC079922.3	-9999	-9999	-9999	-9999	-9999	NRSF_known1;Pax-5_known1	0	0	0
menstrual_symptoms.menstrual_pain:chr2:113478370-113576902	rs13013602	2	113491106	G	A	0.76	0.99	0.99	No	0.7779	0.7515	0.7768	0.748	4.51256e-06	1	rs10167914	-0.152997	0.0333599	0.858132	4.51256e-06	0.228128	0.591252	0.813769	0.40652	0	0	Yes	Yes	0.455671	0.6925	0.501	0.1808	0.5591	0.4632	0	0	NT5DC4	AC079922.3	CKAP2L	NT5DC4,CKAP2L,AC079922.3	-9999	-9999	-9999	-9999	-9999	PU.1_disc3;p53_2;p53_3	0	0	0
menstrual_symptoms.menstrual_pain:chr2:113478370-113576902	rs13036237	2	113491186	C	G	0.76	0.99	0.99	No	0.7779	0.7515	0.7768	0.748	4.51256e-06	1	rs10167914	-0.152997	0.0333599	0.858132	4.51256e-06	0.228128	0.591252	0.813769	0.40652	0	0	Yes	Yes	0.423323	0.6925	0.5089	0.0552	0.5519	0.4642	0	0	NT5DC4	AC079922.3	CKAP2L	NT5DC4,CKAP2L,AC079922.3	-9999	-9999	-9999	-9999	-9999	0	0	0	0
menstrual_symptoms.menstrual_pain:chr2:113478370-113576902	rs17649681	2	113491306	C	G	0.76	0.99	0.99	No	0.7779	0.7515	0.7768	0.748	4.51256e-06	1	rs10167914	-0.152997	0.0333599	0.858132	4.51256e-06	0.228128	0.591252	0.813769	0.40652	0	0	Yes	Yes	0.422724	0.6915	0.508	0.0552	0.5519	0.4632	0	0	NT5DC4	AC079922.3	CKAP2L	NT5DC4,CKAP2L,AC079922.3	-9999	-9999	-9999	-9999	-9999	5	0	0	0
menstrual_symptoms.menstrual_pain:chr2:113478370-113576902	rs55762606	2	113491379	A	G	0.76	0.99	0.99	No	0.7779	0.7515	0.7768	0.748	4.51256e-06	1	rs10167914	-0.152997	0.0333599	0.858132	4.51256e-06	0.228128	0.591252	0.813769	0.40652	0	0	Yes	Yes	0.419129	0.6925	0.507	0.0424	0.5504	0.4632	0	0	NT5DC4	AC079922.3	CKAP2L	NT5DC4,CKAP2L,AC079922.3	-9999	-9999	-9999	-9999	-9999	Osr;SEF-1	0	0	0
menstrual_symptoms.menstrual_pain:chr2:113478370-113576902	rs13019249	2	113491565	G	A	0.76	0.99	0.99	No	0.7779	0.7515	0.7768	0.748	4.51256e-06	1	rs10167914	-0.152997	0.0333599	0.858132	4.51256e-06	0.228128	0.591252	0.813769	0.40652	0	0	Yes	Yes	0.422923	0.6925	0.508	0.0552	0.5519	0.4632	0	0	NT5DC4	AC079922.3	CKAP2L,IL1A	NT5DC4,CKAP2L,IL1A,AC079922.3	-9999	-9999	-9999	-9999	-9999	5	0	0	0
menstrual_symptoms.menstrual_pain:chr2:113478370-113576902	rs4261731	2	113494520	C	T	0.76	0.99	0.99	No	0.7779	0.7515	0.7768	0.748	4.51256e-06	1	rs10167914	-0.152997	0.0333599	0.858132	4.51256e-06	0.228128	0.591252	0.813769	0.40652	0	0	Yes	Yes	0.418131	0.6885	0.507	0.0424	0.5504	0.4622	0	0	NT5DC4,CKAP2L	AC079922.3,AC079753.1	IL1A	NT5DC4,CKAP2L,IL1A,AC079922.3,AC079753.1	-9999	-9999	-9999	-9999	-9999	5	0	0	0
menstrual_symptoms.menstrual_pain:chr2:113478370-113576902	rs4849118	2	113497295	G	A	0.76	0.99	0.99	No	0.7779	0.7515	0.7768	0.748	4.51256e-06	1	rs10167914	-0.152997	0.0333599	0.858132	4.51256e-06	0.228128	0.591252	0.813769	0.40652	0	0	Yes	Yes	0.45647	0.6895	0.508	0.1815	0.5591	0.4622	0	0	NT5DC4,CKAP2L	AC079922.3,AC079753.1	IL1A	NT5DC4,CKAP2L,IL1A,AC079922.3,AC079753.1	1	0	0	0	0	5	0	0	0
menstrual_symptoms.menstrual_pain:chr2:113478370-113576902	rs3811040	2	113498566	G	A	0.76	0.99	0.99	No	0.7779	0.7515	0.7768	0.748	4.51256e-06	1	rs10167914	-0.152997	0.0333599	0.858132	4.51256e-06	0.228128	0.591252	0.813769	0.40652	0	0	Yes	Yes	0.422524	0.6895	0.508	0.056	0.5519	0.4632	1	0	NT5DC4,CKAP2L	AC079922.3,AC079753.1	IL1A	NT5DC4,CKAP2L,IL1A,AC079922.3,AC079753.1	0	1	0	0	0	Maf_known1;Nrf-2_2	2	0	0
menstrual_symptoms.menstrual_pain:chr2:113478370-113576902	rs3827761	2	113498754	A	G	0.76	0.99	0.99	No	0.7779	0.7515	0.7768	0.748	4.51256e-06	1	rs10167914	-0.152997	0.0333599	0.858132	4.51256e-06	0.228128	0.591252	0.813769	0.40652	0	0	Yes	Yes	0.422324	0.6895	0.508	0.056	0.5519	0.4622	0	0	NT5DC4,CKAP2L	AC079922.3,AC079753.1	IL1A	NT5DC4,CKAP2L,IL1A,AC079922.3,AC079753.1	1	0	0	0	0	0	0	0	0
menstrual_symptoms.menstrual_pain:chr2:113478370-113576902	rs2862226	2	113500941	A	G	0.76	0.99	0.99	No	0.7779	0.7515	0.7768	0.748	4.51256e-06	1	rs10167914	-0.152997	0.0333599	0.858132	4.51256e-06	0.228128	0.591252	0.813769	0.40652	0	0	Yes	Yes	0.422524	0.6895	0.507	0.056	0.5533	0.4632	0	0	CKAP2L	AC079922.3,AC079753.1	NT5DC4,IL1A	CKAP2L,NT5DC4,IL1A,AC079922.3,AC079753.1	1	0	0	0	0	ZID	0	0	0
menstrual_symptoms.menstrual_pain:chr2:113478370-113576902	rs7599690	2	113511131	A	G	0.76	0.98	0.98	No	0.7779	0.7515	0.7768	0.7482	4.80454e-06	1	rs10167914	-0.152543	0.0333563	0.858522	4.80454e-06	0.220654	0.591048	0.813726	0.402916	0	0	Yes	Yes	0.422524	0.6895	0.507	0.056	0.5519	0.4642	0	0	CKAP2L	AC079753.1,AC079922.3	NT5DC4,IL1A	CKAP2L,NT5DC4,IL1A,AC079753.1,AC079922.3	1	0	0	0	0	DMRT1;DMRT5;DMRT7	0	0	0
menstrual_symptoms.menstrual_pain:chr2:113478370-113576902	rs13026263	2	113512841	C	T	0.76	0.97	0.98	No	0.7779	0.7515	0.7768	0.7482	4.80454e-06	1	rs10167914	-0.152543	0.0333563	0.858522	4.80454e-06	0.220654	0.591048	0.813726	0.402916	0	0	Yes	Yes	0.422324	0.6895	0.507	0.056	0.5519	0.4632	0	0	CKAP2L	AC079753.1,AC079922.3	NT5DC4,IL1A	CKAP2L,NT5DC4,IL1A,AC079753.1,AC079922.3	1	0	0	0	0	9	0	0	0
menstrual_symptoms.menstrual_pain:chr2:113478370-113576902	rs4848298	2	113513504	G	A	0.76	0.97	0.98	No	0.7779	0.7515	0.7768	0.7482	4.80454e-06	1	rs10167914	-0.152543	0.0333563	0.858522	4.80454e-06	0.220654	0.591048	0.813726	0.402916	0	0	Yes	Yes	0.422324	0.6895	0.507	0.056	0.5519	0.4632	0	0	CKAP2L	AC079753.1	NT5DC4,IL1A	CKAP2L,NT5DC4,IL1A,AC079753.1	1	0	0	0	0	CEBPA_1;Pou2f2_known2	0	0	0
menstrual_symptoms.menstrual_pain:chr2:113478370-113576902	rs11448204	2	113516821	CA	C	0.24	0.97	0.97	No	0.2221	0.2485	0.2232	0.2518	4.80454e-06	1	rs10167914	0.152543	0.0333563	1.16479	4.80454e-06	0.220654	0.591048	0.813726	0.402916	0	0	Yes	Yes	0.576677	0.3105	0.493	0.9402	0.4467	0.5378	0	0	CKAP2L	AC079753.1	IL1A,NT5DC4	CKAP2L,IL1A,NT5DC4,AC079753.1	1	0	0	0	0	GR_known3	0	0	0
menstrual_symptoms.menstrual_pain:chr2:113478370-113576902	rs10200192	2	113517944	C	T	0.24	0.97	0.97	No	0.2221	0.2485	0.2232	0.2518	4.80454e-06	1	rs10167914	0.152543	0.0333563	1.16479	4.80454e-06	0.220654	0.591048	0.813726	0.402916	0	0	Yes	Yes	0.577875	0.3105	0.494	0.944	0.4481	0.5368	1	0	CKAP2L	AC079753.1	IL1A,NT5DC4	CKAP2L,IL1A,NT5DC4,AC079753.1	1	0	0	0	0	10	0	0	0
menstrual_symptoms.menstrual_pain:chr2:113478370-113576902	rs13382217	2	113518868	T	G	0.24	0.97	0.97	No	0.2221	0.2485	0.2232	0.2518	4.80454e-06	1	rs10167914	0.152543	0.0333563	1.16479	4.80454e-06	0.220654	0.591048	0.813726	0.402916	0	0	Yes	Yes	0.577676	0.3105	0.493	0.944	0.4481	0.5368	0	0	CKAP2L	AC079753.1	IL1A,NT5DC4	CKAP2L,IL1A,NT5DC4,AC079753.1	1	0	0	0	0	Mef2_known5	0	0	0
menstrual_symptoms.menstrual_pain:chr2:113478370-113576902	rs6712572	2	113520678	T	G	0.24	0.97	0.97	No	0.2221	0.2485	0.2232	0.2518	4.80454e-06	1	rs10167914	0.152543	0.0333563	1.16479	4.80454e-06	0.220654	0.591048	0.813726	0.402916	0	0	Yes	Yes	0.578075	0.3105	0.493	0.9448	0.4481	0.5378	0	0	CKAP2L	AC079753.1	IL1A,NT5DC4	CKAP2L,IL1A,NT5DC4,AC079753.1	1	0	0	0	0	4	0	0	66
menstrual_symptoms.menstrual_pain:chr2:113478370-113576902	rs6753803	2	113499249	T	C	0.24	0.99	0.99	No	0.2219	0.2484	0.2232	0.2517	4.85446e-06	1	rs10167914	0.152487	0.0333598	1.16473	4.85446e-06	0.218813	0.590616	0.814016	0.402214	0	0	Yes	Yes	0.484824	0.3105	0.4423	0.6687	0.3963	0.5225	0	0	NT5DC4,CKAP2L	AC079922.3,AC079753.1	IL1A	NT5DC4,CKAP2L,IL1A,AC079922.3,AC079753.1	1	0	0	0	0	TCF11::MafG	1	0	0
menstrual_symptoms.menstrual_pain:chr2:113478370-113576902	rs11123149	2	113499568	T	C	0.24	0.99	0.99	No	0.2219	0.2484	0.2232	0.2517	4.85446e-06	1	rs10167914	0.152487	0.0333598	1.16473	4.85446e-06	0.218813	0.590616	0.814016	0.402214	0	0	Yes	Yes	0.519169	0.3105	0.4433	0.7943	0.4035	0.5225	0	0	NT5DC4,CKAP2L	AC079922.3,AC079753.1	IL1A	NT5DC4,CKAP2L,IL1A,AC079922.3,AC079753.1	1	0	0	0	0	GR_disc4;SZF1-1	0	0	0
menstrual_symptoms.menstrual_pain:chr2:113478370-113576902	rs71826397	2	113504942	C	CTAGAG	0.24	0.99	0.99	No	0.2219	0.2484	0.2232	0.2517	4.85446e-06	1	rs10167914	0.152487	0.0333598	1.16473	4.85446e-06	0.218813	0.590616	0.814016	0.402214	0	0	Yes	Yes	0.485024	0.3105	0.4433	0.6687	0.3963	0.5225	0	0	CKAP2L	AC079753.1,AC079922.3	NT5DC4,IL1A	CKAP2L,NT5DC4,IL1A,AC079753.1,AC079922.3	1	0	0	0	0	29	0	0	0
menstrual_symptoms.menstrual_pain:chr2:113478370-113576902	rs6721044	2	113506001	C	T	0.24	0.99	0.99	No	0.2219	0.2484	0.2232	0.2517	4.85446e-06	1	rs10167914	0.152487	0.0333598	1.16473	4.85446e-06	0.218813	0.590616	0.814016	0.402214	0	0	Yes	Yes	0.485224	0.3115	0.4433	0.6687	0.3963	0.5225	0	0	CKAP2L	AC079753.1,AC079922.3	NT5DC4,IL1A	CKAP2L,NT5DC4,IL1A,AC079753.1,AC079922.3	1	0	0	0	0	7	0	0	0
menstrual_symptoms.menstrual_pain:chr2:113478370-113576902	rs6706663	2	113506673	T	C	0.24	0.99	0.99	No	0.2219	0.2484	0.2232	0.2517	4.85446e-06	1	rs10167914	0.152487	0.0333598	1.16473	4.85446e-06	0.218813	0.590616	0.814016	0.402214	0	0	Yes	Yes	0.485024	0.3105	0.4433	0.6687	0.3963	0.5225	0	0	CKAP2L	AC079753.1,AC079922.3	NT5DC4,IL1A	CKAP2L,NT5DC4,IL1A,AC079753.1,AC079922.3	1	0	0	0	0	Mef2_disc2;Zfp187	0	0	0
menstrual_symptoms.menstrual_pain:chr2:113478370-113576902	rs144596915	2	113506799	A	AAGAGCTACC	0.24	0.99	0.99	No	0.2219	0.2484	0.2232	0.2517	4.85446e-06	1	rs10167914	0.152487	0.0333598	1.16473	4.85446e-06	0.218813	0.590616	0.814016	0.402214	0	0	Yes	Yes	0.485024	0.3105	0.4433	0.6687	0.3963	0.5225	0	0	CKAP2L	AC079753.1,AC079922.3	NT5DC4,IL1A	CKAP2L,NT5DC4,IL1A,AC079753.1,AC079922.3	1	0	0	0	0	Smad3_2	0	0	0
menstrual_symptoms.menstrual_pain:chr2:113478370-113576902	rs7607470	2	113520530	A	T	0.24	0.97	0.97	No	0.2219	0.2483	0.2232	0.2517	4.89723e-06	1	rs10167914	0.15249	0.0333739	1.16473	4.89723e-06	0.214969	0.591807	0.81464	0.401219	0	0	Yes	Yes	0.5002	0.3105	0.492	0.6573	0.4366	0.5368	0	0	CKAP2L	AC079753.1	IL1A,NT5DC4	CKAP2L,IL1A,NT5DC4,AC079753.1	1	0	0	0	0	THAP1_disc1	0	0	20
menstrual_symptoms.menstrual_pain:chr2:113478370-113576902	rs12622683	2	113489255	T	C	0.76	1	1	Yes	0.778	0.7518	0.7767	0.7482	4.91628e-06	1	rs10167914	-0.152592	0.0334021	0.85848	4.91628e-06	0.216747	0.592341	0.815038	0.401383	0	0	Yes	Yes	0.517772	0.6925	0.5099	0.4017	0.5735	0.4632	0	1	NT5DC4	AC079922.3	CKAP2L	NT5DC4,CKAP2L,AC079922.3	-9999	-9999	-9999	-9999	-9999	8	1	0	0
menstrual_symptoms.menstrual_pain:chr2:113478370-113576902	rs13429613	2	113489612	T	C	0.24	0.99	0.99	No	0.2217	0.2481	0.2232	0.2515	4.93612e-06	1	rs10167914	0.152434	0.0333738	1.16467	4.93612e-06	0.213118	0.591375	0.814932	0.400598	0	0	Yes	Yes	0.444489	0.3075	0.4423	0.5234	0.3862	0.5225	0	0	NT5DC4	AC079922.3	CKAP2L	NT5DC4,CKAP2L,AC079922.3	-9999	-9999	-9999	-9999	-9999	0	0	0	0
menstrual_symptoms.menstrual_pain:chr2:113478370-113576902	rs55966878	2	113489798	A	T	0.24	0.99	0.99	No	0.2217	0.2481	0.2232	0.2515	4.93612e-06	1	rs10167914	0.152434	0.0333738	1.16467	4.93612e-06	0.213118	0.591375	0.814932	0.400598	0	0	Yes	Yes	0.466454	0.3075	0.4433	0.6029	0.3919	0.5225	0	0	NT5DC4	AC079922.3	CKAP2L	NT5DC4,CKAP2L,AC079922.3	-9999	-9999	-9999	-9999	-9999	5	0	0	0
menstrual_symptoms.menstrual_pain:chr2:113478370-113576902	rs10203064	2	113494529	C	A	0.24	0.99	0.99	No	0.2217	0.2481	0.2232	0.2515	4.93612e-06	1	rs10167914	0.152434	0.0333738	1.16467	4.93612e-06	0.213118	0.591375	0.814932	0.400598	0	0	Yes	Yes	0.426318	0.3105	0.4423	0.4539	0.3833	0.5225	0	0	NT5DC4,CKAP2L	AC079922.3,AC079753.1	IL1A	NT5DC4,CKAP2L,IL1A,AC079922.3,AC079753.1	-9999	-9999	-9999	-9999	-9999	5	0	0	0
menstrual_symptoms.menstrual_pain:chr2:113478370-113576902	rs10193063	2	113508209	C	G	0.24	0.99	0.99	No	0.2217	0.2481	0.2232	0.2515	4.93612e-06	1	rs10167914	0.152434	0.0333738	1.16467	4.93612e-06	0.213118	0.591375	0.814932	0.400598	0	0	Yes	Yes	0.447085	0.3105	0.4433	0.528	0.3905	0.5225	0	0	CKAP2L	AC079753.1,AC079922.3	NT5DC4,IL1A	CKAP2L,NT5DC4,IL1A,AC079753.1,AC079922.3	1	0	0	0	0	SIX5_disc2;Znf143_disc1	0	0	0
menstrual_symptoms.menstrual_pain:chr2:113478370-113576902	rs11311327	2	113514883	A	AT	0.24	0.97	0.97	No	0.2217	0.2481	0.2232	0.2515	4.93612e-06	1	rs10167914	0.152434	0.0333738	1.16467	4.93612e-06	0.213118	0.591375	0.814932	0.400598	0	0	Yes	Yes	0.485024	0.3105	0.4433	0.6702	0.3948	0.5215	0	0	CKAP2L	AC079753.1	NT5DC4,IL1A	CKAP2L,NT5DC4,IL1A,AC079753.1	1	0	0	0	0	14	0	0	0
menstrual_symptoms.menstrual_pain:chr2:113478370-113576902	rs148989119	2	113493071	T	TTTTC	0.76	0.98	0.98	No	0.7776	0.7513	0.7763	0.7476	4.95624e-06	1	rs10167914	-0.152294	0.0333493	0.858736	4.95624e-06	0.219873	0.589923	0.81217	0.401616	0	0	Yes	Yes	0.420927	0.6865	0.507	0.0552	0.5504	0.4611	0	0	NT5DC4	AC079922.3,AC079753.1	CKAP2L,IL1A	NT5DC4,CKAP2L,IL1A,AC079922.3,AC079753.1	-9999	-9999	-9999	-9999	-9999	HDAC2_disc6	0	0	0
menstrual_symptoms.menstrual_pain:chr2:113478370-113576902	rs10165537	2	113497051	G	T	0.24	1	1	Yes	0.2218	0.2481	0.2233	0.2516	5.23632e-06	1	rs10167914	0.152037	0.0333774	1.1642	5.23632e-06	0.202076	0.591503	0.814931	0.396385	0	0	Yes	Yes	0.445088	0.3105	0.4423	0.5219	0.3876	0.5235	0	0	NT5DC4,CKAP2L	AC079922.3,AC079753.1	IL1A	NT5DC4,CKAP2L,IL1A,AC079922.3,AC079753.1	1	0	0	0	0	6	0	0	0
menstrual_symptoms.menstrual_pain:chr2:113478370-113576902	rs908551	2	113486079	T	C	0.75	0.96	0.96	No	0.7758	0.7495	0.7753	0.7465	5.30181e-06	1	rs10167914	-0.151293	0.0332331	0.859596	5.30181e-06	0.182409	0.599879	0.81576	0.392076	0	0	Yes	Yes	0.444688	0.6925	0.4612	0.1997	0.5346	0.4397	0	0	NT5DC4	AC079922.3	CKAP2L	NT5DC4,CKAP2L,AC079922.3	1	0	0	0	0	4	1	0	0
menstrual_symptoms.menstrual_pain:chr2:113478370-113576902	rs12463996	2	113486879	A	T	0.75	0.96	0.97	No	0.7758	0.7495	0.7753	0.7465	5.30181e-06	1	rs10167914	-0.151293	0.0332331	0.859596	5.30181e-06	0.182409	0.599879	0.81576	0.392076	0	0	Yes	Yes	0.405751	0.6925	0.4672	0.0514	0.5274	0.4397	0	0	NT5DC4	AC079922.3	CKAP2L	NT5DC4,CKAP2L,AC079922.3	1	0	0	0	0	Mef2_known4;Mxi1_disc1;TATA_known5	0	0	0
menstrual_symptoms.menstrual_pain:chr2:113478370-113576902	rs7577241	2	113505068	A	G	0.24	1	1	Yes	0.2226	0.2491	0.2234	0.2517	5.34927e-06	1	rs10167914	0.151887	0.0333773	1.16403	5.34927e-06	0.224178	0.590467	0.813857	0.39948	0	0	Yes	Yes	0.46865	0.3105	0.4433	0.6089	0.3919	0.5225	0	0	CKAP2L	AC079753.1,AC079922.3	NT5DC4,IL1A	CKAP2L,NT5DC4,IL1A,AC079753.1,AC079922.3	1	0	0	0	0	Dobox4;PPAR_2;TR4_disc2	0	0	0
menstrual_symptoms.menstrual_pain:chr2:113478370-113576902	rs12475027	2	113486941	T	C	0.75	0.96	0.97	No	0.776	0.7498	0.7753	0.7466	5.42796e-06	1	rs10167914	-0.151192	0.0332472	0.859682	5.42796e-06	0.177285	0.600638	0.816667	0.390123	0	0	Yes	Yes	0.45008	0.6925	0.4672	0.2133	0.5389	0.4397	0	0	NT5DC4	AC079922.3	CKAP2L	NT5DC4,CKAP2L,AC079922.3	1	0	0	0	0	ATF3_disc2;NRSF_disc9	0	0	0
menstrual_symptoms.menstrual_pain:chr2:113478370-113576902	rs6724272	2	113506374	C	T	0.24	0.97	0.97	No	0.2217	0.248	0.223	0.2514	5.46414e-06	1	rs10167914	0.151689	0.0333667	1.1638	5.46414e-06	0.208376	0.589189	0.813718	0.395939	0	0	Yes	Yes	0.510783	0.3046	0.4414	0.7844	0.3905	0.5102	0	0	CKAP2L	AC079753.1,AC079922.3	NT5DC4,IL1A	CKAP2L,NT5DC4,IL1A,AC079753.1,AC079922.3	1	0	0	0	0	4	0	0	0
menstrual_symptoms.menstrual_pain:chr2:113478370-113576902	rs6721292	2	113506375	T	A	0.24	0.97	0.97	No	0.2217	0.248	0.223	0.2514	5.46414e-06	1	rs10167914	0.151689	0.0333667	1.1638	5.46414e-06	0.208376	0.589189	0.813718	0.395939	0	0	Yes	Yes	0.477236	0.3046	0.4414	0.6611	0.3833	0.5102	0	0	CKAP2L	AC079753.1,AC079922.3	NT5DC4,IL1A	CKAP2L,NT5DC4,IL1A,AC079753.1,AC079922.3	1	0	0	0	0	0	0	0	0
menstrual_symptoms.menstrual_pain:chr2:113478370-113576902	rs553241207;rs11348915	2	113507189	G	GA	0.75	0.98	0.98	No	0.7765	0.7512	0.7768	0.7476	6.54774e-06	1	rs10167914	-0.150178	0.0333145	0.860555	6.54774e-06	0.190444	0.589177	0.811267	0.385771	0	0	No	Yes	0.421725	0.6865	0.507	0.056	0.5519	0.4632			CKAP2L	AC079753.1,AC079922.3	NT5DC4,IL1A	CKAP2L,NT5DC4,IL1A,AC079753.1,AC079922.3	0	0	0	0	0		-9999	0	0
menstrual_symptoms.menstrual_pain:chr2:113478370-113576902	rs11365193	2	113504674	C	CT	0.27	0.9	0.92	No	0.2406	0.2594	0.236	0.2654	9.74277e-05	1	rs10167914	0.126901	0.0325646	1.13531	9.74277e-05	0.0686519	0.540089	0.75034	0.246135	0	0	Yes	Yes	0.529153	0.3323	0.4543	0.792	0.4222	0.5297	0	0	CKAP2L	AC079753.1,AC079922.3	NT5DC4,IL1A	CKAP2L,NT5DC4,IL1A,AC079753.1,AC079922.3	1	0	0	0	0	4	0	0	0
menstrual_symptoms.menstrual_pain:chr2:113478370-113576902	rs112316876	2	113531085	AT	A	0.17	0.95	0.96	No	0.1474	0.1657	0.1531	0.1726	0.000468931	1	rs10167914	0.134445	0.0384359	1.1439	0.000468931	0.0175031	0.532074	0.986141	0.13586	0	0	Yes	Yes	0.340455	0.2242	0.3897	0.4077	0.2478	0.3845	0	0	none	CKAP2L,AC079753.1	IL1A,NT5DC4	IL1A,CKAP2L,NT5DC4,AC079753.1	-9999	-9999	-9999	-9999	-9999	4	0	0	0
menstrual_symptoms.menstrual_pain:chr2:113478370-113576902	rs6746923	2	113553426	G	A	0.84	1	1	Yes	0.8546	0.836	0.848	0.8292	0.000597136	1	rs10167914	-0.13242	0.0385736	0.875973	0.000597136	0.00947172	0.539333	0.999176	0.10374	0	0	Yes	Yes	0.659345	0.7798	0.6103	0.5908	0.7522	0.6125	0	0	none	IL1A,CKAP2L,AC079753.1	IL1B	IL1A,CKAP2L,IL1B,AC079753.1	-9999	-9999	-9999	-9999	-9999	LBP-1_3	1	0	0
menstrual_symptoms.menstrual_pain:chr2:113478370-113576902	rs3783547	2	113533339	G	A	0.16	0.98	0.98	No	0.146	0.1641	0.1527	0.1715	0.000671261	1	rs10167914	0.131021	0.0385237	1.13999	0.000671261	0.0098342	0.537484	0.995483	0.100758	0	0	Yes	Yes	0.346645	0.2212	0.3907	0.4297	0.2478	0.3885	0	0	IL1A	CKAP2L,AC079753.1	NT5DC4	IL1A,CKAP2L,NT5DC4,AC079753.1	1	0	0	0	0	Egr-1_disc7;Foxp1;RREB-1_1	0	0	0
menstrual_symptoms.menstrual_pain:chr2:113478370-113576902	rs3783516	2	113545678	C	T	0.84	0.98	0.98	No	0.854	0.8359	0.8473	0.8285	0.000671261	1	rs10167914	-0.131021	0.0385237	0.877199	0.000671261	0.0098342	0.537484	0.995483	0.100758	0	0	Yes	Yes	0.66873	0.7788	0.6093	0.6286	0.7522	0.6115	0	0	none	IL1A,CKAP2L,AC079753.1	none	IL1A,CKAP2L,AC079753.1	-9999	-9999	-9999	-9999	-9999	NF-kappaB_disc4;Zbtb12	1	0	0
menstrual_symptoms.menstrual_pain:chr2:113478370-113576902	rs3783515	2	113545834	A	G	0.84	0.98	0.98	No	0.854	0.8359	0.8473	0.8285	0.000671261	1	rs10167914	-0.131021	0.0385237	0.877199	0.000671261	0.0098342	0.537484	0.995483	0.100758	0	0	Yes	Yes	0.66873	0.7788	0.6093	0.6286	0.7522	0.6115	0	0	none	IL1A,CKAP2L,AC079753.1	none	IL1A,CKAP2L,AC079753.1	-9999	-9999	-9999	-9999	-9999	4	0	0	0
menstrual_symptoms.menstrual_pain:chr2:113478370-113576902	rs2071374	2	113537352	G	T	0.16	0.97	0.97	No	0.146	0.164	0.1527	0.1715	0.000695756	1	rs10167914	0.130678	0.038534	1.1396	0.000695756	0.00947123	0.536604	0.995476	0.0980011	0	0	Yes	Yes	0.2498	0.2202	0.2684	0.3003	0.1715	0.2485	0	0	IL1A	CKAP2L,AC079753.1	NT5DC4	IL1A,CKAP2L,NT5DC4,AC079753.1	1	0	0	0	0	Ik-3;Pou2f2_known5	0	0	0
menstrual_symptoms.menstrual_pain:chr2:113478370-113576902	rs10169524	2	113528872	G	A	0.16	0.95	0.96	No	0.1467	0.1648	0.1534	0.1716	0.000872575	1	rs10167914	0.128011	0.0384568	1.13657	0.000872575	0.00778502	0.534021	0.990984	0.0821428	0	0	Yes	Yes	0.250599	0.2232	0.2684	0.3011	0.1715	0.2485	0	0	none	CKAP2L,AC079753.1	IL1A,NT5DC4	IL1A,CKAP2L,NT5DC4,AC079753.1	-9999	-9999	-9999	-9999	-9999	GATA_known2;HDAC2_disc6;Myc_disc5	0	0	0
menstrual_symptoms.menstrual_pain:chr2:113478370-113576902	rs2856838	2	113539972	A	G	0.16	1	1	Yes	0.1455	0.164	0.1535	0.171	0.000964614	1	rs10167914	0.127189	0.0385344	1.13563	0.000964614	0.0084092	0.533903	0.992184	0.0812737	0	0	Yes	Yes	0.33127	0.2212	0.3907	0.3722	0.2464	0.3885	0	0	IL1A	CKAP2L,AC079753.1	NT5DC4	IL1A,CKAP2L,NT5DC4,AC079753.1	1	0	0	0	0	RREB-1_2	0	0	0
[truncated: 21 more columns]

## Sheet: Worksheet S5
SignalID	rsid	Chrom	Pos. (bp)	A1	A2	Imp. AF	Imp. AR2	Imp. DR2	Genotyped?	LL01 MAF_U	LL01 MAF_A	LL02 MAF_U	LL02 MAF_A	Uncond. metaanalysis P	Cond. SNP index	Top SNP rsid	Beta	Beta SE	OR	P Cond. on SNP index-1	P Cond. on SNP index	r2 to top SNP	D prime to top SNP	r2.equiv to top SNP	Mod. LD (Yes>=1, No=0)	High. LD (Yes>=1, No=0)	InHaploReq?	In 1000G?	KG.AF	EAS_AF	EUR AF	AFR AF	AMR AF	SAS AF	GERP_cons	SiPhy_cons	Genes (within)	Genes (SNP upstream)	Genes (SNP downstream)	Genes (All)	Intronic	Nonsyn	Syn	UTR3	UTR5	Motifs summary	GRASP hit ct.	GWAS hit ct.	Promoter ct.
menstrual_pain_medicine:chr1:115808551-115831783	rs6657049	1	115825531	A	G	0.59	0.98	0.98	No	0.6092	0.5607	0.6123	0.5552	2.23107e-13	1	rs6657049	-0.221324	0.0301771	0.801457	2.23107e-13	1	1	1	1	1	1	Yes	Yes	0.547324	0.503	0.3588	0.7678	0.4669	0.546	0	0	none	RP4-663N10.1	NGF	RP4-663N10.1,NGF	-9999	-9999	-9999	-9999	-9999	6	0	0	0
menstrual_pain_medicine:chr1:115808551-115831783	rs34845081	1	115811739	A	AT	0.6	0.98	0.98	No	0.6116	0.5623	0.6138	0.5576	2.34088e-13	1	rs6657049	-0.221227	0.0301904	0.801535	2.34088e-13	0.811598	0.989636	0.998898	0.991185	1	1	Yes	Yes	0.565096	0.5069	0.3817	0.7988	0.4841	0.5552	0	0	none	RP4-663N10.1	NGF	RP4-663N10.1,NGF	-9999	-9999	-9999	-9999	-9999	5	0	0	0
menstrual_pain_medicine:chr1:115808551-115831783	rs7544256	1	115824398	G	A	0.6	0.98	0.98	No	0.6117	0.5626	0.6136	0.5576	2.79072e-13	1	rs6657049	-0.220571	0.0301982	0.80206	2.79072e-13	0.918781	0.991821	1	0.989409	1	1	Yes	Yes	0.549121	0.504	0.3588	0.7716	0.4683	0.5481	1	1	none	RP4-663N10.1	NGF	RP4-663N10.1,NGF	-9999	-9999	-9999	-9999	-9999	Mxi1_known1;Myc_known3;Myc_known9	0	1	1
menstrual_pain_medicine:chr1:115808551-115831783	rs7532754	1	115824515	T	C	0.6	0.98	0.98	No	0.6117	0.5626	0.6136	0.5576	2.79072e-13	1	rs6657049	-0.220571	0.0301982	0.80206	2.79072e-13	0.918781	0.991821	1	0.989409	1	1	Yes	Yes	0.548123	0.504	0.3588	0.7678	0.4683	0.5481	0	0	none	RP4-663N10.1	NGF	RP4-663N10.1,NGF	-9999	-9999	-9999	-9999	-9999	STAT_disc7	0	0	1
menstrual_pain_medicine:chr1:115808551-115831783	rs6678944	1	115824658	T	C	0.6	0.98	0.98	No	0.6117	0.5626	0.6136	0.5576	2.79072e-13	1	rs6657049	-0.220571	0.0301982	0.80206	2.79072e-13	0.918781	0.991821	1	0.989409	1	1	Yes	Yes	0.547724	0.504	0.3588	0.767	0.4683	0.547	0	0	none	RP4-663N10.1	NGF	RP4-663N10.1,NGF	-9999	-9999	-9999	-9999	-9999	0	0	0	0
menstrual_pain_medicine:chr1:115808551-115831783	rs5777229	1	115814300	T	TA	0.6	0.98	0.98	No	0.6118	0.5629	0.6137	0.5576	2.84243e-13	1	rs6657049	-0.220474	0.030195	0.802139	2.84243e-13	0.938407	0.991277	1	0.989504	1	1	Yes	Yes	0.548323	0.505	0.3579	0.77	0.4669	0.547	0	0	none	RP4-663N10.1	NGF	RP4-663N10.1,NGF	-9999	-9999	-9999	-9999	-9999	7	0	0	0
menstrual_pain_medicine:chr1:115808551-115831783	rs2057126	1	115814483	T	C	0.6	0.98	0.98	No	0.6118	0.5629	0.6137	0.5576	2.84243e-13	1	rs6657049	-0.220474	0.030195	0.802139	2.84243e-13	0.938407	0.991277	1	0.989504	1	1	Yes	Yes	0.54992	0.505	0.3579	0.7746	0.4669	0.5491	0	0	none	RP4-663N10.1	NGF	RP4-663N10.1,NGF	-9999	-9999	-9999	-9999	-9999	6	1	0	0
menstrual_pain_medicine:chr1:115808551-115831783	rs5021139	1	115814512	T	C	0.6	0.98	0.98	No	0.6118	0.5629	0.6137	0.5576	2.84243e-13	1	rs6657049	-0.220474	0.030195	0.802139	2.84243e-13	0.938407	0.991277	1	0.989504	1	1	Yes	Yes	0.55012	0.505	0.3598	0.7753	0.4669	0.547	0	0	none	RP4-663N10.1	NGF	RP4-663N10.1,NGF	-9999	-9999	-9999	-9999	-9999	6	0	0	0
menstrual_pain_medicine:chr1:115808551-115831783	rs2057125	1	115814549	T	G	0.6	0.98	0.98	No	0.6118	0.5629	0.6137	0.5576	2.84243e-13	1	rs6657049	-0.220474	0.030195	0.802139	2.84243e-13	0.938407	0.991277	1	0.989504	1	1	Yes	Yes	0.549121	0.504	0.3598	0.7716	0.4683	0.547	0	0	none	RP4-663N10.1	NGF	RP4-663N10.1,NGF	-9999	-9999	-9999	-9999	-9999	7	0	0	0
menstrual_pain_medicine:chr1:115808551-115831783	rs10541094	1	115813160	A	ACT	0.6	0.99	0.99	No	0.6118	0.5632	0.614	0.5576	2.98403e-13	1	rs6657049	-0.220299	0.0301982	0.802279	2.98403e-13	0.920789	0.990734	1	0.987185	1	1	Yes	Yes	0.55611	0.505	0.3797	0.7738	0.4741	0.5542	0	0	none	RP4-663N10.1	NGF	RP4-663N10.1,NGF	-9999	-9999	-9999	-9999	-9999	7	0	0	0
menstrual_pain_medicine:chr1:115808551-115831783	rs36097996	1	115813169	C	T	0.6	0.99	0.99	No	0.6118	0.5632	0.614	0.5576	2.98403e-13	1	rs6657049	-0.220299	0.0301982	0.802279	2.98403e-13	0.920789	0.990734	1	0.987185	1	1	Yes	Yes	0.555112	0.505	0.3797	0.77	0.4741	0.5542	0	0	none	RP4-663N10.1	NGF	RP4-663N10.1,NGF	-9999	-9999	-9999	-9999	-9999	9	0	0	0
menstrual_pain_medicine:chr1:115808551-115831783	rs2207237	1	115813937	G	T	0.6	0.98	0.99	No	0.6118	0.5632	0.6138	0.5576	3.00626e-13	1	rs6657049	-0.220223	0.0301918	0.80234	3.00626e-13	0.906027	0.990915	1	0.986375	1	1	Yes	Yes	0.561102	0.505	0.3579	0.8169	0.4683	0.5481	0	0	none	RP4-663N10.1	NGF	RP4-663N10.1,NGF	-9999	-9999	-9999	-9999	-9999	6	0	0	0
menstrual_pain_medicine:chr1:115808551-115831783	rs6678168	1	115814912	C	T	0.6	0.98	0.98	No	0.6118	0.5632	0.6138	0.5576	3.00626e-13	1	rs6657049	-0.220223	0.0301918	0.80234	3.00626e-13	0.906027	0.990915	1	0.986375	1	1	Yes	Yes	0.551518	0.505	0.3618	0.7769	0.4683	0.5491	0	0	none	RP4-663N10.1	NGF	RP4-663N10.1,NGF	-9999	-9999	-9999	-9999	-9999	5	0	0	0
menstrual_pain_medicine:chr1:115808551-115831783	rs11102915	1	115820598	C	T	0.6	0.98	0.99	No	0.6118	0.5632	0.6138	0.5576	3.00626e-13	1	rs6657049	-0.220223	0.0301918	0.80234	3.00626e-13	0.906027	0.990915	1	0.986375	1	1	Yes	Yes	0.561102	0.506	0.3628	0.8116	0.4683	0.5491	0	0	none	RP4-663N10.1	NGF	RP4-663N10.1,NGF	-9999	-9999	-9999	-9999	-9999	13	0	0	0
menstrual_pain_medicine:chr1:115808551-115831783	rs7523831	1	115824192	C	G	0.59	0.98	0.98	No	0.6116	0.5626	0.6135	0.5576	3.14371e-13	1	rs6657049	-0.220116	0.0302021	0.802426	3.14371e-13	0.855924	0.991637	0.999816	0.982888	1	1	Yes	Yes	0.540735	0.503	0.3588	0.7428	0.464	0.5481	0	0	none	RP4-663N10.1	NGF	RP4-663N10.1,NGF	-9999	-9999	-9999	-9999	-9999	0	0	0	1
menstrual_pain_medicine:chr1:115808551-115831783	rs11102914	1	115812379	G	A	0.6	0.99	0.99	No	0.6118	0.5634	0.6141	0.5576	3.17947e-13	1	rs6657049	-0.21999	0.0301911	0.802527	3.17947e-13	0.880882	0.990372	1	0.983486	1	1	Yes	Yes	0.55611	0.505	0.3797	0.7716	0.4755	0.5562	0	0	none	RP4-663N10.1	NGF	RP4-663N10.1,NGF	-9999	-9999	-9999	-9999	-9999	0	0	0	0
menstrual_pain_medicine:chr1:115808551-115831783	rs2335399	1	115816465	G	T	0.6	0.98	0.98	No	0.6118	0.5629	0.6137	0.5579	3.39011e-13	1	rs6657049	-0.219734	0.0301918	0.802732	3.39011e-13	0.726284	0.991096	1	0.97466	1	1	Yes	Yes	0.561701	0.5069	0.3618	0.8139	0.4683	0.5491	0	0	none	RP4-663N10.1	NGF	RP4-663N10.1,NGF	-9999	-9999	-9999	-9999	-9999	MIF-1;RFX5_known3	0	0	0
menstrual_pain_medicine:chr1:115808551-115831783	rs7523086	1	115823387	A	G	0.59	0.98	0.98	No	0.6107	0.5618	0.6127	0.5569	3.5138e-13	1	rs6657049	-0.219435	0.0301708	0.802973	3.5138e-13	0.848953	0.988167	0.996335	0.978787	1	1	Yes	Yes	0.523562	0.503	0.3598	0.6785	0.4625	0.547	0	0	none	RP4-663N10.1	NGF	RP4-663N10.1,NGF	-9999	-9999	-9999	-9999	-9999	CEBPG	1	1	1
menstrual_pain_medicine:chr1:115808551-115831783	rs7542486	1	115812704	G	T	0.6	1	1	Yes	0.6124	0.5629	0.6135	0.5581	3.54241e-13	1	rs6657049	-0.220025	0.0302565	0.802499	3.54241e-13	0.662329	0.984867	0.995951	0.969987	1	1	Yes	Yes	0.568291	0.506	0.3807	0.8169	0.4755	0.5552	0	0	none	RP4-663N10.1	NGF	RP4-663N10.1,NGF	-9999	-9999	-9999	-9999	-9999	GR_known9;Sox_15;Sox_9	1	0	0
menstrual_pain_medicine:chr1:115808551-115831783	rs12759401	1	115809848	T	C	0.39	0.97	0.97	No	0.3783	0.4266	0.3745	0.4311	4.66492e-13	1	rs6657049	0.219	0.0302707	1.24483	4.66492e-13	0.687229	0.947349	1	0.961805	1	1	Yes	Yes	0.374601	0.4692	0.5338	0.0968	0.4669	0.4233	0	0	none	RP4-663N10.1	NGF	RP4-663N10.1,NGF	-9999	-9999	-9999	-9999	-9999	11	0	0	2
menstrual_pain_medicine:chr1:115808551-115831783	rs11583027	1	115808551	A	C	0.57	0.95	0.96	No	0.5857	0.5389	0.585	0.5271	5.29998e-13	1	rs6657049	-0.215578	0.0298693	0.806075	5.29998e-13	0.324006	0.881819	0.989222	0.931612	1	1	Yes	Yes	0.445487	0.4772	0.3579	0.4516	0.4308	0.5051	0	0	none	RP4-663N10.1	NGF	RP4-663N10.1,NGF	-9999	-9999	-9999	-9999	-9999	ATF4;CEBPB_known2;Pax-5_known3	0	0	0
menstrual_pain_medicine:chr1:115808551-115831783	rs12075799	1	115826112	A	G	0.59	0.96	0.97	No	0.6032	0.5554	0.6063	0.5502	5.89226e-13	1	rs6657049	-0.217353	0.0301756	0.804646	5.89226e-13	0.630555	0.931675	0.976717	0.950832	1	1	Yes	Yes	0.54393	0.5069	0.3509	0.7534	0.4553	0.5603	0	0	RP4-663N10.1	none	NGF	RP4-663N10.1,NGF	-9999	-9999	-9999	-9999	-9999	5	0	0	0
menstrual_pain_medicine:chr1:115808551-115831783	rs2068797	1	115821085	A	C	0.39	0.97	0.98	No	0.3789	0.4272	0.3751	0.4311	6.19712e-13	1	rs6657049	0.217932	0.0302849	1.2435	6.19712e-13	0.830302	0.949272	1	0.958547	1	1	Yes	Yes	0.373403	0.4692	0.5298	0.0946	0.4669	0.4243	1	0	none	RP4-663N10.1	NGF	RP4-663N10.1,NGF	-9999	-9999	-9999	-9999	-9999	CIZ;HDAC2_disc6;RXRA_disc4	1	0	0
menstrual_pain_medicine:chr1:115808551-115831783	rs2982742	1	115818779	T	G	0.39	0.97	0.98	No	0.3789	0.4269	0.375	0.4311	6.51386e-13	1	rs6657049	0.217675	0.0302778	1.24318	6.51386e-13	0.852734	0.948922	1	0.957751	1	1	Yes	Yes	0.373602	0.4702	0.5298	0.0953	0.4669	0.4233	1	1	none	RP4-663N10.1	NGF	RP4-663N10.1,NGF	-9999	-9999	-9999	-9999	-9999	Evi-1_1;Mef2_disc2	1	0	0
menstrual_pain_medicine:chr1:115808551-115831783	rs2057127	1	115813765	G	C	0.57	0.97	0.97	No	0.5862	0.5392	0.5846	0.5284	9.43366e-13	1	rs6657049	-0.213482	0.0299055	0.807767	9.43366e-13	0.474116	0.885586	0.9908	0.924888	1	1	Yes	Yes	0.453874	0.4802	0.3588	0.4856	0.4294	0.499	0	0	none	RP4-663N10.1	NGF	RP4-663N10.1,NGF	-9999	-9999	-9999	-9999	-9999	Pbx-1_4	1	0	0
menstrual_pain_medicine:chr1:115808551-115831783	rs12030576	1	115817221	T	G	0.59	0.98	0.98	No	0.609	0.5615	0.6104	0.5556	1.17376e-12	1	rs6657049	-0.214433	0.0301661	0.806999	1.17376e-12	0.288132	0.979274	0.990846	0.90029	1	1	Yes	Yes	0.48103	0.502	0.3429	0.5446	0.438	0.546	0	0	none	RP4-663N10.1	NGF	RP4-663N10.1,NGF	-9999	-9999	-9999	-9999	-9999	AP-1_disc4	0	0	0
menstrual_pain_medicine:chr1:115808551-115831783	rs6656381	1	115822465	A	T	0.57	0.97	0.98	No	0.5848	0.5378	0.583	0.5274	1.32615e-12	1	rs6657049	-0.21201	0.0298961	0.808957	1.32615e-12	0.54753	0.882398	0.991944	0.918138	1	1	Yes	Yes	0.388578	0.4792	0.335	0.27	0.4193	0.4888	0	0	none	RP4-663N10.1	NGF	RP4-663N10.1,NGF	-9999	-9999	-9999	-9999	-9999	HNF4_known2	2	0	0
menstrual_pain_medicine:chr1:115808551-115831783	rs6328	1	115829943	A	C	0.56	1	1	Yes	0.5733	0.527	0.5742	0.5184	4.4872e-12	1	rs6657049	-0.205981	0.0297621	0.813848	4.4872e-12	0.26266	0.756179	0.936893	0.851079	1	1	Yes	Yes	0.394569	0.5119	0.3469	0.2481	0.4294	0.4959	0	0	RP4-663N10.1,NGF	none	none	RP4-663N10.1,NGF	1	0	0	0	0	Smad3_2;TFIIA	1	0	0
menstrual_pain_medicine:chr1:115808551-115831783	rs61810746	1	115827667	T	C	0.23	0.97	0.98	No	0.2225	0.2523	0.2183	0.2554	6.29411e-08	1	rs6657049	0.185293	0.0342486	1.20357	6.29411e-08	0.307254	0.393275	0.946217	0.528678	1	0	Yes	Yes	0.186502	0.2917	0.0765	0.1339	0.1556	0.2843	0	0	RP4-663N10.1	none	NGF	RP4-663N10.1,NGF	-9999	-9999	-9999	-9999	-9999	6	0	0	0
menstrual_pain_medicine:chr1:115808551-115831783	rs2268793	1	115831783	T	C	0.23	1	1	Yes	0.2195	0.2492	0.2168	0.2537	6.92513e-08	1	rs6657049	0.185863	0.034463	1.20426	6.92513e-08	0.269497	0.377794	0.932952	0.520897	1	0	Yes	Yes	0.154353	0.2847	0.0785	0.0348	0.1441	0.2669	0	0	RP4-663N10.1,NGF	none	none	RP4-663N10.1,NGF	1	0	0	0	0	0	0	0	0
menstrual_pain_medicine:chr2:113529183-113877023	rs11123155	2	113790258	T	C	0.71	0.99	0.99	No	0.722	0.6806	0.7188	0.6774	1.53978e-09	1	rs11123155	-0.193721	0.0320723	0.823888	1.53978e-09	1	1	1	1	1	1	Yes	Yes	0.650759	0.7242	0.5845	0.618	0.6052	0.7198	0	0	IL36B	IL36RN,IL1F10,IL1RN	IL36A	IL36B,IL36A,IL36RN,IL1F10,IL1RN	1	0	0	0	0	Sin3Ak-20_disc3	0	0	0
menstrual_pain_medicine:chr2:113529183-113877023	rs2862772	2	113791482	C	G	0.71	0.99	0.99	No	0.722	0.6806	0.7188	0.6774	1.53978e-09	1	rs11123155	-0.193721	0.0320723	0.823888	1.53978e-09	1	1	1	1	1	1	Yes	Yes	0.650359	0.7242	0.5825	0.618	0.6052	0.7198	0	0	IL36B	IL36RN,IL1F10,IL1RN	IL36A	IL36B,IL36RN,IL36A,IL1F10,IL1RN	1	0	0	0	0	Hoxb13;Hoxb9;SP2_disc2	1	0	0
menstrual_pain_medicine:chr2:113529183-113877023	rs11891020	2	113792419	T	C	0.71	0.99	0.99	No	0.722	0.6806	0.7188	0.6774	1.53978e-09	1	rs11123155	-0.193721	0.0320723	0.823888	1.53978e-09	1	1	1	1	1	1	Yes	Yes	0.65016	0.7242	0.5825	0.6172	0.6052	0.7198	0	0	IL36B	IL36RN,IL1F10,IL1RN	IL36A	IL36B,IL36RN,IL36A,IL1F10,IL1RN	1	0	0	0	0	Rad21_disc6;THAP1_disc1	0	0	0
menstrual_pain_medicine:chr2:113529183-113877023	rs10210878	2	113801373	T	C	0.71	0.98	0.98	No	0.7206	0.6795	0.7164	0.6747	1.65384e-09	1	rs11123155	-0.193203	0.0320478	0.824314	1.65384e-09	0.821516	0.988796	0.998931	0.98679	1	1	Yes	Yes	0.561901	0.7222	0.5099	0.3775	0.5764	0.6892	0	0	IL36B	IL36RN,IL1F10,IL1RN	IL36A	IL36B,IL36RN,IL1F10,IL36A,IL1RN	1	0	0	0	0	LXR_2;Sp4	0	0	0
menstrual_pain_medicine:chr2:113529183-113877023	rs13407508	2	113794759	T	C	0.71	0.99	0.99	No	0.722	0.6806	0.7186	0.6774	1.72324e-09	1	rs11123155	-0.193157	0.0320755	0.824352	1.72324e-09	1	0.999149	0.999787	0.994453	1	1	Yes	Yes	0.552516	0.7242	0.507	0.354	0.5764	0.6738	0	0	IL36B	IL36RN,IL1F10,IL1RN	IL36A	IL36B,IL36RN,IL36A,IL1F10,IL1RN	1	0	0	0	0	SETDB1_disc1	0	0	0
menstrual_pain_medicine:chr2:113529183-113877023	rs2305150	2	113789316	T	C	0.71	1	1	Yes	0.7219	0.6806	0.7184	0.6772	1.78505e-09	1	rs11123155	-0.192994	0.0320787	0.824487	1.78505e-09	1	0.999574	0.999787	0.992716	1	1	Yes	Yes	0.639776	0.7242	0.5835	0.5787	0.6009	0.7209	0	0	IL36B	IL36RN,IL1F10,IL1RN	IL36A	IL36B,IL36A,IL36RN,IL1F10,IL1RN	0	0	0	0	1	Evi-1_1	4	0	0
menstrual_pain_medicine:chr2:113529183-113877023	rs6758965	2	113791193	T	C	0.71	0.99	0.99	No	0.722	0.6806	0.7184	0.6774	1.84254e-09	1	rs11123155	-0.192829	0.0320787	0.824623	1.84254e-09	1	0.99915	1	0.991154	1	1	Yes	Yes	0.580671	0.7242	0.507	0.4592	0.5807	0.6728	0	0	IL36B	IL36RN,IL1F10,IL1RN	IL36A	IL36B,IL36RN,IL36A,IL1F10,IL1RN	1	0	0	0	0	6	0	0	0
menstrual_pain_medicine:chr2:113529183-113877023	rs60078854	2	113792050	C	T	0.7	0.97	0.98	No	0.7219	0.6806	0.7184	0.6774	1.96013e-09	1	rs11123155	-0.192461	0.032071	0.824927	1.96013e-09	1	0.998937	1	0.988105	1	1	Yes	Yes	0.543131	0.7242	0.4523	0.3896	0.549	0.6534	0	0	IL36B	IL36RN,IL1F10,IL1RN	IL36A	IL36B,IL36RN,IL36A,IL1F10,IL1RN	1	0	0	0	0	6	0	0	0
menstrual_pain_medicine:chr2:113529183-113877023	rs2034260	2	113801898	C	T	0.71	0.98	0.98	No	0.7206	0.6798	0.7163	0.6747	1.98428e-09	1	rs11123155	-0.192238	0.0320446	0.82511	1.98428e-09	0.972414	0.988373	0.998718	0.986123	1	1	Yes	Yes	0.560703	0.7222	0.5099	0.3737	0.5749	0.6892	0	0	IL36B	IL36RN,IL1F10,IL1RN	IL36A	IL36B,IL36RN,IL1F10,IL36A,IL1RN	1	0	0	0	0	0	0	0	0
menstrual_pain_medicine:chr2:113529183-113877023	rs3783553	2	113531715	TTGAA	T	0.26	0.98	0.98	No	0.2452	0.2747	0.2521	0.3005	2.61962e-09	1	rs11123155	0.198521	0.0333435	1.2196	2.61962e-09	0.000285985	0.202993	0.48749	0.571697	1	0	Yes	Yes	0.620008	0.2956	0.6779	0.8048	0.5231	0.7137	0	0	IL1A	CKAP2L,AC079753.1	NT5DC4	IL1A,CKAP2L,NT5DC4,AC079753.1	0	0	0	1	0	7	0	0	0
menstrual_pain_medicine:chr2:113529183-113877023	rs10175899	2	113801150	A	T	0.75	0.98	0.98	No	0.768	0.7308	0.7597	0.7209	4.52718e-09	1	rs11123155	-0.197075	0.0336094	0.821129	4.52718e-09	0.277105	0.780766	0.989477	0.883606	1	1	Yes	Yes	0.707069	0.7361	0.6948	0.6271	0.6816	0.816	0	0	IL36B	IL36RN,IL1F10,IL1RN	IL36A	IL36B,IL36RN,IL1F10,IL36A,IL1RN	1	0	0	0	0	9	0	0	0
menstrual_pain_medicine:chr2:113529183-113877023	rs80111889	2	113567430	G	T	0.73	0.97	0.98	No	0.753	0.7223	0.7448	0.6988	4.75849e-09	1	rs11123155	-0.195101	0.0333198	0.822751	4.75849e-09	0.00040558	0.19897	0.479678	0.559499	1	0	Yes	Yes	0.34405	0.7024	0.325	0.0401	0.4539	0.3272	0	0	none	IL1A,AC079753.1,CKAP2L,IL37	IL1B	IL1B,IL1A,AC079753.1,CKAP2L,IL37	-9999	-9999	-9999	-9999	-9999	RXRA_known5	0	0	0
menstrual_pain_medicine:chr2:113529183-113877023	rs74182856	2	113567532	T	C	0.73	0.97	0.98	No	0.753	0.7223	0.7448	0.6988	4.75849e-09	1	rs11123155	-0.195101	0.0333198	0.822751	4.75849e-09	0.00040558	0.19897	0.479678	0.559499	1	0	Yes	Yes	0.34365	0.7024	0.3231	0.0401	0.4539	0.3272	0	0	none	IL1A,AC079753.1,CKAP2L,IL37	IL1B	IL1B,IL1A,AC079753.1,CKAP2L,IL37	-9999	-9999	-9999	-9999	-9999	DMRT5;Mrg_1	0	0	0
menstrual_pain_medicine:chr2:113529183-113877023	rs4402765	2	113568847	C	G	0.73	0.97	0.98	No	0.7487	0.7173	0.7414	0.6965	6.3909e-09	1	rs11123155	-0.192502	0.0331546	0.824893	6.3909e-09	0.00046437	0.196756	0.472338	0.551634	1	0	Yes	Yes	0.353634	0.6984	0.3221	0.0802	0.4568	0.3272	0	0	none	IL1A,AC079753.1,CKAP2L,IL37	IL1B	IL1B,IL1A,AC079753.1,CKAP2L,IL37	-9999	-9999	-9999	-9999	-9999	8	0	0	0
menstrual_pain_medicine:chr2:113529183-113877023	rs10167914	2	113563361	G	A	0.74	0.98	0.98	No	0.7534	0.7234	0.7456	0.6995	6.5756e-09	1	rs11123155	-0.193348	0.0333278	0.824195	6.5756e-09	0.00050076	0.198701	0.480225	0.553949	1	0	Yes	Yes	0.398363	0.7054	0.325	0.2398	0.4741	0.318	0	0	none	IL1A,AC079753.1,CKAP2L,IL37	IL1B	IL1A,IL1B,AC079753.1,CKAP2L,IL37	-9999	-9999	-9999	-9999	-9999	8	0	2	0
menstrual_pain_medicine:chr2:113529183-113877023	rs3783549	2	113533263	TG	T	0.26	0.98	0.99	No	0.2453	0.2739	0.2519	0.2995	7.1642e-09	1	rs11123155	0.193183	0.033382	1.2131	7.1642e-09	0.000503059	0.195572	0.478824	0.549949	1	0	Yes	Yes	0.619609	0.2937	0.6779	0.8033	0.5259	0.7137	0	0	IL1A	CKAP2L,AC079753.1	NT5DC4	IL1A,CKAP2L,NT5DC4,AC079753.1	1	0	0	0	0	6	0	0	0
menstrual_pain_medicine:chr2:113529183-113877023	rs3783546	2	113534830	C	G	0.26	1	1	Yes	0.2457	0.2755	0.2539	0.2995	8.18145e-09	1	rs11123155	0.192228	0.0333459	1.21195	8.18145e-09	0.00059519	0.19639	0.478318	0.551694	1	0	Yes	Yes	0.620407	0.2946	0.6779	0.8048	0.5245	0.7157	0	0	IL1A	CKAP2L,AC079753.1	NT5DC4	IL1A,CKAP2L,NT5DC4,AC079753.1	1	0	0	0	0	SIX5_disc4	0	0	0
menstrual_pain_medicine:chr2:113529183-113877023	rs3783512	2	113547809	T	C	0.74	0.99	0.99	No	0.7543	0.725	0.7472	0.7008	8.54977e-09	1	rs11123155	-0.192102	0.0333671	0.825222	8.54977e-09	0.000595212	0.198357	0.481506	0.549526	1	0	Yes	Yes	0.382188	0.7073	0.3221	0.1952	0.4755	0.2955	0	0	none	IL1A,CKAP2L,AC079753.1	IL1B	IL1A,CKAP2L,IL1B,AC079753.1	-9999	-9999	-9999	-9999	-9999	Hoxa4;Mef2_known5	0	0	0
menstrual_pain_medicine:chr2:113529183-113877023	rs4849142	2	113779875	A	G	0.72	0.96	0.97	No	0.7395	0.7013	0.7343	0.6954	8.75205e-09	1	rs11123155	-0.187677	0.0326208	0.828882	8.75205e-09	0.7821	0.876627	0.976671	0.902254	1	1	Yes	Yes	0.514776	0.7222	0.5746	0.143	0.5706	0.7025	0	0	IL36B	IL36RN,IL1F10,IL1RN	IL36A,IL36G	IL36B,IL36A,IL36RN,IL36G,IL1F10,IL1RN	0	0	0	1	0	SP2_disc2	2	0	0
menstrual_pain_medicine:chr2:113529183-113877023	rs12478842	2	113550688	C	T	0.74	0.99	0.99	No	0.7543	0.725	0.7472	0.7008	8.81734e-09	1	rs11123155	-0.191948	0.0333705	0.82535	8.81734e-09	0.000613572	0.198704	0.481872	0.549504	1	0	Yes	Yes	0.381789	0.7063	0.3231	0.1921	0.4755	0.2975	0	0	none	IL1A,CKAP2L,AC079753.1	IL1B	IL1A,CKAP2L,IL1B,AC079753.1	-9999	-9999	-9999	-9999	-9999	0	0	0	0
menstrual_pain_medicine:chr2:113529183-113877023	rs13027814	2	113551105	G	A	0.74	0.99	0.99	No	0.7543	0.725	0.7472	0.7008	8.81734e-09	1	rs11123155	-0.191948	0.0333705	0.82535	8.81734e-09	0.000613572	0.198704	0.481872	0.549504	1	0	Yes	Yes	0.381789	0.7063	0.3231	0.1921	0.4755	0.2975	0	0	none	IL1A,CKAP2L,AC079753.1	IL1B	IL1A,CKAP2L,IL1B,AC079753.1	-9999	-9999	-9999	-9999	-9999	E2A_1;Foxp3;TAL1_known2	0	0	0
menstrual_pain_medicine:chr2:113529183-113877023	rs36034357	2	113551368	TTTC	T	0.74	0.99	0.99	No	0.7543	0.725	0.7472	0.7008	8.81734e-09	1	rs11123155	-0.191948	0.0333705	0.82535	8.81734e-09	0.000613572	0.198704	0.481872	0.549504	1	0	Yes	Yes	0.381789	0.7063	0.3231	0.1921	0.4755	0.2975	0	0	none	IL1A,CKAP2L,AC079753.1	IL1B	IL1A,CKAP2L,IL1B,AC079753.1	-9999	-9999	-9999	-9999	-9999	Cphx;p300_disc5	0	0	0
menstrual_pain_medicine:chr2:113529183-113877023	rs4848301	2	113551694	G	A	0.74	0.99	0.99	No	0.7543	0.725	0.7472	0.7008	8.81734e-09	1	rs11123155	-0.191948	0.0333705	0.82535	8.81734e-09	0.000613572	0.198704	0.481872	0.549504	1	0	Yes	Yes	0.381789	0.7063	0.3231	0.1921	0.4755	0.2975	0	0	none	IL1A,CKAP2L,AC079753.1	IL1B	IL1A,CKAP2L,IL1B,AC079753.1	-9999	-9999	-9999	-9999	-9999	Mef2_known3	0	0	0
menstrual_pain_medicine:chr2:113529183-113877023	rs4848302	2	113551716	T	C	0.74	0.99	0.99	No	0.7543	0.725	0.7472	0.7008	8.81734e-09	1	rs11123155	-0.191948	0.0333705	0.82535	8.81734e-09	0.000613572	0.198704	0.481872	0.549504	1	0	Yes	Yes	0.381789	0.7063	0.3231	0.1921	0.4755	0.2975	0	0	none	IL1A,CKAP2L,AC079753.1	IL1B	IL1A,CKAP2L,IL1B,AC079753.1	-9999	-9999	-9999	-9999	-9999	6	0	0	0
menstrual_pain_medicine:chr2:113529183-113877023	rs10496445	2	113552158	A	G	0.74	0.99	0.99	No	0.7543	0.725	0.7472	0.7008	8.81734e-09	1	rs11123155	-0.191948	0.0333705	0.82535	8.81734e-09	0.000613572	0.198704	0.481872	0.549504	1	0	Yes	Yes	0.381789	0.7063	0.3231	0.1921	0.4755	0.2975	0	0	none	IL1A,CKAP2L,AC079753.1	IL1B	IL1A,CKAP2L,IL1B,AC079753.1	-9999	-9999	-9999	-9999	-9999	Pou2f2_known2;Pou2f2_known6;TEF-1_2	0	0	0
menstrual_pain_medicine:chr2:113529183-113877023	rs13009294	2	113552678	A	T	0.74	0.99	0.99	No	0.7544	0.7253	0.7473	0.7008	8.88835e-09	1	rs11123155	-0.191984	0.0333846	0.82532	8.88835e-09	0.000617997	0.199022	0.482422	0.549463	1	0	Yes	Yes	0.384385	0.7073	0.3231	0.1989	0.4784	0.2986	0	0	none	IL1A,CKAP2L,AC079753.1	IL1B	IL1A,CKAP2L,IL1B,AC079753.1	-9999	-9999	-9999	-9999	-9999	4	0	0	0
menstrual_pain_medicine:chr2:113529183-113877023	rs12711741	2	113553165	G	T	0.74	0.99	0.99	No	0.7544	0.7253	0.7473	0.7008	8.88835e-09	1	rs11123155	-0.191984	0.0333846	0.82532	8.88835e-09	0.000617997	0.199022	0.482422	0.549463	1	0	Yes	Yes	0.383986	0.7063	0.3231	0.1989	0.4784	0.2975	0	0	none	IL1A,CKAP2L,AC079753.1	IL1B	IL1A,CKAP2L,IL1B,AC079753.1	-9999	-9999	-9999	-9999	-9999	AP-1_disc6	0	0	0
menstrual_pain_medicine:chr2:113529183-113877023	rs3783543	2	113536651	G	A	0.26	1	1	Yes	0.2467	0.2757	0.2538	0.3003	8.99713e-09	1	rs11123155	0.19181	0.0333662	1.21144	8.99713e-09	0.000566487	0.196938	0.478735	0.544575	1	0	Yes	Yes	0.620407	0.2946	0.6779	0.8048	0.5245	0.7157	0	0	IL1A	CKAP2L,AC079753.1	NT5DC4	IL1A,CKAP2L,NT5DC4,AC079753.1	1	0	0	0	0	ELF1_known1	0	0	0
menstrual_pain_medicine:chr2:113529183-113877023	rs10496444	2	113553668	G	A	0.74	1	1	Yes	0.7545	0.7253	0.747	0.7005	9.18308e-09	1	rs11123155	-0.191898	0.0334016	0.825391	9.18308e-09	0.00064127	0.199028	0.48225	0.549677	1	0	Yes	Yes	0.383786	0.7044	0.3231	0.1997	0.4784	0.2975	0	0	none	IL1A,CKAP2L,AC079753.1	IL1B	IL1A,CKAP2L,IL1B,AC079753.1	-9999	-9999	-9999	-9999	-9999	RFX5_disc1;RFX5_known4	0	0	0
menstrual_pain_medicine:chr2:113529183-113877023	rs1609682	2	113540205	T	G	0.26	1	1	Yes	0.245	0.2746	0.2535	0.2991	9.23829e-09	1	rs11123155	0.191976	0.0334211	1.21164	9.23829e-09	0.000628908	0.19728	0.480008	0.548422	1	0	Yes	Yes	0.620407	0.2946	0.6779	0.8048	0.5245	0.7157	0	0	IL1A	CKAP2L,AC079753.1	NT5DC4	IL1A,CKAP2L,NT5DC4,AC079753.1	1	0	0	0	0	Barhl1;Cdx;Sox_2	0	0	0
menstrual_pain_medicine:chr2:113529183-113877023	rs13000462	2	113534024	C	T	0.26	0.99	0.99	No	0.2461	0.275	0.2533	0.2999	9.46841e-09	1	rs11123155	0.191448	0.0333535	1.211	9.46841e-09	0.000633822	0.197623	0.480122	0.547593	1	0	Yes	Yes	0.621006	0.2946	0.6779	0.8048	0.5259	0.7178	0	0	IL1A	CKAP2L,AC079753.1	NT5DC4	IL1A,CKAP2L,NT5DC4,AC079753.1	1	0	0	0	0	9	0	0	0
menstrual_pain_medicine:chr2:113529183-113877023	rs2071376	2	113535395	T	G	0.26	0.99	0.99	No	0.2461	0.275	0.2533	0.2999	9.46841e-09	1	rs11123155	0.191448	0.0333535	1.211	9.46841e-09	0.000633822	0.197623	0.480122	0.547593	1	0	Yes	Yes	0.620407	0.2946	0.6779	0.8048	0.5245	0.7157	0	0	IL1A	CKAP2L,AC079753.1	NT5DC4	IL1A,CKAP2L,NT5DC4,AC079753.1	1	0	0	0	0	STAT_disc6;p53_1	0	0	0
menstrual_pain_medicine:chr2:113529183-113877023	rs11424837	2	113537600	AT	A	0.26	0.99	0.99	No	0.2461	0.275	0.2533	0.2999	9.46841e-09	1	rs11123155	0.191448	0.0333535	1.211	9.46841e-09	0.000633822	0.197623	0.480122	0.547593	1	0	Yes	Yes	0.620407	0.2946	0.6779	0.8048	0.5245	0.7157	0	0	IL1A	CKAP2L,AC079753.1	NT5DC4	IL1A,CKAP2L,NT5DC4,AC079753.1	1	0	0	0	0	30	0	0	1
menstrual_pain_medicine:chr2:113529183-113877023	rs3783537	2	113538326	A	AATC	0.26	0.99	0.99	No	0.2461	0.275	0.2533	0.2999	9.46841e-09	1	rs11123155	0.191448	0.0333535	1.211	9.46841e-09	0.000633822	0.197623	0.480122	0.547593	1	0	Yes	Yes	0.619609	0.2946	0.6779	0.8018	0.5245	0.7157	0	0	IL1A	CKAP2L,AC079753.1	NT5DC4	IL1A,CKAP2L,NT5DC4,AC079753.1	1	0	0	0	0	17	0	0	3
menstrual_pain_medicine:chr2:113529183-113877023	rs1969294	2	113538490	G	A	0.26	0.99	0.99	No	0.2461	0.275	0.2533	0.2999	9.46841e-09	1	rs11123155	0.191448	0.0333535	1.211	9.46841e-09	0.000633822	0.197623	0.480122	0.547593	1	0	Yes	Yes	0.619808	0.2946	0.6779	0.8026	0.5245	0.7157	0	0	IL1A	CKAP2L,AC079753.1	NT5DC4	IL1A,CKAP2L,NT5DC4,AC079753.1	1	0	0	0	0	BDP1_disc3;GR_disc5;LUN-1	0	0	0
menstrual_pain_medicine:chr2:113529183-113877023	rs3783533	2	113538779	A	G	0.26	0.99	0.99	No	0.2461	0.275	0.2533	0.2999	9.46841e-09	1	rs11123155	0.191448	0.0333535	1.211	9.46841e-09	0.000633822	0.197623	0.480122	0.547593	1	0	Yes	Yes	0.620607	0.2946	0.6789	0.8048	0.5245	0.7157	0	0	IL1A	CKAP2L,AC079753.1	NT5DC4	IL1A,CKAP2L,NT5DC4,AC079753.1	1	0	0	0	0	NF-Y_disc1;Rhox11	0	0	3
menstrual_pain_medicine:chr2:113529183-113877023	rs1533463	2	113538782	A	G	0.26	0.99	0.99	No	0.2461	0.275	0.2533	0.2999	9.46841e-09	1	rs11123155	0.191448	0.0333535	1.211	9.46841e-09	0.000633822	0.197623	0.480122	0.547593	1	0	Yes	Yes	0.648163	0.2946	0.6799	0.907	0.5274	0.7157	0	0	IL1A	CKAP2L,AC079753.1	NT5DC4	IL1A,CKAP2L,NT5DC4,AC079753.1	1	0	0	0	0	6	0	0	3
menstrual_pain_medicine:chr2:113529183-113877023	rs3783525	2	113541819	A	T	0.26	0.99	0.99	No	0.2461	0.275	0.2533	0.2999	9.46841e-09	1	rs11123155	0.191448	0.0333535	1.211	9.46841e-09	0.000633822	0.197623	0.480122	0.547593	1	0	Yes	Yes	0.620407	0.2946	0.6779	0.8048	0.5245	0.7157	0	0	IL1A	CKAP2L,AC079753.1	none	IL1A,CKAP2L,AC079753.1	1	0	0	0	0	Gfi1_1	0	0	30
menstrual_pain_medicine:chr2:113529183-113877023	rs3783513	2	113547470	A	G	0.74	0.99	0.99	No	0.7539	0.725	0.7467	0.7001	9.46841e-09	1	rs11123155	-0.191448	0.0333535	0.825762	9.46841e-09	0.000633822	0.197623	0.480122	0.547593	1	0	Yes	Yes	0.381989	0.7063	0.3221	0.1952	0.4755	0.2955	0	0	none	IL1A,CKAP2L,AC079753.1	IL1B	IL1A,CKAP2L,IL1B,AC079753.1	-9999	-9999	-9999	-9999	-9999	Pou5f1_disc1;Pou5f1_known1;Sox_4	0	0	0
menstrual_pain_medicine:chr2:113529183-113877023	rs13033574	2	113779206	T	C	0.72	0.96	0.97	No	0.7395	0.7016	0.7343	0.6954	1.01068e-08	1	rs11123155	-0.186882	0.0326208	0.829542	1.01068e-08	0.832419	0.876425	0.976666	0.898234	1	1	Yes	Yes	0.513379	0.7222	0.5746	0.143	0.5706	0.6953	0	0	none	IL36RN,IL1F10,IL1RN	IL36B,IL36A,IL36G	IL36B,IL36A,IL36G,IL36RN,IL1F10,IL1RN	-9999	-9999	-9999	-9999	-9999	7	0	0	0
menstrual_pain_medicine:chr2:113529183-113877023	rs6542095	2	113529183	T	C	0.26	1	1	Yes	0.2466	0.2741	0.2531	0.3003	1.05988e-08	1	rs11123155	0.192384	0.0336286	1.21214	1.05988e-08	0.000588862	0.194922	0.476321	0.53841	1	0	Yes	Yes	0.620407	0.2946	0.6779	0.8048	0.5245	0.7157	0	0	none	CKAP2L,AC079753.1	IL1A,NT5DC4	IL1A,CKAP2L,NT5DC4,AC079753.1	-9999	-9999	-9999	-9999	-9999	5	0	1	0
menstrual_pain_medicine:chr2:113529183-113877023	rs28947181	2	113772272	A	G	0.73	0.95	0.96	No	0.7487	0.7093	0.7417	0.7055	1.09694e-08	1	rs11123155	-0.187808	0.0328622	0.828774	1.09694e-08	0.63575	0.834554	0.973548	0.880915	1	1	Yes	Yes	0.516174	0.7312	0.5746	0.146	0.572	0.6953	0	0	none	IL36RN,IL1F10,IL1RN	IL36A,IL36B,IL36G	IL36A,IL36B,IL36G,IL36RN,IL1F10,IL1RN	-9999	-9999	-9999	-9999	-9999	AP-1_disc1;RXRA_known3;T3R	0	0	0
menstrual_pain_medicine:chr2:113529183-113877023	rs3783539	2	113537579	C	T	0.26	1	1	Yes	0.2464	0.2752	0.2538	0.2999	1.10044e-08	1	rs11123155	0.190591	0.0333524	1.20996	1.10044e-08	0.000709882	0.196893	0.478776	0.54577	1	0	Yes	Yes	0.663938	0.2946	0.6789	0.9637	0.5346	0.7157	0	0	IL1A	CKAP2L,AC079753.1	NT5DC4	IL1A,CKAP2L,NT5DC4,AC079753.1	1	0	0	0	0	0	0	0	1
menstrual_pain_medicine:chr2:113529183-113877023	rs2071373	2	113540084	A	G	0.26	1	1	Yes	0.2458	0.2747	0.2536	0.2994	1.15256e-08	1	rs11123155	0.190392	0.0333634	1.20972	1.15256e-08	0.000715409	0.196792	0.47909	0.543872	1	0	Yes	Yes	0.663938	0.2946	0.6789	0.9637	0.5346	0.7157	0	0	IL1A	CKAP2L,AC079753.1	NT5DC4	IL1A,CKAP2L,NT5DC4,AC079753.1	1	0	0	0	0	4	0	0	0
menstrual_pain_medicine:chr2:113529183-113877023	rs6710007	2	113780930	A	G	0.72	0.96	0.97	No	0.7376	0.6999	0.7324	0.6934	1.15866e-08	1	rs11123155	-0.185819	0.0325673	0.830424	1.15866e-08	0.939009	0.884919	0.976645	0.897439	1	1	Yes	Yes	0.513379	0.7222	0.5746	0.143	0.5706	0.6953	0	0	IL36B	IL36RN,IL1F10,IL1RN	IL36A,IL36G	IL36B,IL36A,IL36RN,IL36G,IL1F10,IL1RN	1	0	0	0	0	AP-1_disc5	2	0	0
menstrual_pain_medicine:chr2:113529183-113877023	rs3783526	2	113541807	C	T	0.26	1	1	Yes	0.2458	0.275	0.2538	0.2994	1.17922e-08	1	rs11123155	0.190265	0.0333639	1.20957	1.17922e-08	0.000735125	0.197305	0.479696	0.544084	1	0	Yes	Yes	0.663938	0.2946	0.6789	0.9637	0.5346	0.7157	0	0	IL1A	CKAP2L,AC079753.1	none	IL1A,CKAP2L,AC079753.1	1	0	0	0	0	Pbx3_disc2	1	0	30
menstrual_pain_medicine:chr2:113529183-113877023	rs11687624	2	113555592	T	C	0.26	0.97	0.98	No	0.245	0.2744	0.2521	0.2972	1.23534e-08	1	rs11123155	0.190434	0.0334401	1.20977	1.23534e-08	0.00079011	0.199863	0.484602	0.545348	1	0	Yes	Yes	0.469249	0.2927	0.5547	0.4985	0.4265	0.5542	0	0	none	IL1A,CKAP2L,AC079753.1	IL1B	IL1A,IL1B,CKAP2L,AC079753.1	-9999	-9999	-9999	-9999	-9999	10	2	0	0
menstrual_pain_medicine:chr2:113529183-113877023	rs35245585	2	113560278	C	CT	0.74	0.98	0.98	No	0.7538	0.7245	0.7459	0.7005	1.25659e-08	1	rs11123155	-0.189921	0.0333671	0.827025	1.25659e-08	0.000789471	0.198738	0.480926	0.544468	1	0	Yes	Yes	0.401358	0.7044	0.327	0.2466	0.4784	0.32	0	0	none	IL1A,CKAP2L,AC079753.1	IL1B	IL1A,IL1B,CKAP2L,AC079753.1	-9999	-9999	-9999	-9999	-9999	HDAC2_disc6;Zfp105	0	0	0
menstrual_pain_medicine:chr2:113529183-113877023	rs13030063	2	113783570	T	C	0.72	0.98	0.98	No	0.7313	0.6919	0.7263	0.6888	1.41671e-08	1	rs11123155	-0.183474	0.032351	0.832373	1.41671e-08	0.718091	0.914839	0.977753	0.874311	1	1	Yes	Yes	0.51258	0.7202	0.5726	0.143	0.5706	0.6953	0	0	IL36B	IL36RN,IL1F10,IL1RN	IL36A	IL36B,IL36A,IL36RN,IL1F10,IL1RN	1	0	0	0	0	7	0	0	0
menstrual_pain_medicine:chr2:113529183-113877023	rs11673918	2	113785202	A	G	0.72	0.98	0.99	No	0.7313	0.6919	0.7262	0.6888	1.46566e-08	1	rs11123155	-0.183286	0.032351	0.83253	1.46566e-08	0.700126	0.915045	0.977757	0.871388	1	1	Yes	Yes	0.514377	0.7202	0.5676	0.1536	0.5706	0.6953	0	0	IL36B	IL36RN,IL1F10,IL1RN	IL36A	IL36B,IL36A,IL36RN,IL1F10,IL1RN	1	0	0	1	0	5	0	0	0
menstrual_pain_medicine:chr2:113529183-113877023	rs6744288	2	113783230	A	T	0.72	0.98	0.98	No	0.7312	0.6919	0.7263	0.6888	1.54558e-08	1	rs11123155	-0.182948	0.0323433	0.832812	1.54558e-08	0.684581	0.914627	0.977534	0.867665	1	1	Yes	Yes	0.51258	0.7202	0.5736	0.143	0.5692	0.6953	0	0	IL36B	IL36RN,IL1F10,IL1RN	IL36A,IL36G	IL36B,IL36A,IL36RN,IL36G,IL1F10,IL1RN	1	0	0	0	0	BRCA1_known2	0	0	0
menstrual_pain_medicine:chr2:113529183-113877023	rs11676014	2	113558886	G	A	0.26	0.97	0.98	No	0.2456	0.2752	0.2534	0.2975	1.67362e-08	1	rs11123155	0.188576	0.0334191	1.20753	1.67362e-08	0.000977563	0.199689	0.483286	0.540875	1	0	Yes	Yes	0.463259	0.2937	0.5507	0.4826	0.4265	0.5481	0	0	none	IL1A,CKAP2L,AC079753.1	IL1B	IL1A,IL1B,CKAP2L,AC079753.1	-9999	-9999	-9999	-9999	-9999	Foxj1_1	0	0	0
menstrual_pain_medicine:chr2:113529183-113877023	rs7369378	2	113558114	T	G	0.26	0.97	0.97	No	0.2457	0.2752	0.2538	0.2979	1.74309e-08	1	rs11123155	0.188361	0.0334225	1.20727	1.74309e-08	0.000992285	0.199356	0.482607	0.539608	1	0	Yes	Yes	0.491414	0.2946	0.5507	0.587	0.4337	0.545	0	0	none	IL1A,CKAP2L,AC079753.1	IL1B	IL1A,IL1B,CKAP2L,AC079753.1	-9999	-9999	-9999	-9999	-9999	4	0	0	0
menstrual_pain_medicine:chr2:113529183-113877023	rs4849140	2	113775573	C	G	0.73	0.96	0.97	No	0.7432	0.7052	0.7373	0.7005	1.86887e-08	1	rs11123155	-0.183939	0.0327077	0.831987	1.86887e-08	0.954052	0.86056	0.97651	0.874662	1	1	Yes	Yes	0.514776	0.7282	0.5746	0.143	0.572	0.6953	0	0	none	IL36RN,IL1F10,IL1RN	IL36B,IL36A,IL36G	IL36B,IL36A,IL36G,IL36RN,IL1F10,IL1RN	-9999	-9999	-9999	-9999	-9999	5	0	0	0
menstrual_pain_medicine:chr2:113529183-113877023	rs12468503	2	113776690	T	C	0.73	0.96	0.97	No	0.7432	0.7052	0.7373	0.7005	1.86887e-08	1	rs11123155	-0.183939	0.0327077	0.831987	1.86887e-08	0.954052	0.86056	0.97651	0.874662	1	1	Yes	Yes	0.515775	0.7282	0.5765	0.1437	0.5749	0.6953	0	0	none	IL36RN,IL1F10,IL1RN	IL36B,IL36A,IL36G	IL36B,IL36A,IL36G,IL36RN,IL1F10,IL1RN	-9999	-9999	-9999	-9999	-9999	7	0	0	0
menstrual_pain_medicine:chr2:113529183-113877023	rs1013477	2	113777408	C	T	0.73	0.96	0.97	No	0.7432	0.7052	0.7373	0.7005	1.86887e-08	1	rs11123155	-0.183939	0.0327077	0.831987	1.86887e-08	0.954052	0.86056	0.97651	0.874662	1	1	Yes	Yes	0.515176	0.7282	0.5755	0.1437	0.572	0.6953	0	0	none	IL36RN,IL1F10,IL1RN	IL36B,IL36A,IL36G	IL36B,IL36A,IL36G,IL36RN,IL1F10,IL1RN	-9999	-9999	-9999	-9999	-9999	9	0	0	0
menstrual_pain_medicine:chr2:113529183-113877023	rs4849139	2	113775337	G	A	0.73	0.96	0.97	No	0.7436	0.7055	0.7373	0.7008	2.01766e-08	1	rs11123155	-0.183506	0.0327077	0.832347	2.01766e-08	0.984146	0.861041	0.977652	0.872417	1	1	Yes	Yes	0.624401	0.7282	0.5805	0.5386	0.5994	0.6963	0	0	none	IL36RN,IL1F10,IL1RN	IL36B,IL36A,IL36G	IL36B,IL36A,IL36G,IL36RN,IL1F10,IL1RN	-9999	-9999	-9999	-9999	-9999	8	0	0	0
menstrual_pain_medicine:chr2:113529183-113877023	rs3783550	2	113532885	T	G	0.26	1	1	Yes	0.2459	0.2739	0.2534	0.2989	2.07629e-08	1	rs11123155	0.18734	0.0334205	1.20604	2.07629e-08	0.000952818	0.196327	0.478716	0.528987	1	0	Yes	Yes	0.620407	0.2946	0.6779	0.8048	0.5245	0.7157	0	0	IL1A	CKAP2L,AC079753.1	NT5DC4	IL1A,CKAP2L,NT5DC4,AC079753.1	1	0	0	0	0	Rad21_disc3;YY1_known5	0	0	0
menstrual_pain_medicine:chr2:113529183-113877023	rs12471565	2	113569920	T	A	0.73	0.98	0.98	No	0.7452	0.7154	0.7371	0.6934	2.14036e-08	1	rs11123155	-0.184893	0.0330151	0.831193	2.14036e-08	0.00113829	0.200813	0.473032	0.536255	1	0	Yes	Yes	0.354034	0.6994	0.3221	0.0809	0.4582	0.3262	0	0	none	IL1A,AC079753.1,CKAP2L,IL37	IL1B	IL1B,IL1A,AC079753.1,CKAP2L,IL37	-9999	-9999	-9999	-9999	-9999	5	0	0	0
menstrual_pain_medicine:chr2:113529183-113877023	rs3783521	2	113543577	A	G	0.74	1	1	Yes	0.7534	0.7247	0.7456	0.7007	2.24441e-08	1	rs11123155	-0.18667	0.0333815	0.829717	2.24441e-08	0.00105207	0.197177	0.479023	0.530034	1	0	Yes	Yes	0.338458	0.7063	0.3211	0.0363	0.4654	0.2955	0	0	none	IL1A,CKAP2L,AC079753.1	none	IL1A,CKAP2L,AC079753.1	-9999	-9999	-9999	-9999	-9999	5	0	0	0
menstrual_pain_medicine:chr2:113529183-113877023	rs74551078	2	113776474	T	C	0.17	1	1	Yes	0.1615	0.1946	0.1658	0.1954	3.97353e-08	1	rs11123155	0.209933	0.038225	1.23359	3.97353e-08	0.102931	0.497892	0.991022	0.727755	1	0	Yes	Yes	0.0780751	0.1925	0.002	0.0076	0.1239	0.1012	0	0	none	IL36RN,IL1F10,IL1RN	IL36B,IL36A,IL36G	IL36B,IL36A,IL36G,IL36RN,IL1F10,IL1RN	-9999	-9999	-9999	-9999	-9999	Pax-5_known2;TCF12_disc6	0	0	0
menstrual_pain_medicine:chr2:113529183-113877023	rs12612788	2	113555296	T	G	0.75	0.95	0.96	No	0.7561	0.7297	0.7498	0.7045	4.22484e-08	1	rs11123155	-0.183688	0.0335125	0.832195	4.22484e-08	0.00158192	0.192563	0.4778	0.518962	1	0	Yes	Yes	0.338458	0.7232	0.3221	0.0227	0.464	0.2965	0	0	none	IL1A,CKAP2L,AC079753.1	IL1B	IL1A,IL1B,CKAP2L,AC079753.1	-9999	-9999	-9999	-9999	-9999	p300_known1	0	0	0
menstrual_pain_medicine:chr2:113529183-113877023	rs12997898	2	113568176	T	C	0.55	0.6	0.67	No	0.6223	0.5863	0.609	0.5666	4.54244e-08	1	rs11123155	-0.166767	0.0304968	0.846397	4.54244e-08	0.00137794	0.188195	0.547642	0.508587	1	0	Yes	Yes	0.199681	0.5149	0.1193	0.0038	0.2017	0.2209	0	0	none	IL1A,AC079753.1,CKAP2L,IL37	IL1B	IL1B,IL1A,AC079753.1,CKAP2L,IL37	-9999	-9999	-9999	-9999	-9999	0	0	0	0
menstrual_pain_medicine:chr2:113529183-113877023	rs78750054	2	113772754	G	A	0.17	0.98	0.98	No	0.1607	0.1939	0.1649	0.1938	4.96966e-08	1	rs11123155	0.208933	0.0383195	1.23236	4.96966e-08	0.107985	0.497295	0.993439	0.719093	1	0	Yes	Yes	0.0772764	0.1895	0.002	0.0076	0.1239	0.1002	0	0	none	IL36RN,IL1F10,IL1RN	IL36B,IL36A,IL36G	IL36B,IL36A,IL36G,IL36RN,IL1F10,IL1RN	-9999	-9999	-9999	-9999	-9999	AP-1_known1;FXR_3	0	0	0
menstrual_pain_medicine:chr2:113529183-113877023	rs7567619	2	113564966	A	T	0.73	0.96	0.97	No	0.7473	0.7184	0.7388	0.6965	5.76461e-08	1	rs11123155	-0.179854	0.033147	0.835392	5.76461e-08	0.00182326	0.188197	0.4605	0.510645	1	0	Yes	Yes	0.39397	0.7024	0.325	0.2201	0.4697	0.3282	0	0	none	IL1A,AC079753.1,CKAP2L,IL37	IL1B	IL1B,IL1A,AC079753.1,CKAP2L,IL37	-9999	-9999	-9999	-9999	-9999	7	0	0	0
menstrual_pain_medicine:chr2:113529183-113877023	rs11123158	2	113811057	G	A	0.75	0.99	0.99	No	0.7627	0.7303	0.7572	0.7189	7.27341e-08	1	rs11123155	-0.180688	0.0335584	0.834696	7.27341e-08	0.698384	0.731876	0.949921	0.79232	1	0	Yes	Yes	0.726038	0.7321	0.6988	0.6846	0.6873	0.8313	0	0	none	IL36B,IL36RN,IL1F10,IL1RN	none	IL36B,IL36RN,IL1F10,IL1RN	-9999	-9999	-9999	-9999	-9999	EBF_known1;PEBP	2	0	0
menstrual_pain_medicine:chr2:113529183-113877023	rs2251876	2	113818727	G	A	0.75	0.98	0.98	No	0.7624	0.73	0.7569	0.7192	9.07675e-08	1	rs11123155	-0.179333	0.033556	0.835827	9.07675e-08	0.757236	0.732629	0.949966	0.785392	1	0	Yes	Yes	0.667532	0.7321	0.6213	0.5439	0.6671	0.816	0	0	IL36RN	IL1F10,IL36B,IL1RN	none	IL36RN,IL1F10,IL36B,IL1RN	1	0	0	0	0	0	0	0	0
menstrual_pain_medicine:chr2:113529183-113877023	rs35145107	2	113576726	G	C	0.73	1	1	Yes	0.7434	0.7158	0.7327	0.6906	9.42356e-08	1	rs11123155	-0.175348	0.0328521	0.839165	9.42356e-08	0.00419874	0.223158	0.495481	0.527533	1	0	Yes	Yes	0.346046	0.6905	0.335	0.0393	0.464	0.3333	0	0	none	AC079753.1,IL1A,CKAP2L,IL37	IL1B	IL1B,AC079753.1,IL1A,CKAP2L,IL37	-9999	-9999	-9999	-9999	-9999	Cart1;Pax-4_5;Sox_5	0	0	0
menstrual_pain_medicine:chr2:113529183-113877023	rs2515391	2	113815997	T	C	0.75	0.99	0.99	No	0.7624	0.7303	0.7569	0.7192	1.03115e-07	1	rs11123155	-0.178597	0.0335637	0.836443	1.03115e-07	0.792255	0.73244	0.949954	0.781335	1	0	Yes	Yes	0.685304	0.7321	0.6223	0.615	0.6686	0.8088	0	0	none	IL36RN,IL36B,IL1F10,IL1RN	none	IL36RN,IL36B,IL1F10,IL1RN	-9999	-9999	-9999	-9999	-9999	5	0	0	0
menstrual_pain_medicine:chr2:113529183-113877023	rs768627	2	113821653	C	T	0.75	0.98	0.98	No	0.7626	0.7297	0.7564	0.7199	1.06409e-07	1	rs11123155	-0.178539	0.0335888	0.836492	1.06409e-07	0.786085	0.730569	0.948407	0.7794	1	0	Yes	Yes	0.715256	0.7312	0.6213	0.7194	0.6787	0.816	0	0	IL36RN	IL1F10,IL36B,IL1RN,PSD4	none	IL36RN,IL1F10,IL36B,IL1RN,PSD4	0	0	0	1	0	Pax-5_disc4;TATA_disc7;XBP-1_2	2	0	0
menstrual_pain_medicine:chr2:113529183-113877023	rs12475161	2	113823626	C	T	0.75	0.98	0.98	No	0.7626	0.7297	0.7564	0.7199	1.06409e-07	1	rs11123155	-0.178539	0.0335888	0.836492	1.06409e-07	0.786085	0.730569	0.948407	0.7794	1	0	Yes	Yes	0.715256	0.7312	0.6213	0.7194	0.6787	0.816	0	0	none	IL1F10,IL36B,IL1RN,PSD4	IL36RN	IL36RN,IL1F10,IL36B,IL1RN,PSD4	-9999	-9999	-9999	-9999	-9999	0	0	0	0
menstrual_pain_medicine:chr2:113529183-113877023	rs3820738	2	113819439	G	A	0.75	0.98	0.98	No	0.7623	0.73	0.7567	0.7195	1.11015e-07	1	rs11123155	-0.178163	0.0335669	0.836806	1.11015e-07	0.80352	0.731382	0.948934	0.778392	1	0	Yes	Yes	0.661741	0.7321	0.6213	0.5227	0.6657	0.816	0	0	IL36RN	IL1F10,IL36B,IL1RN	none	IL36RN,IL1F10,IL36B,IL1RN	1	0	0	0	0	Mef2_disc1	0	0	0
menstrual_pain_medicine:chr2:113529183-113877023	rs2515401	2	113820476	C	T	0.75	0.98	0.98	No	0.7626	0.73	0.7564	0.7199	1.21105e-07	1	rs11123155	-0.177746	0.0335888	0.837155	1.21105e-07	0.821161	0.730381	0.948396	0.775175	1	0	Yes	Yes	0.715256	0.7312	0.6213	0.7194	0.6787	0.816	0	0	IL36RN	IL1F10,IL36B,IL1RN	none	IL36RN,IL1F10,IL36B,IL1RN	0	0	0	1	0	Evi-1_1;Hoxa13	0	0	0
menstrual_pain_medicine:chr2:113529183-113877023	rs1800930	2	113820530	G	A	0.75	0.98	0.98	No	0.7626	0.73	0.7564	0.7199	1.21105e-07	1	rs11123155	-0.177746	0.0335888	0.837155	1.21105e-07	0.821161	0.730381	0.948396	0.775175	1	0	Yes	Yes	0.715455	0.7312	0.6213	0.7201	0.6787	0.816	0	0	IL36RN	IL1F10,IL36B,IL1RN	none	IL36RN,IL1F10,IL36B,IL1RN	0	0	0	1	0	20	0	0	0
menstrual_pain_medicine:chr2:113529183-113877023	rs2515402	2	113820580	A	C	0.75	0.98	0.98	No	0.7626	0.73	0.7564	0.7199	1.21105e-07	1	rs11123155	-0.177746	0.0335888	0.837155	1.21105e-07	0.821161	0.730381	0.948396	0.775175	1	0	Yes	Yes	0.715455	0.7312	0.6213	0.7201	0.6787	0.816	0	0	IL36RN	IL1F10,IL36B,IL1RN	none	IL36RN,IL1F10,IL36B,IL1RN	0	0	0	1	0	Myf_4;Tgif1_1	1	0	0
menstrual_pain_medicine:chr2:113529183-113877023	rs3180234	2	113820655	T	A	0.75	0.98	0.98	No	0.7626	0.73	0.7564	0.7199	1.21105e-07	1	rs11123155	-0.177746	0.0335888	0.837155	1.21105e-07	0.821161	0.730381	0.948396	0.775175	1	0	Yes	Yes	0.715056	0.7302	0.6213	0.7194	0.6787	0.816	0	0	IL36RN	IL1F10,IL36B,IL1RN	none	IL36RN,IL1F10,IL36B,IL1RN	0	0	0	1	0	0	0	0	0
menstrual_pain_medicine:chr2:113529183-113877023	rs3180235	2	113820672	G	A	0.75	0.98	0.98	No	0.7626	0.73	0.7564	0.7199	1.21105e-07	1	rs11123155	-0.177746	0.0335888	0.837155	1.21105e-07	0.821161	0.730381	0.948396	0.775175	1	0	Yes	Yes	0.715056	0.7312	0.6213	0.7194	0.6787	0.8149	0	0	IL36RN	IL1F10,IL36B,IL1RN	none	IL36RN,IL1F10,IL36B,IL1RN	0	0	0	1	0	7	1	0	0
menstrual_pain_medicine:chr2:113529183-113877023	rs2515403	2	113820732	C	T	0.75	0.98	0.98	No	0.7626	0.73	0.7564	0.7199	1.21105e-07	1	rs11123155	-0.177746	0.0335888	0.837155	1.21105e-07	0.821161	0.730381	0.948396	0.775175	1	0	Yes	Yes	0.715256	0.7312	0.6213	0.7194	0.6787	0.816	0	0	IL36RN	IL1F10,IL36B,IL1RN	none	IL36RN,IL1F10,IL36B,IL1RN	0	0	0	1	0	26	0	0	0
menstrual_pain_medicine:chr2:113529183-113877023	rs2472188	2	113820814	G	C	0.75	0.98	0.98	No	0.7626	0.73	0.7564	0.7199	1.21105e-07	1	rs11123155	-0.177746	0.0335888	0.837155	1.21105e-07	0.821161	0.730381	0.948396	0.775175	1	0	Yes	Yes	0.715256	0.7312	0.6213	0.7194	0.6787	0.816	0	0	IL36RN	IL1F10,IL36B,IL1RN	none	IL36RN,IL1F10,IL36B,IL1RN	0	0	0	1	0	6	0	0	0
menstrual_pain_medicine:chr2:113529183-113877023	rs957201	2	113821200	C	T	0.75	0.98	0.98	No	0.7626	0.73	0.7564	0.7199	1.21105e-07	1	rs11123155	-0.177746	0.0335888	0.837155	1.21105e-07	0.821161	0.730381	0.948396	0.775175	1	0	Yes	Yes	0.715256	0.7312	0.6213	0.7194	0.6787	0.816	0	0	IL36RN	IL1F10,IL36B,IL1RN	none	IL36RN,IL1F10,IL36B,IL1RN	0	0	0	1	0	0	0	0	0
menstrual_pain_medicine:chr2:113529183-113877023	rs4849146	2	113824840	T	A	0.75	0.98	0.98	No	0.7624	0.7297	0.7563	0.7199	1.22949e-07	1	rs11123155	-0.177629	0.0335843	0.837253	1.22949e-07	0.823652	0.730136	0.947904	0.77458	1	0	Yes	Yes	0.715256	0.7312	0.6213	0.7194	0.6787	0.816	0	0	none	IL1F10,IL36B,IL1RN,PSD4	IL36RN	IL1F10,IL36RN,IL36B,IL1RN,PSD4	-9999	-9999	-9999	-9999	-9999	EWSR1-FLI1;Pbx-1_4;Pbx3_known1	0	0	0
menstrual_pain_medicine:chr2:113529183-113877023	rs17042709	2	113788100	A	G	0.25	1	1	Yes	0.2366	0.2737	0.2385	0.2706	1.25267e-07	1	rs11123155	0.178858	0.0338385	1.19585	1.25267e-07	0.6407	0.801137	0.999213	0.761281	1	0	Yes	Yes	0.189497	0.2262	0.1153	0.1982	0.2075	0.2035	0	0	IL36B	IL36RN,IL1F10,IL1RN	IL36A	IL36B,IL36A,IL36RN,IL1F10,IL1RN	1	0	0	0	0	THAP1_disc1	1	0	0
menstrual_pain_medicine:chr2:113529183-113877023	rs12475494	2	113824704	G	A	0.74	0.97	0.97	No	0.761	0.7286	0.7546	0.7182	1.42743e-07	1	rs11123155	-0.176445	0.0335339	0.838245	1.42743e-07	0.830915	0.723621	0.939928	0.767656	1	0	Yes	Yes	0.712061	0.7252	0.6213	0.7156	0.6772	0.8119	0	0	none	IL1F10,IL36B,IL1RN,PSD4	IL36RN	IL1F10,IL36RN,IL36B,IL1RN,PSD4	-9999	-9999	-9999	-9999	-9999	4	0	0	0
menstrual_pain_medicine:chr2:113529183-113877023	rs17042735	2	113793442	C	A	0.25	0.99	0.99	No	0.2386	0.2755	0.2411	0.2734	1.4443e-07	1	rs11123155	0.177277	0.033706	1.19396	1.4443e-07	0.683381	0.809179	1	0.757444	1	0	Yes	Yes	0.159944	0.2272	0.1143	0.093	0.2032	0.1973	0	0	IL36B	IL36RN,IL1F10,IL1RN	IL36A	IL36B,IL36RN,IL36A,IL1F10,IL1RN	1	0	0	0	0	5	0	0	0
menstrual_pain_medicine:chr2:113529183-113877023	rs3752739	2	113788590	G	C	0.25	0.99	0.99	No	0.2372	0.2736	0.2397	0.2714	2.16731e-07	1	rs11123155	0.174892	0.0337343	1.19112	2.16731e-07	0.608621	0.802364	1	0.731733	1	0	Yes	Yes	0.142772	0.2262	0.1153	0.0318	0.1988	0.1953	0	0	IL36B	IL36RN,IL1F10,IL1RN	IL36A	IL36B,IL36A,IL36RN,IL1F10,IL1RN	1	0	0	0	0	5	1	0	0
menstrual_pain_medicine:chr2:113529183-113877023	rs2305148	2	113789017	A	C	0.25	0.98	0.98	No	0.2374	0.2736	0.2402	0.2718	2.60425e-07	1	rs11123155	0.17371	0.0337297	1.18971	2.60425e-07	0.555348	0.802849	0.999478	0.718168	1	0	Yes	Yes	0.165535	0.2302	0.1153	0.1097	0.2061	0.1973	0	0	IL36B	IL36RN,IL1F10,IL1RN	IL36A	IL36B,IL36A,IL36RN,IL1F10,IL1RN	1	0	0	0	0	9	0	0	0
menstrual_pain_medicine:chr2:113529183-113877023	rs60157471	2	113792252	A	G	0.25	0.99	0.99	No	0.2374	0.2736	0.2399	0.2714	2.72233e-07	1	rs11123155	0.173429	0.0337297	1.18938	2.72233e-07	0.541914	0.80312	1	0.714776	1	0	Yes	Yes	0.159744	0.2262	0.1143	0.093	0.2032	0.1973	0	0	IL36B	IL36RN,IL1F10,IL1RN	IL36A	IL36B,IL36RN,IL36A,IL1F10,IL1RN	1	0	0	0	0	10	0	0	0
menstrual_pain_medicine:chr2:113529183-113877023	rs921065	2	113825966	C	T	0.67	0.98	0.98	No	0.6843	0.6467	0.6835	0.6493	2.93451e-07	1	rs11123155	-0.160047	0.0312128	0.852104	2.93451e-07	0.472554	0.807466	0.97553	0.704328	1	0	Yes	Yes	0.553315	0.6746	0.507	0.4062	0.5	0.7127	0	0	IL1F10	IL36B,IL1RN,PSD4	IL36RN	IL1F10,IL36RN,IL36B,IL1RN,PSD4	1	0	0	0	0	0	2	0	0
menstrual_pain_medicine:chr2:113529183-113877023	rs2305149	2	113789169	A	C	0.25	0.99	0.99	No	0.2374	0.2736	0.2402	0.2714	3.02457e-07	1	rs11123155	0.172777	0.0337329	1.1886	3.02457e-07	0.515004	0.80266	0.999478	0.707077	1	0	Yes	Yes	0.18151	0.2262	0.1143	0.1747	0.2075	0.1953	0	0	IL36B	IL36RN,IL1F10,IL1RN	IL36A	IL36B,IL36A,IL36RN,IL1F10,IL1RN	1	0	0	0	0	8	0	0	0
menstrual_pain_medicine:chr2:113529183-113877023	rs10714220	2	113778446	T	TA	0.34	0.77	0.81	No	0.2942	0.3238	0.2953	0.3357	3.25799e-07	1	rs11123155	0.162009	0.0317175	1.17587	3.25799e-07	0.862224	0.739208	0.887559	0.72881	1	0	Yes	Yes	0.473442	0.3671	0.4085	0.6929	0.4582	0.364	0	0	none	IL36RN,IL1F10,IL1RN	IL36B,IL36A,IL36G	IL36B,IL36A,IL36G,IL36RN,IL1F10,IL1RN	-9999	-9999	-9999	-9999	-9999	5	0	0	0
menstrual_pain_medicine:chr2:113529183-113877023	rs10206428	2	113826475	G	A	0.73	0.97	0.98	No	0.7423	0.7068	0.7359	0.7045	4.60663e-07	1	rs11123155	-0.165002	0.0327254	0.847892	4.60663e-07	0.786764	0.649681	0.848846	0.707226	1	0	Yes	Yes	0.651358	0.7252	0.6213	0.497	0.6599	0.8088	1	0	IL1F10	IL36B,IL1RN,PSD4	IL36RN	IL1F10,IL36RN,IL36B,IL1RN,PSD4	1	0	0	0	0	PLZF	0	0	0
menstrual_pain_medicine:chr2:113529183-113877023	rs77976833	2	113802758	G	T	0.21	0.97	0.97	No	0.1917	0.2234	0.199	0.2279	6.50879e-07	1	rs11123155	0.179378	0.0360524	1.19647	6.50879e-07	0.692883	0.605558	0.985985	0.68393	1	0	Yes	Yes	0.0810703	0.2143	0.002	0.0008	0.1225	0.1043	0	0	IL36B	IL36RN,IL1F10,IL1RN	IL36A	IL36B,IL36RN,IL1F10,IL36A,IL1RN	1	0	0	0	0	CCNT2_disc1;Klf4	0	0	0
menstrual_pain_medicine:chr2:113529183-113877023	rs2637988	2	113876779	A	G	0.33	0.99	0.99	No	0.3155	0.353	0.3181	0.3501	6.89433e-07	1	rs11123155	0.156207	0.0314659	1.16907	6.89433e-07	0.031678	0.269462	0.564275	0.529049	1	0	Yes	Yes	0.482827	0.4097	0.5706	0.4236	0.5187	0.5225	0	0	IL1RN	PSD4,IL36B	none	IL1RN,PSD4,IL36B	1	0	0	0	0	GATA_disc4;PRDM1_disc1;SETDB1_disc1	2	0	4
menstrual_pain_medicine:chr2:113529183-113877023	rs76779775	2	113800353	G	A	0.21	0.97	0.98	No	0.1914	0.2234	0.199	0.2276	6.93931e-07	1	rs11123155	0.17901	0.0360684	1.19603	6.93931e-07	0.715251	0.607519	0.987981	0.682339	1	0	Yes	Yes	0.08127	0.2143	0.002	0.0008	0.1225	0.1053	0	0	IL36B	IL36RN,IL1F10,IL1RN	IL36A	IL36B,IL36RN,IL1F10,IL36A,IL1RN	1	0	0	0	0	0	0	0	0
menstrual_pain_medicine:chr2:113529183-113877023	rs34905527	2	113800440	C	CT	0.21	0.97	0.98	No	0.1914	0.2234	0.199	0.2276	6.93931e-07	1	rs11123155	0.17901	0.0360684	1.19603	6.93931e-07	0.715251	0.607519	0.987981	0.682339	1	0	Yes	Yes	0.0902556	0.2143	0.002	0.0325	0.1254	0.1063	0	0	IL36B	IL36RN,IL1F10,IL1RN	IL36A	IL36B,IL36RN,IL1F10,IL36A,IL1RN	1	0	0	0	0	5	0	0	0
menstrual_pain_medicine:chr2:113529183-113877023	rs10165797	2	113828450	C	A	0.68	1	1	Yes	0.6881	0.6509	0.687	0.6554	8.13629e-07	1	rs11123155	-0.154825	0.0313916	0.856565	8.13629e-07	0.405018	0.768375	0.942997	0.64647	1	0	Yes	Yes	0.590256	0.6994	0.5268	0.4909	0.5187	0.728	0	0	IL1F10	IL36B,IL1RN,PSD4	IL36RN	IL1F10,IL36RN,IL36B,IL1RN,PSD4	1	0	0	0	0	YY1_known5	1	0	0
menstrual_pain_medicine:chr2:113529183-113877023	rs315919	2	113876213	G	T	0.33	0.98	0.98	No	0.316	0.353	0.3191	0.3511	8.67999e-07	1	rs11123155	0.154756	0.0314582	1.16737	8.67999e-07	0.0356743	0.268457	0.564065	0.523553	1	0	Yes	Yes	0.503195	0.4127	0.5706	0.4955	0.5245	0.5225	0	0	IL1RN	PSD4,IL36B	none	IL1RN,PSD4,IL36B	1	0	0	0	0	8	1	0	1
menstrual_pain_medicine:chr2:113529183-113877023	rs2592346	2	113877023	A	G	0.33	1	1	Yes	0.3155	0.3522	0.318	0.35	9.47458e-07	1	rs11123155	0.154462	0.0315084	1.16703	9.47458e-07	0.0351916	0.268965	0.563367	0.518565	1	0	Yes	Yes	0.481629	0.4097	0.5716	0.4183	0.5187	0.5225	0	0	IL1RN	PSD4,IL36B	none	IL1RN,PSD4,IL36B	1	0	0	0	0	GR_disc6;ZBRK1	0	0	4
menstrual_pain_medicine:chr2:113529183-113877023	rs4849150	2	113830582	C	A	0.74	0.98	0.98	No	0.7496	0.7201	0.7454	0.7125	1.68297e-06	1	rs11123155	-0.159198	0.0332481	0.852827	1.68297e-06	0.686163	0.556847	0.804469	0.636633	1	0	Yes	Yes	0.640775	0.7361	0.6849	0.3986	0.6758	0.7996	0	0	IL1F10	IL36B,IL1RN,PSD4	IL36RN	IL1F10,IL36RN,IL36B,IL1RN,PSD4	1	0	0	0	0	5	0	0	0
menstrual_pain_medicine:chr2:113529183-113877023	rs4849148	2	113829522	C	T	0.51	0.98	0.98	No	0.5222	0.4851	0.5214	0.4896	2.32899e-06	1	rs11123155	-0.139327	0.0295024	0.869944	2.32899e-06	0.209182	0.386426	0.947014	0.562081	1	0	Yes	Yes	0.227236	0.5139	0.0755	0.236	0.1499	0.1309	0	0	IL1F10	IL36B,IL1RN,PSD4	IL36RN	IL1F10,IL36RN,IL36B,IL1RN,PSD4	1	0	0	0	0	Foxc1_1;PLZF;Pou2f2_known2	1	0	0
menstrual_pain_medicine:chr2:113529183-113877023	rs9308682	2	113828425	A	G	0.51	1	1	Yes	0.5218	0.4851	0.5205	0.4896	3.45365e-06	1	rs11123155	-0.13712	0.0295402	0.871865	3.45365e-06	0.243762	0.386207	0.946931	0.550203	1	0	Yes	Yes	0.225839	0.5129	0.0746	0.233	0.1484	0.1309	0	0	IL1F10	IL36B,IL1RN,PSD4	IL36RN	IL1F10,IL36RN,IL36B,IL1RN,PSD4	1	0	0	0	0	EWSR1-FLI1;HDAC2_disc6;Pou3f1	0	0	0
menstrual_pain_medicine:chr2:113529183-113877023	rs4849153	2	113848654	T	C	0.7	0.99	0.99	No	0.7138	0.6782	0.7074	0.6847	6.88473e-06	1	rs11123155	-0.144449	0.0321195	0.865499	6.88473e-06	0.232272	0.342178	0.594242	0.513826	1	0	Yes	Yes	0.367412	0.6141	0.341	0.0711	0.415	0.5072	0	0	none	IL1RN,IL36B,PSD4	IL1F10,IL36RN	IL1F10,IL1RN,IL36RN,IL36B,PSD4	-9999	-9999	-9999	-9999	-9999	AP-1_disc10	0	0	0
menstrual_pain_medicine:chr2:113529183-113877023	rs4849151	2	113830626	T	A	0.53	0.98	0.99	No	0.5393	0.5052	0.5367	0.506	7.30817e-06	1	rs11123155	-0.13266	0.0295819	0.875763	7.30817e-06	0.289427	0.366004	0.891252	0.521726	1	0	Yes	Yes	0.199681	0.5198	0.0676	0.149	0.1268	0.1258	0	0	IL1F10	IL36B,IL1RN,PSD4	IL36RN	IL1F10,IL36RN,IL36B,IL1RN,PSD4	1	0	0	0	0	6	0	0	0
menstrual_pain_medicine:chr2:113529183-113877023	rs11123162	2	113850114	A	G	0.7	1	1	Yes	0.7136	0.6786	0.7063	0.6832	8.03001e-06	1	rs11123155	-0.143829	0.0322171	0.866035	8.03001e-06	0.205063	0.339798	0.593264	0.500102	1	0	Yes	Yes	0.373802	0.6141	0.341	0.0946	0.4164	0.5072	0	0	none	IL1RN,IL36B,PSD4	IL1F10,IL36RN	IL1F10,IL1RN,IL36RN,IL36B,PSD4	-9999	-9999	-9999	-9999	-9999	0	1	0	0
menstrual_pain_medicine:chr2:113529183-113877023	rs2087705	2	113854720	T	G	0.3	0.98	0.98	No	0.2863	0.3207	0.2932	0.3166	9.28218e-06	1	rs11123155	0.142555	0.0321559	1.15322	9.28218e-06	0.255152	0.338403	0.591327	0.503731	1	0	Yes	Yes	0.628594	0.3899	0.6571	0.9092	0.5865	0.4959	0	0	none	IL1RN,IL36B,PSD4	IL1F10,IL36RN	IL1RN,IL1F10,IL36RN,IL36B,PSD4	-9999	-9999	-9999	-9999	-9999	6	0	0	0
menstrual_pain_medicine:chr2:113529183-113877023	rs11686530	2	113770464	A	T	0.81	0.85	0.88	No	0.8182	0.7926	0.8244	0.7979	1.23214e-05	1	rs11123155	-0.162039	0.0370645	0.850408	1.23214e-05	0.719939	0.46222	0.911123	0.540893	1	0	Yes	Yes	0.547324	0.7897	0.5835	0.1452	0.6945	0.6994	0	0	none	IL36RN,IL1F10,IL1RN	IL36A,IL36B,IL36G	IL36A,IL36B,IL36G,IL36RN,IL1F10,IL1RN	-9999	-9999	-9999	-9999	-9999	Irf_known6	0	0	0
menstrual_pain_medicine:chr2:113529183-113877023	rs4145013	2	113830688	A	G	0.73	1	1	Yes	0.7383	0.7124	0.7346	0.7041	1.47583e-05	1	rs11123155	-0.142479	0.0328879	0.867206	1.47583e-05	0.949147	0.527434	0.762735	0.54562	1	0	Yes	Yes	0.61222	0.6687	0.6849	0.3434	0.6744	0.7986	0	0	IL1F10	IL36B,IL1RN,PSD4	IL36RN	IL1F10,IL36RN,IL36B,IL1RN,PSD4	1	0	0	0	0	NRSF_disc1;Nanog_disc2;Sin3Ak-20_disc1	0	0	0
menstrual_pain_medicine:chr2:113529183-113877023	rs70937205	2	113835286	G	GT	0.75	0.92	0.94	No	0.7657	0.7421	0.7665	0.7376	2.04228e-05	1	rs11123155	-0.145438	0.0341386	0.864644	2.04228e-05	0.596775	0.404534	0.723512	0.506743	1	0	Yes	Yes	0.720847	0.6806	0.6839	0.7284	0.7089	0.7986	0	0	none	IL36B,IL1RN,PSD4	IL1F10,IL36RN	IL1F10,IL36RN,IL36B,IL1RN,PSD4	-9999	-9999	-9999	-9999	-9999	12	0	0	0
menstrual_pain_medicine:chr2:113529183-113877023	rs721870	2	113805806	G	T	0.26	0.97	0.97	No	0.2558	0.2871	0.2525	0.2774	3.00322e-05	1	rs11123155	0.138721	0.0332407	1.1488	3.00322e-05	0.121015	0.69124	0.894372	0.409105	0	0	Yes	Yes	0.280152	0.2649	0.1938	0.4365	0.1988	0.2311	0	0	IL36B	IL36RN,IL1F10,IL1RN	none	IL36B,IL36RN,IL1F10,IL1RN	1	0	0	0	0	GR_disc4;SZF1-1;YY1_disc1	0	0	0
menstrual_pain_medicine:chr2:113529183-113877023	rs3811050	2	113830173	T	C	0.27	0.92	0.93	No	0.2622	0.2951	0.2597	0.2808	3.55522e-05	1	rs11123155	0.136969	0.0331273	1.14679	3.55522e-05	0.532408	0.568651	0.798056	0.4738	0	0	Yes	Yes	0.230631	0.244	0.1491	0.2716	0.3026	0.1943	0	0	IL1F10	IL36B,IL1RN,PSD4	IL36RN	IL1F10,IL36RN,IL36B,IL1RN,PSD4	1	0	0	0	1	FXR_3;Msx2	2	0	0
menstrual_pain_medicine:chr2:113529183-113877023	rs376636429	2	113809529	C	CTT	0.21	0.98	0.98	No	0.1973	0.2256	0.1992	0.2222	3.63994e-05	1	rs11123155	0.148663	0.0360027	1.16028	3.63994e-05	0.540097	0.557831	0.941749	0.473346	0	0	No	Yes	0.0698882	0.2153	0.005	0.0098	0.0144	0.1074			IL36B	IL36RN,IL1F10,IL1RN	none	IL36B,IL36RN,IL1F10,IL1RN	0	0	0	0	0		-9999	0	0
menstrual_pain_medicine:chr2:113529183-113877023	rs7575934	2	113817334	T	C	0.21	0.99	0.99	No	0.1971	0.225	0.1989	0.2219	4.28403e-05	1	rs11123155	0.147418	0.0360293	1.15884	4.28403e-05	0.507288	0.556822	0.941657	0.462228	0	0	Yes	Yes	0.127396	0.2113	0.003	0.2368	0.0187	0.0982	0	0	IL36RN	IL36B,IL1F10,IL1RN	none	IL36RN,IL36B,IL1F10,IL1RN	1	0	0	0	0	CTCF_disc9	0	0	0
menstrual_pain_medicine:chr2:113529183-113877023	rs76122856	2	113817499	T	C	0.21	0.99	0.99	No	0.1971	0.225	0.1989	0.2219	4.28403e-05	1	rs11123155	0.147418	0.0360293	1.15884	4.28403e-05	0.507288	0.556822	0.941657	0.462228	0	0	Yes	Yes	0.0634984	0.2123	0.002	0.0038	0.0014	0.0982	0	0	IL36RN	IL36B,IL1F10,IL1RN	none	IL36RN,IL36B,IL1F10,IL1RN	1	0	0	0	0	GR_known2	0	0	0
menstrual_pain_medicine:chr2:113529183-113877023	rs34687555	2	113804552	C	T	0.21	0.97	0.97	No	0.1974	0.2256	0.1994	0.2219	4.51178e-05	1	rs11123155	0.146921	0.0360137	1.15826	4.51178e-05	0.48728	0.558168	0.94178	0.457692	0	0	Yes	Yes	0.117212	0.2133	0.002	0.1982	0.0173	0.0982	0	0	IL36B	IL36RN,IL1F10,IL1RN	IL36A	IL36B,IL36RN,IL1F10,IL36A,IL1RN	1	0	0	0	0	15	0	0	0
menstrual_pain_medicine:chr2:113529183-113877023	rs10179714	2	113805118	A	G	0.21	0.97	0.98	No	0.1974	0.2256	0.1994	0.2219	4.51178e-05	1	rs11123155	0.146921	0.0360137	1.15826	4.51178e-05	0.48728	0.558168	0.94178	0.457692	0	0	Yes	Yes	0.117412	0.2133	0.003	0.1982	0.0173	0.0982	0	0	IL36B	IL36RN,IL1F10,IL1RN	IL36A	IL36B,IL36RN,IL1F10,IL36A,IL1RN	1	0	0	0	0	0	0	0	0
menstrual_pain_medicine:chr2:113529183-113877023	rs6756735	2	113806121	T	C	0.21	0.98	0.98	No	0.1974	0.2256	0.1994	0.2219	4.51178e-05	1	rs11123155	0.146921	0.0360137	1.15826	4.51178e-05	0.48728	0.558168	0.94178	0.457692	0	0	Yes	Yes	0.117412	0.2133	0.002	0.1989	0.0173	0.0982	0	0	IL36B	IL36RN,IL1F10,IL1RN	none	IL36B,IL36RN,IL1F10,IL1RN	1	0	0	0	0	5	0	0	0
menstrual_pain_medicine:chr2:113529183-113877023	rs6761605	2	113819450	A	G	0.21	0.99	0.99	No	0.1973	0.2253	0.1992	0.2216	4.54291e-05	1	rs11123155	0.146937	0.0360318	1.15828	4.54291e-05	0.5001	0.555732	0.940354	0.458633	0	0	Yes	Yes	0.130391	0.2113	0.002	0.2481	0.0202	0.0982	0	0	IL36RN	IL1F10,IL36B,IL1RN	none	IL36RN,IL1F10,IL36B,IL1RN	1	0	0	0	0	Mef2_disc1;SREBP_known2	0	0	0
menstrual_pain_medicine:chr2:113529183-113877023	rs67222910	2	113824670	G	GGGAT	0.21	0.97	0.97	No	0.197	0.2253	0.1993	0.2212	4.59537e-05	1	rs11123155	0.146962	0.0360615	1.15831	4.59537e-05	0.502772	0.554598	0.939647	0.45833	0	0	Yes	Yes	0.203674	0.2133	0.0815	0.4312	0.0504	0.1207	0	0	none	IL1F10,IL36B,IL1RN,PSD4	IL36RN	IL1F10,IL36RN,IL36B,IL1RN,PSD4	-9999	-9999	-9999	-9999	-9999	Pbx3_known1;.	0	0	0
menstrual_pain_medicine:chr2:113529183-113877023	rs76521328	2	113807911	C	T	0.21	1	1	Yes	0.1973	0.2251	0.1992	0.2221	5.04286e-05	1	rs11123155	0.146232	0.0360743	1.15746	5.04286e-05	0.539477	0.555454	0.939258	0.457223	0	0	Yes	Yes	0.0634984	0.2123	0.002	0.0038	0.0014	0.0982	0	0	IL36B	IL36RN,IL1F10,IL1RN	none	IL36B,IL36RN,IL1F10,IL1RN	1	0	0	0	0	8	0	0	0
menstrual_pain_medicine:chr2:113529183-113877023	rs1446519	2	113822448	T	C	0.21	0.99	0.99	No	0.197	0.225	0.1993	0.2212	5.16294e-05	1	rs11123155	0.145997	0.0360654	1.15719	5.16294e-05	0.476365	0.554828	0.939969	0.449932	0	0	Yes	Yes	0.10024	0.2123	0.002	0.1384	0.0101	0.0982	0	0	none	IL1F10,IL36B,IL1RN,PSD4	IL36RN	IL36RN,IL1F10,IL36B,IL1RN,PSD4	-9999	-9999	-9999	-9999	-9999	20	0	0	0
menstrual_pain_medicine:chr2:113529183-113877023	rs10184277	2	113823485	T	C	0.21	0.99	0.99	No	0.197	0.225	0.1993	0.2212	5.16294e-05	1	rs11123155	0.145997	0.0360654	1.15719	5.16294e-05	0.476365	0.554828	0.939969	0.449932	0	0	Yes	Yes	0.0948482	0.2123	0.002	0.1188	0.0086	0.0982	0	0	none	IL1F10,IL36B,IL1RN,PSD4	IL36RN	IL36RN,IL1F10,IL36B,IL1RN,PSD4	-9999	-9999	-9999	-9999	-9999	5	0	0	0
menstrual_pain_medicine:chr2:113529183-113877023	rs77888105	2	113824175	AT	A	0.21	0.99	0.99	No	0.197	0.225	0.1993	0.2212	5.16294e-05	1	rs11123155	0.145997	0.0360654	1.15719	5.16294e-05	0.476365	0.554828	0.939969	0.449932	0	0	Yes	Yes	0.136981	0.2123	0.005	0.2625	0.0231	0.1063	0	0	none	IL1F10,IL36B,IL1RN,PSD4	IL36RN	IL1F10,IL36RN,IL36B,IL1RN,PSD4	-9999	-9999	-9999	-9999	-9999	HDAC2_disc6;HMGN3_disc2;Zfp105	0	0	0
menstrual_pain_medicine:chr2:113529183-113877023	rs7558672	2	113825303	A	G	0.21	1	1	Yes	0.197	0.2246	0.1992	0.221	6.25786e-05	1	rs11123155	0.144466	0.0360906	1.15542	6.25786e-05	0.458146	0.555013	0.940236	0.438532	0	0	Yes	Yes	0.0948482	0.2123	0.002	0.1188	0.0086	0.0982	1	1	none	IL1F10,IL36B,IL1RN,PSD4	IL36RN	IL1F10,IL36RN,IL36B,IL1RN,PSD4	-9999	-9999	-9999	-9999	-9999	Foxa_known3	0	0	0
menstrual_pain_medicine:chr2:113529183-113877023	rs6755354	2	113826072	G	T	0.28	1	1	Yes	0.2734	0.3059	0.2712	0.291	0.000103408	1	rs11123155	0.126561	0.0325982	1.13492	0.000103408	0.147074	0.614264	0.805955	0.357784	0	0	Yes	Yes	0.21865	0.2669	0.1163	0.3003	0.1744	0.1953	0	0	IL1F10	IL36B,IL1RN,PSD4	IL36RN	IL1F10,IL36RN,IL36B,IL1RN,PSD4	1	0	0	0	0	11	0	0	0
[truncated: 21 more columns]

## Sheet: Worksheet S6
SignalID	rsid	Chrom	Pos. (bp)	A1	A2	Imp. AF	Imp. AR2	Imp. DR2	Genotyped?	LL01 MAF_U	LL01 MAF_A	LL02 MAF_U	LL02 MAF_A	Uncond. metaanalysis P	Cond. SNP index	Top SNP rsid	Beta	Beta SE	OR	P Cond. on SNP index-1	P Cond. on SNP index	r2 to top SNP	D prime to top SNP	r2.equiv to top SNP	Mod. LD (Yes>=1, No=0)	High. LD (Yes>=1, No=0)	InHaploReq?	In 1000G?	KG.AF	EAS_AF	EUR AF	AFR AF	AMR AF	SAS AF	GERP_cons	SiPhy_cons	Genes (within)	Genes (SNP upstream)	Genes (SNP downstream)	Genes (All)	Intronic	Nonsyn	Syn	UTR3	UTR5	Motifs summary	GRASP hit ct.	GWAS hit ct.	Promoter ct.
menstrual_symptoms.fever:chr6:154333183-154460737	rs17181171	6	154409816	A	G	0.03	0.88	0.89	No	0.0281	0.09821	0.02666	0.04459	1.97717e-08	1	rs17181171	1.02382	0.182369	2.7838	1.97717e-08	1	1	1	1	1	1	Yes	Yes	0.0794728	0.0427	0.0954	0.1339	0.0821	0.0256	0	0	OPRM1	none	none	OPRM1	1	0	0	0	0	16	0	0	0
menstrual_symptoms.fever:chr6:154333183-154460737	rs9479756	6	154410114	A	G	0.03	0.88	0.89	No	0.0281	0.09821	0.02666	0.04459	1.97717e-08	1	rs17181171	1.02382	0.182369	2.7838	1.97717e-08	1	1	1	1	1	1	Yes	Yes	0.0788738	0.0417	0.0974	0.1316	0.0879	0.0204	0	0	OPRM1	none	none	OPRM1	1	0	0	0	0	Foxa_disc5	1	0	0
menstrual_symptoms.fever:chr6:154333183-154460737	rs3823010	6	154379152	A	G	0.036	1	1	Yes	0.03413	0.1071	0.03413	0.05732	2.85025e-08	1	rs17181171	0.952893	0.17168	2.5932	2.85025e-08	0.195724	0.770517	0.990084	0.887435	1	1	Yes	Yes	0.0882588	0.0476	0.1531	0.0915	0.1268	0.0317	0	0	OPRM1	none	none	OPRM1	1	0	0	0	0	13	0	0	0
menstrual_symptoms.fever:chr6:154333183-154460737	rs499796	6	154372692	G	A	0.036	1	1	Yes	0.03447	0.1027	0.03431	0.06051	5.67706e-08	1	rs17181171	0.909714	0.167575	2.48361	5.67706e-08	0.18616	0.772444	0.990191	0.845769	1	1	Yes	Yes	0.211462	0.0476	0.2078	0.3858	0.3415	0.0562	0	0	OPRM1	none	none	OPRM1	1	0	0	0	0	15	0	0	0
menstrual_symptoms.fever:chr6:154333183-154460737	rs3778146	6	154377925	C	T	0.035	1	1	Yes	0.0345	0.1045	0.0342	0.05732	1.00131e-07	1	rs17181171	0.903576	0.169638	2.46841	1.00131e-07	0.391518	0.779261	0.990241	0.855688	1	1	Yes	Yes	0.0926518	0.0476	0.1531	0.1074	0.1282	0.0317	1	1	OPRM1	none	none	OPRM1	1	0	0	0	0	GR_known5;GR_known7	1	0	0
menstrual_symptoms.fever:chr6:154333183-154460737	rs6923231	6	154392135	A	G	0.035	0.9	0.91	No	0.03442	0.1027	0.03344	0.05732	1.02688e-07	1	rs17181171	0.901418	0.169379	2.46309	1.02688e-07	0.323214	0.787413	0.988659	0.843459	1	1	Yes	Yes	0.0533147	0.0466	0.0924	0.0408	0.0807	0.0174	0	0	OPRM1	none	none	OPRM1	1	0	0	0	0	0	1	0	0
menstrual_symptoms.fever:chr6:154333183-154460737	rs9285542	6	154379934	T	C	0.035	1	1	Yes	0.03444	0.1027	0.03394	0.05769	1.1061e-07	1	rs17181171	0.899294	0.169411	2.45787	1.1061e-07	0.371338	0.782304	0.990244	0.847094	1	1	Yes	Yes	0.107428	0.0476	0.1531	0.1626	0.1297	0.0317	0	0	OPRM1	none	none	OPRM1	1	0	0	0	0	Hlx1	0	0	0
menstrual_symptoms.fever:chr6:154333183-154460737	rs9479760	6	154417341	A	G	0.036	0.94	0.94	No	0.03362	0.1027	0.03244	0.05414	1.22252e-07	1	rs17181171	0.907642	0.171574	2.47847	1.22252e-07	0.515961	0.820243	0.99515	0.859995	1	1	Yes	Yes	0.0790735	0.0397	0.0974	0.1324	0.0865	0.0235	0	0	OPRM1	none	none	OPRM1	1	0	0	0	0	4	0	0	0
menstrual_symptoms.fever:chr6:154333183-154460737	rs3778149	6	154382139	G	C	0.035	1	1	Yes	0.03462	0.1027	0.03409	0.05769	1.25355e-07	1	rs17181171	0.895589	0.169442	2.44878	1.25355e-07	0.38368	0.779534	0.990256	0.841883	1	1	Yes	Yes	0.0930511	0.0476	0.1531	0.1082	0.1282	0.0327	0	0	OPRM1	none	none	OPRM1	1	0	0	0	0	PRDM1_disc1;Pax-4_5	0	0	0
menstrual_symptoms.fever:chr6:154333183-154460737	rs668394	6	154368079	C	A	0.037	0.93	0.93	No	0.03451	0.1027	0.03399	0.05732	1.27347e-07	1	rs17181171	0.894933	0.169411	2.44717	1.27347e-07	0.368446	0.774157	0.985407	0.83871	1	1	Yes	Yes	0.129792	0.0476	0.2048	0.093	0.3141	0.0562	0	0	OPRM1	none	none	OPRM1	1	0	0	0	0	7	1	0	0
menstrual_symptoms.fever:chr6:154333183-154460737	rs9479757	6	154411344	A	G	0.034	1	1	Yes	0.03371	0.1027	0.03262	0.05414	1.3538e-07	1	rs17181171	0.904436	0.171574	2.47054	1.3538e-07	0.55213	0.824943	1	0.858064	1	1	Yes	Yes	0.0804712	0.0437	0.0974	0.1316	0.0879	0.0266	0	0	OPRM1	none	none	OPRM1	1	0	0	0	0	5	0	0	0
menstrual_symptoms.fever:chr6:154333183-154460737	rs10485057	6	154413255	G	A	0.036	0.94	0.94	No	0.03371	0.1027	0.03262	0.05414	1.3538e-07	1	rs17181171	0.904436	0.171574	2.47054	1.3538e-07	0.55213	0.823844	1	0.858064	1	1	Yes	Yes	0.0832668	0.0437	0.0974	0.1422	0.0879	0.0266	0	0	OPRM1	none	none	OPRM1	1	0	0	0	0	4	0	0	0
menstrual_symptoms.fever:chr6:154333183-154460737	rs3778151	6	154393680	C	T	0.035	1	1	Yes	0.03453	0.1027	0.03418	0.05732	1.36965e-07	1	rs17181171	0.892837	0.169442	2.44205	1.36965e-07	0.39681	0.779535	0.990256	0.838786	1	1	Yes	Yes	0.144369	0.0476	0.1521	0.2935	0.1427	0.0358	0	0	OPRM1	none	none	OPRM1	1	0	0	0	0	BHLHE40_disc1	0	0	0
menstrual_symptoms.fever:chr6:154333183-154460737	rs62436478	6	154430925	G	C	0.961	0.72	0.77	No	0.9684	0.8973	0.9688	0.9522	1.4307e-07	1	rs17181171	-0.925072	0.175827	0.396503	1.4307e-07	0.521224	0.724454	0.911174	0.851702	1	1	Yes	Yes	0.869409	0.9653	0.838	0.7693	0.8473	0.954	0	0	OPRM1	none	none	OPRM1	1	0	0	0	0	Foxp1;RREB-1_2	0	0	0
menstrual_symptoms.fever:chr6:154333183-154460737	rs1742322	6	154430927	G	C	0.961	0.72	0.77	No	0.9684	0.8973	0.9688	0.9522	1.4307e-07	1	rs17181171	-0.925072	0.175827	0.396503	1.4307e-07	0.521224	0.724454	0.911174	0.851702	1	1	Yes	Yes	0.869409	0.9653	0.838	0.7693	0.8473	0.954	0	0	OPRM1	none	none	OPRM1	1	0	0	0	0	RREB-1_1;RREB-1_2	0	0	0
menstrual_symptoms.fever:chr6:154333183-154460737	rs514980	6	154368167	C	T	0.037	0.94	0.94	No	0.0346	0.1027	0.03418	0.05732	1.44014e-07	1	rs17181171	0.891275	0.169442	2.43824	1.44014e-07	0.39664	0.778796	0.99027	0.835933	1	1	Yes	Yes	0.13099	0.0476	0.2028	0.1014	0.3141	0.0532	0	0	OPRM1	none	none	OPRM1	1	0	0	0	0	RXRA_known4	0	0	0
menstrual_symptoms.fever:chr6:154333183-154460737	rs511435	6	154368547	T	C	0.037	0.94	0.94	No	0.0346	0.1027	0.03418	0.05732	1.44014e-07	1	rs17181171	0.891275	0.169442	2.43824	1.44014e-07	0.39664	0.778796	0.99027	0.835933	1	1	Yes	Yes	0.153355	0.0476	0.2048	0.18	0.3184	0.0562	0	0	OPRM1	none	none	OPRM1	1	0	0	0	0	NF-Y_known3;Pax-2_3;Whn	0	0	0
menstrual_symptoms.fever:chr6:154333183-154460737	rs509544	6	154368786	C	T	0.037	0.94	0.94	No	0.0346	0.1027	0.03418	0.05732	1.44014e-07	1	rs17181171	0.891275	0.169442	2.43824	1.44014e-07	0.39664	0.778796	0.99027	0.835933	1	1	Yes	Yes	0.132188	0.0486	0.2048	0.1014	0.3141	0.0562	0	0	OPRM1	none	none	OPRM1	1	0	0	0	0	0	0	0	0
menstrual_symptoms.fever:chr6:154333183-154460737	rs534673	6	154371151	T	C	0.037	0.94	0.94	No	0.0346	0.1027	0.03418	0.05732	1.44014e-07	1	rs17181171	0.891275	0.169442	2.43824	1.44014e-07	0.39664	0.777793	0.990269	0.835933	1	1	Yes	Yes	0.21845	0.0476	0.2078	0.4107	0.3429	0.0573	0	0	OPRM1	none	none	OPRM1	1	0	0	0	0	RXRA_known7	0	0	0
menstrual_symptoms.fever:chr6:154333183-154460737	rs696523	6	154376542	C	A	0.037	0.93	0.93	No	0.0346	0.1027	0.03418	0.05732	1.44014e-07	1	rs17181171	0.891275	0.169442	2.43824	1.44014e-07	0.39664	0.778796	0.99027	0.835933	1	1	Yes	Yes	0.147165	0.0466	0.1551	0.2935	0.1628	0.0337	0	0	OPRM1	none	none	OPRM1	1	0	0	0	0	35	0	0	0
menstrual_symptoms.fever:chr6:154333183-154460737	rs9478500	6	154378223	C	T	0.037	0.95	0.95	No	0.0346	0.1027	0.03418	0.05732	1.44014e-07	1	rs17181171	0.891275	0.169442	2.43824	1.44014e-07	0.39664	0.779802	0.990271	0.835933	1	1	Yes	Yes	0.114018	0.0476	0.1531	0.1861	0.1326	0.0317	0	0	OPRM1	none	none	OPRM1	1	0	0	0	0	HDAC2_disc6;Nanog_disc2;Sox_4	0	0	0
menstrual_symptoms.fever:chr6:154333183-154460737	rs3778147	6	154378739	A	G	0.037	0.95	0.95	No	0.0346	0.1027	0.03418	0.05732	1.44014e-07	1	rs17181171	0.891275	0.169442	2.43824	1.44014e-07	0.39664	0.779802	0.990271	0.835933	1	1	Yes	Yes	0.0860623	0.0476	0.1531	0.084	0.1254	0.0317	0	0	OPRM1	none	none	OPRM1	1	0	0	0	0	Pax-4_5;Pou2f2_known2	0	0	0
menstrual_symptoms.fever:chr6:154333183-154460737	rs3778148	6	154381012	T	G	0.037	0.95	0.95	No	0.0346	0.1027	0.03418	0.05732	1.44014e-07	1	rs17181171	0.891275	0.169442	2.43824	1.44014e-07	0.39664	0.779802	0.990271	0.835933	1	1	Yes	Yes	0.0846645	0.0476	0.1511	0.0825	0.1254	0.0286	0	0	OPRM1	none	none	OPRM1	1	0	0	0	0	4	0	0	0
menstrual_symptoms.fever:chr6:154333183-154460737	rs7772959	6	154382473	A	G	0.037	0.95	0.95	No	0.0346	0.1027	0.03418	0.05732	1.44014e-07	1	rs17181171	0.891275	0.169442	2.43824	1.44014e-07	0.39664	0.779802	0.990271	0.835933	1	1	Yes	Yes	0.0928514	0.0476	0.1531	0.1082	0.1282	0.0317	0	0	OPRM1	none	none	OPRM1	1	0	0	0	0	DMRT7;Rhox11;Zbtb3	0	0	0
menstrual_symptoms.fever:chr6:154333183-154460737	rs7759522	6	154382639	G	A	0.037	0.95	0.95	No	0.0346	0.1027	0.03418	0.05732	1.44014e-07	1	rs17181171	0.891275	0.169442	2.43824	1.44014e-07	0.39664	0.779802	0.990271	0.835933	1	1	Yes	Yes	0.086262	0.0476	0.1531	0.0847	0.1254	0.0317	0	0	OPRM1	none	none	OPRM1	1	0	0	0	0	4	0	0	0
menstrual_symptoms.fever:chr6:154333183-154460737	rs11441094	6	154382963	GA	G	0.037	0.94	0.94	No	0.0346	0.1027	0.03418	0.05732	1.44014e-07	1	rs17181171	0.891275	0.169442	2.43824	1.44014e-07	0.39664	0.779802	0.990271	0.835933	1	1	Yes	Yes	0.114018	0.0476	0.1541	0.1846	0.1311	0.0337	0	0	OPRM1	none	none	OPRM1	1	0	0	0	0	HDAC2_disc6;Zfp105	0	0	0
menstrual_symptoms.fever:chr6:154333183-154460737	rs9479754	6	154383058	C	T	0.037	0.95	0.95	No	0.0346	0.1027	0.03418	0.05732	1.44014e-07	1	rs17181171	0.891275	0.169442	2.43824	1.44014e-07	0.39664	0.779802	0.990271	0.835933	1	1	Yes	Yes	0.086262	0.0476	0.1531	0.0847	0.1254	0.0317	0	0	OPRM1	none	none	OPRM1	1	0	0	0	0	0	0	0	0
menstrual_symptoms.fever:chr6:154333183-154460737	rs3778150	6	154383658	C	T	0.037	0.95	0.95	No	0.0346	0.1027	0.03418	0.05732	1.44014e-07	1	rs17181171	0.891275	0.169442	2.43824	1.44014e-07	0.39664	0.779802	0.990271	0.835933	1	1	Yes	Yes	0.114217	0.0476	0.1531	0.1868	0.1326	0.0317	1	1	OPRM1	none	none	OPRM1	1	0	0	0	0	NF-AT;NF-AT1	0	0	0
menstrual_symptoms.fever:chr6:154333183-154460737	rs9478501	6	154384531	C	T	0.037	0.95	0.95	No	0.0346	0.1027	0.03418	0.05732	1.44014e-07	1	rs17181171	0.891275	0.169442	2.43824	1.44014e-07	0.39664	0.779802	0.990271	0.835933	1	1	Yes	Yes	0.086262	0.0476	0.1531	0.0847	0.1254	0.0317	0	0	OPRM1	none	none	OPRM1	1	0	0	0	0	18	0	0	0
menstrual_symptoms.fever:chr6:154333183-154460737	rs12333298	6	154386364	C	A	0.037	0.95	0.95	No	0.0346	0.1027	0.03418	0.05732	1.44014e-07	1	rs17181171	0.891275	0.169442	2.43824	1.44014e-07	0.39664	0.779802	0.990271	0.835933	1	1	Yes	Yes	0.0846645	0.0476	0.1511	0.0825	0.1254	0.0286	0	0	OPRM1	none	none	OPRM1	1	0	0	0	0	8	0	0	0
menstrual_symptoms.fever:chr6:154333183-154460737	rs73014269	6	154387204	C	T	0.037	0.95	0.95	No	0.0346	0.1027	0.03418	0.05732	1.44014e-07	1	rs17181171	0.891275	0.169442	2.43824	1.44014e-07	0.39664	0.779802	0.990271	0.835933	1	1	Yes	Yes	0.086262	0.0476	0.1531	0.0847	0.1254	0.0317	0	0	OPRM1	none	none	OPRM1	1	0	0	0	0	8	0	0	0
menstrual_symptoms.fever:chr6:154333183-154460737	rs73014273	6	154387211	A	G	0.037	0.95	0.95	No	0.0346	0.1027	0.03418	0.05732	1.44014e-07	1	rs17181171	0.891275	0.169442	2.43824	1.44014e-07	0.39664	0.779802	0.990271	0.835933	1	1	Yes	Yes	0.086262	0.0476	0.1531	0.0847	0.1254	0.0317	0	0	OPRM1	none	none	OPRM1	1	0	0	0	0	10	0	0	0
menstrual_symptoms.fever:chr6:154333183-154460737	rs140816156	6	154388281	A	AT	0.037	0.94	0.94	No	0.0346	0.1027	0.03418	0.05732	1.44014e-07	1	rs17181171	0.891275	0.169442	2.43824	1.44014e-07	0.39664	0.779802	0.990271	0.835933	1	1	Yes	Yes	0.0854633	0.0476	0.1511	0.084	0.1254	0.0307	0	0	OPRM1	none	none	OPRM1	1	0	0	0	0	4	0	0	0
menstrual_symptoms.fever:chr6:154333183-154460737	rs6927269	6	154388306	G	T	0.037	0.95	0.95	No	0.0346	0.1027	0.03418	0.05732	1.44014e-07	1	rs17181171	0.891275	0.169442	2.43824	1.44014e-07	0.39664	0.779802	0.990271	0.835933	1	1	Yes	Yes	0.086262	0.0476	0.1531	0.0847	0.1254	0.0317	0	0	OPRM1	none	none	OPRM1	1	0	0	0	0	9	0	0	0
menstrual_symptoms.fever:chr6:154333183-154460737	rs73014276	6	154389347	C	A	0.037	0.95	0.95	No	0.0346	0.1027	0.03418	0.05732	1.44014e-07	1	rs17181171	0.891275	0.169442	2.43824	1.44014e-07	0.39664	0.779802	0.990271	0.835933	1	1	Yes	Yes	0.136581	0.0476	0.1561	0.2648	0.1398	0.0327	0	0	OPRM1	none	none	OPRM1	1	0	0	0	0	Cdx;Mef2_known2	0	0	0
menstrual_symptoms.fever:chr6:154333183-154460737	rs7453922	6	154389783	G	A	0.037	0.95	0.95	No	0.0346	0.1027	0.03418	0.05732	1.44014e-07	1	rs17181171	0.891275	0.169442	2.43824	1.44014e-07	0.39664	0.779802	0.990271	0.835933	1	1	Yes	Yes	0.0928514	0.0476	0.1531	0.1082	0.1282	0.0317	0	0	OPRM1	none	none	OPRM1	1	0	0	0	0	HDAC2_disc3	0	0	0
menstrual_symptoms.fever:chr6:154333183-154460737	rs1461773	6	154391369	A	G	0.037	0.95	0.95	No	0.0346	0.1027	0.03418	0.05732	1.44014e-07	1	rs17181171	0.891275	0.169442	2.43824	1.44014e-07	0.39664	0.779802	0.990271	0.835933	1	1	Yes	Yes	0.096845	0.0476	0.1461	0.1286	0.1268	0.0327	0	0	OPRM1	none	none	OPRM1	1	0	0	0	0	0	0	0	0
menstrual_symptoms.fever:chr6:154333183-154460737	rs9478503	6	154392675	C	T	0.037	0.95	0.95	No	0.0346	0.1027	0.03418	0.05732	1.44014e-07	1	rs17181171	0.891275	0.169442	2.43824	1.44014e-07	0.39664	0.779802	0.990271	0.835933	1	1	Yes	Yes	0.122804	0.0476	0.1471	0.2224	0.1354	0.0317	0	0	OPRM1	none	none	OPRM1	1	0	0	0	0	4	0	0	0
menstrual_symptoms.fever:chr6:154333183-154460737	rs1381376	6	154393258	T	C	0.035	1	1	Yes	0.03461	0.1027	0.03418	0.05732	1.44014e-07	1	rs17181171	0.891275	0.169442	2.43824	1.44014e-07	0.396728	0.779801	0.990271	0.835946	1	1	Yes	Yes	0.123003	0.0476	0.1471	0.2224	0.1354	0.0327	0	0	OPRM1	none	none	OPRM1	1	0	0	0	0	GCM;RBP-Jkappa_1;RBP-Jkappa_2	0	0	0
menstrual_symptoms.fever:chr6:154333183-154460737	rs3778153	6	154393884	A	C	0.037	0.95	0.95	No	0.0346	0.1027	0.03418	0.05732	1.44014e-07	1	rs17181171	0.891275	0.169442	2.43824	1.44014e-07	0.39664	0.779802	0.990271	0.835933	1	1	Yes	Yes	0.0900559	0.0476	0.1471	0.1036	0.1254	0.0317	0	0	OPRM1	none	none	OPRM1	1	0	0	0	0	12	0	0	0
menstrual_symptoms.fever:chr6:154333183-154460737	rs9478504	6	154395159	G	A	0.037	0.94	0.94	No	0.0346	0.1027	0.03418	0.05732	1.44014e-07	1	rs17181171	0.891275	0.169442	2.43824	1.44014e-07	0.39664	0.779802	0.990271	0.835933	1	1	Yes	Yes	0.102835	0.0476	0.1491	0.1452	0.1311	0.0348	0	0	OPRM1	none	none	OPRM1	1	0	0	0	0	Cdc5;Nrf1_known2;Pou2f2_known2	0	0	0
menstrual_symptoms.fever:chr6:154333183-154460737	rs17209711	6	154396455	A	T	0.037	0.94	0.94	No	0.0346	0.1027	0.03418	0.05732	1.44014e-07	1	rs17181171	0.891275	0.169442	2.43824	1.44014e-07	0.39664	0.779802	0.990271	0.835933	1	1	Yes	Yes	0.0900559	0.0476	0.1471	0.1036	0.1254	0.0317	0	0	OPRM1	none	none	OPRM1	1	0	0	0	0	Irf_known9	0	0	0
menstrual_symptoms.fever:chr6:154333183-154460737	rs17275521	6	154396472	A	G	0.037	0.94	0.94	No	0.0346	0.1027	0.03418	0.05732	1.44014e-07	1	rs17181171	0.891275	0.169442	2.43824	1.44014e-07	0.39664	0.779802	0.990271	0.835933	1	1	Yes	Yes	0.0914537	0.0476	0.1491	0.1051	0.1254	0.0348	0	0	OPRM1	none	none	OPRM1	1	0	0	0	0	Pou3f1	0	0	0
menstrual_symptoms.fever:chr6:154333183-154460737	rs144155532	6	154398647	C	G	0.037	0.94	0.94	No	0.0346	0.1027	0.03418	0.05732	1.44014e-07	1	rs17181171	0.891275	0.169442	2.43824	1.44014e-07	0.39664	0.779802	0.990271	0.835933	1	1	Yes	Yes	0.103035	0.0476	0.1501	0.1452	0.1311	0.0348	0	0	OPRM1	none	none	OPRM1	1	0	0	0	0	E2F_disc4;NF-Y_known1;RFX5_disc2	0	0	0
menstrual_symptoms.fever:chr6:154333183-154460737	rs78830325	6	154398823	G	A	0.037	0.94	0.94	No	0.0346	0.1027	0.03418	0.05732	1.44014e-07	1	rs17181171	0.891275	0.169442	2.43824	1.44014e-07	0.39664	0.778796	0.99027	0.835933	1	1	Yes	Yes	0.177915	0.0476	0.1531	0.413	0.1542	0.0368	0	0	OPRM1	none	none	OPRM1	1	0	0	0	0	Zbtb3	0	0	0
menstrual_symptoms.fever:chr6:154333183-154460737	rs9478505	6	154399992	A	G	0.037	0.94	0.94	No	0.0346	0.1027	0.03418	0.05732	1.44014e-07	1	rs17181171	0.891275	0.169442	2.43824	1.44014e-07	0.39664	0.779802	0.990271	0.835933	1	1	Yes	Yes	0.107628	0.0466	0.1501	0.1626	0.1311	0.0358	0	0	OPRM1	none	none	OPRM1	1	0	0	0	0	EBF_disc2;ZID	0	0	0
menstrual_symptoms.fever:chr6:154333183-154460737	rs524731	6	154375092	A	C	0.035	1	1	Yes	0.0346	0.1027	0.03418	0.05732	1.44228e-07	1	rs17181171	0.891229	0.169442	2.43812	1.44228e-07	0.39673	0.778796	0.99027	0.835862	1	1	Yes	Yes	0.13139	0.0476	0.2048	0.0991	0.3156	0.0552	0	0	OPRM1	none	none	OPRM1	1	0	0	0	0	5	0	0	0
menstrual_symptoms.fever:chr6:154333183-154460737	rs9479755	6	154402414	G	A	0.037	0.93	0.94	No	0.03469	0.1027	0.03418	0.05732	1.51638e-07	1	rs17181171	0.889667	0.169442	2.43432	1.51638e-07	0.407808	0.780344	0.991891	0.834591	1	1	Yes	Yes	0.178514	0.0466	0.1521	0.4123	0.1542	0.0429	0	0	OPRM1	none	none	OPRM1	1	0	0	0	0	NRSF_disc9	0	0	0
menstrual_symptoms.fever:chr6:154333183-154460737	rs145992989	6	154402658	GAAAGA	G	0.037	0.93	0.94	No	0.03469	0.1027	0.03418	0.05732	1.51638e-07	1	rs17181171	0.889667	0.169442	2.43432	1.51638e-07	0.407808	0.78135	0.991892	0.834591	1	1	Yes	Yes	0.091254	0.0466	0.1471	0.1044	0.1254	0.0378	0	0	OPRM1	none	none	OPRM1	1	0	0	0	0	7	0	0	0
menstrual_symptoms.fever:chr6:154333183-154460737	rs3778155	6	154403818	T	C	0.037	0.93	0.94	No	0.03469	0.1027	0.03418	0.05732	1.51638e-07	1	rs17181171	0.889667	0.169442	2.43432	1.51638e-07	0.407808	0.78135	0.991892	0.834591	1	1	Yes	Yes	0.0902556	0.0466	0.1471	0.1044	0.1254	0.0327	0	0	OPRM1	none	none	OPRM1	1	0	0	0	0	10	0	0	0
menstrual_symptoms.fever:chr6:154333183-154460737	rs113072661	6	154404974	G	A	0.037	0.92	0.93	No	0.03469	0.1027	0.03418	0.05732	1.51638e-07	1	rs17181171	0.889667	0.169442	2.43432	1.51638e-07	0.407808	0.78135	0.991892	0.834591	1	1	Yes	Yes	0.112819	0.0466	0.1531	0.1793	0.1354	0.0337	0	0	OPRM1	none	none	OPRM1	1	0	0	0	0	BDP1_disc3;LUN-1	0	0	0
menstrual_symptoms.fever:chr6:154333183-154460737	rs111385418	6	154405003	T	C	0.037	0.92	0.93	No	0.03469	0.1027	0.03418	0.05732	1.51638e-07	1	rs17181171	0.889667	0.169442	2.43432	1.51638e-07	0.407808	0.78135	0.991892	0.834591	1	1	Yes	Yes	0.105631	0.0466	0.1511	0.1551	0.1326	0.0337	0	0	OPRM1	none	none	OPRM1	1	0	0	0	0	5	0	0	0
menstrual_symptoms.fever:chr6:154333183-154460737	rs111258618	6	154405019	T	C	0.037	0.92	0.93	No	0.03469	0.1027	0.03418	0.05732	1.51638e-07	1	rs17181171	0.889667	0.169442	2.43432	1.51638e-07	0.407808	0.78135	0.991892	0.834591	1	1	Yes	Yes	0.105431	0.0466	0.1511	0.1543	0.1326	0.0337	0	0	OPRM1	none	none	OPRM1	1	0	0	0	0	Ets_disc1	0	0	0
menstrual_symptoms.fever:chr6:154333183-154460737	rs9479758	6	154414161	T	G	0.036	0.94	0.94	No	0.0338	0.1027	0.0328	0.05414	1.52396e-07	1	rs17181171	0.90086	0.171604	2.46172	1.52396e-07	0.585742	0.821654	1	0.854721	1	1	Yes	Yes	0.0617013	0.0437	0.0944	0.0673	0.0821	0.0245	0	0	OPRM1	none	none	OPRM1	1	0	0	0	0	4	0	0	0
menstrual_symptoms.fever:chr6:154333183-154460737	rs9479759	6	154415435	T	C	0.036	0.94	0.94	No	0.0338	0.1027	0.0328	0.05414	1.52396e-07	1	rs17181171	0.90086	0.171604	2.46172	1.52396e-07	0.585742	0.821654	1	0.854721	1	1	Yes	Yes	0.0615016	0.0437	0.0944	0.0673	0.0821	0.0235	1	1	OPRM1	none	none	OPRM1	1	0	0	0	0	Gfi1b	0	0	0
menstrual_symptoms.fever:chr6:154333183-154460737	rs17181150	6	154400021	GA	G	0.037	0.94	0.94	No	0.03469	0.1027	0.03418	0.05732	1.54265e-07	1	rs17181171	0.88913	0.169442	2.43301	1.54265e-07	0.4037	0.777793	0.990269	0.833052	1	1	Yes	Yes	0.157947	0.0486	0.1531	0.3389	0.1499	0.0368	0	0	OPRM1	none	none	OPRM1	1	0	0	0	0	.;HDAC2_disc6	0	0	0
menstrual_symptoms.fever:chr6:154333183-154460737	rs3778156	6	154404313	G	A	0.037	0.93	0.93	No	0.03477	0.1027	0.03418	0.05732	1.59651e-07	1	rs17181171	0.888058	0.169442	2.43041	1.59651e-07	0.420873	0.782898	0.993513	0.833465	1	1	Yes	Yes	0.111222	0.0466	0.1501	0.1732	0.1326	0.0389	0	0	OPRM1	none	none	OPRM1	1	0	0	0	0	CEBPD;EBF_known3	0	0	0
menstrual_symptoms.fever:chr6:154333183-154460737	rs147095520	6	154404674	ATAGTT	A	0.037	0.92	0.93	No	0.03477	0.1027	0.03418	0.05732	1.59651e-07	1	rs17181171	0.888058	0.169442	2.43041	1.59651e-07	0.420873	0.782898	0.993513	0.833465	1	1	Yes	Yes	0.117612	0.0466	0.1501	0.1959	0.1354	0.0389	0	0	OPRM1	none	none	OPRM1	1	0	0	0	0	AP-1_disc9;Foxd1_1;Pax-6_1	0	0	0
menstrual_symptoms.fever:chr6:154333183-154460737	rs3778157	6	154405701	C	T	0.037	0.92	0.93	No	0.0338	0.1027	0.03335	0.05414	1.78646e-07	1	rs17181171	0.894347	0.171321	2.44574	1.78646e-07	0.637764	0.809883	0.996763	0.850559	1	1	Yes	Yes	0.105232	0.0466	0.1501	0.1543	0.1326	0.0337	0	0	OPRM1	none	none	OPRM1	1	0	0	0	0	GATA_known10;SP1_disc1	0	0	0
menstrual_symptoms.fever:chr6:154333183-154460737	rs3778158	6	154405730	T	A	0.037	0.92	0.93	No	0.0338	0.1027	0.03335	0.05414	1.78646e-07	1	rs17181171	0.894347	0.171321	2.44574	1.78646e-07	0.637764	0.809883	0.996763	0.850559	1	1	Yes	Yes	0.112021	0.0466	0.1501	0.1785	0.1354	0.0337	0	0	OPRM1	none	none	OPRM1	1	0	0	0	0	36	0	0	0
menstrual_symptoms.fever:chr6:154333183-154460737	rs11373406	6	154380719	TA	T	0.039	0.9	0.9	No	0.03486	0.1027	0.03445	0.05732	1.79082e-07	1	rs17181171	0.884461	0.169442	2.42168	1.79082e-07	0.434706	0.772815	0.990265	0.828814	1	1	Yes	Yes	0.110024	0.0506	0.1521	0.1664	0.1354	0.0337	0	0	OPRM1	none	none	OPRM1	1	0	0	0	0	4	0	0	0
menstrual_symptoms.fever:chr6:154333183-154460737	rs3798678	6	154406051	G	A	0.037	0.92	0.93	No	0.0338	0.1027	0.03335	0.05414	1.8071e-07	1	rs17181171	0.894194	0.171362	2.44536	1.8071e-07	0.642404	0.812515	0.998382	0.85032	1	1	Yes	Yes	0.105032	0.0466	0.1501	0.1536	0.1326	0.0337	0	0	OPRM1	none	none	OPRM1	1	0	0	0	0	4	0	0	0
menstrual_symptoms.fever:chr6:154333183-154460737	rs73014284	6	154392689	A	T	0.038	0.94	0.94	No	0.03495	0.1027	0.03436	0.05732	1.86159e-07	1	rs17181171	0.883244	0.169442	2.41873	1.86159e-07	0.433654	0.773806	0.990266	0.826492	1	1	Yes	Yes	0.0904553	0.0486	0.1461	0.1029	0.1254	0.0348	0	0	OPRM1	none	none	OPRM1	1	0	0	0	0	6	0	0	0
menstrual_symptoms.fever:chr6:154333183-154460737	rs3798677	6	154405981	G	A	0.037	0.92	0.93	No	0.03388	0.1027	0.03335	0.05414	1.90313e-07	1	rs17181171	0.892549	0.171362	2.44134	1.90313e-07	0.660437	0.814077	1	0.848962	1	1	Yes	Yes	0.113019	0.0466	0.1501	0.1778	0.1354	0.0399	0	0	OPRM1	none	none	OPRM1	1	0	0	0	0	0	0	0	0
menstrual_symptoms.fever:chr6:154333183-154460737	rs607759	6	154372437	T	C	0.036	1	1	Yes	0.03451	0.1027	0.03507	0.05732	2.17307e-07	1	rs17181171	0.892859	0.172237	2.4421	2.17307e-07	0.515488	0.763027	0.991767	0.827516	1	1	Yes	Yes	0.131789	0.0476	0.2048	0.1006	0.3156	0.0552	0	0	OPRM1	none	none	OPRM1	1	0	0	0	0	ZID	0	0	0
menstrual_symptoms.fever:chr6:154333183-154460737	rs579316	6	154366112	T	C	0.036	1	1	Yes	0.03516	0.09375	0.0345	0.06369	3.76499e-07	1	rs17181171	0.85731	0.168746	2.35681	3.76499e-07	0.2738	0.747253	0.98033	0.760865	1	0	Yes	Yes	0.21865	0.0486	0.2078	0.4123	0.3401	0.0573	0	0	OPRM1	none	none	OPRM1	1	0	0	0	0	Gfi1_2	0	0	0
menstrual_symptoms.fever:chr6:154333183-154460737	rs634479	6	154364440	G	A	0.036	1	1	Yes	0.03559	0.09375	0.03475	0.0641	4.63888e-07	1	rs17181171	0.850951	0.168817	2.34187	4.63888e-07	0.28155	0.752105	0.985334	0.750672	1	0	Yes	Yes	0.132388	0.0486	0.2048	0.1021	0.3141	0.0562	0	0	OPRM1	none	none	OPRM1	1	0	0	0	0	4	0	0	0
menstrual_symptoms.fever:chr6:154333183-154460737	rs3778145	6	154367080	C	A	0.036	1	1	Yes	0.03598	0.09375	0.03483	0.06369	6.20492e-07	1	rs17181171	0.841506	0.168817	2.31986	6.20492e-07	0.292307	0.750787	0.985375	0.736388	1	0	Yes	Yes	0.0848642	0.0486	0.1511	0.0825	0.1254	0.0286	0	0	OPRM1	none	none	OPRM1	1	0	0	0	0	E2A_3;Foxo_1;p53_2	0	0	0
menstrual_symptoms.fever:chr6:154333183-154460737	rs7773995	6	154382367	T	C	0.037	1	1	Yes	0.0373	0.1036	0.03566	0.05732	8.81983e-07	1	rs17181171	0.831359	0.169103	2.29644	8.81983e-07	0.7552	0.732392	0.990183	0.770072	1	0	Yes	Yes	0.0938498	0.0506	0.1531	0.1089	0.1297	0.0317	0	0	OPRM1	none	none	OPRM1	1	0	0	0	0	Pax-4_5;Pou3f2_2	0	0	0
menstrual_symptoms.fever:chr6:154333183-154460737	rs9322445	6	154362254	G	A	0.038	0.94	0.94	No	0.03549	0.09375	0.03463	0.05732	3.0636e-06	1	rs17181171	0.805537	0.172621	2.2379	3.0636e-06	0.955633	0.761899	0.987012	0.713148	1	0	Yes	Yes	0.0852636	0.0486	0.1511	0.0832	0.1254	0.0297	1	0	OPRM1	none	none	OPRM1	1	0	0	0	0	HEN1_1	0	0	0
menstrual_symptoms.fever:chr6:154333183-154460737	rs477292	6	154363387	T	C	0.038	0.94	0.94	No	0.03549	0.09375	0.03463	0.05732	3.0636e-06	1	rs17181171	0.805537	0.172621	2.2379	3.0636e-06	0.955633	0.760931	0.98701	0.713148	1	0	Yes	Yes	0.202077	0.0486	0.2048	0.3548	0.3343	0.0573	0	0	OPRM1	none	none	OPRM1	1	0	0	0	0	Irf_disc5	0	0	0
menstrual_symptoms.fever:chr6:154333183-154460737	rs557748	6	154364302	A	G	0.038	0.94	0.94	No	0.03549	0.09375	0.03463	0.05732	3.0636e-06	1	rs17181171	0.805537	0.172621	2.2379	3.0636e-06	0.955633	0.760931	0.98701	0.713148	1	0	Yes	Yes	0.134984	0.0486	0.2048	0.112	0.3141	0.0562	0	0	OPRM1	none	none	OPRM1	1	0	0	0	0	ATF3_known4	0	0	0
menstrual_symptoms.fever:chr6:154333183-154460737	rs553202	6	154364817	T	C	0.038	0.94	0.94	No	0.03549	0.09375	0.03463	0.05732	3.0636e-06	1	rs17181171	0.805537	0.172621	2.2379	3.0636e-06	0.955633	0.759966	0.987009	0.713148	1	0	Yes	Yes	0.219249	0.0486	0.2078	0.4145	0.3401	0.0573	0	0	OPRM1	none	none	OPRM1	1	0	0	0	0	Irf_known2;Irf_known7	0	0	0
menstrual_symptoms.fever:chr6:154333183-154460737	rs6936615	6	154355100	G	A	0.039	0.91	0.91	No	0.03549	0.09375	0.03482	0.05732	3.22113e-06	1	rs17181171	0.803756	0.172621	2.23392	3.22113e-06	0.935148	0.759966	0.987009	0.7091	1	0	Yes	Yes	0.0864617	0.0516	0.1541	0.0832	0.1254	0.0297	0	0	OPRM1	none	none	OPRM1	1	0	0	0	0	0	0	0	0
menstrual_symptoms.fever:chr6:154333183-154460737	rs67895434	6	154352064	A	AC	0.038	0.92	0.92	No	0.03549	0.09375	0.03491	0.05732	3.31824e-06	1	rs17181171	0.802855	0.172654	2.2319	3.31824e-06	0.924319	0.759002	0.987008	0.706769	1	0	Yes	Yes	0.0840655	0.0506	0.1471	0.0802	0.1254	0.0297	0	0	OPRM1	none	none	OPRM1	1	0	0	0	0	30	0	0	0
menstrual_symptoms.fever:chr6:154333183-154460737	rs9478499	6	154345289	A	T	0.037	0.89	0.9	No	0.03566	0.09375	0.035	0.05732	3.69046e-06	1	rs17181171	0.799233	0.172692	2.22384	3.69046e-06	0.914091	0.753639	0.985379	0.700148	1	0	Yes	Yes	0.0842652	0.0496	0.1471	0.0809	0.1268	0.0297	0	0	OPRM1	none	none	OPRM1	1	0	0	0	0	Bbx;CEBPG;Hoxb3	0	0	0
menstrual_symptoms.fever:chr6:154333183-154460737	rs116156838	6	154335719	T	A	0.037	0.93	0.93	No	0.03451	0.08482	0.03408	0.06051	7.79363e-06	1	rs17181171	0.773937	0.17311	2.16829	7.79363e-06	0.71106	0.663742	0.910662	0.643847	1	0	Yes	Yes	0.0788738	0.0506	0.1302	0.0817	0.1167	0.0245	0	0	OPRM1	none	none	OPRM1	1	0	0	0	0	6	0	0	0
menstrual_symptoms.fever:chr6:154333183-154460737	rs9688977	6	154336892	C	T	0.037	0.92	0.93	No	0.0346	0.08482	0.03408	0.06051	7.99721e-06	1	rs17181171	0.772982	0.17311	2.16622	7.99721e-06	0.722814	0.665243	0.912283	0.643317	1	0	Yes	Yes	0.0784744	0.0506	0.1312	0.0802	0.1153	0.0245	0	0	OPRM1	none	none	OPRM1	1	0	0	0	0	Evi-1_4;TATA_known1	0	0	0
menstrual_symptoms.fever:chr6:154333183-154460737	rs547008534;rs551045750;rs545170641	6	154335717	TAAA	TAAAA	0.038	0.83	0.84	No	0.03486	0.08482	0.03493	0.06051	1.20664e-05	1	rs17181171	0.758072	0.173219	2.13416	1.20664e-05	0.829423	0.654066	0.912178	0.627885	1	0	No	Yes	0.127995	0.0536	0.1789	0.1097	0.304	0.0521			OPRM1	none	none	OPRM1	0	0	0	0	0		-9999	0	0
menstrual_symptoms.fever:chr6:154333183-154460737	rs9478496	6	154333183	C	T	0.05	0.94	0.95	No	0.04634	0.09821	0.04746	0.07962	1.92679e-05	1	rs17181171	0.670932	0.157009	1.95606	1.92679e-05	0.341868	0.480273	0.909955	0.551538	1	0	Yes	Yes	0.119808	0.0585	0.165	0.0976	0.2925	0.044	0	0	OPRM1	none	none	OPRM1	1	0	0	0	0	4	0	0	0
menstrual_symptoms.fever:chr6:154333183-154460737	rs526517	6	154460737	G	A	0.976	0.87	0.88	No	0.9772	0.933	0.9776	0.9618	2.8444e-05	1	rs17181171	-0.84801	0.202603	0.428266	2.8444e-05	0.650101	0.446494	0.739895	0.565812	1	0	Yes	Yes	0.942891	0.9821	0.9175	0.9183	0.9265	0.9734	0	0	OPRM1	none	IPCEF1,CNKSR3	OPRM1,IPCEF1,CNKSR3	1	0	0	0	0	EBF_disc2	0	0	1
menstrual_symptoms.fever:chr6:154333183-154460737	rs664247	6	154427898	G	A	0.975	0.92	0.92	No	0.977	0.933	0.9776	0.9618	3.14313e-05	1	rs17181171	-0.843403	0.202603	0.430244	3.14313e-05	0.685487	0.453318	0.743368	0.56317	1	0	Yes	Yes	0.941094	0.9821	0.9026	0.9259	0.9193	0.9744	0	0	OPRM1	none	none	OPRM1	1	0	0	0	0	4	0	0	0
menstrual_symptoms.fever:chr6:154333183-154460737	rs653107	6	154428043	C	T	0.975	0.92	0.92	No	0.977	0.933	0.9776	0.9618	3.14313e-05	1	rs17181171	-0.843403	0.202603	0.430244	3.14313e-05	0.685487	0.453318	0.743368	0.56317	1	0	Yes	Yes	0.910543	0.9821	0.8996	0.8154	0.9135	0.9744	0	0	OPRM1	none	none	OPRM1	1	0	0	0	0	XBP-1_2	0	0	0
menstrual_symptoms.fever:chr6:154333183-154460737	rs653011	6	154428120	T	A	0.975	0.92	0.92	No	0.977	0.933	0.9776	0.9618	3.14313e-05	1	rs17181171	-0.843403	0.202603	0.430244	3.14313e-05	0.685487	0.453318	0.743368	0.56317	1	0	Yes	Yes	0.910543	0.9821	0.8996	0.8154	0.9135	0.9744	0	0	OPRM1	none	none	OPRM1	1	0	0	0	0	.;Lhx3_2	0	0	0
menstrual_symptoms.fever:chr6:154333183-154460737	rs650245	6	154428702	G	A	0.975	0.92	0.92	No	0.977	0.933	0.9776	0.9618	3.14313e-05	1	rs17181171	-0.843403	0.202603	0.430244	3.14313e-05	0.685487	0.452394	0.741895	0.56317	1	0	Yes	Yes	0.88778	0.9821	0.8996	0.7307	0.9107	0.9744	0	0	OPRM1	none	none	OPRM1	1	0	0	1	0	Zbtb12	0	0	0
menstrual_symptoms.fever:chr6:154333183-154460737	rs497332	6	154431393	G	C	0.975	0.92	0.92	No	0.977	0.933	0.9776	0.9618	3.14313e-05	1	rs17181171	-0.843403	0.202603	0.430244	3.14313e-05	0.685487	0.453318	0.743368	0.56317	1	0	Yes	Yes	0.941094	0.9821	0.9026	0.9259	0.9193	0.9744	0	0	OPRM1	none	none	OPRM1	1	0	0	0	0	SIX5_disc4	0	0	0
menstrual_symptoms.fever:chr6:154333183-154460737	rs3070806	6	154432887	T	TTTTA	0.975	0.92	0.92	No	0.977	0.933	0.9776	0.9618	3.14313e-05	1	rs17181171	-0.843403	0.202603	0.430244	3.14313e-05	0.685487	0.453318	0.743368	0.56317	1	0	Yes	Yes	0.940895	0.9821	0.9026	0.9259	0.9179	0.9744	0	0	OPRM1	none	none	OPRM1	1	0	0	0	0	15	0	0	0
menstrual_symptoms.fever:chr6:154333183-154460737	rs645189	6	154433986	G	A	0.975	0.92	0.92	No	0.977	0.933	0.9776	0.9618	3.14313e-05	1	rs17181171	-0.843403	0.202603	0.430244	3.14313e-05	0.685487	0.453318	0.743368	0.56317	1	0	Yes	Yes	0.909345	0.9821	0.8996	0.8109	0.9135	0.9744	0	0	OPRM1	none	none	OPRM1	1	0	0	0	0	4	0	0	0
menstrual_symptoms.fever:chr6:154333183-154460737	rs606148	6	154435987	C	A	0.975	0.92	0.92	No	0.977	0.933	0.9776	0.9618	3.14313e-05	1	rs17181171	-0.843403	0.202603	0.430244	3.14313e-05	0.685487	0.453318	0.743368	0.56317	1	0	Yes	Yes	0.941094	0.9821	0.9026	0.9259	0.9193	0.9744	0	0	OPRM1	none	IPCEF1	OPRM1,IPCEF1	1	0	0	0	0	19	0	0	0
menstrual_symptoms.fever:chr6:154333183-154460737	rs617648	6	154436236	C	T	0.975	0.92	0.92	No	0.977	0.933	0.9776	0.9618	3.14313e-05	1	rs17181171	-0.843403	0.202603	0.430244	3.14313e-05	0.685487	0.453318	0.743368	0.56317	1	0	Yes	Yes	0.908946	0.9821	0.8986	0.8101	0.9135	0.9744	0	0	OPRM1	none	IPCEF1	OPRM1,IPCEF1	1	0	0	0	0	CTCF_disc8;Rad21_disc2;Rad21_disc5	0	0	0
menstrual_symptoms.fever:chr6:154333183-154460737	rs514269	6	154436493	G	C	0.975	0.92	0.92	No	0.977	0.933	0.9776	0.9618	3.14313e-05	1	rs17181171	-0.843403	0.202603	0.430244	3.14313e-05	0.685487	0.453318	0.743368	0.56317	1	0	Yes	Yes	0.909145	0.9821	0.8996	0.8101	0.9135	0.9744	0	0	OPRM1	none	IPCEF1	OPRM1,IPCEF1	1	0	0	0	0	0	0	0	0
menstrual_symptoms.fever:chr6:154333183-154460737	rs632395	6	154437252	G	A	0.975	0.92	0.92	No	0.977	0.933	0.9776	0.9618	3.14313e-05	1	rs17181171	-0.843403	0.202603	0.430244	3.14313e-05	0.685487	0.453318	0.743368	0.56317	1	0	Yes	Yes	0.909145	0.9821	0.8996	0.8101	0.9135	0.9744	0	0	OPRM1	none	IPCEF1	OPRM1,IPCEF1	1	0	0	0	0	0	0	0	0
menstrual_symptoms.fever:chr6:154333183-154460737	rs599945	6	154442570	A	C	0.975	0.92	0.92	No	0.977	0.933	0.9776	0.9618	3.14313e-05	1	rs17181171	-0.843403	0.202603	0.430244	3.14313e-05	0.685487	0.453318	0.743368	0.56317	1	0	Yes	Yes	0.909545	0.9821	0.8996	0.8116	0.9135	0.9744	0	0	OPRM1	none	IPCEF1,CNKSR3	OPRM1,IPCEF1,CNKSR3	1	0	0	0	0	0	0	0	0
menstrual_symptoms.fever:chr6:154333183-154460737	rs613341	6	154443279	C	T	0.975	0.92	0.92	No	0.977	0.933	0.9776	0.9618	3.14313e-05	1	rs17181171	-0.843403	0.202603	0.430244	3.14313e-05	0.685487	0.453318	0.743368	0.56317	1	0	Yes	Yes	0.940495	0.9821	0.9026	0.9251	0.9179	0.9734	0	0	OPRM1	none	IPCEF1,CNKSR3	OPRM1,IPCEF1,CNKSR3	1	0	0	0	0	CTCF_disc9;Myb_2	0	0	0
menstrual_symptoms.fever:chr6:154333183-154460737	rs616585	6	154443882	G	A	0.975	0.92	0.92	No	0.977	0.933	0.9776	0.9618	3.14313e-05	1	rs17181171	-0.843403	0.202603	0.430244	3.14313e-05	0.685487	0.452394	0.741895	0.56317	1	0	Yes	Yes	0.887979	0.9821	0.8996	0.7315	0.9107	0.9744	0	0	OPRM1	none	IPCEF1,CNKSR3	OPRM1,IPCEF1,CNKSR3	1	0	0	0	0	YY1_known6	0	0	0
menstrual_symptoms.fever:chr6:154333183-154460737	rs556716	6	154449420	G	A	0.975	0.92	0.92	No	0.977	0.933	0.9776	0.9618	3.14313e-05	1	rs17181171	-0.843403	0.202603	0.430244	3.14313e-05	0.685487	0.453318	0.743368	0.56317	1	0	Yes	Yes	0.9377	0.9821	0.8956	0.9221	0.915	0.9724	0	0	OPRM1	none	IPCEF1,CNKSR3	OPRM1,IPCEF1,CNKSR3	1	0	0	0	0	Irf_known5;Klf7	0	0	0
menstrual_symptoms.fever:chr6:154333183-154460737	rs666446	6	154450391	G	A	0.975	0.92	0.92	No	0.977	0.933	0.9776	0.9618	3.14313e-05	1	rs17181171	-0.843403	0.202603	0.430244	3.14313e-05	0.685487	0.453318	0.743368	0.56317	1	0	Yes	Yes	0.933906	0.9821	0.8956	0.9092	0.9135	0.9714	0	0	OPRM1	none	IPCEF1,CNKSR3	OPRM1,IPCEF1,CNKSR3	1	0	0	0	0	8	0	0	0
menstrual_symptoms.fever:chr6:154333183-154460737	rs628618	6	154450956	T	C	0.975	0.92	0.92	No	0.977	0.933	0.9776	0.9618	3.14313e-05	1	rs17181171	-0.843403	0.202603	0.430244	3.14313e-05	0.685487	0.453318	0.743368	0.56317	1	0	Yes	Yes	0.933706	0.9821	0.8946	0.9092	0.9135	0.9714	0	0	OPRM1	none	IPCEF1,CNKSR3	OPRM1,IPCEF1,CNKSR3	1	0	0	0	0	Nkx2_11	0	0	0
menstrual_symptoms.fever:chr6:154333183-154460737	rs511420	6	154424032	C	T	0.025	0.92	0.92	No	0.02312	0.06696	0.02236	0.03822	3.21769e-05	1	rs17181171	0.842319	0.202603	2.32174	3.21769e-05	0.694605	0.454795	0.743862	0.562593	1	0	Yes	Yes	0.086861	0.0179	0.1004	0.1725	0.0908	0.0256	0	0	OPRM1	none	none	OPRM1	1	0	0	0	0	Pax-4_5;SPIB;STAT_known13	0	0	0
menstrual_symptoms.fever:chr6:154333183-154460737	rs590761	6	154426221	C	T	0.975	0.92	0.92	No	0.9769	0.933	0.9776	0.9618	3.21769e-05	1	rs17181171	-0.842319	0.202603	0.430711	3.21769e-05	0.694605	0.454795	0.743862	0.562593	1	0	Yes	Yes	0.913139	0.9821	0.8996	0.8275	0.9092	0.9744	0	0	OPRM1	none	none	OPRM1	1	0	0	0	0	8	0	0	0
menstrual_symptoms.fever:chr6:154333183-154460737	rs71021021	6	154429085	A	AT	0.975	0.92	0.92	No	0.9769	0.933	0.9776	0.9618	3.21769e-05	1	rs17181171	-0.842319	0.202603	0.430711	3.21769e-05	0.694605	0.454795	0.743862	0.562593	1	0	Yes	Yes	0.929113	0.9821	0.9026	0.8835	0.9135	0.9744	0	0	OPRM1	none	none	OPRM1	1	0	0	1	0	13	0	0	0
menstrual_symptoms.fever:chr6:154333183-154460737	rs11356195	6	154447329	G	GA	0.974	0.91	0.91	No	0.9769	0.933	0.9776	0.9618	3.25559e-05	1	rs17181171	-0.841776	0.202603	0.430944	3.25559e-05	0.688962	0.452394	0.741895	0.561473	1	0	Yes	Yes	0.920128	0.9812	0.8996	0.8563	0.9092	0.9724	0	0	OPRM1	none	IPCEF1,CNKSR3	OPRM1,IPCEF1,CNKSR3	1	0	0	0	0	5	0	0	0
menstrual_symptoms.fever:chr6:154333183-154460737	rs641457	6	154451506	T	C	0.975	0.92	0.92	No	0.977	0.933	0.9776	0.9618	3.26346e-05	1	rs17181171	-0.841664	0.202603	0.430993	3.26346e-05	0.691437	0.452394	0.741895	0.56154	1	0	Yes	Yes	0.933706	0.9821	0.8946	0.9092	0.9135	0.9714	0	0	OPRM1	none	IPCEF1,CNKSR3	OPRM1,IPCEF1,CNKSR3	1	0	0	0	0	0	0	0	0
menstrual_symptoms.fever:chr6:154333183-154460737	rs636433	6	154452486	G	A	0.975	0.92	0.92	No	0.977	0.933	0.9776	0.9618	3.26346e-05	1	rs17181171	-0.841664	0.202603	0.430993	3.26346e-05	0.691437	0.452394	0.741895	0.56154	1	0	Yes	Yes	0.935503	0.9821	0.8946	0.916	0.915	0.9703	0	0	OPRM1	none	IPCEF1,CNKSR3	OPRM1,IPCEF1,CNKSR3	1	0	0	0	0	6	1	0	0
menstrual_symptoms.fever:chr6:154333183-154460737	rs635522	6	154452687	C	T	0.975	0.92	0.92	No	0.977	0.933	0.9776	0.9618	3.26346e-05	1	rs17181171	-0.841664	0.202603	0.430993	3.26346e-05	0.691437	0.452394	0.741895	0.56154	1	0	Yes	Yes	0.866214	0.9821	0.8917	0.6634	0.9006	0.9703	0	0	OPRM1	none	IPCEF1,CNKSR3	OPRM1,IPCEF1,CNKSR3	1	0	0	0	0	Irf_known5	0	0	0
menstrual_symptoms.fever:chr6:154333183-154460737	rs620496	6	154453827	T	G	0.975	0.92	0.92	No	0.977	0.933	0.9776	0.9618	3.26346e-05	1	rs17181171	-0.841664	0.202603	0.430993	3.26346e-05	0.691437	0.452394	0.741895	0.56154	1	0	Yes	Yes	0.933307	0.9812	0.8946	0.9092	0.9135	0.9703	0	0	OPRM1	none	IPCEF1,CNKSR3	OPRM1,IPCEF1,CNKSR3	1	0	0	0	0	6	0	0	0
menstrual_symptoms.fever:chr6:154333183-154460737	rs592750	6	154454099	A	T	0.975	0.92	0.92	No	0.977	0.933	0.9776	0.9618	3.26346e-05	1	rs17181171	-0.841664	0.202603	0.430993	3.26346e-05	0.691437	0.452394	0.741895	0.56154	1	0	Yes	Yes	0.933307	0.9812	0.8946	0.9092	0.9135	0.9703	0	0	OPRM1	none	IPCEF1,CNKSR3	OPRM1,IPCEF1,CNKSR3	1	0	0	0	0	4	0	0	0
menstrual_symptoms.fever:chr6:154333183-154460737	rs608288	6	154454251	G	A	0.975	0.92	0.92	No	0.977	0.933	0.9776	0.9618	3.26346e-05	1	rs17181171	-0.841664	0.202603	0.430993	3.26346e-05	0.691437	0.452394	0.741895	0.56154	1	0	Yes	Yes	0.935703	0.9812	0.8946	0.9175	0.915	0.9703	0	0	OPRM1	none	IPCEF1,CNKSR3	OPRM1,IPCEF1,CNKSR3	1	0	0	0	0	4	0	0	0
menstrual_symptoms.fever:chr6:154333183-154460737	rs200331479	6	154451307	TTC	T	0.973	0.86	0.87	No	0.977	0.933	0.9775	0.9618	3.32525e-05	1	rs17181171	-0.840795	0.202603	0.431367	3.32525e-05	0.696648	0.45387	0.74239	0.560905	1	0	Yes	Yes	0.928315	0.9792	0.8907	0.9024	0.9035	0.9673	0	0	OPRM1	none	IPCEF1,CNKSR3	OPRM1,IPCEF1,CNKSR3	1	0	0	0	0	9	0	0	0
menstrual_symptoms.fever:chr6:154333183-154460737	rs625109	6	154456706	T	C	0.975	0.92	0.92	No	0.9769	0.933	0.9776	0.9618	3.42551e-05	1	rs17181171	-0.836424	0.201881	0.433257	3.42551e-05	0.703964	0.451482	0.740435	0.55982	1	0	Yes	Yes	0.935703	0.9821	0.8946	0.916	0.9164	0.9703	0	0	OPRM1	none	IPCEF1,CNKSR3	OPRM1,IPCEF1,CNKSR3	1	0	0	0	0	8	0	0	0
menstrual_symptoms.fever:chr6:154333183-154460737	rs541625209;rs556058195	6	154377232	CTCTTTTCTTT	CTCTTT	0.026	0.88	0.89	No	0.0241	0.06696	0.02401	0.0414	3.61699e-05	1	rs17181171	0.82144	0.198863	2.27377	3.61699e-05	0.580864	0.421677	0.696415	0.545918	1	0	No	Yes	0.0842652	0.0258	0.1531	0.093	0.1254	0.0327			OPRM1	none	none	OPRM1	0	0	0	0	0		-9999	0	0
menstrual_symptoms.fever:chr6:154333183-154460737	rs649840	6	154451812	C	A	0.975	0.92	0.92	No	0.9768	0.933	0.9776	0.9618	3.63321e-05	1	rs17181171	-0.833696	0.201881	0.434441	3.63321e-05	0.708884	0.450565	0.738973	0.556894	1	0	Yes	Yes	0.853235	0.9821	0.8907	0.618	0.8963	0.9693	0	0	OPRM1	none	IPCEF1,CNKSR3	OPRM1,IPCEF1,CNKSR3	1	0	0	0	0	0	0	0	0
menstrual_symptoms.fever:chr6:154333183-154460737	rs681973	6	154460262	T	C	0.975	0.92	0.92	No	0.9768	0.933	0.9776	0.9618	3.63321e-05	1	rs17181171	-0.833696	0.201881	0.434441	3.63321e-05	0.708884	0.450565	0.738973	0.556894	1	0	Yes	Yes	0.933906	0.9821	0.8946	0.91	0.915	0.9703	0	0	OPRM1	none	IPCEF1,CNKSR3	OPRM1,IPCEF1,CNKSR3	1	0	0	0	0	8	0	0	0
menstrual_symptoms.fever:chr6:154333183-154460737	rs544093	6	154457493	T	G	0.976	1	1	Yes	0.9768	0.933	0.9775	0.9618	3.64389e-05	1	rs17181171	-0.833559	0.201881	0.4345	3.64389e-05	0.709108	0.449645	0.737512	0.556746	1	0	Yes	Yes	0.921526	0.9812	0.8946	0.8684	0.9092	0.9683	0	0	OPRM1	none	IPCEF1,CNKSR3	OPRM1,IPCEF1,CNKSR3	1	0	0	0	0	AIRE_2	1	0	0
menstrual_symptoms.fever:chr6:154333183-154460737	rs61513712	6	154454255	C	CA	0.961	0.64	0.68	No	0.972	0.9241	0.9744	0.9618	8.59212e-05	1	rs17181171	-0.770299	0.196142	0.462875	8.59212e-05	0.694271	0.379382	0.625501	0.507198	1	0	Yes	Yes	0.84345	0.9643	0.8459	0.6906	0.8516	0.9172	0	0	OPRM1	none	IPCEF1,CNKSR3	OPRM1,IPCEF1,CNKSR3	1	0	0	0	0	10	0	0	0
[truncated: 21 more columns]
