# Supplementary material for: Japanese GWAS identifies variants for bust-size, dysmenorrhea, and menstrual fever that are eQTLs for relevant protein-coding or long non-coding RNAs
Source: Sci Rep. 2018 May 31;8:8502. doi: 10.1038/s41598-018-25065-9 (PMC5981393; doi:10.1038/s41598-018-25065-9)
Supplement: Supplementary file 3 — Worksheets S7-S10 [file 41598_2018_25065_MOESM3_ESM.xlsx]

## Sheet: Worksheets S9-S14 legend
Column name	Description
Phenotype	Phenotype analyzed in GWAS
Main locus gene	Main gene used in describing the locus
Chr	Chromosome
Analysis start (bp)	Start of region used in colocalization analysis
Analysis end (bp)	End of region used in colocalization analysis
eQTL gene	Gene analyzed in GTExPortal eQTL analysis
SNP ct.	Number of SNPs analyzed in colocalization analysis
max(r2equiv | RSS)	At each SNP min(r2equiv | RSS) was calculated, and then the maximum value observed across a signal's SNPs recorded
PP.H0.abf	Posterior-probability that neither trait has a genetic association in the region
PP.H1.abf	Posterior-probability that only trait 1 (GWAS) has a genetic association in the region
PP.H2.abf	Posterior-probability that only trait 2 (eQTL) has a genetic association in the region
PP.H3.abf	Posterior-probability that both traits are associated, but with different causal variants
PP.H4.abf	Posterior-probability that both traits are associated and share a single causal variant
Variant ID	GTExPortal variant ID
SNP pos. (bp)	0-base SNP position in GRCh37 build of the human genome reference sequence
SNP rsid	SNP rsid in dbSNP Build 147
A1 (ALT)	Effect allele in GWAS and eQTL analyses (set to b37 Alternate allele)
A2 (REF)	Other allele in GWAS and eQTL analyses (set to b37 Reference allele)
Coloc. Rank	Rank of SNP after sorting on PP.H4.abf column
GWAS P	P-value in GWAS analysis of phenotype
GWAS r2	LD r2 in Japanese samples to top GWAS SNP
GWAS r2equiv	GWAS r2equiv to top GWAS SNP
FE P	P-value from Fixed-effects analysis of multi-tissue meta-analysis
RE P	P-value from Random-effects analysis of multi-tissue meta-analysis
RE2 P	P-value from Metasoft RE2 multi-tissue meta-analysis
eQTL r2	LD r2 in 1000G EUR or AFR samples to top SNP in eQTL signal
EAS AF	Alternate allele-frequency in 1000 Genomes East Asian ancestry samples
EUR AF	Alternate allele-frequency in 1000 Genomes European ancestry samples
AFR AF	Alternate allele-frequency in 1000 Genomes African ancestry samples
AMR AF	Alternate allele-frequency in 1000 Genomes Admixed American ancestry samples
SAS AF	Alternate allele-frequency in 1000 Genomes Southeast Asian ancestry samples
V.df1	Variance of the GWAS effect-size estimate
z.df1	Z-score of the GWAS association
r.df1	Shrinkage factor (ratio of the variance of the prior and total variance) of the GWAS statistics
lABF.df1	log Approximate Bayes Factor for the GWAS statistics
V.df2	Variance of the eQTL effect-size estimate
z.df2	Z-score of the eQTL association
r.df2	Shrinkage factor (ratio of the variance of the prior and total variance) of the eQTL statistics
lABF.df2	log Approximate Bayes Factor for the eQTL statistics
SNP PP (H4)	Posterior probability of the SNP being causal for the GWAS and eQTL signals
Freq	Frequency of the effect allele in the GWAS data
b_GWAS	Effect size from GWAS
se_GWAS	SE from GWAS
p_GWAS	p-value from GWAS
b_eQTL	effect size from eQTL study
se_eQTL	SE from eQTL study
p_eQTL	p-value from eQTL study
b_SMR	effect size from SMR
se_SMR	SE from SMR
p_SMR	p-value from SMR
p_HEIDI	p-value from HEIDI (HEterogeneity In Depedent Instruments) test
nsnp_HEIDI	number of SNPs used in the HEIDI test

## Sheet: Worksheet S9
Phenotype	Main locus gene(s)	Chr	Analysis start (bp)	Analysis end (bp)	Cond. SNP idx.	eQTL beta used	min. eQTL peak analyzed	eQTL gene	SNP ct.	max(r2equiv | RSS)	PP.H0.abf	PP.H1.abf	PP.H2.abf	PP.H3.abf	PP.H4.abf	Top SMR SNP	b_GWAS	se_GWAS	p_GWAS	b_eQTL	se_eQTL	p_eQTL	b_SMR	se_SMR	p_SMR	p_HEIDI	nsnp_HEIDI
Bust size	CCDC170	6	151500000	152300000	1	TRUE	3	CCDC170	16	0.738775	9.40869e-42	3.91163e-34	2.35319e-10	0.00879209	0.991208	6_151934085_TCTTTGTTTG_T_b37	0.2027	0.0276	2.376e-13	0.101796	0.00783083	1.23321e-38	1.99124	0.311409	1.61305e-10	4.53534e-05	5
Bust size	ZNF703	8	36600000	37150000	1	TRUE	1	RP11-419C23.1	38	0.998432	3.27085e-05	0.0824169	5.672e-06	0.0133878	0.904157	8_36846109_C_T_b37	-0.1555	0.02724	1.206e-08	-0.140465	0.0367739	0.000133617	1.10704	0.34872	0.00150056
Bust size	ZNF703	8	36600000	37150000	1	TRUE	1	ZNF703	50	0.996499	3.18512e-07	0.00080263	7.31738e-06	0.0174576	0.981732	8_36858140_C_G_b37	-0.1581	0.02718	6.246e-09	-0.0475888	0.0090728	1.56099e-07	3.32221	0.852862	9.80498e-05	0.105639	4
Dysmenorrhea (pain severity)	IL1	2	113420000	113750000	1	TRUE	1	IL1A	173	0.976218	1.71019e-32	9.54739e-22	6.12468e-13	0.0332252	0.966775	2_113553668_A_G_b37	-0.422444	0.0517701	3.35003e-16	-0.146318	0.0139524	9.91568e-26	2.88716	0.448312	1.19406e-10	1.8674e-09	15
Dysmenorrhea (pain severity)	NGF	1	115700000	116000000	1	FALSE	1	RP4-663N10.1	29	0.979034	1.98512e-25	7.45184e-12	6.40622e-16	0.0230711	0.976929
Menstrual (QOL impact): fever	OPRM1	6	154150000	154600000	1	TRUE	1	OPRM1	89	0.887435	1.75063e-08	1.62056e-07	0.00477103	0.0432134	0.952015	6_154398647_G_C_b37	0.891275	0.169442	1.44014e-07	-0.228762	0.0332658	6.12138e-12	-3.89608	0.932528	2.94116e-05	0.596364	3

## Sheet: Worksheet S10
Phenotype	Main locus gene	Chr	Analysis start (bp)	Analysis end (bp)	eQTL peak num.	Min. eQTL peak num. analyzed	Cond. SNP idx.	eQTL beta used	eQTL gene	Variant ID	SNP pos. (bp)	SNP rsid	A1 (ALT)	A2 (REF)	SNP ct.	GWAS P	GWAS r2	GWAS r2equiv	FE P	RE P	RE2 P	eQTL r2	eQTL RSS	V.df1	z.df1	r.df1	lABF.df1	V.df2	z.df2	r.df2	SNP.PP.H4
Bust size	CCDC170	6	151500000	152300000	3	3	1	TRUE	CCDC170	6_151934085_TCTTTGTTTG_T_b37	151934085	rs5880935	TCTTTGTTTG	T	16	2.376e-13	0.493143	0.704134	1.23322e-38	5.82703e-24	4.90148e-40	1	1	0.00076176	7.3442	0.985721	24.4591	6.13219e-05	12.9994	0.997282	0.815891
Bust size	CCDC170	6	151500000	152300000	3	3	1	TRUE	CCDC170	6_151939873_C_T_b37	151939873	rs6906130	C	T	16	8.494e-14	0.524137	0.736075	4.7883e-37	1.89208e-25	7.12833e-38	0.909227	0.971363	0.000764523	7.48282	0.98567	25.4724	6.14507e-05	12.7165	0.997276	0.0597849
Bust size	CCDC170	6	151500000	152300000	3	3	1	TRUE	CCDC170	6_151947068_G_A_b37	151947068	rs7752591	G	A	16	1.147e-13	0.548629	0.738775	4.7435e-37	9.00201e-27	1.84096e-37	0.892014	0.965811	0.000761208	7.4411	0.985731	25.1651	6.24707e-05	12.7172	0.997231	0.0445819
Bust size	CCDC170	6	151500000	152300000	3	3	1	TRUE	CCDC170	6_151939181_G_A_b37	151939181	rs3734804	G	A	16	2.047e-13	0.525569	0.720956	5.34477e-37	1.94094e-25	7.98771e-38	0.909227	0.970698	0.00076729	7.36462	0.985619	24.6079	6.14463e-05	12.7079	0.997276	0.0225819
Bust size	CCDC170	6	151500000	152300000	3	3	1	TRUE	CCDC170	6_151939560_T_C_b37	151939560	rs6932260	T	C	16	2.393e-13	0.524119	0.717973	5.34477e-37	1.94094e-25	7.98771e-38	0.909227	0.970698	0.000765076	7.34273	0.98566	24.4489	6.14463e-05	12.7079	0.997276	0.019263
Bust size	CCDC170	6	151500000	152300000	3	3	1	TRUE	CCDC170	6_151939770_T_C_b37	151939770	rs6932603	T	C	16	2.393e-13	0.524119	0.717973	5.34477e-37	1.94094e-25	7.98771e-38	0.9059	0.970698	0.000765076	7.34273	0.98566	24.4489	6.14463e-05	12.7079	0.997276	0.019263
Bust size	CCDC170	6	151500000	152300000	3	3	1	TRUE	CCDC170	6_151943453_C_G_b37	151943453	rs9371225	C	G	16	2.467e-13	0.524887	0.717774	5.34477e-37	1.94094e-25	7.98771e-38	0.902177	0.970698	0.000764523	7.33816	0.98567	24.4157	6.14463e-05	12.7079	0.997276	0.0186339
Bust size	CCDC170	6	151500000	152300000	3	3	1	TRUE	CCDC170	6_151933175_A_G_b37	151933175	rs1038304	A	G	16	1.225e-11	0.43375	0.616944	2.48038e-33	7.76762e-20	6.94768e-35	0.785349	0.930353	0.000751856	6.79066	0.985904	20.6006	6.30965e-05	12.0297	0.997204	9.63205e-08
Bust size	CCDC170	6	151500000	152300000	3	3	1	TRUE	CCDC170	6_151932778_A_G_b37	151932778	rs1023940	A	G	16	1.502e-11	0.434092	0.611116	2.89093e-33	8.27015e-20	8.18695e-35	0.771358	0.929354	0.000751856	6.76149	0.985904	20.4057	6.30897e-05	12.0171	0.997204	6.81114e-08
Bust size	CCDC170	6	151500000	152300000	3	3	1	TRUE	CCDC170	6_151919377_A_G_b37	151919377	rs9397065	A	G	16	0.2217	0.0807082	0.00149933	1.88571e-37	7.5053e-22	2.20009e-38	0.216895	0.978198	0.00100109	1.22219	0.981319	-1.2572	7.69062e-05	12.7892	0.996594	3.92335e-13
Bust size	CCDC170	6	151500000	152300000	4	3	1	TRUE	CCDC170	6_151838856_C_T_b37	151838856	rs57521493	C	T	16	0.0002439	0.176404	0.224787	2.11815e-13	6.61824e-07	2.93352e-16	0.774192	0.870991	0.00128737	3.67057	0.976104	4.70854	0.000134177	-7.34113	0.994072	3.48246e-34
Bust size	ZNF703	8	36600000	37150000	1	1	1	TRUE	RP11-419C23.1	8_36847709_T_C_b37	36847709	rs10086016	T	C	38	7.196e-09	0.997761	0.992505	0.000184019	0.183366	7.31873e-07	1	1	0.000741473	-5.79508	0.986096	14.4202	0.00134701	-3.73999	0.943514	0.115556
Bust size	ZNF703	8	36600000	37150000	1	1	1	TRUE	RP11-419C23.1	8_36858483_A_G_b37	36858483	rs13365225	A	G	38	6.246e-09	0.999814	1	0.000221101	0.199978	7.61667e-07	0.989828	0.998432	0.000738752	-5.81678	0.986146	14.5435	0.00140627	-3.69361	0.941176	0.111574
Bust size	ZNF703	8	36600000	37150000	1	1	1	TRUE	RP11-419C23.1	8_36854711_T_G_b37	36854711	rs10092900	T	G	38	6.246e-09	0.999814	1	0.000230595	0.196375	9.38167e-07	0.993206	0.990202	0.000738752	-5.81678	0.986146	14.5435	0.00140882	-3.6829	0.941075	0.107521
Bust size	ZNF703	8	36600000	37150000	1	1	1	TRUE	RP11-419C23.1	8_36853213_C_T_b37	36853213	rs10096213	C	T	38	6.246e-09	0.999814	1	0.00023593	0.17395	1.43833e-06	1	0.973128	0.000738752	-5.81678	0.986146	14.5435	0.00135775	-3.67708	0.94309	0.10498
Bust size	ZNF703	8	36600000	37150000	1	1	1	TRUE	RP11-419C23.1	8_36851901_C_A_b37	36851901	rs10955009	C	A	38	9.578e-09	0.998133	0.977369	0.000154093	0.169827	7.92642e-07	1	0.996863	0.000740928	-5.74945	0.986106	14.1603	0.00135705	-3.78437	0.943118	0.104378
Bust size	ZNF703	8	36600000	37150000	1	1	1	TRUE	RP11-419C23.1	8_36853217_G_C_b37	36853217	rs10095380	G	C	38	6.246e-09	0.999814	1	0.000248437	0.182095	1.23631e-06	1	0.979207	0.000738752	-5.81678	0.986146	14.5435	0.00135854	-3.66386	0.943058	0.10029
Bust size	ZNF703	8	36600000	37150000	1	1	1	TRUE	RP11-419C23.1	8_36846109_C_T_b37	36846109	rs7816345	C	T	38	1.206e-08	0.995156	0.965172	0.000133617	0.157586	8.37568e-07	1	0.994689	0.000742018	-5.70852	0.986086	13.9294	0.00135233	-3.81968	0.943304	0.0940209
Bust size	ZNF703	8	36600000	37150000	1	1	1	TRUE	RP11-419C23.1	8_36848038_T_C_b37	36848038	rs28735403	T	C	38	6.246e-09	0.999814	1	0.000416953	0.225176	1.49393e-06	1	0.971599	0.000738752	-5.81678	0.986146	14.5435	0.00135127	-3.52912	0.943346	0.0634546
Bust size	ZNF703	8	36600000	37150000	1	1	1	TRUE	RP11-419C23.1	8_36848357_T_C_b37	36848357	rs16885613	T	C	38	6.246e-09	0.999814	1	0.000419702	0.23634	1.15644e-06	1	0.981878	0.000738752	-5.81678	0.986146	14.5435	0.00136354	-3.52739	0.942861	0.0631685
Bust size	ZNF703	8	36600000	37150000	1	1	1	TRUE	RP11-419C23.1	8_36858140_C_G_b37	36858140	rs10087804	C	G	38	6.246e-09	0.999814	1	0.000638591	0.214192	6.74704e-06	0.954025	0.9089	0.000738752	-5.81678	0.986146	14.5435	0.00143668	-3.41467	0.93998	0.0440233
Bust size	ZNF703	8	36600000	37150000	1	1	1	TRUE	RP11-419C23.1	8_36859186_T_C_b37	36859186	rs12681990	T	C	38	1.283e-08	0.987419	0.961895	0.000395775	0.157935	5.35336e-06	0.966157	0.918778	0.000736037	-5.69849	0.986197	13.8709	0.0014342	-3.54289	0.940077	0.0341636
Bust size	ZNF703	8	36600000	37150000	1	1	1	TRUE	RP11-419C23.1	8_36846435_A_G_b37	36846435	rs75772194	A	G	38	8.334e-09	0.996838	0.984734	0.00107441	0.237275	5.85376e-06	0.992261	0.914975	0.00073984	-5.76838	0.986126	14.2674	0.00155532	-3.27029	0.935344	0.0214869
Bust size	ZNF703	8	36600000	37150000	1	1	1	TRUE	RP11-419C23.1	8_36849946_C_G_b37	36849946	rs4286946	C	G	38	8.334e-09	0.996838	0.984734	0.00134599	0.251026	6.12e-06	0.992261	0.913076	0.00073984	-5.76838	0.986126	14.2674	0.00155708	-3.20599	0.935275	0.0176878
Bust size	ZNF703	8	36600000	37150000	1	1	1	TRUE	RP11-419C23.1	8_36847115_T_C_b37	36847115	rs10110651	T	C	38	6.246e-09	0.999814	1	0.00186277	0.335486	2.94098e-06	1	0.943907	0.000738752	-5.81678	0.986146	14.5435	0.00144528	-3.11128	0.939642	0.0173806
Bust size	ZNF703	8	36600000	37150000	1	1	1	TRUE	RP11-419C23.1	8_36832310_G_A_b37	36832310	rs56687477	G	A	38	2.339e-07	0.809816	0.798841	0.00375786	0.304885	1.23487e-05	0.894871	0.882616	0.00078456	-5.17672	0.9853	11.0923	0.00164778	-2.8978	0.931763	0.000310294
Bust size	ZNF703	8	36600000	37150000	1	1	1	TRUE	RP11-419C23.1	8_36825080_A_G_b37	36825080	rs10090367	A	G	38	0.0002237	0.556202	0.383624	0.00742543	0.358802	7.75229e-05	0.850517	0.797933	0.000890426	-3.69303	0.983349	4.65804	0.00149746	-2.67713	0.937599	2.74258e-07
Bust size	ZNF703	8	36600000	37150000	1	1	1	TRUE	RP11-419C23.1	8_36820557_A_C_b37	36820557	rs61317487	A	C	38	0.0002237	0.556202	0.383624	0.0076643	0.343906	0.000117221	0.850517	0.777729	0.000890426	-3.69303	0.983349	4.65804	0.00149484	-2.66652	0.937702	2.66942e-07
Bust size	ZNF703	8	36600000	37150000	1	1	1	TRUE	RP11-419C23.1	8_36778066_CTTG_C_b37	36778066	rs138567109	CTTG	C	38	0.0002723	0.54057	0.375831	0.00704667	0.276574	0.000237639	0.850517	0.742064	0.000897003	-3.64274	0.983228	4.47946	0.00146481	-2.69463	0.938877	2.38376e-07
Bust size	ZNF703	8	36600000	37150000	1	1	1	TRUE	RP11-419C23.1	8_36778319_G_A_b37	36778319	rs11994612	G	A	38	0.0002723	0.54057	0.375831	0.00704667	0.276574	0.000237639	0.850517	0.742064	0.000897003	-3.64274	0.983228	4.47946	0.00146481	-2.69463	0.938877	2.38376e-07
Bust size	ZNF703	8	36600000	37150000	1	1	1	TRUE	RP11-419C23.1	8_36816692_A_C_b37	36816692	rs73676546	A	C	38	0.0002237	0.556202	0.383624	0.00891677	0.355578	0.000140226	0.850517	0.768826	0.000890426	-3.69303	0.983349	4.65804	0.00149218	-2.61523	0.937806	2.34989e-07
Bust size	ZNF703	8	36600000	37150000	1	1	1	TRUE	RP11-419C23.1	8_36823817_C_T_b37	36823817	rs11987974	C	T	38	0.0002237	0.556202	0.383624	0.00891677	0.355578	0.000140226	0.850517	0.768826	0.000890426	-3.69303	0.983349	4.65804	0.00149218	-2.61523	0.937806	2.34989e-07
Bust size	ZNF703	8	36600000	37150000	1	1	1	TRUE	RP11-419C23.1	8_36803060_A_C_b37	36803060	rs12680824	A	C	38	0.0002237	0.556202	0.383624	0.00937661	0.345071	0.000187621	0.850517	0.754158	0.000890426	-3.69303	0.983349	4.65804	0.00149615	-2.598	0.93765	2.25461e-07
Bust size	ZNF703	8	36600000	37150000	1	1	1	TRUE	RP11-419C23.1	8_36797280_T_C_b37	36797280	rs10101721	T	C	38	0.0002237	0.556202	0.383624	0.009386	0.355078	0.000160049	0.850517	0.762196	0.000890426	-3.69303	0.983349	4.65804	0.00149302	-2.59767	0.937773	2.25151e-07
Bust size	ZNF703	8	36600000	37150000	1	1	1	TRUE	RP11-419C23.1	8_36769889_T_C_b37	36769889	rs59595914	T	C	38	0.0002696	0.540511	0.376853	0.00771973	0.331711	0.000211452	0.850517	0.748061	0.0008994	-3.64455	0.983184	4.48696	0.00149012	-2.66408	0.937886	2.23414e-07
Bust size	ZNF703	8	36600000	37150000	1	1	1	TRUE	RP11-419C23.1	8_36771779_G_C_b37	36771779	rs73676538	G	C	38	0.0002696	0.540511	0.376853	0.00771973	0.331711	0.000211452	0.850517	0.748061	0.0008994	-3.64455	0.983184	4.48696	0.00149012	-2.66408	0.937886	2.23414e-07
Bust size	ZNF703	8	36600000	37150000	1	1	1	TRUE	RP11-419C23.1	8_36789733_C_T_b37	36789733	rs16885583	C	T	38	0.0002	0.554386	0.394457	0.0113715	0.374125	0.000162115	0.850517	0.76155	0.000891023	-3.72194	0.983338	4.7637	0.00149396	-2.53107	0.937736	2.13248e-07
Bust size	ZNF703	8	36600000	37150000	1	1	1	TRUE	RP11-419C23.1	8_36776109_C_G_b37	36776109	rs28670015	C	G	38	0.0002696	0.54038	0.376853	0.00843486	0.342733	0.000150035	0.84281	0.765442	0.0008994	-3.64455	0.983184	4.48696	0.00149385	-2.63416	0.93774	2.07546e-07
Bust size	ZNF703	8	36600000	37150000	1	1	1	TRUE	RP11-419C23.1	8_36770703_C_T_b37	36770703	rs73676537	C	T	38	0.0002696	0.54038	0.376853	0.0088538	0.347805	0.000155306	0.850517	0.763709	0.0008994	-3.64455	0.983184	4.48696	0.00151141	-2.61765	0.937054	1.99901e-07
Bust size	ZNF703	8	36600000	37150000	1	1	1	TRUE	RP11-419C23.1	8_36788479_A_G_b37	36788479	rs16885577	A	G	38	0.0002237	0.556202	0.383624	0.0113715	0.374125	0.000162115	0.850517	0.76155	0.000890426	-3.69303	0.983349	4.65804	0.00149396	-2.53107	0.937736	1.91865e-07
Bust size	ZNF703	8	36600000	37150000	1	1	1	TRUE	RP11-419C23.1	8_36790339_G_A_b37	36790339	rs2275960	G	A	38	0.0002237	0.556202	0.383624	0.0113715	0.374125	0.000162115	0.850517	0.76155	0.000890426	-3.69303	0.983349	4.65804	0.00149396	-2.53107	0.937736	1.91865e-07
Bust size	ZNF703	8	36600000	37150000	1	1	1	TRUE	RP11-419C23.1	8_36772568_G_A_b37	36772568	rs16885538	G	A	38	0.0002696	0.54038	0.376853	0.009386	0.355078	0.000160049	0.850517	0.762196	0.0008994	-3.64455	0.983184	4.48696	0.00149302	-2.59767	0.937773	1.89748e-07
Bust size	ZNF703	8	36600000	37150000	1	1	1	TRUE	RP11-419C23.1	8_36776182_A_G_b37	36776182	rs16885545	A	G	38	0.0002696	0.54038	0.376853	0.009386	0.355078	0.000160049	0.850517	0.762196	0.0008994	-3.64455	0.983184	4.48696	0.00149302	-2.59767	0.937773	1.89748e-07
Bust size	ZNF703	8	36600000	37150000	1	1	1	TRUE	RP11-419C23.1	8_36770218_G_A_b37	36770218	rs77917091	G	A	38	0.0002696	0.540511	0.376853	0.00940222	0.33905	0.000286176	0.850517	0.732428	0.0008994	-3.64455	0.983184	4.48696	0.00149409	-2.59707	0.937731	1.89509e-07
Bust size	ZNF703	8	36600000	37150000	1	1	1	TRUE	RP11-419C23.1	8_36803634_G_A_b37	36803634	rs6985141	G	A	38	0.0002237	0.556202	0.383624	0.0119419	0.370667	0.000286624	0.786216	0.732346	0.000890426	-3.69303	0.983349	4.65804	0.00153304	-2.51386	0.936211	1.85555e-07
Bust size	ZNF703	8	36600000	37150000	1	1	1	TRUE	RP11-419C23.1	8_36758946_C_T_b37	36758946	rs56825414	C	T	38	0.0003469	0.532987	0.359721	0.00771123	0.291535	0.000281133	0.836387	0.733355	0.000904205	-3.58164	0.983096	4.26556	0.00170748	-2.66446	0.929465	1.8535e-07
Bust size	ZNF703	8	36600000	37150000	1	1	1	TRUE	RP11-419C23.1	8_36819382_A_G_b37	36819382	rs74499744	A	G	38	0.0002909	0.55448	0.369143	0.0144247	0.436471	0.000104639	0.786216	0.783324	0.000896404	-3.62391	0.983239	4.41196	0.00151127	-2.44651	0.93706	1.23561e-07
Bust size	ZNF703	8	36600000	37150000	1	1	1	TRUE	RP11-419C23.1	8_36819599_TCAA_T_b37	36819599	rs143870860	TCAA	T	38	0.0002237	0.556202	0.383624	0.0198342	0.453934	0.000143265	0.786216	0.767754	0.000890426	-3.69303	0.983349	4.65804	0.00151428	-2.32947	0.936942	1.21696e-07
Bust size	ZNF703	8	36600000	37150000	1	1	1	TRUE	RP11-419C23.1	8_36779848_GA_G_b37	36779848	rs60216672	GA	G	38	0.0003066	0.538521	0.366987	0.0268888	0.389232	0.00152723	0.791646	0.639944	0.000895206	-3.61297	0.983261	4.3725	0.00152586	-2.21313	0.936491	7.15842e-08
Bust size	ZNF703	8	36600000	37150000	1	1	1	TRUE	ZNF703	8_36858140_C_G_b37	36858140	rs10087804	C	G	50	6.246e-09	0.999814	1	1.56099e-07	0.00311564	5.65439e-14	0.954025	0.994538	0.000738752	-5.81678	0.986146	14.5435	8.23155e-05	-5.24522	0.996355	0.363577
Bust size	ZNF703	8	36600000	37150000	1	1	1	TRUE	ZNF703	8_36854711_T_G_b37	36854711	rs10092900	T	G	50	6.246e-09	0.999814	1	4.61421e-07	0.00392782	7.18715e-14	0.977116	0.990378	0.000738752	-5.81678	0.986146	14.5435	8.08059e-05	-5.0417	0.996421	0.127056
Bust size	ZNF703	8	36600000	37150000	1	1	1	TRUE	ZNF703	8_36858483_A_G_b37	36858483	rs13365225	A	G	50	6.246e-09	0.999814	1	4.63479e-07	0.00388479	6.96795e-14	0.970751	0.990916	0.000738752	-5.81678	0.986146	14.5435	8.06961e-05	-5.04084	0.996426	0.126432
Bust size	ZNF703	8	36600000	37150000	1	1	1	TRUE	ZNF703	8_36846435_A_G_b37	36846435	rs75772194	A	G	50	8.334e-09	0.996838	0.984734	5.02551e-07	0.0102484	1.7602e-13	0.992261	0.97469	0.00073984	-5.76838	0.986126	14.2674	9.07902e-05	-5.02533	0.995981	0.0935908
Bust size	ZNF703	8	36600000	37150000	1	1	1	TRUE	ZNF703	8_36849946_C_G_b37	36849946	rs4286946	C	G	50	8.334e-09	0.996838	0.984734	6.16473e-07	0.0108228	2.30431e-13	0.992261	0.969925	0.00073984	-5.76838	0.986126	14.2674	9.08661e-05	-4.98598	0.995978	0.0769476
Bust size	ZNF703	8	36600000	37150000	1	1	1	TRUE	ZNF703	8_36853217_G_C_b37	36853217	rs10095380	G	C	50	6.246e-09	0.999814	1	1.52863e-06	0.00940582	6.86352e-14	1	0.991178	0.000738752	-5.81678	0.986146	14.5435	7.85639e-05	-4.80745	0.99652	0.0397384
Bust size	ZNF703	8	36600000	37150000	1	1	1	TRUE	ZNF703	8_36851901_C_A_b37	36851901	rs10955009	C	A	50	9.578e-09	0.998133	0.977369	1.30528e-06	0.00905082	4.12087e-14	1	1	0.000740928	-5.74945	0.986106	14.1603	7.84693e-05	-4.83895	0.996525	0.0314987
Bust size	ZNF703	8	36600000	37150000	1	1	1	TRUE	ZNF703	8_36853213_C_T_b37	36853213	rs10096213	C	T	50	6.246e-09	0.999814	1	2.05983e-06	0.009906	1.07975e-13	1	0.983279	0.000738752	-5.81678	0.986146	14.5435	7.85888e-05	-4.74746	0.996519	0.0298699
Bust size	ZNF703	8	36600000	37150000	1	1	1	TRUE	ZNF703	8_36846109_C_T_b37	36846109	rs7816345	C	T	50	1.206e-08	0.995156	0.965172	1.24941e-06	0.00863466	6.12514e-14	1	0.993153	0.000742018	-5.70852	0.986086	13.9294	7.83067e-05	-4.84764	0.996532	0.0260523
Bust size	ZNF703	8	36600000	37150000	1	1	1	TRUE	ZNF703	8_36847709_T_C_b37	36847709	rs10086016	T	C	50	7.196e-09	0.997761	0.992505	2.34127e-06	0.00958423	2.30679e-13	1	0.969906	0.000741473	-5.79508	0.986096	14.4202	7.81567e-05	-4.72148	0.996538	0.0233008
Bust size	ZNF703	8	36600000	37150000	1	1	1	TRUE	ZNF703	8_36859186_T_C_b37	36859186	rs12681990	T	C	50	1.283e-08	0.987419	0.961895	1.59789e-06	0.0027422	6.73155e-12	0.951189	0.908182	0.000736037	-5.69849	0.986197	13.8709	8.1675e-05	-4.79859	0.996383	0.0197874
Bust size	ZNF703	8	36600000	37150000	1	1	1	TRUE	ZNF703	8_36848357_T_C_b37	36848357	rs16885613	T	C	50	6.246e-09	0.999814	1	4.58706e-06	0.0124392	8.88061e-13	1	0.945708	0.000738752	-5.81678	0.986146	14.5435	7.86899e-05	-4.58284	0.996515	0.0139031
Bust size	ZNF703	8	36600000	37150000	1	1	1	TRUE	ZNF703	8_36848038_T_C_b37	36848038	rs28735403	T	C	50	6.246e-09	0.999814	1	4.83764e-06	0.011583	3.15444e-12	1	0.922397	0.000738752	-5.81678	0.986146	14.5435	7.78674e-05	-4.57171	0.996551	0.013151
Bust size	ZNF703	8	36600000	37150000	1	1	1	TRUE	ZNF703	8_36832310_G_A_b37	36832310	rs56687477	G	A	50	2.339e-07	0.809816	0.798841	1.87152e-07	0.00227302	3.41983e-12	0.894871	0.920892	0.00078456	-5.17672	0.9853	11.0923	9.73903e-05	-5.21167	0.99569	0.0104305
Bust size	ZNF703	8	36600000	37150000	1	1	1	TRUE	ZNF703	8_36847115_T_C_b37	36847115	rs10110651	T	C	50	6.246e-09	0.999814	1	1.48836e-05	0.029281	5.04819e-14	1	0.996499	0.000738752	-5.81678	0.986146	14.5435	8.35784e-05	-4.33041	0.996299	0.00466018
Bust size	ZNF703	8	36600000	37150000	1	1	1	TRUE	ZNF703	8_36758946_C_T_b37	36758946	rs56825414	C	T	50	0.0003469	0.532987	0.359721	1.57494e-06	0.00381729	3.24468e-10	0.836387	0.831879	0.000904205	-3.58164	0.983096	4.26556	0.000100946	-4.8015	0.995534	1.48749e-06
Bust size	ZNF703	8	36600000	37150000	1	1	1	TRUE	ZNF703	8_36819382_A_G_b37	36819382	rs74499744	A	G	50	0.0002909	0.55448	0.369143	3.76013e-06	0.00242451	1.94366e-09	0.786216	0.794277	0.000896404	-3.62391	0.983239	4.41196	8.89922e-05	-4.62422	0.99606	7.07954e-07
Bust size	ZNF703	8	36600000	37150000	1	1	1	TRUE	ZNF703	8_36803634_G_A_b37	36803634	rs6985141	G	A	50	0.0002237	0.556202	0.383624	9.27367e-06	0.00333522	9.89262e-09	0.786216	0.758564	0.000890426	-3.69303	0.983349	4.65804	8.95247e-05	-4.43345	0.996037	3.83998e-07
Bust size	ZNF703	8	36600000	37150000	1	1	1	TRUE	ZNF703	8_36779848_GA_G_b37	36779848	rs60216672	GA	G	50	0.0003066	0.538521	0.366987	1.4513e-05	0.00624499	7.79527e-10	0.791646	0.813675	0.000895206	-3.61297	0.983261	4.3725	9.09893e-05	-4.33595	0.995972	1.89951e-07
Bust size	ZNF703	8	36600000	37150000	1	1	1	TRUE	ZNF703	8_36825080_A_G_b37	36825080	rs10090367	A	G	50	0.0002237	0.556202	0.383624	1.98891e-05	0.00758042	5.38195e-09	0.850517	0.772108	0.000890426	-3.69303	0.983349	4.65804	8.78919e-05	-4.26613	0.996109	1.8442e-07
Bust size	ZNF703	8	36600000	37150000	1	1	1	TRUE	ZNF703	8_36820557_A_C_b37	36820557	rs61317487	A	C	50	0.0002237	0.556202	0.383624	2.48314e-05	0.00860596	8.07127e-09	0.850517	0.763116	0.000890426	-3.69303	0.983349	4.65804	8.77611e-05	-4.21632	0.996115	1.4932e-07
Bust size	ZNF703	8	36600000	37150000	1	1	1	TRUE	ZNF703	8_36816692_A_C_b37	36816692	rs73676546	A	C	50	0.0002237	0.556202	0.383624	2.57616e-05	0.00886613	7.00507e-09	0.850517	0.766271	0.000890426	-3.69303	0.983349	4.65804	8.77034e-05	-4.20803	0.996117	1.44167e-07
Bust size	ZNF703	8	36600000	37150000	1	1	1	TRUE	ZNF703	8_36823817_C_T_b37	36823817	rs11987974	C	T	50	0.0002237	0.556202	0.383624	2.57616e-05	0.00886613	7.00507e-09	0.850517	0.766271	0.000890426	-3.69303	0.983349	4.65804	8.77034e-05	-4.20803	0.996117	1.44167e-07
Bust size	ZNF703	8	36600000	37150000	1	1	1	TRUE	ZNF703	8_36819599_TCAA_T_b37	36819599	rs143870860	TCAA	T	50	0.0002237	0.556202	0.383624	3.02363e-05	0.00768128	1.03819e-08	0.786216	0.75748	0.000890426	-3.69303	0.983349	4.65804	8.90434e-05	-4.17168	0.996058	1.24748e-07
Bust size	ZNF703	8	36600000	37150000	1	1	1	TRUE	ZNF703	8_36803060_A_C_b37	36803060	rs12680824	A	C	50	0.0002237	0.556202	0.383624	4.17351e-05	0.0086614	2.41534e-08	0.850517	0.738279	0.000890426	-3.69303	0.983349	4.65804	8.78792e-05	-4.09765	0.996109	9.14071e-08
Bust size	ZNF703	8	36600000	37150000	1	1	1	TRUE	ZNF703	8_36797280_T_C_b37	36797280	rs10101721	T	C	50	0.0002237	0.556202	0.383624	4.73004e-05	0.00961184	2.35443e-08	0.850517	0.738867	0.000890426	-3.69303	0.983349	4.65804	8.77879e-05	-4.06858	0.996113	8.11722e-08
Bust size	ZNF703	8	36600000	37150000	1	1	1	TRUE	ZNF703	8_36789733_C_T_b37	36789733	rs16885583	C	T	50	0.0002	0.554386	0.394457	5.66351e-05	0.0104253	2.9279e-08	0.850517	0.733837	0.000891023	-3.72194	0.983338	4.7637	8.78591e-05	-4.02641	0.99611	7.61422e-08
Bust size	ZNF703	8	36600000	37150000	1	1	1	TRUE	ZNF703	8_36778066_CTTG_C_b37	36778066	rs138567109	CTTG	C	50	0.0002723	0.54057	0.375831	4.23059e-05	0.00683599	2.53323e-08	0.850517	0.737182	0.000897003	-3.64274	0.983228	4.47946	8.5901e-05	-4.09451	0.996197	7.46887e-08
Bust size	ZNF703	8	36600000	37150000	1	1	1	TRUE	ZNF703	8_36778319_G_A_b37	36778319	rs11994612	G	A	50	0.0002723	0.54057	0.375831	4.23059e-05	0.00683599	2.53323e-08	0.850517	0.737182	0.000897003	-3.64274	0.983228	4.47946	8.5901e-05	-4.09451	0.996197	7.46887e-08
Bust size	ZNF703	8	36600000	37150000	1	1	1	TRUE	ZNF703	8_36776109_C_G_b37	36776109	rs28670015	C	G	50	0.0002696	0.54038	0.376853	4.4786e-05	0.00930465	2.098e-08	0.84281	0.741515	0.0008994	-3.64455	0.983184	4.48696	8.79885e-05	-4.08129	0.996105	7.21087e-08
Bust size	ZNF703	8	36600000	37150000	1	1	1	TRUE	ZNF703	8_36788479_A_G_b37	36788479	rs16885577	A	G	50	0.0002237	0.556202	0.383624	5.66351e-05	0.0104253	2.9279e-08	0.850517	0.733837	0.000890426	-3.69303	0.983349	4.65804	8.78591e-05	-4.02641	0.99611	6.85071e-08
Bust size	ZNF703	8	36600000	37150000	1	1	1	TRUE	ZNF703	8_36790339_G_A_b37	36790339	rs2275960	G	A	50	0.0002237	0.556202	0.383624	5.66351e-05	0.0104253	2.9279e-08	0.850517	0.733837	0.000890426	-3.69303	0.983349	4.65804	8.78591e-05	-4.02641	0.99611	6.85071e-08
Bust size	ZNF703	8	36600000	37150000	1	1	1	TRUE	ZNF703	8_36772568_G_A_b37	36772568	rs16885538	G	A	50	0.0002696	0.54038	0.376853	4.73004e-05	0.00961184	2.35443e-08	0.850517	0.738867	0.0008994	-3.64455	0.983184	4.48696	8.77879e-05	-4.06858	0.996113	6.84088e-08
Bust size	ZNF703	8	36600000	37150000	1	1	1	TRUE	ZNF703	8_36776182_A_G_b37	36776182	rs16885545	A	G	50	0.0002696	0.54038	0.376853	4.73004e-05	0.00961184	2.35443e-08	0.850517	0.738867	0.0008994	-3.64455	0.983184	4.48696	8.77879e-05	-4.06858	0.996113	6.84088e-08
Bust size	ZNF703	8	36600000	37150000	1	1	1	TRUE	ZNF703	8_36769889_T_C_b37	36769889	rs59595914	T	C	50	0.0002696	0.540511	0.376853	7.50381e-05	0.0100943	5.11408e-08	0.850517	0.720816	0.0008994	-3.64455	0.983184	4.48696	8.72119e-05	-3.95971	0.996139	4.41298e-08
Bust size	ZNF703	8	36600000	37150000	1	1	1	TRUE	ZNF703	8_36771779_G_C_b37	36771779	rs73676538	G	C	50	0.0002696	0.540511	0.376853	7.50381e-05	0.0100943	5.11408e-08	0.850517	0.720816	0.0008994	-3.64455	0.983184	4.48696	8.72119e-05	-3.95971	0.996139	4.41298e-08
Bust size	ZNF703	8	36600000	37150000	1	1	1	TRUE	ZNF703	8_36770218_G_A_b37	36770218	rs77917091	G	A	50	0.0002696	0.540511	0.376853	7.63423e-05	0.00850878	1.04146e-07	0.850517	0.703884	0.0008994	-3.64455	0.983184	4.48696	8.74002e-05	-3.95561	0.996131	4.34645e-08
Bust size	ZNF703	8	36600000	37150000	1	1	1	TRUE	ZNF703	8_36770703_C_T_b37	36770703	rs73676537	C	T	50	0.0002696	0.54038	0.376853	7.88399e-05	0.0106697	6.34423e-08	0.850517	0.715725	0.0008994	-3.64455	0.983184	4.48696	8.85543e-05	-3.94791	0.99608	4.24266e-08
Bust size	ZNF703	8	36600000	37150000	1	1	1	TRUE	ZNF703	8_36663518_C_T_b37	36663518	rs11775036	C	T	50	0.03361	0.203364	0.155488	3.7114e-05	0.00222736	5.78991e-07	0.655481	0.661376	0.00096038	-2.12552	0.982065	0.20792	8.38616e-05	-4.12475	0.996287	1.16692e-09
Bust size	ZNF703	8	36600000	37150000	1	1	1	TRUE	ZNF703	8_36697279_G_T_b37	36697279	rs16885494	G	T	50	0.03313	0.204544	0.156258	5.84601e-05	0.00393387	8.01244e-07	0.673591	0.653035	0.00096038	-2.13133	0.982065	0.220061	8.39201e-05	-4.01894	0.996284	7.69214e-10
Bust size	ZNF703	8	36600000	37150000	1	1	1	TRUE	ZNF703	8_36658914_C_T_b37	36658914	rs16885417	C	T	50	0.0316	0.203171	0.160007	0.000209395	0.00351512	1.50266e-05	0.667898	0.572744	0.00095976	-2.14977	0.982076	0.258537	8.31554e-05	-3.70741	0.996318	2.39959e-10
Dysmenorrhea (pain severity)	IL1	2	113420000	113750000	1	1	1	TRUE	IL1A	2_113553668_A_G_b37	113553668	rs10496444	A	G	173	3.35003e-16	0.984374	0.984303	9.91567e-26	3.09931e-12	5.42476e-27	0.313924	0.976218	0.00268014	-8.16001	0.990173	30.6544	0.000194667	-10.487	0.991422	0.159918
Dysmenorrhea (pain severity)	IL1	2	113420000	113750000	1	1	1	TRUE	IL1A	2_113563361_A_G_b37	113563361	rs10167914	A	G	173	1.93551e-16	0.993651	0.999457	2.74817e-25	3.13848e-13	3.16829e-26	0.288976	0.961346	0.00266908	-8.22601	0.990213	31.1891	0.000198694	-10.3902	0.991246	0.10028
Dysmenorrhea (pain severity)	IL1	2	113420000	113750000	1	1	1	TRUE	IL1A	2_113552678_T_A_b37	113552678	rs13009294	T	A	173	4.75698e-16	0.986192	0.974617	1.33638e-25	8.3647e-12	5.57454e-27	0.313924	0.97599	0.00268007	-8.11755	0.990174	30.3122	0.000194128	-10.4588	0.991446	0.084697
Dysmenorrhea (pain severity)	IL1	2	113420000	113750000	1	1	1	TRUE	IL1A	2_113553165_T_G_b37	113553165	rs12711741	T	G	173	4.75698e-16	0.986192	0.974617	1.33638e-25	8.3647e-12	5.57454e-27	0.313924	0.97599	0.00268007	-8.11755	0.990174	30.3122	0.000194128	-10.4588	0.991446	0.084697
Dysmenorrhea (pain severity)	IL1	2	113420000	113750000	1	1	1	TRUE	IL1A	2_113552158_G_A_b37	113552158	rs10496445	G	A	173	4.69628e-16	0.985509	0.974971	2.49362e-25	3.86757e-13	4.07471e-26	0.313924	0.959207	0.00267752	-8.11911	0.990183	30.3246	0.000197287	-10.3995	0.991308	0.0464753
Dysmenorrhea (pain severity)	IL1	2	113420000	113750000	1	1	1	TRUE	IL1A	2_113547809_C_T_b37	113547809	rs3783512	C	T	173	4.43976e-16	0.984831	0.976523	2.78654e-25	3.7799e-12	1.98997e-26	0.319297	0.965287	0.00267601	-8.12592	0.990188	30.3793	0.000194695	-10.3889	0.991421	0.0439869
Dysmenorrhea (pain severity)	IL1	2	113420000	113750000	1	1	1	TRUE	IL1A	2_113550688_T_C_b37	113550688	rs12478842	T	C	173	4.69628e-16	0.985509	0.974971	2.85147e-25	1.51642e-12	2.62751e-26	0.313924	0.962934	0.00267752	-8.11911	0.990183	30.3246	0.000195122	-10.3867	0.991402	0.0407386
Dysmenorrhea (pain severity)	IL1	2	113420000	113750000	1	1	1	TRUE	IL1A	2_113547470_G_A_b37	113547470	rs3783513	G	A	173	4.67505e-16	0.982788	0.975097	2.97215e-25	1.71162e-12	2.94747e-26	0.319297	0.961959	0.0026741	-8.11966	0.990195	30.3288	0.000194656	-10.3827	0.991423	0.0392348
Dysmenorrhea (pain severity)	IL1	2	113420000	113750000	1	1	1	TRUE	IL1A	2_113536651_A_G_b37	113536651	rs3783543	A	G	173	3.38647e-16	0.977341	0.984004	4.29227e-25	3.64995e-12	3.43595e-26	0.319297	0.960657	0.00267608	8.1587	0.990188	30.6436	0.000194834	10.3476	0.991415	0.0374896
Dysmenorrhea (pain severity)	IL1	2	113420000	113750000	1	1	1	TRUE	IL1A	2_113537600_A_AT_b37	113537600	rs11424837	A	AT	173	4.67505e-16	0.982788	0.975097	3.39337e-25	2.52122e-12	3.36667e-26	0.319297	0.96083	0.0026741	8.11966	0.990195	30.3288	0.000196406	10.37	0.991346	0.0344668
Dysmenorrhea (pain severity)	IL1	2	113420000	113750000	1	1	1	TRUE	IL1A	2_113551716_C_T_b37	113551716	rs4848302	C	T	173	4.69628e-16	0.985509	0.974971	3.45718e-25	3.80689e-12	2.58792e-26	0.313924	0.963062	0.00267752	-8.11911	0.990183	30.3246	0.000194477	-10.3683	0.991431	0.0336967
Dysmenorrhea (pain severity)	IL1	2	113420000	113750000	1	1	1	TRUE	IL1A	2_113535395_G_T_b37	113535395	rs2071376	G	T	173	4.67505e-16	0.982788	0.975097	3.81949e-25	4.23511e-12	2.74855e-26	0.319297	0.962552	0.0026741	8.11966	0.990195	30.3288	0.000194628	10.3587	0.991424	0.0306596
Dysmenorrhea (pain severity)	IL1	2	113420000	113750000	1	1	1	TRUE	IL1A	2_113541819_T_A_b37	113541819	rs3783525	T	A	173	4.67505e-16	0.982788	0.975097	3.81949e-25	4.23511e-12	2.74855e-26	0.319297	0.962552	0.0026741	8.11966	0.990195	30.3288	0.000194628	10.3587	0.991424	0.0306596
Dysmenorrhea (pain severity)	IL1	2	113420000	113750000	1	1	1	TRUE	IL1A	2_113551105_A_G_b37	113551105	rs13027814	A	G	173	4.69628e-16	0.985509	0.974971	3.81949e-25	4.23511e-12	2.74855e-26	0.313924	0.962552	0.00267752	-8.11911	0.990183	30.3246	0.000194628	-10.3587	0.991424	0.0305312
Dysmenorrhea (pain severity)	IL1	2	113420000	113750000	1	1	1	TRUE	IL1A	2_113551368_T_TTTC_b37	113551368	rs36034357	T	TTTC	173	4.69628e-16	0.985509	0.974971	3.90298e-25	6.72774e-12	2.42152e-26	0.313924	0.963626	0.00267752	-8.11911	0.990183	30.3246	0.000194837	-10.3566	0.991415	0.0298948
Dysmenorrhea (pain severity)	IL1	2	113420000	113750000	1	1	1	TRUE	IL1A	2_113551694_A_G_b37	113551694	rs4848301	A	G	173	4.69628e-16	0.985509	0.974971	4.03237e-25	4.55609e-12	2.94078e-26	0.313924	0.961978	0.00267752	-8.11911	0.990183	30.3246	0.000194725	-10.3535	0.99142	0.028951
Dysmenorrhea (pain severity)	IL1	2	113420000	113750000	1	1	1	TRUE	IL1A	2_113534830_G_C_b37	113534830	rs3783546	G	C	173	5.35691e-16	0.97848	0.971336	3.81949e-25	4.23511e-12	2.74855e-26	0.319297	0.962552	0.00267377	8.10312	0.990196	30.1959	0.000194628	10.3587	0.991424	0.0268449
Dysmenorrhea (pain severity)	IL1	2	113420000	113750000	1	1	1	TRUE	IL1A	2_113540205_G_T_b37	113540205	rs1609682	G	T	173	7.94665e-16	0.980242	0.960442	3.81949e-25	4.23511e-12	2.74855e-26	0.319297	0.962552	0.00268539	8.05502	0.990154	29.8119	0.000194628	10.3587	0.991424	0.018285
Dysmenorrhea (pain severity)	IL1	2	113420000	113750000	1	1	1	TRUE	IL1A	2_113532885_G_T_b37	113532885	rs3783550	G	T	173	8.77083e-16	0.978438	0.957716	3.81949e-25	4.23511e-12	2.74855e-26	0.319297	0.962552	0.00268251	8.04294	0.990165	29.7154	0.000194628	10.3587	0.991424	0.0166037
Dysmenorrhea (pain severity)	IL1	2	113420000	113750000	1	1	1	TRUE	IL1A	2_113533263_T_TG_b37	113533263	rs3783549	T	TG	173	6.59045e-16	0.977827	0.956436	6.15472e-25	5.85058e-12	3.69185e-26	0.319297	0.960047	0.00267962	8.07788	0.990175	29.9941	0.000194831	10.313	0.991415	0.0137386
Dysmenorrhea (pain severity)	IL1	2	113420000	113750000	1	1	1	TRUE	IL1A	2_113531715_T_TTGAA_b37	113531715	rs3783553	T	TTGAA	173	5.47184e-16	0.971499	0.969715	8.33362e-25	6.96599e-12	5.43778e-26	0.319297	0.956749	0.00267478	8.10053	0.990193	30.1752	0.000195044	10.2838	0.991406	0.0122265
Dysmenorrhea (pain severity)	IL1	2	113420000	113750000	1	1	1	TRUE	IL1A	2_113540084_G_A_b37	113540084	rs2071373	G	A	173	6.23556e-16	0.979157	0.96714	8.73875e-25	4.46514e-12	7.51048e-26	0.317987	0.95399	0.00267528	8.08463	0.990191	30.0478	0.000204742	10.2792	0.990982	0.0102837
Dysmenorrhea (pain severity)	IL1	2	113420000	113750000	1	1	1	TRUE	IL1A	2_113541807_T_C_b37	113541807	rs3783526	T	C	173	5.11738e-16	0.980063	0.972599	1.18636e-24	1.1782e-11	8.0249e-26	0.317987	0.953423	0.00267412	8.10868	0.990195	30.2405	0.000204193	10.2498	0.991006	0.00924252
Dysmenorrhea (pain severity)	IL1	2	113420000	113750000	1	1	1	TRUE	IL1A	2_113537579_T_C_b37	113537579	rs3783539	T	C	173	4.42793e-16	0.978481	0.976597	1.6171e-24	7.91434e-12	1.45675e-25	0.317987	0.948305	0.002672	8.12625	0.990203	30.3816	0.000204747	10.2198	0.990982	0.00785369
Dysmenorrhea (pain severity)	IL1	2	113420000	113750000	1	1	1	TRUE	IL1A	2_113567430_T_G_b37	113567430	rs80111889	T	G	173	1.89785e-16	1	1	3.89534e-24	4.50166e-13	8.58159e-25	0.27564	0.932922	0.00266698	-8.22837	0.990221	31.2082	0.000207343	-10.1342	0.990869	0.00757756
Dysmenorrhea (pain severity)	IL1	2	113420000	113750000	1	1	1	TRUE	IL1A	2_113538779_G_A_b37	113538779	rs3783533	G	A	173	4.67505e-16	0.982788	0.975097	2.18083e-24	3.73313e-11	6.45505e-26	0.315192	0.955285	0.0026741	8.11966	0.990195	30.3288	0.00019704	10.1907	0.991319	0.0055426
Dysmenorrhea (pain severity)	IL1	2	113420000	113750000	1	1	1	TRUE	IL1A	2_113543577_G_A_b37	113543577	rs3783521	G	A	173	1.53774e-15	0.978018	0.942206	7.91078e-25	9.57357e-12	5.54914e-26	0.317987	0.956576	0.00267707	-7.97388	0.990184	29.1674	0.000204722	-10.2889	0.990983	0.0047049
Dysmenorrhea (pain severity)	IL1	2	113420000	113750000	1	1	1	TRUE	IL1A	2_113555296_G_T_b37	113555296	rs12612788	G	T	173	8.83086e-16	0.972704	0.947505	1.76951e-24	2.05318e-11	8.14841e-26	0.303208	0.953292	0.00269872	-8.0421	0.990106	29.7099	0.000210485	-10.2111	0.990732	0.00367451
Dysmenorrhea (pain severity)	IL1	2	113420000	113750000	1	1	1	TRUE	IL1A	2_113529183_C_T_b37	113529183	rs6542095	C	T	173	7.05378e-16	0.972617	0.960775	2.92036e-24	1.40383e-11	2.00434e-25	0.319297	0.945555	0.00271226	8.06958	0.990057	29.9299	0.000200636	10.1623	0.991162	0.00279533
Dysmenorrhea (pain severity)	IL1	2	113420000	113750000	1	1	1	TRUE	IL1A	2_113567532_C_T_b37	113567532	rs74182856	C	T	173	1.89785e-16	1	1	1.73407e-23	8.16299e-13	4.0808e-24	0.283723	0.919187	0.00266698	-8.22837	0.990221	31.2082	0.000209972	-9.98723	0.990754	0.00175102
Dysmenorrhea (pain severity)	IL1	2	113420000	113750000	1	1	1	TRUE	IL1A	2_113538782_G_A_b37	113538782	rs1533463	G	A	173	4.67505e-16	0.982788	0.975097	1.17732e-23	3.09849e-11	5.94153e-25	0.313879	0.936131	0.0026741	8.11966	0.990195	30.3288	0.000200491	10.0256	0.991168	0.00106046
Dysmenorrhea (pain severity)	IL1	2	113420000	113750000	1	1	1	TRUE	IL1A	2_113538490_A_G_b37	113538490	rs1969294	A	G	173	4.67505e-16	0.982788	0.975097	1.20648e-23	1.64335e-11	7.78725e-25	0.319297	0.933771	0.0026741	8.11966	0.990195	30.3288	0.000197585	10.0231	0.991295	0.00103411
Dysmenorrhea (pain severity)	IL1	2	113420000	113750000	1	1	1	TRUE	IL1A	2_113560278_CT_C_b37	113560278	rs35245585	CT	C	173	2.24978e-16	0.990935	0.995301	9.67262e-23	7.26971e-13	1.21297e-23	0.29287	0.90947	0.00267488	-8.20796	0.990192	31.0426	0.000221962	-9.81535	0.990231	0.000275498
Dysmenorrhea (pain severity)	IL1	2	113420000	113750000	1	1	1	TRUE	IL1A	2_113538326_AATC_A_b37	113538326	rs3783537	AATC	A	173	4.67505e-16	0.982788	0.975097	2.30558e-22	4.38967e-11	2.52393e-23	0.319297	0.902877	0.0026741	8.11966	0.990195	30.3288	0.000200106	9.72734	0.991185	5.72204e-05
Dysmenorrhea (pain severity)	IL1	2	113420000	113750000	1	1	1	TRUE	IL1A	2_113568847_G_C_b37	113568847	rs4402765	G	C	173	9.88905e-16	0.979192	0.954401	1.68376e-22	5.57508e-13	6.11264e-23	0.279886	0.894854	0.00264061	-8.02823	0.990317	29.5955	0.000205779	-9.75929	0.990937	3.74958e-05
Dysmenorrhea (pain severity)	IL1	2	113420000	113750000	1	1	1	TRUE	IL1A	2_113569920_A_T_b37	113569920	rs12471565	A	T	173	1.55082e-15	0.956449	0.933562	1.27415e-22	5.28343e-13	4.48341e-23	0.279886	0.897673	0.0026157	-7.97283	0.990407	29.1547	0.000205088	-9.78744	0.990967	3.16879e-05
Dysmenorrhea (pain severity)	IL1	2	113420000	113750000	1	1	1	TRUE	IL1A	2_113576726_C_G_b37	113576726	rs35145107	C	G	173	1.32539e-13	0.744286	0.804595	2.39454e-23	1.86507e-12	4.78215e-24	0.292195	0.917778	0.0025866	-7.4036	0.990513	24.8177	0.000204441	-9.95517	0.990996	2.13717e-06
Dysmenorrhea (pain severity)	IL1	2	113420000	113750000	1	1	1	TRUE	IL1A	2_113545834_G_A_b37	113545834	rs3783515	G	A	173	3.33864e-05	0.535082	0.146389	4.98536e-21	2.22649e-06	3.05248e-28	1	1	0.00378749	-4.14905	0.986169	6.34781	0.000185597	-9.40955	0.991819	1.07096e-16
Dysmenorrhea (pain severity)	IL1	2	113420000	113750000	1	1	1	TRUE	IL1A	2_113539972_G_A_b37	113539972	rs2856838	G	A	173	4.38143e-05	0.531506	0.140883	4.98536e-21	2.22649e-06	3.05248e-28	1	1	0.00379216	4.08639	0.986153	6.09384	0.000185597	9.40955	0.991819	8.30753e-17
Dysmenorrhea (pain severity)	IL1	2	113420000	113750000	1	1	1	TRUE	IL1A	2_113553426_A_G_b37	113553426	rs6746923	A	G	173	3.15604e-05	0.536929	0.145196	1.32051e-20	2.58596e-06	7.04691e-28	0.995976	0.993143	0.0037968	-4.1619	0.986136	6.40143	0.000180773	-9.30652	0.99203	4.32575e-17
Dysmenorrhea (pain severity)	IL1	2	113420000	113750000	1	1	1	TRUE	IL1A	2_113545678_T_C_b37	113545678	rs3783516	T	C	173	3.33864e-05	0.535082	0.146389	1.39728e-20	3.00324e-06	8.20676e-28	1	0.99189	0.00378749	-4.14905	0.986169	6.34781	0.000185804	-9.30056	0.99181	3.89668e-17
Dysmenorrhea (pain severity)	IL1	2	113420000	113750000	1	1	1	TRUE	IL1A	2_113486637_A_G_b37	113486637	rs58694576	A	G	173	1.03051e-10	0.669296	0.624255	4.78394e-14	1.01291e-06	4.3158e-16	0.556298	0.737675	0.00295904	-6.46241	0.989162	18.3927	0.000179624	-7.53768	0.99208	2.65941e-18
Dysmenorrhea (pain severity)	IL1	2	113420000	113750000	1	1	1	TRUE	IL1A	2_113488188_G_A_b37	113488188	rs13015273	G	A	173	7.45433e-11	0.661014	0.63763	9.94416e-14	5.34517e-06	4.2281e-17	0.637055	0.762814	0.00298367	-6.51122	0.989073	18.7081	0.000177143	-7.44165	0.992188	1.77903e-18
Dysmenorrhea (pain severity)	IL1	2	113420000	113750000	1	1	1	TRUE	IL1A	2_113488220_C_T_b37	113488220	rs13016817	C	T	173	7.45433e-11	0.661014	0.63763	1.96574e-13	6.56039e-06	8.24726e-17	0.637055	0.755667	0.00298367	-6.51122	0.989073	18.7081	0.000177012	-7.35109	0.992194	9.15112e-19
Dysmenorrhea (pain severity)	IL1	2	113420000	113750000	1	1	1	TRUE	IL1A	2_113493071_TTTTC_T_b37	113493071	rs148989119	TTTTC	T	173	8.03312e-09	0.586911	0.491409	1.09973e-14	1.51804e-05	3.06747e-18	0.634519	0.790267	0.00283904	-5.76776	0.989597	14.1777	0.000185199	-7.72721	0.991836	1.66304e-19
Dysmenorrhea (pain severity)	IL1	2	113420000	113750000	1	1	1	TRUE	IL1A	2_113521157_C_G_b37	113521157	rs7591704	C	G	173	4.17032e-09	0.586406	0.515615	3.22861e-14	2.61279e-05	9.26935e-18	0.642183	0.77881	0.00282713	5.87729	0.98964	14.8075	0.000177233	7.5888	0.992185	1.07834e-19
Dysmenorrhea (pain severity)	IL1	2	113420000	113750000	1	1	1	TRUE	IL1A	2_113486941_C_T_b37	113486941	rs12475027	C	T	173	9.41754e-09	0.597197	0.481611	1.55087e-14	7.55097e-07	2.25157e-16	0.556298	0.744799	0.00282336	-5.7409	0.989654	14.0229	0.000179252	-7.68324	0.992096	1.00937e-19
Dysmenorrhea (pain severity)	IL1	2	113420000	113750000	1	1	1	TRUE	IL1A	2_113491106_A_G_b37	113491106	rs13013602	A	G	173	9.23308e-09	0.588239	0.485648	2.1407e-14	6.5663e-06	8.13232e-18	0.615911	0.780174	0.0028409	-5.74425	0.98959	14.0439	0.000178078	-7.64189	0.992148	7.51504e-20
Dysmenorrhea (pain severity)	IL1	2	113420000	113750000	1	1	1	TRUE	IL1A	2_113500941_G_A_b37	113500941	rs2862226	G	A	173	9.23308e-09	0.588239	0.485648	2.5867e-14	3.58169e-05	1.41857e-18	0.629539	0.798162	0.0028409	-5.74425	0.98959	14.0439	0.000181382	-7.6175	0.992003	6.27895e-20
Dysmenorrhea (pain severity)	IL1	2	113420000	113750000	1	1	1	TRUE	IL1A	2_113516821_C_CA_b37	113516821	rs11448204	C	CA	173	1.03321e-08	0.588036	0.481471	2.35133e-14	3.61601e-05	1.10032e-18	0.629539	0.800746	0.0028409	5.72518	0.98959	13.9358	0.000182636	7.62977	0.991948	6.19423e-20
Dysmenorrhea (pain severity)	IL1	2	113420000	113750000	1	1	1	TRUE	IL1A	2_113513504_A_G_b37	113513504	rs4848298	A	G	173	1.03321e-08	0.588036	0.481471	2.53224e-14	3.7777e-05	1.2465e-18	0.629539	0.799479	0.0028409	-5.72518	0.98959	13.9358	0.000181333	-7.62023	0.992005	5.75204e-20
Dysmenorrhea (pain severity)	IL1	2	113420000	113750000	1	1	1	TRUE	IL1A	2_113570809_C_A_b37	113570809	rs11680809	C	A	173	0.000123093	0.435377	0.164973	3.22275e-18	2.10099e-05	1.41276e-25	0.784289	0.948569	0.00409086	-3.83988	0.985078	5.15988	0.000182609	-8.70335	0.991949	5.72347e-20
Dysmenorrhea (pain severity)	IL1	2	113420000	113750000	1	1	1	TRUE	IL1A	2_113512841_T_C_b37	113512841	rs13026263	T	C	173	1.03321e-08	0.588036	0.481471	2.60009e-14	3.59984e-05	1.4208e-18	0.629539	0.798146	0.0028409	-5.72518	0.98959	13.9358	0.000181382	-7.61683	0.992003	5.60675e-20
Dysmenorrhea (pain severity)	IL1	2	113420000	113750000	1	1	1	TRUE	IL1A	2_113517944_T_C_b37	113517944	rs10200192	T	C	173	1.03321e-08	0.588036	0.481471	2.60009e-14	3.59984e-05	1.4208e-18	0.627014	0.798146	0.0028409	5.72518	0.98959	13.9358	0.000181382	7.61683	0.992003	5.60675e-20
Dysmenorrhea (pain severity)	IL1	2	113420000	113750000	1	1	1	TRUE	IL1A	2_113520678_G_T_b37	113520678	rs6712572	G	T	173	1.03321e-08	0.588036	0.481471	2.61742e-14	3.6184e-05	1.40558e-18	0.629539	0.798256	0.0028409	5.72518	0.98959	13.9358	0.000181382	7.61594	0.992003	5.56913e-20
Dysmenorrhea (pain severity)	IL1	2	113420000	113750000	1	1	1	TRUE	IL1A	2_113497295_A_G_b37	113497295	rs4849118	A	G	173	9.23308e-09	0.588239	0.485648	3.15506e-14	6.44637e-06	1.99725e-17	0.637055	0.770759	0.0028409	-5.74425	0.98959	14.0439	0.00017783	-7.59181	0.992158	5.14494e-20
Dysmenorrhea (pain severity)	IL1	2	113420000	113750000	1	1	1	TRUE	IL1A	2_113498566_A_G_b37	113498566	rs3811040	A	G	173	9.23308e-09	0.588239	0.485648	5.81975e-14	4.28122e-05	4.27296e-18	0.637055	0.78685	0.0028409	-5.74425	0.98959	14.0439	0.000181807	-7.51209	0.991984	2.84848e-20
Dysmenorrhea (pain severity)	IL1	2	113420000	113750000	1	1	1	TRUE	IL1A	2_113498754_G_A_b37	113498754	rs3827761	G	A	173	9.23308e-09	0.588239	0.485648	5.81975e-14	4.28122e-05	4.27296e-18	0.637055	0.78685	0.0028409	-5.74425	0.98959	14.0439	0.000181807	-7.51209	0.991984	2.84848e-20
Dysmenorrhea (pain severity)	IL1	2	113420000	113750000	1	1	1	TRUE	IL1A	2_113491565_A_G_b37	113491565	rs13019249	A	G	173	9.23308e-09	0.588239	0.485648	5.92483e-14	4.25276e-05	4.51392e-18	0.637055	0.786283	0.0028409	-5.74425	0.98959	14.0439	0.000181813	-7.50968	0.991984	2.7978e-20
Dysmenorrhea (pain severity)	IL1	2	113420000	113750000	1	1	1	TRUE	IL1A	2_113491186_G_C_b37	113491186	rs13036237	G	C	173	9.23308e-09	0.588239	0.485648	6.03715e-14	4.30346e-05	4.48116e-18	0.638264	0.786359	0.0028409	-5.74425	0.98959	14.0439	0.000181802	-7.50731	0.991985	2.74874e-20
Dysmenorrhea (pain severity)	IL1	2	113420000	113750000	1	1	1	TRUE	IL1A	2_113491306_G_C_b37	113491306	rs17649681	G	C	173	9.23308e-09	0.588239	0.485648	6.06498e-14	4.41768e-05	4.46695e-18	0.637055	0.786391	0.0028409	-5.74425	0.98959	14.0439	0.000181797	-7.50667	0.991985	2.73584e-20
Dysmenorrhea (pain severity)	IL1	2	113420000	113750000	1	1	1	TRUE	IL1A	2_113518868_G_T_b37	113518868	rs13382217	G	T	173	1.03321e-08	0.588036	0.481471	7.30872e-14	2.11174e-05	2.05687e-17	0.629539	0.770449	0.0028409	5.72518	0.98959	13.9358	0.000185006	7.48223	0.991845	2.057e-20
Dysmenorrhea (pain severity)	IL1	2	113420000	113750000	1	1	1	TRUE	IL1A	2_113491379_G_A_b37	113491379	rs55762606	G	A	173	9.23308e-09	0.588239	0.485648	8.89781e-14	4.21065e-05	7.84385e-18	0.634519	0.780551	0.0028409	-5.74425	0.98959	14.0439	0.000186363	-7.45632	0.991785	1.89555e-20
Dysmenorrhea (pain severity)	IL1	2	113420000	113750000	1	1	1	TRUE	IL1A	2_113486879_T_A_b37	113486879	rs12463996	T	A	173	1.01945e-08	0.596834	0.47885	8.29564e-14	3.41737e-05	1.05659e-16	0.556298	0.753001	0.00282035	-5.72746	0.989665	13.9463	0.000185178	-7.46553	0.991837	1.8373e-20
Dysmenorrhea (pain severity)	IL1	2	113420000	113750000	1	1	1	TRUE	IL1A	2_113486079_C_T_b37	113486079	rs908551	C	T	173	1.01945e-08	0.596834	0.47885	1.05535e-13	7.5793e-07	3.28366e-15	0.549797	0.715014	0.00282035	-5.72746	0.989665	13.9463	0.000177684	-7.43379	0.992165	1.43669e-20
Dysmenorrhea (pain severity)	IL1	2	113420000	113750000	1	1	1	TRUE	IL1A	2_113520530_T_A_b37	113520530	rs7607470	T	A	173	9.62677e-09	0.5884	0.483965	2.82653e-13	1.51548e-05	9.11625e-17	0.632076	0.75459	0.00284353	5.73718	0.98958	14.0041	0.000176653	7.30241	0.99221	5.81579e-21
Dysmenorrhea (pain severity)	IL1	2	113420000	113750000	1	1	1	TRUE	IL1A	2_113521754_C_T_b37	113521754	rs7594852	C	T	173	0.000807308	0.400844	0.084957	7.08664e-18	1.64041e-06	1.26453e-22	0.859872	0.888208	0.00337417	3.35028	0.98766	3.34547	0.000168478	8.61347	0.992568	4.23667e-21
Dysmenorrhea (pain severity)	IL1	2	113420000	113750000	1	1	1	TRUE	IL1A	2_113489255_C_T_b37	113489255	rs12622683	C	T	173	6.77833e-09	0.588931	0.496614	7.37783e-13	1.53059e-05	1.88307e-16	0.63581	0.746744	0.00284992	-5.79633	0.989557	14.3424	0.000174983	-7.17222	0.992283	3.19355e-21
Dysmenorrhea (pain severity)	IL1	2	113420000	113750000	1	1	1	TRUE	IL1A	2_113507189_GA_G_b37	113507189	rs553241207;rs11348915	GA	G	173	1.71293e-08	0.586166	0.462756	4.82495e-13	0.000110336	1.09157e-16	0.630809	0.752649	0.00283384	-5.63875	0.989616	13.4489	0.000201475	-7.23014	0.991125	2.05681e-21
Dysmenorrhea (pain severity)	IL1	2	113420000	113750000	1	1	1	TRUE	IL1A	2_113485385_C_CA_b37	113485385	rs55837393	C	CA	173	9.79495e-10	0.648041	0.549046	5.00979e-11	2.33315e-05	1.53266e-12	0.50673	0.641683	0.00292575	-6.11272	0.989282	16.2145	0.000183407	-6.57065	0.991914	3.48839e-22
Dysmenorrhea (pain severity)	IL1	2	113420000	113750000	2	1	1	TRUE	IL1A	2_113568176_C_T_b37	113568176	rs12997898	C	T	173	5.90457e-11	0.542631	0.628149	7.57971e-08	0.00175973	5.21839e-10	0.196853	0.854786	0.00219087	-6.54613	0.991953	18.8423	0.000409803	-5.37686	0.982112	5.28042e-24
Dysmenorrhea (pain severity)	IL1	2	113420000	113750000	1	1	1	TRUE	IL1A	2_113484441_T_G_b37	113484441	rs2138606	T	G	173	0.00458915	0.38551	0	3.39598e-13	6.44151e-06	1.76501e-15	0.46512	0.72202	0.00339001	2.83454	0.987603	1.77237	0.000177066	7.27769	0.992192	2.37176e-26
Dysmenorrhea (pain severity)	IL1	2	113420000	113750000	1	1	1	TRUE	IL1A	2_113689747_G_A_b37	113689747	rs2723197	G	A	173	2.28043e-05	0.104749	0.230017	5.85406e-11	0.0139043	5.12627e-21	0.337954	0.853572	0.00207393	-4.2355	0.992379	6.46295	0.000195877	6.54739	0.991369	1.78225e-26
Dysmenorrhea (pain severity)	IL1	2	113420000	113750000	1	1	1	TRUE	IL1A	2_113494529_A_C_b37	113494529	rs10203064	A	C	173	1.01164e-08	0.587972	0.481973	8.61093e-07	0.000679585	1.06953e-09	0.458233	0.553407	0.00284392	5.72877	0.989579	13.9564	0.000187216	4.92098	0.991748	3.03561e-27
Dysmenorrhea (pain severity)	IL1	2	113420000	113750000	1	1	1	TRUE	IL1A	2_113506375_A_T_b37	113506375	rs6721292	A	T	173	1.2109e-08	0.586185	0.475775	1.63681e-06	0.00126561	2.52319e-09	0.459273	0.540818	0.00284237	5.69818	0.989585	13.7833	0.000190396	4.79375	0.991609	1.39261e-27
Dysmenorrhea (pain severity)	IL1	2	113420000	113750000	1	1	1	TRUE	IL1A	2_113506001_T_C_b37	113506001	rs6721044	T	C	173	1.08807e-08	0.587607	0.479419	5.26955e-06	0.00150281	3.53334e-08	0.451864	0.500236	0.0028409	5.7164	0.98959	13.886	0.000189781	4.55377	0.991636	5.06791e-28
Dysmenorrhea (pain severity)	IL1	2	113420000	113750000	1	1	1	TRUE	IL1A	2_113506374_T_C_b37	113506374	rs6724272	T	C	173	1.2109e-08	0.586185	0.475775	7.29571e-06	0.00489473	6.99351e-09	0.459273	0.525495	0.00284237	5.69818	0.989585	13.7833	0.000192793	4.48487	0.991504	3.38021e-28
Dysmenorrhea (pain severity)	IL1	2	113420000	113750000	1	1	1	TRUE	IL1A	2_113506673_C_T_b37	113506673	rs6706663	C	T	173	1.08807e-08	0.587607	0.479419	9.90704e-06	0.00277275	3.57471e-08	0.451864	0.50005	0.0028409	5.7164	0.98959	13.886	0.000185401	4.4192	0.991827	2.75803e-28
Dysmenorrhea (pain severity)	IL1	2	113420000	113750000	1	1	1	TRUE	IL1A	2_113673471_G_A_b37	113673471	rs4849132	G	A	173	0.00019294	0.0687007	0.172522	1.13431e-09	0.0524666	1.00927e-21	0.334617	0.868942	0.00210756	-3.72809	0.992256	4.46506	0.000196605	6.08928	0.991338	1.37285e-28
Dysmenorrhea (pain severity)	IL1	2	113420000	113750000	1	1	1	TRUE	IL1A	2_113691499_G_A_b37	113691499	rs12987491	G	A	173	0.00013188	0.0940977	0.197805	2.76905e-09	0.0482782	4.92068e-20	0.315272	0.831719	0.00208628	-3.82292	0.992334	4.81586	0.000193928	5.94475	0.991455	8.19417e-29
Dysmenorrhea (pain severity)	IL1	2	113420000	113750000	1	1	1	TRUE	IL1A	2_113537339_A_G_b37	113537339	rs2856841	A	G	173	1.35587e-11	0.309561	0.555399	0.101656	0.191358	0.0030082	0.252377	0.269223	0.0057502	6.76255	0.979152	20.4541	0.000218315	1.63687	0.99039	4.99323e-29
Dysmenorrhea (pain severity)	IL1	2	113420000	113750000	1	1	1	TRUE	IL1A	2_113544339_C_T_b37	113544339	rs3783520	C	T	173	1.35587e-11	0.309561	0.555399	0.112903	0.209091	0.00449106	0.252377	0.257838	0.0057502	6.76255	0.979152	20.4541	0.000216578	1.58528	0.990466	4.58092e-29
Dysmenorrhea (pain severity)	IL1	2	113420000	113750000	1	1	1	TRUE	IL1A	2_113525912_C_A_b37	113525912	rs61381693	C	A	173	1.35587e-11	0.309561	0.555399	0.12601	0.220618	0.00253946	0.252377	0.273914	0.0057502	6.76255	0.979152	20.4541	0.00022011	1.53003	0.990312	4.23971e-29
Dysmenorrhea (pain severity)	IL1	2	113420000	113750000	1	1	1	TRUE	IL1A	2_113694339_C_T_b37	113694339	rs2723163	C	T	173	0.00052582	0.0523977	0.145359	1.56047e-09	0.00790979	5.19273e-17	0.319303	0.760623	0.00203383	-3.46725	0.992525	3.51785	0.000196931	6.038	0.991323	3.91407e-29
Dysmenorrhea (pain severity)	IL1	2	113420000	113750000	1	1	1	TRUE	IL1A	2_113697961_C_T_b37	113697961	rs10199311	C	T	173	0.000484919	0.0525238	0.14644	1.84742e-09	0.00955757	5.07676e-17	0.308569	0.760864	0.00203354	3.48895	0.992526	3.59272	0.000197071	-6.01067	0.991317	3.58392e-29
Dysmenorrhea (pain severity)	IL1	2	113420000	113750000	1	1	1	TRUE	IL1A	2_113700355_T_C_b37	113700355	rs12711745	T	C	173	0.000484919	0.0525238	0.14644	1.84742e-09	0.00955757	5.07676e-17	0.308569	0.760864	0.00203354	3.48895	0.992526	3.59272	0.000197071	-6.01067	0.991317	3.58392e-29
Dysmenorrhea (pain severity)	IL1	2	113420000	113750000	1	1	1	TRUE	IL1A	2_113530099_C_T_b37	113530099	rs1040193	C	T	173	1.35587e-11	0.309561	0.555399	0.154805	0.253694	0.00222677	0.252377	0.277507	0.0057502	6.76255	0.979152	20.4541	0.000213408	1.42276	0.990604	3.57026e-29
Dysmenorrhea (pain severity)	IL1	2	113420000	113750000	1	1	1	TRUE	IL1A	2_113552698_A_G_b37	113552698	rs4848303	A	G	173	1.50092e-11	0.309865	0.55403	0.148945	0.286612	0.00411481	0.252377	0.260359	0.0057502	6.74781	0.979152	20.3566	0.000213376	1.44326	0.990606	3.33408e-29
Dysmenorrhea (pain severity)	IL1	2	113420000	113750000	1	1	1	TRUE	IL1A	2_113552737_T_C_b37	113552737	rs4848304	T	C	173	1.50092e-11	0.309865	0.55403	0.152121	0.265595	0.00568463	0.252377	0.250942	0.0057502	6.74781	0.979152	20.3566	0.000215602	1.43208	0.990509	3.29799e-29
Dysmenorrhea (pain severity)	IL1	2	113420000	113750000	1	1	1	TRUE	IL1A	2_113712783_A_G_b37	113712783	rs12468164	A	G	173	0.000484919	0.0525238	0.14644	2.13623e-09	0.0125227	1.13135e-17	0.308569	0.776728	0.00203354	3.48895	0.992526	3.59272	0.000196667	-5.98708	0.991335	3.11261e-29
Dysmenorrhea (pain severity)	IL1	2	113420000	113750000	1	1	1	TRUE	IL1A	2_113547425_A_G_b37	113547425	rs3783514	A	G	173	1.35587e-11	0.309561	0.555399	0.187413	0.305583	0.00411551	0.252377	0.260355	0.0057502	6.76255	0.979152	20.4541	0.000213277	1.31827	0.99061	3.09713e-29
Dysmenorrhea (pain severity)	IL1	2	113420000	113750000	1	1	1	TRUE	IL1A	2_113535438_C_T_b37	113535438	rs2071375	C	T	173	1.35587e-11	0.309561	0.555399	0.189633	0.306538	0.0030619	0.252377	0.268729	0.0057502	6.76255	0.979152	20.4541	0.000214907	1.31166	0.990539	3.08201e-29
Dysmenorrhea (pain severity)	IL1	2	113420000	113750000	1	1	1	TRUE	IL1A	2_113702530_T_C_b37	113702530	rs7557537	T	C	173	0.000484919	0.0525238	0.14644	2.2081e-09	0.00986628	5.0566e-17	0.308569	0.760906	0.00203354	3.48895	0.992526	3.59272	0.000196689	-5.98169	0.991334	3.01477e-29
Dysmenorrhea (pain severity)	IL1	2	113420000	113750000	1	1	1	TRUE	IL1A	2_113525745_A_G_b37	113525745	rs34015482	A	G	173	1.35587e-11	0.309561	0.555399	0.210369	0.33593	0.00370238	0.252377	0.263376	0.0057502	6.76255	0.979152	20.4541	0.000211997	1.25255	0.990666	2.84013e-29
Dysmenorrhea (pain severity)	IL1	2	113420000	113750000	1	1	1	TRUE	IL1A	2_113527706_G_T_b37	113527706	rs72825514	G	T	173	1.35587e-11	0.309561	0.555399	0.210369	0.33593	0.00370238	0.252377	0.263376	0.0057502	6.76255	0.979152	20.4541	0.000211997	1.25255	0.990666	2.84013e-29
Dysmenorrhea (pain severity)	IL1	2	113420000	113750000	1	1	1	TRUE	IL1A	2_113537223_C_A_b37	113537223	rs17561	C	A	173	1.35587e-11	0.309561	0.555399	0.210369	0.33593	0.00370238	0.252377	0.263376	0.0057502	6.76255	0.979152	20.4541	0.000211997	1.25255	0.990666	2.84013e-29
Dysmenorrhea (pain severity)	IL1	2	113420000	113750000	1	1	1	TRUE	IL1A	2_113670834_G_A_b37	113670834	rs3811042	G	A	173	0.0156028	0.0505632	0.0984268	9.55296e-11	0.0296641	1.29658e-22	0.360132	0.887978	0.00207251	-2.41808	0.992384	0.462517	0.000200087	6.47388	0.991186	2.76594e-29
Dysmenorrhea (pain severity)	IL1	2	113420000	113750000	1	1	1	TRUE	IL1A	2_113538553_C_T_b37	113538553	rs697	C	T	173	1.35587e-11	0.309561	0.555399	0.227377	0.382058	0.00439024	0.252377	0.258494	0.0057502	6.76255	0.979152	20.4541	0.000217203	1.20714	0.990439	2.71932e-29
Dysmenorrhea (pain severity)	IL1	2	113420000	113750000	1	1	1	TRUE	IL1A	2_113545185_A_G_b37	113545185	rs1878318	A	G	173	1.35587e-11	0.309561	0.555399	0.22787	0.360785	0.00551309	0.252377	0.251847	0.0057502	6.76255	0.979152	20.4541	0.000210796	1.20586	0.990718	2.67575e-29
Dysmenorrhea (pain severity)	IL1	2	113420000	113750000	1	1	1	TRUE	IL1A	2_113523463_G_C_b37	113523463	rs4849119	G	C	173	1.35587e-11	0.309561	0.555399	0.230119	0.361984	0.0023244	0.252377	0.276338	0.0057502	6.76255	0.979152	20.4541	0.000213511	1.20005	0.9906	2.67395e-29
Dysmenorrhea (pain severity)	IL1	2	113420000	113750000	1	1	1	TRUE	IL1A	2_113529240_T_C_b37	113529240	rs11677416	T	C	173	1.35587e-11	0.309561	0.555399	0.251228	0.393125	0.0108527	0.252377	0.231157	0.0057502	6.76255	0.979152	20.4541	0.000215588	1.14737	0.990509	2.52701e-29
Dysmenorrhea (pain severity)	IL1	2	113420000	113750000	1	1	1	TRUE	IL1A	2_113701863_G_T_b37	113701863	rs4538207	G	T	173	0.000484919	0.0525238	0.14644	2.66803e-09	0.00878292	2.07386e-16	0.308569	0.745695	0.00203354	3.48895	0.992526	3.59272	0.00019772	-5.95082	0.991289	2.51611e-29
Dysmenorrhea (pain severity)	IL1	2	113420000	113750000	1	1	1	TRUE	IL1A	2_113541925_G_A_b37	113541925	rs2856837	G	A	173	2.05897e-11	0.308512	0.549396	0.176946	0.298077	0.00445488	0.252377	0.258072	0.00576093	6.70178	0.979114	20.0536	0.00021356	1.35021	0.990598	2.16589e-29
Dysmenorrhea (pain severity)	IL1	2	113420000	113750000	1	1	1	TRUE	IL1A	2_113531024_C_T_b37	113531024	rs1516789	C	T	173	1.35587e-11	0.309561	0.555399	0.317374	0.527779	0.0100399	0.252377	0.233611	0.0057502	6.76255	0.979152	20.4541	0.0002088	0.999869	0.990805	2.12651e-29
Dysmenorrhea (pain severity)	IL1	2	113420000	113750000	1	1	1	TRUE	IL1A	2_113524795_T_C_b37	113524795	rs6542090	T	C	173	1.35587e-11	0.309561	0.555399	0.321299	0.501125	0.00681622	0.391248	0.24552	0.0057502	6.76255	0.979152	20.4541	0.000205902	0.991791	0.990932	2.0952e-29
Dysmenorrhea (pain severity)	IL1	2	113420000	113750000	1	1	1	TRUE	IL1A	2_113527660_G_T_b37	113527660	rs7570215	G	T	173	1.35587e-11	0.309561	0.555399	0.358203	0.545976	0.00937438	0.391248	0.235756	0.0057502	6.76255	0.979152	20.4541	0.000203082	0.91879	0.991055	1.94209e-29
Dysmenorrhea (pain severity)	IL1	2	113420000	113750000	1	1	1	TRUE	IL1A	2_113528536_G_A_b37	113528536	rs6542093	G	A	173	1.35587e-11	0.309561	0.555399	0.361515	0.53884	0.0100677	0.390574	0.233524	0.0057502	6.76255	0.979152	20.4541	0.000204467	0.912485	0.990994	1.93748e-29
Dysmenorrhea (pain severity)	IL1	2	113420000	113750000	1	1	1	TRUE	IL1A	2_113582782_C_T_b37	113582782	rs3917368	C	T	173	0.659251	0.000455437	0.0049353	7.85391e-12	0.00104477	9.20235e-21	0.394647	0.847971	0.00209822	-0.440948	0.99229	-2.33618	0.000210154	6.84118	0.990746	1.928e-29
Dysmenorrhea (pain severity)	IL1	2	113420000	113750000	1	1	1	TRUE	IL1A	2_113528322_C_G_b37	113528322	rs6542092	C	G	173	1.35587e-11	0.309561	0.555399	0.365647	0.537296	0.0068123	0.391248	0.245538	0.0057502	6.76255	0.979152	20.4541	0.000205249	0.904659	0.99096	1.92749e-29
Dysmenorrhea (pain severity)	IL1	2	113420000	113750000	1	1	1	TRUE	IL1A	2_113525311_G_A_b37	113525311	rs6542091	G	A	173	1.35587e-11	0.309561	0.555399	0.379184	0.552407	0.0102407	0.391248	0.232989	0.0057502	6.76255	0.979152	20.4541	0.00020451	0.879398	0.990993	1.88158e-29
Dysmenorrhea (pain severity)	IL1	2	113420000	113750000	1	1	1	TRUE	IL1A	2_113643638_G_A_b37	113643638	rs11687403	G	A	173	0.0141952	0.0520419	0.100486	1.57495e-10	0.0150337	1.96405e-19	0.350537	0.818064	0.00207039	-2.45229	0.992392	0.544706	0.000203824	6.39791	0.991022	1.86036e-29
Dysmenorrhea (pain severity)	IL1	2	113420000	113750000	1	1	1	TRUE	IL1A	2_113528625_A_G_b37	113528625	rs6542094	A	G	173	1.35587e-11	0.309561	0.555399	0.397789	0.582974	0.012448	0.391248	0.226781	0.0057502	6.76255	0.979152	20.4541	0.000202174	0.845578	0.991094	1.81766e-29
Dysmenorrhea (pain severity)	IL1	2	113420000	113750000	1	1	1	TRUE	IL1A	2_113544467_T_C_b37	113544467	rs1878320	T	C	173	1.35587e-11	0.309561	0.555399	0.39923	0.580328	0.0132338	0.451761	0.224806	0.0057502	6.76255	0.979152	20.4541	0.000201626	0.842994	0.991118	1.81131e-29
Dysmenorrhea (pain severity)	IL1	2	113420000	113750000	1	1	1	TRUE	IL1A	2_113548454_C_G_b37	113548454	rs7583261	C	G	173	1.50092e-11	0.309865	0.55403	0.344505	0.538876	0.00838271	0.329625	0.239219	0.0057502	6.74781	0.979152	20.3566	0.000200704	0.945295	0.991159	1.79497e-29
Dysmenorrhea (pain severity)	IL1	2	113420000	113750000	1	1	1	TRUE	IL1A	2_113527906_T_C_b37	113527906	rs4848300	T	C	173	1.35587e-11	0.309561	0.555399	0.408152	0.582224	0.0158495	0.391248	0.218903	0.0057502	6.76255	0.979152	20.4541	0.000202433	0.827149	0.991083	1.79123e-29
Dysmenorrhea (pain severity)	IL1	2	113420000	113750000	1	1	1	TRUE	IL1A	2_113529837_A_G_b37	113529837	rs3783559	A	G	173	1.35587e-11	0.309561	0.555399	0.413507	0.597694	0.00578351	0.274435	0.250431	0.0057502	6.76255	0.979152	20.4541	0.000204016	0.817739	0.991014	1.78438e-29
Dysmenorrhea (pain severity)	IL1	2	113420000	113750000	1	1	1	TRUE	IL1A	2_113523454_C_A_b37	113523454	rs4848299	C	A	173	1.35587e-11	0.309561	0.555399	0.418926	0.608519	0.00987059	0.391248	0.234145	0.0057502	6.76255	0.979152	20.4541	0.000203556	0.808282	0.991034	1.76887e-29
Dysmenorrhea (pain severity)	IL1	2	113420000	113750000	1	1	1	TRUE	IL1A	2_113540177_C_T_b37	113540177	rs1894399	C	T	173	1.33445e-11	0.307178	0.559962	0.427738	0.59216	0.00930099	0.433109	0.236001	0.00583506	6.76485	0.97885	20.4696	0.000199982	0.793063	0.99119	1.75959e-29
Dysmenorrhea (pain severity)	IL1	2	113420000	113750000	1	1	1	TRUE	IL1A	2_113544434_A_G_b37	113544434	rs1878321	A	G	173	1.35587e-11	0.309561	0.555399	0.437181	0.626891	0.0160775	0.451761	0.21843	0.0057502	6.76255	0.979152	20.4541	0.000199434	0.77696	0.991214	1.70856e-29
Dysmenorrhea (pain severity)	IL1	2	113420000	113750000	1	1	1	TRUE	IL1A	2_113544826_G_A_b37	113544826	rs1878319	G	A	173	1.35587e-11	0.309561	0.555399	0.464149	0.646198	0.0146809	0.4489	0.221425	0.0057502	6.76255	0.979152	20.4541	0.000199403	0.73203	0.991216	1.65198e-29
Dysmenorrhea (pain severity)	IL1	2	113420000	113750000	1	1	1	TRUE	IL1A	2_113529210_TTATTA_T_b37	113529210	rs142380510	TTATTA	T	173	1.35587e-11	0.309561	0.555399	0.490389	0.68771	0.0278174	0.391248	0.199619	0.0057502	6.76255	0.979152	20.4541	0.000206215	0.689687	0.990918	1.63022e-29
Dysmenorrhea (pain severity)	IL1	2	113420000	113750000	1	1	1	TRUE	IL1A	2_113532083_A_G_b37	113532083	rs2856836	A	G	173	2.26881e-11	0.308485	0.547003	0.284154	0.425647	0.010946	0.252377	0.230886	0.00575569	6.68759	0.979132	19.9605	0.000229586	1.07103	0.989899	1.46286e-29
Dysmenorrhea (pain severity)	IL1	2	113420000	113750000	1	1	1	TRUE	IL1A	2_113538604_T_A_b37	113538604	rs2856840	T	A	173	1.35587e-11	0.309561	0.555399	0.682488	0.880467	0.0455155	0.356531	0.181471	0.0057502	6.76255	0.979152	20.4541	0.000218425	0.409072	0.990386	1.43964e-29
Dysmenorrhea (pain severity)	IL1	2	113420000	113750000	1	1	1	TRUE	IL1A	2_113553824_A_T_b37	113553824	rs59674541	A	T	173	1.50092e-11	0.309865	0.55403	0.828807	0.896781	0.0714273	0.31398	0.163585	0.0057502	6.74781	0.979152	20.3566	0.000226286	0.216232	0.990043	1.25196e-29
Dysmenorrhea (pain severity)	IL1	2	113420000	113750000	1	1	1	TRUE	IL1A	2_113532236_T_C_b37	113532236	rs1304037	T	C	173	2.84277e-11	0.30803	0.54386	0.290493	0.479259	0.0060409	0.390574	0.249137	0.00576093	6.65449	0.979114	19.7444	0.00020596	1.05705	0.990929	1.10113e-29
Dysmenorrhea (pain severity)	IL1	2	113420000	113750000	1	1	1	TRUE	IL1A	2_113690675_C_A_b37	113690675	rs2708932	C	A	173	0.000129491	0.0944861	0.198381	2.39777e-08	0.0449652	2.14848e-17	0.315272	0.76999	0.00208667	-3.82743	0.992333	4.83304	0.000189327	5.58054	0.991656	1.03144e-29
Dysmenorrhea (pain severity)	IL1	2	113420000	113750000	1	1	1	TRUE	IL1A	2_113531291_G_A_b37	113531291	rs1516790	G	A	173	2.38834e-11	0.308131	0.546287	0.42977	0.637484	0.00738629	0.335872	0.24309	0.0057714	6.68007	0.979076	19.9114	0.000199631	0.78959	0.991206	1.00325e-29
Dysmenorrhea (pain severity)	IL1	2	113420000	113750000	1	1	1	TRUE	IL1A	2_113542960_G_A_b37	113542960	rs1800587	G	A	173	2.52466e-11	0.307909	0.545532	0.425687	0.641752	0.0118032	0.402762	0.228486	0.00578834	6.67193	0.979016	19.8583	0.00019892	0.796588	0.991237	9.54931e-30
Dysmenorrhea (pain severity)	IL1	2	113420000	113750000	1	1	1	TRUE	IL1A	2_113664409_C_G_b37	113664409	rs4364030	C	G	173	0.0149251	0.0506189	0.0990864	3.36407e-10	0.0419944	4.3038e-22	0.348635	0.876898	0.00206696	-2.43419	0.992404	0.500047	0.000198773	6.28098	0.991243	8.46544e-30
Dysmenorrhea (pain severity)	IL1	2	113420000	113750000	1	1	1	TRUE	IL1A	2_113584757_C_T_b37	113584757	rs3181067	C	T	173	0.595043	0.00046047	0.00531317	2.03332e-11	0.0012751	7.05068e-19	0.396274	0.805254	0.00208504	-0.531543	0.992338	-2.29559	0.000202103	6.70361	0.991098	7.88644e-30
Dysmenorrhea (pain severity)	IL1	2	113420000	113750000	1	1	1	TRUE	IL1A	2_113588302_C_T_b37	113588302	rs1143643	C	T	173	0.68833	0.000612704	0.0055926	1.46694e-10	0.00138554	1.27164e-18	0.394535	0.799275	0.00209751	-0.401122	0.992293	-2.35299	0.000214259	6.40876	0.990567	1.11621e-30
Dysmenorrhea (pain severity)	IL1	2	113420000	113750000	1	1	1	TRUE	IL1A	2_113537352_T_G_b37	113537352	rs2071374	T	G	173	3.57841e-05	0.534205	0.14257	3.71628e-06	0.000994463	1.39148e-09	0.727108	0.549576	0.00379041	4.13314	0.986159	6.28315	0.000240033	4.62666	0.989444	3.867e-31
Dysmenorrhea (pain severity)	IL1	2	113420000	113750000	1	1	1	TRUE	IL1A	2_113528872_A_G_b37	113528872	rs10169524	A	G	173	5.62323e-05	0.531625	0.119283	3.39e-06	0.00092461	1.14893e-09	0.729593	0.552367	0.00377716	4.02809	0.986207	5.85906	0.000240182	4.64564	0.989438	2.76133e-31
Dysmenorrhea (pain severity)	IL1	2	113420000	113750000	1	1	1	TRUE	IL1A	2_113490951_G_A_b37	113490951	rs10187872	G	A	173	0.00109399	0.393158	0.074015	2.84148e-07	0.000958803	1.08369e-10	0.58045	0.585721	0.00338787	3.26517	0.987611	3.06917	0.000191701	5.13367	0.991552	1.65388e-31
Dysmenorrhea (pain severity)	IL1	2	113420000	113750000	1	1	1	TRUE	IL1A	2_113590467_C_T_b37	113590467	rs1143633	C	T	173	0.828792	0.00334074	0	1.11882e-09	0.00284633	5.26085e-17	0.383993	0.760484	0.00213803	-0.216251	0.992145	-2.40012	0.000208196	6.09148	0.990832	1.47955e-31
Dysmenorrhea (pain severity)	IL1	2	113420000	113750000	1	1	1	TRUE	IL1A	2_113490323_G_A_b37	113490323	rs11123148	G	A	173	0.00141111	0.391825	0.0618317	1.00386e-06	0.00135482	1.12664e-09	0.584376	0.552651	0.00338549	3.19237	0.987619	2.83672	0.000192613	4.89087	0.991512	3.92907e-32
Dysmenorrhea (pain severity)	IL1	2	113420000	113750000	1	1	1	TRUE	IL1A	2_113574854_G_A_b37	113574854	rs62157435	G	A	173	5.10496e-05	0.430765	0.202486	5.90083e-05	0.00816233	7.00539e-09	0.421257	0.525469	0.00409766	4.05077	0.985054	5.9801	0.000240331	4.01675	0.989432	2.10542e-32
Dysmenorrhea (pain severity)	IL1	2	113420000	113750000	1	1	1	TRUE	IL1A	2_113718077_C_T_b37	113718077	rs7578034	C	T	173	0.000138457	0.0501006	0.15831	1.56962e-05	0.033145	1.38814e-09	0.235363	0.549611	0.00203729	3.81091	0.992513	4.75987	0.000192846	-4.31868	0.991502	1.97317e-32
Dysmenorrhea (pain severity)	IL1	2	113420000	113750000	1	1	1	TRUE	IL1A	2_113718310_C_A_b37	113718310	rs7580877	C	A	173	0.000153025	0.0500932	0.157228	1.46757e-05	0.0328078	1.26486e-09	0.235363	0.550968	0.00203792	3.78611	0.99251	4.66652	0.00019281	-4.3335	0.991503	1.91512e-32
Dysmenorrhea (pain severity)	IL1	2	113420000	113750000	1	1	1	TRUE	IL1A	2_113569039_T_C_b37	113569039	rs4849123	T	C	173	7.31809e-05	0.435404	0.182314	4.61366e-05	0.00647001	7.3364e-09	0.421257	0.524765	0.00407788	3.9657	0.985125	5.64239	0.000233329	4.07438	0.989736	1.86898e-32
Dysmenorrhea (pain severity)	IL1	2	113420000	113750000	1	1	1	TRUE	IL1A	2_113570493_C_T_b37	113570493	rs17598291	C	T	173	7.31809e-05	0.435404	0.182314	5.90083e-05	0.00816233	7.00539e-09	0.421257	0.525469	0.00407788	3.9657	0.985125	5.64239	0.000240331	4.01675	0.989432	1.50202e-32
Dysmenorrhea (pain severity)	IL1	2	113420000	113750000	1	1	1	TRUE	IL1A	2_113569345_T_C_b37	113569345	rs7585707	T	C	173	7.31809e-05	0.435404	0.182314	0.000130457	0.011701	2.22224e-08	0.421257	0.507588	0.00407788	3.9657	0.985125	5.64239	0.000222225	3.82559	0.99022	6.92237e-33
Dysmenorrhea (pain severity)	IL1	2	113420000	113750000	1	1	1	TRUE	IL1A	2_113564426_T_C_b37	113564426	rs6716046	T	C	173	2.69356e-05	0.447144	0.224012	0.000774738	0.0384819	1.00804e-08	0.53309	0.519895	0.00431821	4.19794	0.984262	6.59683	0.000266059	3.36166	0.988313	3.7306e-33
Dysmenorrhea (pain severity)	IL1	2	113420000	113750000	1	1	1	TRUE	IL1A	2_113557631_C_A_b37	113557631	rs62157427	C	A	173	5.42621e-05	0.440521	0.195387	0.000817622	0.0469694	2.82713e-08	0.542594	0.503784	0.00435684	4.03647	0.984123	5.94574	0.000260006	3.34675	0.988576	1.83336e-33
Dysmenorrhea (pain severity)	NGF	1	115700000	116000000	1	1	1	FALSE	RP4-663N10.1	1_115824398_A_G_b37	115824398	rs7544256	A	G	29	3.73056e-19	0.987473	0.972584	0.145937	0.591241	1.82839e-15	1	1	0.00214382	-8.94467	0.992124	37.2665	0.000343487	7.95246	0.984963	0.128059
Dysmenorrhea (pain severity)	NGF	1	115700000	116000000	1	1	1	FALSE	RP4-663N10.1	1_115814912_T_C_b37	115814912	rs6678168	T	C	29	3.51688e-19	0.988389	0.973936	0.1047	0.64891	2.59916e-15	0.970322	0.994507	0.00214318	-8.95118	0.992127	37.3243	0.000343778	7.90878	0.984951	0.0964549
Dysmenorrhea (pain severity)	NGF	1	115700000	116000000	1	1	1	FALSE	RP4-663N10.1	1_115824658_C_T_b37	115824658	rs6678944	C	T	29	3.73056e-19	0.987473	0.972584	0.173005	0.566304	2.52012e-15	1	0.994991	0.00214382	-8.94467	0.992124	37.2665	0.000343828	7.91263	0.984949	0.0938103
Dysmenorrhea (pain severity)	NGF	1	115700000	116000000	1	1	1	FALSE	RP4-663N10.1	1_115824515_C_T_b37	115824515	rs7532754	C	T	29	3.73056e-19	0.987473	0.972584	0.161044	0.578387	2.72066e-15	1	0.993792	0.00214382	-8.94467	0.992124	37.2665	0.000343778	7.90309	0.984951	0.0870957
Dysmenorrhea (pain severity)	NGF	1	115700000	116000000	1	1	1	FALSE	RP4-663N10.1	1_115814300_TA_T_b37	115814300	rs5777229	TA	T	29	2.81545e-19	0.988023	0.979034	0.116385	0.635772	3.81877e-15	0.987082	0.988466	0.00214383	-8.9757	0.992124	37.5424	0.000344074	7.86074	0.984938	0.0826063
Dysmenorrhea (pain severity)	NGF	1	115700000	116000000	1	1	1	FALSE	RP4-663N10.1	1_115814483_C_T_b37	115814483	rs2057126	C	T	29	2.81545e-19	0.988023	0.979034	0.116385	0.635772	3.81877e-15	0.987082	0.988466	0.00214383	-8.9757	0.992124	37.5424	0.000344074	7.86074	0.984938	0.0826063
Dysmenorrhea (pain severity)	NGF	1	115700000	116000000	1	1	1	FALSE	RP4-663N10.1	1_115814512_C_T_b37	115814512	rs5021139	C	T	29	2.81545e-19	0.988023	0.979034	0.116385	0.635772	3.81877e-15	0.978647	0.988466	0.00214383	-8.9757	0.992124	37.5424	0.000344074	7.86074	0.984938	0.0826063
Dysmenorrhea (pain severity)	NGF	1	115700000	116000000	1	1	1	FALSE	RP4-663N10.1	1_115814549_G_T_b37	115814549	rs2057125	G	T	29	2.81545e-19	0.988023	0.979034	0.116385	0.635772	3.81877e-15	0.978647	0.988466	0.00214383	-8.9757	0.992124	37.5424	0.000344074	7.86074	0.984938	0.0826063
Dysmenorrhea (pain severity)	NGF	1	115700000	116000000	1	1	1	FALSE	RP4-663N10.1	1_115825531_G_A_b37	115825531	rs6657049	G	A	29	3.84401e-19	0.979274	0.966368	0.149306	0.592427	2.9691e-15	1	0.992422	0.00214046	-8.94136	0.992136	37.2369	0.000344074	7.8922	0.984938	0.0776826
Dysmenorrhea (pain severity)	NGF	1	115700000	116000000	1	1	1	FALSE	RP4-663N10.1	1_115824192_G_C_b37	115824192	rs7523831	G	C	29	3.4459e-19	0.98747	0.974403	0.143712	0.620618	3.58666e-15	0.995667	0.989453	0.00214415	-8.95343	0.992123	37.3444	0.000344126	7.86859	0.984936	0.0720142
Dysmenorrhea (pain severity)	NGF	1	115700000	116000000	1	1	1	FALSE	RP4-663N10.1	1_115816465_T_G_b37	115816465	rs2335399	T	G	29	2.74462e-19	0.987842	0.979618	0.288602	0.510558	2.09005e-14	0.970322	0.961333	0.00214351	-8.97851	0.992125	37.5674	0.000342368	7.64496	0.985012	0.0162983
Dysmenorrhea (pain severity)	NGF	1	115700000	116000000	1	1	1	FALSE	RP4-663N10.1	1_115813160_ACT_A_b37	115813160	rs10541094	ACT	A	29	3.57849e-19	0.987481	0.973538	0.0179872	0.931941	1.65401e-14	0.969983	0.965111	0.00214382	-8.94927	0.992124	37.3073	0.000339691	7.67501	0.985127	0.0157574
Dysmenorrhea (pain severity)	NGF	1	115700000	116000000	1	1	1	FALSE	RP4-663N10.1	1_115813169_T_C_b37	115813169	rs36097996	T	C	29	3.57849e-19	0.987481	0.973538	0.0179872	0.931941	1.65401e-14	0.948795	0.965111	0.00214382	-8.94927	0.992124	37.3073	0.000339691	7.67501	0.985127	0.0157574
Dysmenorrhea (pain severity)	NGF	1	115700000	116000000	1	1	1	FALSE	RP4-663N10.1	1_115823387_G_A_b37	115823387	rs7523086	G	A	29	2.21677e-19	0.991091	0.984514	0.192434	0.534008	2.9565e-14	0.995699	0.955705	0.00213948	-9.00198	0.99214	37.7764	0.000345623	7.60021	0.984871	0.0143635
Dysmenorrhea (pain severity)	NGF	1	115700000	116000000	1	1	1	FALSE	RP4-663N10.1	1_115826112_G_A_b37	115826112	rs12075799	G	A	29	3.3318e-18	0.912054	0.9199	0.359048	0.479336	2.05843e-15	0.966181	0.998153	0.00214074	-8.69956	0.992135	35.1209	0.00034736	7.93777	0.984796	0.013358
Dysmenorrhea (pain severity)	NGF	1	115700000	116000000	1	1	1	FALSE	RP4-663N10.1	1_115812379_A_G_b37	115812379	rs11102914	A	G	29	4.4673e-19	0.987848	0.968453	0.0166681	0.955634	1.63482e-14	0.940062	0.9653	0.00214316	-8.92474	0.992127	37.0898	0.000339227	7.67651	0.985147	0.0128205
Dysmenorrhea (pain severity)	NGF	1	115700000	116000000	1	1	1	FALSE	RP4-663N10.1	1_115820598_T_C_b37	115820598	rs11102915	T	C	29	3.51688e-19	0.988389	0.973936	0.289319	0.510941	2.17118e-14	0.97474	0.960716	0.00214318	-8.95118	0.992127	37.3243	0.000342368	7.64006	0.985012	0.0123186
Dysmenorrhea (pain severity)	NGF	1	115700000	116000000	1	1	1	FALSE	RP4-663N10.1	1_115813937_T_G_b37	115813937	rs2207237	T	G	29	3.51688e-19	0.988389	0.973936	0.272152	0.52175	2.29303e-14	0.987082	0.959832	0.00214318	-8.95118	0.992127	37.3243	0.0003421	7.63303	0.985023	0.0116832
Dysmenorrhea (pain severity)	NGF	1	115700000	116000000	1	1	1	FALSE	RP4-663N10.1	1_115811739_AT_A_b37	115811739	rs34845081	AT	A	29	5.37334e-19	0.986382	0.96422	0.0221285	0.978182	1.41411e-13	0.87528	0.9299	0.00214314	-8.90428	0.992127	36.9088	0.000335475	7.395	0.985309	0.00132194
Dysmenorrhea (pain severity)	NGF	1	115700000	116000000	1	1	1	FALSE	RP4-663N10.1	1_115812704_T_G_b37	115812704	rs7542486	T	G	29	3.94464e-19	0.98161	0.971305	0.0444451	0.872693	3.50091e-13	0.879626	0.914632	0.00215066	-8.93851	0.992099	37.2124	0.000338408	7.27358	0.985183	0.000745411
Dysmenorrhea (pain severity)	NGF	1	115700000	116000000	1	1	1	FALSE	RP4-663N10.1	1_115817221_G_T_b37	115817221	rs12030576	G	T	29	1.12797e-19	1	1	0.44557	0.521546	3.17517e-11	0.883754	0.834736	0.00213816	-9.07585	0.992145	38.4387	0.000359144	6.63821	0.984289	3.29739e-05
Dysmenorrhea (pain severity)	NGF	1	115700000	116000000	1	1	1	FALSE	RP4-663N10.1	1_115822465_T_A_b37	115822465	rs6656381	T	A	29	1.16474e-17	0.899081	0.891105	0.43983	0.566123	2.82806e-11	0.885475	0.83688	0.00209219	-8.55637	0.992312	33.8903	0.000372066	6.65526	0.983733	3.9216e-07
Dysmenorrhea (pain severity)	NGF	1	115700000	116000000	1	1	1	FALSE	RP4-663N10.1	1_115829943_C_A_b37	115829943	rs6328	C	A	29	1.06421e-16	0.758002	0.819989	0.3818	0.585383	2.4507e-11	0.841883	0.839525	0.00207621	-8.29739	0.992371	31.7229	0.000373368	6.67629	0.983677	5.15544e-08
Dysmenorrhea (pain severity)	NGF	1	115700000	116000000	1	1	1	FALSE	RP4-663N10.1	1_115813765_C_G_b37	115813765	rs2057127	C	G	29	1.66701e-17	0.894206	0.881978	0.0659727	0.987108	7.02216e-10	0.763698	0.775305	0.00209453	-8.51492	0.992304	33.5394	0.000352628	6.16559	0.984569	1.24586e-08
Dysmenorrhea (pain severity)	NGF	1	115700000	116000000	1	1	1	FALSE	RP4-663N10.1	1_115808551_C_A_b37	115808551	rs11583027	C	A	29	8.89757e-18	0.889726	0.898006	0.048248	0.7461	1.1725e-08	0.768606	0.717221	0.00208901	-8.58738	0.992324	34.1537	0.000353904	5.70368	0.984514	1.55049e-09
Menstrual (QOL impact): fever	OPRM1	6	154150000	154600000	1	1	1	TRUE	OPRM1	6_154398647_G_C_b37	154398647	rs144155532	G	C	89	1.44014e-07	0.779802	0.835933	6.12137e-12	0.000882052	5.19726e-13	1	1	0.0287107	5.26005	0.582151	7.61721	0.00110661	-6.87681	0.953123	0.496336
Menstrual (QOL impact): fever	OPRM1	6	154150000	154600000	1	1	1	TRUE	OPRM1	6_154399992_G_A_b37	154399992	rs9478505	G	A	89	1.44014e-07	0.779802	0.835933	3.56959e-11	0.00142097	3.19577e-12	1	0.965207	0.0287107	5.26005	0.582151	7.61721	0.00107648	-6.62094	0.954341	0.0970155
Menstrual (QOL impact): fever	OPRM1	6	154150000	154600000	1	1	1	TRUE	OPRM1	6_154395159_A_G_b37	154395159	rs9478504	A	G	89	1.44014e-07	0.779802	0.835933	3.98691e-11	0.00172673	2.80193e-12	1	0.967767	0.0287107	5.26005	0.582151	7.61721	0.00108531	-6.60454	0.953984	0.0871382
Menstrual (QOL impact): fever	OPRM1	6	154150000	154600000	1	1	1	TRUE	OPRM1	6_154402658_G_GAAAGA_b37	154402658	rs145992989	G	GAAAGA	89	1.51638e-07	0.78135	0.834591	9.57418e-11	0.00175735	7.35631e-12	0.975887	0.948825	0.0287107	5.25056	0.582151	7.58816	0.0011003	-6.47351	0.953378	0.037149
Menstrual (QOL impact): fever	OPRM1	6	154150000	154600000	1	1	1	TRUE	OPRM1	6_154393884_C_A_b37	154393884	rs3778153	C	A	89	1.44014e-07	0.779802	0.835933	1.27372e-10	0.00176967	1.00662e-11	0.975887	0.942592	0.0287107	5.26005	0.582151	7.61721	0.00110534	-6.43026	0.953174	0.0292506
Menstrual (QOL impact): fever	OPRM1	6	154150000	154600000	1	1	1	TRUE	OPRM1	6_154396455_T_A_b37	154396455	rs17209711	T	A	89	1.44014e-07	0.779802	0.835933	1.27372e-10	0.00176967	1.00662e-11	0.975887	0.942592	0.0287107	5.26005	0.582151	7.61721	0.00110534	-6.43026	0.953174	0.0292506
Menstrual (QOL impact): fever	OPRM1	6	154150000	154600000	1	1	1	TRUE	OPRM1	6_154396472_G_A_b37	154396472	rs17275521	G	A	89	1.44014e-07	0.779802	0.835933	1.27372e-10	0.00176967	1.00662e-11	0.991936	0.942592	0.0287107	5.26005	0.582151	7.61721	0.00110534	-6.43026	0.953174	0.0292506
Menstrual (QOL impact): fever	OPRM1	6	154150000	154600000	1	1	1	TRUE	OPRM1	6_154391369_G_A_b37	154391369	rs1461773	G	A	89	1.44014e-07	0.779802	0.835933	2.03037e-10	0.00178363	1.70744e-11	0.968004	0.932	0.0287107	5.26005	0.582151	7.61721	0.00111109	-6.35901	0.952942	0.0189046
Menstrual (QOL impact): fever	OPRM1	6	154150000	154600000	1	1	1	TRUE	OPRM1	6_154404674_A_ATAGTT_b37	154404674	rs147095520	A	ATAGTT	89	1.59651e-07	0.782898	0.833465	2.11223e-10	0.00278635	1.22762e-11	0.952072	0.938627	0.0287107	5.24107	0.582151	7.55917	0.00102158	-6.35294	0.956568	0.0177729
Menstrual (QOL impact): fever	OPRM1	6	154150000	154600000	1	1	1	TRUE	OPRM1	6_154405019_C_T_b37	154405019	rs111258618	C	T	89	1.51638e-07	0.78135	0.834591	2.75959e-10	0.00081254	5.02883e-11	0.944306	0.909978	0.0287107	5.25056	0.582151	7.58816	0.00114351	-6.31172	0.951635	0.0136335
Menstrual (QOL impact): fever	OPRM1	6	154150000	154600000	1	1	1	TRUE	OPRM1	6_154379152_G_A_b37	154379152	rs3823010	G	A	89	2.85025e-08	0.770517	0.887435	7.52782e-10	0.00155568	1.03924e-10	0.914395	0.894888	0.0294741	5.5504	0.575754	8.43988	0.001119	-6.15458	0.952623	0.0126862
Menstrual (QOL impact): fever	OPRM1	6	154150000	154600000	1	1	1	TRUE	OPRM1	6_154403818_C_T_b37	154403818	rs3778155	C	T	89	1.51638e-07	0.78135	0.834591	3.17974e-10	0.00162608	3.52407e-11	0.975887	0.917283	0.0287107	5.25056	0.582151	7.58816	0.00111261	-6.28976	0.952881	0.0120906
Menstrual (QOL impact): fever	OPRM1	6	154150000	154600000	1	1	1	TRUE	OPRM1	6_154377925_T_C_b37	154377925	rs3778146	T	C	89	1.00131e-07	0.779261	0.855688	4.59594e-10	0.00153132	5.90143e-11	0.914395	0.906673	0.0287771	5.32649	0.581589	7.81461	0.00111489	-6.23232	0.952789	0.0107547
Menstrual (QOL impact): fever	OPRM1	6	154150000	154600000	1	1	1	TRUE	OPRM1	6_154405730_A_T_b37	154405730	rs3778158	A	T	89	1.78646e-07	0.809883	0.850559	3.28274e-10	0.00362458	1.3238e-11	0.936358	0.937116	0.029351	5.22029	0.576776	7.42905	0.00103853	-6.2848	0.955879	0.0102776
Menstrual (QOL impact): fever	OPRM1	6	154150000	154600000	1	1	1	TRUE	OPRM1	6_154405981_A_G_b37	154405981	rs3798677	A	G	89	1.90313e-07	0.814077	0.848962	3.39604e-10	0.00349473	1.59219e-11	0.936358	0.933407	0.0293649	5.20856	0.57666	7.39234	0.00102317	-6.27952	0.956504	0.00964759
Menstrual (QOL impact): fever	OPRM1	6	154150000	154600000	1	1	1	TRUE	OPRM1	6_154382139_C_G_b37	154382139	rs3778149	C	G	89	1.25355e-07	0.779534	0.841883	4.59594e-10	0.00153132	5.90143e-11	0.914395	0.906673	0.0287107	5.28551	0.582151	7.69535	0.00111489	-6.23232	0.952789	0.00954558
Menstrual (QOL impact): fever	OPRM1	6	154150000	154600000	1	1	1	TRUE	OPRM1	6_154389783_A_G_b37	154389783	rs7453922	A	G	89	1.44014e-07	0.779802	0.835933	4.59594e-10	0.00153132	5.90143e-11	0.914395	0.906673	0.0287107	5.26005	0.582151	7.61721	0.00111489	-6.23232	0.952789	0.00882807
Menstrual (QOL impact): fever	OPRM1	6	154150000	154600000	1	1	1	TRUE	OPRM1	6_154382473_G_A_b37	154382473	rs7772959	G	A	89	1.44014e-07	0.779802	0.835933	4.99232e-10	0.00153642	6.44937e-11	0.914395	0.904834	0.0287107	5.26005	0.582151	7.61721	0.00111659	-6.21935	0.95272	0.00816958
Menstrual (QOL impact): fever	OPRM1	6	154150000	154600000	1	1	1	TRUE	OPRM1	6_154404313_A_G_b37	154404313	rs3778156	A	G	89	1.59651e-07	0.782898	0.833465	6.695e-10	0.00281175	4.60234e-11	0.952072	0.911804	0.0287107	5.24107	0.582151	7.55917	0.00103777	-6.17314	0.955911	0.00602225
Menstrual (QOL impact): fever	OPRM1	6	154150000	154600000	1	1	1	TRUE	OPRM1	6_154392675_T_C_b37	154392675	rs9478503	T	C	89	1.44014e-07	0.779802	0.835933	7.33104e-10	0.00137711	1.27744e-10	0.975887	0.890554	0.0287107	5.26005	0.582151	7.61721	0.00107988	-6.15877	0.954203	0.00578581
Menstrual (QOL impact): fever	OPRM1	6	154150000	154600000	1	1	1	TRUE	OPRM1	6_154393258_C_T_b37	154393258	rs1381376	C	T	89	1.44014e-07	0.779801	0.835946	7.33104e-10	0.00137711	1.27744e-10	0.975887	0.890554	0.0287107	5.26005	0.582151	7.61721	0.00107988	-6.15877	0.954203	0.00578581
Menstrual (QOL impact): fever	OPRM1	6	154150000	154600000	1	1	1	TRUE	OPRM1	6_154404974_A_G_b37	154404974	rs113072661	A	G	89	1.51638e-07	0.78135	0.834591	7.92796e-10	0.00378111	3.44092e-11	0.929043	0.917772	0.0287107	5.25056	0.582151	7.58816	0.00106013	-6.14637	0.955003	0.00525867
Menstrual (QOL impact): fever	OPRM1	6	154150000	154600000	1	1	1	TRUE	OPRM1	6_154393680_T_C_b37	154393680	rs3778151	T	C	89	1.36965e-07	0.779535	0.838786	9.87503e-10	0.002276	1.03664e-10	0.968455	0.894941	0.0287107	5.26927	0.582151	7.64546	0.00104107	-6.1114	0.955776	0.0045643
Menstrual (QOL impact): fever	OPRM1	6	154150000	154600000	1	1	1	TRUE	OPRM1	6_154405701_T_C_b37	154405701	rs3778157	T	C	89	1.78646e-07	0.809883	0.850559	1.03186e-09	0.00364252	4.99868e-11	0.936358	0.910102	0.029351	5.22029	0.576776	7.42905	0.00105564	-6.10441	0.955185	0.00351374
Menstrual (QOL impact): fever	OPRM1	6	154150000	154600000	1	1	1	TRUE	OPRM1	6_154387204_T_C_b37	154387204	rs73014269	T	C	89	1.44014e-07	0.779802	0.835933	1.29566e-09	0.00157283	1.84908e-10	0.914395	0.882735	0.0287107	5.26005	0.582151	7.61721	0.00113768	-6.06792	0.95187	0.00334465
Menstrual (QOL impact): fever	OPRM1	6	154150000	154600000	1	1	1	TRUE	OPRM1	6_154382639_A_G_b37	154382639	rs7759522	A	G	89	1.44014e-07	0.779802	0.835933	1.30422e-09	0.00160236	1.8136e-10	0.914395	0.883146	0.0287107	5.26005	0.582151	7.61721	0.00113553	-6.06688	0.951956	0.00332692
Menstrual (QOL impact): fever	OPRM1	6	154150000	154600000	1	1	1	TRUE	OPRM1	6_154383058_T_C_b37	154383058	rs9479754	T	C	89	1.44014e-07	0.779802	0.835933	1.30422e-09	0.00160236	1.8136e-10	0.914395	0.883146	0.0287107	5.26005	0.582151	7.61721	0.00113553	-6.06688	0.951956	0.00332692
Menstrual (QOL impact): fever	OPRM1	6	154150000	154600000	1	1	1	TRUE	OPRM1	6_154378739_G_A_b37	154378739	rs3778147	G	A	89	1.44014e-07	0.779802	0.835933	1.34525e-09	0.0016022	1.88593e-10	0.914395	0.882316	0.0287107	5.26005	0.582151	7.61721	0.00113496	-6.06188	0.95198	0.00323286
Menstrual (QOL impact): fever	OPRM1	6	154150000	154600000	1	1	1	TRUE	OPRM1	6_154381012_G_T_b37	154381012	rs3778148	G	T	89	1.44014e-07	0.779802	0.835933	1.34525e-09	0.0016022	1.88593e-10	0.897821	0.882316	0.0287107	5.26005	0.582151	7.61721	0.00113496	-6.06188	0.95198	0.00323286
Menstrual (QOL impact): fever	OPRM1	6	154150000	154600000	1	1	1	TRUE	OPRM1	6_154386364_A_C_b37	154386364	rs12333298	A	C	89	1.44014e-07	0.779802	0.835933	1.58899e-09	0.000599575	6.93725e-10	0.897821	0.854222	0.0287107	5.26005	0.582151	7.61721	0.00115448	-6.03508	0.951194	0.00275335
Menstrual (QOL impact): fever	OPRM1	6	154150000	154600000	1	1	1	TRUE	OPRM1	6_154382367_C_T_b37	154382367	rs7773995	C	T	89	8.81983e-07	0.732392	0.770072	5.80212e-10	0.00154891	7.5295e-11	0.914395	0.901617	0.0285958	4.91629	0.583126	6.60958	0.00112086	-6.19571	0.952548	0.00258958
Menstrual (QOL impact): fever	OPRM1	6	154150000	154600000	1	1	1	TRUE	OPRM1	6_154388306_T_G_b37	154388306	rs6927269	T	G	89	1.44014e-07	0.779802	0.835933	1.86313e-09	0.00130054	3.64784e-10	0.914395	0.868194	0.0287107	5.26005	0.582151	7.61721	0.00114863	-6.00929	0.951429	0.00237968
Menstrual (QOL impact): fever	OPRM1	6	154150000	154600000	1	1	1	TRUE	OPRM1	6_154387211_G_A_b37	154387211	rs73014273	G	A	89	1.44014e-07	0.779802	0.835933	3.49929e-09	0.00166898	7.08206e-10	0.914395	0.853769	0.0287107	5.26005	0.582151	7.61721	0.00114893	-5.90629	0.951417	0.00132711
Menstrual (QOL impact): fever	OPRM1	6	154150000	154600000	1	1	1	TRUE	OPRM1	6_154400021_G_GA_b37	154400021	rs17181150	G	GA	89	1.54265e-07	0.777793	0.833052	4.29183e-09	0.000988261	1.21227e-09	0.968697	0.841909	0.0287107	5.2474	0.582151	7.5785	0.00104371	-5.87253	0.955669	0.00108618
Menstrual (QOL impact): fever	OPRM1	6	154150000	154600000	1	1	1	TRUE	OPRM1	6_154398823_A_G_b37	154398823	rs78830325	A	G	89	1.44014e-07	0.778796	0.835933	4.81578e-09	0.00199912	7.42424e-10	0.976492	0.852734	0.0287107	5.26005	0.582151	7.61721	0.00102463	-5.85341	0.956444	0.00101886
Menstrual (QOL impact): fever	OPRM1	6	154150000	154600000	1	1	1	TRUE	OPRM1	6_154405003_C_T_b37	154405003	rs111385418	C	T	89	1.51638e-07	0.78135	0.834591	5.38221e-09	0.00382945	3.50907e-10	0.944306	0.869031	0.0287107	5.25056	0.582151	7.58816	0.00110045	-5.83491	0.953371	0.00087635
Menstrual (QOL impact): fever	OPRM1	6	154150000	154600000	1	1	1	TRUE	OPRM1	6_154402414_A_G_b37	154402414	rs9479755	A	G	89	1.51638e-07	0.780344	0.834591	5.52631e-09	0.00195454	9.4648e-10	0.968455	0.847389	0.0287107	5.25056	0.582151	7.58816	0.00101309	-5.83048	0.956914	0.000872931
Menstrual (QOL impact): fever	OPRM1	6	154150000	154600000	1	1	1	TRUE	OPRM1	6_154367080_A_C_b37	154367080	rs3778145	A	C	89	6.20492e-07	0.750787	0.736388	4.33828e-09	0.00168763	7.02745e-10	0.897821	0.853938	0.0284991	4.98473	0.583949	6.81637	0.00114345	-5.87074	0.951638	0.000488953
Menstrual (QOL impact): fever	OPRM1	6	154150000	154600000	1	1	1	TRUE	OPRM1	6_154384531_T_C_b37	154384531	rs9478501	T	C	89	1.44014e-07	0.779802	0.835933	1.09398e-08	0.003548	1.18877e-09	0.914395	0.842343	0.0287107	5.26005	0.582151	7.61721	0.00116215	-5.71547	0.950886	0.000460608
Menstrual (QOL impact): fever	OPRM1	6	154150000	154600000	1	1	1	TRUE	OPRM1	6_154362254_A_G_b37	154362254	rs9322445	A	G	89	3.0636e-06	0.761899	0.713148	3.05357e-09	0.00140461	6.55733e-10	0.897821	0.855455	0.029798	4.66651	0.573082	5.81423	0.00114986	-5.9287	0.95138	0.000248068
Menstrual (QOL impact): fever	OPRM1	6	154150000	154600000	1	1	1	TRUE	OPRM1	6_154389347_A_C_b37	154389347	rs73014276	A	C	89	1.44014e-07	0.779802	0.835933	2.47042e-08	0.00236924	5.67583e-09	0.893753	0.806926	0.0287107	5.26005	0.582151	7.61721	0.00106209	-5.57535	0.954924	0.00022146
Menstrual (QOL impact): fever	OPRM1	6	154150000	154600000	1	1	1	TRUE	OPRM1	6_154443279_T_C_b37	154443279	rs613341	T	C	89	3.14313e-05	0.453318	0.56317	3.93275e-10	0.000177252	1.43664e-10	0.503742	0.888078	0.0410479	-4.16284	0.493535	3.93614	0.00158025	6.25667	0.934376	0.000211408
Menstrual (QOL impact): fever	OPRM1	6	154150000	154600000	1	1	1	TRUE	OPRM1	6_154352064_AC_A_b37	154352064	rs67895434	AC	A	89	3.31824e-06	0.759002	0.706769	9.0787e-09	0.00257117	1.14747e-09	0.897311	0.843128	0.0298095	4.65007	0.572988	5.76943	0.00120382	-5.7471	0.949214	8.531e-05
Menstrual (QOL impact): fever	OPRM1	6	154150000	154600000	1	1	1	TRUE	OPRM1	6_154345289_T_A_b37	154345289	rs9478499	T	A	89	3.69046e-06	0.753639	0.700148	9.19519e-09	0.00287916	9.59968e-10	0.897311	0.847077	0.0298224	4.62809	0.572882	5.71	0.00120993	-5.74494	0.94897	7.93167e-05
Menstrual (QOL impact): fever	OPRM1	6	154150000	154600000	1	1	1	TRUE	OPRM1	6_154443882_A_G_b37	154443882	rs616585	A	G	89	3.14313e-05	0.452394	0.56317	1.75007e-09	0.000226906	1.14181e-09	0.483875	0.843238	0.0410479	-4.16284	0.493535	3.93614	0.00144069	6.01946	0.939823	5.7322e-05
Menstrual (QOL impact): fever	OPRM1	6	154150000	154600000	1	1	1	TRUE	OPRM1	6_154435987_A_C_b37	154435987	rs606148	A	C	89	3.14313e-05	0.453318	0.56317	2.83807e-09	0.000275569	1.09811e-09	0.503742	0.844103	0.0410479	-4.16284	0.493535	3.93614	0.001705	5.94069	0.92956	3.32348e-05
Menstrual (QOL impact): fever	OPRM1	6	154150000	154600000	1	1	1	TRUE	OPRM1	6_154375092_C_A_b37	154375092	rs524731	C	A	89	1.44228e-07	0.778796	0.835862	1.99172e-07	0.0174616	4.32459e-09	0.637203	0.813191	0.0287107	5.25978	0.582151	7.61637	0.00095089	-5.2001	0.959452	3.23657e-05
Menstrual (QOL impact): fever	OPRM1	6	154150000	154600000	1	1	1	TRUE	OPRM1	6_154368786_T_C_b37	154368786	rs509544	T	C	89	1.44014e-07	0.778796	0.835933	2.54953e-07	0.0196665	5.23136e-09	0.637203	0.80881	0.0287107	5.26005	0.582151	7.61721	0.000959178	-5.15402	0.959113	2.57563e-05
Menstrual (QOL impact): fever	OPRM1	6	154150000	154600000	1	1	1	TRUE	OPRM1	6_154368079_A_C_b37	154368079	rs668394	A	C	89	1.27347e-07	0.774157	0.83871	4.72185e-07	0.0185088	1.08214e-08	0.637203	0.791869	0.0287	5.28262	0.582242	7.68763	0.000957154	-5.03728	0.959196	1.56212e-05
Menstrual (QOL impact): fever	OPRM1	6	154150000	154600000	1	1	1	TRUE	OPRM1	6_154364440_A_G_b37	154364440	rs634479	A	G	89	4.63888e-07	0.752105	0.750672	2.28557e-07	0.0175243	5.20399e-09	0.637203	0.808931	0.0284991	5.04068	0.583949	6.98014	0.000974982	-5.17449	0.958467	1.50627e-05
Menstrual (QOL impact): fever	OPRM1	6	154150000	154600000	1	1	1	TRUE	OPRM1	6_154368167_T_C_b37	154368167	rs514980	T	C	89	1.44014e-07	0.778796	0.835933	7.01231e-07	0.0158305	2.04534e-08	0.619426	0.776744	0.0287107	5.26005	0.582151	7.61721	0.00095716	-4.96102	0.959195	1.00997e-05
Menstrual (QOL impact): fever	OPRM1	6	154150000	154600000	2	1	1	TRUE	OPRM1	6_154442143_G_A_b37	154442143	rs598160	G	A	89	0.000609869	0.253095	0.383823	9.05514e-08	0.00226293	1.68279e-08	0.982073	0.923475	0.0161822	-3.42719	0.711969	3.55891	0.000816931	5.34473	0.964964	1.16989e-06
Menstrual (QOL impact): fever	OPRM1	6	154150000	154600000	2	1	1	TRUE	OPRM1	6_154446778_C_G_b37	154446778	rs582924	C	G	89	0.000578742	0.253823	0.385373	1.29466e-07	0.00332802	1.80925e-08	0.986557	0.921432	0.0162168	-3.44139	0.711531	3.5918	0.000816296	5.2796	0.96499	8.65849e-07
Menstrual (QOL impact): fever	OPRM1	6	154150000	154600000	2	1	1	TRUE	OPRM1	6_154440742_A_G_b37	154440742	rs671531	A	G	89	0.000609869	0.253095	0.383823	1.29466e-07	0.00332802	1.80925e-08	0.982073	0.921432	0.0161822	-3.42719	0.711969	3.55891	0.000816296	5.2796	0.96499	8.37839e-07
Menstrual (QOL impact): fever	OPRM1	6	154150000	154600000	2	1	1	TRUE	OPRM1	6_154447392_T_C_b37	154447392	rs581439	T	C	89	0.000609869	0.253217	0.383823	1.33601e-07	0.00200582	3.75957e-08	0.973265	0.900557	0.0161822	-3.42719	0.711969	3.55891	0.00081456	5.27384	0.965062	8.13584e-07
Menstrual (QOL impact): fever	OPRM1	6	154150000	154600000	2	1	1	TRUE	OPRM1	6_154441526_A_G_b37	154441526	rs658156	A	G	89	0.000609869	0.253095	0.383823	1.41628e-07	0.00334708	2.05484e-08	0.982073	0.917831	0.0161822	-3.42719	0.711969	3.55891	0.000817846	5.26313	0.964926	7.70517e-07
Menstrual (QOL impact): fever	OPRM1	6	154150000	154600000	2	1	1	TRUE	OPRM1	6_154454973_A_G_b37	154454973	rs604844	A	G	89	0.000553873	0.246752	0.384553	1.65196e-07	0.00628055	2.06951e-09	0.995509	0.980839	0.0161137	-3.45325	0.712838	3.62642	0.000812729	5.23477	0.965138	7.13953e-07
Menstrual (QOL impact): fever	OPRM1	6	154150000	154600000	2	1	1	TRUE	OPRM1	6_154459486_T_C_b37	154459486	rs494328	T	C	89	0.00133052	0.249308	0.355062	9.00724e-08	0.00511505	1.00059e-09	1	1	0.0163951	-3.20931	0.709282	3.03499	0.000810723	5.34569	0.965221	6.96259e-07
Menstrual (QOL impact): fever	OPRM1	6	154150000	154600000	2	1	1	TRUE	OPRM1	6_154436492_T_A_b37	154436492	rs618641	T	A	89	0.000607011	0.254048	0.384306	2.00735e-07	0.00328048	3.44258e-08	0.977611	0.903095	0.0161822	-3.42846	0.711969	3.56202	0.000818366	5.19864	0.964905	5.58177e-07
Menstrual (QOL impact): fever	OPRM1	6	154150000	154600000	2	1	1	TRUE	OPRM1	6_154414563_A_G_b37	154414563	rs675026	A	G	89	0.00027357	0.258657	0.411429	3.83642e-07	0.00851462	4.68952e-08	0.951132	0.894159	0.0160245	-3.63912	0.713973	4.10181	0.0008609	5.07691	0.963148	5.24662e-07
Menstrual (QOL impact): fever	OPRM1	6	154150000	154600000	2	1	1	TRUE	OPRM1	6_154421607_A_G_b37	154421607	rs1323044	A	G	89	0.000607011	0.254048	0.384306	2.15637e-07	0.003121	5.47352e-08	0.977611	0.889658	0.0161822	-3.42846	0.711969	3.56202	0.000890253	5.18532	0.961939	5.22516e-07
Menstrual (QOL impact): fever	OPRM1	6	154150000	154600000	2	1	1	TRUE	OPRM1	6_154418147_T_C_b37	154418147	rs548646	T	C	89	0.000591955	0.254408	0.385278	2.30579e-07	0.00396817	4.56886e-08	0.977611	0.894916	0.0161721	-3.43527	0.712097	3.5792	0.000829106	5.17281	0.96446	4.99181e-07
Menstrual (QOL impact): fever	OPRM1	6	154150000	154600000	2	1	1	TRUE	OPRM1	6_154424488_G_A_b37	154424488	rs619089	G	A	89	0.000607011	0.254048	0.384306	2.34359e-07	0.00339112	4.79993e-08	0.977611	0.893482	0.0161822	-3.42846	0.711969	3.56202	0.000824477	5.1698	0.964652	4.83286e-07
Menstrual (QOL impact): fever	OPRM1	6	154150000	154600000	1	1	1	TRUE	OPRM1	6_154364302_G_A_b37	154364302	rs557748	G	A	89	3.0636e-06	0.760931	0.713148	2.79769e-06	0.0201698	8.67139e-08	0.637203	0.741349	0.029798	4.66651	0.573082	5.81423	0.000967851	-4.68514	0.958758	4.64749e-07
Menstrual (QOL impact): fever	OPRM1	6	154150000	154600000	2	1	1	TRUE	OPRM1	6_154419423_TG_T_b37	154419423	rs34167857	TG	T	89	0.000607011	0.254048	0.384306	2.52039e-07	0.00338694	5.30423e-08	0.977611	0.890574	0.0161822	-3.42846	0.711969	3.56202	0.000824195	5.15619	0.964664	4.51613e-07
Menstrual (QOL impact): fever	OPRM1	6	154150000	154600000	2	1	1	TRUE	OPRM1	6_154425397_A_C_b37	154425397	rs632499	A	C	89	0.000607011	0.254048	0.384306	2.52039e-07	0.00338694	5.30423e-08	0.977611	0.890574	0.0161822	-3.42846	0.711969	3.56202	0.000824195	5.15619	0.964664	4.51613e-07
Menstrual (QOL impact): fever	OPRM1	6	154150000	154600000	2	1	1	TRUE	OPRM1	6_154427741_T_C_b37	154427741	rs681243	T	C	89	0.000608915	0.254046	0.384172	2.52039e-07	0.00338694	5.30423e-08	0.977611	0.890574	0.0161822	-3.42761	0.711969	3.55995	0.000824195	5.15619	0.964664	4.50677e-07
Menstrual (QOL impact): fever	OPRM1	6	154150000	154600000	2	1	1	TRUE	OPRM1	6_154413674_C_T_b37	154413674	rs533586	C	T	89	0.000215179	0.257204	0.420759	5.90593e-07	0.00795588	7.95914e-08	0.946704	0.878667	0.0161316	-3.7005	0.712611	4.25567	0.000852786	4.99426	0.963482	4.09696e-07
Menstrual (QOL impact): fever	OPRM1	6	154150000	154600000	2	1	1	TRUE	OPRM1	6_154422611_A_G_b37	154422611	rs648007	A	G	89	0.000607011	0.254048	0.384306	3.0643e-07	0.00357992	6.11054e-08	0.97307	0.886439	0.0161822	-3.42846	0.711969	3.56202	0.00082643	5.11944	0.964571	3.76441e-07
Menstrual (QOL impact): fever	OPRM1	6	154150000	154600000	2	1	1	TRUE	OPRM1	6_154460799_T_C_b37	154460799	rs548339	T	C	89	0.00133052	0.249431	0.355062	1.81931e-07	0.0053673	2.93112e-09	0.973024	0.971534	0.0163951	-3.20931	0.709282	3.03499	0.000834216	5.21691	0.964249	3.6133e-07
Menstrual (QOL impact): fever	OPRM1	6	154150000	154600000	2	1	1	TRUE	OPRM1	6_154419539_C_T_b37	154419539	rs584709	C	T	89	0.000607011	0.25417	0.384306	3.37091e-07	0.00425326	5.54293e-08	0.977611	0.88929	0.0161822	-3.42846	0.711969	3.56202	0.000838879	5.10144	0.964057	3.4466e-07
Menstrual (QOL impact): fever	OPRM1	6	154150000	154600000	2	1	1	TRUE	OPRM1	6_154424831_T_G_b37	154424831	rs609166	T	G	89	0.000607011	0.25417	0.384306	3.37091e-07	0.00425326	5.54293e-08	0.977611	0.88929	0.0161822	-3.42846	0.711969	3.56202	0.000838879	5.10144	0.964057	3.4466e-07
Menstrual (QOL impact): fever	OPRM1	6	154150000	154600000	2	1	1	TRUE	OPRM1	6_154424670_A_G_b37	154424670	rs618207	A	G	89	0.000607011	0.25417	0.384306	3.4921e-07	0.00428758	5.82547e-08	0.977611	0.887837	0.0161822	-3.42846	0.711969	3.56202	0.00083896	5.09474	0.964053	3.33492e-07
Menstrual (QOL impact): fever	OPRM1	6	154150000	154600000	2	1	1	TRUE	OPRM1	6_154451223_ATCTC_A_b37	154451223	rs67387651	ATCTC	A	89	0.00127416	0.249799	0.356407	2.24547e-07	0.00647161	2.5616e-09	0.995509	0.975146	0.0164143	-3.22174	0.70904	3.06249	0.00082589	5.17776	0.964593	3.05165e-07
Menstrual (QOL impact): fever	OPRM1	6	154150000	154600000	2	1	1	TRUE	OPRM1	6_154451458_A_C_b37	154451458	rs507129	A	C	89	0.00127416	0.249799	0.356407	2.39109e-07	0.00557285	2.76866e-09	0.995509	0.973064	0.0164143	-3.22174	0.70904	3.06249	0.000820181	5.16603	0.96483	2.87769e-07
Menstrual (QOL impact): fever	OPRM1	6	154150000	154600000	2	1	1	TRUE	OPRM1	6_154450608_T_G_b37	154450608	rs627210	T	G	89	0.00119269	0.250169	0.359155	2.52901e-07	0.00662018	2.69745e-09	0.99104	0.973763	0.0164217	-3.24062	0.708947	3.10543	0.000820421	5.15554	0.96482	2.85099e-07
Menstrual (QOL impact): fever	OPRM1	6	154150000	154600000	2	1	1	TRUE	OPRM1	6_154449850_C_A_b37	154449850	rs613355	C	A	89	0.000490897	0.25506	0.392201	5.41795e-07	0.00557005	1.63136e-08	0.995509	0.924349	0.0161778	-3.48568	0.712026	3.70309	0.000820467	5.01089	0.964818	2.54963e-07
Menstrual (QOL impact): fever	OPRM1	6	154150000	154600000	2	1	1	TRUE	OPRM1	6_154450103_A_T_b37	154450103	rs678122	A	T	89	0.000528212	0.248179	0.386864	5.41795e-07	0.00557005	1.63136e-08	0.995509	0.924349	0.0161547	-3.46603	0.712318	3.65571	0.000820467	5.01089	0.964818	2.43164e-07
Menstrual (QOL impact): fever	OPRM1	6	154150000	154600000	2	1	1	TRUE	OPRM1	6_154425290_G_A_b37	154425290	rs544205	G	A	89	0.000607011	0.254048	0.384306	5.16607e-07	0.00416654	8.48284e-08	0.977611	0.876783	0.0161822	-3.42846	0.711969	3.56202	0.000825953	5.02004	0.964591	2.31524e-07
Menstrual (QOL impact): fever	OPRM1	6	154150000	154600000	2	1	1	TRUE	OPRM1	6_154425291_C_A_b37	154425291	rs544228	C	A	89	0.000607011	0.254048	0.384306	5.16607e-07	0.00416654	8.48284e-08	0.97317	0.876783	0.0161822	-3.42846	0.711969	3.56202	0.000825953	5.02004	0.964591	2.31524e-07
Menstrual (QOL impact): fever	OPRM1	6	154150000	154600000	2	1	1	TRUE	OPRM1	6_154449695_T_G_b37	154449695	rs612512	T	G	89	0.000523745	0.254566	0.389739	6.68326e-07	0.00599453	1.68399e-08	0.995509	0.923455	0.0161958	-3.46831	0.711797	3.65912	0.000824586	4.97036	0.964647	2.00801e-07
Menstrual (QOL impact): fever	OPRM1	6	154150000	154600000	2	1	1	TRUE	OPRM1	6_154450078_CA_C_b37	154450078	rs34517179	CA	C	89	0.000784711	0.24854	0.373732	5.41795e-07	0.00557005	1.63136e-08	0.995509	0.924349	0.0163737	-3.35813	0.709551	3.38266	0.000820467	5.01089	0.964818	1.85061e-07
Menstrual (QOL impact): fever	OPRM1	6	154150000	154600000	2	1	1	TRUE	OPRM1	6_154449525_G_A_b37	154449525	rs680796	G	A	89	0.000547176	0.25432	0.38796	8.4044e-07	0.00587213	2.61539e-08	0.995509	0.910971	0.0161721	-3.45653	0.712097	3.63136	0.000833962	4.92572	0.96426	1.57942e-07
Menstrual (QOL impact): fever	OPRM1	6	154150000	154600000	2	1	1	TRUE	OPRM1	6_154416285_G_T_b37	154416285	rs489261	G	T	89	0.00027357	0.258657	0.411429	1.43424e-06	0.00694579	2.26399e-07	0.955391	0.84727	0.0160245	-3.63912	0.713973	4.10181	0.000875148	4.82018	0.962561	1.54509e-07
Menstrual (QOL impact): fever	OPRM1	6	154150000	154600000	2	1	1	TRUE	OPRM1	6_154414573_C_T_b37	154414573	rs562859	C	T	89	0.000282147	0.258774	0.410182	1.63442e-06	0.00986967	1.69335e-07	0.951132	0.856101	0.015994	-3.63116	0.714362	4.08304	0.000845088	4.79405	0.9638	1.34018e-07
Menstrual (QOL impact): fever	OPRM1	6	154150000	154600000	2	1	1	TRUE	OPRM1	6_154415434_G_T_b37	154415434	rs660756	G	T	89	0.000282579	0.257579	0.410659	1.82042e-06	0.0101026	1.81624e-07	0.955391	0.853979	0.0160401	-3.63077	0.713774	4.07917	0.000844664	4.77241	0.963818	1.20818e-07
Menstrual (QOL impact): fever	OPRM1	6	154150000	154600000	2	1	1	TRUE	OPRM1	6_154424959_T_C_b37	154424959	rs609623	T	C	89	0.000607011	0.25417	0.384306	1.08715e-06	0.00436302	2.13478e-07	0.977611	0.849064	0.0161822	-3.42846	0.711969	3.56202	0.000805436	4.87516	0.96544	1.15723e-07
Menstrual (QOL impact): fever	OPRM1	6	154150000	154600000	2	1	1	TRUE	OPRM1	6_154427167_C_T_b37	154427167	rs683945	C	T	89	0.000607011	0.254048	0.384306	2.65508e-06	0.0100178	3.623e-07	0.977611	0.832789	0.0161822	-3.42846	0.711969	3.56202	0.000848784	4.69584	0.963648	5.08165e-08
Menstrual (QOL impact): fever	OPRM1	6	154150000	154600000	2	1	1	TRUE	OPRM1	6_154451287_T_C_b37	154451287	rs505340	T	C	89	0.00127416	0.249799	0.356407	4.51343e-06	0.00690641	2.14721e-07	0.995509	0.848887	0.0164143	-3.22174	0.70904	3.06249	0.000909161	4.58622	0.961162	1.90176e-08

## Sheet: Worksheet S11
Phenotype	Main locus gene	Tissue	Chr	Analysis start (bp)	Analysis end (bp)	Gene	Cond. SNP idx.	min. eQTL peak analyzed	SNP ct.	max(r2equiv | RSS)	PP.H0.abf	PP.H1.abf	PP.H2.abf	PP.H3.abf	PP.H4.abf	Top SMR SNP	b_GWAS	se_GWAS	p_GWAS	b_eQTL	se_eQTL	p_eQTL	b_SMR	se_SMR	p_SMR	p_HEIDI	nsnp_HEIDI
Bust size	CCDC170	Adipose_Subcutaneous	6	151500000	152300000	CCDC170	1	3	1095	0.760839	7.00544e-12	0.271014	7.02245e-12	0.271214	0.457772	6_151934085_TCTTTGTTTG_T_b37	0.2027	0.0276	2.376e-13	0.165733	0.0377498	1.13191e-05	1.22305	0.324561	0.000164348	0.10809	6
Bust size	CCDC170	Breast_Mammary_Tissue	6	151500000	152300000	CCDC170	1	1	1100	0.946124	2.64138e-12	0.102185	2.12717e-12	0.081476	0.816339	6_151936677_G_A_b37	0.2502	0.03105	9.442e-16	0.200817	0.0471144	2.0231e-05	1.24591	0.330682	0.000164759	0.0005922	5
Bust size	CCDC170	Esophagus_Mucosa	6	151500000	152300000	CCDC170	1	2	907	0.738775	1.73031e-11	0.669392	4.39157e-12	0.169733	0.160875	6_151934085_TCTTTGTTTG_T_b37	0.2027	0.0276	2.376e-13	0.205606	0.0530094	0.000105028	0.985866	0.287446	0.00060415
Bust size	CCDC170	Testis	6	151500000	152300000	CCDC170	1	2	1145	0.738775	1.59964e-11	0.61884	7.08576e-12	0.274015	0.107146	6_151943453_C_G_b37	0.2029	0.02765	2.467e-13	0.164926	0.0423096	9.69617e-05	1.23025	0.35737	0.00057634	8.54799e-06	4
Bust size	ZNF703	Adipose_Subcutaneous	8	36600000	37150000	RP11-419C23.1	1	1	1050	1	2.12573e-08	5.37324e-05	5.53824e-06	0.0130122	0.986929	8_36848357_T_C_b37	-0.1581	0.02718	6.246e-09	-0.422625	0.0743141	1.29284e-08	0.374091	0.0919949	4.77396e-05	0.388686	5
Bust size	ZNF703	Adipose_Subcutaneous	8	36600000	37150000	ZNF703	1	1	486	0.995742	4.56497e-14	1.15388e-10	5.47874e-06	0.0128614	0.987133	8_36846109_C_T_b37	-0.1555	0.02724	1.206e-08	-0.33908	0.046076	1.85086e-13	0.458594	0.101671	6.46564e-06	0.133194	9
Bust size	ZNF703	Adipose_Visceral_Omentum	8	36600000	37150000	ZNF703	1	1	326	0.931224	6.69573e-05	0.169247	1.44314e-05	0.0356831	0.794989	8_36832310_G_A_b37	-0.145	0.02801	2.339e-07	-0.255292	0.0643451	7.26165e-05	0.567977	0.180365	0.00163805	0.166152	3
Bust size	ZNF703	Breast_Mammary_Tissue	8	36600000	37150000	ZNF703	1	1	522	1	2.26995e-06	0.00573773	6.28047e-06	0.0148957	0.979358	8_36847115_T_C_b37	-0.1581	0.02718	6.246e-09	-0.365173	0.0785003	3.28941e-06	0.432945	0.119171	0.000280175	0.790649	3
Bust size	ZNF703	Nerve_Tibial	8	36600000	37150000	ZNF703	1	1	765	1	5.46601e-06	0.0138164	5.75057e-06	0.0135631	0.972609	8_36847115_T_C_b37	-0.1581	0.02718	6.246e-09	-0.231925	0.0513947	6.40304e-06	0.681686	0.191191	0.000363199	0.721805	3
Dysmenorrhea (pain severity)	IL1	Pituitary	2	113420000	113750000	IL1A	1	1	573	0.961906	5.30961e-13	0.0312167	8.57883e-13	0.0495182	0.919265	2_113555296_G_T_b37	-0.417781	0.0519492	8.83086e-16	-0.445294	0.100286	8.98609e-06	0.938214	0.241365	0.000101443	0.00023352	6
Dysmenorrhea (pain severity)	IL1	Skin_Not_Sun_Exposed_Suprapubic	2	113420000	113750000	IL1A	1	1	321	0.783231	1.57733e-16	9.27357e-06	1.68629e-11	0.991412	0.0085788	2_113553426_A_G_b37	-0.256449	0.0616182	3.15604e-05	-0.398673	0.0600836	3.23843e-11	0.643256	0.182446	0.000422303	0.000161659	12
Dysmenorrhea (pain severity)	IL1	Skin_Sun_Exposed_Lower_leg	2	113420000	113750000	IL37	1	1	573	0.714309	2.74955e-18	1.61654e-07	1.70043e-11	0.999733	0.000267151	2_113693878_C_G_b37	-0.142609	0.0452932	0.00164066	0.21883	0.0306431	9.24911e-13	-0.65169	0.226204	0.00396434	0.0119136	16
Dysmenorrhea (pain severity)	IL1	Testis	2	113420000	113750000	IL1A	1	1	573	0.995301	7.82707e-14	0.00460176	6.70425e-13	0.0384593	0.956939	2_113560278_CT_C_b37	-0.424509	0.0517192	2.24978e-16	-0.248008	0.0538481	4.11093e-06	1.71168	0.426154	5.9052e-05	0.0604519	7
Dysmenorrhea (pain severity)	IL1	Thyroid	2	113420000	113750000	IL1A	1	1	573	0.975501	1.7575e-12	0.103329	6.71798e-13	0.0386389	0.858033	2_113537600_A_AT_b37	0.419881	0.0517117	4.67505e-16	0.225715	0.0602415	0.00017908	1.86023	0.54679	0.000668738	0.055828	3
Dysmenorrhea (pain severity)	NGF	Adipose_Visceral_Omentum	1	115700000	116000000	RP4-663N10.1	1	2	444	0.979618	1.63333e-15	0.0624749	5.97309e-16	0.0219315	0.915594	1_115826112_G_A_b37	-0.402513	0.0462682	3.3318e-18	-0.178121	0.0470209	0.000151788	2.25977	0.650641	0.000514402	0.920166	3
Dysmenorrhea (pain severity)	NGF	Artery_Aorta	1	115700000	116000000	RP4-663N10.1	1	1	802	0.964769	7.88097e-20	3.01447e-06	8.21924e-16	0.0304691	0.969528	1_115826112_G_A_b37	-0.402513	0.0462682	3.3318e-18	0.299524	0.0494769	1.41452e-09	-1.34384	0.27044	6.72684e-07	6.97429e-06	6
Dysmenorrhea (pain severity)	NGF	Ovary	1	115700000	116000000	RP4-663N10.1	1	1	802	0.984514	3.35219e-15	0.128221	8.80767e-16	0.0328504	0.838928	1_115825531_G_A_b37	-0.413673	0.0462651	3.84401e-19	-0.41262	0.109323	0.000160446	1.00255	0.28832	0.000506646
Dysmenorrhea (pain severity)	NGF	Uterus	1	115700000	116000000	RP4-663N10.1	1	1	802	0.91959	6.48963e-15	0.248229	1.07197e-15	0.0402915	0.71148	1_115830631_T_C_b37	0.168945	0.0567403	0.00290601	0.441214	0.120342	0.00024604	0.382909	0.165667	0.0208153	0.0240512	3
Menstrual (QOL impact): fever	OPRM1	Brain_Cerebellar_Hemisphere	6	154150000	154600000	OPRM1	1	1	1129	0.887435	0.00165214	0.0224148	0.00580702	0.0778924	0.892234	6_154345289_T_A_b37	0.799233	0.172692	3.69047e-06	-0.538613	0.116093	3.49239e-06	-1.48387	0.452872	0.00105071	0.03273	5
Menstrual (QOL impact): fever	OPRM1	Brain_Cerebellum	6	154150000	154600000	OPRM1	1	3	509	0.894078	0.0020097	0.0271445	0.0503553	0.679895	0.240595	6_154459486_T_C_b37	-0.410931	0.128043	0.00133052	0.574965	0.108039	1.02733e-07	-0.714706	0.260058	0.00599122	0.03305	8
Menstrual (QOL impact): fever	OPRM1	Testis	6	154150000	154600000	OPRM1	1	1	1023	0.859785	4.51385e-05	0.000612021	0.00480928	0.0642774	0.930256	6_154398647_G_C_b37	0.891275	0.169442	1.44014e-07	-0.290916	0.0554325	1.53667e-07	-3.06369	0.824638	0.000203051	0.162909	7

## Sheet: Worksheet S12
Phenotype	Tissue	Main locus gene	Chr	Analysis start (bp)	Analysis end (bp)	eQTL peak num.	Min. eQTL peak num. analyzed	Cond. SNP idx.	Gene	Variant ID	SNP pos. (bp)	SNP rsid	A1 (ALT)	A2 (REF)	EAS AF	EUR AF	AFR AF	AMR AF	SAS AF	GWAS P	GWAS r2	GWAS r2equiv	eQTL P	eQTL r2	eQTL RSS	V.df1	z.df1	r.df1	lABF.df1	V.df2	z.df2	r.df2	SNP.PP.H4
Bust size	Adipose_Subcutaneous	CCDC170	6	151500000	152300000	3	3	1	CCDC170	6_151958091_A_G_b37	151958091	rs6930633	A	G	0.3591	0.3012	0.7012	0.2522	0.316	5.152e-16	0.883438	0.933092	0.000848942	0.431234	0.755037	0.000893412	8.13315	0.983294	30.4756	0.00155042	3.36842	0.935535	0.134836
Bust size	Adipose_Subcutaneous	CCDC170	6	151500000	152300000	3	3	1	CCDC170	6_151949582_A_C_b37	151949582	rs6557160	A	C	0.3403	0.2982	0.4955	0.2493	0.3108	1.721e-16	1	1	0.0044469	0.403999	0.642205	0.000945563	8.26667	0.982337	31.5472	0.0016017	2.86505	0.933544	0.091377
Bust size	Adipose_Subcutaneous	CCDC170	6	151500000	152300000	3	3	1	CCDC170	6_151936677_G_A_b37	151936677	rs6929137	G	A	0.3333	0.2952	0.4962	0.245	0.2975	9.442e-16	0.944407	0.946124	0.000775127	0.404605	0.760839	0.000964103	8.05797	0.981996	29.8724	0.00164143	3.39431	0.932008	0.0805632
Bust size	Adipose_Subcutaneous	CCDC170	6	151500000	152300000	3	3	1	CCDC170	6_151947326_A_G_b37	151947326	rs11155805	A	G	0.3403	0.2982	0.4955	0.2493	0.3108	2.32e-16	0.993694	0.991772	0.00411847	0.403999	0.647774	0.000949872	8.22842	0.982257	31.2369	0.00159912	2.88989	0.933644	0.0716012
Bust size	Adipose_Subcutaneous	CCDC170	6	151500000	152300000	3	3	1	CCDC170	6_151948173_A_T_b37	151948173	rs7740686	A	T	0.3403	0.2982	0.4939	0.2493	0.3108	2.32e-16	0.993694	0.991772	0.00411847	0.403999	0.647774	0.000949872	8.22842	0.982257	31.2369	0.00159912	2.88989	0.933644	0.0716012
Bust size	Adipose_Subcutaneous	CCDC170	6	151500000	152300000	3	3	1	CCDC170	6_151945470_C_T_b37	151945470	rs11155802	C	T	0.3333	0.2922	0.2224	0.2161	0.3108	9.331e-16	0.969122	0.943322	0.000918729	0.397907	0.749966	0.000964103	8.06119	0.981996	29.8979	0.00175078	3.3458	0.927805	0.0714245
Bust size	Adipose_Subcutaneous	CCDC170	6	151500000	152300000	3	3	1	CCDC170	6_151945669_T_C_b37	151945669	rs11155803	T	C	0.3343	0.2922	0.2269	0.2161	0.3108	9.331e-16	0.969122	0.943322	0.000918729	0.397907	0.749966	0.000964103	8.06119	0.981996	29.8979	0.00175078	3.3458	0.927805	0.0714245
Bust size	Adipose_Subcutaneous	CCDC170	6	151500000	152300000	3	3	1	CCDC170	6_151954127_T_C_b37	151954127	rs6900157	T	C	0.3591	0.3141	0.702	0.2594	0.317	5.152e-16	0.883438	0.933092	0.00184643	0.443577	0.703895	0.000893412	8.13315	0.983294	30.4756	0.0015759	3.14027	0.934545	0.0675022
Bust size	Adipose_Subcutaneous	CCDC170	6	151500000	152300000	3	3	1	CCDC170	6_151949312_G_A_b37	151949312	rs7763637	G	A	0.3403	0.2982	0.4947	0.2493	0.3108	2.6e-16	0.99416	0.988633	0.00411847	0.403999	0.647774	0.000949872	8.21544	0.982257	31.1321	0.00159912	2.88989	0.933644	0.0644762
Bust size	Adipose_Subcutaneous	CCDC170	6	151500000	152300000	3	3	1	CCDC170	6_151949806_A_C_b37	151949806	rs6913578	A	C	0.3393	0.2903	0.4955	0.2349	0.3098	2.671e-16	0.999064	0.987891	0.00442084	0.389989	0.642636	0.000946178	8.21196	0.982325	31.1044	0.00162857	2.86697	0.932505	0.059193
Bust size	Adipose_Subcutaneous	CCDC170	6	151500000	152300000	3	3	1	CCDC170	6_151941461_G_A_b37	151941461	rs3734806	G	A	0.3363	0.2982	0.5008	0.2507	0.3006	5.711e-16	0.954855	0.961762	0.00302632	0.403999	0.669776	0.000958522	8.12016	0.982099	30.3668	0.00159724	2.98805	0.933717	0.0392572
Bust size	Adipose_Subcutaneous	CCDC170	6	151500000	152300000	3	3	1	CCDC170	6_151942194_T_G_b37	151942194	rs3757322	T	G	0.3363	0.2982	0.5008	0.2507	0.3006	5.711e-16	0.954855	0.961762	0.0038898	0.403999	0.651899	0.000958522	8.12016	0.982099	30.3668	0.00160865	2.9083	0.933275	0.0315648
Bust size	Adipose_Subcutaneous	CCDC170	6	151500000	152300000	3	3	1	CCDC170	6_151950235_A_G_b37	151950235	rs6557161	A	G	0.3611	0.3131	0.6626	0.2579	0.317	8.057e-16	0.843048	0.914986	0.00366891	0.442955	0.656095	0.000883873	8.07938	0.98347	30.0474	0.00153362	2.92701	0.936189	0.0238964
Bust size	Adipose_Subcutaneous	CCDC170	6	151500000	152300000	3	3	1	CCDC170	6_151935539_G_C_b37	151935539	rs75859313	G	C	0.3562	0.3191	0.5023	0.2464	0.3047	2.262e-15	0.79466	0.883442	0.00148937	0.463048	0.718334	0.0008988	7.94863	0.983195	29.0165	0.00158212	3.20468	0.934303	0.0190035
Bust size	Adipose_Subcutaneous	CCDC170	6	151500000	152300000	3	3	1	CCDC170	6_151934085_TCTTTGTTTG_T_b37	151934085	rs5880935	TCTTTGTTTG	T	0.4226	0.4901	0.7572	0.3703	0.4796	2.376e-13	0.493143	0.704134	1.13191e-05	1	1	0.00076176	7.3442	0.985721	24.4591	0.00138007	4.46127	0.942208	0.018208
Bust size	Adipose_Subcutaneous	CCDC170	6	151500000	152300000	3	3	1	CCDC170	6_151948366_G_A_b37	151948366	rs2046210	G	A	0.3621	0.3211	0.6626	0.2723	0.318	1.618e-15	0.839094	0.905552	0.00341482	0.458724	0.661221	0.000890426	7.98928	0.983349	29.3352	0.00150771	2.94989	0.937199	0.0124395
Bust size	Adipose_Subcutaneous	CCDC170	6	151500000	152300000	3	3	1	CCDC170	6_151962202_C_T_b37	151962202	rs852003	C	T	0.4325	0.5716	0.7398	0.4251	0.5665	8.521e-15	0.688885	0.822838	0.000795046	0.578223	0.759225	0.000805992	7.78091	0.984904	27.7176	0.00145772	3.3871	0.939154	0.00899814
Bust size	Adipose_Subcutaneous	CCDC170	6	151500000	152300000	3	3	1	CCDC170	6_151939848_C_T_b37	151939848	rs9383935	C	T	0.3145	0.0785	0.0303	0.062	0.045	6.761e-16	0.879811	0.933851	0.0240318	0.0774336	0.50826	0.000990361	8.09978	0.981515	30.2014	0.00572111	2.26748	0.797276	0.00699329
Bust size	Adipose_Subcutaneous	CCDC170	6	151500000	152300000	3	3	1	CCDC170	6_151963697_C_T_b37	151963697	rs865898	C	T	0.4365	0.5706	0.739	0.4222	0.5675	1.15e-14	0.687233	0.817961	0.000792302	0.581194	0.759446	0.000805424	7.74137	0.984915	27.4153	0.00145806	3.38809	0.939141	0.00667193
Bust size	Adipose_Subcutaneous	CCDC170	6	151500000	152300000	3	3	1	CCDC170	6_151947068_G_A_b37	151947068	rs7752591	G	A	0.4335	0.505	0.739	0.3746	0.4836	1.147e-13	0.548629	0.738775	0.000118844	0.892014	0.873491	0.000761208	7.4411	0.985731	25.1651	0.00142911	3.89688	0.940277	0.00400422
Bust size	Adipose_Subcutaneous	CCDC170	6	151500000	152300000	3	3	1	CCDC170	6_151939873_C_T_b37	151939873	rs6906130	C	T	0.4276	0.504	0.7557	0.3804	0.4724	8.494e-14	0.524137	0.736075	0.00019744	0.909227	0.8442	0.000764523	7.48282	0.98567	25.4724	0.00141715	3.7662	0.940747	0.00339815
Bust size	Adipose_Subcutaneous	CCDC170	6	151500000	152300000	3	3	1	CCDC170	6_151945666_C_T_b37	151945666	rs7776340	C	T	0.4256	0.497	0.5106	0.3458	0.4836	3.443e-13	0.532216	0.715344	5.34928e-05	0.876068	0.918013	0.000767844	7.2934	0.985609	24.0935	0.00144296	4.0955	0.939733	0.0028922
Bust size	Adipose_Subcutaneous	CCDC170	6	151500000	152300000	3	3	1	CCDC170	6_151939350_A_C_b37	151939350	rs3734805	A	C	0.3155	0.0785	0.031	0.062	0.046	1.956e-15	0.881604	0.917529	0.0263088	0.0774336	0.500315	0.00099099	7.96696	0.981504	29.1542	0.00565387	2.23204	0.79918	0.00230279
Bust size	Adipose_Subcutaneous	CCDC170	6	151500000	152300000	3	3	1	CCDC170	6_151953765_T_C_b37	151953765	rs9383590	T	C	0.3125	0.0716	0.0204	0.0461	0.0603	1.897e-15	0.906119	0.926521	0.0292083	0.0677066	0.491019	0.000987845	7.97009	0.981561	29.1789	0.006385	2.19057	0.778951	0.00219246
Bust size	Adipose_Subcutaneous	CCDC170	6	151500000	152300000	3	3	1	CCDC170	6_151953859_G_A_b37	151953859	rs9397068	G	A	0.3125	0.0716	0.0204	0.0461	0.0603	1.897e-15	0.906119	0.926521	0.0292083	0.0677066	0.491019	0.000987845	7.97009	0.981561	29.1789	0.006385	2.19057	0.778951	0.00219246
Bust size	Adipose_Subcutaneous	CCDC170	6	151500000	152300000	3	3	1	CCDC170	6_151957570_C_T_b37	151957570	rs12173562	C	T	0.3125	0.0716	0.0204	0.0461	0.0603	1.897e-15	0.906119	0.926521	0.0292083	0.0677066	0.491019	0.000987845	7.97009	0.981561	29.1789	0.006385	2.19057	0.778951	0.00219246
Bust size	Adipose_Subcutaneous	CCDC170	6	151500000	152300000	3	3	1	CCDC170	6_151943639_T_C_b37	151943639	rs4591859	T	C	0.4266	0.5	0.5129	0.3473	0.4734	2.234e-13	0.525299	0.719354	0.000121453	0.886635	0.87225	0.000765629	7.35092	0.98565	24.5083	0.00144691	3.89134	0.939578	0.0020356
Bust size	Adipose_Subcutaneous	CCDC170	6	151500000	152300000	3	3	1	CCDC170	6_151943977_C_T_b37	151943977	rs10872676	C	T	0.4266	0.501	0.5136	0.3473	0.4734	2.234e-13	0.525299	0.719354	0.000121453	0.883365	0.87225	0.000765629	7.35092	0.98565	24.5083	0.00144691	3.89134	0.939578	0.0020356
Bust size	Adipose_Subcutaneous	CCDC170	6	151500000	152300000	3	3	1	CCDC170	6_151946629_T_A_b37	151946629	rs12665607	T	A	0.3135	0.0795	0.0159	0.0605	0.0613	2.164e-15	0.89633	0.920773	0.0287441	0.0767528	0.492454	0.000996665	7.95375	0.9814	29.0505	0.00590096	2.19697	0.792227	0.00195149
Bust size	Adipose_Subcutaneous	CCDC170	6	151500000	152300000	3	3	1	CCDC170	6_151947757_C_T_b37	151947757	rs74295874	C	T	0.3135	0.0795	0.0159	0.0605	0.0613	2.42e-15	0.899884	0.92011	0.0287441	0.0767528	0.492454	0.000994772	7.93912	0.981434	28.9365	0.00590096	2.19697	0.792227	0.00174137
Bust size	Adipose_Subcutaneous	CCDC170	6	151500000	152300000	3	3	1	CCDC170	6_151950723_C_T_b37	151950723	rs7774781	C	T	0.5526	0.4165	0.1452	0.5648	0.4325	3.129e-14	0.535465	0.751287	0.00126698	0.60963	0.729043	0.00075735	-7.61265	0.985803	26.4375	0.00144215	-3.25246	0.939765	0.00164086
Bust size	Adipose_Subcutaneous	CCDC170	6	151500000	152300000	3	3	1	CCDC170	6_151939181_G_A_b37	151939181	rs3734804	G	A	0.4276	0.504	0.7564	0.3804	0.4703	2.047e-13	0.525569	0.720956	0.000201175	0.909227	0.843102	0.00076729	7.36462	0.985619	24.6079	0.00141738	3.76131	0.940739	0.00140691
Bust size	Adipose_Subcutaneous	CCDC170	6	151500000	152300000	3	3	1	CCDC170	6_151944614_G_A_b37	151944614	rs9383936	G	A	0.3135	0.0795	0.025	0.0634	0.0511	3.486e-15	0.893279	0.911622	0.0287441	0.0767528	0.492454	0.000997928	7.8949	0.981377	28.5927	0.00590096	2.19697	0.792227	0.00123469
Bust size	Adipose_Subcutaneous	CCDC170	6	151500000	152300000	3	3	1	CCDC170	6_151947539_C_T_b37	151947539	rs6917575	C	T	0.5516	0.4085	0.2534	0.5548	0.4315	3.991e-14	0.529831	0.745244	0.00134953	0.637709	0.724879	0.000758452	-7.5817	0.985782	26.2058	0.0014403	-3.23388	0.939838	0.00122967
Bust size	Adipose_Subcutaneous	CCDC170	6	151500000	152300000	3	3	1	CCDC170	6_151947736_A_G_b37	151947736	rs6901351	A	G	0.5516	0.4085	0.2534	0.5548	0.4315	3.991e-14	0.529831	0.745244	0.00134953	0.637709	0.724879	0.000758452	-7.5817	0.985782	26.2058	0.0014403	-3.23388	0.939838	0.00122967
Bust size	Adipose_Subcutaneous	CCDC170	6	151500000	152300000	3	3	1	CCDC170	6_151939560_T_C_b37	151939560	rs6932260	T	C	0.4296	0.504	0.7572	0.3804	0.4724	2.393e-13	0.524119	0.717973	0.000201175	0.909227	0.843102	0.000765076	7.34273	0.98566	24.4489	0.00141738	3.76131	0.940739	0.00120013
Bust size	Adipose_Subcutaneous	CCDC170	6	151500000	152300000	3	3	1	CCDC170	6_151939770_T_C_b37	151939770	rs6932603	T	C	0.4296	0.505	0.7557	0.3804	0.4724	2.393e-13	0.524119	0.717973	0.000201175	0.9059	0.843102	0.000765076	7.34273	0.98566	24.4489	0.00141738	3.76131	0.940739	0.00120013
Bust size	Adipose_Subcutaneous	CCDC170	6	151500000	152300000	3	3	1	CCDC170	6_151967175_C_T_b37	151967175	rs1293964	C	T	0.4345	0.5696	0.8525	0.4265	0.5665	5.843e-14	0.67599	0.7898	0.00093805	0.57669	0.748622	0.000802589	7.53265	0.984967	25.8452	0.0014812	3.3398	0.938235	0.00119424
Bust size	Adipose_Subcutaneous	CCDC170	6	151500000	152300000	3	3	1	CCDC170	6_151943453_C_G_b37	151943453	rs9371225	C	G	0.4256	0.504	0.7806	0.3818	0.4714	2.467e-13	0.524887	0.717774	0.000201175	0.902177	0.843102	0.000764523	7.33816	0.98567	24.4157	0.00141738	3.76131	0.940739	0.00116094
Bust size	Adipose_Subcutaneous	CCDC170	6	151500000	152300000	3	3	1	CCDC170	6_151953180_A_G_b37	151953180	rs58343273	A	G	0.3125	0.0785	0.3389	0.0821	0.0603	1.897e-15	0.906119	0.926521	0.074449	0.169849	0.401172	0.000987845	7.97009	0.981561	29.1789	0.00435611	1.78974	0.837798	0.00110862
Bust size	Adipose_Subcutaneous	CCDC170	6	151500000	152300000	3	3	1	CCDC170	6_151958612_G_T_b37	151958612	rs6912323	G	T	0.3125	0.0795	0.3729	0.0836	0.0603	1.897e-15	0.906119	0.926521	0.074449	0.096144	0.401172	0.000987845	7.97009	0.981561	29.1789	0.00435611	1.78974	0.837798	0.00110862
Bust size	Adipose_Subcutaneous	CCDC170	6	151500000	152300000	3	3	1	CCDC170	6_151951793_GC_G_b37	151951793	rs11359657	GC	G	0.5526	0.4175	0.2534	0.5692	0.4325	3.129e-14	0.535864	0.751287	0.0019896	0.611127	0.698825	0.00075735	-7.61265	0.985803	26.4375	0.00146127	-3.11765	0.939015	0.00109883
Bust size	Adipose_Subcutaneous	CCDC170	6	151500000	152300000	3	3	1	CCDC170	6_151951796_T_G_b37	151951796	rs34020664	T	G	0.5526	0.4175	0.2534	0.5692	0.4325	3.129e-14	0.535864	0.751287	0.0019896	0.611127	0.698825	0.00075735	-7.61265	0.985803	26.4375	0.00146127	-3.11765	0.939015	0.00109883
Bust size	Adipose_Subcutaneous	CCDC170	6	151500000	152300000	3	3	1	CCDC170	6_151951220_A_G_b37	151951220	rs9397435	A	G	0.3125	0.0736	0.0719	0.049	0.0603	1.929e-15	0.906039	0.925898	0.104252	0.0623226	0.365197	0.000989102	7.9682	0.981538	29.164	0.00597459	1.62924	0.790178	0.000926709
Bust size	Adipose_Subcutaneous	CCDC170	6	151500000	152300000	3	3	1	CCDC170	6_151952002_A_G_b37	151952002	rs9397436	A	G	0.3125	0.0726	0.0703	0.049	0.0603	1.897e-15	0.906119	0.926521	0.14272	0.0670168	0.329364	0.000987845	7.97009	0.981561	29.1789	0.00611519	1.46938	0.786296	0.000777271
Bust size	Adipose_Subcutaneous	CCDC170	6	151500000	152300000	3	3	1	CCDC170	6_151957119_T_C_b37	151957119	rs9383937	T	C	0.3125	0.0716	0.0356	0.0476	0.0603	1.897e-15	0.906119	0.926521	0.14272	0.0677066	0.329364	0.000987845	7.97009	0.981561	29.1789	0.00611519	1.46938	0.786296	0.000777271
Bust size	Adipose_Subcutaneous	CCDC170	6	151500000	152300000	3	3	1	CCDC170	6_151958815_T_C_b37	151958815	rs17081533	T	C	0.3323	0.1004	0.5061	0.1052	0.0675	3.968e-15	0.788816	0.87258	0.0485695	0.195768	0.44381	0.000927812	7.8759	0.982662	28.4498	0.00383878	1.97996	0.854254	0.000706898
Bust size	Adipose_Subcutaneous	CCDC170	6	151500000	152300000	3	3	1	CCDC170	6_151952332_G_A_b37	151952332	rs9397437	G	A	0.3125	0.0716	0.031	0.0476	0.0613	1.897e-15	0.906119	0.926521	0.231536	0.0677066	0.268691	0.000987845	7.97009	0.981561	29.1789	0.00637334	1.1987	0.779266	0.000591698
Bust size	Adipose_Subcutaneous	CCDC170	6	151500000	152300000	3	3	1	CCDC170	6_151957714_C_T_b37	151957714	rs12173570	C	T	0.3323	0.1014	0.5061	0.1052	0.0675	4.533e-15	0.790823	0.872173	0.058599	0.195768	0.425442	0.000925376	7.86325	0.982707	28.352	0.00381747	1.89801	0.854945	0.000559056
Bust size	Adipose_Subcutaneous	CCDC170	6	151500000	152300000	3	3	1	CCDC170	6_151940260_A_G_b37	151940260	rs9383589	A	G	0.3135	0.0785	0.0219	0.062	0.046	1.204e-14	0.873936	0.882441	0.0209906	0.0774336	0.519962	0.00099856	7.73734	0.981365	27.3841	0.0057101	2.31969	0.797587	0.000459839
Bust size	Adipose_Subcutaneous	CCDC170	6	151500000	152300000	3	3	1	CCDC170	6_151969912_G_C_b37	151969912	rs1293961	G	C	0.4345	0.5696	0.854	0.4265	0.5767	9.17e-14	0.676585	0.782451	0.00194507	0.564701	0.700367	0.000802022	7.47175	0.984978	25.3951	0.00150928	3.12453	0.937138	0.000397746
Bust size	Adipose_Subcutaneous	CCDC170	6	151500000	152300000	3	3	1	CCDC170	6_151970639_C_G_b37	151970639	rs1293960	C	G	0.629	0.5954	0.5295	0.7233	0.6585	3.683e-15	0.822721	0.885452	0.107802	0.14728	0.361489	0.00087084	-7.88885	0.98371	28.5515	0.00164939	-1.6127	0.9317	0.000337234
Bust size	Adipose_Subcutaneous	CCDC170	6	151500000	152300000	3	3	1	CCDC170	6_151969740_G_A_b37	151969740	rs9371545	G	A	0.3194	0.0726	0.0174	0.0461	0.0603	2.038e-14	0.861841	0.865741	0.0352044	0.0712105	0.474089	0.000970323	7.66934	0.981882	26.8711	0.00620616	2.11504	0.783804	0.00019212
Bust size	Adipose_Subcutaneous	CCDC170	6	151500000	152300000	3	3	1	CCDC170	6_151971687_G_A_b37	151971687	rs851974	G	A	0.4315	0.5596	0.8563	0.4164	0.5624	1.123e-13	0.67312	0.777337	0.00354553	0.525537	0.65854	0.000802589	7.44441	0.984967	25.1943	0.00150894	2.93793	0.937151	0.000191495
Bust size	Adipose_Subcutaneous	CCDC170	6	151500000	152300000	3	3	1	CCDC170	6_151969198_C_T_b37	151969198	rs77275268	C	T	0.3194	0.0726	0.0257	0.0476	0.0603	2.501e-14	0.862147	0.858404	0.0371896	0.0712105	0.469029	0.0009697	7.6429	0.981894	26.6724	0.00625183	2.09246	0.782559	0.000151761
Bust size	Adipose_Subcutaneous	CCDC170	6	151500000	152300000	3	3	1	CCDC170	6_151933175_A_G_b37	151933175	rs1038304	A	G	0.4831	0.4851	0.851	0.4164	0.501	1.225e-11	0.43375	0.616944	0.000191956	0.785349	0.845849	0.000751856	6.79066	0.985904	20.6006	0.00140368	3.77356	0.941278	2.66973e-05
Bust size	Adipose_Subcutaneous	CCDC170	6	151500000	152300000	3	3	1	CCDC170	6_151932778_A_G_b37	151932778	rs1023940	A	G	0.4841	0.4831	0.8585	0.4179	0.501	1.502e-11	0.434092	0.611116	0.000197363	0.771358	0.844222	0.000751856	6.76149	0.985904	20.4057	0.00140354	3.7663	0.941283	2.14108e-05
Bust size	Adipose_Subcutaneous	CCDC170	6	151500000	152300000	3	3	1	CCDC170	6_151985574_T_C_b37	151985574	rs78517863	T	C	0.2986	0.0805	0.1611	0.0634	0.0685	1.43e-09	0.406763	0.531387	0.0050943	0.152187	0.632245	0.000886253	6.06315	0.983426	16.0263	0.00474568	2.82061	0.825819	1.55631e-08
Bust size	Adipose_Subcutaneous	CCDC170	6	151500000	152300000	3	3	1	CCDC170	6_151980707_T_C_b37	151980707	rs9397069	T	C	0.2996	0.0825	0.3707	0.0793	0.09	9.118e-10	0.408205	0.540141	0.0192145	0.0875621	0.527504	0.00088804	6.13423	0.983393	16.453	0.00392654	2.35334	0.851417	8.71198e-09
Bust size	Adipose_Subcutaneous	CCDC170	6	151500000	152300000	3	3	1	CCDC170	6_151982089_C_T_b37	151982089	rs9371547	C	T	0.2996	0.0825	0.3714	0.0793	0.09	9.118e-10	0.408205	0.540141	0.0192145	0.0875621	0.527504	0.00088804	6.13423	0.983393	16.453	0.00392654	2.35334	0.851417	8.71198e-09
Bust size	Adipose_Subcutaneous	CCDC170	6	151500000	152300000	3	3	1	CCDC170	6_151982315_A_C_b37	151982315	rs9397441	A	C	0.2986	0.0825	0.3714	0.0793	0.09	1.003e-09	0.407805	0.538162	0.0251007	0.0875621	0.504452	0.00088804	6.11745	0.983393	16.3519	0.00395953	2.2505	0.850355	6.44264e-09
Bust size	Adipose_Subcutaneous	CCDC170	6	151500000	152300000	3	3	1	CCDC170	6_151977085_G_A_b37	151977085	rs6915267	G	A	0.2996	0.0825	0.3707	0.0793	0.091	9.118e-10	0.408205	0.540141	0.0444283	0.0875621	0.452343	0.00088804	6.13423	0.983393	16.453	0.00401538	2.01802	0.848564	4.68518e-09
Bust size	Adipose_Subcutaneous	CCDC170	6	151500000	152300000	3	3	1	CCDC170	6_151978802_T_C_b37	151978802	rs9397440	T	C	0.2996	0.0825	0.3707	0.0793	0.091	2.318e-09	0.407757	0.522523	0.0399292	0.0875621	0.462412	0.000889829	5.98391	0.98336	15.5577	0.00400374	2.06294	0.848937	2.06779e-09
Bust size	Adipose_Subcutaneous	CCDC170	6	151500000	152300000	3	3	1	CCDC170	6_151974422_C_T_b37	151974422	rs10484919	C	T	0.2986	0.0825	0.3707	0.0793	0.091	2.891e-09	0.409153	0.5178	0.0294985	0.0875621	0.490136	0.000892217	5.94576	0.983316	15.3345	0.00391178	2.18663	0.851893	2.06179e-09
Bust size	Adipose_Subcutaneous	CCDC170	6	151500000	152300000	3	3	1	CCDC170	6_151986594_G_T_b37	151986594	rs9371226	G	T	0.3036	0.0815	0.2912	0.0749	0.09	3.498e-09	0.395534	0.507201	0.0720184	0.0863513	0.404596	0.000879716	5.91369	0.983546	15.1445	0.00428791	1.80501	0.839931	9.08589e-10
Bust size	Adipose_Subcutaneous	CCDC170	6	151500000	152300000	3	3	1	CCDC170	6_151979157_C_T_b37	151979157	rs851970	C	T	0.8542	0.5974	0.9713	0.6441	0.6922	8.871e-05	0.082965	0.199015	0.0253625	0.455421	0.503541	0.00107912	3.92085	0.979892	5.57867	0.00161513	2.24643	0.933024	1.10397e-13
Bust size	Adipose_Subcutaneous	CCDC170	6	151500000	152300000	3	3	1	CCDC170	6_151978439_T_C_b37	151978439	rs712219	T	C	0.8552	0.5944	0.9024	0.6311	0.6902	0.0001379	0.0851774	0.194192	0.0224464	0.460227	0.514187	0.0010706	3.81418	0.980047	5.17165	0.00155017	2.29393	0.935544	8.02485e-14
Bust size	Adipose_Subcutaneous	CCDC170	6	151500000	152300000	3	3	1	CCDC170	6_151980692_A_G_b37	151980692	rs1771351	A	G	0.8562	0.5934	0.9024	0.6311	0.6912	0.0001456	0.085009	0.193313	0.0224464	0.45586	0.514187	0.00107256	3.80153	0.980012	5.12507	0.00155017	2.29393	0.935544	7.65959e-14
Bust size	Adipose_Subcutaneous	CCDC170	6	151500000	152300000	3	3	1	CCDC170	6_151947631_C_T_b37	151947631	rs12528841	C	T	0.122	0.3837	0.0212	0.3199	0.2863	0.00115	0.0829117	0.157946	0.00680256	0.579171	0.610631	0.0011169	-3.25254	0.979203	3.24305	0.00153327	-2.72419	0.936202	3.19382e-14
Bust size	Adipose_Subcutaneous	CCDC170	6	151500000	152300000	3	3	1	CCDC170	6_151920741_A_C_b37	151920741	rs1158790	A	C	0.8204	0.2763	0.8207	0.4899	0.3517	0.2052	0.0802807	0.00600749	6.16468e-05	0.215051	0.910228	0.00099856	1.26709	0.981365	-1.20356	0.00174678	4.06077	0.927958	2.59209e-14
Bust size	Adipose_Subcutaneous	CCDC170	6	151500000	152300000	3	3	1	CCDC170	6_151919936_G_A_b37	151919936	rs9397066	G	A	0.8214	0.2763	0.8714	0.4914	0.3517	0.2343	0.0804042	0	5.69695e-05	0.215051	0.914563	0.000996665	1.18942	0.9814	-1.29809	0.00175876	4.08011	0.9275	2.53534e-14
Bust size	Adipose_Subcutaneous	CCDC170	6	151500000	152300000	3	3	1	CCDC170	6_151919377_A_G_b37	151919377	rs9397065	A	G	0.8284	0.2724	0.7458	0.4625	0.3538	0.2217	0.0807082	0.00149933	6.651e-05	0.216895	0.906038	0.00100109	1.22219	0.981319	-1.2572	0.00168591	4.04208	0.930294	2.29595e-14
Bust size	Adipose_Subcutaneous	CCDC170	6	151500000	152300000	3	3	1	CCDC170	6_151918021_A_G_b37	151918021	rs1825167	A	G	0.8313	0.2753	0.674	0.4741	0.3507	0.1994	0.076979	0.00911522	0.000440936	0.212873	0.796078	0.00102528	1.28357	0.980876	-1.17038	0.00164031	3.55152	0.932051	4.41999e-15
Bust size	Adipose_Subcutaneous	CCDC170	6	151500000	152300000	3	3	1	CCDC170	6_151914421_A_G_b37	151914421	rs9383930	A	G	0.8333	0.2843	0.823	0.4841	0.3681	0.2086	0.0733852	0.00966856	0.000474701	0.2205	0.79154	0.00103491	1.25738	0.9807	-1.19857	0.00175195	3.53127	0.92776	4.0349e-15
Bust size	Adipose_Subcutaneous	CCDC170	6	151500000	152300000	3	3	1	CCDC170	6_151955995_A_T_b37	151955995	rs73001924	A	T	0.0268	0.2008	0.1581	0.1427	0.2485	0.1691	0.0541043	0.037686	0.00667024	0.277663	0.612114	0.0106502	1.37597	0.831582	-0.103439	0.0021429	2.7308	0.913042	1.22471e-15
Bust size	Adipose_Subcutaneous	CCDC170	6	151500000	152300000	3	3	1	CCDC170	6_151970829_G_T_b37	151970829	rs12206977	G	T	0.0298	0.1879	0.2133	0.1369	0.2423	0.1665	0.0536137	0.0382865	0.00854294	0.255202	0.593169	0.0109202	1.38373	0.828046	-0.0875285	0.00227332	2.64628	0.908235	1.02144e-15
Bust size	Adipose_Subcutaneous	CCDC170	6	151500000	152300000	3	3	1	CCDC170	6_151960929_G_A_b37	151960929	rs67413479	G	A	0.0278	0.2008	0.1952	0.147	0.2485	0.1826	0.0507764	0.0351899	0.0167652	0.277663	0.538977	0.0104448	1.33366	0.834292	-0.156807	0.00200683	2.40452	0.918111	5.32074e-16
Bust size	Adipose_Subcutaneous	CCDC170	6	151500000	152300000	3	3	1	CCDC170	6_151956625_A_G_b37	151956625	rs12203668	A	G	0.0268	0.2008	0.1952	0.147	0.2485	0.1691	0.0541043	0.037686	0.0244973	0.277663	0.50658	0.0106502	1.37597	0.831582	-0.103439	0.00199747	2.25999	0.918462	4.11341e-16
Bust size	Adipose_Subcutaneous	CCDC170	6	151500000	152300000	3	3	1	CCDC170	6_151961900_G_A_b37	151961900	rs3020313	G	A	0.0268	0.2008	0.1959	0.147	0.2485	0.1691	0.0541043	0.037686	0.0248539	0.277663	0.505317	0.0106502	1.37597	0.831582	-0.103439	0.00199997	2.25435	0.918369	4.06699e-16
Bust size	Adipose_Subcutaneous	CCDC170	6	151500000	152300000	3	3	1	CCDC170	6_151970354_A_G_b37	151970354	rs3020310	A	G	0.0298	0.1988	0.2141	0.1441	0.2536	0.1801	0.0532876	0.035133	0.0250319	0.233695	0.504694	0.0108785	1.34036	0.828591	-0.137538	0.00211802	2.25158	0.913964	3.96761e-16
Bust size	Adipose_Subcutaneous	CCDC170	6	151500000	152300000	3	3	1	CCDC170	6_151967935_A_G_b37	151967935	rs11759626	A	G	0.0298	0.1988	0.1853	0.1398	0.2495	0.2039	0.0532876	0.0294386	0.0250849	0.274515	0.504507	0.0108785	1.27037	0.828591	-0.213241	0.00203039	2.25074	0.91723	3.6316e-16
Bust size	Adipose_Subcutaneous	CCDC170	6	151500000	152300000	3	3	1	CCDC170	6_151969362_T_A_b37	151969362	rs11155807	T	A	0.0298	0.1978	0.1853	0.1398	0.2495	0.2039	0.0532876	0.0294386	0.0250849	0.274762	0.504507	0.0108785	1.27037	0.828591	-0.213241	0.00203039	2.25074	0.91723	3.6316e-16
Bust size	Adipose_Subcutaneous	CCDC170	6	151500000	152300000	3	3	1	CCDC170	6_151940073_C_T_b37	151940073	rs11155801	C	T	0.0198	0.2157	0.2421	0.1542	0.2536	0.3181	0.0427647	0.0162086	0.0232277	0.285642	0.51122	0.0137124	0.998292	0.793173	-0.392704	0.00198405	2.28069	0.918966	3.21028e-16
Bust size	Breast_Mammary_Tissue	CCDC170	6	151500000	152300000	1	1	1	CCDC170	6_151936677_G_A_b37	151936677	rs6929137	G	A	0.3333	0.2952	0.4962	0.245	0.2975	9.442e-16	0.944407	0.946124	2.0231e-05	1	1	0.000964103	8.05797	0.981996	29.8724	0.00211447	4.36716	0.914096	0.544576
Bust size	Breast_Mammary_Tissue	CCDC170	6	151500000	152300000	1	1	1	CCDC170	6_151953765_T_C_b37	151953765	rs9383590	T	C	0.3125	0.0716	0.0204	0.0461	0.0603	1.897e-15	0.906119	0.926521	6.04575e-05	0.175099	0.938546	0.000987845	7.97009	0.981561	29.1789	0.00696454	4.09878	0.76363	0.0451619
Bust size	Breast_Mammary_Tissue	CCDC170	6	151500000	152300000	1	1	1	CCDC170	6_151953859_G_A_b37	151953859	rs9397068	G	A	0.3125	0.0716	0.0204	0.0461	0.0603	1.897e-15	0.906119	0.926521	6.04575e-05	0.175099	0.938546	0.000987845	7.97009	0.981561	29.1789	0.00696454	4.09878	0.76363	0.0451619
Bust size	Breast_Mammary_Tissue	CCDC170	6	151500000	152300000	1	1	1	CCDC170	6_151957570_C_T_b37	151957570	rs12173562	C	T	0.3125	0.0716	0.0204	0.0461	0.0603	1.897e-15	0.906119	0.926521	6.04575e-05	0.175099	0.938546	0.000987845	7.97009	0.981561	29.1789	0.00696454	4.09878	0.76363	0.0451619
Bust size	Breast_Mammary_Tissue	CCDC170	6	151500000	152300000	1	1	1	CCDC170	6_151952332_G_A_b37	151952332	rs9397437	G	A	0.3125	0.0716	0.031	0.0476	0.0613	1.897e-15	0.906119	0.926521	7.40382e-05	0.175099	0.926839	0.000987845	7.97009	0.981561	29.1789	0.0066437	4.04766	0.772036	0.0405277
Bust size	Breast_Mammary_Tissue	CCDC170	6	151500000	152300000	1	1	1	CCDC170	6_151957119_T_C_b37	151957119	rs9383937	T	C	0.3125	0.0716	0.0356	0.0476	0.0603	1.897e-15	0.906119	0.926521	9.3145e-05	0.175099	0.91344	0.000987845	7.97009	0.981561	29.1789	0.00664046	3.98914	0.772122	0.0338163
Bust size	Breast_Mammary_Tissue	CCDC170	6	151500000	152300000	1	1	1	CCDC170	6_151946629_T_A_b37	151946629	rs12665607	T	A	0.3135	0.0795	0.0159	0.0605	0.0613	2.164e-15	0.89633	0.920773	8.27878e-05	0.198916	0.920339	0.000996665	7.95375	0.9814	29.0505	0.00669095	4.01927	0.770787	0.0323882
Bust size	Breast_Mammary_Tissue	CCDC170	6	151500000	152300000	1	1	1	CCDC170	6_151947757_C_T_b37	151947757	rs74295874	C	T	0.3135	0.0795	0.0159	0.0605	0.0613	2.42e-15	0.899884	0.92011	8.27878e-05	0.198916	0.920339	0.000994772	7.93912	0.981434	28.9365	0.00669095	4.01927	0.770787	0.0289008
Bust size	Breast_Mammary_Tissue	CCDC170	6	151500000	152300000	1	1	1	CCDC170	6_151944614_G_A_b37	151944614	rs9383936	G	A	0.3135	0.0795	0.025	0.0634	0.0511	3.486e-15	0.893279	0.911622	8.27878e-05	0.198916	0.920339	0.000997928	7.8949	0.981377	28.5927	0.00669095	4.01927	0.770787	0.0204917
Bust size	Breast_Mammary_Tissue	CCDC170	6	151500000	152300000	1	1	1	CCDC170	6_151945470_C_T_b37	151945470	rs11155802	C	T	0.3333	0.2922	0.2224	0.2161	0.3108	9.331e-16	0.969122	0.943322	0.000829245	0.977267	0.777323	0.000964103	8.06119	0.981996	29.8979	0.00239719	3.39469	0.903716	0.0176874
Bust size	Breast_Mammary_Tissue	CCDC170	6	151500000	152300000	1	1	1	CCDC170	6_151945669_T_C_b37	151945669	rs11155803	T	C	0.3343	0.2922	0.2269	0.2161	0.3108	9.331e-16	0.969122	0.943322	0.000829245	0.977267	0.777323	0.000964103	8.06119	0.981996	29.8979	0.00239719	3.39469	0.903716	0.0176874
Bust size	Breast_Mammary_Tissue	CCDC170	6	151500000	152300000	1	1	1	CCDC170	6_151939848_C_T_b37	151939848	rs9383935	C	T	0.3145	0.0785	0.0303	0.062	0.045	6.761e-16	0.879811	0.933851	0.000878679	0.205254	0.773472	0.000990361	8.09978	0.981515	30.2014	0.00668841	3.37788	0.770854	0.0164532
Bust size	Breast_Mammary_Tissue	CCDC170	6	151500000	152300000	1	1	1	CCDC170	6_151935539_G_C_b37	151935539	rs75859313	G	C	0.3562	0.3191	0.5023	0.2464	0.3047	2.262e-15	0.79466	0.883442	0.00035779	0.976057	0.831657	0.0008988	7.94863	0.983195	29.0165	0.00212766	3.63198	0.913607	0.0157353
Bust size	Breast_Mammary_Tissue	CCDC170	6	151500000	152300000	1	1	1	CCDC170	6_151949582_A_C_b37	151949582	rs6557160	A	C	0.3403	0.2982	0.4955	0.2493	0.3108	1.721e-16	1	1	0.00720373	0.95953	0.621755	0.000945563	8.26667	0.982337	31.5472	0.00221713	2.71531	0.9103	0.0139487
Bust size	Breast_Mammary_Tissue	CCDC170	6	151500000	152300000	1	1	1	CCDC170	6_151947326_A_G_b37	151947326	rs11155805	A	G	0.3403	0.2982	0.4955	0.2493	0.3108	2.32e-16	0.993694	0.991772	0.00720373	0.95953	0.621755	0.000949872	8.22842	0.982257	31.2369	0.00221713	2.71531	0.9103	0.0102277
Bust size	Breast_Mammary_Tissue	CCDC170	6	151500000	152300000	1	1	1	CCDC170	6_151948173_A_T_b37	151948173	rs7740686	A	T	0.3403	0.2982	0.4939	0.2493	0.3108	2.32e-16	0.993694	0.991772	0.00720373	0.95953	0.621755	0.000949872	8.22842	0.982257	31.2369	0.00221713	2.71531	0.9103	0.0102277
Bust size	Breast_Mammary_Tissue	CCDC170	6	151500000	152300000	1	1	1	CCDC170	6_151952002_A_G_b37	151952002	rs9397436	A	G	0.3125	0.0726	0.0703	0.049	0.0603	1.897e-15	0.906119	0.926521	0.0004885	0.168911	0.811855	0.000987845	7.97009	0.981561	29.1789	0.00583207	3.5455	0.794153	0.0101565
Bust size	Breast_Mammary_Tissue	CCDC170	6	151500000	152300000	1	1	1	CCDC170	6_151949312_G_A_b37	151949312	rs7763637	G	A	0.3403	0.2982	0.4947	0.2493	0.3108	2.6e-16	0.99416	0.988633	0.00720373	0.95953	0.621755	0.000949872	8.21544	0.982257	31.1321	0.00221713	2.71531	0.9103	0.0092099
Bust size	Breast_Mammary_Tissue	CCDC170	6	151500000	152300000	1	1	1	CCDC170	6_151949806_A_C_b37	151949806	rs6913578	A	C	0.3393	0.2903	0.4955	0.2349	0.3098	2.671e-16	0.999064	0.987891	0.00823831	0.92344	0.611127	0.000946178	8.21196	0.982325	31.1044	0.00215928	2.66889	0.912436	0.00795959
Bust size	Breast_Mammary_Tissue	CCDC170	6	151500000	152300000	1	1	1	CCDC170	6_151939350_A_C_b37	151939350	rs3734805	A	C	0.3155	0.0785	0.031	0.062	0.046	1.956e-15	0.881604	0.917529	0.000878679	0.205254	0.773472	0.00099099	7.96696	0.981504	29.1542	0.00668841	3.37788	0.770854	0.00577327
Bust size	Breast_Mammary_Tissue	CCDC170	6	151500000	152300000	1	1	1	CCDC170	6_151969740_G_A_b37	151969740	rs9371545	G	A	0.3194	0.0726	0.0174	0.0461	0.0603	2.038e-14	0.861841	0.865741	7.43641e-05	0.183312	0.926583	0.000970323	7.66934	0.981882	26.8711	0.00660138	4.04654	0.773159	0.00404494
Bust size	Breast_Mammary_Tissue	CCDC170	6	151500000	152300000	1	1	1	CCDC170	6_151942194_T_G_b37	151942194	rs3757322	T	G	0.3363	0.2982	0.5008	0.2507	0.3006	5.711e-16	0.954855	0.961762	0.00859847	0.968482	0.607709	0.000958522	8.12016	0.982099	30.3668	0.00221952	2.65396	0.910212	0.0036887
Bust size	Breast_Mammary_Tissue	CCDC170	6	151500000	152300000	1	1	1	CCDC170	6_151954127_T_C_b37	151954127	rs6900157	T	C	0.3591	0.3141	0.702	0.2594	0.317	5.152e-16	0.883438	0.933092	0.0108368	0.833302	0.588966	0.000893412	8.13315	0.983294	30.4756	0.00220293	2.57211	0.910823	0.00338019
Bust size	Breast_Mammary_Tissue	CCDC170	6	151500000	152300000	1	1	1	CCDC170	6_151941461_G_A_b37	151941461	rs3734806	G	A	0.3363	0.2982	0.5008	0.2507	0.3006	5.711e-16	0.954855	0.961762	0.00967581	0.968482	0.5982	0.000958522	8.12016	0.982099	30.3668	0.00221114	2.61243	0.91052	0.00333699
Bust size	Breast_Mammary_Tissue	CCDC170	6	151500000	152300000	1	1	1	CCDC170	6_151958091_A_G_b37	151958091	rs6930633	A	G	0.3591	0.3012	0.7012	0.2522	0.316	5.152e-16	0.883438	0.933092	0.0138807	0.784139	0.568407	0.000893412	8.13315	0.983294	30.4756	0.00219658	2.48233	0.911057	0.00274746
Bust size	Breast_Mammary_Tissue	CCDC170	6	151500000	152300000	1	1	1	CCDC170	6_151969198_C_T_b37	151969198	rs77275268	C	T	0.3194	0.0726	0.0257	0.0476	0.0603	2.501e-14	0.862147	0.858404	0.000100871	0.183312	0.908752	0.0009697	7.6429	0.981894	26.6724	0.00674601	3.96867	0.769336	0.00254897
Bust size	Breast_Mammary_Tissue	CCDC170	6	151500000	152300000	1	1	1	CCDC170	6_151951220_A_G_b37	151951220	rs9397435	A	G	0.3125	0.0736	0.0719	0.049	0.0603	1.929e-15	0.906039	0.925898	0.00319563	0.162924	0.683412	0.000989102	7.9682	0.981538	29.164	0.00587053	2.98457	0.793076	0.00233165
Bust size	Breast_Mammary_Tissue	CCDC170	6	151500000	152300000	1	1	1	CCDC170	6_151950235_A_G_b37	151950235	rs6557161	A	G	0.3611	0.3131	0.6626	0.2579	0.317	8.057e-16	0.843048	0.914986	0.0306717	0.828948	0.498449	0.000883873	8.07938	0.98347	30.0474	0.00216967	2.17681	0.912051	0.000933147
Bust size	Breast_Mammary_Tissue	CCDC170	6	151500000	152300000	1	1	1	CCDC170	6_151940260_A_G_b37	151940260	rs9383589	A	G	0.3135	0.0785	0.0219	0.062	0.046	1.204e-14	0.873936	0.882441	0.000958845	0.205254	0.767639	0.00099856	7.73734	0.981365	27.3841	0.00670096	3.35241	0.770523	0.000919372
Bust size	Breast_Mammary_Tissue	CCDC170	6	151500000	152300000	1	1	1	CCDC170	6_151953180_A_G_b37	151953180	rs58343273	A	G	0.3125	0.0785	0.3389	0.0821	0.0603	1.897e-15	0.906119	0.926521	0.0135655	0.152187	0.570335	0.000987845	7.97009	0.981561	29.1789	0.00454718	2.49075	0.83188	0.000823502
Bust size	Breast_Mammary_Tissue	CCDC170	6	151500000	152300000	1	1	1	CCDC170	6_151943639_T_C_b37	151943639	rs4591859	T	C	0.4266	0.5	0.5129	0.3473	0.4734	2.234e-13	0.525299	0.719354	0.000105126	0.885204	0.906316	0.000765629	7.35092	0.98565	24.5083	0.00189695	3.95803	0.922246	0.000545092
Bust size	Breast_Mammary_Tissue	CCDC170	6	151500000	152300000	1	1	1	CCDC170	6_151943977_C_T_b37	151943977	rs10872676	C	T	0.4266	0.501	0.5136	0.3473	0.4734	2.234e-13	0.525299	0.719354	0.000105126	0.882749	0.906316	0.000765629	7.35092	0.98565	24.5083	0.00189695	3.95803	0.922246	0.000545092
Bust size	Breast_Mammary_Tissue	CCDC170	6	151500000	152300000	1	1	1	CCDC170	6_151958612_G_T_b37	151958612	rs6912323	G	T	0.3125	0.0795	0.3729	0.0836	0.0603	1.897e-15	0.906119	0.926521	0.023922	0.154231	0.521119	0.000987845	7.97009	0.981561	29.1789	0.00449965	2.27581	0.833344	0.000537459
Bust size	Breast_Mammary_Tissue	CCDC170	6	151500000	152300000	1	1	1	CCDC170	6_151948366_G_A_b37	151948366	rs2046210	G	A	0.3621	0.3211	0.6626	0.2723	0.318	1.618e-15	0.839094	0.905552	0.027832	0.866729	0.507402	0.000890426	7.98928	0.983349	29.3352	0.00222921	2.21591	0.909855	0.000498523
Bust size	Breast_Mammary_Tissue	CCDC170	6	151500000	152300000	1	1	1	CCDC170	6_151939873_C_T_b37	151939873	rs6906130	C	T	0.4276	0.504	0.7557	0.3804	0.4724	8.494e-14	0.524137	0.736075	0.00055097	0.396595	0.8041	0.000764523	7.48282	0.98567	25.4724	0.0019717	3.51164	0.919429	0.000307327
Bust size	Breast_Mammary_Tissue	CCDC170	6	151500000	152300000	1	1	1	CCDC170	6_151945666_C_T_b37	151945666	rs7776340	C	T	0.4256	0.497	0.5106	0.3458	0.4836	3.443e-13	0.532216	0.715344	0.000157743	0.82338	0.882111	0.000767844	7.2934	0.985609	24.0935	0.00192897	3.85232	0.921038	0.000245712
Bust size	Breast_Mammary_Tissue	CCDC170	6	151500000	152300000	1	1	1	CCDC170	6_151970639_C_G_b37	151970639	rs1293960	C	G	0.629	0.5954	0.5295	0.7233	0.6585	3.683e-15	0.822721	0.885452	0.0554819	0.476587	0.441105	0.00087084	-7.88885	0.98371	28.5515	0.00255192	-1.92638	0.898135	0.000137233
Bust size	Breast_Mammary_Tissue	CCDC170	6	151500000	152300000	1	1	1	CCDC170	6_151939181_G_A_b37	151939181	rs3734804	G	A	0.4276	0.504	0.7564	0.3804	0.4703	2.047e-13	0.525569	0.720956	0.000573847	0.396595	0.801467	0.00076729	7.36462	0.985619	24.6079	0.00197062	3.50014	0.91947	0.000124751
Bust size	Breast_Mammary_Tissue	CCDC170	6	151500000	152300000	1	1	1	CCDC170	6_151947068_G_A_b37	151947068	rs7752591	G	A	0.4335	0.505	0.739	0.3746	0.4836	1.147e-13	0.548629	0.738775	0.00110824	0.385939	0.757891	0.000761208	7.4411	0.985731	25.1651	0.00199921	3.30984	0.918397	0.000120121
Bust size	Breast_Mammary_Tissue	CCDC170	6	151500000	152300000	1	1	1	CCDC170	6_151934085_TCTTTGTTTG_T_b37	151934085	rs5880935	TCTTTGTTTG	T	0.4226	0.4901	0.7572	0.3703	0.4796	2.376e-13	0.493143	0.704134	0.000576561	0.404605	0.80116	0.00076176	7.3442	0.985721	24.4591	0.00196817	3.4988	0.919562	0.000107039
Bust size	Breast_Mammary_Tissue	CCDC170	6	151500000	152300000	1	1	1	CCDC170	6_151939560_T_C_b37	151939560	rs6932260	T	C	0.4296	0.504	0.7572	0.3804	0.4724	2.393e-13	0.524119	0.717973	0.000573847	0.396595	0.801467	0.000765076	7.34273	0.98566	24.4489	0.00197062	3.50014	0.91947	0.000106416
Bust size	Breast_Mammary_Tissue	CCDC170	6	151500000	152300000	1	1	1	CCDC170	6_151939770_T_C_b37	151939770	rs6932603	T	C	0.4296	0.505	0.7557	0.3804	0.4724	2.393e-13	0.524119	0.717973	0.000573847	0.391947	0.801467	0.000765076	7.34273	0.98566	24.4489	0.00197062	3.50014	0.91947	0.000106416
Bust size	Breast_Mammary_Tissue	CCDC170	6	151500000	152300000	1	1	1	CCDC170	6_151943453_C_G_b37	151943453	rs9371225	C	G	0.4256	0.504	0.7806	0.3818	0.4714	2.467e-13	0.524887	0.717774	0.000573847	0.398834	0.801467	0.000764523	7.33816	0.98567	24.4157	0.00197062	3.50014	0.91947	0.000102941
Bust size	Breast_Mammary_Tissue	CCDC170	6	151500000	152300000	1	1	1	CCDC170	6_151958815_T_C_b37	151958815	rs17081533	T	C	0.3323	0.1004	0.5061	0.1052	0.0675	3.968e-15	0.788816	0.87258	0.0929699	0.0807395	0.386531	0.000927812	7.8759	0.982662	28.4498	0.00409193	1.68804	0.846121	9.60876e-05
Bust size	Breast_Mammary_Tissue	CCDC170	6	151500000	152300000	1	1	1	CCDC170	6_151957714_C_T_b37	151957714	rs12173570	C	T	0.3323	0.1014	0.5061	0.1052	0.0675	4.533e-15	0.790823	0.872173	0.0929699	0.0818595	0.386531	0.000925376	7.86325	0.982707	28.352	0.00409193	1.68804	0.846121	8.71376e-05
Bust size	Breast_Mammary_Tissue	CCDC170	6	151500000	152300000	1	1	1	CCDC170	6_151962202_C_T_b37	151962202	rs852003	C	T	0.4325	0.5716	0.7398	0.4251	0.5665	8.521e-15	0.688885	0.822838	0.0334441	0.207011	0.490379	0.000805992	7.78091	0.984904	27.7176	0.00192455	2.14157	0.921204	8.1895e-05
Bust size	Breast_Mammary_Tissue	CCDC170	6	151500000	152300000	1	1	1	CCDC170	6_151963697_C_T_b37	151963697	rs865898	C	T	0.4365	0.5706	0.739	0.4222	0.5675	1.15e-14	0.687233	0.817961	0.0327357	0.208251	0.492385	0.000805424	7.74137	0.984915	27.4153	0.0019548	2.15032	0.920065	6.18681e-05
Bust size	Breast_Mammary_Tissue	CCDC170	6	151500000	152300000	1	1	1	CCDC170	6_151950723_C_T_b37	151950723	rs7774781	C	T	0.5526	0.4165	0.1452	0.5648	0.4325	3.129e-14	0.535465	0.751287	0.0149012	0.238663	0.56241	0.00075735	-7.61265	0.985803	26.4375	0.00194558	-2.45614	0.920412	4.44355e-05
Bust size	Breast_Mammary_Tissue	CCDC170	6	151500000	152300000	1	1	1	CCDC170	6_151951793_GC_G_b37	151951793	rs11359657	GC	G	0.5526	0.4175	0.2534	0.5692	0.4325	3.129e-14	0.535864	0.751287	0.0236648	0.237587	0.522091	0.00075735	-7.61265	0.985803	26.4375	0.00192553	-2.28006	0.921167	3.01881e-05
Bust size	Breast_Mammary_Tissue	CCDC170	6	151500000	152300000	1	1	1	CCDC170	6_151951796_T_G_b37	151951796	rs34020664	T	G	0.5526	0.4175	0.2534	0.5692	0.4325	3.129e-14	0.535864	0.751287	0.0236648	0.237587	0.522091	0.00075735	-7.61265	0.985803	26.4375	0.00192553	-2.28006	0.921167	3.01881e-05
Bust size	Breast_Mammary_Tissue	CCDC170	6	151500000	152300000	1	1	1	CCDC170	6_151967175_C_T_b37	151967175	rs1293964	C	T	0.4345	0.5696	0.8525	0.4265	0.5665	5.843e-14	0.67599	0.7898	0.0183008	0.203383	0.544771	0.000802589	7.53265	0.984967	25.8452	0.00197225	2.3791	0.919409	2.07753e-05
Bust size	Breast_Mammary_Tissue	CCDC170	6	151500000	152300000	1	1	1	CCDC170	6_151947539_C_T_b37	151947539	rs6917575	C	T	0.5516	0.4085	0.2534	0.5548	0.4315	3.991e-14	0.529831	0.745244	0.0292215	0.266413	0.502925	0.000758452	-7.5817	0.985782	26.2058	0.0019412	-2.19636	0.920577	2.01973e-05
Bust size	Breast_Mammary_Tissue	CCDC170	6	151500000	152300000	1	1	1	CCDC170	6_151947736_A_G_b37	151947736	rs6901351	A	G	0.5516	0.4085	0.2534	0.5548	0.4315	3.991e-14	0.529831	0.745244	0.0292215	0.266413	0.502925	0.000758452	-7.5817	0.985782	26.2058	0.0019412	-2.19636	0.920577	2.01973e-05
Bust size	Breast_Mammary_Tissue	CCDC170	6	151500000	152300000	1	1	1	CCDC170	6_151969912_G_C_b37	151969912	rs1293961	G	C	0.4345	0.5696	0.854	0.4265	0.5767	9.17e-14	0.676585	0.782451	0.0240564	0.203383	0.520615	0.000802022	7.47175	0.984978	25.3951	0.00202609	2.27361	0.91739	1.06463e-05
Bust size	Breast_Mammary_Tissue	CCDC170	6	151500000	152300000	1	1	1	CCDC170	6_151971687_G_A_b37	151971687	rs851974	G	A	0.4315	0.5596	0.8563	0.4164	0.5624	1.123e-13	0.67312	0.777337	0.0551698	0.160387	0.441675	0.000802589	7.44441	0.984967	25.1943	0.0020021	1.92887	0.918289	4.46398e-06
Bust size	Breast_Mammary_Tissue	CCDC170	6	151500000	152300000	1	1	1	CCDC170	6_151933175_A_G_b37	151933175	rs1038304	A	G	0.4831	0.4851	0.851	0.4164	0.501	1.225e-11	0.43375	0.616944	0.0145791	0.420712	0.564263	0.000751856	6.79066	0.985904	20.6006	0.0019696	2.46423	0.919508	1.32448e-07
Bust size	Breast_Mammary_Tissue	CCDC170	6	151500000	152300000	1	1	1	CCDC170	6_151932778_A_G_b37	151932778	rs1023940	A	G	0.4841	0.4831	0.8585	0.4179	0.501	1.502e-11	0.434092	0.611116	0.0146454	0.421937	0.563876	0.000751856	6.76149	0.985904	20.4057	0.00196888	2.46254	0.919535	1.08566e-07
Bust size	Breast_Mammary_Tissue	CCDC170	6	151500000	152300000	1	1	1	CCDC170	6_151985574_T_C_b37	151985574	rs78517863	T	C	0.2986	0.0805	0.1611	0.0634	0.0685	1.43e-09	0.406763	0.531387	0.00312468	0.150463	0.685053	0.000886253	6.06315	0.983426	16.0263	0.0055421	2.99174	0.802365	4.75863e-09
Bust size	Breast_Mammary_Tissue	CCDC170	6	151500000	152300000	1	1	1	CCDC170	6_151977085_G_A_b37	151977085	rs6915267	G	A	0.2996	0.0825	0.3707	0.0793	0.091	9.118e-10	0.408205	0.540141	0.0121986	0.1423	0.579202	0.00088804	6.13423	0.983393	16.453	0.00471189	2.52947	0.826844	2.65088e-09
Bust size	Breast_Mammary_Tissue	CCDC170	6	151500000	152300000	1	1	1	CCDC170	6_151980707_T_C_b37	151980707	rs9397069	T	C	0.2996	0.0825	0.3707	0.0793	0.09	9.118e-10	0.408205	0.540141	0.0122356	0.1423	0.578951	0.00088804	6.13423	0.983393	16.453	0.00471137	2.52837	0.82686	2.64481e-09
Bust size	Breast_Mammary_Tissue	CCDC170	6	151500000	152300000	1	1	1	CCDC170	6_151982089_C_T_b37	151982089	rs9371547	C	T	0.2996	0.0825	0.3714	0.0793	0.09	9.118e-10	0.408205	0.540141	0.0122356	0.1423	0.578951	0.00088804	6.13423	0.983393	16.453	0.00471137	2.52837	0.82686	2.64481e-09
Bust size	Breast_Mammary_Tissue	CCDC170	6	151500000	152300000	1	1	1	CCDC170	6_151982315_A_C_b37	151982315	rs9397441	A	C	0.2986	0.0825	0.3714	0.0793	0.09	1.003e-09	0.407805	0.538162	0.0156154	0.1423	0.558428	0.00088804	6.11745	0.983393	16.3519	0.0047855	2.43875	0.824614	1.98822e-09
Bust size	Breast_Mammary_Tissue	CCDC170	6	151500000	152300000	1	1	1	CCDC170	6_151986594_G_T_b37	151986594	rs9371226	G	T	0.3036	0.0815	0.2912	0.0749	0.09	3.498e-09	0.395534	0.507201	0.00490845	0.145275	0.651408	0.000879716	5.91369	0.983546	15.1445	0.00479912	2.84481	0.824202	1.43905e-09
Bust size	Breast_Mammary_Tissue	CCDC170	6	151500000	152300000	1	1	1	CCDC170	6_151978802_T_C_b37	151978802	rs9397440	T	C	0.2996	0.0825	0.3707	0.0793	0.091	2.318e-09	0.407757	0.522523	0.0122356	0.1423	0.578951	0.000889829	5.98391	0.98336	15.5577	0.00471137	2.52837	0.82686	1.0804e-09
Bust size	Breast_Mammary_Tissue	CCDC170	6	151500000	152300000	1	1	1	CCDC170	6_151974422_C_T_b37	151974422	rs10484919	C	T	0.2986	0.0825	0.3707	0.0793	0.091	2.891e-09	0.409153	0.5178	0.0145551	0.1423	0.564403	0.000892217	5.94576	0.983316	15.3345	0.00462819	2.46484	0.829396	7.58287e-10
Bust size	Breast_Mammary_Tissue	CCDC170	6	151500000	152300000	1	1	1	CCDC170	6_151920915_G_A_b37	151920915	rs9383588	G	A	0.7381	0.2266	0.8389	0.4712	0.2434	0.709	0.0807713	0	0.00085635	0.203266	0.775184	0.000827713	0.373306	0.984504	-2.01498	0.00283845	3.38536	0.887979	2.34088e-16
Bust size	Breast_Mammary_Tissue	CCDC170	6	151500000	152300000	1	1	1	CCDC170	6_151932592_C_A_b37	151932592	rs9479083	C	A	0.0734	0.2773	0.4402	0.268	0.2955	0.9782	0.00966285	0	0.0151953	0.425908	0.560748	0.00436657	0.02727	0.923331	-1.28378	0.00211802	2.44888	0.913965	4.07336e-17
Bust size	Esophagus_Mucosa	CCDC170	6	151500000	152300000	2	2	1	CCDC170	6_151949806_A_C_b37	151949806	rs6913578	A	C	0.3393	0.2903	0.4955	0.2349	0.3098	2.671e-16	0.999064	0.987891	0.0193823	0.389989	0.59783	0.000946178	8.21196	0.982325	31.1044	0.00315651	2.35115	0.876971	0.13734
Bust size	Esophagus_Mucosa	CCDC170	6	151500000	152300000	2	2	1	CCDC170	6_151949582_A_C_b37	151949582	rs6557160	A	C	0.3403	0.2982	0.4955	0.2493	0.3108	1.721e-16	1	1	0.0360407	0.403999	0.535553	0.000945563	8.26667	0.982337	31.5472	0.00312021	2.10622	0.878213	0.132191
Bust size	Esophagus_Mucosa	CCDC170	6	151500000	152300000	2	2	1	CCDC170	6_151947326_A_G_b37	151947326	rs11155805	A	G	0.3403	0.2982	0.4955	0.2493	0.3108	2.32e-16	0.993694	0.991772	0.0360407	0.403999	0.535553	0.000949872	8.22842	0.982257	31.2369	0.00312021	2.10622	0.878213	0.0969274
Bust size	Esophagus_Mucosa	CCDC170	6	151500000	152300000	2	2	1	CCDC170	6_151948173_A_T_b37	151948173	rs7740686	A	T	0.3403	0.2982	0.4939	0.2493	0.3108	2.32e-16	0.993694	0.991772	0.0360407	0.403999	0.535553	0.000949872	8.22842	0.982257	31.2369	0.00312021	2.10622	0.878213	0.0969274
Bust size	Esophagus_Mucosa	CCDC170	6	151500000	152300000	2	2	1	CCDC170	6_151949312_G_A_b37	151949312	rs7763637	G	A	0.3403	0.2982	0.4947	0.2493	0.3108	2.6e-16	0.99416	0.988633	0.0360407	0.403999	0.535553	0.000949872	8.21544	0.982257	31.1321	0.00312021	2.10622	0.878213	0.0872822
Bust size	Esophagus_Mucosa	CCDC170	6	151500000	152300000	2	2	1	CCDC170	6_151936677_G_A_b37	151936677	rs6929137	G	A	0.3333	0.2952	0.4962	0.245	0.2975	9.442e-16	0.944407	0.946124	0.00789715	0.404605	0.680165	0.000964103	8.05797	0.981996	29.8724	0.00307499	2.67495	0.879766	0.0816587
Bust size	Esophagus_Mucosa	CCDC170	6	151500000	152300000	2	2	1	CCDC170	6_151941461_G_A_b37	151941461	rs3734806	G	A	0.3363	0.2982	0.5008	0.2507	0.3006	5.711e-16	0.954855	0.961762	0.030877	0.403999	0.551569	0.000958522	8.12016	0.982099	30.3668	0.00307626	2.16921	0.879722	0.0455785
Bust size	Esophagus_Mucosa	CCDC170	6	151500000	152300000	2	2	1	CCDC170	6_151942194_T_G_b37	151942194	rs3757322	T	G	0.3363	0.2982	0.5008	0.2507	0.3006	5.711e-16	0.954855	0.961762	0.031391	0.403999	0.549873	0.000958522	8.12016	0.982099	30.3668	0.00307348	2.16254	0.879818	0.0449952
Bust size	Esophagus_Mucosa	CCDC170	6	151500000	152300000	2	2	1	CCDC170	6_151954127_T_C_b37	151954127	rs6900157	T	C	0.3591	0.3141	0.702	0.2594	0.317	5.152e-16	0.883438	0.933092	0.0540088	0.443577	0.491915	0.000893412	8.13315	0.983294	30.4756	0.00302635	1.9346	0.881442	0.0331387
Bust size	Esophagus_Mucosa	CCDC170	6	151500000	152300000	2	2	1	CCDC170	6_151958091_A_G_b37	151958091	rs6930633	A	G	0.3591	0.3012	0.7012	0.2522	0.316	5.152e-16	0.883438	0.933092	0.0562119	0.431234	0.487448	0.000893412	8.13315	0.983294	30.4756	0.00309855	1.91704	0.878956	0.0323524
Bust size	Esophagus_Mucosa	CCDC170	6	151500000	152300000	2	2	1	CCDC170	6_151950235_A_G_b37	151950235	rs6557161	A	G	0.3611	0.3131	0.6626	0.2579	0.317	8.057e-16	0.843048	0.914986	0.0450868	0.442955	0.511724	0.000883873	8.07938	0.98347	30.0474	0.00301965	2.01251	0.881674	0.0247182
Bust size	Esophagus_Mucosa	CCDC170	6	151500000	152300000	2	2	1	CCDC170	6_151945470_C_T_b37	151945470	rs11155802	C	T	0.3333	0.2922	0.2224	0.2161	0.3108	9.331e-16	0.969122	0.943322	0.0535994	0.397907	0.492759	0.000964103	8.06119	0.981996	29.8979	0.0033629	1.93792	0.869972	0.0191686
Bust size	Esophagus_Mucosa	CCDC170	6	151500000	152300000	2	2	1	CCDC170	6_151945669_T_C_b37	151945669	rs11155803	T	C	0.3343	0.2922	0.2269	0.2161	0.3108	9.331e-16	0.969122	0.943322	0.0535994	0.397907	0.492759	0.000964103	8.06119	0.981996	29.8979	0.0033629	1.93792	0.869972	0.0191686
Bust size	Esophagus_Mucosa	CCDC170	6	151500000	152300000	2	2	1	CCDC170	6_151935539_G_C_b37	151935539	rs75859313	G	C	0.3562	0.3191	0.5023	0.2464	0.3047	2.262e-15	0.79466	0.883442	0.0182508	0.463048	0.603614	0.0008988	7.94863	0.983195	29.0165	0.00301406	2.37389	0.881867	0.0177279
Bust size	Esophagus_Mucosa	CCDC170	6	151500000	152300000	2	2	1	CCDC170	6_151939873_C_T_b37	151939873	rs6906130	C	T	0.4276	0.504	0.7557	0.3804	0.4724	8.494e-14	0.524137	0.736075	0.00029778	0.909227	0.931006	0.000764523	7.48282	0.98567	25.4724	0.00280013	3.66146	0.889323	0.0160376
Bust size	Esophagus_Mucosa	CCDC170	6	151500000	152300000	2	2	1	CCDC170	6_151934085_TCTTTGTTTG_T_b37	151934085	rs5880935	TCTTTGTTTG	T	0.4226	0.4901	0.7572	0.3703	0.4796	2.376e-13	0.493143	0.704134	0.000105028	1	1	0.00076176	7.3442	0.985721	24.4591	0.00273318	3.9328	0.891683	0.0146634
Bust size	Esophagus_Mucosa	CCDC170	6	151500000	152300000	1	2	1	CCDC170	6_151939848_C_T_b37	151939848	rs9383935	C	T	0.3145	0.0785	0.0303	0.062	0.045	6.761e-16	0.879811	0.933851	0.65299	0.0893819	0.111334	0.000990361	8.09978	0.981515	30.2014	0.0104682	0.450076	0.682477	0.00848905
Bust size	Esophagus_Mucosa	CCDC170	6	151500000	152300000	2	2	1	CCDC170	6_151948366_G_A_b37	151948366	rs2046210	G	A	0.3621	0.3211	0.6626	0.2723	0.318	1.618e-15	0.839094	0.905552	0.0764212	0.458724	0.452137	0.000890426	7.98928	0.983349	29.3352	0.00298564	1.77816	0.88285	0.0081712
Bust size	Esophagus_Mucosa	CCDC170	6	151500000	152300000	2	2	1	CCDC170	6_151939181_G_A_b37	151939181	rs3734804	G	A	0.4276	0.504	0.7564	0.3804	0.4703	2.047e-13	0.525569	0.720956	0.000299116	0.909227	0.930706	0.00076729	7.36462	0.985619	24.6079	0.00279989	3.66028	0.889332	0.00673009
Bust size	Esophagus_Mucosa	CCDC170	6	151500000	152300000	2	2	1	CCDC170	6_151939560_T_C_b37	151939560	rs6932260	T	C	0.4296	0.504	0.7572	0.3804	0.4724	2.393e-13	0.524119	0.717973	0.000299116	0.909227	0.930706	0.000765076	7.34273	0.98566	24.4489	0.00279989	3.66028	0.889332	0.00574096
Bust size	Esophagus_Mucosa	CCDC170	6	151500000	152300000	2	2	1	CCDC170	6_151939770_T_C_b37	151939770	rs6932603	T	C	0.4296	0.505	0.7557	0.3804	0.4724	2.393e-13	0.524119	0.717973	0.000299116	0.9059	0.930706	0.000765076	7.34273	0.98566	24.4489	0.00279989	3.66028	0.889332	0.00574096
Bust size	Esophagus_Mucosa	CCDC170	6	151500000	152300000	2	2	1	CCDC170	6_151943453_C_G_b37	151943453	rs9371225	C	G	0.4256	0.504	0.7806	0.3818	0.4714	2.467e-13	0.524887	0.717774	0.000299116	0.902177	0.930706	0.000764523	7.33816	0.98567	24.4157	0.00279989	3.66028	0.889332	0.00555348
Bust size	Esophagus_Mucosa	CCDC170	6	151500000	152300000	2	2	1	CCDC170	6_151953180_A_G_b37	151953180	rs58343273	A	G	0.3125	0.0785	0.3389	0.0821	0.0603	1.897e-15	0.906119	0.926521	0.200293	0.169849	0.32639	0.000987845	7.97009	0.981561	29.1789	0.00874167	1.28363	0.720192	0.00484149
Bust size	Esophagus_Mucosa	CCDC170	6	151500000	152300000	2	2	1	CCDC170	6_151958612_G_T_b37	151958612	rs6912323	G	T	0.3125	0.0795	0.3729	0.0836	0.0603	1.897e-15	0.906119	0.926521	0.4292	0.096144	0.201298	0.000987845	7.97009	0.981561	29.1789	0.00885688	0.791666	0.717546	0.00336509
Bust size	Esophagus_Mucosa	CCDC170	6	151500000	152300000	1	2	1	CCDC170	6_151953765_T_C_b37	151953765	rs9383590	T	C	0.3125	0.0716	0.0204	0.0461	0.0603	1.897e-15	0.906119	0.926521	0.523789	0.0697636	0.157891	0.000987845	7.97009	0.981561	29.1789	0.0113838	0.63829	0.664034	0.00335555
Bust size	Esophagus_Mucosa	CCDC170	6	151500000	152300000	1	2	1	CCDC170	6_151957570_C_T_b37	151957570	rs12173562	C	T	0.3125	0.0716	0.0204	0.0461	0.0603	1.897e-15	0.906119	0.926521	0.523789	0.0697636	0.157891	0.000987845	7.97009	0.981561	29.1789	0.0113838	0.63829	0.664034	0.00335555
Bust size	Esophagus_Mucosa	CCDC170	6	151500000	152300000	2	2	1	CCDC170	6_151957119_T_C_b37	151957119	rs9383937	T	C	0.3125	0.0716	0.0356	0.0476	0.0603	1.897e-15	0.906119	0.926521	0.511324	0.0677066	0.167205	0.000987845	7.97009	0.981561	29.1789	0.0108183	0.657584	0.675305	0.0033344
Bust size	Esophagus_Mucosa	CCDC170	6	151500000	152300000	1	2	1	CCDC170	6_151952332_G_A_b37	151952332	rs9397437	G	A	0.3125	0.0716	0.031	0.0476	0.0613	1.897e-15	0.906119	0.926521	0.534959	0.0725747	0.153662	0.000987845	7.97009	0.981561	29.1789	0.0108179	0.62119	0.675313	0.00328237
Bust size	Esophagus_Mucosa	CCDC170	6	151500000	152300000	1	2	1	CCDC170	6_151953859_G_A_b37	151953859	rs9397068	G	A	0.3125	0.0716	0.0204	0.0461	0.0603	1.897e-15	0.906119	0.926521	0.565383	0.0697636	0.142364	0.000987845	7.97009	0.981561	29.1789	0.0113924	0.575521	0.663866	0.00327245
Bust size	Esophagus_Mucosa	CCDC170	6	151500000	152300000	1	2	1	CCDC170	6_151939350_A_C_b37	151939350	rs3734805	A	C	0.3155	0.0785	0.031	0.062	0.046	1.956e-15	0.881604	0.917529	0.640969	0.0857869	0.115479	0.00099099	7.96696	0.981504	29.1542	0.010282	0.466834	0.686353	0.00297732
Bust size	Esophagus_Mucosa	CCDC170	6	151500000	152300000	2	2	1	CCDC170	6_151951220_A_G_b37	151951220	rs9397435	A	G	0.3125	0.0736	0.0719	0.049	0.0603	1.929e-15	0.906039	0.925898	0.747036	0.0623226	0.0820929	0.000989102	7.9682	0.981538	29.164	0.0101891	0.322855	0.688303	0.00288305
Bust size	Esophagus_Mucosa	CCDC170	6	151500000	152300000	2	2	1	CCDC170	6_151952002_A_G_b37	151952002	rs9397436	A	G	0.3125	0.0726	0.0703	0.049	0.0603	1.897e-15	0.906119	0.926521	0.848044	0.0670168	0.0487658	0.000987845	7.97009	0.981561	29.1789	0.0103215	0.191786	0.685525	0.00287169
Bust size	Esophagus_Mucosa	CCDC170	6	151500000	152300000	2	2	1	CCDC170	6_151943639_T_C_b37	151943639	rs4591859	T	C	0.4266	0.5	0.5129	0.3473	0.4734	2.234e-13	0.525299	0.719354	0.00072935	0.886635	0.868258	0.000765629	7.35092	0.98565	24.5083	0.00285296	3.41469	0.88747	0.00280627
Bust size	Esophagus_Mucosa	CCDC170	6	151500000	152300000	2	2	1	CCDC170	6_151943977_C_T_b37	151943977	rs10872676	C	T	0.4266	0.501	0.5136	0.3473	0.4734	2.234e-13	0.525299	0.719354	0.00072935	0.883365	0.868258	0.000765629	7.35092	0.98565	24.5083	0.00285296	3.41469	0.88747	0.00280627
Bust size	Esophagus_Mucosa	CCDC170	6	151500000	152300000	2	2	1	CCDC170	6_151946629_T_A_b37	151946629	rs12665607	T	A	0.3135	0.0795	0.0159	0.0605	0.0613	2.164e-15	0.89633	0.920773	0.832647	0.0767528	0.053778	0.000996665	7.95375	0.9814	29.0505	0.0106827	0.211498	0.678065	0.00256189
Bust size	Esophagus_Mucosa	CCDC170	6	151500000	152300000	2	2	1	CCDC170	6_151947757_C_T_b37	151947757	rs74295874	C	T	0.3135	0.0795	0.0159	0.0605	0.0613	2.42e-15	0.899884	0.92011	0.832647	0.0767528	0.053778	0.000994772	7.93912	0.981434	28.9365	0.0106827	0.211498	0.678065	0.00228604
Bust size	Esophagus_Mucosa	CCDC170	6	151500000	152300000	2	2	1	CCDC170	6_151970639_C_G_b37	151970639	rs1293960	C	G	0.629	0.5954	0.5295	0.7233	0.6585	3.683e-15	0.822721	0.885452	0.203041	0.14728	0.324402	0.00087084	-7.88885	0.98371	28.5515	0.00389646	-1.27581	0.852387	0.00207599
Bust size	Esophagus_Mucosa	CCDC170	6	151500000	152300000	1	2	1	CCDC170	6_151944614_G_A_b37	151944614	rs9383936	G	A	0.3135	0.0795	0.025	0.0634	0.0511	3.486e-15	0.893279	0.911622	0.832647	0.083856	0.0523175	0.000997928	7.8949	0.981377	28.5927	0.0106827	0.211498	0.678065	0.00162088
Bust size	Esophagus_Mucosa	CCDC170	6	151500000	152300000	2	2	1	CCDC170	6_151958815_T_C_b37	151958815	rs17081533	T	C	0.3323	0.1004	0.5061	0.1052	0.0675	3.968e-15	0.788816	0.87258	0.456887	0.195768	0.189426	0.000927812	7.8759	0.982662	28.4498	0.00729694	0.744976	0.755111	0.00148831
Bust size	Esophagus_Mucosa	CCDC170	6	151500000	152300000	2	2	1	CCDC170	6_151947068_G_A_b37	151947068	rs7752591	G	A	0.4335	0.505	0.739	0.3746	0.4836	1.147e-13	0.548629	0.738775	0.00337761	0.892014	0.751487	0.000761208	7.4411	0.985731	25.1651	0.00292228	2.95545	0.88505	0.00147792
Bust size	Esophagus_Mucosa	CCDC170	6	151500000	152300000	2	2	1	CCDC170	6_151957714_C_T_b37	151957714	rs12173570	C	T	0.3323	0.1014	0.5061	0.1052	0.0675	4.533e-15	0.790823	0.872173	0.456887	0.195768	0.189426	0.000925376	7.86325	0.982707	28.352	0.00729694	0.744976	0.755111	0.00134969
Bust size	Esophagus_Mucosa	CCDC170	6	151500000	152300000	2	2	1	CCDC170	6_151945666_C_T_b37	151945666	rs7776340	C	T	0.4256	0.497	0.5106	0.3458	0.4836	3.443e-13	0.532216	0.715344	0.00112042	0.876068	0.836863	0.000767844	7.2934	0.985609	24.0935	0.00290159	3.29122	0.885771	0.00128135
Bust size	Esophagus_Mucosa	CCDC170	6	151500000	152300000	2	2	1	CCDC170	6_151962202_C_T_b37	151962202	rs852003	C	T	0.4325	0.5716	0.7398	0.4251	0.5665	8.521e-15	0.688885	0.822838	0.104125	0.578223	0.414534	0.000805992	7.78091	0.984904	27.7176	0.00268553	1.63028	0.89337	0.0012554
Bust size	Esophagus_Mucosa	CCDC170	6	151500000	152300000	2	2	1	CCDC170	6_151963697_C_T_b37	151963697	rs865898	C	T	0.4365	0.5706	0.739	0.4222	0.5675	1.15e-14	0.687233	0.817961	0.0881507	0.581194	0.435053	0.000805424	7.74137	0.984915	27.4153	0.00271228	1.71098	0.892422	0.00104985
Bust size	Esophagus_Mucosa	CCDC170	6	151500000	152300000	2	2	1	CCDC170	6_151950723_C_T_b37	151950723	rs7774781	C	T	0.5526	0.4165	0.1452	0.5648	0.4325	3.129e-14	0.535465	0.751287	0.0537543	0.60963	0.492439	0.00075735	-7.61265	0.985803	26.4375	0.00272905	-1.93667	0.891829	0.000571055
Bust size	Esophagus_Mucosa	CCDC170	6	151500000	152300000	1	2	1	CCDC170	6_151940260_A_G_b37	151940260	rs9383589	A	G	0.3135	0.0785	0.0219	0.062	0.046	1.204e-14	0.873936	0.882441	0.701419	0.0964208	0.0949348	0.00099856	7.73734	0.981365	27.3841	0.0104817	0.383782	0.682197	0.00049806
Bust size	Esophagus_Mucosa	CCDC170	6	151500000	152300000	2	2	1	CCDC170	6_151951793_GC_G_b37	151951793	rs11359657	GC	G	0.5526	0.4175	0.2534	0.5692	0.4325	3.129e-14	0.535864	0.751287	0.0786728	0.611127	0.448699	0.00075735	-7.61265	0.985803	26.4375	0.00268383	-1.76464	0.89343	0.000427777
Bust size	Esophagus_Mucosa	CCDC170	6	151500000	152300000	2	2	1	CCDC170	6_151951796_T_G_b37	151951796	rs34020664	T	G	0.5526	0.4175	0.2534	0.5692	0.4325	3.129e-14	0.535864	0.751287	0.0786728	0.611127	0.448699	0.00075735	-7.61265	0.985803	26.4375	0.00268383	-1.76464	0.89343	0.000427777
Bust size	Esophagus_Mucosa	CCDC170	6	151500000	152300000	2	2	1	CCDC170	6_151971687_G_A_b37	151971687	rs851974	G	A	0.4315	0.5596	0.8563	0.4164	0.5624	1.123e-13	0.67312	0.777337	0.0205803	0.525537	0.592026	0.000802589	7.44441	0.984967	25.1943	0.00278374	2.32832	0.8899	0.000348199
Bust size	Esophagus_Mucosa	CCDC170	6	151500000	152300000	2	2	1	CCDC170	6_151969740_G_A_b37	151969740	rs9371545	G	A	0.3194	0.0726	0.0174	0.0461	0.0603	2.038e-14	0.861841	0.865741	0.503007	0.0712105	0.170514	0.000970323	7.66934	0.981882	26.8711	0.0108431	0.670599	0.674803	0.000333881
Bust size	Esophagus_Mucosa	CCDC170	6	151500000	152300000	2	2	1	CCDC170	6_151967175_C_T_b37	151967175	rs1293964	C	T	0.4345	0.5696	0.8525	0.4265	0.5665	5.843e-14	0.67599	0.7898	0.052753	0.57669	0.49453	0.000802589	7.53265	0.984967	25.8452	0.00271738	1.94489	0.892242	0.000319993
Bust size	Esophagus_Mucosa	CCDC170	6	151500000	152300000	1	2	1	CCDC170	6_151969198_C_T_b37	151969198	rs77275268	C	T	0.3194	0.0726	0.0257	0.0476	0.0603	2.501e-14	0.862147	0.858404	0.521095	0.100005	0.158917	0.0009697	7.6429	0.981894	26.6724	0.0110734	0.642435	0.670174	0.000271968
Bust size	Esophagus_Mucosa	CCDC170	6	151500000	152300000	2	2	1	CCDC170	6_151947539_C_T_b37	151947539	rs6917575	C	T	0.5516	0.4085	0.2534	0.5548	0.4315	3.991e-14	0.529831	0.745244	0.160989	0.637709	0.357336	0.000758452	-7.5817	0.985782	26.2058	0.00271509	-1.40533	0.892323	0.000204841
Bust size	Esophagus_Mucosa	CCDC170	6	151500000	152300000	2	2	1	CCDC170	6_151947736_A_G_b37	151947736	rs6901351	A	G	0.5516	0.4085	0.2534	0.5548	0.4315	3.991e-14	0.529831	0.745244	0.160989	0.637709	0.357336	0.000758452	-7.5817	0.985782	26.2058	0.00271509	-1.40533	0.892323	0.000204841
Bust size	Esophagus_Mucosa	CCDC170	6	151500000	152300000	2	2	1	CCDC170	6_151969912_G_C_b37	151969912	rs1293961	G	C	0.4345	0.5696	0.854	0.4265	0.5767	9.17e-14	0.676585	0.782451	0.0549178	0.564701	0.490053	0.000802022	7.47175	0.984978	25.3951	0.00272185	1.92728	0.892083	0.000197999
Bust size	Esophagus_Mucosa	CCDC170	6	151500000	152300000	2	2	1	CCDC170	6_151933175_A_G_b37	151933175	rs1038304	A	G	0.4831	0.4851	0.851	0.4164	0.501	1.225e-11	0.43375	0.616944	0.00021169	0.785349	0.954038	0.000751856	6.79066	0.985904	20.6006	0.00306889	3.75204	0.879975	0.000161455
Bust size	Esophagus_Mucosa	CCDC170	6	151500000	152300000	2	2	1	CCDC170	6_151932778_A_G_b37	151932778	rs1023940	A	G	0.4841	0.4831	0.8585	0.4179	0.501	1.502e-11	0.434092	0.611116	0.000213843	0.771358	0.953363	0.000751856	6.76149	0.985904	20.4057	0.00306739	3.74939	0.880027	0.000131724
Bust size	Esophagus_Mucosa	CCDC170	6	151500000	152300000	2	2	1	CCDC170	6_151980707_T_C_b37	151980707	rs9397069	T	C	0.2996	0.0825	0.3707	0.0793	0.09	9.118e-10	0.408205	0.540141	0.515434	0.0875621	0.165581	0.00088804	6.13423	0.983393	16.453	0.00792015	0.651196	0.739641	8.97342e-09
Bust size	Esophagus_Mucosa	CCDC170	6	151500000	152300000	2	2	1	CCDC170	6_151982089_C_T_b37	151982089	rs9371547	C	T	0.2996	0.0825	0.3714	0.0793	0.09	9.118e-10	0.408205	0.540141	0.515434	0.0875621	0.165581	0.00088804	6.13423	0.983393	16.453	0.00792015	0.651196	0.739641	8.97342e-09
Bust size	Esophagus_Mucosa	CCDC170	6	151500000	152300000	2	2	1	CCDC170	6_151977085_G_A_b37	151977085	rs6915267	G	A	0.2996	0.0825	0.3707	0.0793	0.091	9.118e-10	0.408205	0.540141	0.541247	0.0875621	0.155525	0.00088804	6.13423	0.983393	16.453	0.00792171	0.61165	0.739603	8.8098e-09
Bust size	Esophagus_Mucosa	CCDC170	6	151500000	152300000	2	2	1	CCDC170	6_151982315_A_C_b37	151982315	rs9397441	A	C	0.2986	0.0825	0.3714	0.0793	0.09	1.003e-09	0.407805	0.538162	0.550571	0.0875621	0.151953	0.00088804	6.11745	0.983393	16.3519	0.00796512	0.5976	0.73855	7.92749e-09
Bust size	Esophagus_Mucosa	CCDC170	6	151500000	152300000	2	2	1	CCDC170	6_151985574_T_C_b37	151985574	rs78517863	T	C	0.2986	0.0805	0.1611	0.0634	0.0685	1.43e-09	0.406763	0.531387	0.338217	0.152187	0.243916	0.000886253	6.06315	0.983426	16.0263	0.00894042	0.959274	0.715639	7.27276e-09
Bust size	Esophagus_Mucosa	CCDC170	6	151500000	152300000	2	2	1	CCDC170	6_151978802_T_C_b37	151978802	rs9397440	T	C	0.2996	0.0825	0.3707	0.0793	0.091	2.318e-09	0.407757	0.522523	0.515434	0.0875621	0.165581	0.000889829	5.98391	0.98336	15.5577	0.00792015	0.651196	0.739641	3.66562e-09
Bust size	Esophagus_Mucosa	CCDC170	6	151500000	152300000	2	2	1	CCDC170	6_151986594_G_T_b37	151986594	rs9371226	G	T	0.3036	0.0815	0.2912	0.0749	0.09	3.498e-09	0.395534	0.507201	0.235532	0.0863513	0.302249	0.000879716	5.91369	0.983546	15.1445	0.0081287	1.18868	0.734605	3.51696e-09
Bust size	Esophagus_Mucosa	CCDC170	6	151500000	152300000	2	2	1	CCDC170	6_151974422_C_T_b37	151974422	rs10484919	C	T	0.2986	0.0825	0.3707	0.0793	0.091	2.891e-09	0.409153	0.5178	0.436141	0.0875621	0.198282	0.000892217	5.94576	0.983316	15.3345	0.00786556	0.779802	0.740971	3.13211e-09
Bust size	Esophagus_Mucosa	CCDC170	6	151500000	152300000	2	2	1	CCDC170	6_151919377_A_G_b37	151919377	rs9397065	A	G	0.8284	0.2724	0.7458	0.4625	0.3538	0.2217	0.0807082	0.00149933	0.00233548	0.216895	0.780853	0.00100109	1.22219	0.981319	-1.2572	0.0034684	3.07094	0.866438	6.64981e-15
Bust size	Esophagus_Mucosa	CCDC170	6	151500000	152300000	2	2	1	CCDC170	6_151919936_G_A_b37	151919936	rs9397066	G	A	0.8214	0.2763	0.8714	0.4914	0.3517	0.2343	0.0804042	0	0.00255542	0.215051	0.773772	0.000996665	1.18942	0.9814	-1.29809	0.00367669	3.04309	0.859543	5.88961e-15
Bust size	Esophagus_Mucosa	CCDC170	6	151500000	152300000	2	2	1	CCDC170	6_151971720_T_A_b37	151971720	rs7740042	T	A	0.0298	0.1839	0.1815	0.1311	0.2495	0.1665	0.0534776	0.0382865	0.0126413	0.234612	0.638038	0.0109202	1.38373	0.828046	-0.0875285	0.00497402	2.50928	0.818956	5.52383e-15
Bust size	Esophagus_Mucosa	CCDC170	6	151500000	152300000	2	2	1	CCDC170	6_151958153_A_C_b37	151958153	rs66688403	A	C	0.0268	0.1909	0.1581	0.1398	0.226	0.1369	0.0544305	0.0465426	0.0174152	0.263063	0.608087	0.0107122	1.48696	0.830767	0.0301899	0.00458054	2.39149	0.830855	4.90594e-15
Bust size	Esophagus_Mucosa	CCDC170	6	151500000	152300000	2	2	1	CCDC170	6_151932592_C_A_b37	151932592	rs9479083	C	A	0.0734	0.2773	0.4402	0.268	0.2955	0.9782	0.00966285	0	0.00371308	0.285604	0.743799	0.00436657	0.02727	0.923331	-1.28378	0.0032698	2.92521	0.873115	4.44768e-15
Bust size	Esophagus_Mucosa	CCDC170	6	151500000	152300000	2	2	1	CCDC170	6_151970829_G_T_b37	151970829	rs12206977	G	T	0.0298	0.1879	0.2133	0.1369	0.2423	0.1665	0.0536137	0.0382865	0.0176057	0.255202	0.60705	0.0109202	1.38373	0.828046	-0.0875285	0.00482515	2.3874	0.823417	4.32731e-15
Bust size	Esophagus_Mucosa	CCDC170	6	151500000	152300000	2	2	1	CCDC170	6_151914421_A_G_b37	151914421	rs9383930	A	G	0.8333	0.2843	0.823	0.4841	0.3681	0.2086	0.0733852	0.00966856	0.00484746	0.2205	0.721821	0.00103491	1.25738	0.9807	-1.19857	0.00356931	2.83878	0.863084	3.88734e-15
Bust size	Esophagus_Mucosa	CCDC170	6	151500000	152300000	2	2	1	CCDC170	6_151938003_C_T_b37	151938003	rs12210699	C	T	0.0198	0.1928	0.1604	0.1398	0.227	0.3181	0.0427647	0.0162086	0.0140572	0.262515	0.628235	0.0137124	0.998292	0.793173	-0.392704	0.00438819	2.47072	0.836799	3.77295e-15
Bust size	Esophagus_Mucosa	CCDC170	6	151500000	152300000	2	2	1	CCDC170	6_151946658_G_A_b37	151946658	rs7751941	G	A	0.0198	0.1909	0.1566	0.1398	0.226	0.3181	0.0427647	0.0162086	0.0149561	0.263063	0.622455	0.0137124	0.998292	0.793173	-0.392704	0.00459436	2.44799	0.830431	3.60073e-15
Bust size	Esophagus_Mucosa	CCDC170	6	151500000	152300000	2	2	1	CCDC170	6_151920741_A_C_b37	151920741	rs1158790	A	C	0.8204	0.2763	0.8207	0.4899	0.3517	0.2052	0.0802807	0.00600749	0.00620762	0.215051	0.700953	0.00099856	1.26709	0.981365	-1.20356	0.00368298	2.75671	0.859337	3.17031e-15
Bust size	Esophagus_Mucosa	CCDC170	6	151500000	152300000	2	2	1	CCDC170	6_151918021_A_G_b37	151918021	rs1825167	A	G	0.8313	0.2753	0.674	0.4741	0.3507	0.1994	0.076979	0.00911522	0.00667511	0.212873	0.69473	0.00102528	1.28357	0.980876	-1.17038	0.00341759	2.73223	0.868136	3.09515e-15
Bust size	Esophagus_Mucosa	CCDC170	6	151500000	152300000	2	2	1	CCDC170	6_151955995_A_T_b37	151955995	rs73001924	A	T	0.0268	0.2008	0.1581	0.1427	0.2485	0.1691	0.0541043	0.037686	0.0276979	0.277663	0.562616	0.0106502	1.37597	0.831582	-0.103439	0.00443906	2.21265	0.835218	3.0416e-15
Bust size	Esophagus_Mucosa	CCDC170	6	151500000	152300000	2	2	1	CCDC170	6_151970354_A_G_b37	151970354	rs3020310	A	G	0.0298	0.1988	0.2141	0.1441	0.2536	0.1801	0.0532876	0.035133	0.0274053	0.233695	0.563686	0.0108785	1.34036	0.828591	-0.137538	0.00449458	2.21686	0.833501	2.96546e-15
Bust size	Esophagus_Mucosa	CCDC170	6	151500000	152300000	2	2	1	CCDC170	6_151960605_C_G_b37	151960605	rs12197785	C	G	0.0268	0.2008	0.1566	0.1427	0.2485	0.1691	0.0541043	0.037686	0.0372669	0.277663	0.532044	0.0106502	1.37597	0.831582	-0.103439	0.00421088	2.09242	0.842353	2.43443e-15
Bust size	Esophagus_Mucosa	CCDC170	6	151500000	152300000	2	2	1	CCDC170	6_151956890_C_A_b37	151956890	rs11155806	C	A	0.0268	0.2008	0.1649	0.1441	0.2485	0.1691	0.0541043	0.037686	0.0402922	0.277663	0.523786	0.0106502	1.37597	0.831582	-0.103439	0.00420605	2.05995	0.842506	2.29965e-15
Bust size	Esophagus_Mucosa	CCDC170	6	151500000	152300000	2	2	1	CCDC170	6_151959249_C_T_b37	151959249	rs10872677	C	T	0.0268	0.2008	0.1657	0.1441	0.2485	0.1691	0.0541043	0.037686	0.0402922	0.277663	0.523786	0.0106502	1.37597	0.831582	-0.103439	0.00420605	2.05995	0.842506	2.29965e-15
Bust size	Esophagus_Mucosa	CCDC170	6	151500000	152300000	2	2	1	CCDC170	6_151953309_T_C_b37	151953309	rs9784821	T	C	0.0268	0.2127	0.1657	0.1513	0.2495	0.1691	0.0541043	0.037686	0.0426767	0.280966	0.517646	0.0106502	1.37597	0.831582	-0.103439	0.00398528	2.0358	0.849528	2.18766e-15
Bust size	Esophagus_Mucosa	CCDC170	6	151500000	152300000	2	2	1	CCDC170	6_151955481_C_G_b37	151955481	rs11759768	C	G	0.0258	0.2008	0.1649	0.1441	0.2485	0.1982	0.0520628	0.031741	0.0446521	0.277663	0.512773	0.010983	1.28626	0.827228	-0.193582	0.00421262	2.01663	0.842299	1.95125e-15
Bust size	Esophagus_Mucosa	CCDC170	6	151500000	152300000	2	2	1	CCDC170	6_151938465_G_A_b37	151938465	rs56681564	G	A	0.0198	0.2147	0.1672	0.1513	0.2505	0.3181	0.0427647	0.0162086	0.0377118	0.280701	0.530793	0.0137124	0.998292	0.793173	-0.392704	0.00385421	2.0875	0.853753	1.78442e-15
Bust size	Esophagus_Mucosa	CCDC170	6	151500000	152300000	2	2	1	CCDC170	6_151939627_G_A_b37	151939627	rs6904261	G	A	0.0198	0.2147	0.1672	0.1513	0.2536	0.3181	0.0427647	0.0162086	0.0433386	0.280701	0.515993	0.0137124	0.998292	0.793173	-0.392704	0.00384758	2.0293	0.853968	1.61045e-15
Bust size	Esophagus_Mucosa	CCDC170	6	151500000	152300000	2	2	1	CCDC170	6_151941939_AT_A_b37	151941939	rs3834322	AT	A	0.0933	0.2107	0.5514	0.1657	0.1728	0.8258	0.0456757	0	0.0217166	0.404112	0.586787	0.00166791	0.220127	0.969258	-1.71758	0.00443141	2.30772	0.835456	7.24418e-16
Bust size	Testis	CCDC170	6	151500000	152300000	2	2	1	CCDC170	6_151939848_C_T_b37	151939848	rs9383935	C	T	0.3145	0.0785	0.0303	0.062	0.045	6.761e-16	0.879811	0.933851	0.0102067	0.0795471	0.651398	0.000990361	8.09978	0.981515	30.2014	0.00796294	2.59495	0.738602	0.119953
Bust size	Testis	CCDC170	6	151500000	152300000	2	2	1	CCDC170	6_151953180_A_G_b37	151953180	rs58343273	A	G	0.3125	0.0785	0.3389	0.0821	0.0603	1.897e-15	0.906119	0.926521	0.00415847	0.142376	0.728324	0.000987845	7.97009	0.981561	29.1789	0.0064163	2.9014	0.778108	0.0874394
Bust size	Testis	CCDC170	6	151500000	152300000	2	2	1	CCDC170	6_151939873_C_T_b37	151939873	rs6906130	C	T	0.4276	0.504	0.7557	0.3804	0.4724	8.494e-14	0.524137	0.736075	9.69617e-05	1	1	0.000764523	7.48282	0.98567	25.4724	0.00171401	3.98366	0.929214	0.0730554
Bust size	Testis	CCDC170	6	151500000	152300000	2	2	1	CCDC170	6_151958612_G_T_b37	151958612	rs6912323	G	T	0.3125	0.0795	0.3729	0.0836	0.0603	1.897e-15	0.906119	0.926521	0.00930983	0.0898447	0.659586	0.000987845	7.97009	0.981561	29.1789	0.00622063	2.62757	0.783409	0.0488198
Bust size	Testis	CCDC170	6	151500000	152300000	2	2	1	CCDC170	6_151949582_A_C_b37	151949582	rs6557160	A	C	0.3403	0.2982	0.4955	0.2493	0.3108	1.721e-16	1	1	0.219546	0.395571	0.309224	0.000945563	8.26667	0.982337	31.5472	0.00219693	1.23184	0.911044	0.0446285
Bust size	Testis	CCDC170	6	151500000	152300000	2	2	1	CCDC170	6_151939350_A_C_b37	151939350	rs3734805	A	C	0.3155	0.0785	0.031	0.062	0.046	1.956e-15	0.881604	0.917529	0.0102067	0.0795471	0.651398	0.00099099	7.96696	0.981504	29.1542	0.00796294	2.59495	0.738602	0.0420904
Bust size	Testis	CCDC170	6	151500000	152300000	2	2	1	CCDC170	6_151947326_A_G_b37	151947326	rs11155805	A	G	0.3403	0.2982	0.4955	0.2493	0.3108	2.32e-16	0.993694	0.991772	0.219546	0.395571	0.309224	0.000949872	8.22842	0.982257	31.2369	0.00219693	1.23184	0.911044	0.0327232
Bust size	Testis	CCDC170	6	151500000	152300000	2	2	1	CCDC170	6_151948173_A_T_b37	151948173	rs7740686	A	T	0.3403	0.2982	0.4939	0.2493	0.3108	2.32e-16	0.993694	0.991772	0.219546	0.395571	0.309224	0.000949872	8.22842	0.982257	31.2369	0.00219693	1.23184	0.911044	0.0327232
Bust size	Testis	CCDC170	6	151500000	152300000	2	2	1	CCDC170	6_151939181_G_A_b37	151939181	rs3734804	G	A	0.4276	0.504	0.7564	0.3804	0.4703	2.047e-13	0.525569	0.720956	9.69617e-05	1	1	0.00076729	7.36462	0.985619	24.6079	0.00171401	3.98366	0.929214	0.030775
Bust size	Testis	CCDC170	6	151500000	152300000	2	2	1	CCDC170	6_151949312_G_A_b37	151949312	rs7763637	G	A	0.3403	0.2982	0.4947	0.2493	0.3108	2.6e-16	0.99416	0.988633	0.219546	0.395571	0.309224	0.000949872	8.21544	0.982257	31.1321	0.00219693	1.23184	0.911044	0.0294669
Bust size	Testis	CCDC170	6	151500000	152300000	2	2	1	CCDC170	6_151958815_T_C_b37	151958815	rs17081533	T	C	0.3323	0.1004	0.5061	0.1052	0.0675	3.968e-15	0.788816	0.87258	0.00799823	0.189814	0.67294	0.000927812	7.8759	0.982662	28.4498	0.00491649	2.68076	0.820674	0.0273606
Bust size	Testis	CCDC170	6	151500000	152300000	2	2	1	CCDC170	6_151949806_A_C_b37	151949806	rs6913578	A	C	0.3393	0.2903	0.4955	0.2349	0.3098	2.671e-16	0.999064	0.987891	0.242205	0.38297	0.2945	0.000946178	8.21196	0.982325	31.1044	0.00219103	1.17319	0.911262	0.0268488
Bust size	Testis	CCDC170	6	151500000	152300000	2	2	1	CCDC170	6_151939560_T_C_b37	151939560	rs6932260	T	C	0.4296	0.504	0.7572	0.3804	0.4724	2.393e-13	0.524119	0.717973	9.69617e-05	1	1	0.000765076	7.34273	0.98566	24.4489	0.00171401	3.98366	0.929214	0.0262519
Bust size	Testis	CCDC170	6	151500000	152300000	2	2	1	CCDC170	6_151939770_T_C_b37	151939770	rs6932603	T	C	0.4296	0.505	0.7557	0.3804	0.4724	2.393e-13	0.524119	0.717973	9.69617e-05	0.996116	1	0.000765076	7.34273	0.98566	24.4489	0.00171401	3.98366	0.929214	0.0262519
Bust size	Testis	CCDC170	6	151500000	152300000	2	2	1	CCDC170	6_151943453_C_G_b37	151943453	rs9371225	C	G	0.4256	0.504	0.7806	0.3818	0.4714	2.467e-13	0.524887	0.717774	9.69617e-05	0.992247	1	0.000764523	7.33816	0.98567	24.4157	0.00171401	3.98366	0.929214	0.0253946
Bust size	Testis	CCDC170	6	151500000	152300000	2	2	1	CCDC170	6_151957714_C_T_b37	151957714	rs12173570	C	T	0.3323	0.1014	0.5061	0.1052	0.0675	4.533e-15	0.790823	0.872173	0.00799823	0.189814	0.67294	0.000925376	7.86325	0.982707	28.352	0.00491649	2.68076	0.820674	0.0248122
Bust size	Testis	CCDC170	6	151500000	152300000	2	2	1	CCDC170	6_151947068_G_A_b37	151947068	rs7752591	G	A	0.4335	0.505	0.739	0.3746	0.4836	1.147e-13	0.548629	0.738775	0.00025612	0.980847	0.935603	0.000761208	7.4411	0.985731	25.1651	0.00184629	3.72713	0.924165	0.0214188
Bust size	Testis	CCDC170	6	151500000	152300000	2	2	1	CCDC170	6_151941461_G_A_b37	151941461	rs3734806	G	A	0.3363	0.2982	0.5008	0.2507	0.3006	5.711e-16	0.954855	0.961762	0.146637	0.395571	0.365878	0.000958522	8.12016	0.982099	30.3668	0.00219618	1.45754	0.911072	0.0180719
Bust size	Testis	CCDC170	6	151500000	152300000	2	2	1	CCDC170	6_151954127_T_C_b37	151954127	rs6900157	T	C	0.3591	0.3141	0.702	0.2594	0.317	5.152e-16	0.883438	0.933092	0.173617	0.511534	0.342864	0.000893412	8.13315	0.983294	30.4756	0.00217896	1.36585	0.911708	0.0178532
Bust size	Testis	CCDC170	6	151500000	152300000	2	2	1	CCDC170	6_151942194_T_G_b37	151942194	rs3757322	T	G	0.3363	0.2982	0.5008	0.2507	0.3006	5.711e-16	0.954855	0.961762	0.152282	0.395571	0.36081	0.000958522	8.12016	0.982099	30.3668	0.00220128	1.43735	0.910884	0.0176122
Bust size	Testis	CCDC170	6	151500000	152300000	2	2	1	CCDC170	6_151958091_A_G_b37	151958091	rs6930633	A	G	0.3591	0.3012	0.7012	0.2522	0.316	5.152e-16	0.883438	0.933092	0.17893	0.509298	0.338656	0.000893412	8.13315	0.983294	30.4756	0.00216144	1.34909	0.912355	0.0174326
Bust size	Testis	CCDC170	6	151500000	152300000	2	2	1	CCDC170	6_151952332_G_A_b37	151952332	rs9397437	G	A	0.3125	0.0716	0.031	0.0476	0.0613	1.897e-15	0.906119	0.926521	0.050607	0.0707587	0.493869	0.000987845	7.97009	0.981561	29.1789	0.00907959	1.96741	0.712485	0.0149438
Bust size	Testis	CCDC170	6	151500000	152300000	2	2	1	CCDC170	6_151957119_T_C_b37	151957119	rs9383937	T	C	0.3125	0.0716	0.0356	0.0476	0.0603	1.897e-15	0.906119	0.926521	0.0544629	0.0707587	0.48579	0.000987845	7.97009	0.981561	29.1789	0.00892413	1.93522	0.71601	0.0142961
Bust size	Testis	CCDC170	6	151500000	152300000	2	2	1	CCDC170	6_151934085_TCTTTGTTTG_T_b37	151934085	rs5880935	TCTTTGTTTG	T	0.4226	0.4901	0.7572	0.3703	0.4796	2.376e-13	0.493143	0.704134	0.000186547	0.909227	0.956971	0.00076176	7.3442	0.985721	24.4591	0.00175538	3.81225	0.927629	0.0142476
Bust size	Testis	CCDC170	6	151500000	152300000	2	2	1	CCDC170	6_151944614_G_A_b37	151944614	rs9383936	G	A	0.3135	0.0795	0.025	0.0634	0.0511	3.486e-15	0.893279	0.911622	0.022057	0.0787285	0.579501	0.000997928	7.8949	0.981377	28.5927	0.00893617	2.30854	0.715736	0.014023
Bust size	Testis	CCDC170	6	151500000	152300000	2	2	1	CCDC170	6_151953765_T_C_b37	151953765	rs9383590	T	C	0.3125	0.0716	0.0204	0.0461	0.0603	1.897e-15	0.906119	0.926521	0.0761511	0.0707587	0.447654	0.000987845	7.97009	0.981561	29.1789	0.00954535	1.7833	0.70213	0.0116993
Bust size	Testis	CCDC170	6	151500000	152300000	2	2	1	CCDC170	6_151953859_G_A_b37	151953859	rs9397068	G	A	0.3125	0.0716	0.0204	0.0461	0.0603	1.897e-15	0.906119	0.926521	0.0761511	0.0707587	0.447654	0.000987845	7.97009	0.981561	29.1789	0.00954535	1.7833	0.70213	0.0116993
Bust size	Testis	CCDC170	6	151500000	152300000	2	2	1	CCDC170	6_151957570_C_T_b37	151957570	rs12173562	C	T	0.3125	0.0716	0.0204	0.0461	0.0603	1.897e-15	0.906119	0.926521	0.0761511	0.0707587	0.447654	0.000987845	7.97009	0.981561	29.1789	0.00954535	1.7833	0.70213	0.0116993
Bust size	Testis	CCDC170	6	151500000	152300000	2	2	1	CCDC170	6_151946629_T_A_b37	151946629	rs12665607	T	A	0.3135	0.0795	0.0159	0.0605	0.0613	2.164e-15	0.89633	0.920773	0.0629332	0.0787285	0.469605	0.000996665	7.95375	0.9814	29.0505	0.00920851	1.87075	0.709589	0.0115149
Bust size	Testis	CCDC170	6	151500000	152300000	2	2	1	CCDC170	6_151951220_A_G_b37	151951220	rs9397435	A	G	0.3125	0.0736	0.0719	0.049	0.0603	1.929e-15	0.906039	0.925898	0.0858318	0.0650265	0.43349	0.000989102	7.9682	0.981538	29.164	0.00741478	1.72688	0.752137	0.0105676
Bust size	Testis	CCDC170	6	151500000	152300000	2	2	1	CCDC170	6_151947757_C_T_b37	151947757	rs74295874	C	T	0.3135	0.0795	0.0159	0.0605	0.0613	2.42e-15	0.899884	0.92011	0.0629332	0.0787285	0.469605	0.000994772	7.93912	0.981434	28.9365	0.00920851	1.87075	0.709589	0.0102751
Bust size	Testis	CCDC170	6	151500000	152300000	2	2	1	CCDC170	6_151950235_A_G_b37	151950235	rs6557161	A	G	0.3611	0.3131	0.6626	0.2579	0.317	8.057e-16	0.843048	0.914986	0.207837	0.431503	0.317267	0.000883873	8.07938	0.98347	30.0474	0.00214854	1.26388	0.912833	0.0102395
Bust size	Testis	CCDC170	6	151500000	152300000	2	2	1	CCDC170	6_151936677_G_A_b37	151936677	rs6929137	G	A	0.3333	0.2952	0.4962	0.245	0.2975	9.442e-16	0.944407	0.946124	0.187383	0.396595	0.332151	0.000964103	8.05797	0.981996	29.8724	0.00227534	1.32318	0.908161	0.00942385
Bust size	Testis	CCDC170	6	151500000	152300000	2	2	1	CCDC170	6_151952002_A_G_b37	151952002	rs9397436	A	G	0.3125	0.0726	0.0703	0.049	0.0603	1.897e-15	0.906119	0.926521	0.123596	0.0699179	0.388283	0.000987845	7.97009	0.981561	29.1789	0.00757299	1.54679	0.74818	0.00862052
Bust size	Testis	CCDC170	6	151500000	152300000	2	2	1	CCDC170	6_151945470_C_T_b37	151945470	rs11155802	C	T	0.3333	0.2922	0.2224	0.2161	0.3108	9.331e-16	0.969122	0.943322	0.438556	0.390461	0.194867	0.000964103	8.06119	0.981996	29.8979	0.0024562	0.776286	0.901579	0.0059298
Bust size	Testis	CCDC170	6	151500000	152300000	2	2	1	CCDC170	6_151945669_T_C_b37	151945669	rs11155803	T	C	0.3343	0.2922	0.2269	0.2161	0.3108	9.331e-16	0.969122	0.943322	0.438556	0.390461	0.194867	0.000964103	8.06119	0.981996	29.8979	0.0024562	0.776286	0.901579	0.0059298
Bust size	Testis	CCDC170	6	151500000	152300000	2	2	1	CCDC170	6_151943639_T_C_b37	151943639	rs4591859	T	C	0.4266	0.5	0.5129	0.3473	0.4734	2.234e-13	0.525299	0.719354	0.000534968	0.976927	0.884455	0.000765629	7.35092	0.98565	24.5083	0.00186853	3.52337	0.923322	0.00561313
Bust size	Testis	CCDC170	6	151500000	152300000	2	2	1	CCDC170	6_151943977_C_T_b37	151943977	rs10872676	C	T	0.4266	0.501	0.5136	0.3473	0.4734	2.234e-13	0.525299	0.719354	0.000534968	0.973101	0.884455	0.000765629	7.35092	0.98565	24.5083	0.00186853	3.52337	0.923322	0.00561313
Bust size	Testis	CCDC170	6	151500000	152300000	2	2	1	CCDC170	6_151948366_G_A_b37	151948366	rs2046210	G	A	0.3621	0.3211	0.6626	0.2723	0.318	1.618e-15	0.839094	0.905552	0.187816	0.445738	0.331824	0.000890426	7.98928	0.983349	29.3352	0.00215291	1.32187	0.912671	0.00538328
Bust size	Testis	CCDC170	6	151500000	152300000	2	2	1	CCDC170	6_151940260_A_G_b37	151940260	rs9383589	A	G	0.3135	0.0785	0.0219	0.062	0.046	1.204e-14	0.873936	0.882441	0.017151	0.0795471	0.603669	0.00099856	7.73734	0.981365	27.3841	0.00848622	2.40481	0.726129	0.00498234
Bust size	Testis	CCDC170	6	151500000	152300000	2	2	1	CCDC170	6_151945666_C_T_b37	151945666	rs7776340	C	T	0.4256	0.497	0.5106	0.3458	0.4836	3.443e-13	0.532216	0.715344	0.000518235	0.965945	0.886704	0.000767844	7.2934	0.985609	24.0935	0.00192977	3.53233	0.921008	0.00381859
Bust size	Testis	CCDC170	6	151500000	152300000	2	2	1	CCDC170	6_151935539_G_C_b37	151935539	rs75859313	G	C	0.3562	0.3191	0.5023	0.2464	0.3047	2.262e-15	0.79466	0.883442	0.278919	0.439195	0.272585	0.0008988	7.94863	0.983195	29.0165	0.00225641	1.08589	0.908855	0.00307832
Bust size	Testis	CCDC170	6	151500000	152300000	2	2	1	CCDC170	6_151962202_C_T_b37	151962202	rs852003	C	T	0.4325	0.5716	0.7398	0.4251	0.5665	8.521e-15	0.688885	0.822838	0.0423703	0.617321	0.51304	0.000805992	7.78091	0.984904	27.7176	0.00178318	2.04378	0.926567	0.00305514
Bust size	Testis	CCDC170	6	151500000	152300000	2	2	1	CCDC170	6_151970639_C_G_b37	151970639	rs1293960	C	G	0.629	0.5954	0.5295	0.7233	0.6585	3.683e-15	0.822721	0.885452	0.216197	0.128773	0.311492	0.00087084	-7.88885	0.98371	28.5515	0.00241351	-1.24088	0.903124	0.00233817
Bust size	Testis	CCDC170	6	151500000	152300000	2	2	1	CCDC170	6_151963697_C_T_b37	151963697	rs865898	C	T	0.4365	0.5706	0.739	0.4222	0.5675	1.15e-14	0.687233	0.817961	0.0419717	0.620411	0.514046	0.000805424	7.74137	0.984915	27.4153	0.00178078	2.04779	0.926659	0.00227436
Bust size	Testis	CCDC170	6	151500000	152300000	2	2	1	CCDC170	6_151969740_G_A_b37	151969740	rs9371545	G	A	0.3194	0.0726	0.0174	0.0461	0.0603	2.038e-14	0.861841	0.865741	0.072403	0.0741653	0.453535	0.000970323	7.66934	0.981882	26.8711	0.00843293	1.80673	0.72738	0.00119509
Bust size	Testis	CCDC170	6	151500000	152300000	2	2	1	CCDC170	6_151950723_C_T_b37	151950723	rs7774781	C	T	0.5526	0.4165	0.1452	0.5648	0.4325	3.129e-14	0.535465	0.751287	0.0307226	0.666491	0.546495	0.00075735	-7.61265	0.985803	26.4375	0.00179396	-2.17705	0.926156	0.00110415
Bust size	Testis	CCDC170	6	151500000	152300000	2	2	1	CCDC170	6_151967175_C_T_b37	151967175	rs1293964	C	T	0.4345	0.5696	0.8525	0.4265	0.5665	5.843e-14	0.67599	0.7898	0.0192602	0.616038	0.592616	0.000802589	7.53265	0.984967	25.8452	0.00183978	2.36078	0.924413	0.000904545
Bust size	Testis	CCDC170	6	151500000	152300000	2	2	1	CCDC170	6_151951793_GC_G_b37	151951793	rs11359657	GC	G	0.5526	0.4175	0.2534	0.5692	0.4325	3.129e-14	0.535864	0.751287	0.0430692	0.668314	0.511296	0.00075735	-7.61265	0.985803	26.4375	0.00180884	-2.03683	0.925589	0.000842063
Bust size	Testis	CCDC170	6	151500000	152300000	2	2	1	CCDC170	6_151951796_T_G_b37	151951796	rs34020664	T	G	0.5526	0.4175	0.2534	0.5692	0.4325	3.129e-14	0.535864	0.751287	0.0430692	0.668314	0.511296	0.00075735	-7.61265	0.985803	26.4375	0.00180884	-2.03683	0.925589	0.000842063
Bust size	Testis	CCDC170	6	151500000	152300000	2	2	1	CCDC170	6_151969198_C_T_b37	151969198	rs77275268	C	T	0.3194	0.0726	0.0257	0.0476	0.0603	2.501e-14	0.862147	0.858404	0.105544	0.0741653	0.408261	0.0009697	7.6429	0.981894	26.6724	0.00909834	1.62637	0.712063	0.000787707
Bust size	Testis	CCDC170	6	151500000	152300000	2	2	1	CCDC170	6_151947539_C_T_b37	151947539	rs6917575	C	T	0.5516	0.4085	0.2534	0.5548	0.4315	3.991e-14	0.529831	0.745244	0.035641	0.694241	0.531229	0.000758452	-7.5817	0.985782	26.2058	0.00179631	-2.11624	0.926067	0.000776415
Bust size	Testis	CCDC170	6	151500000	152300000	2	2	1	CCDC170	6_151947736_A_G_b37	151947736	rs6901351	A	G	0.5516	0.4085	0.2534	0.5548	0.4315	3.991e-14	0.529831	0.745244	0.035641	0.694241	0.531229	0.000758452	-7.5817	0.985782	26.2058	0.00179631	-2.11624	0.926067	0.000776415
Bust size	Testis	CCDC170	6	151500000	152300000	2	2	1	CCDC170	6_151969912_G_C_b37	151969912	rs1293961	G	C	0.4345	0.5696	0.854	0.4265	0.5767	9.17e-14	0.676585	0.782451	0.0372078	0.603745	0.526746	0.000802022	7.47175	0.984978	25.3951	0.00185732	2.09838	0.923747	0.000336789
Bust size	Testis	CCDC170	6	151500000	152300000	2	2	1	CCDC170	6_151971687_G_A_b37	151971687	rs851974	G	A	0.4315	0.5596	0.8563	0.4164	0.5624	1.123e-13	0.67312	0.777337	0.0696845	0.559417	0.457962	0.000802589	7.44441	0.984967	25.1943	0.00179692	1.82437	0.926043	0.000165788
Bust size	Testis	CCDC170	6	151500000	152300000	2	2	1	CCDC170	6_151933175_A_G_b37	151933175	rs1038304	A	G	0.4831	0.4851	0.851	0.4164	0.501	1.225e-11	0.43375	0.616944	0.00775428	0.720621	0.67564	0.000751856	6.79066	0.985904	20.6006	0.00194291	2.69152	0.920513	1.04465e-05
Bust size	Testis	CCDC170	6	151500000	152300000	2	2	1	CCDC170	6_151932778_A_G_b37	151932778	rs1023940	A	G	0.4841	0.4831	0.8585	0.4179	0.501	1.502e-11	0.434092	0.611116	0.00775428	0.70769	0.67564	0.000751856	6.76149	0.985904	20.4057	0.00194291	2.69152	0.920513	8.59649e-06
Bust size	Testis	CCDC170	6	151500000	152300000	2	2	1	CCDC170	6_151980707_T_C_b37	151980707	rs9397069	T	C	0.2996	0.0825	0.3707	0.0793	0.09	9.118e-10	0.408205	0.540141	0.0236962	0.0891602	0.572478	0.00088804	6.13423	0.983393	16.453	0.00630453	2.28056	0.781127	7.44314e-08
Bust size	Testis	CCDC170	6	151500000	152300000	2	2	1	CCDC170	6_151982089_C_T_b37	151982089	rs9371547	C	T	0.2996	0.0825	0.3714	0.0793	0.09	9.118e-10	0.408205	0.540141	0.0236962	0.0891602	0.572478	0.00088804	6.13423	0.983393	16.453	0.00630453	2.28056	0.781127	7.44314e-08
Bust size	Testis	CCDC170	6	151500000	152300000	2	2	1	CCDC170	6_151977085_G_A_b37	151977085	rs6915267	G	A	0.2996	0.0825	0.3707	0.0793	0.091	9.118e-10	0.408205	0.540141	0.0311532	0.0891602	0.545077	0.00088804	6.13423	0.983393	16.453	0.00637275	2.1714	0.779282	6.15546e-08
Bust size	Testis	CCDC170	6	151500000	152300000	2	2	1	CCDC170	6_151982315_A_C_b37	151982315	rs9397441	A	C	0.2986	0.0825	0.3714	0.0793	0.09	1.003e-09	0.407805	0.538162	0.0290953	0.0891602	0.552013	0.00088804	6.11745	0.983393	16.3519	0.00639362	2.19903	0.778719	5.83124e-08
Bust size	Testis	CCDC170	6	151500000	152300000	2	2	1	CCDC170	6_151978802_T_C_b37	151978802	rs9397440	T	C	0.2996	0.0825	0.3707	0.0793	0.091	2.318e-09	0.407757	0.522523	0.0236962	0.0891602	0.572478	0.000889829	5.98391	0.98336	15.5577	0.00630453	2.28056	0.781127	3.0405e-08
Bust size	Testis	CCDC170	6	151500000	152300000	2	2	1	CCDC170	6_151974422_C_T_b37	151974422	rs10484919	C	T	0.2986	0.0825	0.3707	0.0793	0.091	2.891e-09	0.409153	0.5178	0.0219976	0.0891602	0.579765	0.000892217	5.94576	0.983316	15.3345	0.00617607	2.30959	0.784626	2.56548e-08
Bust size	Testis	CCDC170	6	151500000	152300000	2	2	1	CCDC170	6_151985574_T_C_b37	151985574	rs78517863	T	C	0.2986	0.0805	0.1611	0.0634	0.0685	1.43e-09	0.406763	0.531387	0.247927	0.125207	0.290937	0.000886253	6.06315	0.983426	16.0263	0.00774513	1.159	0.743922	1.13594e-08
Bust size	Testis	CCDC170	6	151500000	152300000	2	2	1	CCDC170	6_151986594_G_T_b37	151986594	rs9371226	G	T	0.3036	0.0815	0.2912	0.0749	0.09	3.498e-09	0.395534	0.507201	0.192296	0.0881312	0.328469	0.000879716	5.91369	0.983546	15.1445	0.00724288	1.30851	0.756484	5.31819e-09
Bust size	Testis	CCDC170	6	151500000	152300000	2	2	1	CCDC170	6_151941939_AT_A_b37	151941939	rs3834322	AT	A	0.0933	0.2107	0.5514	0.1657	0.1728	0.8258	0.0456757	0	0.000346169	0.288538	0.914943	0.00166791	0.220127	0.969258	-1.71758	0.00243743	3.64482	0.902258	3.35689e-14
Bust size	Testis	CCDC170	6	151500000	152300000	2	2	1	CCDC170	6_151943434_G_T_b37	151943434	rs62444326	G	T	0.0704	0.1829	0.0862	0.1037	0.1646	0.9718	0.0325266	0	0.00203816	0.221902	0.785284	0.00222973	0.0353875	0.959324	-1.60045	0.00320233	3.12831	0.875407	7.70946e-15
Bust size	Testis	CCDC170	6	151500000	152300000	2	2	1	CCDC170	6_151943014_C_T_b37	151943014	rs9479087	C	T	0.0923	0.2068	0.2776	0.1311	0.1728	0.8478	0.0466705	0	0.00209326	0.248236	0.783208	0.00167445	0.191911	0.969141	-1.72132	0.00261787	3.12004	0.895777	6.74539e-15
Bust size	Testis	CCDC170	6	151500000	152300000	2	2	1	CCDC170	6_151944418_G_A_b37	151944418	rs13207030	G	A	0.0933	0.2068	0.2738	0.1311	0.1728	0.8478	0.046708	0	0.00209326	0.248236	0.783208	0.00167445	0.191911	0.969141	-1.72132	0.00261787	3.12004	0.895777	6.74539e-15
Bust size	Testis	CCDC170	6	151500000	152300000	2	2	1	CCDC170	6_151941020_T_C_b37	151941020	rs13206457	T	C	0.0714	0.1829	0.0923	0.1052	0.1656	0.9718	0.0325266	0	0.00254484	0.221902	0.767892	0.00222973	0.0353875	0.959324	-1.60045	0.00319352	3.05902	0.875707	6.39177e-15
Bust size	Testis	CCDC170	6	151500000	152300000	2	2	1	CCDC170	6_151943451_G_A_b37	151943451	rs62444327	G	A	0.0704	0.1819	0.0098	0.0994	0.1646	0.9718	0.0325266	0	0.00264585	0.220432	0.764815	0.00222973	0.0353875	0.959324	-1.60045	0.0032911	3.04676	0.872394	6.17194e-15
Bust size	Testis	CCDC170	6	151500000	152300000	2	2	1	CCDC170	6_151941252_G_A_b37	151941252	rs35016629	G	A	0.0714	0.1819	0.0507	0.1023	0.1656	0.9718	0.0325266	0	0.00346425	0.220432	0.743228	0.00222973	0.0353875	0.959324	-1.60045	0.0038369	2.96077	0.854315	4.8631e-15
Bust size	Testis	CCDC170	6	151500000	152300000	2	2	1	CCDC170	6_151943208_G_A_b37	151943208	rs9478228	G	A	0.0923	0.2068	0.2776	0.1311	0.1728	0.8478	0.0466705	0	0.00376658	0.248236	0.736431	0.00167445	0.191911	0.969141	-1.72132	0.00270337	2.93369	0.892738	4.07509e-15
Bust size	Adipose_Subcutaneous	ZNF703	8	36600000	37150000	1	1	1	RP11-419C23.1	8_36848357_T_C_b37	36848357	rs16885613	T	C	0.3105	0.1481	0.3548	0.2046	0.3303	6.246e-09	0.999814	1	1.29284e-08	1	1	0.000738752	-5.81678	0.986146	14.5435	0.00523792	-5.8395	0.811164	0.196705
Bust size	Adipose_Subcutaneous	ZNF703	8	36600000	37150000	1	1	1	RP11-419C23.1	8_36848038_T_C_b37	36848038	rs28735403	T	C	0.3115	0.1481	0.3548	0.2046	0.3303	6.246e-09	0.999814	1	1.9482e-08	1	0.986979	0.000738752	-5.81678	0.986146	14.5435	0.00520334	-5.76347	0.812176	0.139494
Bust size	Adipose_Subcutaneous	ZNF703	8	36600000	37150000	1	1	1	RP11-419C23.1	8_36847709_T_C_b37	36847709	rs10086016	T	C	0.3115	0.1481	0.3979	0.2061	0.3303	7.196e-09	0.997761	0.992505	2.66051e-08	1	0.976998	0.000741473	-5.79508	0.986096	14.4202	0.00512932	-5.70518	0.814352	0.0968234
Bust size	Adipose_Subcutaneous	ZNF703	8	36600000	37150000	1	1	1	RP11-419C23.1	8_36847115_T_C_b37	36847115	rs10110651	T	C	0.3105	0.1481	0.3548	0.2046	0.3303	6.246e-09	0.999814	1	2.57302e-08	1	0.978072	0.000738752	-5.81678	0.986146	14.5435	0.00568433	-5.71145	0.798316	0.0904841
Bust size	Adipose_Subcutaneous	ZNF703	8	36600000	37150000	1	1	1	RP11-419C23.1	8_36858483_A_G_b37	36858483	rs13365225	A	G	0.3125	0.1421	0.413	0.2061	0.3303	6.246e-09	0.999814	1	3.51578e-08	0.954025	0.968002	0.000738752	-5.81678	0.986146	14.5435	0.00526886	-5.65265	0.81026	0.0813472
Bust size	Adipose_Subcutaneous	ZNF703	8	36600000	37150000	1	1	1	RP11-419C23.1	8_36851901_C_A_b37	36851901	rs10955009	C	A	0.3105	0.1481	0.4107	0.2061	0.3303	9.578e-09	0.998133	0.977369	2.42184e-08	1	0.980016	0.000740928	-5.74945	0.986106	14.1603	0.00515102	-5.7228	0.813713	0.0803365
Bust size	Adipose_Subcutaneous	ZNF703	8	36600000	37150000	1	1	1	RP11-419C23.1	8_36854711_T_G_b37	36854711	rs10092900	T	G	0.3105	0.1421	0.413	0.2075	0.3303	6.246e-09	0.999814	1	4.2018e-08	0.954025	0.962216	0.000738752	-5.81678	0.986146	14.5435	0.00527435	-5.61886	0.8101	0.0695705
Bust size	Adipose_Subcutaneous	ZNF703	8	36600000	37150000	1	1	1	RP11-419C23.1	8_36853217_G_C_b37	36853217	rs10095380	G	C	0.3105	0.1481	0.4115	0.2061	0.3292	6.246e-09	0.999814	1	4.37065e-08	1	0.960932	0.000738752	-5.81678	0.986146	14.5435	0.00518584	-5.61136	0.81269	0.0695571
Bust size	Adipose_Subcutaneous	ZNF703	8	36600000	37150000	1	1	1	RP11-419C23.1	8_36853213_C_T_b37	36853213	rs10096213	C	T	0.3105	0.1481	0.4115	0.2061	0.3292	6.246e-09	0.999814	1	4.77283e-08	1	0.958063	0.000738752	-5.81678	0.986146	14.5435	0.00517073	-5.59461	0.813134	0.06482
Bust size	Adipose_Subcutaneous	ZNF703	8	36600000	37150000	1	1	1	RP11-419C23.1	8_36846109_C_T_b37	36846109	rs7816345	C	T	0.3105	0.1481	0.4183	0.2046	0.3303	1.206e-08	0.995156	0.965172	3.03145e-08	1	0.972793	0.000742018	-5.70852	0.986086	13.9294	0.00516288	-5.68062	0.813364	0.0521953
Bust size	Adipose_Subcutaneous	ZNF703	8	36600000	37150000	1	1	1	RP11-419C23.1	8_36858140_C_G_b37	36858140	rs10087804	C	G	0.3125	0.1421	0.292	0.1974	0.3303	6.246e-09	0.999814	1	6.98391e-08	0.954025	0.945576	0.000738752	-5.81678	0.986146	14.5435	0.00553073	-5.52169	0.80269	0.0408557
Bust size	Adipose_Subcutaneous	ZNF703	8	36600000	37150000	1	1	1	RP11-419C23.1	8_36859186_T_C_b37	36859186	rs12681990	T	C	0.3204	0.1451	0.413	0.2032	0.3344	1.283e-08	0.987419	0.961895	2.07536e-07	0.915702	0.909121	0.000736037	-5.69849	0.986197	13.8709	0.00553515	-5.30881	0.802564	0.00825332
Bust size	Adipose_Subcutaneous	ZNF703	8	36600000	37150000	1	1	1	RP11-419C23.1	8_36846435_A_G_b37	36846435	rs75772194	A	G	0.3105	0.1471	0.0098	0.183	0.3303	8.334e-09	0.996838	0.984734	5.02792e-07	0.992261	0.878646	0.00073984	-5.76838	0.986126	14.2674	0.00620935	-5.13085	0.783717	0.00475493
Bust size	Adipose_Subcutaneous	ZNF703	8	36600000	37150000	1	1	1	RP11-419C23.1	8_36849946_C_G_b37	36849946	rs4286946	C	G	0.3105	0.1471	0.0098	0.183	0.3292	8.334e-09	0.996838	0.984734	5.02792e-07	0.992261	0.878646	0.00073984	-5.76838	0.986126	14.2674	0.00620935	-5.13085	0.783717	0.00475493
Bust size	Adipose_Subcutaneous	ZNF703	8	36600000	37150000	1	1	1	RP11-419C23.1	8_36832310_G_A_b37	36832310	rs56687477	G	A	0.2907	0.1342	0.0068	0.1556	0.32	2.339e-07	0.809816	0.798841	2.75601e-06	0.894871	0.81758	0.00078456	-5.17672	0.9853	11.0923	0.00656447	-4.77426	0.774141	4.56164e-05
Bust size	Adipose_Subcutaneous	ZNF703	8	36600000	37150000	1	1	1	RP11-419C23.1	8_36825080_A_G_b37	36825080	rs10090367	A	G	0.1786	0.1322	0.2526	0.1599	0.316	0.0002237	0.556202	0.383624	6.5711e-07	0.850517	0.869264	0.000890426	-3.69303	0.983349	4.65804	0.00602743	-5.07607	0.788715	2.70124e-07
Bust size	Adipose_Subcutaneous	ZNF703	8	36600000	37150000	1	1	1	RP11-419C23.1	8_36819382_A_G_b37	36819382	rs74499744	A	G	0.1786	0.1252	0.2526	0.1585	0.316	0.0002909	0.55448	0.369143	8.51766e-07	0.786216	0.860092	0.000896404	-3.62391	0.983239	4.41196	0.00605296	-5.02251	0.788009	1.69402e-07
Bust size	Adipose_Subcutaneous	ZNF703	8	36600000	37150000	1	1	1	RP11-419C23.1	8_36816692_A_C_b37	36816692	rs73676546	A	C	0.1786	0.1322	0.2526	0.1599	0.316	0.0002237	0.556202	0.383624	1.32664e-06	0.850517	0.844248	0.000890426	-3.69303	0.983349	4.65804	0.00600971	-4.92999	0.789205	1.52514e-07
Bust size	Adipose_Subcutaneous	ZNF703	8	36600000	37150000	1	1	1	RP11-419C23.1	8_36820557_A_C_b37	36820557	rs61317487	A	C	0.1786	0.1322	0.2526	0.1599	0.316	0.0002237	0.556202	0.383624	1.32664e-06	0.850517	0.844248	0.000890426	-3.69303	0.983349	4.65804	0.00600971	-4.92999	0.789205	1.52514e-07
Bust size	Adipose_Subcutaneous	ZNF703	8	36600000	37150000	1	1	1	RP11-419C23.1	8_36823817_C_T_b37	36823817	rs11987974	C	T	0.1786	0.1322	0.2526	0.1599	0.316	0.0002237	0.556202	0.383624	1.32664e-06	0.850517	0.844248	0.000890426	-3.69303	0.983349	4.65804	0.00600971	-4.92999	0.789205	1.52514e-07
Bust size	Adipose_Subcutaneous	ZNF703	8	36600000	37150000	1	1	1	RP11-419C23.1	8_36789733_C_T_b37	36789733	rs16885583	C	T	0.1786	0.1322	0.2542	0.1599	0.317	0.0002	0.554386	0.394457	1.53786e-06	0.850517	0.838915	0.000891023	-3.72194	0.983338	4.7637	0.00602341	-4.89884	0.788826	1.49676e-07
Bust size	Adipose_Subcutaneous	ZNF703	8	36600000	37150000	1	1	1	RP11-419C23.1	8_36819599_TCAA_T_b37	36819599	rs143870860	TCAA	T	0.1786	0.1252	0.2534	0.1585	0.316	0.0002237	0.556202	0.383624	1.48865e-06	0.786216	0.840091	0.000890426	-3.69303	0.983349	4.65804	0.00607104	-4.90571	0.787511	1.36546e-07
Bust size	Adipose_Subcutaneous	ZNF703	8	36600000	37150000	1	1	1	RP11-419C23.1	8_36788479_A_G_b37	36788479	rs16885577	A	G	0.1786	0.1322	0.2526	0.1599	0.316	0.0002237	0.556202	0.383624	1.53786e-06	0.850517	0.838915	0.000890426	-3.69303	0.983349	4.65804	0.00602341	-4.89884	0.788826	1.34667e-07
Bust size	Adipose_Subcutaneous	ZNF703	8	36600000	37150000	1	1	1	RP11-419C23.1	8_36790339_G_A_b37	36790339	rs2275960	G	A	0.1786	0.1322	0.2526	0.1599	0.316	0.0002237	0.556202	0.383624	1.53786e-06	0.850517	0.838915	0.000890426	-3.69303	0.983349	4.65804	0.00602341	-4.89884	0.788826	1.34667e-07
Bust size	Adipose_Subcutaneous	ZNF703	8	36600000	37150000	1	1	1	RP11-419C23.1	8_36797280_T_C_b37	36797280	rs10101721	T	C	0.1786	0.1322	0.2519	0.1599	0.318	0.0002237	0.556202	0.383624	1.53786e-06	0.850517	0.838915	0.000890426	-3.69303	0.983349	4.65804	0.00602341	-4.89884	0.788826	1.34667e-07
Bust size	Adipose_Subcutaneous	ZNF703	8	36600000	37150000	1	1	1	RP11-419C23.1	8_36770703_C_T_b37	36770703	rs73676537	C	T	0.1786	0.1322	0.2534	0.1585	0.3139	0.0002696	0.54038	0.376853	1.42359e-06	0.850517	0.841706	0.0008994	-3.64455	0.983184	4.48696	0.00608826	-4.91514	0.787036	1.18798e-07
Bust size	Adipose_Subcutaneous	ZNF703	8	36600000	37150000	1	1	1	RP11-419C23.1	8_36772568_G_A_b37	36772568	rs16885538	G	A	0.1786	0.1322	0.2519	0.1585	0.3139	0.0002696	0.54038	0.376853	1.53786e-06	0.850517	0.838915	0.0008994	-3.64455	0.983184	4.48696	0.00602341	-4.89884	0.788826	1.13492e-07
Bust size	Adipose_Subcutaneous	ZNF703	8	36600000	37150000	1	1	1	RP11-419C23.1	8_36776109_C_G_b37	36776109	rs28670015	C	G	0.1786	0.1312	0.2526	0.1599	0.316	0.0002696	0.54038	0.376853	1.53786e-06	0.84281	0.838915	0.0008994	-3.64455	0.983184	4.48696	0.00602341	-4.89884	0.788826	1.13492e-07
Bust size	Adipose_Subcutaneous	ZNF703	8	36600000	37150000	1	1	1	RP11-419C23.1	8_36776182_A_G_b37	36776182	rs16885545	A	G	0.1786	0.1322	0.2526	0.1585	0.316	0.0002696	0.54038	0.376853	1.53786e-06	0.850517	0.838915	0.0008994	-3.64455	0.983184	4.48696	0.00602341	-4.89884	0.788826	1.13492e-07
Bust size	Adipose_Subcutaneous	ZNF703	8	36600000	37150000	1	1	1	RP11-419C23.1	8_36803060_A_C_b37	36803060	rs12680824	A	C	0.1786	0.1322	0.2519	0.1599	0.318	0.0002237	0.556202	0.383624	2.13511e-06	0.850517	0.826969	0.000890426	-3.69303	0.983349	4.65804	0.00605094	-4.82909	0.788065	1.02319e-07
Bust size	Adipose_Subcutaneous	ZNF703	8	36600000	37150000	1	1	1	RP11-419C23.1	8_36803634_G_A_b37	36803634	rs6985141	G	A	0.1786	0.1252	0.2519	0.1585	0.318	0.0002237	0.556202	0.383624	2.72678e-06	0.786216	0.817975	0.000890426	-3.69303	0.983349	4.65804	0.0062087	-4.77657	0.783735	8.06425e-08
Bust size	Adipose_Subcutaneous	ZNF703	8	36600000	37150000	1	1	1	RP11-419C23.1	8_36769889_T_C_b37	36769889	rs59595914	T	C	0.1786	0.1322	0.3268	0.1643	0.3139	0.0002696	0.540511	0.376853	2.81006e-06	0.850517	0.816864	0.0008994	-3.64455	0.983184	4.48696	0.0059222	-4.77008	0.791635	7.12322e-08
Bust size	Adipose_Subcutaneous	ZNF703	8	36600000	37150000	1	1	1	RP11-419C23.1	8_36771779_G_C_b37	36771779	rs73676538	G	C	0.1786	0.1322	0.3268	0.1643	0.3139	0.0002696	0.540511	0.376853	2.81006e-06	0.850517	0.816864	0.0008994	-3.64455	0.983184	4.48696	0.0059222	-4.77008	0.791635	7.12322e-08
Bust size	Adipose_Subcutaneous	ZNF703	8	36600000	37150000	1	1	1	RP11-419C23.1	8_36778066_CTTG_C_b37	36778066	rs138567109	CTTG	C	0.1786	0.1322	0.3124	0.1614	0.316	0.0002723	0.54057	0.375831	2.78859e-06	0.850517	0.817147	0.000897003	-3.64274	0.983228	4.47946	0.00592694	-4.77173	0.791503	7.10574e-08
Bust size	Adipose_Subcutaneous	ZNF703	8	36600000	37150000	1	1	1	RP11-419C23.1	8_36778319_G_A_b37	36778319	rs11994612	G	A	0.1786	0.1322	0.3116	0.1614	0.316	0.0002723	0.54057	0.375831	2.78859e-06	0.850517	0.817147	0.000897003	-3.64274	0.983228	4.47946	0.00592694	-4.77173	0.791503	7.10574e-08
Bust size	Adipose_Subcutaneous	ZNF703	8	36600000	37150000	1	1	1	RP11-419C23.1	8_36770218_G_A_b37	36770218	rs77917091	G	A	0.1786	0.1322	0.3268	0.1643	0.3139	0.0002696	0.540511	0.376853	4.01652e-06	0.850517	0.803571	0.0008994	-3.64455	0.983184	4.48696	0.00594828	-4.69245	0.790909	5.29298e-08
Bust size	Adipose_Subcutaneous	ZNF703	8	36600000	37150000	1	1	1	RP11-419C23.1	8_36779848_GA_G_b37	36779848	rs60216672	GA	G	0.1806	0.1402	0.3918	0.1715	0.318	0.0003066	0.538521	0.366987	4.04938e-05	0.791646	0.712896	0.000895206	-3.61297	0.983261	4.3725	0.00628367	-4.16296	0.781693	6.97242e-09
Bust size	Adipose_Subcutaneous	ZNF703	8	36600000	37150000	1	1	1	RP11-419C23.1	8_36758946_C_T_b37	36758946	rs56825414	C	T	0.1786	0.1302	0.0045	0.147	0.3088	0.0003469	0.532987	0.359721	3.59538e-05	0.836387	0.717786	0.000904205	-3.58164	0.983096	4.26556	0.00700679	-4.19151	0.762536	6.06189e-09
Bust size	Adipose_Subcutaneous	ZNF703	8	36600000	37150000	1	1	1	RP11-419C23.1	8_36865772_C_G_b37	36865772	rs2000438	C	G	0.2808	0.3151	0.3351	0.2262	0.3415	8.216e-05	0.567914	0.458214	0.00087465	0.533965	0.575374	0.000803156	-3.94143	0.984957	5.55216	0.00415924	-3.35989	0.843985	2.57028e-09
Bust size	Adipose_Subcutaneous	ZNF703	8	36600000	37150000	1	1	1	RP11-419C23.1	8_36865403_CT_C_b37	36865403	rs5890910	CT	C	0.2808	0.3151	0.3351	0.2219	0.3415	8.063e-05	0.563512	0.464406	0.000948115	0.533965	0.571409	0.00080089	-3.947	0.984999	5.57273	0.0041511	-3.33674	0.844243	2.45905e-09
Bust size	Adipose_Subcutaneous	ZNF703	8	36600000	37150000	1	1	1	RP11-419C23.1	8_36866881_G_T_b37	36866881	rs1111391	G	T	0.2808	0.3151	0.3351	0.2262	0.3415	8.216e-05	0.567914	0.458214	0.000948115	0.533965	0.571409	0.000803156	-3.94143	0.984957	5.55216	0.0041511	-3.33674	0.844243	2.40897e-09
Bust size	Adipose_Subcutaneous	ZNF703	8	36600000	37150000	1	1	1	RP11-419C23.1	8_36862356_C_T_b37	36862356	rs3015761	C	T	0.2817	0.3141	0.3351	0.2219	0.3415	8.216e-05	0.567914	0.458214	0.00103611	0.533965	0.567023	0.000803156	-3.94143	0.984957	5.55216	0.00416295	-3.31113	0.843868	2.23998e-09
Bust size	Adipose_Subcutaneous	ZNF703	8	36600000	37150000	1	1	1	RP11-419C23.1	8_36869192_A_G_b37	36869192	rs3015758	A	G	0.2798	0.3161	0.3389	0.2262	0.3415	9.467e-05	0.563551	0.448724	0.000948115	0.520637	0.571409	0.000789048	-3.9053	0.985217	5.40583	0.0041511	-3.33674	0.844243	2.08105e-09
Bust size	Adipose_Subcutaneous	ZNF703	8	36600000	37150000	1	1	1	RP11-419C23.1	8_36860315_G_A_b37	36860315	rs3015763	G	A	0.2827	0.3151	0.348	0.2262	0.3415	7.723e-05	0.56827	0.462884	0.00124442	0.500265	0.557878	0.000803156	-3.95554	0.984957	5.60705	0.00422312	-3.25773	0.841968	2.0326e-09
Bust size	Adipose_Subcutaneous	ZNF703	8	36600000	37150000	1	1	1	RP11-419C23.1	8_36866189_T_A_b37	36866189	rs2970725	T	A	0.2808	0.3151	0.348	0.2262	0.3415	8.216e-05	0.567914	0.458214	0.00136904	0.496766	0.553067	0.000803156	-3.94143	0.984957	5.55216	0.00421127	-3.22964	0.842341	1.78331e-09
Bust size	Adipose_Subcutaneous	ZNF703	8	36600000	37150000	1	1	1	RP11-419C23.1	8_36906358_G_A_b37	36906358	rs3015739	G	A	0.4425	0.5716	0.6725	0.4524	0.5317	5.51e-06	0.325392	0.546366	0.481752	0.0630301	0.120612	0.000720922	-4.54749	0.986476	8.04833	0.00397018	-0.704316	0.850013	3.22223e-10
Bust size	Adipose_Subcutaneous	ZNF703	8	36600000	37150000	1	1	1	RP11-419C23.1	8_36879875_C_T_b37	36879875	rs933116	C	T	0.5526	0.4274	0.497	0.572	0.4693	4.579e-06	0.341226	0.551437	0.858243	0.0924525	0.0306117	0.000723072	4.58907	0.986436	8.23676	0.00399555	0.178757	0.849199	3.20256e-10
Bust size	Adipose_Subcutaneous	ZNF703	8	36600000	37150000	1	1	1	RP11-419C23.1	8_36880570_G_A_b37	36880570	rs2970637	G	A	0.5556	0.4314	0.4115	0.5605	0.4693	7.24e-06	0.329042	0.532883	0.413288	0.0706991	0.140285	0.000718776	4.49086	0.986516	7.79483	0.00402452	0.819197	0.848272	2.70781e-10
Bust size	Adipose_Subcutaneous	ZNF703	8	36600000	37150000	1	1	1	RP11-419C23.1	8_36881624_G_C_b37	36881624	rs2970634	G	C	0.5575	0.4304	0.4107	0.5576	0.4693	8.917e-06	0.325892	0.526261	0.38814	0.0697409	0.147989	0.000718776	4.4461	0.986516	7.59752	0.00410434	0.86418	0.845727	2.31247e-10
Bust size	Adipose_Subcutaneous	ZNF703	8	36600000	37150000	1	1	1	RP11-419C23.1	8_36890540_T_C_b37	36890540	rs3015746	T	C	0.4435	0.5696	0.5885	0.4452	0.5327	8.917e-06	0.325787	0.526261	0.421561	0.0706991	0.137813	0.000718776	-4.4461	0.986516	7.59752	0.00411208	-0.804758	0.845481	2.21909e-10
Bust size	Adipose_Subcutaneous	ZNF703	8	36600000	37150000	1	1	1	RP11-419C23.1	8_36904551_C_T_b37	36904551	rs2000439	C	T	0.4425	0.5726	0.6778	0.4481	0.5317	9.083e-06	0.3257	0.525712	0.404335	0.062525	0.142995	0.00071824	-4.4403	0.986526	7.57181	0.00408987	-0.835019	0.846187	2.2041e-10
Bust size	Adipose_Subcutaneous	ZNF703	8	36600000	37150000	1	1	1	RP11-419C23.1	8_36893253_T_G_b37	36893253	rs2032072	T	G	0.4435	0.5686	0.5885	0.4452	0.5317	8.917e-06	0.325787	0.526261	0.433745	0.0706991	0.134223	0.000718776	-4.4461	0.986516	7.59752	0.00405527	-0.783793	0.847289	2.17643e-10
Bust size	Adipose_Subcutaneous	ZNF703	8	36600000	37150000	1	1	1	RP11-419C23.1	8_36893156_C_A_b37	36893156	rs3015742	C	A	0.4425	0.5686	0.5885	0.4452	0.5317	8.917e-06	0.325787	0.526261	0.437537	0.0706991	0.133117	0.000718776	-4.4461	0.986516	7.59752	0.00405741	-0.777339	0.847221	2.1676e-10
Bust size	Adipose_Subcutaneous	ZNF703	8	36600000	37150000	1	1	1	RP11-419C23.1	8_36882231_T_G_b37	36882231	rs933114	T	G	0.5575	0.4314	0.413	0.5605	0.4693	8.917e-06	0.325892	0.526261	0.444105	0.0726254	0.131216	0.000718776	4.4461	0.986516	7.59752	0.004057	0.766236	0.847234	2.15184e-10
Bust size	Adipose_Subcutaneous	ZNF703	8	36600000	37150000	1	1	1	RP11-419C23.1	8_36882518_T_C_b37	36882518	rs2970631	T	C	0.5575	0.4314	0.4115	0.5605	0.4683	8.917e-06	0.325787	0.526261	0.444105	0.0706991	0.131216	0.000718776	4.4461	0.986516	7.59752	0.004057	0.766236	0.847234	2.15184e-10
Bust size	Adipose_Subcutaneous	ZNF703	8	36600000	37150000	1	1	1	RP11-419C23.1	8_36893120_C_T_b37	36893120	rs3015743	C	T	0.4425	0.5686	0.5885	0.4452	0.5317	8.917e-06	0.325787	0.526261	0.444105	0.0706991	0.131216	0.000718776	-4.4461	0.986516	7.59752	0.004057	-0.766236	0.847234	2.15184e-10
Bust size	Adipose_Subcutaneous	ZNF703	8	36600000	37150000	1	1	1	RP11-419C23.1	8_36892763_C_T_b37	36892763	rs3015744	C	T	0.4425	0.5696	0.5893	0.4452	0.5317	8.917e-06	0.325787	0.526261	0.447906	0.0710713	0.130123	0.000718776	-4.4461	0.986516	7.59752	0.00407487	-0.759853	0.846665	2.14661e-10
Bust size	Adipose_Subcutaneous	ZNF703	8	36600000	37150000	1	1	1	RP11-419C23.1	8_36908104_C_T_b37	36908104	rs2040115	C	T	0.4415	0.5716	0.6725	0.4496	0.5317	8.711e-06	0.319598	0.522624	0.470924	0.0630301	0.123613	0.000719312	-4.4519	0.986506	7.62324	0.00396816	-0.721839	0.850078	2.12847e-10
Bust size	Adipose_Subcutaneous	ZNF703	8	36600000	37150000	1	1	1	RP11-419C23.1	8_36884455_T_C_b37	36884455	rs1539752	T	C	0.4425	0.5696	0.5885	0.4452	0.5327	8.917e-06	0.325787	0.526261	0.461128	0.0706991	0.126361	0.000718776	-4.4461	0.986516	7.59752	0.00406983	-0.737885	0.846825	2.1159e-10
Bust size	Adipose_Subcutaneous	ZNF703	8	36600000	37150000	1	1	1	RP11-419C23.1	8_36885752_G_A_b37	36885752	rs2154458	G	A	0.4425	0.5696	0.5885	0.4395	0.5327	8.917e-06	0.325787	0.526261	0.461128	0.0706991	0.126361	0.000718776	-4.4461	0.986516	7.59752	0.00406983	-0.737885	0.846825	2.1159e-10
Bust size	Adipose_Subcutaneous	ZNF703	8	36600000	37150000	1	1	1	RP11-419C23.1	8_36886251_A_G_b37	36886251	rs3015749	A	G	0.4425	0.5696	0.5885	0.4452	0.5327	8.917e-06	0.325787	0.526261	0.461128	0.0706991	0.126361	0.000718776	-4.4461	0.986516	7.59752	0.00406983	-0.737885	0.846825	2.1159e-10
Bust size	Adipose_Subcutaneous	ZNF703	8	36600000	37150000	1	1	1	RP11-419C23.1	8_36906621_G_T_b37	36906621	rs3015737	G	T	0.4425	0.5716	0.6725	0.4496	0.5317	8.917e-06	0.325787	0.526261	0.468292	0.0630301	0.124348	0.000718776	-4.4461	0.986516	7.59752	0.00397141	-0.726132	0.849974	2.08057e-10
Bust size	Adipose_Subcutaneous	ZNF703	8	36600000	37150000	1	1	1	RP11-419C23.1	8_36887581_A_C_b37	36887581	rs3015748	A	C	0.4425	0.5696	0.5885	0.4452	0.5327	8.917e-06	0.325787	0.526261	0.479068	0.0706991	0.121353	0.000718776	-4.4461	0.986516	7.59752	0.00406992	-0.708638	0.846822	2.07836e-10
Bust size	Adipose_Subcutaneous	ZNF703	8	36600000	37150000	1	1	1	RP11-419C23.1	8_36906373_T_A_b37	36906373	rs3015738	T	A	0.4425	0.5736	0.6725	0.4496	0.5317	8.917e-06	0.325787	0.526261	0.470924	0.0672235	0.123613	0.000718776	-4.4461	0.986516	7.59752	0.00396816	-0.721839	0.850078	2.07442e-10
Bust size	Adipose_Subcutaneous	ZNF703	8	36600000	37150000	1	1	1	RP11-419C23.1	8_36909955_GC_G_b37	36909955	rs33934610	GC	G	0.4425	0.5716	0.6725	0.4496	0.5317	8.917e-06	0.325787	0.526261	0.48381	0.0630301	0.120046	0.000718776	-4.4461	0.986516	7.59752	0.00400131	-0.70101	0.849015	2.05516e-10
Bust size	Adipose_Subcutaneous	ZNF703	8	36600000	37150000	1	1	1	RP11-419C23.1	8_36889720_A_ATTTG_b37	36889720	rs112010004	A	ATTTG	0.4425	0.5686	0.5877	0.4452	0.5327	8.917e-06	0.325787	0.526261	0.531396	0.0716606	0.107297	0.000718776	-4.4461	0.986516	7.59752	0.00409457	-0.626561	0.846037	1.98889e-10
Bust size	Adipose_Subcutaneous	ZNF703	8	36600000	37150000	1	1	1	RP11-419C23.1	8_36880802_C_T_b37	36880802	rs2970636	C	T	0.5556	0.4304	0.4115	0.5605	0.4683	1.016e-05	0.327229	0.523315	0.429995	0.0706991	0.135321	0.000718776	4.41626	0.986516	7.46707	0.00403803	0.790209	0.84784	1.91533e-10
Bust size	Adipose_Subcutaneous	ZNF703	8	36600000	37150000	1	1	1	RP11-419C23.1	8_36912024_A_G_b37	36912024	rs2970673	A	G	0.4484	0.5716	0.6732	0.4467	0.544	9.497e-06	0.324363	0.523944	0.50721	0.0630301	0.113698	0.000718776	-4.43118	0.986516	7.53218	0.00396882	-0.66394	0.850057	1.8782e-10
Bust size	Adipose_Subcutaneous	ZNF703	8	36600000	37150000	1	1	1	RP11-419C23.1	8_36910365_G_A_b37	36910365	rs3015730	G	A	0.4425	0.5716	0.6263	0.4438	0.5317	9.617e-06	0.325447	0.523781	0.542269	0.0630301	0.104468	0.000719312	-4.42953	0.986506	7.52523	0.00407515	-0.610042	0.846656	1.83081e-10
Bust size	Adipose_Subcutaneous	ZNF703	8	36600000	37150000	1	1	1	RP11-419C23.1	8_36897548_T_A_b37	36897548	rs3015790	T	A	0.4425	0.5716	0.5424	0.4395	0.5317	9.617e-06	0.325447	0.523781	0.624988	0.0630301	0.0837863	0.000719312	-4.42953	0.986506	7.52523	0.0040561	-0.48927	0.847263	1.72745e-10
Bust size	Adipose_Subcutaneous	ZNF703	8	36600000	37150000	1	1	1	RP11-419C23.1	8_36892265_A_G_b37	36892265	rs2970620	A	G	0.4425	0.5686	0.5424	0.4395	0.5317	9.617e-06	0.325447	0.523781	0.627777	0.0656051	0.0831114	0.000719312	-4.42953	0.986506	7.52523	0.00405303	-0.485329	0.847361	1.7241e-10
Bust size	Adipose_Subcutaneous	ZNF703	8	36600000	37150000	1	1	1	RP11-419C23.1	8_36882044_A_C_b37	36882044	rs933115	A	C	0.5575	0.4314	0.4576	0.5663	0.4693	9.617e-06	0.325551	0.523781	0.631528	0.0656051	0.082206	0.000719312	4.42953	0.986506	7.52523	0.00405552	0.480042	0.847281	1.72081e-10
Bust size	Adipose_Subcutaneous	ZNF703	8	36600000	37150000	1	1	1	RP11-419C23.1	8_36894575_G_T_b37	36894575	rs2970724	G	T	0.4425	0.5686	0.5424	0.4337	0.5317	9.617e-06	0.325447	0.523781	0.631528	0.0656051	0.082206	0.000719312	-4.42953	0.986506	7.52523	0.00405552	-0.480042	0.847281	1.72081e-10
Bust size	Adipose_Subcutaneous	ZNF703	8	36600000	37150000	1	1	1	RP11-419C23.1	8_36883181_T_C_b37	36883181	rs3015751	T	C	0.5575	0.4314	0.4576	0.5663	0.4683	9.617e-06	0.325447	0.523781	0.702774	0.0656051	0.0654035	0.000719312	4.42953	0.986506	7.52523	0.00407458	0.381924	0.846674	1.66347e-10
Bust size	Adipose_Subcutaneous	ZNF703	8	36600000	37150000	1	1	1	RP11-419C23.1	8_36911156_G_A_b37	36911156	rs10095600	G	A	0.4425	0.5706	0.441	0.4251	0.5317	9.241e-06	0.325276	0.524685	0.755468	0.113985	0.0533789	0.000719312	-4.43699	0.986506	7.55785	0.0039369	-0.311706	0.851083	1.65952e-10
Bust size	Adipose_Subcutaneous	ZNF703	8	36600000	37150000	1	1	1	RP11-419C23.1	8_36910742_C_G_b37	36910742	rs59697834	C	G	0.4425	0.5706	0.441	0.4251	0.5317	9.241e-06	0.325276	0.524685	0.813409	0.113985	0.0404533	0.000719312	-4.43699	0.986506	7.55785	0.00395019	-0.236227	0.850656	1.63289e-10
Bust size	Adipose_Subcutaneous	ZNF703	8	36600000	37150000	1	1	1	RP11-419C23.1	8_36888561_C_T_b37	36888561	rs2970722	C	T	0.4425	0.5686	0.441	0.4265	0.5327	9.617e-06	0.325447	0.523781	0.779954	0.113985	0.0478836	0.000719312	-4.42953	0.986506	7.52523	0.00394888	-0.279616	0.850698	1.59539e-10
Bust size	Adipose_Subcutaneous	ZNF703	8	36600000	37150000	1	1	1	RP11-419C23.1	8_36899126_C_T_b37	36899126	rs2970721	C	T	0.4425	0.5716	0.4297	0.4265	0.5327	9.617e-06	0.325447	0.523781	0.779954	0.128287	0.0478836	0.000719312	-4.42953	0.986506	7.52523	0.00394888	-0.279616	0.850698	1.59539e-10
Bust size	Adipose_Subcutaneous	ZNF703	8	36600000	37150000	1	1	1	RP11-419C23.1	8_36899857_C_A_b37	36899857	rs3015775	C	A	0.4425	0.5716	0.441	0.4265	0.5327	9.617e-06	0.325447	0.523781	0.779954	0.113985	0.0478836	0.000719312	-4.42953	0.986506	7.52523	0.00394888	-0.279616	0.850698	1.59539e-10
Bust size	Adipose_Subcutaneous	ZNF703	8	36600000	37150000	1	1	1	RP11-419C23.1	8_36900725_G_A_b37	36900725	rs2970716	G	A	0.4425	0.5716	0.441	0.4265	0.5327	9.617e-06	0.325447	0.523781	0.78634	0.113985	0.0464588	0.000719312	-4.42953	0.986506	7.52523	0.00394903	-0.271296	0.850693	1.59231e-10
Bust size	Adipose_Subcutaneous	ZNF703	8	36600000	37150000	1	1	1	RP11-419C23.1	8_36903492_A_G_b37	36903492	rs2211710	A	G	0.4425	0.5706	0.4402	0.4265	0.5317	9.617e-06	0.325447	0.523781	0.798785	0.113059	0.0436911	0.000719312	-4.42953	0.986506	7.52523	0.00397129	-0.255134	0.849977	1.59031e-10
Bust size	Adipose_Subcutaneous	ZNF703	8	36600000	37150000	1	1	1	RP11-419C23.1	8_36890118_G_A_b37	36890118	rs2970729	G	A	0.4425	0.5686	0.4523	0.4265	0.5327	9.617e-06	0.325447	0.523781	0.868484	0.107232	0.0283787	0.000719312	-4.42953	0.986506	7.52523	0.00407692	0.165718	0.846599	1.58253e-10
Bust size	Adipose_Subcutaneous	ZNF703	8	36600000	37150000	1	1	1	RP11-419C23.1	8_36658914_C_T_b37	36658914	rs16885417	C	T	0.1369	0.1541	0.2882	0.1671	0.3374	0.0316	0.203171	0.160007	5.94465e-05	0.667898	0.696925	0.00095976	-2.14977	0.982076	0.258537	0.00576433	-4.06969	0.796056	9.18876e-11
Bust size	Adipose_Subcutaneous	ZNF703	8	36600000	37150000	1	1	1	RP11-419C23.1	8_36839190_C_G_b37	36839190	rs2970652	C	G	0.5913	0.5447	0.5575	0.6311	0.636	0.004338	0.380648	0.236581	0.00332963	0.388065	0.506533	0.00076397	-2.85347	0.98568	1.8898	0.00391731	-2.9579	0.851714	2.27843e-11
Bust size	Adipose_Subcutaneous	ZNF703	8	36600000	37150000	1	1	1	RP11-419C23.1	8_36839454_A_G_b37	36839454	rs2970655	A	G	0.5913	0.5447	0.5582	0.6311	0.637	0.004338	0.380648	0.236581	0.00332963	0.390731	0.506533	0.00076397	-2.85347	0.98568	1.8898	0.00391731	-2.9579	0.851714	2.27843e-11
Bust size	Adipose_Subcutaneous	ZNF703	8	36600000	37150000	1	1	1	RP11-419C23.1	8_36857771_G_T_b37	36857771	rs2860377	G	T	0.5893	0.5457	0.5484	0.6282	0.637	0.004496	0.381144	0.233457	0.00366404	0.422907	0.501319	0.000762864	-2.84251	0.985701	1.85838	0.00394183	-2.92745	0.850924	2.04424e-11
Bust size	Adipose_Subcutaneous	ZNF703	8	36600000	37150000	1	1	1	RP11-419C23.1	8_36697279_G_T_b37	36697279	rs16885494	G	T	0.1389	0.1501	0.2095	0.1599	0.3374	0.03313	0.204544	0.156258	0.000688411	0.673591	0.587013	0.00096038	-2.13133	0.982065	0.220061	0.00590569	-3.42786	0.792095	1.28464e-11
Bust size	Adipose_Subcutaneous	ZNF703	8	36600000	37150000	1	1	1	RP11-419C23.1	8_36663518_C_T_b37	36663518	rs11775036	C	T	0.1369	0.1541	0.2065	0.1614	0.3364	0.03361	0.203364	0.155488	0.000688411	0.655481	0.587013	0.00096038	-2.12552	0.982065	0.20792	0.00590569	-3.42786	0.792095	1.26913e-11
Bust size	Adipose_Subcutaneous	ZNF703	8	36600000	37150000	1	1	1	RP11-419C23.1	8_36831953_G_A_b37	36831953	rs3015787	G	A	0.6905	0.5358	0.4349	0.6182	0.6421	0.1203	0.202127	0.0420834	0.00323657	0.291158	0.508069	0.000836945	-1.55375	0.984334	-0.889964	0.00407302	-2.96687	0.846724	1.43839e-12
Bust size	Adipose_Subcutaneous	ZNF703	8	36600000	37150000	1	1	1	ZNF703	8_36858483_A_G_b37	36858483	rs13365225	A	G	0.3125	0.1421	0.413	0.2061	0.3303	6.246e-09	0.999814	1	2.40191e-13	0.954025	0.99485	0.000738752	-5.81678	0.986146	14.5435	0.00198538	-7.65075	0.918916	0.130481
Bust size	Adipose_Subcutaneous	ZNF703	8	36600000	37150000	1	1	1	ZNF703	8_36858140_C_G_b37	36858140	rs10087804	C	G	0.3125	0.1421	0.292	0.1974	0.3303	6.246e-09	0.999814	1	2.29588e-13	0.954025	0.995742	0.000738752	-5.81678	0.986146	14.5435	0.00207477	-7.65761	0.915573	0.126682
Bust size	Adipose_Subcutaneous	ZNF703	8	36600000	37150000	1	1	1	ZNF703	8_36854711_T_G_b37	36854711	rs10092900	T	G	0.3105	0.1421	0.413	0.2075	0.3303	6.246e-09	0.999814	1	2.63119e-13	0.954025	0.993044	0.000738752	-5.81678	0.986146	14.5435	0.0019864	-7.63686	0.918877	0.118249
Bust size	Adipose_Subcutaneous	ZNF703	8	36600000	37150000	1	1	1	ZNF703	8_36848357_T_C_b37	36848357	rs16885613	T	C	0.3105	0.1481	0.3548	0.2046	0.3303	6.246e-09	0.999814	1	2.79217e-13	1	0.991868	0.000738752	-5.81678	0.986146	14.5435	0.00198768	-7.62782	0.918829	0.11086
Bust size	Adipose_Subcutaneous	ZNF703	8	36600000	37150000	1	1	1	ZNF703	8_36851901_C_A_b37	36851901	rs10955009	C	A	0.3105	0.1481	0.4107	0.2061	0.3303	9.578e-09	0.998133	0.977369	2.07772e-13	1	0.997718	0.000740928	-5.74945	0.986106	14.1603	0.00194365	-7.6728	0.920484	0.107738
Bust size	Adipose_Subcutaneous	ZNF703	8	36600000	37150000	1	1	1	ZNF703	8_36846109_C_T_b37	36846109	rs7816345	C	T	0.3105	0.1481	0.4183	0.2046	0.3303	1.206e-08	0.995156	0.965172	1.85087e-13	1	1	0.000742018	-5.70852	0.986086	13.9294	0.00194407	-7.69035	0.920469	0.0967965
Bust size	Adipose_Subcutaneous	ZNF703	8	36600000	37150000	1	1	1	ZNF703	8_36853217_G_C_b37	36853217	rs10095380	G	C	0.3105	0.1481	0.4115	0.2061	0.3292	6.246e-09	0.999814	1	3.62126e-13	1	0.9867	0.000738752	-5.81678	0.986146	14.5435	0.00195646	-7.58808	0.920002	0.0862245
Bust size	Adipose_Subcutaneous	ZNF703	8	36600000	37150000	1	1	1	ZNF703	8_36853213_C_T_b37	36853213	rs10096213	C	T	0.3105	0.1481	0.4115	0.2061	0.3292	6.246e-09	0.999814	1	3.71679e-13	1	0.98618	0.000738752	-5.81678	0.986146	14.5435	0.00195003	-7.58408	0.920244	0.0843094
Bust size	Adipose_Subcutaneous	ZNF703	8	36600000	37150000	1	1	1	ZNF703	8_36847709_T_C_b37	36847709	rs10086016	T	C	0.3115	0.1481	0.3979	0.2061	0.3303	7.196e-09	0.997761	0.992505	5.18283e-13	1	0.979545	0.000741473	-5.79508	0.986096	14.4202	0.00194533	-7.53305	0.920421	0.0524686
Bust size	Adipose_Subcutaneous	ZNF703	8	36600000	37150000	1	1	1	ZNF703	8_36847115_T_C_b37	36847115	rs10110651	T	C	0.3105	0.1481	0.3548	0.2046	0.3303	6.246e-09	0.999814	1	5.37724e-13	1	0.978809	0.000738752	-5.81678	0.986146	14.5435	0.00215675	-7.52739	0.912529	0.0478433
Bust size	Adipose_Subcutaneous	ZNF703	8	36600000	37150000	1	1	1	ZNF703	8_36848038_T_C_b37	36848038	rs28735403	T	C	0.3115	0.1481	0.3548	0.2046	0.3303	6.246e-09	0.999814	1	1.1917e-12	1	0.962795	0.000738752	-5.81678	0.986146	14.5435	0.00198737	-7.40423	0.918841	0.0236762
Bust size	Adipose_Subcutaneous	ZNF703	8	36600000	37150000	1	1	1	ZNF703	8_36846435_A_G_b37	36846435	rs75772194	A	G	0.3105	0.1471	0.0098	0.183	0.3303	8.334e-09	0.996838	0.984734	2.65509e-12	0.992261	0.946491	0.00073984	-5.76838	0.986126	14.2674	0.0023366	-7.27885	0.905921	0.00589566
Bust size	Adipose_Subcutaneous	ZNF703	8	36600000	37150000	1	1	1	ZNF703	8_36849946_C_G_b37	36849946	rs4286946	C	G	0.3105	0.1471	0.0098	0.183	0.3292	8.334e-09	0.996838	0.984734	2.65509e-12	0.992261	0.946491	0.00073984	-5.76838	0.986126	14.2674	0.0023366	-7.27885	0.905921	0.00589566
Bust size	Adipose_Subcutaneous	ZNF703	8	36600000	37150000	1	1	1	ZNF703	8_36859186_T_C_b37	36859186	rs12681990	T	C	0.3204	0.1451	0.413	0.2032	0.3344	1.283e-08	0.987419	0.961895	4.30829e-12	0.921009	0.936546	0.000736037	-5.69849	0.986197	13.8709	0.00210041	-7.20237	0.914619	0.00286641
Bust size	Adipose_Subcutaneous	ZNF703	8	36600000	37150000	1	1	1	ZNF703	8_36832310_G_A_b37	36832310	rs56687477	G	A	0.2907	0.1342	0.0068	0.1556	0.32	2.339e-07	0.809816	0.798841	4.32644e-11	0.894871	0.888114	0.00078456	-5.17672	0.9853	11.0923	0.00248736	-6.82991	0.900455	1.26617e-05
Bust size	Adipose_Subcutaneous	ZNF703	8	36600000	37150000	1	1	1	ZNF703	8_36819382_A_G_b37	36819382	rs74499744	A	G	0.1786	0.1252	0.2526	0.1585	0.316	0.0002909	0.55448	0.369143	5.28147e-11	0.786216	0.883839	0.000896404	-3.62391	0.983239	4.41196	0.00231275	-6.79704	0.906792	1.45526e-08
Bust size	Adipose_Subcutaneous	ZNF703	8	36600000	37150000	1	1	1	ZNF703	8_36816692_A_C_b37	36816692	rs73676546	A	C	0.1786	0.1322	0.2526	0.1599	0.316	0.0002237	0.556202	0.383624	7.65635e-11	0.850517	0.875844	0.000890426	-3.69303	0.983349	4.65804	0.00229531	-6.73555	0.90743	1.29048e-08
Bust size	Adipose_Subcutaneous	ZNF703	8	36600000	37150000	1	1	1	ZNF703	8_36820557_A_C_b37	36820557	rs61317487	A	C	0.1786	0.1322	0.2526	0.1599	0.316	0.0002237	0.556202	0.383624	7.65635e-11	0.850517	0.875844	0.000890426	-3.69303	0.983349	4.65804	0.00229531	-6.73555	0.90743	1.29048e-08
Bust size	Adipose_Subcutaneous	ZNF703	8	36600000	37150000	1	1	1	ZNF703	8_36823817_C_T_b37	36823817	rs11987974	C	T	0.1786	0.1322	0.2526	0.1599	0.316	0.0002237	0.556202	0.383624	7.65635e-11	0.850517	0.875844	0.000890426	-3.69303	0.983349	4.65804	0.00229531	-6.73555	0.90743	1.29048e-08
Bust size	Adipose_Subcutaneous	ZNF703	8	36600000	37150000	1	1	1	ZNF703	8_36825080_A_G_b37	36825080	rs10090367	A	G	0.1786	0.1322	0.2526	0.1599	0.316	0.0002237	0.556202	0.383624	8.5045e-11	0.850517	0.873571	0.000890426	-3.69303	0.983349	4.65804	0.00231341	-6.71807	0.906768	1.14678e-08
Bust size	Adipose_Subcutaneous	ZNF703	8	36600000	37150000	1	1	1	ZNF703	8_36819599_TCAA_T_b37	36819599	rs143870860	TCAA	T	0.1786	0.1252	0.2534	0.1585	0.316	0.0002237	0.556202	0.383624	9.12067e-11	0.786216	0.872058	0.000890426	-3.69303	0.983349	4.65804	0.00231962	-6.70643	0.906541	1.06424e-08
Bust size	Adipose_Subcutaneous	ZNF703	8	36600000	37150000	1	1	1	ZNF703	8_36789733_C_T_b37	36789733	rs16885583	C	T	0.1786	0.1322	0.2542	0.1599	0.317	0.0002	0.554386	0.394457	1.53095e-10	0.850517	0.86078	0.000891023	-3.72194	0.983338	4.7637	0.00230831	-6.6197	0.906954	7.05305e-09
Bust size	Adipose_Subcutaneous	ZNF703	8	36600000	37150000	1	1	1	ZNF703	8_36803060_A_C_b37	36803060	rs12680824	A	C	0.1786	0.1322	0.2519	0.1599	0.318	0.0002237	0.556202	0.383624	1.4141e-10	0.850517	0.862515	0.000890426	-3.69303	0.983349	4.65804	0.00231314	-6.63305	0.906778	6.85546e-09
Bust size	Adipose_Subcutaneous	ZNF703	8	36600000	37150000	1	1	1	ZNF703	8_36788479_A_G_b37	36788479	rs16885577	A	G	0.1786	0.1322	0.2526	0.1599	0.316	0.0002237	0.556202	0.383624	1.53095e-10	0.850517	0.86078	0.000890426	-3.69303	0.983349	4.65804	0.00230831	-6.6197	0.906954	6.34581e-09
Bust size	Adipose_Subcutaneous	ZNF703	8	36600000	37150000	1	1	1	ZNF703	8_36790339_G_A_b37	36790339	rs2275960	G	A	0.1786	0.1322	0.2526	0.1599	0.316	0.0002237	0.556202	0.383624	1.53095e-10	0.850517	0.86078	0.000890426	-3.69303	0.983349	4.65804	0.00230831	-6.6197	0.906954	6.34581e-09
Bust size	Adipose_Subcutaneous	ZNF703	8	36600000	37150000	1	1	1	ZNF703	8_36797280_T_C_b37	36797280	rs10101721	T	C	0.1786	0.1322	0.2519	0.1599	0.318	0.0002237	0.556202	0.383624	1.53095e-10	0.850517	0.86078	0.000890426	-3.69303	0.983349	4.65804	0.00230831	-6.6197	0.906954	6.34581e-09
Bust size	Adipose_Subcutaneous	ZNF703	8	36600000	37150000	1	1	1	ZNF703	8_36772568_G_A_b37	36772568	rs16885538	G	A	0.1786	0.1322	0.2519	0.1585	0.3139	0.0002696	0.54038	0.376853	1.53095e-10	0.850517	0.86078	0.0008994	-3.64455	0.983184	4.48696	0.00230831	-6.6197	0.906954	5.348e-09
Bust size	Adipose_Subcutaneous	ZNF703	8	36600000	37150000	1	1	1	ZNF703	8_36776109_C_G_b37	36776109	rs28670015	C	G	0.1786	0.1312	0.2526	0.1599	0.316	0.0002696	0.54038	0.376853	1.53095e-10	0.84281	0.86078	0.0008994	-3.64455	0.983184	4.48696	0.00230831	-6.6197	0.906954	5.348e-09
Bust size	Adipose_Subcutaneous	ZNF703	8	36600000	37150000	1	1	1	ZNF703	8_36776182_A_G_b37	36776182	rs16885545	A	G	0.1786	0.1322	0.2526	0.1585	0.316	0.0002696	0.54038	0.376853	1.53095e-10	0.850517	0.86078	0.0008994	-3.64455	0.983184	4.48696	0.00230831	-6.6197	0.906954	5.348e-09
Bust size	Adipose_Subcutaneous	ZNF703	8	36600000	37150000	1	1	1	ZNF703	8_36769889_T_C_b37	36769889	rs59595914	T	C	0.1786	0.1322	0.3268	0.1643	0.3139	0.0002696	0.540511	0.376853	1.98865e-10	0.850517	0.855042	0.0008994	-3.64455	0.983184	4.48696	0.00226491	-6.57558	0.908543	4.21409e-09
Bust size	Adipose_Subcutaneous	ZNF703	8	36600000	37150000	1	1	1	ZNF703	8_36771779_G_C_b37	36771779	rs73676538	G	C	0.1786	0.1322	0.3268	0.1643	0.3139	0.0002696	0.540511	0.376853	1.98865e-10	0.850517	0.855042	0.0008994	-3.64455	0.983184	4.48696	0.00226491	-6.57558	0.908543	4.21409e-09
Bust size	Adipose_Subcutaneous	ZNF703	8	36600000	37150000	1	1	1	ZNF703	8_36803634_G_A_b37	36803634	rs6985141	G	A	0.1786	0.1252	0.2519	0.1585	0.318	0.0002237	0.556202	0.383624	2.24698e-10	0.786216	0.852357	0.000890426	-3.69303	0.983349	4.65804	0.0023767	-6.55493	0.904461	4.13906e-09
Bust size	Adipose_Subcutaneous	ZNF703	8	36600000	37150000	1	1	1	ZNF703	8_36770703_C_T_b37	36770703	rs73676537	C	T	0.1786	0.1322	0.2534	0.1585	0.3139	0.0002696	0.54038	0.376853	2.55126e-10	0.850517	0.849556	0.0008994	-3.64455	0.983184	4.48696	0.00234161	-6.53339	0.905738	3.13438e-09
Bust size	Adipose_Subcutaneous	ZNF703	8	36600000	37150000	1	1	1	ZNF703	8_36758946_C_T_b37	36758946	rs56825414	C	T	0.1786	0.1302	0.0045	0.147	0.3088	0.0003469	0.532987	0.359721	2.09685e-10	0.836387	0.853879	0.000904205	-3.58164	0.983096	4.26556	0.0026398	-6.56663	0.894995	2.56147e-09
Bust size	Adipose_Subcutaneous	ZNF703	8	36600000	37150000	1	1	1	ZNF703	8_36770218_G_A_b37	36770218	rs77917091	G	A	0.1786	0.1322	0.3268	0.1643	0.3139	0.0002696	0.540511	0.376853	4.3028e-10	0.850517	0.837957	0.0008994	-3.64455	0.983184	4.48696	0.00228079	-6.44419	0.907961	1.92018e-09
Bust size	Adipose_Subcutaneous	ZNF703	8	36600000	37150000	1	1	1	ZNF703	8_36779848_GA_G_b37	36779848	rs60216672	GA	G	0.1806	0.1402	0.3918	0.1715	0.318	0.0003066	0.538521	0.366987	1.08478e-09	0.791646	0.817144	0.000895206	-3.61297	0.983261	4.3725	0.0023897	-6.28413	0.903988	6.4129e-10
Bust size	Adipose_Subcutaneous	ZNF703	8	36600000	37150000	1	1	1	ZNF703	8_36778066_CTTG_C_b37	36778066	rs138567109	CTTG	C	0.1786	0.1322	0.3124	0.1614	0.316	0.0002723	0.54057	0.375831	2.25396e-09	0.850517	0.800407	0.000897003	-3.64274	0.983228	4.47946	0.0023009	-6.15541	0.907225	3.61735e-10
Bust size	Adipose_Subcutaneous	ZNF703	8	36600000	37150000	1	1	1	ZNF703	8_36778319_G_A_b37	36778319	rs11994612	G	A	0.1786	0.1322	0.3116	0.1614	0.316	0.0002723	0.54057	0.375831	2.25396e-09	0.850517	0.800407	0.000897003	-3.64274	0.983228	4.47946	0.0023009	-6.15541	0.907225	3.61735e-10
Bust size	Adipose_Subcutaneous	ZNF703	8	36600000	37150000	1	1	1	ZNF703	8_36697279_G_T_b37	36697279	rs16885494	G	T	0.1389	0.1501	0.2095	0.1599	0.3374	0.03313	0.204544	0.156258	3.27716e-10	0.673591	0.844014	0.00096038	-2.13133	0.982065	0.220061	0.00219239	-6.49076	0.911212	3.72352e-11
Bust size	Adipose_Subcutaneous	ZNF703	8	36600000	37150000	1	1	1	ZNF703	8_36663518_C_T_b37	36663518	rs11775036	C	T	0.1369	0.1541	0.2065	0.1614	0.3364	0.03361	0.203364	0.155488	3.27716e-10	0.655481	0.844014	0.00096038	-2.12552	0.982065	0.20792	0.00219239	-6.49076	0.911212	3.67859e-11
Bust size	Adipose_Subcutaneous	ZNF703	8	36600000	37150000	1	1	1	ZNF703	8_36658914_C_T_b37	36658914	rs16885417	C	T	0.1369	0.1541	0.2882	0.1671	0.3374	0.0316	0.203171	0.160007	1.10175e-09	0.667898	0.816792	0.00095976	-2.14977	0.982076	0.258537	0.00218739	-6.28142	0.911397	1.1475e-11
Bust size	Adipose_Subcutaneous	ZNF703	8	36600000	37150000	1	1	1	ZNF703	8_36866189_T_A_b37	36866189	rs2970725	T	A	0.2808	0.3151	0.348	0.2262	0.3415	8.216e-05	0.567914	0.458214	7.05459e-07	0.359458	0.658154	0.000803156	-3.94143	0.984957	5.55216	0.00163193	-5.06144	0.932375	4.76551e-12
Bust size	Adipose_Subcutaneous	ZNF703	8	36600000	37150000	1	1	1	ZNF703	8_36860315_G_A_b37	36860315	rs3015763	G	A	0.2827	0.3151	0.348	0.2262	0.3415	7.723e-05	0.56827	0.462884	8.42771e-07	0.36199	0.653377	0.000803156	-3.95554	0.984957	5.60705	0.0016392	-5.0247	0.932094	4.22944e-12
Bust size	Adipose_Subcutaneous	ZNF703	8	36600000	37150000	1	1	1	ZNF703	8_36865772_C_G_b37	36865772	rs2000438	C	G	0.2808	0.3151	0.3351	0.2262	0.3415	8.216e-05	0.567914	0.458214	1.40778e-06	0.388508	0.639435	0.000803156	-3.94143	0.984957	5.55216	0.00162277	-4.91749	0.932729	2.44337e-12
Bust size	Adipose_Subcutaneous	ZNF703	8	36600000	37150000	1	1	1	ZNF703	8_36865403_CT_C_b37	36865403	rs5890910	CT	C	0.2808	0.3151	0.3351	0.2219	0.3415	8.063e-05	0.563512	0.464406	1.52846e-06	0.388508	0.637178	0.00080089	-3.947	0.984999	5.57273	0.00161964	-4.90012	0.93285	2.30485e-12
Bust size	Adipose_Subcutaneous	ZNF703	8	36600000	37150000	1	1	1	ZNF703	8_36866881_G_T_b37	36866881	rs1111391	G	T	0.2808	0.3151	0.3351	0.2262	0.3415	8.216e-05	0.567914	0.458214	1.52846e-06	0.388508	0.637178	0.000803156	-3.94143	0.984957	5.55216	0.00161964	-4.90012	0.93285	2.25791e-12
Bust size	Adipose_Subcutaneous	ZNF703	8	36600000	37150000	1	1	1	ZNF703	8_36862356_C_T_b37	36862356	rs3015761	C	T	0.2817	0.3141	0.3351	0.2219	0.3415	8.216e-05	0.567914	0.458214	1.64338e-06	0.388508	0.635186	0.000803156	-3.94143	0.984957	5.55216	0.00162413	-4.8848	0.932676	2.10378e-12
Bust size	Adipose_Subcutaneous	ZNF703	8	36600000	37150000	1	1	1	ZNF703	8_36869192_A_G_b37	36869192	rs3015758	A	G	0.2798	0.3161	0.3389	0.2262	0.3415	9.467e-05	0.563551	0.448724	1.52846e-06	0.376386	0.637178	0.000789048	-3.9053	0.985217	5.40583	0.00161964	-4.90012	0.93285	1.95055e-12
Bust size	Adipose_Subcutaneous	ZNF703	8	36600000	37150000	1	1	1	ZNF703	8_36874431_T_C_b37	36874431	rs2970639	T	C	0.2798	0.3171	0.1452	0.2104	0.3405	0.0001312	0.5508	0.428862	3.08987e-06	0.211225	0.617597	0.000808834	-3.82911	0.984852	5.12506	0.00170434	-4.74954	0.929586	7.38226e-13
Bust size	Adipose_Subcutaneous	ZNF703	8	36600000	37150000	3	1	1	ZNF703	8_36889720_A_ATTTG_b37	36889720	rs112010004	A	ATTTG	0.4425	0.5686	0.5877	0.4452	0.5327	8.917e-06	0.325787	0.526261	0.000119705	0.18439	1.17144	0.000718776	-4.4461	0.986516	7.59752	0.00158644	-3.89503	0.934135	2.82727e-13
Bust size	Adipose_Subcutaneous	ZNF703	8	36600000	37150000	3	1	1	ZNF703	8_36909955_GC_G_b37	36909955	rs33934610	GC	G	0.4425	0.5716	0.6725	0.4496	0.5317	8.917e-06	0.325787	0.526261	0.000172811	0.258287	1.14312	0.000718776	-4.4461	0.986516	7.59752	0.00155417	-3.80085	0.935389	2.0142e-13
Bust size	Adipose_Subcutaneous	ZNF703	8	36600000	37150000	3	1	1	ZNF703	8_36884455_T_C_b37	36884455	rs1539752	T	C	0.4425	0.5696	0.5885	0.4452	0.5327	8.917e-06	0.325787	0.526261	0.000203199	0.181866	1.13043	0.000718776	-4.4461	0.986516	7.59752	0.00158257	-3.75868	0.934286	1.73637e-13
Bust size	Adipose_Subcutaneous	ZNF703	8	36600000	37150000	3	1	1	ZNF703	8_36885752_G_A_b37	36885752	rs2154458	G	A	0.4425	0.5696	0.5885	0.4395	0.5327	8.917e-06	0.325787	0.526261	0.000203199	0.181866	1.13043	0.000718776	-4.4461	0.986516	7.59752	0.00158257	-3.75868	0.934286	1.73637e-13
Bust size	Adipose_Subcutaneous	ZNF703	8	36600000	37150000	3	1	1	ZNF703	8_36886251_A_G_b37	36886251	rs3015749	A	G	0.4425	0.5696	0.5885	0.4452	0.5327	8.917e-06	0.325787	0.526261	0.000203199	0.181866	1.13043	0.000718776	-4.4461	0.986516	7.59752	0.00158257	-3.75868	0.934286	1.73637e-13
Bust size	Adipose_Subcutaneous	ZNF703	8	36600000	37150000	3	1	1	ZNF703	8_36892763_C_T_b37	36892763	rs3015744	C	T	0.4425	0.5696	0.5893	0.4452	0.5317	8.917e-06	0.325787	0.526261	0.000205131	0.18237	1.12969	0.000718776	-4.4461	0.986516	7.59752	0.00158478	-3.75621	0.9342	1.72144e-13
Bust size	Adipose_Subcutaneous	ZNF703	8	36600000	37150000	3	1	1	ZNF703	8_36906358_G_A_b37	36906358	rs3015739	G	A	0.4425	0.5716	0.6725	0.4524	0.5317	5.51e-06	0.325392	0.546366	0.000350536	0.258287	1.08688	0.000720922	-4.54749	0.986476	8.04833	0.00154856	-3.61386	0.935607	1.65255e-13
Bust size	Adipose_Subcutaneous	ZNF703	8	36600000	37150000	3	1	1	ZNF703	8_36881624_G_C_b37	36881624	rs2970634	G	C	0.5575	0.4304	0.4107	0.5576	0.4693	8.917e-06	0.325892	0.526261	0.000217664	0.179354	1.12502	0.000718776	4.4461	0.986516	7.59752	0.00159765	3.74067	0.933701	1.63077e-13
Bust size	Adipose_Subcutaneous	ZNF703	8	36600000	37150000	3	1	1	ZNF703	8_36893156_C_A_b37	36893156	rs3015742	C	A	0.4425	0.5686	0.5885	0.4452	0.5317	8.917e-06	0.325787	0.526261	0.00022175	0.181866	1.12355	0.000718776	-4.4461	0.986516	7.59752	0.00157885	-3.73579	0.93443	1.60251e-13
Bust size	Adipose_Subcutaneous	ZNF703	8	36600000	37150000	3	1	1	ZNF703	8_36887581_A_C_b37	36887581	rs3015748	A	C	0.4425	0.5696	0.5885	0.4452	0.5327	8.917e-06	0.325787	0.526261	0.000222124	0.181866	1.12342	0.000718776	-4.4461	0.986516	7.59752	0.00158323	-3.73535	0.93426	1.60023e-13
Bust size	Adipose_Subcutaneous	ZNF703	8	36600000	37150000	3	1	1	ZNF703	8_36882231_T_G_b37	36882231	rs933114	T	G	0.5575	0.4314	0.413	0.5605	0.4693	8.917e-06	0.325892	0.526261	0.000225118	0.182708	1.12236	0.000718776	4.4461	0.986516	7.59752	0.00157875	3.73184	0.934434	1.58055e-13
Bust size	Adipose_Subcutaneous	ZNF703	8	36600000	37150000	3	1	1	ZNF703	8_36882518_T_C_b37	36882518	rs2970631	T	C	0.5575	0.4314	0.4115	0.5605	0.4683	8.917e-06	0.325787	0.526261	0.000225118	0.181866	1.12236	0.000718776	4.4461	0.986516	7.59752	0.00157875	3.73184	0.934434	1.58055e-13
Bust size	Adipose_Subcutaneous	ZNF703	8	36600000	37150000	3	1	1	ZNF703	8_36893120_C_T_b37	36893120	rs3015743	C	T	0.4425	0.5686	0.5885	0.4452	0.5317	8.917e-06	0.325787	0.526261	0.000225118	0.181866	1.12236	0.000718776	-4.4461	0.986516	7.59752	0.00157875	-3.73184	0.934434	1.58055e-13
Bust size	Adipose_Subcutaneous	ZNF703	8	36600000	37150000	3	1	1	ZNF703	8_36897548_T_A_b37	36897548	rs3015790	T	A	0.4425	0.5716	0.5424	0.4395	0.5317	9.617e-06	0.325447	0.523781	0.000208124	0.166425	1.12855	0.000719312	-4.42953	0.986506	7.52523	0.00157594	-3.75242	0.934543	1.57996e-13
Bust size	Adipose_Subcutaneous	ZNF703	8	36600000	37150000	3	1	1	ZNF703	8_36882044_A_C_b37	36882044	rs933115	A	C	0.5575	0.4314	0.4576	0.5663	0.4693	9.617e-06	0.325551	0.523781	0.000210568	0.166425	1.12763	0.000719312	4.42953	0.986506	7.52523	0.00157579	3.74935	0.934549	1.56304e-13
Bust size	Adipose_Subcutaneous	ZNF703	8	36600000	37150000	3	1	1	ZNF703	8_36894575_G_T_b37	36894575	rs2970724	G	T	0.4425	0.5686	0.5424	0.4337	0.5317	9.617e-06	0.325447	0.523781	0.000210568	0.166425	1.12763	0.000719312	-4.42953	0.986506	7.52523	0.00157579	-3.74935	0.934549	1.56304e-13
Bust size	Adipose_Subcutaneous	ZNF703	8	36600000	37150000	3	1	1	ZNF703	8_36910365_G_A_b37	36910365	rs3015730	G	A	0.4425	0.5716	0.6263	0.4438	0.5317	9.617e-06	0.325447	0.523781	0.000211599	0.223647	1.12725	0.000719312	-4.42953	0.986506	7.52523	0.00158416	-3.7481	0.934224	1.55651e-13
Bust size	Adipose_Subcutaneous	ZNF703	8	36600000	37150000	3	1	1	ZNF703	8_36893253_T_G_b37	36893253	rs2032072	T	G	0.4435	0.5686	0.5885	0.4452	0.5317	8.917e-06	0.325787	0.526261	0.000230798	0.181866	1.12039	0.000718776	-4.4461	0.986516	7.59752	0.00157844	-3.72528	0.934446	1.54484e-13
Bust size	Adipose_Subcutaneous	ZNF703	8	36600000	37150000	3	1	1	ZNF703	8_36880570_G_A_b37	36880570	rs2970637	G	A	0.5556	0.4314	0.4115	0.5605	0.4693	7.24e-06	0.329042	0.532883	0.000288903	0.181866	1.10249	0.000718776	4.49086	0.986516	7.79483	0.00156883	3.66575	0.934819	1.5316e-13
Bust size	Adipose_Subcutaneous	ZNF703	8	36600000	37150000	3	1	1	ZNF703	8_36904551_C_T_b37	36904551	rs2000439	C	T	0.4425	0.5726	0.6778	0.4481	0.5317	9.083e-06	0.3257	0.525712	0.00022945	0.265938	1.12085	0.00071824	-4.4403	0.986526	7.57181	0.00159227	-3.72681	0.933909	1.51419e-13
Bust size	Adipose_Subcutaneous	ZNF703	8	36600000	37150000	3	1	1	ZNF703	8_36890540_T_C_b37	36890540	rs3015746	T	C	0.4435	0.5696	0.5885	0.4452	0.5327	8.917e-06	0.325787	0.526261	0.000243892	0.181866	1.116	0.000718776	-4.4461	0.986516	7.59752	0.00160125	-3.7107	0.933562	1.46944e-13
Bust size	Adipose_Subcutaneous	ZNF703	8	36600000	37150000	3	1	1	ZNF703	8_36892265_A_G_b37	36892265	rs2970620	A	G	0.4425	0.5686	0.5424	0.4395	0.5317	9.617e-06	0.325447	0.523781	0.00022822	0.166425	1.12127	0.000719312	-4.42953	0.986506	7.52523	0.00157559	-3.72822	0.934557	1.4518e-13
Bust size	Adipose_Subcutaneous	ZNF703	8	36600000	37150000	3	1	1	ZNF703	8_36890118_G_A_b37	36890118	rs2970729	G	A	0.4425	0.5686	0.4523	0.4265	0.5327	9.617e-06	0.325447	0.523781	0.000248796	0.13168	1.11443	0.000719312	-4.42953	0.986506	7.52523	0.00158465	-3.70546	0.934205	1.3418e-13
Bust size	Adipose_Subcutaneous	ZNF703	8	36600000	37150000	3	1	1	ZNF703	8_36900725_G_A_b37	36900725	rs2970716	G	A	0.4425	0.5716	0.441	0.4265	0.5327	9.617e-06	0.325447	0.523781	0.00025324	0.134478	1.11302	0.000719312	-4.42953	0.986506	7.52523	0.00153532	-3.70077	0.936122	1.318e-13
Bust size	Adipose_Subcutaneous	ZNF703	8	36600000	37150000	3	1	1	ZNF703	8_36880802_C_T_b37	36880802	rs2970636	C	T	0.5556	0.4304	0.4115	0.5605	0.4683	1.016e-05	0.327229	0.523315	0.00024223	0.181866	1.11656	0.000718776	4.41626	0.986516	7.46707	0.00157223	3.71254	0.934687	1.29695e-13
Bust size	Adipose_Subcutaneous	ZNF703	8	36600000	37150000	3	1	1	ZNF703	8_36888561_C_T_b37	36888561	rs2970722	C	T	0.4425	0.5686	0.441	0.4265	0.5327	9.617e-06	0.325447	0.523781	0.000258042	0.13168	1.11152	0.000719312	-4.42953	0.986506	7.52523	0.00153546	-3.69579	0.936117	1.29546e-13
Bust size	Adipose_Subcutaneous	ZNF703	8	36600000	37150000	3	1	1	ZNF703	8_36899126_C_T_b37	36899126	rs2970721	C	T	0.4425	0.5716	0.4297	0.4265	0.5327	9.617e-06	0.325447	0.523781	0.000258042	0.134478	1.11152	0.000719312	-4.42953	0.986506	7.52523	0.00153546	-3.69579	0.936117	1.29546e-13
Bust size	Adipose_Subcutaneous	ZNF703	8	36600000	37150000	3	1	1	ZNF703	8_36899857_C_A_b37	36899857	rs3015775	C	A	0.4425	0.5716	0.441	0.4265	0.5327	9.617e-06	0.325447	0.523781	0.000258042	0.134478	1.11152	0.000719312	-4.42953	0.986506	7.52523	0.00153546	-3.69579	0.936117	1.29546e-13
Bust size	Adipose_Subcutaneous	ZNF703	8	36600000	37150000	3	1	1	ZNF703	8_36910742_C_G_b37	36910742	rs59697834	C	G	0.4425	0.5706	0.441	0.4251	0.5317	9.241e-06	0.325276	0.524685	0.000268552	0.1339	1.10833	0.000719312	-4.43699	0.986506	7.55785	0.00153622	-3.68519	0.936087	1.29035e-13
Bust size	Adipose_Subcutaneous	ZNF703	8	36600000	37150000	3	1	1	ZNF703	8_36911156_G_A_b37	36911156	rs10095600	G	A	0.4425	0.5706	0.441	0.4251	0.5317	9.241e-06	0.325276	0.524685	0.000282673	0.1339	1.10424	0.000719312	-4.43699	0.986506	7.55785	0.00153171	-3.67158	0.936263	1.23103e-13
Bust size	Adipose_Subcutaneous	ZNF703	8	36600000	37150000	3	1	1	ZNF703	8_36906621_G_T_b37	36906621	rs3015737	G	T	0.4425	0.5716	0.6725	0.4496	0.5317	8.917e-06	0.325787	0.526261	0.000316953	0.258287	1.09503	0.000718776	-4.4461	0.986516	7.59752	0.00154827	-3.64096	0.935618	1.15427e-13
Bust size	Adipose_Subcutaneous	ZNF703	8	36600000	37150000	3	1	1	ZNF703	8_36908104_C_T_b37	36908104	rs2040115	C	T	0.4415	0.5716	0.6725	0.4496	0.5317	8.711e-06	0.319598	0.522624	0.000328482	0.258287	1.09215	0.000719312	-4.4519	0.986506	7.62324	0.00154731	-3.63137	0.935656	1.14628e-13
Bust size	Adipose_Subcutaneous	ZNF703	8	36600000	37150000	3	1	1	ZNF703	8_36906373_T_A_b37	36906373	rs3015738	T	A	0.4425	0.5736	0.6725	0.4496	0.5317	8.917e-06	0.325787	0.526261	0.000328482	0.258287	1.09215	0.000718776	-4.4461	0.986516	7.59752	0.00154731	-3.63137	0.935656	1.11717e-13
Bust size	Adipose_Subcutaneous	ZNF703	8	36600000	37150000	3	1	1	ZNF703	8_36903492_A_G_b37	36903492	rs2211710	A	G	0.4425	0.5706	0.4402	0.4265	0.5317	9.617e-06	0.325447	0.523781	0.000337713	0.1339	1.08991	0.000719312	-4.42953	0.986506	7.52523	0.00154657	-3.62393	0.935685	1.0133e-13
Bust size	Adipose_Subcutaneous	ZNF703	8	36600000	37150000	3	1	1	ZNF703	8_36912024_A_G_b37	36912024	rs2970673	A	G	0.4484	0.5716	0.6732	0.4467	0.544	9.497e-06	0.324363	0.523944	0.000354137	0.253903	1.08605	0.000718776	-4.43118	0.986516	7.53218	0.00154786	-3.61112	0.935634	9.77144e-14
Bust size	Adipose_Subcutaneous	ZNF703	8	36600000	37150000	1	1	1	ZNF703	8_36879875_C_T_b37	36879875	rs933116	C	T	0.5526	0.4274	0.497	0.572	0.4693	4.579e-06	0.341226	0.551437	0.000835185	0.156583	0.438613	0.000723072	4.58907	0.986436	8.23676	0.00156414	3.37309	0.935001	9.09389e-14
Bust size	Adipose_Subcutaneous	ZNF703	8	36600000	37150000	3	1	1	ZNF703	8_36883181_T_C_b37	36883181	rs3015751	T	C	0.5575	0.4314	0.4576	0.5663	0.4683	9.617e-06	0.325447	0.523781	0.000437423	0.166425	1.06879	0.000719312	4.42953	0.986506	7.52523	0.00158961	3.55371	0.934013	8.0227e-14
Bust size	Adipose_Subcutaneous	ZNF703	8	36600000	37150000	3	1	1	ZNF703	8_36917269_A_C_b37	36917269	rs1034308	A	C	0.6458	0.8141	0.4599	0.7133	0.8047	0.01488	0.132454	0.20663	0.0130068	0.449232	0.751176	0.00084158	-2.43606	0.984248	0.845042	0.00237174	-2.49765	0.904641	5.58713e-18
Bust size	Adipose_Subcutaneous	ZNF703	8	36600000	37150000	3	1	1	ZNF703	8_36932777_T_TATGAATGAATGA_b37	36932777	rs143499600	T	TATGAATGAATGA	0.6409	0.8181	0.4826	0.7133	0.8047	0.01266	0.132115	0.212118	0.016479	0.367971	0.725093	0.000841	-2.49414	0.984259	0.985657	0.00243627	-2.41093	0.9023	5.33265e-18
Bust size	Adipose_Subcutaneous	ZNF703	8	36600000	37150000	3	1	1	ZNF703	8_36921022_T_A_b37	36921022	rs3015712	T	A	0.6438	0.8221	0.4849	0.7176	0.8047	0.01355	0.132018	0.210006	0.0216786	0.379332	0.693936	0.000841	-2.46966	0.984259	0.925849	0.00241661	-2.30733	0.903012	4.0219e-18
Bust size	Adipose_Subcutaneous	ZNF703	8	36600000	37150000	3	1	1	ZNF703	8_36931553_C_G_b37	36931553	rs2970696	C	G	0.6429	0.8221	0.4849	0.7176	0.8047	0.01266	0.132115	0.212118	0.024518	0.379332	0.679602	0.000841	-2.49414	0.984259	0.985657	0.00240704	-2.25967	0.903359	3.86662e-18
Bust size	Adipose_Subcutaneous	ZNF703	8	36600000	37150000	3	1	1	ZNF703	8_36931902_G_A_b37	36931902	rs3015703	G	A	0.6429	0.8221	0.4849	0.7176	0.8047	0.01266	0.132115	0.212118	0.024518	0.379332	0.679602	0.000841	-2.49414	0.984259	0.985657	0.00240704	-2.25967	0.903359	3.86662e-18
Bust size	Adipose_Subcutaneous	ZNF703	8	36600000	37150000	3	1	1	ZNF703	8_36932733_T_C_b37	36932733	rs2970698	T	C	0.6429	0.8221	0.4849	0.7176	0.8047	0.01266	0.132115	0.212118	0.024518	0.379332	0.679602	0.000841	-2.49414	0.984259	0.985657	0.00240704	-2.25967	0.903359	3.86662e-18
Bust size	Adipose_Subcutaneous	ZNF703	8	36600000	37150000	3	1	1	ZNF703	8_36934027_G_A_b37	36934027	rs1892614	G	A	0.6429	0.8221	0.4849	0.7176	0.8047	0.01266	0.132115	0.212118	0.024518	0.379332	0.679602	0.000841	-2.49414	0.984259	0.985657	0.00240704	-2.25967	0.903359	3.86662e-18
Bust size	Adipose_Subcutaneous	ZNF703	8	36600000	37150000	3	1	1	ZNF703	8_36934052_A_G_b37	36934052	rs3015701	A	G	0.6429	0.8221	0.4849	0.7176	0.8047	0.01266	0.132115	0.212118	0.024518	0.379332	0.679602	0.000841	-2.49414	0.984259	0.985657	0.00240704	-2.25967	0.903359	3.86662e-18
Bust size	Adipose_Subcutaneous	ZNF703	8	36600000	37150000	3	1	1	ZNF703	8_36934346_C_T_b37	36934346	rs2970699	C	T	0.6429	0.8221	0.4849	0.7176	0.8047	0.01266	0.132115	0.212118	0.024518	0.379332	0.679602	0.000841	-2.49414	0.984259	0.985657	0.00240704	-2.25967	0.903359	3.86662e-18
Bust size	Adipose_Subcutaneous	ZNF703	8	36600000	37150000	3	1	1	ZNF703	8_36928795_G_C_b37	36928795	rs2970692	G	C	0.6438	0.8221	0.4849	0.7147	0.8047	0.01355	0.132018	0.210006	0.024518	0.379332	0.679602	0.000841	-2.46966	0.984259	0.925849	0.00240704	-2.25967	0.903359	3.64215e-18
Bust size	Adipose_Subcutaneous	ZNF703	8	36600000	37150000	3	1	1	ZNF703	8_36930386_C_T_b37	36930386	rs2018856	C	T	0.6438	0.8221	0.4849	0.7176	0.8047	0.01355	0.132018	0.210006	0.024518	0.379332	0.679602	0.000841	-2.46966	0.984259	0.925849	0.00240704	-2.25967	0.903359	3.64215e-18
Bust size	Adipose_Subcutaneous	ZNF703	8	36600000	37150000	3	1	1	ZNF703	8_36938317_C_G_b37	36938317	rs1111387	C	G	0.6429	0.8221	0.4849	0.719	0.8047	0.01369	0.132085	0.209624	0.024518	0.379332	0.679602	0.000841	-2.46655	0.984259	0.91831	0.00240704	-2.25967	0.903359	3.61479e-18
Bust size	Adipose_Subcutaneous	ZNF703	8	36600000	37150000	3	1	1	ZNF703	8_36934707_G_C_b37	36934707	rs2970702	G	C	0.6429	0.8221	0.4849	0.7176	0.8047	0.01266	0.132051	0.212118	0.0270099	0.379332	0.668174	0.000841	-2.49414	0.984259	0.985657	0.00241735	-2.22167	0.902985	3.58398e-18
Bust size	Adipose_Subcutaneous	ZNF703	8	36600000	37150000	3	1	1	ZNF703	8_36945757_T_C_b37	36945757	rs3015691	T	C	0.6438	0.8231	0.4864	0.719	0.8047	0.01453	0.128843	0.205805	0.024518	0.370981	0.679602	0.000845065	-2.44479	0.984184	0.867857	0.00240704	-2.25967	0.903359	3.43694e-18
Bust size	Adipose_Subcutaneous	ZNF703	8	36600000	37150000	3	1	1	ZNF703	8_36920013_T_A_b37	36920013	rs3015715	T	A	0.6438	0.8221	0.4781	0.7161	0.8057	0.01466	0.132051	0.207469	0.024518	0.379332	0.679602	0.000841	-2.44172	0.984259	0.858339	0.00240704	-2.25967	0.903359	3.40438e-18
Bust size	Adipose_Subcutaneous	ZNF703	8	36600000	37150000	3	1	1	ZNF703	8_36915335_G_T_b37	36915335	rs3015725	G	T	0.6458	0.8141	0.4607	0.7133	0.8047	0.01493	0.133224	0.206981	0.0242091	0.449232	0.68109	0.00084158	-2.43502	0.984248	0.842563	0.00231917	-2.26462	0.906557	3.35608e-18
Bust size	Adipose_Subcutaneous	ZNF703	8	36600000	37150000	3	1	1	ZNF703	8_36930167_C_T_b37	36930167	rs2970695	C	T	0.6438	0.8221	0.4864	0.7176	0.8047	0.01355	0.132018	0.210006	0.0279835	0.379332	0.66395	0.000841	-2.46966	0.984259	0.925849	0.00242032	-2.20763	0.902878	3.28339e-18
Bust size	Adipose_Subcutaneous	ZNF703	8	36600000	37150000	3	1	1	ZNF703	8_36930304_G_A_b37	36930304	rs1811016	G	A	0.6438	0.8221	0.4849	0.7176	0.8047	0.01355	0.132018	0.210006	0.0285006	0.379332	0.661763	0.000841	-2.46966	0.984259	0.925849	0.00245508	-2.20036	0.90162	3.2472e-18
Bust size	Adipose_Subcutaneous	ZNF703	8	36600000	37150000	3	1	1	ZNF703	8_36917171_T_A_b37	36917171	rs1034311	T	A	0.6448	0.8141	0.4508	0.7133	0.8047	0.01447	0.132378	0.207576	0.0262204	0.449232	0.67169	0.000841	-2.44621	0.984259	0.869122	0.00235364	-2.23336	0.9053	3.24513e-18
Bust size	Adipose_Visceral_Omentum	ZNF703	8	36600000	37150000	1	1	1	ZNF703	8_36846435_A_G_b37	36846435	rs75772194	A	G	0.3105	0.1471	0.0098	0.183	0.3303	8.334e-09	0.996838	0.984734	0.000213935	0.90181	0.931224	0.00073984	-5.76838	0.986126	14.2674	0.00371962	-3.75478	0.858136	0.211226
Bust size	Adipose_Visceral_Omentum	ZNF703	8	36600000	37150000	1	1	1	ZNF703	8_36849946_C_G_b37	36849946	rs4286946	C	G	0.3105	0.1471	0.0098	0.183	0.3292	8.334e-09	0.996838	0.984734	0.00025672	0.90181	0.919221	0.00073984	-5.76838	0.986126	14.2674	0.00373002	-3.70638	0.857796	0.180702
Bust size	Adipose_Visceral_Omentum	ZNF703	8	36600000	37150000	1	1	1	ZNF703	8_36853217_G_C_b37	36853217	rs10095380	G	C	0.3105	0.1481	0.4115	0.2061	0.3292	6.246e-09	0.999814	1	0.00103306	0.894871	0.823082	0.000738752	-5.81678	0.986146	14.5435	0.00333548	-3.31874	0.870895	0.0758485
Bust size	Adipose_Visceral_Omentum	ZNF703	8	36600000	37150000	1	1	1	ZNF703	8_36853213_C_T_b37	36853213	rs10096213	C	T	0.3105	0.1481	0.4115	0.2061	0.3292	6.246e-09	0.999814	1	0.00120197	0.894871	0.812087	0.000738752	-5.81678	0.986146	14.5435	0.00332883	-3.2744	0.87112	0.066806
Bust size	Adipose_Visceral_Omentum	ZNF703	8	36600000	37150000	1	1	1	ZNF703	8_36851901_C_A_b37	36851901	rs10955009	C	A	0.3105	0.1481	0.4107	0.2061	0.3303	9.578e-09	0.998133	0.977369	0.000796878	0.894871	0.84166	0.000740928	-5.74945	0.986106	14.1603	0.00330898	-3.39364	0.87179	0.0644683
Bust size	Adipose_Visceral_Omentum	ZNF703	8	36600000	37150000	1	1	1	ZNF703	8_36847709_T_C_b37	36847709	rs10086016	T	C	0.3115	0.1481	0.3979	0.2061	0.3303	7.196e-09	0.997761	0.992505	0.00115976	0.894871	0.814694	0.000741473	-5.79508	0.986096	14.4202	0.00329206	-3.28492	0.872361	0.0609724
Bust size	Adipose_Visceral_Omentum	ZNF703	8	36600000	37150000	1	1	1	ZNF703	8_36858140_C_G_b37	36858140	rs10087804	C	G	0.3125	0.1421	0.292	0.1974	0.3303	6.246e-09	0.999814	1	0.00143012	0.936993	0.799322	0.000738752	-5.81678	0.986146	14.5435	0.00350986	-3.22294	0.865056	0.0572621
Bust size	Adipose_Visceral_Omentum	ZNF703	8	36600000	37150000	1	1	1	ZNF703	8_36846109_C_T_b37	36846109	rs7816345	C	T	0.3105	0.1481	0.4183	0.2046	0.3303	1.206e-08	0.995156	0.965172	0.000708427	0.894871	0.849976	0.000742018	-5.70852	0.986086	13.9294	0.00328877	-3.42718	0.872473	0.05662
Bust size	Adipose_Visceral_Omentum	ZNF703	8	36600000	37150000	1	1	1	ZNF703	8_36854711_T_G_b37	36854711	rs10092900	T	G	0.3105	0.1421	0.413	0.2075	0.3303	6.246e-09	0.999814	1	0.0014566	0.936993	0.797968	0.000738752	-5.81678	0.986146	14.5435	0.00346071	-3.21748	0.866694	0.0565314
Bust size	Adipose_Visceral_Omentum	ZNF703	8	36600000	37150000	1	1	1	ZNF703	8_36858483_A_G_b37	36858483	rs13365225	A	G	0.3125	0.1421	0.413	0.2061	0.3303	6.246e-09	0.999814	1	0.00156106	0.936993	0.792827	0.000738752	-5.81678	0.986146	14.5435	0.00345837	-3.19675	0.866772	0.053372
Bust size	Adipose_Visceral_Omentum	ZNF703	8	36600000	37150000	1	1	1	ZNF703	8_36848038_T_C_b37	36848038	rs28735403	T	C	0.3115	0.1481	0.3548	0.2046	0.3303	6.246e-09	0.999814	1	0.00275391	0.894871	0.749679	0.000738752	-5.81678	0.986146	14.5435	0.00331564	-3.02277	0.871565	0.0335125
Bust size	Adipose_Visceral_Omentum	ZNF703	8	36600000	37150000	1	1	1	ZNF703	8_36848357_T_C_b37	36848357	rs16885613	T	C	0.3105	0.1481	0.3548	0.2046	0.3303	6.246e-09	0.999814	1	0.00275391	0.894871	0.749679	0.000738752	-5.81678	0.986146	14.5435	0.00331564	-3.02277	0.871565	0.0335125
Bust size	Adipose_Visceral_Omentum	ZNF703	8	36600000	37150000	1	1	1	ZNF703	8_36832310_G_A_b37	36832310	rs56687477	G	A	0.2907	0.1342	0.0068	0.1556	0.32	2.339e-07	0.809816	0.798841	7.26164e-05	1	1	0.00078456	-5.17672	0.9853	11.0923	0.0040088	-4.03209	0.848775	0.0213316
Bust size	Adipose_Visceral_Omentum	ZNF703	8	36600000	37150000	1	1	1	ZNF703	8_36847115_T_C_b37	36847115	rs10110651	T	C	0.3105	0.1481	0.3548	0.2046	0.3303	6.246e-09	0.999814	1	0.00729283	0.894871	0.67072	0.000738752	-5.81678	0.986146	14.5435	0.00359485	-2.7044	0.862239	0.0151541
Bust size	Adipose_Visceral_Omentum	ZNF703	8	36600000	37150000	1	1	1	ZNF703	8_36859186_T_C_b37	36859186	rs12681990	T	C	0.3204	0.1451	0.413	0.2032	0.3344	1.283e-08	0.987419	0.961895	0.00397692	0.899459	0.720678	0.000736037	-5.69849	0.986197	13.8709	0.00360689	-2.90584	0.861841	0.0125865
Bust size	Adipose_Visceral_Omentum	ZNF703	8	36600000	37150000	1	1	1	ZNF703	8_36778066_CTTG_C_b37	36778066	rs138567109	CTTG	C	0.1786	0.1322	0.3124	0.1614	0.316	0.0002723	0.54057	0.375831	0.000670454	0.934683	0.85385	0.000897003	-3.64274	0.983228	4.47946	0.00355615	-3.4428	0.86352	4.58051e-06
Bust size	Adipose_Visceral_Omentum	ZNF703	8	36600000	37150000	1	1	1	ZNF703	8_36778319_G_A_b37	36778319	rs11994612	G	A	0.1786	0.1322	0.3116	0.1614	0.316	0.0002723	0.54057	0.375831	0.000670454	0.934683	0.85385	0.000897003	-3.64274	0.983228	4.47946	0.00355615	-3.4428	0.86352	4.58051e-06
Bust size	Adipose_Visceral_Omentum	ZNF703	8	36600000	37150000	1	1	1	ZNF703	8_36758946_C_T_b37	36758946	rs56825414	C	T	0.1786	0.1302	0.0045	0.147	0.3088	0.0003469	0.532987	0.359721	0.000492805	0.934666	0.875229	0.000904205	-3.58164	0.983096	4.26556	0.00425345	-3.529	0.841013	4.49768e-06
Bust size	Adipose_Visceral_Omentum	ZNF703	8	36600000	37150000	1	1	1	ZNF703	8_36819599_TCAA_T_b37	36819599	rs143870860	TCAA	T	0.1786	0.1252	0.2534	0.1585	0.316	0.0002237	0.556202	0.383624	0.000976065	0.878438	0.827169	0.000890426	-3.69303	0.983349	4.65804	0.00367595	-3.33522	0.859568	3.96639e-06
Bust size	Adipose_Visceral_Omentum	ZNF703	8	36600000	37150000	1	1	1	ZNF703	8_36797280_T_C_b37	36797280	rs10101721	T	C	0.1786	0.1322	0.2519	0.1599	0.318	0.0002237	0.556202	0.383624	0.00140343	0.934683	0.800712	0.000890426	-3.69303	0.983349	4.65804	0.00364884	-3.22854	0.860459	2.93992e-06
Bust size	Adipose_Visceral_Omentum	ZNF703	8	36600000	37150000	1	1	1	ZNF703	8_36803060_A_C_b37	36803060	rs12680824	A	C	0.1786	0.1322	0.2519	0.1599	0.318	0.0002237	0.556202	0.383624	0.00140343	0.934683	0.800712	0.000890426	-3.69303	0.983349	4.65804	0.00364884	-3.22854	0.860459	2.93992e-06
Bust size	Adipose_Visceral_Omentum	ZNF703	8	36600000	37150000	1	1	1	ZNF703	8_36816692_A_C_b37	36816692	rs73676546	A	C	0.1786	0.1322	0.2526	0.1599	0.316	0.0002237	0.556202	0.383624	0.00140343	0.934683	0.800712	0.000890426	-3.69303	0.983349	4.65804	0.00364884	-3.22854	0.860459	2.93992e-06
Bust size	Adipose_Visceral_Omentum	ZNF703	8	36600000	37150000	1	1	1	ZNF703	8_36820557_A_C_b37	36820557	rs61317487	A	C	0.1786	0.1322	0.2526	0.1599	0.316	0.0002237	0.556202	0.383624	0.00140343	0.934683	0.800712	0.000890426	-3.69303	0.983349	4.65804	0.00364884	-3.22854	0.860459	2.93992e-06
Bust size	Adipose_Visceral_Omentum	ZNF703	8	36600000	37150000	1	1	1	ZNF703	8_36823817_C_T_b37	36823817	rs11987974	C	T	0.1786	0.1322	0.2526	0.1599	0.316	0.0002237	0.556202	0.383624	0.00140343	0.934683	0.800712	0.000890426	-3.69303	0.983349	4.65804	0.00364884	-3.22854	0.860459	2.93992e-06
Bust size	Adipose_Visceral_Omentum	ZNF703	8	36600000	37150000	1	1	1	ZNF703	8_36825080_A_G_b37	36825080	rs10090367	A	G	0.1786	0.1322	0.2526	0.1599	0.316	0.0002237	0.556202	0.383624	0.00140343	0.934683	0.800712	0.000890426	-3.69303	0.983349	4.65804	0.00364884	-3.22854	0.860459	2.93992e-06
Bust size	Adipose_Visceral_Omentum	ZNF703	8	36600000	37150000	1	1	1	ZNF703	8_36803634_G_A_b37	36803634	rs6985141	G	A	0.1786	0.1252	0.2519	0.1585	0.318	0.0002237	0.556202	0.383624	0.00144921	0.878438	0.798343	0.000890426	-3.69303	0.983349	4.65804	0.00367979	-3.21899	0.859441	2.85834e-06
Bust size	Adipose_Visceral_Omentum	ZNF703	8	36600000	37150000	1	1	1	ZNF703	8_36789733_C_T_b37	36789733	rs16885583	C	T	0.1786	0.1322	0.2542	0.1599	0.317	0.0002	0.554386	0.394457	0.00166621	0.934683	0.787967	0.000891023	-3.72194	0.983338	4.7637	0.00365459	-3.17715	0.86027	2.83529e-06
Bust size	Adipose_Visceral_Omentum	ZNF703	8	36600000	37150000	1	1	1	ZNF703	8_36770703_C_T_b37	36770703	rs73676537	C	T	0.1786	0.1322	0.2534	0.1585	0.3139	0.0002696	0.54038	0.376853	0.00126439	0.934683	0.808387	0.0008994	-3.64455	0.983184	4.48696	0.00370217	-3.25949	0.858707	2.69289e-06
Bust size	Adipose_Visceral_Omentum	ZNF703	8	36600000	37150000	1	1	1	ZNF703	8_36788479_A_G_b37	36788479	rs16885577	A	G	0.1786	0.1322	0.2526	0.1599	0.316	0.0002237	0.556202	0.383624	0.00166621	0.934683	0.787967	0.000890426	-3.69303	0.983349	4.65804	0.00365459	-3.17715	0.86027	2.55098e-06
Bust size	Adipose_Visceral_Omentum	ZNF703	8	36600000	37150000	1	1	1	ZNF703	8_36790339_G_A_b37	36790339	rs2275960	G	A	0.1786	0.1322	0.2526	0.1599	0.316	0.0002237	0.556202	0.383624	0.00166621	0.934683	0.787967	0.000890426	-3.69303	0.983349	4.65804	0.00365459	-3.17715	0.86027	2.55098e-06
Bust size	Adipose_Visceral_Omentum	ZNF703	8	36600000	37150000	1	1	1	ZNF703	8_36772568_G_A_b37	36772568	rs16885538	G	A	0.1786	0.1322	0.2519	0.1585	0.3139	0.0002696	0.54038	0.376853	0.00140343	0.934683	0.800712	0.0008994	-3.64455	0.983184	4.48696	0.00364884	-3.22854	0.860459	2.47765e-06
Bust size	Adipose_Visceral_Omentum	ZNF703	8	36600000	37150000	1	1	1	ZNF703	8_36776109_C_G_b37	36776109	rs28670015	C	G	0.1786	0.1312	0.2526	0.1599	0.316	0.0002696	0.54038	0.376853	0.00140343	0.926173	0.800712	0.0008994	-3.64455	0.983184	4.48696	0.00364884	-3.22854	0.860459	2.47765e-06
Bust size	Adipose_Visceral_Omentum	ZNF703	8	36600000	37150000	1	1	1	ZNF703	8_36776182_A_G_b37	36776182	rs16885545	A	G	0.1786	0.1322	0.2526	0.1585	0.316	0.0002696	0.54038	0.376853	0.00140343	0.934683	0.800712	0.0008994	-3.64455	0.983184	4.48696	0.00364884	-3.22854	0.860459	2.47765e-06
Bust size	Adipose_Visceral_Omentum	ZNF703	8	36600000	37150000	1	1	1	ZNF703	8_36779848_GA_G_b37	36779848	rs60216672	GA	G	0.1806	0.1402	0.3918	0.1715	0.318	0.0003066	0.538521	0.366987	0.00125141	0.87393	0.809139	0.000895206	-3.61297	0.983261	4.3725	0.00382142	-3.26252	0.854817	2.40493e-06
Bust size	Adipose_Visceral_Omentum	ZNF703	8	36600000	37150000	1	1	1	ZNF703	8_36819382_A_G_b37	36819382	rs74499744	A	G	0.1786	0.1252	0.2526	0.1585	0.316	0.0002909	0.55448	0.369143	0.00230092	0.878438	0.763549	0.000896404	-3.62391	0.983239	4.41196	0.00373828	-3.07869	0.857526	1.52529e-06
Bust size	Adipose_Visceral_Omentum	ZNF703	8	36600000	37150000	2	1	1	ZNF703	8_36879875_C_T_b37	36879875	rs933116	C	T	0.5526	0.4274	0.497	0.572	0.4693	4.579e-06	0.341226	0.551437	0.43932	0.142226	0.207682	0.000723072	4.58907	0.986436	8.23676	0.00228829	0.774526	0.907687	1.26908e-06
Bust size	Adipose_Visceral_Omentum	ZNF703	8	36600000	37150000	2	1	1	ZNF703	8_36906358_G_A_b37	36906358	rs3015739	G	A	0.4425	0.5716	0.6725	0.4524	0.5317	5.51e-06	0.325392	0.546366	0.321544	0.266294	0.266311	0.000720922	-4.54749	0.986476	8.04833	0.00232613	-0.993176	0.906303	1.26116e-06
Bust size	Adipose_Visceral_Omentum	ZNF703	8	36600000	37150000	1	1	1	ZNF703	8_36769889_T_C_b37	36769889	rs59595914	T	C	0.1786	0.1322	0.3268	0.1643	0.3139	0.0002696	0.540511	0.376853	0.00420723	0.934683	0.716155	0.0008994	-3.64455	0.983184	4.48696	0.00365506	-2.8876	0.860254	1.01011e-06
Bust size	Adipose_Visceral_Omentum	ZNF703	8	36600000	37150000	1	1	1	ZNF703	8_36771779_G_C_b37	36771779	rs73676538	G	C	0.1786	0.1322	0.3268	0.1643	0.3139	0.0002696	0.540511	0.376853	0.00420723	0.934683	0.716155	0.0008994	-3.64455	0.983184	4.48696	0.00365506	-2.8876	0.860254	1.01011e-06
Bust size	Adipose_Visceral_Omentum	ZNF703	8	36600000	37150000	1	1	1	ZNF703	8_36770218_G_A_b37	36770218	rs77917091	G	A	0.1786	0.1322	0.3268	0.1643	0.3139	0.0002696	0.540511	0.376853	0.00431256	0.934683	0.71416	0.0008994	-3.64455	0.983184	4.48696	0.00366453	-2.87955	0.859943	9.8997e-07
Bust size	Adipose_Visceral_Omentum	ZNF703	8	36600000	37150000	2	1	1	ZNF703	8_36880570_G_A_b37	36880570	rs2970637	G	A	0.5556	0.4314	0.4115	0.5605	0.4693	7.24e-06	0.329042	0.532883	0.415814	0.190158	0.218535	0.000718776	4.49086	0.986516	7.79483	0.00233758	0.815004	0.905885	8.4757e-07
Bust size	Adipose_Visceral_Omentum	ZNF703	8	36600000	37150000	2	1	1	ZNF703	8_36906373_T_A_b37	36906373	rs3015738	T	A	0.4425	0.5736	0.6725	0.4496	0.5317	8.917e-06	0.325787	0.526261	0.321544	0.266294	0.266311	0.000718776	-4.4461	0.986516	7.59752	0.00232613	-0.993176	0.906303	8.03494e-07
Bust size	Adipose_Visceral_Omentum	ZNF703	8	36600000	37150000	2	1	1	ZNF703	8_36906621_G_T_b37	36906621	rs3015737	G	T	0.4425	0.5716	0.6725	0.4496	0.5317	8.917e-06	0.325787	0.526261	0.321544	0.266294	0.266311	0.000718776	-4.4461	0.986516	7.59752	0.00232613	-0.993176	0.906303	8.03494e-07
Bust size	Adipose_Visceral_Omentum	ZNF703	8	36600000	37150000	2	1	1	ZNF703	8_36908104_C_T_b37	36908104	rs2040115	C	T	0.4415	0.5716	0.6725	0.4496	0.5317	8.711e-06	0.319598	0.522624	0.336472	0.266294	0.258201	0.000719312	-4.4519	0.986506	7.62324	0.00232899	-0.962932	0.906199	8.0303e-07
Bust size	Adipose_Visceral_Omentum	ZNF703	8	36600000	37150000	2	1	1	ZNF703	8_36912024_A_G_b37	36912024	rs2970673	A	G	0.4484	0.5716	0.6732	0.4467	0.544	9.497e-06	0.324363	0.523944	0.289697	0.261905	0.284482	0.000718776	-4.43118	0.986516	7.53218	0.00231221	-1.06094	0.906812	7.99737e-07
Bust size	Adipose_Visceral_Omentum	ZNF703	8	36600000	37150000	2	1	1	ZNF703	8_36904551_C_T_b37	36904551	rs2000439	C	T	0.4425	0.5726	0.6778	0.4481	0.5317	9.083e-06	0.3257	0.525712	0.328502	0.27422	0.262501	0.00071824	-4.4403	0.986526	7.57181	0.00241549	-0.978967	0.903053	7.85292e-07
Bust size	Adipose_Visceral_Omentum	ZNF703	8	36600000	37150000	2	1	1	ZNF703	8_36909955_GC_G_b37	36909955	rs33934610	GC	G	0.4425	0.5716	0.6725	0.4496	0.5317	8.917e-06	0.325787	0.526261	0.341292	0.266294	0.255633	0.000718776	-4.4461	0.986516	7.59752	0.00232727	-0.953356	0.906261	7.75919e-07
Bust size	Adipose_Visceral_Omentum	ZNF703	8	36600000	37150000	2	1	1	ZNF703	8_36889720_A_ATTTG_b37	36889720	rs112010004	A	ATTTG	0.4425	0.5686	0.5877	0.4452	0.5327	8.917e-06	0.325787	0.526261	0.412505	0.192664	0.220092	0.000718776	-4.4461	0.986516	7.59752	0.0023969	-0.820808	0.903727	7.06254e-07
Bust size	Adipose_Visceral_Omentum	ZNF703	8	36600000	37150000	2	1	1	ZNF703	8_36881624_G_C_b37	36881624	rs2970634	G	C	0.5575	0.4304	0.4107	0.5576	0.4693	8.917e-06	0.325892	0.526261	0.415814	0.187661	0.218535	0.000718776	4.4461	0.986516	7.59752	0.00233758	0.815004	0.905885	6.95801e-07
Bust size	Adipose_Visceral_Omentum	ZNF703	8	36600000	37150000	2	1	1	ZNF703	8_36882231_T_G_b37	36882231	rs933114	T	G	0.5575	0.4314	0.413	0.5605	0.4693	8.917e-06	0.325892	0.526261	0.415814	0.190908	0.218535	0.000718776	4.4461	0.986516	7.59752	0.00233758	0.815004	0.905885	6.95801e-07
Bust size	Adipose_Visceral_Omentum	ZNF703	8	36600000	37150000	2	1	1	ZNF703	8_36882518_T_C_b37	36882518	rs2970631	T	C	0.5575	0.4314	0.4115	0.5605	0.4683	8.917e-06	0.325787	0.526261	0.415814	0.190158	0.218535	0.000718776	4.4461	0.986516	7.59752	0.00233758	0.815004	0.905885	6.95801e-07
Bust size	Adipose_Visceral_Omentum	ZNF703	8	36600000	37150000	2	1	1	ZNF703	8_36892763_C_T_b37	36892763	rs3015744	C	T	0.4425	0.5696	0.5893	0.4452	0.5317	8.917e-06	0.325787	0.526261	0.415814	0.190682	0.218535	0.000718776	-4.4461	0.986516	7.59752	0.00233758	-0.815004	0.905885	6.95801e-07
Bust size	Adipose_Visceral_Omentum	ZNF703	8	36600000	37150000	2	1	1	ZNF703	8_36893120_C_T_b37	36893120	rs3015743	C	T	0.4425	0.5686	0.5885	0.4452	0.5317	8.917e-06	0.325787	0.526261	0.415814	0.190158	0.218535	0.000718776	-4.4461	0.986516	7.59752	0.00233758	-0.815004	0.905885	6.95801e-07
Bust size	Adipose_Visceral_Omentum	ZNF703	8	36600000	37150000	2	1	1	ZNF703	8_36893253_T_G_b37	36893253	rs2032072	T	G	0.4435	0.5686	0.5885	0.4452	0.5317	8.917e-06	0.325787	0.526261	0.418038	0.190158	0.217493	0.000718776	-4.4461	0.986516	7.59752	0.0023399	-0.811116	0.905801	6.94104e-07
Bust size	Adipose_Visceral_Omentum	ZNF703	8	36600000	37150000	2	1	1	ZNF703	8_36893156_C_A_b37	36893156	rs3015742	C	A	0.4425	0.5686	0.5885	0.4452	0.5317	8.917e-06	0.325787	0.526261	0.423881	0.190158	0.214771	0.000718776	-4.4461	0.986516	7.59752	0.00233646	-0.800964	0.905926	6.88547e-07
Bust size	Adipose_Visceral_Omentum	ZNF703	8	36600000	37150000	2	1	1	ZNF703	8_36910742_C_G_b37	36910742	rs59697834	C	G	0.4425	0.5706	0.441	0.4251	0.5317	9.241e-06	0.325276	0.524685	0.386642	0.138759	0.232525	0.000719312	-4.43699	0.986506	7.55785	0.00226625	-0.867176	0.908495	6.86819e-07
Bust size	Adipose_Visceral_Omentum	ZNF703	8	36600000	37150000	2	1	1	ZNF703	8_36890540_T_C_b37	36890540	rs3015746	T	C	0.4435	0.5696	0.5885	0.4452	0.5327	8.917e-06	0.325787	0.526261	0.452955	0.190158	0.201541	0.000718776	-4.4461	0.986516	7.59752	0.00242148	-0.751624	0.902836	6.75311e-07
Bust size	Adipose_Visceral_Omentum	ZNF703	8	36600000	37150000	2	1	1	ZNF703	8_36911156_G_A_b37	36911156	rs10095600	G	A	0.4425	0.5706	0.441	0.4251	0.5317	9.241e-06	0.325276	0.524685	0.407224	0.138759	0.222592	0.000719312	-4.43699	0.986506	7.55785	0.00221767	-0.830131	0.91028	6.61343e-07
Bust size	Adipose_Visceral_Omentum	ZNF703	8	36600000	37150000	2	1	1	ZNF703	8_36884455_T_C_b37	36884455	rs1539752	T	C	0.4425	0.5696	0.5885	0.4452	0.5327	8.917e-06	0.325787	0.526261	0.474288	0.190158	0.192138	0.000718776	-4.4461	0.986516	7.59752	0.00235897	-0.716559	0.905106	6.52425e-07
Bust size	Adipose_Visceral_Omentum	ZNF703	8	36600000	37150000	2	1	1	ZNF703	8_36885752_G_A_b37	36885752	rs2154458	G	A	0.4425	0.5696	0.5885	0.4395	0.5327	8.917e-06	0.325787	0.526261	0.474288	0.190158	0.192138	0.000718776	-4.4461	0.986516	7.59752	0.00235897	-0.716559	0.905106	6.52425e-07
Bust size	Adipose_Visceral_Omentum	ZNF703	8	36600000	37150000	2	1	1	ZNF703	8_36886251_A_G_b37	36886251	rs3015749	A	G	0.4425	0.5696	0.5885	0.4452	0.5327	8.917e-06	0.325787	0.526261	0.474288	0.190158	0.192138	0.000718776	-4.4461	0.986516	7.59752	0.00235897	-0.716559	0.905106	6.52425e-07
Bust size	Adipose_Visceral_Omentum	ZNF703	8	36600000	37150000	2	1	1	ZNF703	8_36910365_G_A_b37	36910365	rs3015730	G	A	0.4425	0.5716	0.6263	0.4438	0.5317	9.617e-06	0.325447	0.523781	0.410611	0.229172	0.220986	0.000719312	-4.42953	0.986506	7.52523	0.0023349	-0.824142	0.905983	6.51372e-07
Bust size	Adipose_Visceral_Omentum	ZNF703	8	36600000	37150000	2	1	1	ZNF703	8_36887581_A_C_b37	36887581	rs3015748	A	C	0.4425	0.5696	0.5885	0.4452	0.5327	8.917e-06	0.325787	0.526261	0.536008	0.190158	0.166161	0.000718776	-4.4461	0.986516	7.59752	0.0023571	-0.619681	0.905174	6.15089e-07
Bust size	Adipose_Visceral_Omentum	ZNF703	8	36600000	37150000	2	1	1	ZNF703	8_36892265_A_G_b37	36892265	rs2970620	A	G	0.4425	0.5686	0.5424	0.4395	0.5317	9.617e-06	0.325447	0.523781	0.456639	0.172883	0.199899	0.000719312	-4.42953	0.986506	7.52523	0.00231192	-0.745501	0.906822	6.13337e-07
Bust size	Adipose_Visceral_Omentum	ZNF703	8	36600000	37150000	2	1	1	ZNF703	8_36882044_A_C_b37	36882044	rs933115	A	C	0.5575	0.4314	0.4576	0.5663	0.4693	9.617e-06	0.325551	0.523781	0.460772	0.172883	0.198067	0.000719312	4.42953	0.986506	7.52523	0.00231122	0.738668	0.906848	6.10445e-07
Bust size	Adipose_Visceral_Omentum	ZNF703	8	36600000	37150000	2	1	1	ZNF703	8_36894575_G_T_b37	36894575	rs2970724	G	T	0.4425	0.5686	0.5424	0.4337	0.5317	9.617e-06	0.325447	0.523781	0.460772	0.172883	0.198067	0.000719312	-4.42953	0.986506	7.52523	0.00231122	-0.738668	0.906848	6.10445e-07
Bust size	Adipose_Visceral_Omentum	ZNF703	8	36600000	37150000	2	1	1	ZNF703	8_36897548_T_A_b37	36897548	rs3015790	T	A	0.4425	0.5716	0.5424	0.4395	0.5317	9.617e-06	0.325447	0.523781	0.460772	0.172883	0.198067	0.000719312	-4.42953	0.986506	7.52523	0.00231122	-0.738668	0.906848	6.10445e-07
Bust size	Adipose_Visceral_Omentum	ZNF703	8	36600000	37150000	2	1	1	ZNF703	8_36888561_C_T_b37	36888561	rs2970722	C	T	0.4425	0.5686	0.441	0.4265	0.5327	9.617e-06	0.325447	0.523781	0.451411	0.13648	0.202231	0.000719312	-4.42953	0.986506	7.52523	0.00223892	-0.754197	0.909498	6.08514e-07
Bust size	Adipose_Visceral_Omentum	ZNF703	8	36600000	37150000	2	1	1	ZNF703	8_36899126_C_T_b37	36899126	rs2970721	C	T	0.4425	0.5716	0.4297	0.4265	0.5327	9.617e-06	0.325447	0.523781	0.451411	0.139346	0.202231	0.000719312	-4.42953	0.986506	7.52523	0.00223892	-0.754197	0.909498	6.08514e-07
Bust size	Adipose_Visceral_Omentum	ZNF703	8	36600000	37150000	2	1	1	ZNF703	8_36899857_C_A_b37	36899857	rs3015775	C	A	0.4425	0.5716	0.441	0.4265	0.5327	9.617e-06	0.325447	0.523781	0.451411	0.139346	0.202231	0.000719312	-4.42953	0.986506	7.52523	0.00223892	-0.754197	0.909498	6.08514e-07
Bust size	Adipose_Visceral_Omentum	ZNF703	8	36600000	37150000	2	1	1	ZNF703	8_36890118_G_A_b37	36890118	rs2970729	G	A	0.4425	0.5686	0.4523	0.4265	0.5327	9.617e-06	0.325447	0.523781	0.467134	0.13648	0.195264	0.000719312	-4.42953	0.986506	7.52523	0.00231825	-0.728216	0.906591	6.07009e-07
Bust size	Adipose_Visceral_Omentum	ZNF703	8	36600000	37150000	2	1	1	ZNF703	8_36900725_G_A_b37	36900725	rs2970716	G	A	0.4425	0.5716	0.441	0.4265	0.5327	9.617e-06	0.325447	0.523781	0.455517	0.139346	0.200398	0.000719312	-4.42953	0.986506	7.52523	0.00223968	-0.747361	0.90947	6.0577e-07
Bust size	Adipose_Visceral_Omentum	ZNF703	8	36600000	37150000	2	1	1	ZNF703	8_36883181_T_C_b37	36883181	rs3015751	T	C	0.5575	0.4314	0.4576	0.5663	0.4683	9.617e-06	0.325447	0.523781	0.469915	0.172883	0.194046	0.000719312	4.42953	0.986506	7.52523	0.00230976	0.723672	0.906901	6.0424e-07
Bust size	Adipose_Visceral_Omentum	ZNF703	8	36600000	37150000	2	1	1	ZNF703	8_36903492_A_G_b37	36903492	rs2211710	A	G	0.4425	0.5706	0.4402	0.4265	0.5317	9.617e-06	0.325447	0.523781	0.508928	0.138759	0.177353	0.000719312	-4.42953	0.986506	7.52523	0.00224222	-0.661417	0.909377	5.73603e-07
Bust size	Adipose_Visceral_Omentum	ZNF703	8	36600000	37150000	2	1	1	ZNF703	8_36880802_C_T_b37	36880802	rs2970636	C	T	0.5556	0.4304	0.4115	0.5605	0.4683	1.016e-05	0.327229	0.523315	0.483876	0.190158	0.187989	0.000718776	4.41626	0.986516	7.46707	0.0023598	0.701084	0.905076	5.67068e-07
Bust size	Adipose_Visceral_Omentum	ZNF703	8	36600000	37150000	2	1	1	ZNF703	8_36932777_T_TATGAATGAATGA_b37	36932777	rs143499600	T	TATGAATGAATGA	0.6409	0.8181	0.4826	0.7133	0.8047	0.01266	0.132115	0.212118	0.0227029	0.372272	0.614574	0.000841	-2.49414	0.984259	0.985657	0.00325511	-2.29199	0.873613	7.95973e-09
Bust size	Adipose_Visceral_Omentum	ZNF703	8	36600000	37150000	1	1	1	ZNF703	8_36663518_C_T_b37	36663518	rs11775036	C	T	0.1369	0.1541	0.2065	0.1614	0.3364	0.03361	0.203364	0.155488	0.00969126	0.730268	0.646276	0.00096038	-2.12552	0.982065	0.20792	0.00346848	-2.60584	0.866435	7.18055e-09
Bust size	Adipose_Visceral_Omentum	ZNF703	8	36600000	37150000	1	1	1	ZNF703	8_36697279_G_T_b37	36697279	rs16885494	G	T	0.1389	0.1501	0.2095	0.1599	0.3374	0.03313	0.204544	0.156258	0.00987675	0.749137	0.64462	0.00096038	-2.13133	0.982065	0.220061	0.00347394	-2.59916	0.866253	7.16009e-09
Bust size	Adipose_Visceral_Omentum	ZNF703	8	36600000	37150000	2	1	1	ZNF703	8_36931902_G_A_b37	36931902	rs3015703	G	A	0.6429	0.8221	0.4849	0.7176	0.8047	0.01266	0.132115	0.212118	0.0295786	0.383774	0.586611	0.000841	-2.49414	0.984259	0.985657	0.00319095	-2.1877	0.875795	6.4679e-09
Bust size	Adipose_Visceral_Omentum	ZNF703	8	36600000	37150000	2	1	1	ZNF703	8_36932733_T_C_b37	36932733	rs2970698	T	C	0.6429	0.8221	0.4849	0.7176	0.8047	0.01266	0.132115	0.212118	0.0295786	0.383774	0.586611	0.000841	-2.49414	0.984259	0.985657	0.00319095	-2.1877	0.875795	6.4679e-09
Bust size	Adipose_Visceral_Omentum	ZNF703	8	36600000	37150000	2	1	1	ZNF703	8_36934027_G_A_b37	36934027	rs1892614	G	A	0.6429	0.8221	0.4849	0.7176	0.8047	0.01266	0.132115	0.212118	0.0295786	0.383774	0.586611	0.000841	-2.49414	0.984259	0.985657	0.00319095	-2.1877	0.875795	6.4679e-09
Bust size	Adipose_Visceral_Omentum	ZNF703	8	36600000	37150000	2	1	1	ZNF703	8_36934052_A_G_b37	36934052	rs3015701	A	G	0.6429	0.8221	0.4849	0.7176	0.8047	0.01266	0.132115	0.212118	0.0295786	0.383774	0.586611	0.000841	-2.49414	0.984259	0.985657	0.00319095	-2.1877	0.875795	6.4679e-09
Bust size	Adipose_Visceral_Omentum	ZNF703	8	36600000	37150000	2	1	1	ZNF703	8_36934346_C_T_b37	36934346	rs2970699	C	T	0.6429	0.8221	0.4849	0.7176	0.8047	0.01266	0.132115	0.212118	0.0295786	0.383774	0.586611	0.000841	-2.49414	0.984259	0.985657	0.00319095	-2.1877	0.875795	6.4679e-09
Bust size	Adipose_Visceral_Omentum	ZNF703	8	36600000	37150000	2	1	1	ZNF703	8_36934707_G_C_b37	36934707	rs2970702	G	C	0.6429	0.8221	0.4849	0.7176	0.8047	0.01266	0.132051	0.212118	0.030145	0.383774	0.58457	0.000841	-2.49414	0.984259	0.985657	0.00321166	-2.18009	0.875089	6.3818e-09
Bust size	Adipose_Visceral_Omentum	ZNF703	8	36600000	37150000	2	1	1	ZNF703	8_36931553_C_G_b37	36931553	rs2970696	C	G	0.6429	0.8221	0.4849	0.7176	0.8047	0.01266	0.132115	0.212118	0.0308347	0.383774	0.582126	0.000841	-2.49414	0.984259	0.985657	0.00319782	-2.17097	0.875561	6.26709e-09
Bust size	Adipose_Visceral_Omentum	ZNF703	8	36600000	37150000	2	1	1	ZNF703	8_36928795_G_C_b37	36928795	rs2970692	G	C	0.6438	0.8221	0.4849	0.7147	0.8047	0.01355	0.132018	0.210006	0.0295786	0.383774	0.586611	0.000841	-2.46966	0.984259	0.925849	0.00319095	-2.1877	0.875795	6.09242e-09
Bust size	Adipose_Visceral_Omentum	ZNF703	8	36600000	37150000	2	1	1	ZNF703	8_36930386_C_T_b37	36930386	rs2018856	C	T	0.6438	0.8221	0.4849	0.7176	0.8047	0.01355	0.132018	0.210006	0.0295786	0.383774	0.586611	0.000841	-2.46966	0.984259	0.925849	0.00319095	-2.1877	0.875795	6.09242e-09
Bust size	Adipose_Visceral_Omentum	ZNF703	8	36600000	37150000	2	1	1	ZNF703	8_36938317_C_G_b37	36938317	rs1111387	C	G	0.6429	0.8221	0.4849	0.719	0.8047	0.01369	0.132085	0.209624	0.0295786	0.383774	0.586611	0.000841	-2.46655	0.984259	0.91831	0.00319095	-2.1877	0.875795	6.04666e-09
Bust size	Adipose_Visceral_Omentum	ZNF703	8	36600000	37150000	2	1	1	ZNF703	8_36945757_T_C_b37	36945757	rs3015691	T	C	0.6438	0.8231	0.4864	0.719	0.8047	0.01453	0.128843	0.205805	0.0295786	0.375433	0.586611	0.000845065	-2.44479	0.984184	0.867857	0.00319095	-2.1877	0.875795	5.74915e-09
Bust size	Adipose_Visceral_Omentum	ZNF703	8	36600000	37150000	2	1	1	ZNF703	8_36920013_T_A_b37	36920013	rs3015715	T	A	0.6438	0.8221	0.4781	0.7161	0.8057	0.01466	0.132051	0.207469	0.0295786	0.383774	0.586611	0.000841	-2.44172	0.984259	0.858339	0.00319095	-2.1877	0.875795	5.69469e-09
Bust size	Adipose_Visceral_Omentum	ZNF703	8	36600000	37150000	2	1	1	ZNF703	8_36930304_G_A_b37	36930304	rs1811016	G	A	0.6438	0.8221	0.4849	0.7176	0.8047	0.01355	0.132018	0.210006	0.0371267	0.383774	0.561781	0.000841	-2.46966	0.984259	0.925849	0.00325441	-2.0951	0.873637	5.14103e-09
Bust size	Adipose_Visceral_Omentum	ZNF703	8	36600000	37150000	2	1	1	ZNF703	8_36915335_G_T_b37	36915335	rs3015725	G	T	0.6458	0.8141	0.4607	0.7133	0.8047	0.01493	0.133224	0.206981	0.0344798	0.453435	0.569946	0.00084158	-2.43502	0.984248	0.842563	0.00317359	-2.12555	0.876387	4.97943e-09
Bust size	Adipose_Visceral_Omentum	ZNF703	8	36600000	37150000	2	1	1	ZNF703	8_36930167_C_T_b37	36930167	rs2970695	C	T	0.6438	0.8221	0.4864	0.7176	0.8047	0.01355	0.132018	0.210006	0.038939	0.383774	0.556469	0.000841	-2.46966	0.984259	0.925849	0.00320648	-2.07529	0.875266	4.94406e-09
Bust size	Adipose_Visceral_Omentum	ZNF703	8	36600000	37150000	2	1	1	ZNF703	8_36921022_T_A_b37	36921022	rs3015712	T	A	0.6438	0.8221	0.4849	0.7176	0.8047	0.01355	0.132018	0.210006	0.0414354	0.383774	0.549494	0.000841	-2.46966	0.984259	0.925849	0.00323246	-2.04928	0.874382	4.72517e-09
Bust size	Adipose_Visceral_Omentum	ZNF703	8	36600000	37150000	2	1	1	ZNF703	8_36917171_T_A_b37	36917171	rs1034311	T	A	0.6448	0.8141	0.4508	0.7133	0.8047	0.01447	0.132378	0.207576	0.0455207	0.453435	0.53881	0.000841	-2.44621	0.984259	0.869122	0.00319962	-2.00943	0.875499	4.15066e-09
Bust size	Adipose_Visceral_Omentum	ZNF703	8	36600000	37150000	2	1	1	ZNF703	8_36917269_A_C_b37	36917269	rs1034308	A	C	0.6458	0.8141	0.4599	0.7133	0.8047	0.01488	0.132454	0.20663	0.049225	0.453435	0.529804	0.00084158	-2.43606	0.984248	0.845042	0.00324196	-1.97584	0.874059	3.83254e-09
Bust size	Adipose_Visceral_Omentum	ZNF703	8	36600000	37150000	1	1	1	ZNF703	8_36658914_C_T_b37	36658914	rs16885417	C	T	0.1369	0.1541	0.2882	0.1671	0.3374	0.0316	0.203171	0.160007	0.0277022	0.730268	0.549066	0.00095976	-2.14977	0.982076	0.258537	0.00345828	-2.21388	0.866776	3.33056e-09
Bust size	Breast_Mammary_Tissue	ZNF703	8	36600000	37150000	1	1	1	ZNF703	8_36847115_T_C_b37	36847115	rs10110651	T	C	0.3105	0.1481	0.3548	0.2046	0.3303	6.246e-09	0.999814	1	3.28942e-06	1	1	0.000738752	-5.81678	0.986146	14.5435	0.00581801	-4.78753	0.794547	0.195943
Bust size	Breast_Mammary_Tissue	ZNF703	8	36600000	37150000	1	1	1	ZNF703	8_36853213_C_T_b37	36853213	rs10096213	C	T	0.3105	0.1481	0.4115	0.2061	0.3292	6.246e-09	0.999814	1	5.27882e-06	1	0.977694	0.000738752	-5.81678	0.986146	14.5435	0.00529307	-4.68074	0.809554	0.1488
Bust size	Breast_Mammary_Tissue	ZNF703	8	36600000	37150000	1	1	1	ZNF703	8_36853217_G_C_b37	36853217	rs10095380	G	C	0.3105	0.1481	0.4115	0.2061	0.3292	6.246e-09	0.999814	1	6.31306e-06	1	0.96916	0.000738752	-5.81678	0.986146	14.5435	0.00529007	-4.63988	0.809642	0.127635
Bust size	Breast_Mammary_Tissue	ZNF703	8	36600000	37150000	1	1	1	ZNF703	8_36851901_C_A_b37	36851901	rs10955009	C	A	0.3105	0.1481	0.4107	0.2061	0.3303	9.578e-09	0.998133	0.977369	4.13557e-06	1	0.989251	0.000740928	-5.74945	0.986106	14.1603	0.00532611	-4.73607	0.808593	0.124219
Bust size	Breast_Mammary_Tissue	ZNF703	8	36600000	37150000	1	1	1	ZNF703	8_36847709_T_C_b37	36847709	rs10086016	T	C	0.3115	0.1481	0.3979	0.2061	0.3303	7.196e-09	0.997761	0.992505	6.36732e-06	1	0.96875	0.000741473	-5.79508	0.986096	14.4202	0.00528533	-4.63792	0.80978	0.11213
Bust size	Breast_Mammary_Tissue	ZNF703	8	36600000	37150000	1	1	1	ZNF703	8_36846109_C_T_b37	36846109	rs7816345	C	T	0.3105	0.1481	0.4183	0.2046	0.3303	1.206e-08	0.995156	0.965172	6.142e-06	1	0.970475	0.000742018	-5.70852	0.986086	13.9294	0.00532074	-4.64618	0.808749	0.0702119
Bust size	Breast_Mammary_Tissue	ZNF703	8	36600000	37150000	1	1	1	ZNF703	8_36854711_T_G_b37	36854711	rs10092900	T	G	0.3105	0.1421	0.413	0.2075	0.3303	6.246e-09	0.999814	1	1.33577e-05	0.954025	0.932796	0.000738752	-5.81678	0.986146	14.5435	0.00562104	-4.46579	0.800113	0.0626041
Bust size	Breast_Mammary_Tissue	ZNF703	8	36600000	37150000	1	1	1	ZNF703	8_36858483_A_G_b37	36858483	rs13365225	A	G	0.3125	0.1421	0.413	0.2061	0.3303	6.246e-09	0.999814	1	1.53006e-05	0.954025	0.926094	0.000738752	-5.81678	0.986146	14.5435	0.00561365	-4.4337	0.800323	0.0559325
Bust size	Breast_Mammary_Tissue	ZNF703	8	36600000	37150000	1	1	1	ZNF703	8_36848038_T_C_b37	36848038	rs28735403	T	C	0.3115	0.1481	0.3548	0.2046	0.3303	6.246e-09	0.999814	1	3.01419e-05	1	0.892085	0.000738752	-5.81678	0.986146	14.5435	0.00550809	-4.27088	0.803339	0.0323595
Bust size	Breast_Mammary_Tissue	ZNF703	8	36600000	37150000	1	1	1	ZNF703	8_36848357_T_C_b37	36848357	rs16885613	T	C	0.3105	0.1481	0.3548	0.2046	0.3303	6.246e-09	0.999814	1	4.22699e-05	1	0.874761	0.000738752	-5.81678	0.986146	14.5435	0.00555471	-4.18794	0.802004	0.0242104
Bust size	Breast_Mammary_Tissue	ZNF703	8	36600000	37150000	1	1	1	ZNF703	8_36859186_T_C_b37	36859186	rs12681990	T	C	0.3204	0.1451	0.413	0.2032	0.3344	1.283e-08	0.987419	0.961895	3.60083e-05	0.915702	0.883007	0.000736037	-5.69849	0.986197	13.8709	0.0058737	-4.22742	0.792988	0.0133175
Bust size	Breast_Mammary_Tissue	ZNF703	8	36600000	37150000	1	1	1	ZNF703	8_36849946_C_G_b37	36849946	rs4286946	C	G	0.3105	0.1471	0.0098	0.183	0.3292	8.334e-09	0.996838	0.984734	6.31716e-05	0.992261	0.853832	0.00073984	-5.76838	0.986126	14.2674	0.00606768	-4.08774	0.787603	0.0120975
Bust size	Breast_Mammary_Tissue	ZNF703	8	36600000	37150000	1	1	1	ZNF703	8_36846435_A_G_b37	36846435	rs75772194	A	G	0.3105	0.1471	0.0098	0.183	0.3303	8.334e-09	0.996838	0.984734	6.58858e-05	0.992261	0.851619	0.00073984	-5.76838	0.986126	14.2674	0.00605676	-4.07715	0.787904	0.0117133
Bust size	Breast_Mammary_Tissue	ZNF703	8	36600000	37150000	1	1	1	ZNF703	8_36858140_C_G_b37	36858140	rs10087804	C	G	0.3125	0.1421	0.292	0.1974	0.3303	6.246e-09	0.999814	1	0.000137881	0.954025	0.812031	0.000738752	-5.81678	0.986146	14.5435	0.00595308	-3.88762	0.790776	0.00864489
Bust size	Breast_Mammary_Tissue	ZNF703	8	36600000	37150000	1	1	1	ZNF703	8_36832310_G_A_b37	36832310	rs56687477	G	A	0.2907	0.1342	0.0068	0.1556	0.32	2.339e-07	0.809816	0.798841	0.000216704	0.894871	0.787056	0.00078456	-5.17672	0.9853	11.0923	0.00662874	-3.76805	0.772433	0.000174764
Bust size	Breast_Mammary_Tissue	ZNF703	8	36600000	37150000	1	1	1	ZNF703	8_36779848_GA_G_b37	36779848	rs60216672	GA	G	0.1806	0.1402	0.3918	0.1715	0.318	0.0003066	0.538521	0.366987	1.00837e-05	0.791646	0.946558	0.000895206	-3.61297	0.983261	4.3725	0.00563711	-4.53167	0.799656	3.02591e-06
Bust size	Breast_Mammary_Tissue	ZNF703	8	36600000	37150000	1	1	1	ZNF703	8_36778066_CTTG_C_b37	36778066	rs138567109	CTTG	C	0.1786	0.1322	0.3124	0.1614	0.316	0.0002723	0.54057	0.375831	9.76275e-05	0.850517	0.830716	0.000897003	-3.64274	0.983228	4.47946	0.00588915	-3.97708	0.792556	4.90999e-07
Bust size	Breast_Mammary_Tissue	ZNF703	8	36600000	37150000	1	1	1	ZNF703	8_36778319_G_A_b37	36778319	rs11994612	G	A	0.1786	0.1322	0.3116	0.1614	0.316	0.0002723	0.54057	0.375831	9.76275e-05	0.850517	0.830716	0.000897003	-3.64274	0.983228	4.47946	0.00588915	-3.97708	0.792556	4.90999e-07
Bust size	Breast_Mammary_Tissue	ZNF703	8	36600000	37150000	1	1	1	ZNF703	8_36825080_A_G_b37	36825080	rs10090367	A	G	0.1786	0.1322	0.2526	0.1599	0.316	0.0002237	0.556202	0.383624	0.000637965	0.850517	0.72481	0.000890426	-3.69303	0.983349	4.65804	0.00642271	-3.47005	0.777935	1.24555e-07
Bust size	Breast_Mammary_Tissue	ZNF703	8	36600000	37150000	1	1	1	ZNF703	8_36769889_T_C_b37	36769889	rs59595914	T	C	0.1786	0.1322	0.3268	0.1643	0.3139	0.0002696	0.540511	0.376853	0.000606389	0.850517	0.727826	0.0008994	-3.64455	0.983184	4.48696	0.00616801	-3.48449	0.784847	1.12042e-07
Bust size	Breast_Mammary_Tissue	ZNF703	8	36600000	37150000	1	1	1	ZNF703	8_36770218_G_A_b37	36770218	rs77917091	G	A	0.1786	0.1322	0.3268	0.1643	0.3139	0.0002696	0.540511	0.376853	0.000606389	0.850517	0.727826	0.0008994	-3.64455	0.983184	4.48696	0.00616801	-3.48449	0.784847	1.12042e-07
Bust size	Breast_Mammary_Tissue	ZNF703	8	36600000	37150000	1	1	1	ZNF703	8_36771779_G_C_b37	36771779	rs73676538	G	C	0.1786	0.1322	0.3268	0.1643	0.3139	0.0002696	0.540511	0.376853	0.000606389	0.850517	0.727826	0.0008994	-3.64455	0.983184	4.48696	0.00616801	-3.48449	0.784847	1.12042e-07
Bust size	Breast_Mammary_Tissue	ZNF703	8	36600000	37150000	1	1	1	ZNF703	8_36789733_C_T_b37	36789733	rs16885583	C	T	0.1786	0.1322	0.2542	0.1599	0.317	0.0002	0.554386	0.394457	0.000928218	0.850517	0.702218	0.000891023	-3.72194	0.983338	4.7637	0.00632227	-3.36189	0.780646	1.04812e-07
Bust size	Breast_Mammary_Tissue	ZNF703	8	36600000	37150000	1	1	1	ZNF703	8_36819599_TCAA_T_b37	36819599	rs143870860	TCAA	T	0.1786	0.1252	0.2534	0.1585	0.316	0.0002237	0.556202	0.383624	0.00091256	0.786216	0.703254	0.000890426	-3.69303	0.983349	4.65804	0.00639749	-3.36685	0.778614	9.48802e-08
Bust size	Breast_Mammary_Tissue	ZNF703	8	36600000	37150000	1	1	1	ZNF703	8_36788479_A_G_b37	36788479	rs16885577	A	G	0.1786	0.1322	0.2526	0.1599	0.316	0.0002237	0.556202	0.383624	0.000928218	0.850517	0.702218	0.000890426	-3.69303	0.983349	4.65804	0.00632227	-3.36189	0.780646	9.43018e-08
Bust size	Breast_Mammary_Tissue	ZNF703	8	36600000	37150000	1	1	1	ZNF703	8_36790339_G_A_b37	36790339	rs2275960	G	A	0.1786	0.1322	0.2526	0.1599	0.316	0.0002237	0.556202	0.383624	0.000928218	0.850517	0.702218	0.000890426	-3.69303	0.983349	4.65804	0.00632227	-3.36189	0.780646	9.43018e-08
Bust size	Breast_Mammary_Tissue	ZNF703	8	36600000	37150000	1	1	1	ZNF703	8_36797280_T_C_b37	36797280	rs10101721	T	C	0.1786	0.1322	0.2519	0.1599	0.318	0.0002237	0.556202	0.383624	0.000945605	0.850517	0.701084	0.000890426	-3.69303	0.983349	4.65804	0.00632534	-3.35646	0.780563	9.29426e-08
Bust size	Breast_Mammary_Tissue	ZNF703	8	36600000	37150000	1	1	1	ZNF703	8_36816692_A_C_b37	36816692	rs73676546	A	C	0.1786	0.1322	0.2526	0.1599	0.316	0.0002237	0.556202	0.383624	0.000945605	0.850517	0.701084	0.000890426	-3.69303	0.983349	4.65804	0.00632534	-3.35646	0.780563	9.29426e-08
Bust size	Breast_Mammary_Tissue	ZNF703	8	36600000	37150000	1	1	1	ZNF703	8_36823817_C_T_b37	36823817	rs11987974	C	T	0.1786	0.1322	0.2526	0.1599	0.316	0.0002237	0.556202	0.383624	0.000945605	0.850517	0.701084	0.000890426	-3.69303	0.983349	4.65804	0.00632534	-3.35646	0.780563	9.29426e-08
Bust size	Breast_Mammary_Tissue	ZNF703	8	36600000	37150000	1	1	1	ZNF703	8_36803060_A_C_b37	36803060	rs12680824	A	C	0.1786	0.1322	0.2519	0.1599	0.318	0.0002237	0.556202	0.383624	0.00103016	0.850517	0.69584	0.000890426	-3.69303	0.983349	4.65804	0.00638193	-3.33136	0.779034	8.66122e-08
Bust size	Breast_Mammary_Tissue	ZNF703	8	36600000	37150000	1	1	1	ZNF703	8_36803634_G_A_b37	36803634	rs6985141	G	A	0.1786	0.1252	0.2519	0.1585	0.318	0.0002237	0.556202	0.383624	0.00106788	0.786216	0.69363	0.000890426	-3.69303	0.983349	4.65804	0.00638219	-3.32077	0.779027	8.42679e-08
Bust size	Breast_Mammary_Tissue	ZNF703	8	36600000	37150000	1	1	1	ZNF703	8_36819382_A_G_b37	36819382	rs74499744	A	G	0.1786	0.1252	0.2526	0.1585	0.316	0.0002909	0.55448	0.369143	0.000779417	0.786216	0.712812	0.000896404	-3.62391	0.983239	4.41196	0.00639848	-3.41261	0.778588	8.36974e-08
Bust size	Breast_Mammary_Tissue	ZNF703	8	36600000	37150000	1	1	1	ZNF703	8_36820557_A_C_b37	36820557	rs61317487	A	C	0.1786	0.1322	0.2526	0.1599	0.316	0.0002237	0.556202	0.383624	0.00116761	0.850517	0.688116	0.000890426	-3.69303	0.983349	4.65804	0.00642869	-3.29437	0.777775	7.84144e-08
Bust size	Breast_Mammary_Tissue	ZNF703	8	36600000	37150000	1	1	1	ZNF703	8_36772568_G_A_b37	36772568	rs16885538	G	A	0.1786	0.1322	0.2519	0.1585	0.3139	0.0002696	0.54038	0.376853	0.000945605	0.850517	0.701084	0.0008994	-3.64455	0.983184	4.48696	0.00632534	-3.35646	0.780563	7.83284e-08
Bust size	Breast_Mammary_Tissue	ZNF703	8	36600000	37150000	1	1	1	ZNF703	8_36776182_A_G_b37	36776182	rs16885545	A	G	0.1786	0.1322	0.2526	0.1585	0.316	0.0002696	0.54038	0.376853	0.000945605	0.850517	0.701084	0.0008994	-3.64455	0.983184	4.48696	0.00632534	-3.35646	0.780563	7.83284e-08
Bust size	Breast_Mammary_Tissue	ZNF703	8	36600000	37150000	1	1	1	ZNF703	8_36776109_C_G_b37	36776109	rs28670015	C	G	0.1786	0.1312	0.2526	0.1599	0.316	0.0002696	0.54038	0.376853	0.000968278	0.84281	0.699637	0.0008994	-3.64455	0.983184	4.48696	0.00634729	-3.34953	0.779969	7.6769e-08
Bust size	Breast_Mammary_Tissue	ZNF703	8	36600000	37150000	1	1	1	ZNF703	8_36770703_C_T_b37	36770703	rs73676537	C	T	0.1786	0.1322	0.2534	0.1585	0.3139	0.0002696	0.54038	0.376853	0.00101234	0.850517	0.696913	0.0008994	-3.64455	0.983184	4.48696	0.00638014	-3.33649	0.779082	7.39856e-08
Bust size	Breast_Mammary_Tissue	ZNF703	8	36600000	37150000	2	1	1	ZNF703	8_36879875_C_T_b37	36879875	rs933116	C	T	0.5526	0.4274	0.497	0.572	0.4693	4.579e-06	0.341226	0.551437	0.304687	0.137548	0.216756	0.000723072	4.58907	0.986436	8.23676	0.00327728	1.02909	0.872862	4.95588e-08
Bust size	Breast_Mammary_Tissue	ZNF703	8	36600000	37150000	2	1	1	ZNF703	8_36906358_G_A_b37	36906358	rs3015739	G	A	0.4425	0.5716	0.6725	0.4524	0.5317	5.51e-06	0.325392	0.546366	0.254458	0.135856	0.240725	0.000720922	-4.54749	0.986476	8.04833	0.00345062	-1.14289	0.867031	4.65819e-08
Bust size	Breast_Mammary_Tissue	ZNF703	8	36600000	37150000	2	1	1	ZNF703	8_36912024_A_G_b37	36912024	rs2970673	A	G	0.4484	0.5716	0.6732	0.4467	0.544	9.497e-06	0.324363	0.523944	0.207782	0.135856	0.266192	0.000718776	-4.43118	0.986516	7.53218	0.00342099	-1.26379	0.868023	3.14457e-08
Bust size	Breast_Mammary_Tissue	ZNF703	8	36600000	37150000	2	1	1	ZNF703	8_36908104_C_T_b37	36908104	rs2040115	C	T	0.4415	0.5716	0.6725	0.4496	0.5317	8.711e-06	0.319598	0.522624	0.249709	0.135856	0.243156	0.000719312	-4.4519	0.986506	7.62324	0.00344766	-1.15443	0.86713	3.07937e-08
Bust size	Breast_Mammary_Tissue	ZNF703	8	36600000	37150000	1	1	1	ZNF703	8_36758946_C_T_b37	36758946	rs56825414	C	T	0.1786	0.1302	0.0045	0.147	0.3088	0.0003469	0.532987	0.359721	0.00230188	0.836387	0.645035	0.000904205	-3.58164	0.983096	4.26556	0.00709597	-3.08812	0.760239	3.03244e-08
Bust size	Breast_Mammary_Tissue	ZNF703	8	36600000	37150000	2	1	1	ZNF703	8_36906373_T_A_b37	36906373	rs3015738	T	A	0.4425	0.5736	0.6725	0.4496	0.5317	8.917e-06	0.325787	0.526261	0.249709	0.138126	0.243156	0.000718776	-4.4461	0.986516	7.59752	0.00344766	-1.15443	0.86713	3.00116e-08
Bust size	Breast_Mammary_Tissue	ZNF703	8	36600000	37150000	2	1	1	ZNF703	8_36906621_G_T_b37	36906621	rs3015737	G	T	0.4425	0.5716	0.6725	0.4496	0.5317	8.917e-06	0.325787	0.526261	0.249709	0.135856	0.243156	0.000718776	-4.4461	0.986516	7.59752	0.00344766	-1.15443	0.86713	3.00116e-08
Bust size	Breast_Mammary_Tissue	ZNF703	8	36600000	37150000	2	1	1	ZNF703	8_36904551_C_T_b37	36904551	rs2000439	C	T	0.4425	0.5726	0.6778	0.4481	0.5317	9.083e-06	0.3257	0.525712	0.265037	0.137548	0.235423	0.00071824	-4.4403	0.986526	7.57181	0.00358244	-1.11771	0.862649	2.86024e-08
Bust size	Breast_Mammary_Tissue	ZNF703	8	36600000	37150000	2	1	1	ZNF703	8_36909955_GC_G_b37	36909955	rs33934610	GC	G	0.4425	0.5716	0.6725	0.4496	0.5317	8.917e-06	0.325787	0.526261	0.283362	0.135856	0.226575	0.000718776	-4.4461	0.986516	7.59752	0.0035325	-1.0757	0.864304	2.80602e-08
Bust size	Breast_Mammary_Tissue	ZNF703	8	36600000	37150000	2	1	1	ZNF703	8_36880570_G_A_b37	36880570	rs2970637	G	A	0.5556	0.4314	0.4115	0.5605	0.4693	7.24e-06	0.329042	0.532883	0.425716	0.133054	0.16812	0.000718776	4.49086	0.986516	7.79483	0.00344121	0.798182	0.867346	2.70195e-08
Bust size	Breast_Mammary_Tissue	ZNF703	8	36600000	37150000	2	1	1	ZNF703	8_36889720_A_ATTTG_b37	36889720	rs112010004	A	ATTTG	0.4425	0.5686	0.5877	0.4452	0.5327	8.917e-06	0.325787	0.526261	0.309237	0.133054	0.214722	0.000718776	-4.4461	0.986516	7.59752	0.00360603	-1.01943	0.86187	2.68704e-08
Bust size	Breast_Mammary_Tissue	ZNF703	8	36600000	37150000	2	1	1	ZNF703	8_36910365_G_A_b37	36910365	rs3015730	G	A	0.4425	0.5716	0.6263	0.4438	0.5317	9.617e-06	0.325447	0.523781	0.276598	0.137988	0.229793	0.000719312	-4.42953	0.986506	7.52523	0.00349273	-1.09099	0.865627	2.63712e-08
Bust size	Breast_Mammary_Tissue	ZNF703	8	36600000	37150000	2	1	1	ZNF703	8_36884455_T_C_b37	36884455	rs1539752	T	C	0.4425	0.5696	0.5885	0.4452	0.5327	8.917e-06	0.325787	0.526261	0.385628	0.13362	0.183139	0.000718776	-4.4461	0.986516	7.59752	0.00356377	-0.869487	0.863267	2.36749e-08
Bust size	Breast_Mammary_Tissue	ZNF703	8	36600000	37150000	2	1	1	ZNF703	8_36885752_G_A_b37	36885752	rs2154458	G	A	0.4425	0.5696	0.5885	0.4395	0.5327	8.917e-06	0.325787	0.526261	0.385628	0.13362	0.183139	0.000718776	-4.4461	0.986516	7.59752	0.00356377	-0.869487	0.863267	2.36749e-08
Bust size	Breast_Mammary_Tissue	ZNF703	8	36600000	37150000	2	1	1	ZNF703	8_36886251_A_G_b37	36886251	rs3015749	A	G	0.4425	0.5696	0.5885	0.4452	0.5327	8.917e-06	0.325787	0.526261	0.385628	0.13362	0.183139	0.000718776	-4.4461	0.986516	7.59752	0.00356377	-0.869487	0.863267	2.36749e-08
Bust size	Breast_Mammary_Tissue	ZNF703	8	36600000	37150000	2	1	1	ZNF703	8_36890540_T_C_b37	36890540	rs3015746	T	C	0.4435	0.5696	0.5885	0.4452	0.5327	8.917e-06	0.325787	0.526261	0.435534	0.13362	0.164572	0.000718776	-4.4461	0.986516	7.59752	0.00358176	-0.781335	0.862672	2.22779e-08
Bust size	Breast_Mammary_Tissue	ZNF703	8	36600000	37150000	2	1	1	ZNF703	8_36890118_G_A_b37	36890118	rs2970729	G	A	0.4425	0.5686	0.4523	0.4265	0.5327	9.617e-06	0.325447	0.523781	0.366692	0.131979	0.190566	0.000719312	-4.42953	0.986506	7.52523	0.00340519	-0.904749	0.868552	2.22334e-08
Bust size	Breast_Mammary_Tissue	ZNF703	8	36600000	37150000	2	1	1	ZNF703	8_36893156_C_A_b37	36893156	rs3015742	C	A	0.4425	0.5686	0.5885	0.4452	0.5317	8.917e-06	0.325787	0.526261	0.432079	0.133054	0.165815	0.000718776	-4.4461	0.986516	7.59752	0.00350064	-0.787237	0.865363	2.21653e-08
Bust size	Breast_Mammary_Tissue	ZNF703	8	36600000	37150000	2	1	1	ZNF703	8_36881624_G_C_b37	36881624	rs2970634	G	C	0.5575	0.4304	0.4107	0.5576	0.4693	8.917e-06	0.325892	0.526261	0.437897	0.124567	0.163725	0.000718776	4.4461	0.986516	7.59752	0.00349676	0.777314	0.865493	2.20072e-08
Bust size	Breast_Mammary_Tissue	ZNF703	8	36600000	37150000	2	1	1	ZNF703	8_36882231_T_G_b37	36882231	rs933114	T	G	0.5575	0.4314	0.413	0.5605	0.4693	8.917e-06	0.325892	0.526261	0.437897	0.133054	0.163725	0.000718776	4.4461	0.986516	7.59752	0.00349676	0.777314	0.865493	2.20072e-08
Bust size	Breast_Mammary_Tissue	ZNF703	8	36600000	37150000	2	1	1	ZNF703	8_36882518_T_C_b37	36882518	rs2970631	T	C	0.5575	0.4314	0.4115	0.5605	0.4683	8.917e-06	0.325787	0.526261	0.437897	0.133054	0.163725	0.000718776	4.4461	0.986516	7.59752	0.00349676	0.777314	0.865493	2.20072e-08
Bust size	Breast_Mammary_Tissue	ZNF703	8	36600000	37150000	2	1	1	ZNF703	8_36893120_C_T_b37	36893120	rs3015743	C	T	0.4425	0.5686	0.5885	0.4452	0.5317	8.917e-06	0.325787	0.526261	0.437897	0.133054	0.163725	0.000718776	-4.4461	0.986516	7.59752	0.00349676	-0.777314	0.865493	2.20072e-08
Bust size	Breast_Mammary_Tissue	ZNF703	8	36600000	37150000	2	1	1	ZNF703	8_36893253_T_G_b37	36893253	rs2032072	T	G	0.4435	0.5686	0.5885	0.4452	0.5317	8.917e-06	0.325787	0.526261	0.437897	0.133054	0.163725	0.000718776	-4.4461	0.986516	7.59752	0.00349676	-0.777314	0.865493	2.20072e-08
Bust size	Breast_Mammary_Tissue	ZNF703	8	36600000	37150000	2	1	1	ZNF703	8_36887581_A_C_b37	36887581	rs3015748	A	C	0.4425	0.5696	0.5885	0.4452	0.5327	8.917e-06	0.325787	0.526261	0.458835	0.13362	0.156331	0.000718776	-4.4461	0.986516	7.59752	0.00359283	-0.74221	0.862306	2.17391e-08
Bust size	Breast_Mammary_Tissue	ZNF703	8	36600000	37150000	2	1	1	ZNF703	8_36892763_C_T_b37	36892763	rs3015744	C	T	0.4425	0.5696	0.5893	0.4452	0.5317	8.917e-06	0.325787	0.526261	0.462749	0.134715	0.15497	0.000718776	-4.4461	0.986516	7.59752	0.00357641	-0.735749	0.862849	2.16103e-08
Bust size	Breast_Mammary_Tissue	ZNF703	8	36600000	37150000	2	1	1	ZNF703	8_36880802_C_T_b37	36880802	rs2970636	C	T	0.5556	0.4304	0.4115	0.5605	0.4683	1.016e-05	0.327229	0.523315	0.376166	0.13362	0.186822	0.000718776	4.41626	0.986516	7.46707	0.00350839	0.886969	0.865105	2.09301e-08
Bust size	Breast_Mammary_Tissue	ZNF703	8	36600000	37150000	2	1	1	ZNF703	8_36892265_A_G_b37	36892265	rs2970620	A	G	0.4425	0.5686	0.5424	0.4395	0.5317	9.617e-06	0.325447	0.523781	0.503747	0.133054	0.141084	0.000719312	-4.42953	0.986506	7.52523	0.00350149	-0.669823	0.865335	1.91503e-08
Bust size	Breast_Mammary_Tissue	ZNF703	8	36600000	37150000	2	1	1	ZNF703	8_36882044_A_C_b37	36882044	rs933115	A	C	0.5575	0.4314	0.4576	0.5663	0.4693	9.617e-06	0.325551	0.523781	0.504541	0.133054	0.140821	0.000719312	4.42953	0.986506	7.52523	0.00350049	0.668575	0.865368	1.91343e-08
Bust size	Breast_Mammary_Tissue	ZNF703	8	36600000	37150000	2	1	1	ZNF703	8_36894575_G_T_b37	36894575	rs2970724	G	T	0.4425	0.5686	0.5424	0.4337	0.5317	9.617e-06	0.325447	0.523781	0.504541	0.133054	0.140821	0.000719312	-4.42953	0.986506	7.52523	0.00350049	-0.668575	0.865368	1.91343e-08
Bust size	Breast_Mammary_Tissue	ZNF703	8	36600000	37150000	2	1	1	ZNF703	8_36897548_T_A_b37	36897548	rs3015790	T	A	0.4425	0.5716	0.5424	0.4395	0.5317	9.617e-06	0.325447	0.523781	0.510291	0.135856	0.138925	0.000719312	-4.42953	0.986506	7.52523	0.00349966	-0.659572	0.865396	1.90337e-08
Bust size	Breast_Mammary_Tissue	ZNF703	8	36600000	37150000	2	1	1	ZNF703	8_36883181_T_C_b37	36883181	rs3015751	T	C	0.5575	0.4314	0.4576	0.5663	0.4683	9.617e-06	0.325447	0.523781	0.531015	0.133054	0.132181	0.000719312	4.42953	0.986506	7.52523	0.00351688	0.627555	0.864823	1.87349e-08
Bust size	Breast_Mammary_Tissue	ZNF703	8	36600000	37150000	2	1	1	ZNF703	8_36910742_C_G_b37	36910742	rs59697834	C	G	0.4425	0.5706	0.441	0.4251	0.5317	9.241e-06	0.325276	0.524685	0.562174	0.134189	0.122289	0.000719312	-4.43699	0.986506	7.55785	0.00336813	-0.580588	0.869796	1.85518e-08
Bust size	Breast_Mammary_Tissue	ZNF703	8	36600000	37150000	2	1	1	ZNF703	8_36899126_C_T_b37	36899126	rs2970721	C	T	0.4425	0.5716	0.4297	0.4265	0.5327	9.617e-06	0.325447	0.523781	0.526136	0.134759	0.133757	0.000719312	-4.42953	0.986506	7.52523	0.00334852	-0.635033	0.870456	1.84364e-08
Bust size	Breast_Mammary_Tissue	ZNF703	8	36600000	37150000	2	1	1	ZNF703	8_36888561_C_T_b37	36888561	rs2970722	C	T	0.4425	0.5686	0.441	0.4265	0.5327	9.617e-06	0.325447	0.523781	0.562774	0.131979	0.122101	0.000719312	-4.42953	0.986506	7.52523	0.0033672	-0.579698	0.869827	1.79464e-08
Bust size	Breast_Mammary_Tissue	ZNF703	8	36600000	37150000	2	1	1	ZNF703	8_36899857_C_A_b37	36899857	rs3015775	C	A	0.4425	0.5716	0.441	0.4265	0.5327	9.617e-06	0.325447	0.523781	0.562774	0.134759	0.122101	0.000719312	-4.42953	0.986506	7.52523	0.0033672	-0.579698	0.869827	1.79464e-08
Bust size	Breast_Mammary_Tissue	ZNF703	8	36600000	37150000	2	1	1	ZNF703	8_36900725_G_A_b37	36900725	rs2970716	G	A	0.4425	0.5716	0.441	0.4265	0.5327	9.617e-06	0.325447	0.523781	0.568132	0.134759	0.120429	0.000719312	-4.42953	0.986506	7.52523	0.00336732	-0.571758	0.869823	1.78754e-08
Bust size	Breast_Mammary_Tissue	ZNF703	8	36600000	37150000	2	1	1	ZNF703	8_36911156_G_A_b37	36911156	rs10095600	G	A	0.4425	0.5706	0.441	0.4251	0.5317	9.241e-06	0.325276	0.524685	0.624146	0.134189	0.103366	0.000719312	-4.43699	0.986506	7.55785	0.00330754	-0.490748	0.871838	1.76555e-08
Bust size	Breast_Mammary_Tissue	ZNF703	8	36600000	37150000	2	1	1	ZNF703	8_36903492_A_G_b37	36903492	rs2211710	A	G	0.4425	0.5706	0.4402	0.4265	0.5317	9.617e-06	0.325447	0.523781	0.637477	0.134189	0.0994073	0.000719312	-4.42953	0.986506	7.52523	0.00329834	-0.471954	0.872149	1.69348e-08
Bust size	Nerve_Tibial	ZNF703	8	36600000	37150000	1	1	1	ZNF703	8_36847115_T_C_b37	36847115	rs10110651	T	C	0.3105	0.1481	0.3548	0.2046	0.3303	6.246e-09	0.999814	1	6.40303e-06	1	1	0.000738752	-5.81678	0.986146	14.5435	0.00254654	-4.59591	0.898328	0.489579
Bust size	Nerve_Tibial	ZNF703	8	36600000	37150000	1	1	1	ZNF703	8_36858140_C_G_b37	36858140	rs10087804	C	G	0.3125	0.1421	0.292	0.1974	0.3303	6.246e-09	0.999814	1	5.02597e-05	0.954025	0.895433	0.000738752	-5.81678	0.986146	14.5435	0.00235358	-4.11533	0.905302	0.0764522
Bust size	Nerve_Tibial	ZNF703	8	36600000	37150000	1	1	1	ZNF703	8_36853217_G_C_b37	36853217	rs10095380	G	C	0.3105	0.1481	0.4115	0.2061	0.3292	6.246e-09	0.999814	1	5.34536e-05	1	0.892159	0.000738752	-5.81678	0.986146	14.5435	0.00236405	-4.10028	0.904921	0.0722051
Bust size	Nerve_Tibial	ZNF703	8	36600000	37150000	1	1	1	ZNF703	8_36853213_C_T_b37	36853213	rs10096213	C	T	0.3105	0.1481	0.4115	0.2061	0.3292	6.246e-09	0.999814	1	6.31177e-05	1	0.883274	0.000738752	-5.81678	0.986146	14.5435	0.00236902	-4.05945	0.90474	0.0620668
Bust size	Nerve_Tibial	ZNF703	8	36600000	37150000	1	1	1	ZNF703	8_36858483_A_G_b37	36858483	rs13365225	A	G	0.3125	0.1421	0.413	0.2061	0.3303	6.246e-09	0.999814	1	8.85857e-05	0.954025	0.864928	0.000738752	-5.81678	0.986146	14.5435	0.00236927	-3.97513	0.904731	0.0456831
Bust size	Nerve_Tibial	ZNF703	8	36600000	37150000	1	1	1	ZNF703	8_36848357_T_C_b37	36848357	rs16885613	T	C	0.3105	0.1481	0.3548	0.2046	0.3303	6.246e-09	0.999814	1	9.34635e-05	1	0.862	0.000738752	-5.81678	0.986146	14.5435	0.00237251	-3.96168	0.904613	0.0435153
Bust size	Nerve_Tibial	ZNF703	8	36600000	37150000	1	1	1	ZNF703	8_36854711_T_G_b37	36854711	rs10092900	T	G	0.3105	0.1421	0.413	0.2075	0.3303	6.246e-09	0.999814	1	0.000107514	0.954025	0.854304	0.000738752	-5.81678	0.986146	14.5435	0.00237062	-3.92631	0.904682	0.0383628
Bust size	Nerve_Tibial	ZNF703	8	36600000	37150000	1	1	1	ZNF703	8_36851901_C_A_b37	36851901	rs10955009	C	A	0.3105	0.1481	0.4107	0.2061	0.3303	9.578e-09	0.998133	0.977369	8.17434e-05	1	0.869305	0.000740928	-5.74945	0.986106	14.1603	0.00236614	-3.99525	0.904845	0.0334947
Bust size	Nerve_Tibial	ZNF703	8	36600000	37150000	1	1	1	ZNF703	8_36847709_T_C_b37	36847709	rs10086016	T	C	0.3115	0.1481	0.3979	0.2061	0.3303	7.196e-09	0.997761	0.992505	0.000118033	1	0.849145	0.000741473	-5.79508	0.986096	14.4202	0.00236734	-3.9026	0.904801	0.0311912
Bust size	Nerve_Tibial	ZNF703	8	36600000	37150000	1	1	1	ZNF703	8_36846435_A_G_b37	36846435	rs75772194	A	G	0.3105	0.1471	0.0098	0.183	0.3303	8.334e-09	0.996838	0.984734	0.000113774	0.992261	0.851183	0.00073984	-5.76838	0.986126	14.2674	0.00275182	-3.91196	0.891025	0.0266456
Bust size	Nerve_Tibial	ZNF703	8	36600000	37150000	1	1	1	ZNF703	8_36849946_C_G_b37	36849946	rs4286946	C	G	0.3105	0.1471	0.0098	0.183	0.3292	8.334e-09	0.996838	0.984734	0.000128368	0.992261	0.84449	0.00073984	-5.76838	0.986126	14.2674	0.00275608	-3.8812	0.890875	0.0239361
Bust size	Nerve_Tibial	ZNF703	8	36600000	37150000	1	1	1	ZNF703	8_36848038_T_C_b37	36848038	rs28735403	T	C	0.3115	0.1481	0.3548	0.2046	0.3303	6.246e-09	0.999814	1	0.000183413	1	0.824443	0.000738752	-5.81678	0.986146	14.5435	0.00236207	-3.78907	0.904993	0.0237773
Bust size	Nerve_Tibial	ZNF703	8	36600000	37150000	1	1	1	ZNF703	8_36846109_C_T_b37	36846109	rs7816345	C	T	0.3105	0.1481	0.4183	0.2046	0.3303	1.206e-08	0.995156	0.965172	9.31451e-05	1	0.862182	0.000742018	-5.70852	0.986086	13.9294	0.00236738	-3.96252	0.9048	0.0236313
Bust size	Nerve_Tibial	ZNF703	8	36600000	37150000	1	1	1	ZNF703	8_36859186_T_C_b37	36859186	rs12681990	T	C	0.3204	0.1451	0.413	0.2032	0.3344	1.283e-08	0.987419	0.961895	0.000260661	0.915702	0.80431	0.000736037	-5.69849	0.986197	13.8709	0.00244295	-3.69654	0.902059	0.00882732
Bust size	Nerve_Tibial	ZNF703	8	36600000	37150000	1	1	1	ZNF703	8_36832310_G_A_b37	36832310	rs56687477	G	A	0.2907	0.1342	0.0068	0.1556	0.32	2.339e-07	0.809816	0.798841	0.000215132	0.894871	0.815358	0.00078456	-5.17672	0.9853	11.0923	0.00293103	-3.74732	0.884746	0.000624759
Bust size	Nerve_Tibial	ZNF703	8	36600000	37150000	1	1	1	ZNF703	8_36816692_A_C_b37	36816692	rs73676546	A	C	0.1786	0.1322	0.2526	0.1599	0.316	0.0002237	0.556202	0.383624	0.00117289	0.850517	0.713134	0.000890426	-3.69303	0.983349	4.65804	0.00262578	-3.2775	0.895494	2.35011e-07
Bust size	Nerve_Tibial	ZNF703	8	36600000	37150000	1	1	1	ZNF703	8_36823817_C_T_b37	36823817	rs11987974	C	T	0.1786	0.1322	0.2526	0.1599	0.316	0.0002237	0.556202	0.383624	0.00117289	0.850517	0.713134	0.000890426	-3.69303	0.983349	4.65804	0.00262578	-3.2775	0.895494	2.35011e-07
Bust size	Nerve_Tibial	ZNF703	8	36600000	37150000	1	1	1	ZNF703	8_36825080_A_G_b37	36825080	rs10090367	A	G	0.1786	0.1322	0.2526	0.1599	0.316	0.0002237	0.556202	0.383624	0.00117289	0.850517	0.713134	0.000890426	-3.69303	0.983349	4.65804	0.00262578	-3.2775	0.895494	2.35011e-07
Bust size	Nerve_Tibial	ZNF703	8	36600000	37150000	1	1	1	ZNF703	8_36758946_C_T_b37	36758946	rs56825414	C	T	0.1786	0.1302	0.0045	0.147	0.3088	0.0003469	0.532987	0.359721	0.000822615	0.836387	0.73545	0.000904205	-3.58164	0.983096	4.26556	0.00311719	-3.38006	0.878316	2.10787e-07
Bust size	Nerve_Tibial	ZNF703	8	36600000	37150000	1	1	1	ZNF703	8_36820557_A_C_b37	36820557	rs61317487	A	C	0.1786	0.1322	0.2526	0.1599	0.316	0.0002237	0.556202	0.383624	0.00140973	0.850517	0.701341	0.000890426	-3.69303	0.983349	4.65804	0.00263674	-3.2233	0.895104	2.00681e-07
Bust size	Nerve_Tibial	ZNF703	8	36600000	37150000	1	1	1	ZNF703	8_36789733_C_T_b37	36789733	rs16885583	C	T	0.1786	0.1322	0.2542	0.1599	0.317	0.0002	0.554386	0.394457	0.00191642	0.850517	0.681293	0.000891023	-3.72194	0.983338	4.7637	0.00264058	-3.13117	0.894967	1.71628e-07
Bust size	Nerve_Tibial	ZNF703	8	36600000	37150000	1	1	1	ZNF703	8_36797280_T_C_b37	36797280	rs10101721	T	C	0.1786	0.1322	0.2519	0.1599	0.318	0.0002237	0.556202	0.383624	0.00172719	0.850517	0.688134	0.000890426	-3.69303	0.983349	4.65804	0.00263583	-3.1626	0.895137	1.6872e-07
Bust size	Nerve_Tibial	ZNF703	8	36600000	37150000	1	1	1	ZNF703	8_36803060_A_C_b37	36803060	rs12680824	A	C	0.1786	0.1322	0.2519	0.1599	0.318	0.0002237	0.556202	0.383624	0.00172719	0.850517	0.688134	0.000890426	-3.69303	0.983349	4.65804	0.00263583	-3.1626	0.895137	1.6872e-07
Bust size	Nerve_Tibial	ZNF703	8	36600000	37150000	1	1	1	ZNF703	8_36819599_TCAA_T_b37	36819599	rs143870860	TCAA	T	0.1786	0.1252	0.2534	0.1585	0.316	0.0002237	0.556202	0.383624	0.00177229	0.786216	0.686444	0.000890426	-3.69303	0.983349	4.65804	0.00270369	-3.15484	0.892726	1.64951e-07
Bust size	Nerve_Tibial	ZNF703	8	36600000	37150000	1	1	1	ZNF703	8_36788479_A_G_b37	36788479	rs16885577	A	G	0.1786	0.1322	0.2526	0.1599	0.316	0.0002237	0.556202	0.383624	0.00191642	0.850517	0.681293	0.000890426	-3.69303	0.983349	4.65804	0.00264058	-3.13117	0.894967	1.54418e-07
Bust size	Nerve_Tibial	ZNF703	8	36600000	37150000	1	1	1	ZNF703	8_36790339_G_A_b37	36790339	rs2275960	G	A	0.1786	0.1322	0.2526	0.1599	0.316	0.0002237	0.556202	0.383624	0.00191642	0.850517	0.681293	0.000890426	-3.69303	0.983349	4.65804	0.00264058	-3.13117	0.894967	1.54418e-07
Bust size	Nerve_Tibial	ZNF703	8	36600000	37150000	1	1	1	ZNF703	8_36879875_C_T_b37	36879875	rs933116	C	T	0.5526	0.4274	0.497	0.572	0.4693	4.579e-06	0.341226	0.551437	0.143133	0.0924525	0.319447	0.000723072	4.58907	0.986436	8.23676	0.00164893	1.46815	0.931718	1.51411e-07
Bust size	Nerve_Tibial	ZNF703	8	36600000	37150000	1	1	1	ZNF703	8_36772568_G_A_b37	36772568	rs16885538	G	A	0.1786	0.1322	0.2519	0.1585	0.3139	0.0002696	0.54038	0.376853	0.00172719	0.850517	0.688134	0.0008994	-3.64455	0.983184	4.48696	0.00263583	-3.1626	0.895137	1.42191e-07
Bust size	Nerve_Tibial	ZNF703	8	36600000	37150000	1	1	1	ZNF703	8_36776109_C_G_b37	36776109	rs28670015	C	G	0.1786	0.1312	0.2526	0.1599	0.316	0.0002696	0.54038	0.376853	0.00172719	0.84281	0.688134	0.0008994	-3.64455	0.983184	4.48696	0.00263583	-3.1626	0.895137	1.42191e-07
Bust size	Nerve_Tibial	ZNF703	8	36600000	37150000	1	1	1	ZNF703	8_36776182_A_G_b37	36776182	rs16885545	A	G	0.1786	0.1322	0.2526	0.1585	0.316	0.0002696	0.54038	0.376853	0.00172719	0.850517	0.688134	0.0008994	-3.64455	0.983184	4.48696	0.00263583	-3.1626	0.895137	1.42191e-07
Bust size	Nerve_Tibial	ZNF703	8	36600000	37150000	1	1	1	ZNF703	8_36769889_T_C_b37	36769889	rs59595914	T	C	0.1786	0.1322	0.3268	0.1643	0.3139	0.0002696	0.540511	0.376853	0.00177554	0.850517	0.686323	0.0008994	-3.64455	0.983184	4.48696	0.00261984	-3.15428	0.895706	1.389e-07
Bust size	Nerve_Tibial	ZNF703	8	36600000	37150000	1	1	1	ZNF703	8_36770218_G_A_b37	36770218	rs77917091	G	A	0.1786	0.1322	0.3268	0.1643	0.3139	0.0002696	0.540511	0.376853	0.00177554	0.850517	0.686323	0.0008994	-3.64455	0.983184	4.48696	0.00261984	-3.15428	0.895706	1.389e-07
Bust size	Nerve_Tibial	ZNF703	8	36600000	37150000	1	1	1	ZNF703	8_36771779_G_C_b37	36771779	rs73676538	G	C	0.1786	0.1322	0.3268	0.1643	0.3139	0.0002696	0.540511	0.376853	0.00177554	0.850517	0.686323	0.0008994	-3.64455	0.983184	4.48696	0.00261984	-3.15428	0.895706	1.389e-07
Bust size	Nerve_Tibial	ZNF703	8	36600000	37150000	1	1	1	ZNF703	8_36778066_CTTG_C_b37	36778066	rs138567109	CTTG	C	0.1786	0.1322	0.3124	0.1614	0.316	0.0002723	0.54057	0.375831	0.00204813	0.850517	0.676891	0.000897003	-3.64274	0.983228	4.47946	0.00260581	-3.11093	0.896207	1.22074e-07
Bust size	Nerve_Tibial	ZNF703	8	36600000	37150000	1	1	1	ZNF703	8_36778319_G_A_b37	36778319	rs11994612	G	A	0.1786	0.1322	0.3116	0.1614	0.316	0.0002723	0.54057	0.375831	0.00204813	0.850517	0.676891	0.000897003	-3.64274	0.983228	4.47946	0.00260581	-3.11093	0.896207	1.22074e-07
Bust size	Nerve_Tibial	ZNF703	8	36600000	37150000	1	1	1	ZNF703	8_36819382_A_G_b37	36819382	rs74499744	A	G	0.1786	0.1252	0.2526	0.1585	0.316	0.0002909	0.55448	0.369143	0.00197225	0.786216	0.679394	0.000896404	-3.62391	0.983239	4.41196	0.00270141	-3.12244	0.892807	1.17779e-07
Bust size	Nerve_Tibial	ZNF703	8	36600000	37150000	1	1	1	ZNF703	8_36803634_G_A_b37	36803634	rs6985141	G	A	0.1786	0.1252	0.2519	0.1585	0.318	0.0002237	0.556202	0.383624	0.00283465	0.786216	0.655034	0.000890426	-3.69303	0.983349	4.65804	0.00268948	-3.01048	0.89323	1.10865e-07
Bust size	Nerve_Tibial	ZNF703	8	36600000	37150000	1	1	1	ZNF703	8_36770703_C_T_b37	36770703	rs73676537	C	T	0.1786	0.1322	0.2534	0.1585	0.3139	0.0002696	0.54038	0.376853	0.00235189	0.850517	0.667658	0.0008994	-3.64455	0.983184	4.48696	0.00267487	-3.0685	0.893749	1.09373e-07
Bust size	Nerve_Tibial	ZNF703	8	36600000	37150000	1	1	1	ZNF703	8_36906358_G_A_b37	36906358	rs3015739	G	A	0.4425	0.5716	0.6725	0.4524	0.5317	5.51e-06	0.325392	0.546366	0.180369	0.0630301	0.292175	0.000720922	-4.54749	0.986476	8.04833	0.00168904	-1.34281	0.930173	1.07472e-07
Bust size	Nerve_Tibial	ZNF703	8	36600000	37150000	1	1	1	ZNF703	8_36889720_A_ATTTG_b37	36889720	rs112010004	A	ATTTG	0.4425	0.5686	0.5877	0.4452	0.5327	8.917e-06	0.325787	0.526261	0.107744	0.0716606	0.351038	0.000718776	-4.4461	0.986516	7.59752	0.00174058	-1.61334	0.928196	1.00459e-07
Bust size	Nerve_Tibial	ZNF703	8	36600000	37150000	1	1	1	ZNF703	8_36779848_GA_G_b37	36779848	rs60216672	GA	G	0.1806	0.1402	0.3918	0.1715	0.318	0.0003066	0.538521	0.366987	0.00230187	0.791646	0.6691	0.000895206	-3.61297	0.983261	4.3725	0.00272173	-3.07513	0.892088	9.93257e-08
Bust size	Nerve_Tibial	ZNF703	8	36600000	37150000	1	1	1	ZNF703	8_36890540_T_C_b37	36890540	rs3015746	T	C	0.4435	0.5696	0.5885	0.4452	0.5327	8.917e-06	0.325787	0.526261	0.117623	0.0706991	0.341484	0.000718776	-4.4461	0.986516	7.59752	0.0017261	-1.56943	0.928751	9.38495e-08
Bust size	Nerve_Tibial	ZNF703	8	36600000	37150000	1	1	1	ZNF703	8_36884455_T_C_b37	36884455	rs1539752	T	C	0.4425	0.5696	0.5885	0.4452	0.5327	8.917e-06	0.325787	0.526261	0.121748	0.0706991	0.337682	0.000718776	-4.4461	0.986516	7.59752	0.00171386	-1.55196	0.92922	9.1252e-08
Bust size	Nerve_Tibial	ZNF703	8	36600000	37150000	1	1	1	ZNF703	8_36885752_G_A_b37	36885752	rs2154458	G	A	0.4425	0.5696	0.5885	0.4395	0.5327	8.917e-06	0.325787	0.526261	0.121748	0.0706991	0.337682	0.000718776	-4.4461	0.986516	7.59752	0.00171386	-1.55196	0.92922	9.1252e-08
Bust size	Nerve_Tibial	ZNF703	8	36600000	37150000	1	1	1	ZNF703	8_36886251_A_G_b37	36886251	rs3015749	A	G	0.4425	0.5696	0.5885	0.4452	0.5327	8.917e-06	0.325787	0.526261	0.121748	0.0706991	0.337682	0.000718776	-4.4461	0.986516	7.59752	0.00171386	-1.55196	0.92922	9.1252e-08
Bust size	Nerve_Tibial	ZNF703	8	36600000	37150000	1	1	1	ZNF703	8_36890118_G_A_b37	36890118	rs2970729	G	A	0.4425	0.5686	0.4523	0.4265	0.5327	9.617e-06	0.325447	0.523781	0.114808	0.107232	0.34414	0.000719312	-4.42953	0.986506	7.52523	0.00167286	-1.58164	0.930796	8.78179e-08
Bust size	Nerve_Tibial	ZNF703	8	36600000	37150000	1	1	1	ZNF703	8_36880570_G_A_b37	36880570	rs2970637	G	A	0.5556	0.4314	0.4115	0.5605	0.4693	7.24e-06	0.329042	0.532883	0.168752	0.0706991	0.300184	0.000718776	4.49086	0.986516	7.79483	0.0017094	1.37962	0.929391	8.78084e-08
Bust size	Nerve_Tibial	ZNF703	8	36600000	37150000	1	1	1	ZNF703	8_36887581_A_C_b37	36887581	rs3015748	A	C	0.4425	0.5696	0.5885	0.4452	0.5327	8.917e-06	0.325787	0.526261	0.128651	0.0706991	0.33154	0.000718776	-4.4461	0.986516	7.59752	0.00171654	-1.52373	0.929117	8.76974e-08
Bust size	Nerve_Tibial	ZNF703	8	36600000	37150000	1	1	1	ZNF703	8_36880802_C_T_b37	36880802	rs2970636	C	T	0.5556	0.4304	0.4115	0.5605	0.4683	1.016e-05	0.327229	0.523315	0.116198	0.0706991	0.342821	0.000718776	4.41626	0.986516	7.46707	0.00171212	1.57558	0.929287	8.28569e-08
Bust size	Nerve_Tibial	ZNF703	8	36600000	37150000	1	1	1	ZNF703	8_36874431_T_C_b37	36874431	rs2970639	T	C	0.2798	0.3171	0.1452	0.2104	0.3405	0.0001312	0.5508	0.428862	0.00651934	0.211225	0.596182	0.000808834	-3.82911	0.984852	5.12506	0.0017148	-2.74	0.929184	8.22985e-08
Bust size	Nerve_Tibial	ZNF703	8	36600000	37150000	1	1	1	ZNF703	8_36866189_T_A_b37	36866189	rs2970725	T	A	0.2808	0.3151	0.348	0.2262	0.3415	8.216e-05	0.567914	0.458214	0.0114613	0.496766	0.553603	0.000803156	-3.94143	0.984957	5.55216	0.00167045	-2.54431	0.930889	7.75056e-08
Bust size	Nerve_Tibial	ZNF703	8	36600000	37150000	1	1	1	ZNF703	8_36882231_T_G_b37	36882231	rs933114	T	G	0.5575	0.4314	0.413	0.5605	0.4693	8.917e-06	0.325892	0.526261	0.168752	0.0726254	0.300184	0.000718776	4.4461	0.986516	7.59752	0.0017094	1.37962	0.929391	7.20851e-08
Bust size	Nerve_Tibial	ZNF703	8	36600000	37150000	1	1	1	ZNF703	8_36882518_T_C_b37	36882518	rs2970631	T	C	0.5575	0.4314	0.4115	0.5605	0.4683	8.917e-06	0.325787	0.526261	0.168752	0.0706991	0.300184	0.000718776	4.4461	0.986516	7.59752	0.0017094	1.37962	0.929391	7.20851e-08
Bust size	Nerve_Tibial	ZNF703	8	36600000	37150000	1	1	1	ZNF703	8_36892763_C_T_b37	36892763	rs3015744	C	T	0.4425	0.5696	0.5893	0.4452	0.5317	8.917e-06	0.325787	0.526261	0.168752	0.0710713	0.300184	0.000718776	-4.4461	0.986516	7.59752	0.0017094	-1.37962	0.929391	7.20851e-08
Bust size	Nerve_Tibial	ZNF703	8	36600000	37150000	1	1	1	ZNF703	8_36893120_C_T_b37	36893120	rs3015743	C	T	0.4425	0.5686	0.5885	0.4452	0.5317	8.917e-06	0.325787	0.526261	0.168752	0.0706991	0.300184	0.000718776	-4.4461	0.986516	7.59752	0.0017094	-1.37962	0.929391	7.20851e-08
Bust size	Nerve_Tibial	ZNF703	8	36600000	37150000	1	1	1	ZNF703	8_36881624_G_C_b37	36881624	rs2970634	G	C	0.5575	0.4304	0.4107	0.5576	0.4693	8.917e-06	0.325892	0.526261	0.172185	0.0697409	0.297776	0.000718776	4.4461	0.986516	7.59752	0.00173773	1.36855	0.928305	7.15451e-08
Bust size	Nerve_Tibial	ZNF703	8	36600000	37150000	1	1	1	ZNF703	8_36893253_T_G_b37	36893253	rs2032072	T	G	0.4435	0.5686	0.5885	0.4452	0.5317	8.917e-06	0.325787	0.526261	0.172068	0.0706991	0.297857	0.000718776	-4.4461	0.986516	7.59752	0.00170872	-1.36892	0.929417	7.10955e-08
Bust size	Nerve_Tibial	ZNF703	8	36600000	37150000	1	1	1	ZNF703	8_36893156_C_A_b37	36893156	rs3015742	C	A	0.4425	0.5686	0.5885	0.4452	0.5317	8.917e-06	0.325787	0.526261	0.172592	0.0706991	0.297492	0.000718776	-4.4461	0.986516	7.59752	0.00171206	-1.36725	0.929289	7.09999e-08
Bust size	Nerve_Tibial	ZNF703	8	36600000	37150000	1	1	1	ZNF703	8_36909955_GC_G_b37	36909955	rs33934610	GC	G	0.4425	0.5716	0.6725	0.4496	0.5317	8.917e-06	0.325787	0.526261	0.175444	0.0630301	0.295522	0.000718776	-4.4461	0.986516	7.59752	0.00172712	-1.35819	0.928711	7.04391e-08
Bust size	Nerve_Tibial	ZNF703	8	36600000	37150000	1	1	1	ZNF703	8_36908104_C_T_b37	36908104	rs2040115	C	T	0.4415	0.5716	0.6725	0.4496	0.5317	8.711e-06	0.319598	0.522624	0.183631	0.0630301	0.289996	0.000719312	-4.4519	0.986506	7.62324	0.00168742	-1.33279	0.930236	6.9358e-08
Bust size	Nerve_Tibial	ZNF703	8	36600000	37150000	1	1	1	ZNF703	8_36906621_G_T_b37	36906621	rs3015737	G	T	0.4425	0.5716	0.6725	0.4496	0.5317	8.917e-06	0.325787	0.526261	0.177416	0.0630301	0.294173	0.000718776	-4.4461	0.986516	7.59752	0.00168678	-1.35199	0.93026	6.92261e-08
Bust size	Nerve_Tibial	ZNF703	8	36600000	37150000	1	1	1	ZNF703	8_36904551_C_T_b37	36904551	rs2000439	C	T	0.4425	0.5726	0.6778	0.4481	0.5317	9.083e-06	0.3257	0.525712	0.176771	0.062525	0.294613	0.00071824	-4.4403	0.986526	7.57181	0.00169338	-1.35402	0.930006	6.77482e-08
Bust size	Nerve_Tibial	ZNF703	8	36600000	37150000	1	1	1	ZNF703	8_36906373_T_A_b37	36906373	rs3015738	T	A	0.4425	0.5736	0.6725	0.4496	0.5317	8.917e-06	0.325787	0.526261	0.183631	0.0672235	0.289996	0.000718776	-4.4461	0.986516	7.59752	0.00168742	-1.33279	0.930236	6.75966e-08
Bust size	Nerve_Tibial	ZNF703	8	36600000	37150000	1	1	1	ZNF703	8_36860315_G_A_b37	36860315	rs3015763	G	A	0.2827	0.3151	0.348	0.2262	0.3415	7.723e-05	0.56827	0.462884	0.0148969	0.500265	0.532931	0.000803156	-3.95554	0.984957	5.60705	0.00166126	-2.4493	0.931243	6.55569e-08
Bust size	Nerve_Tibial	ZNF703	8	36600000	37150000	1	1	1	ZNF703	8_36912024_A_G_b37	36912024	rs2970673	A	G	0.4484	0.5716	0.6732	0.4467	0.544	9.497e-06	0.324363	0.523944	0.179453	0.0630301	0.292792	0.000718776	-4.43118	0.986516	7.53218	0.00169051	-1.34565	0.930117	6.43916e-08
Bust size	Nerve_Tibial	ZNF703	8	36600000	37150000	1	1	1	ZNF703	8_36882044_A_C_b37	36882044	rs933115	A	C	0.5575	0.4314	0.4576	0.5663	0.4693	9.617e-06	0.325551	0.523781	0.184098	0.0656051	0.289686	0.000719312	4.42953	0.986506	7.52523	0.00170521	1.33137	0.929552	6.30411e-08
Bust size	Nerve_Tibial	ZNF703	8	36600000	37150000	1	1	1	ZNF703	8_36894575_G_T_b37	36894575	rs2970724	G	T	0.4425	0.5686	0.5424	0.4337	0.5317	9.617e-06	0.325447	0.523781	0.184098	0.0656051	0.289686	0.000719312	-4.42953	0.986506	7.52523	0.00170521	-1.33137	0.929552	6.30411e-08
Bust size	Nerve_Tibial	ZNF703	8	36600000	37150000	1	1	1	ZNF703	8_36897548_T_A_b37	36897548	rs3015790	T	A	0.4425	0.5716	0.5424	0.4395	0.5317	9.617e-06	0.325447	0.523781	0.184098	0.0630301	0.289686	0.000719312	-4.42953	0.986506	7.52523	0.00170521	-1.33137	0.929552	6.30411e-08
Bust size	Nerve_Tibial	ZNF703	8	36600000	37150000	1	1	1	ZNF703	8_36883181_T_C_b37	36883181	rs3015751	T	C	0.5575	0.4314	0.4576	0.5663	0.4683	9.617e-06	0.325447	0.523781	0.186619	0.0656051	0.288024	0.000719312	4.42953	0.986506	7.52523	0.00170509	1.32374	0.929557	6.24478e-08
Bust size	Nerve_Tibial	ZNF703	8	36600000	37150000	1	1	1	ZNF703	8_36892265_A_G_b37	36892265	rs2970620	A	G	0.4425	0.5686	0.5424	0.4395	0.5317	9.617e-06	0.325447	0.523781	0.188986	0.0656051	0.286479	0.000719312	-4.42953	0.986506	7.52523	0.00170608	-1.31663	0.929519	6.19207e-08
Bust size	Nerve_Tibial	ZNF703	8	36600000	37150000	1	1	1	ZNF703	8_36865403_CT_C_b37	36865403	rs5890910	CT	C	0.2808	0.3151	0.3351	0.2219	0.3415	8.063e-05	0.563512	0.464406	0.015711	0.533965	0.52866	0.00080089	-3.947	0.984999	5.57273	0.00165076	-2.42968	0.931648	6.04764e-08
Bust size	Nerve_Tibial	ZNF703	8	36600000	37150000	1	1	1	ZNF703	8_36899126_C_T_b37	36899126	rs2970721	C	T	0.4425	0.5716	0.4297	0.4265	0.5327	9.617e-06	0.325447	0.523781	0.196506	0.128287	0.281665	0.000719312	-4.42953	0.986506	7.52523	0.00163963	-1.29451	0.932077	5.93029e-08
Bust size	Nerve_Tibial	ZNF703	8	36600000	37150000	1	1	1	ZNF703	8_36910742_C_G_b37	36910742	rs59697834	C	G	0.4425	0.5706	0.441	0.4251	0.5317	9.241e-06	0.325276	0.524685	0.214731	0.113985	0.270533	0.000719312	-4.43699	0.986506	7.55785	0.00164904	-1.24335	0.931714	5.78091e-08
Bust size	Nerve_Tibial	ZNF703	8	36600000	37150000	1	1	1	ZNF703	8_36888561_C_T_b37	36888561	rs2970722	C	T	0.4425	0.5686	0.441	0.4265	0.5327	9.617e-06	0.325447	0.523781	0.211092	0.113985	0.272699	0.000719312	-4.42953	0.986506	7.52523	0.0016477	-1.2533	0.931766	5.65865e-08
Bust size	Nerve_Tibial	ZNF703	8	36600000	37150000	1	1	1	ZNF703	8_36899857_C_A_b37	36899857	rs3015775	C	A	0.4425	0.5716	0.441	0.4265	0.5327	9.617e-06	0.325447	0.523781	0.211092	0.113985	0.272699	0.000719312	-4.42953	0.986506	7.52523	0.0016477	-1.2533	0.931766	5.65865e-08
Bust size	Nerve_Tibial	ZNF703	8	36600000	37150000	1	1	1	ZNF703	8_36900725_G_A_b37	36900725	rs2970716	G	A	0.4425	0.5716	0.441	0.4265	0.5327	9.617e-06	0.325447	0.523781	0.212779	0.113985	0.271692	0.000719312	-4.42953	0.986506	7.52523	0.00164743	-1.24867	0.931776	5.62782e-08
Bust size	Nerve_Tibial	ZNF703	8	36600000	37150000	1	1	1	ZNF703	8_36866881_G_T_b37	36866881	rs1111391	G	T	0.2808	0.3151	0.3351	0.2262	0.3415	8.216e-05	0.567914	0.458214	0.016924	0.533965	0.522648	0.000803156	-3.94143	0.984957	5.55216	0.00164911	-2.40204	0.931711	5.56568e-08
Bust size	Nerve_Tibial	ZNF703	8	36600000	37150000	1	1	1	ZNF703	8_36862356_C_T_b37	36862356	rs3015761	C	T	0.2817	0.3141	0.3351	0.2219	0.3415	8.216e-05	0.567914	0.458214	0.0173842	0.533965	0.520466	0.000803156	-3.94143	0.984957	5.55216	0.00164923	-2.39201	0.931707	5.44251e-08
Bust size	Nerve_Tibial	ZNF703	8	36600000	37150000	1	1	1	ZNF703	8_36910365_G_A_b37	36910365	rs3015730	G	A	0.4425	0.5716	0.6263	0.4438	0.5317	9.617e-06	0.325447	0.523781	0.241501	0.0630301	0.25536	0.000719312	-4.42953	0.986506	7.52523	0.00172585	-1.17361	0.92876	5.27285e-08
Bust size	Nerve_Tibial	ZNF703	8	36600000	37150000	1	1	1	ZNF703	8_36865772_C_G_b37	36865772	rs2000438	C	G	0.2808	0.3151	0.3351	0.2262	0.3415	8.216e-05	0.567914	0.458214	0.018422	0.533965	0.515726	0.000803156	-3.94143	0.984957	5.55216	0.00165177	-2.37023	0.931609	5.18803e-08
Bust size	Nerve_Tibial	ZNF703	8	36600000	37150000	1	1	1	ZNF703	8_36869192_A_G_b37	36869192	rs3015758	A	G	0.2798	0.3161	0.3389	0.2262	0.3415	9.467e-05	0.563551	0.448724	0.015711	0.520637	0.52866	0.000789048	-3.9053	0.985217	5.40583	0.00165076	-2.42968	0.931648	5.118e-08
Bust size	Nerve_Tibial	ZNF703	8	36600000	37150000	1	1	1	ZNF703	8_36911156_G_A_b37	36911156	rs10095600	G	A	0.4425	0.5706	0.441	0.4251	0.5317	9.241e-06	0.325276	0.524685	0.286072	0.113985	0.232537	0.000719312	-4.43699	0.986506	7.55785	0.00164261	-1.06872	0.931962	4.78169e-08
Bust size	Nerve_Tibial	ZNF703	8	36600000	37150000	1	1	1	ZNF703	8_36903492_A_G_b37	36903492	rs2211710	A	G	0.4425	0.5706	0.4402	0.4265	0.5317	9.617e-06	0.325447	0.523781	0.302248	0.113059	0.22486	0.000719312	-4.42953	0.986506	7.52523	0.00165144	-1.03344	0.931622	4.4814e-08
Bust size	Nerve_Tibial	ZNF703	8	36600000	37150000	1	1	1	ZNF703	8_36697279_G_T_b37	36697279	rs16885494	G	T	0.1389	0.1501	0.2095	0.1599	0.3374	0.03313	0.204544	0.156258	0.00949209	0.673591	0.568103	0.00096038	-2.13133	0.982065	0.220061	0.00245199	-2.61095	0.901732	4.74623e-10
Bust size	Nerve_Tibial	ZNF703	8	36600000	37150000	1	1	1	ZNF703	8_36663518_C_T_b37	36663518	rs11775036	C	T	0.1369	0.1541	0.2065	0.1614	0.3364	0.03361	0.203364	0.155488	0.00949209	0.655481	0.568103	0.00096038	-2.12552	0.982065	0.20792	0.00245199	-2.61095	0.901732	4.68895e-10
Bust size	Nerve_Tibial	ZNF703	8	36600000	37150000	1	1	1	ZNF703	8_36658914_C_T_b37	36658914	rs16885417	C	T	0.1369	0.1541	0.2882	0.1671	0.3374	0.0316	0.203171	0.160007	0.0187891	0.667898	0.514104	0.00095976	-2.14977	0.982076	0.258537	0.00240884	-2.36278	0.903294	2.81695e-10
Dysmenorrhea (pain severity)	Pituitary	IL1	2	113420000	113750000	1	1	1	IL1A	2_113567532_C_T_b37	113567532	rs74182856	C	T	0.7024	0.3231	0.0401	0.4539	0.3272	1.89785e-16	1	1	4.08282e-05	0.960845	0.9183	0.00266698	-8.22837	0.990221	31.2082	0.00925769	-4.2603	0.70849	0.069157
Dysmenorrhea (pain severity)	Pituitary	IL1	2	113420000	113750000	1	1	1	IL1A	2_113537579_T_C_b37	113537579	rs3783539	T	C	0.2946	0.6789	0.9637	0.5346	0.7157	4.42793e-16	0.978481	0.976597	1.83873e-05	0.986746	0.961906	0.002672	8.12625	0.990203	30.3816	0.00902979	4.46261	0.713611	0.0589721
Dysmenorrhea (pain severity)	Pituitary	IL1	2	113420000	113750000	1	1	1	IL1A	2_113567430_T_G_b37	113567430	rs80111889	T	G	0.7024	0.325	0.0401	0.4539	0.3272	1.89785e-16	1	1	5.53944e-05	0.952504	0.901264	0.00266698	-8.22837	0.990221	31.2082	0.00925417	-4.18127	0.708568	0.0546302
Dysmenorrhea (pain severity)	Pituitary	IL1	2	113420000	113750000	1	1	1	IL1A	2_113555296_G_T_b37	113555296	rs12612788	G	T	0.7232	0.3221	0.0227	0.464	0.2965	8.83086e-16	0.972704	0.947505	8.98609e-06	1	1	0.00269872	-8.0421	0.990106	29.7099	0.0092126	-4.63933	0.709497	0.0515276
Dysmenorrhea (pain severity)	Pituitary	IL1	2	113420000	113750000	1	1	1	IL1A	2_113541807_T_C_b37	113541807	rs3783526	T	C	0.2946	0.6789	0.9637	0.5346	0.7157	5.11738e-16	0.980063	0.972599	1.83873e-05	0.986746	0.961906	0.00267412	8.10868	0.990195	30.2405	0.00902979	4.46261	0.713611	0.051213
Dysmenorrhea (pain severity)	Pituitary	IL1	2	113420000	113750000	1	1	1	IL1A	2_113536651_A_G_b37	113536651	rs3783543	A	G	0.2946	0.6779	0.8048	0.5245	0.7157	3.38647e-16	0.977341	0.984004	4.85048e-05	0.982422	0.908705	0.00267608	8.1587	0.990188	30.6436	0.00861047	4.21579	0.723229	0.0382113
Dysmenorrhea (pain severity)	Pituitary	IL1	2	113420000	113750000	1	1	1	IL1A	2_113540084_G_A_b37	113540084	rs2071373	G	A	0.2946	0.6789	0.9637	0.5346	0.7157	6.23556e-16	0.979157	0.96714	2.24875e-05	0.986746	0.951024	0.00267528	8.08463	0.990191	30.0478	0.00925354	4.41212	0.708583	0.0345749
Dysmenorrhea (pain severity)	Pituitary	IL1	2	113420000	113750000	1	1	1	IL1A	2_113551368_T_TTTC_b37	113551368	rs36034357	T	TTTC	0.7063	0.3231	0.1921	0.4755	0.2975	4.69628e-16	0.985509	0.974971	4.02188e-05	0.986802	0.919134	0.00267752	-8.11911	0.990183	30.3246	0.0086773	-4.26417	0.721679	0.0318549
Dysmenorrhea (pain severity)	Pituitary	IL1	2	113420000	113750000	1	1	1	IL1A	2_113553668_A_G_b37	113553668	rs10496444	A	G	0.7044	0.3231	0.1997	0.4784	0.2975	3.35003e-16	0.984374	0.984303	5.96858e-05	0.986802	0.897066	0.00268014	-8.16001	0.990173	30.6544	0.00880908	-4.16179	0.718641	0.0317805
Dysmenorrhea (pain severity)	Pituitary	IL1	2	113420000	113750000	1	1	1	IL1A	2_113547470_G_A_b37	113547470	rs3783513	G	A	0.7063	0.3221	0.1952	0.4755	0.2955	4.67505e-16	0.982788	0.975097	4.28228e-05	0.982422	0.915652	0.0026741	-8.11966	0.990195	30.3288	0.00857135	-4.24801	0.72414	0.0309858
Dysmenorrhea (pain severity)	Pituitary	IL1	2	113420000	113750000	1	1	1	IL1A	2_113551694_A_G_b37	113551694	rs4848301	A	G	0.7063	0.3231	0.1921	0.4755	0.2975	4.69628e-16	0.985509	0.974971	4.51723e-05	0.986802	0.912678	0.00267752	-8.11911	0.990183	30.3246	0.00860043	-4.23422	0.723463	0.029433
Dysmenorrhea (pain severity)	Pituitary	IL1	2	113420000	113750000	1	1	1	IL1A	2_113547809_C_T_b37	113547809	rs3783512	C	T	0.7073	0.3221	0.1952	0.4755	0.2955	4.43976e-16	0.984831	0.976523	4.85048e-05	0.982422	0.908705	0.00267601	-8.12592	0.990188	30.3793	0.00861047	-4.21579	0.723229	0.0293369
Dysmenorrhea (pain severity)	Pituitary	IL1	2	113420000	113750000	1	1	1	IL1A	2_113563361_A_G_b37	113563361	rs10167914	A	G	0.7054	0.325	0.2398	0.4741	0.318	1.93551e-16	0.993651	0.999457	0.000134337	0.96109	0.850548	0.00266908	-8.22601	0.990213	31.1891	0.00880079	-3.94598	0.718832	0.0289634
Dysmenorrhea (pain severity)	Pituitary	IL1	2	113420000	113750000	1	1	1	IL1A	2_113538782_G_A_b37	113538782	rs1533463	G	A	0.2946	0.6799	0.907	0.5274	0.7157	4.67505e-16	0.982788	0.975097	3.88583e-05	0.982384	0.921041	0.0026741	8.11966	0.990195	30.3288	0.00958668	4.27302	0.701226	0.028258
Dysmenorrhea (pain severity)	Pituitary	IL1	2	113420000	113750000	1	1	1	IL1A	2_113535395_G_T_b37	113535395	rs2071376	G	T	0.2946	0.6779	0.8048	0.5245	0.7157	4.67505e-16	0.982788	0.975097	4.85048e-05	0.982422	0.908705	0.0026741	8.11966	0.990195	30.3288	0.00861047	4.21579	0.723229	0.0278918
Dysmenorrhea (pain severity)	Pituitary	IL1	2	113420000	113750000	1	1	1	IL1A	2_113537600_A_AT_b37	113537600	rs11424837	A	AT	0.2946	0.6779	0.8048	0.5245	0.7157	4.67505e-16	0.982788	0.975097	4.85048e-05	0.982422	0.908705	0.0026741	8.11966	0.990195	30.3288	0.00861047	4.21579	0.723229	0.0278918
Dysmenorrhea (pain severity)	Pituitary	IL1	2	113420000	113750000	1	1	1	IL1A	2_113541819_T_A_b37	113541819	rs3783525	T	A	0.2946	0.6779	0.8048	0.5245	0.7157	4.67505e-16	0.982788	0.975097	4.85048e-05	0.982422	0.908705	0.0026741	8.11966	0.990195	30.3288	0.00861047	4.21579	0.723229	0.0278918
Dysmenorrhea (pain severity)	Pituitary	IL1	2	113420000	113750000	1	1	1	IL1A	2_113551105_A_G_b37	113551105	rs13027814	A	G	0.7063	0.3231	0.1921	0.4755	0.2975	4.69628e-16	0.985509	0.974971	4.85048e-05	0.986802	0.908705	0.00267752	-8.11911	0.990183	30.3246	0.00861047	-4.21579	0.723229	0.0277749
Dysmenorrhea (pain severity)	Pituitary	IL1	2	113420000	113750000	1	1	1	IL1A	2_113551716_C_T_b37	113551716	rs4848302	C	T	0.7063	0.3231	0.1921	0.4755	0.2975	4.69628e-16	0.985509	0.974971	4.85048e-05	0.986802	0.908705	0.00267752	-8.11911	0.990183	30.3246	0.00861047	-4.21579	0.723229	0.0277749
Dysmenorrhea (pain severity)	Pituitary	IL1	2	113420000	113750000	1	1	1	IL1A	2_113552678_T_A_b37	113552678	rs13009294	T	A	0.7073	0.3231	0.1989	0.4784	0.2986	4.75698e-16	0.986192	0.974617	4.85048e-05	0.986802	0.908705	0.00268007	-8.11755	0.990174	30.3122	0.00861047	-4.21579	0.723229	0.0274336
Dysmenorrhea (pain severity)	Pituitary	IL1	2	113420000	113750000	1	1	1	IL1A	2_113553165_T_G_b37	113553165	rs12711741	T	G	0.7063	0.3231	0.1989	0.4784	0.2975	4.75698e-16	0.986192	0.974617	4.85048e-05	0.986802	0.908705	0.00268007	-8.11755	0.990174	30.3122	0.00861047	-4.21579	0.723229	0.0274336
Dysmenorrhea (pain severity)	Pituitary	IL1	2	113420000	113750000	1	1	1	IL1A	2_113531715_T_TTGAA_b37	113531715	rs3783553	T	TTGAA	0.2956	0.6779	0.8048	0.5231	0.7137	5.47184e-16	0.971499	0.969715	4.19767e-05	0.982422	0.91676	0.00267478	8.10053	0.990193	30.1752	0.00863288	4.25316	0.722709	0.026722
Dysmenorrhea (pain severity)	Pituitary	IL1	2	113420000	113750000	1	1	1	IL1A	2_113534830_G_C_b37	113534830	rs3783546	G	C	0.2946	0.6779	0.8048	0.5245	0.7157	5.35691e-16	0.97848	0.971336	4.85048e-05	0.982422	0.908705	0.00267377	8.10312	0.990196	30.1959	0.00861047	4.21579	0.723229	0.0244214
Dysmenorrhea (pain severity)	Pituitary	IL1	2	113420000	113750000	1	1	1	IL1A	2_113550688_T_C_b37	113550688	rs12478842	T	C	0.7063	0.3231	0.1921	0.4755	0.2975	4.69628e-16	0.985509	0.974971	5.96858e-05	0.986802	0.897066	0.00267752	-8.11911	0.990183	30.3246	0.00880908	-4.16179	0.718641	0.022852
Dysmenorrhea (pain severity)	Pituitary	IL1	2	113420000	113750000	1	1	1	IL1A	2_113552158_G_A_b37	113552158	rs10496445	G	A	0.7063	0.3231	0.1921	0.4755	0.2975	4.69628e-16	0.985509	0.974971	6.13259e-05	0.986802	0.895538	0.00267752	-8.11911	0.990183	30.3246	0.00874898	-4.1547	0.720023	0.0225856
Dysmenorrhea (pain severity)	Pituitary	IL1	2	113420000	113750000	1	1	1	IL1A	2_113538490_A_G_b37	113538490	rs1969294	A	G	0.2946	0.6779	0.8026	0.5245	0.7157	4.67505e-16	0.982788	0.975097	6.17877e-05	0.982422	0.895115	0.0026741	8.11966	0.990195	30.3288	0.00895249	4.15274	0.715365	0.0218395
Dysmenorrhea (pain severity)	Pituitary	IL1	2	113420000	113750000	1	1	1	IL1A	2_113529183_C_T_b37	113529183	rs6542095	C	T	0.2946	0.6779	0.8048	0.5245	0.7157	7.05378e-16	0.972617	0.960775	4.85048e-05	0.982422	0.908705	0.00271226	8.06958	0.990057	29.9299	0.00861047	4.21579	0.723229	0.0187182
Dysmenorrhea (pain severity)	Pituitary	IL1	2	113420000	113750000	1	1	1	IL1A	2_113543577_G_A_b37	113543577	rs3783521	G	A	0.7063	0.3211	0.0363	0.4654	0.2955	1.53774e-15	0.978018	0.942206	1.83873e-05	0.986746	0.961906	0.00267707	-7.97388	0.990184	29.1674	0.00902979	-4.46261	0.713611	0.0175114
Dysmenorrhea (pain severity)	Pituitary	IL1	2	113420000	113750000	1	1	1	IL1A	2_113540205_G_T_b37	113540205	rs1609682	G	T	0.2946	0.6779	0.8048	0.5245	0.7157	7.94665e-16	0.980242	0.960442	4.85048e-05	0.982422	0.908705	0.00268539	8.05502	0.990154	29.8119	0.00861047	4.21579	0.723229	0.0166343
Dysmenorrhea (pain severity)	Pituitary	IL1	2	113420000	113750000	1	1	1	IL1A	2_113532885_G_T_b37	113532885	rs3783550	G	T	0.2946	0.6779	0.8048	0.5245	0.7157	8.77083e-16	0.978438	0.957716	4.85048e-05	0.982422	0.908705	0.00268251	8.04294	0.990165	29.7154	0.00861047	4.21579	0.723229	0.0151047
Dysmenorrhea (pain severity)	Pituitary	IL1	2	113420000	113750000	1	1	1	IL1A	2_113538779_G_A_b37	113538779	rs3783533	G	A	0.2946	0.6789	0.8048	0.5245	0.7157	4.67505e-16	0.982788	0.975097	0.000100035	0.978076	0.867645	0.0026741	8.11966	0.990195	30.3288	0.00910126	4.02529	0.711997	0.0147247
Dysmenorrhea (pain severity)	Pituitary	IL1	2	113420000	113750000	1	1	1	IL1A	2_113533263_T_TG_b37	113533263	rs3783549	T	TG	0.2937	0.6779	0.8033	0.5259	0.7137	6.59045e-16	0.977827	0.956436	8.06466e-05	0.982422	0.88	0.00267962	8.07788	0.990175	29.9941	0.00865092	4.08261	0.72229	0.0133015
Dysmenorrhea (pain severity)	Pituitary	IL1	2	113420000	113750000	1	1	1	IL1A	2_113568847_G_C_b37	113568847	rs4402765	G	C	0.6984	0.3221	0.0802	0.4568	0.3272	9.88905e-16	0.979192	0.954401	8.75274e-05	0.965188	0.875319	0.00264061	-8.02823	0.990317	29.5955	0.00917567	-4.0609	0.710324	0.00775121
Dysmenorrhea (pain severity)	Pituitary	IL1	2	113420000	113750000	1	1	1	IL1A	2_113538326_AATC_A_b37	113538326	rs3783537	AATC	A	0.2946	0.6779	0.8018	0.5245	0.7157	4.67505e-16	0.982788	0.975097	0.00036342	0.982422	0.791025	0.0026741	8.11966	0.990195	30.3288	0.00926427	3.66983	0.708343	0.00545999
Dysmenorrhea (pain severity)	Pituitary	IL1	2	113420000	113750000	1	1	1	IL1A	2_113569920_A_T_b37	113569920	rs12471565	A	T	0.6994	0.3221	0.0809	0.4582	0.3262	1.55082e-15	0.956449	0.933562	8.75274e-05	0.965188	0.875319	0.0026157	-7.97283	0.990407	29.1547	0.00917567	-4.0609	0.710324	0.00498835
Dysmenorrhea (pain severity)	Pituitary	IL1	2	113420000	113750000	1	1	1	IL1A	2_113560278_CT_C_b37	113560278	rs35245585	CT	C	0.7044	0.327	0.2466	0.4784	0.32	2.24978e-16	0.990935	0.995301	0.00122923	0.969425	0.71363	0.00267488	-8.20796	0.990192	31.0426	0.0109698	-3.31077	0.672247	0.00399132
Dysmenorrhea (pain severity)	Pituitary	IL1	2	113420000	113750000	1	1	1	IL1A	2_113558886_A_G_b37	113558886	rs11676014	A	G	0.2937	0.5507	0.4826	0.4265	0.5481	3.2553e-16	0.986419	0.985095	0.0704767	0.607482	0.393392	0.0026834	8.16347	0.990161	30.6826	0.00711555	1.82508	0.759736	0.000212205
Dysmenorrhea (pain severity)	Pituitary	IL1	2	113420000	113750000	1	1	1	IL1A	2_113555592_C_T_b37	113555592	rs11687624	C	T	0.2927	0.5547	0.4985	0.4265	0.5542	8.27417e-16	0.981913	0.959326	0.0277974	0.616709	0.480073	0.00268824	8.05008	0.990144	29.7727	0.00714745	2.22722	0.758919	0.000158597
Dysmenorrhea (pain severity)	Pituitary	IL1	2	113420000	113750000	1	1	1	IL1A	2_113576726_C_G_b37	113576726	rs35145107	C	G	0.6905	0.335	0.0393	0.464	0.3333	1.32539e-13	0.744286	0.804595	0.000203186	0.910772	0.826155	0.0025866	-7.4036	0.990513	24.8177	0.00978489	-3.83281	0.69692	3.18986e-05
Dysmenorrhea (pain severity)	Pituitary	IL1	2	113420000	113750000	1	1	1	IL1A	2_113486637_A_G_b37	113486637	rs58694576	A	G	0.7163	0.4672	0.3986	0.5648	0.4397	1.03051e-10	0.669296	0.624255	0.00114918	0.466261	0.71806	0.00295904	-6.46241	0.989162	18.3927	0.00742253	-3.33132	0.751942	1.81467e-08
Dysmenorrhea (pain severity)	Pituitary	IL1	2	113420000	113750000	1	1	1	IL1A	2_113488188_G_A_b37	113488188	rs13015273	G	A	0.7173	0.508	0.2171	0.5865	0.4652	7.45433e-11	0.661014	0.63763	0.00205895	0.392571	0.679053	0.00298367	-6.51122	0.989073	18.7081	0.00778674	-3.15035	0.742899	1.55792e-08
Dysmenorrhea (pain severity)	Pituitary	IL1	2	113420000	113750000	1	1	1	IL1A	2_113488220_C_T_b37	113488220	rs13016817	C	T	0.7173	0.508	0.2179	0.5865	0.4642	7.45433e-11	0.661014	0.63763	0.00205895	0.392571	0.679053	0.00298367	-6.51122	0.989073	18.7081	0.00778674	-3.15035	0.742899	1.55792e-08
Dysmenorrhea (pain severity)	Pituitary	IL1	2	113420000	113750000	1	1	1	IL1A	2_113523454_C_A_b37	113523454	rs4848299	C	A	0.0734	0.2873	0.4024	0.2767	0.3282	1.35587e-11	0.309561	0.555399	0.12692	0.19013	0.331302	0.0057502	6.76255	0.979152	20.4541	0.00978374	1.53702	0.696945	5.53348e-09
Dysmenorrhea (pain severity)	Pituitary	IL1	2	113420000	113750000	1	1	1	IL1A	2_113540177_C_T_b37	113540177	rs1894399	C	T	0.0734	0.2873	0.4002	0.2767	0.3272	1.33445e-11	0.307178	0.559962	0.142235	0.19013	0.318414	0.00583506	6.76485	0.97885	20.4696	0.00967028	1.47723	0.699403	5.27072e-09
Dysmenorrhea (pain severity)	Pituitary	IL1	2	113420000	113750000	1	1	1	IL1A	2_113527660_G_T_b37	113527660	rs7570215	G	T	0.0734	0.2873	0.4024	0.2767	0.3272	1.35587e-11	0.309561	0.555399	0.142235	0.19013	0.318414	0.0057502	6.76255	0.979152	20.4541	0.00967028	1.47723	0.699403	5.18942e-09
Dysmenorrhea (pain severity)	Pituitary	IL1	2	113420000	113750000	1	1	1	IL1A	2_113527906_T_C_b37	113527906	rs4848300	T	C	0.0734	0.2873	0.4024	0.2767	0.3272	1.35587e-11	0.309561	0.555399	0.142235	0.19013	0.318414	0.0057502	6.76255	0.979152	20.4541	0.00967028	1.47723	0.699403	5.18942e-09
Dysmenorrhea (pain severity)	Pituitary	IL1	2	113420000	113750000	1	1	1	IL1A	2_113528625_A_G_b37	113528625	rs6542094	A	G	0.0734	0.2873	0.4024	0.2767	0.3272	1.35587e-11	0.309561	0.555399	0.142235	0.19013	0.318414	0.0057502	6.76255	0.979152	20.4541	0.00967028	1.47723	0.699403	5.18942e-09
Dysmenorrhea (pain severity)	Pituitary	IL1	2	113420000	113750000	1	1	1	IL1A	2_113544434_A_G_b37	113544434	rs1878321	A	G	0.0724	0.2873	0.4221	0.2767	0.316	1.35587e-11	0.309561	0.555399	0.142235	0.19013	0.318414	0.0057502	6.76255	0.979152	20.4541	0.00967028	1.47723	0.699403	5.18942e-09
Dysmenorrhea (pain severity)	Pituitary	IL1	2	113420000	113750000	1	1	1	IL1A	2_113544826_G_A_b37	113544826	rs1878319	G	A	0.0724	0.2873	0.4228	0.2767	0.317	1.35587e-11	0.309561	0.555399	0.142235	0.19013	0.318414	0.0057502	6.76255	0.979152	20.4541	0.00967028	1.47723	0.699403	5.18942e-09
Dysmenorrhea (pain severity)	Pituitary	IL1	2	113420000	113750000	1	1	1	IL1A	2_113543273_G_A_b37	113543273	rs1800794	G	A	0.0724	0.2863	0.0242	0.2406	0.316	9.70581e-12	0.308648	0.559532	0.287334	0.191434	0.230365	0.00576066	6.8108	0.979114	20.7747	0.0114614	1.06874	0.662517	5.15729e-09
Dysmenorrhea (pain severity)	Pituitary	IL1	2	113420000	113750000	1	1	1	IL1A	2_113529210_TTATTA_T_b37	113529210	rs142380510	TTATTA	T	0.0734	0.2873	0.4024	0.2767	0.3262	1.35587e-11	0.309561	0.555399	0.144675	0.19013	0.316461	0.0057502	6.76255	0.979152	20.4541	0.00981276	1.46817	0.696319	5.15039e-09
Dysmenorrhea (pain severity)	Pituitary	IL1	2	113420000	113750000	1	1	1	IL1A	2_113524795_T_C_b37	113524795	rs6542090	T	C	0.0734	0.2873	0.4024	0.2767	0.3272	1.35587e-11	0.309561	0.555399	0.188225	0.19013	0.285254	0.0057502	6.76255	0.979152	20.4541	0.0101891	1.32339	0.688303	4.50129e-09
Dysmenorrhea (pain severity)	Pituitary	IL1	2	113420000	113750000	1	1	1	IL1A	2_113525311_G_A_b37	113525311	rs6542091	G	A	0.0734	0.2873	0.4024	0.2767	0.3272	1.35587e-11	0.309561	0.555399	0.19693	0.19013	0.279685	0.0057502	6.76255	0.979152	20.4541	0.0100788	1.29755	0.690634	4.38974e-09
Dysmenorrhea (pain severity)	Pituitary	IL1	2	113420000	113750000	1	1	1	IL1A	2_113528322_C_G_b37	113528322	rs6542092	C	G	0.0734	0.2873	0.4024	0.2767	0.3272	1.35587e-11	0.309561	0.555399	0.19693	0.19013	0.279685	0.0057502	6.76255	0.979152	20.4541	0.0100788	1.29755	0.690634	4.38974e-09
Dysmenorrhea (pain severity)	Pituitary	IL1	2	113420000	113750000	1	1	1	IL1A	2_113528536_G_A_b37	113528536	rs6542093	G	A	0.0734	0.2873	0.4002	0.2767	0.3272	1.35587e-11	0.309561	0.555399	0.19693	0.19013	0.279685	0.0057502	6.76255	0.979152	20.4541	0.0100788	1.29755	0.690634	4.38974e-09
Dysmenorrhea (pain severity)	Pituitary	IL1	2	113420000	113750000	1	1	1	IL1A	2_113544467_T_C_b37	113544467	rs1878320	T	C	0.0724	0.2873	0.4221	0.2767	0.316	1.35587e-11	0.309561	0.555399	0.19693	0.19013	0.279685	0.0057502	6.76255	0.979152	20.4541	0.0100788	1.29755	0.690634	4.38974e-09
Dysmenorrhea (pain severity)	Pituitary	IL1	2	113420000	113750000	1	1	1	IL1A	2_113538553_C_T_b37	113538553	rs697	C	T	0.0734	0.2873	0.1679	0.2666	0.3272	1.35587e-11	0.309561	0.555399	0.213231	0.19013	0.269733	0.0057502	6.76255	0.979152	20.4541	0.010082	1.25138	0.690566	4.21516e-09
Dysmenorrhea (pain severity)	Pituitary	IL1	2	113420000	113750000	1	1	1	IL1A	2_113529837_A_G_b37	113529837	rs3783559	A	G	0.0734	0.2873	0.3238	0.2752	0.3272	1.35587e-11	0.309561	0.555399	0.211982	0.19013	0.270475	0.0057502	6.76255	0.979152	20.4541	0.00988285	1.25482	0.694812	4.21268e-09
Dysmenorrhea (pain severity)	Pituitary	IL1	2	113420000	113750000	1	1	1	IL1A	2_113537339_A_G_b37	113537339	rs2856841	A	G	0.0734	0.2873	0.1142	0.2579	0.3272	1.35587e-11	0.309561	0.555399	0.224294	0.19013	0.263292	0.0057502	6.76255	0.979152	20.4541	0.010537	1.2215	0.681054	4.14216e-09
Dysmenorrhea (pain severity)	Pituitary	IL1	2	113420000	113750000	1	1	1	IL1A	2_113544339_C_T_b37	113544339	rs3783520	C	T	0.0724	0.2873	0.1467	0.2579	0.316	1.35587e-11	0.309561	0.555399	0.224294	0.19013	0.263292	0.0057502	6.76255	0.979152	20.4541	0.010537	1.2215	0.681054	4.14216e-09
Dysmenorrhea (pain severity)	Pituitary	IL1	2	113420000	113750000	1	1	1	IL1A	2_113485385_C_CA_b37	113485385	rs55837393	C	CA	0.7143	0.4573	0.1899	0.536	0.4305	9.79495e-10	0.648041	0.549046	0.000429656	0.413902	0.780709	0.00292575	-6.11272	0.989282	16.2145	0.00794223	-3.62197	0.739105	4.1418e-09
Dysmenorrhea (pain severity)	Pituitary	IL1	2	113420000	113750000	1	1	1	IL1A	2_113523463_G_C_b37	113523463	rs4849119	G	C	0.0734	0.2873	0.1672	0.2666	0.3282	1.35587e-11	0.309561	0.555399	0.222623	0.19013	0.264249	0.0057502	6.76255	0.979152	20.4541	0.0101228	1.22594	0.689702	4.12749e-09
Dysmenorrhea (pain severity)	Pituitary	IL1	2	113420000	113750000	1	1	1	IL1A	2_113529240_T_C_b37	113529240	rs11677416	T	C	0.0734	0.2873	0.1672	0.2666	0.3272	1.35587e-11	0.309561	0.555399	0.246021	0.19013	0.251277	0.0057502	6.76255	0.979152	20.4541	0.0101371	1.16576	0.6894	3.92873e-09
Dysmenorrhea (pain severity)	Pituitary	IL1	2	113420000	113750000	1	1	1	IL1A	2_113525745_A_G_b37	113525745	rs34015482	A	G	0.0734	0.2873	0.1672	0.2666	0.3272	1.35587e-11	0.309561	0.555399	0.245559	0.19013	0.251526	0.0057502	6.76255	0.979152	20.4541	0.00998211	1.16691	0.692689	3.92027e-09
Dysmenorrhea (pain severity)	Pituitary	IL1	2	113420000	113750000	1	1	1	IL1A	2_113527706_G_T_b37	113527706	rs72825514	G	T	0.0734	0.2873	0.1672	0.2666	0.3272	1.35587e-11	0.309561	0.555399	0.245559	0.19013	0.251526	0.0057502	6.76255	0.979152	20.4541	0.00998211	1.16691	0.692689	3.92027e-09
Dysmenorrhea (pain severity)	Pituitary	IL1	2	113420000	113750000	1	1	1	IL1A	2_113530099_C_T_b37	113530099	rs1040193	C	T	0.0734	0.2873	0.1672	0.2666	0.3282	1.35587e-11	0.309561	0.555399	0.245559	0.19013	0.251526	0.0057502	6.76255	0.979152	20.4541	0.00998211	1.16691	0.692689	3.92027e-09
Dysmenorrhea (pain severity)	Pituitary	IL1	2	113420000	113750000	1	1	1	IL1A	2_113537223_C_A_b37	113537223	rs17561	C	A	0.0734	0.2873	0.1672	0.2666	0.3272	1.35587e-11	0.309561	0.555399	0.245559	0.19013	0.251526	0.0057502	6.76255	0.979152	20.4541	0.00998211	1.16691	0.692689	3.92027e-09
Dysmenorrhea (pain severity)	Pituitary	IL1	2	113420000	113750000	1	1	1	IL1A	2_113545185_A_G_b37	113545185	rs1878318	A	G	0.0724	0.2873	0.1989	0.2666	0.316	1.35587e-11	0.309561	0.555399	0.245559	0.19013	0.251526	0.0057502	6.76255	0.979152	20.4541	0.00998211	1.16691	0.692689	3.92027e-09
Dysmenorrhea (pain severity)	Pituitary	IL1	2	113420000	113750000	1	1	1	IL1A	2_113531024_C_T_b37	113531024	rs1516789	C	T	0.0734	0.2873	0.2632	0.2709	0.3272	1.35587e-11	0.309561	0.555399	0.250847	0.19013	0.248715	0.0057502	6.76255	0.979152	20.4541	0.0103592	1.15387	0.68474	3.9085e-09
Dysmenorrhea (pain severity)	Pituitary	IL1	2	113420000	113750000	1	1	1	IL1A	2_113548454_C_G_b37	113548454	rs7583261	C	G	0.0734	0.2873	0.3525	0.2752	0.3139	1.50092e-11	0.309865	0.55403	0.208826	0.19013	0.272364	0.0057502	6.74781	0.979152	20.3566	0.00992102	1.26359	0.693994	3.85352e-09
Dysmenorrhea (pain severity)	Pituitary	IL1	2	113420000	113750000	1	1	1	IL1A	2_113552737_T_C_b37	113552737	rs4848304	T	C	0.0734	0.2873	0.1732	0.2637	0.3139	1.50092e-11	0.309865	0.55403	0.224294	0.19013	0.263292	0.0057502	6.74781	0.979152	20.3566	0.010537	1.2215	0.681054	3.75748e-09
Dysmenorrhea (pain severity)	Pituitary	IL1	2	113420000	113750000	1	1	1	IL1A	2_113525912_C_A_b37	113525912	rs61381693	C	A	0.0734	0.2873	0.1399	0.2622	0.3272	1.35587e-11	0.309561	0.555399	0.30311	0.19013	0.222926	0.0057502	6.76255	0.979152	20.4541	0.0111852	1.03423	0.66795	3.63457e-09
Dysmenorrhea (pain severity)	Pituitary	IL1	2	113420000	113750000	1	1	1	IL1A	2_113552698_A_G_b37	113552698	rs4848303	A	G	0.0734	0.2873	0.1944	0.2637	0.3139	1.50092e-11	0.309865	0.55403	0.246021	0.19013	0.251277	0.0057502	6.74781	0.979152	20.3566	0.0101371	1.16576	0.6894	3.56387e-09
Dysmenorrhea (pain severity)	Pituitary	IL1	2	113420000	113750000	1	1	1	IL1A	2_113535438_C_T_b37	113535438	rs2071375	C	T	0.0734	0.2873	0.1672	0.2666	0.3272	1.35587e-11	0.309561	0.555399	0.327351	0.19013	0.211988	0.0057502	6.76255	0.979152	20.4541	0.0105541	0.983481	0.680703	3.46558e-09
Dysmenorrhea (pain severity)	Pituitary	IL1	2	113420000	113750000	1	1	1	IL1A	2_113547425_A_G_b37	113547425	rs3783514	A	G	0.0724	0.2873	0.1997	0.2666	0.316	1.35587e-11	0.309561	0.555399	0.327351	0.19013	0.211988	0.0057502	6.76255	0.979152	20.4541	0.0105541	0.983481	0.680703	3.46558e-09
Dysmenorrhea (pain severity)	Pituitary	IL1	2	113420000	113750000	1	1	1	IL1A	2_113538604_T_A_b37	113538604	rs2856840	T	A	0.0734	0.2873	0.3699	0.2767	0.3272	1.35587e-11	0.309561	0.555399	0.501344	0.19013	0.14537	0.0057502	6.76255	0.979152	20.4541	0.0108304	0.674419	0.67506	2.93281e-09
Dysmenorrhea (pain severity)	Pituitary	IL1	2	113420000	113750000	1	1	1	IL1A	2_113531291_G_A_b37	113531291	rs1516790	G	A	0.0734	0.2873	0.3722	0.2767	0.3282	2.38834e-11	0.308131	0.546287	0.157323	0.19013	0.306732	0.0057714	6.68007	0.979076	19.9114	0.00972892	1.42303	0.698131	2.85702e-09
Dysmenorrhea (pain severity)	Pituitary	IL1	2	113420000	113750000	1	1	1	IL1A	2_113553824_A_T_b37	113553824	rs59674541	A	T	0.0734	0.2873	0.3404	0.2695	0.3149	1.50092e-11	0.309865	0.55403	0.436378	0.19013	0.168329	0.0057502	6.74781	0.979152	20.3566	0.0108335	0.780933	0.674997	2.80356e-09
Dysmenorrhea (pain severity)	Pituitary	IL1	2	113420000	113750000	1	1	1	IL1A	2_113542960_G_A_b37	113542960	rs1800587	G	A	0.0724	0.2873	0.4039	0.2752	0.3149	2.52466e-11	0.307909	0.545532	0.157323	0.19013	0.306732	0.00578834	6.67193	0.979016	19.8583	0.00972892	1.42303	0.698131	2.70926e-09
Dysmenorrhea (pain severity)	Pituitary	IL1	2	113420000	113750000	1	1	1	IL1A	2_113563362_T_C_b37	113563362	rs12613067	T	C	0.0853	0.3091	0.267	0.2839	0.318	2.37248e-11	0.401548	0.592639	0.214749	0.209018	0.268835	0.00466419	6.68104	0.983022	19.9013	0.00906308	1.24721	0.712858	2.36863e-09
Dysmenorrhea (pain severity)	Pituitary	IL1	2	113420000	113750000	1	1	1	IL1A	2_113541925_G_A_b37	113541925	rs2856837	G	A	0.0734	0.2873	0.1989	0.2666	0.3272	2.05897e-11	0.308512	0.549396	0.327351	0.19013	0.211988	0.00576093	6.70178	0.979114	20.0536	0.0105541	0.983481	0.680703	2.32186e-09
Dysmenorrhea (pain severity)	Pituitary	IL1	2	113420000	113750000	1	1	1	IL1A	2_113532083_A_G_b37	113532083	rs2856836	A	G	0.0734	0.2873	0.1672	0.2666	0.3272	2.26881e-11	0.308485	0.547003	0.359192	0.19013	0.198398	0.00575569	6.68759	0.979132	19.9605	0.011777	0.920436	0.656416	2.0851e-09
Dysmenorrhea (pain severity)	Pituitary	IL1	2	113420000	113750000	1	1	1	IL1A	2_113532236_T_C_b37	113532236	rs1304037	T	C	0.0734	0.2873	0.4002	0.2767	0.3272	2.84277e-11	0.30803	0.54386	0.215615	0.19013	0.268324	0.00576093	6.65449	0.979114	19.7444	0.0101338	1.24485	0.689468	2.06324e-09
Dysmenorrhea (pain severity)	Pituitary	IL1	2	113420000	113750000	1	1	1	IL1A	2_113568176_C_T_b37	113568176	rs12997898	C	T	0.5149	0.1193	0.0038	0.2017	0.2209	5.90457e-11	0.542631	0.628149	0.0361425	0.295124	0.456771	0.00219087	-6.54613	0.991953	18.8423	0.0194591	-2.11911	0.536236	1.99884e-09
Dysmenorrhea (pain severity)	Pituitary	IL1	2	113420000	113750000	1	1	1	IL1A	2_113559363_A_G_b37	113559363	rs72825532	A	G	0.0853	0.3062	0.025	0.2522	0.3088	4.21106e-11	0.398002	0.582426	0.212161	0.208303	0.270367	0.00470429	6.59645	0.982879	19.3504	0.00972535	1.25432	0.698208	1.39246e-09
Dysmenorrhea (pain severity)	Pituitary	IL1	2	113420000	113750000	1	1	1	IL1A	2_113558443_A_G_b37	113558443	rs7368808	A	G	0.0853	0.3072	0.171	0.2738	0.3098	5.50722e-11	0.398969	0.578563	0.321051	0.207067	0.214777	0.00469548	6.55654	0.98291	19.0921	0.00943795	0.996421	0.704491	8.71748e-10
Dysmenorrhea (pain severity)	Pituitary	IL1	2	113420000	113750000	1	1	1	IL1A	2_113572357_T_C_b37	113572357	rs12469600	T	C	0.0833	0.2475	0.1331	0.2392	0.2914	1.26082e-10	0.372272	0.557134	0.209936	0.163978	0.271698	0.00472111	6.43182	0.982819	18.2968	0.0104432	1.2605	0.682994	4.94325e-10
Dysmenorrhea (pain severity)	Pituitary	IL1	2	113420000	113750000	1	1	1	IL1A	2_113486879_T_A_b37	113486879	rs12463996	T	A	0.6925	0.4672	0.0514	0.5274	0.4397	1.01945e-08	0.596834	0.47885	0.00038403	0.460601	0.787636	0.00282035	-5.72746	0.989665	13.9463	0.00774715	-3.65411	0.743872	4.78055e-10
Dysmenorrhea (pain severity)	Pituitary	IL1	2	113420000	113750000	1	1	1	IL1A	2_113521157_C_G_b37	113521157	rs7591704	C	G	0.3185	0.4871	0.8343	0.4409	0.5869	4.17032e-09	0.586406	0.515615	0.00126113	0.408136	0.711942	0.00282713	5.87729	0.98964	14.8075	0.00749686	3.30294	0.750079	4.65817e-10
Dysmenorrhea (pain severity)	Pituitary	IL1	2	113420000	113750000	1	1	1	IL1A	2_113516821_C_CA_b37	113516821	rs11448204	C	CA	0.3105	0.493	0.9402	0.4467	0.5378	1.03321e-08	0.588036	0.481471	0.000434968	0.394354	0.779948	0.0028409	5.72518	0.98959	13.9358	0.00765251	3.61844	0.746207	4.34162e-10
Dysmenorrhea (pain severity)	Pituitary	IL1	2	113420000	113750000	1	1	1	IL1A	2_113500941_G_A_b37	113500941	rs2862226	G	A	0.6895	0.507	0.056	0.5533	0.4632	9.23308e-09	0.588239	0.485648	0.00065187	0.394354	0.754607	0.0028409	-5.74425	0.98959	14.0439	0.00759964	-3.50088	0.747517	3.55941e-10
Dysmenorrhea (pain severity)	Pituitary	IL1	2	113420000	113750000	1	1	1	IL1A	2_113491379_G_A_b37	113491379	rs55762606	G	A	0.6925	0.507	0.0424	0.5504	0.4632	9.23308e-09	0.588239	0.485648	0.00067439	0.429037	0.752452	0.0028409	-5.74425	0.98959	14.0439	0.00777312	-3.49087	0.743234	3.40679e-10
Dysmenorrhea (pain severity)	Pituitary	IL1	2	113420000	113750000	1	1	1	IL1A	2_113486941_C_T_b37	113486941	rs12475027	C	T	0.6925	0.4672	0.2133	0.5389	0.4397	9.41754e-09	0.597197	0.481611	0.000673063	0.460601	0.752577	0.00282336	-5.7409	0.989654	14.0229	0.00781159	-3.49146	0.74229	3.32781e-10
Dysmenorrhea (pain severity)	Pituitary	IL1	2	113420000	113750000	1	1	1	IL1A	2_113512841_T_C_b37	113512841	rs13026263	T	C	0.6895	0.507	0.056	0.5519	0.4632	1.03321e-08	0.588036	0.481471	0.00065187	0.394354	0.754607	0.0028409	-5.72518	0.98959	13.9358	0.00759964	-3.50088	0.747517	3.19444e-10
Dysmenorrhea (pain severity)	Pituitary	IL1	2	113420000	113750000	1	1	1	IL1A	2_113513504_A_G_b37	113513504	rs4848298	A	G	0.6895	0.507	0.056	0.5519	0.4632	1.03321e-08	0.588036	0.481471	0.00065187	0.394354	0.754607	0.0028409	-5.72518	0.98959	13.9358	0.00759964	-3.50088	0.747517	3.19444e-10
Dysmenorrhea (pain severity)	Pituitary	IL1	2	113420000	113750000	1	1	1	IL1A	2_113517944_T_C_b37	113517944	rs10200192	T	C	0.3105	0.494	0.944	0.4481	0.5368	1.03321e-08	0.588036	0.481471	0.00065187	0.393996	0.754607	0.0028409	5.72518	0.98959	13.9358	0.00759964	3.50088	0.747517	3.19444e-10
Dysmenorrhea (pain severity)	Pituitary	IL1	2	113420000	113750000	1	1	1	IL1A	2_113520678_G_T_b37	113520678	rs6712572	G	T	0.3105	0.493	0.9448	0.4481	0.5378	1.03321e-08	0.588036	0.481471	0.00065187	0.394354	0.754607	0.0028409	5.72518	0.98959	13.9358	0.00759964	3.50088	0.747517	3.19444e-10
Dysmenorrhea (pain severity)	Pituitary	IL1	2	113420000	113750000	1	1	1	IL1A	2_113518868_G_T_b37	113518868	rs13382217	G	T	0.3105	0.493	0.944	0.4481	0.5368	1.03321e-08	0.588036	0.481471	0.000681857	0.394354	0.751753	0.0028409	5.72518	0.98959	13.9358	0.00759831	3.48763	0.74755	3.08625e-10
Dysmenorrhea (pain severity)	Pituitary	IL1	2	113420000	113750000	1	1	1	IL1A	2_113491186_G_C_b37	113491186	rs13036237	G	C	0.6925	0.5089	0.0552	0.5519	0.4642	9.23308e-09	0.588239	0.485648	0.000997406	0.390794	0.727311	0.0028409	-5.74425	0.98959	14.0439	0.00764883	-3.37424	0.746298	2.5591e-10
Dysmenorrhea (pain severity)	Pituitary	IL1	2	113420000	113750000	1	1	1	IL1A	2_113491306_G_C_b37	113491306	rs17649681	G	C	0.6915	0.508	0.0552	0.5519	0.4632	9.23308e-09	0.588239	0.485648	0.000997406	0.392571	0.727311	0.0028409	-5.74425	0.98959	14.0439	0.00764883	-3.37424	0.746298	2.5591e-10
Dysmenorrhea (pain severity)	Pituitary	IL1	2	113420000	113750000	1	1	1	IL1A	2_113491565_A_G_b37	113491565	rs13019249	A	G	0.6925	0.508	0.0552	0.5519	0.4632	9.23308e-09	0.588239	0.485648	0.000997406	0.392571	0.727311	0.0028409	-5.74425	0.98959	14.0439	0.00764883	-3.37424	0.746298	2.5591e-10
Dysmenorrhea (pain severity)	Pituitary	IL1	2	113420000	113750000	1	1	1	IL1A	2_113498566_A_G_b37	113498566	rs3811040	A	G	0.6895	0.508	0.056	0.5519	0.4632	9.23308e-09	0.588239	0.485648	0.000997406	0.392571	0.727311	0.0028409	-5.74425	0.98959	14.0439	0.00764883	-3.37424	0.746298	2.5591e-10
Dysmenorrhea (pain severity)	Pituitary	IL1	2	113420000	113750000	1	1	1	IL1A	2_113498754_G_A_b37	113498754	rs3827761	G	A	0.6895	0.508	0.056	0.5519	0.4622	9.23308e-09	0.588239	0.485648	0.000997406	0.392571	0.727311	0.0028409	-5.74425	0.98959	14.0439	0.00764883	-3.37424	0.746298	2.5591e-10
Dysmenorrhea (pain severity)	Pituitary	IL1	2	113420000	113750000	1	1	1	IL1A	2_113493071_TTTTC_T_b37	113493071	rs148989119	TTTTC	T	0.6865	0.507	0.0552	0.5504	0.4611	8.03312e-09	0.586911	0.491409	0.00151982	0.397472	0.699552	0.00283904	-5.76776	0.989597	14.1777	0.00784006	-3.24546	0.741594	2.09527e-10
Dysmenorrhea (pain severity)	Pituitary	IL1	2	113420000	113750000	1	1	1	IL1A	2_113520530_T_A_b37	113520530	rs7607470	T	A	0.3105	0.492	0.6573	0.4366	0.5368	9.62677e-09	0.5884	0.483965	0.0017987	0.394718	0.68823	0.00284353	5.73718	0.98958	14.0041	0.00715564	3.19293	0.758709	1.63831e-10
Dysmenorrhea (pain severity)	Pituitary	IL1	2	113420000	113750000	1	1	1	IL1A	2_113507189_GA_G_b37	113507189	rs553241207;rs11348915	GA	G	0.6865	0.507	0.056	0.5519	0.4632	1.71293e-08	0.586166	0.462756	0.00090994	0.393243	0.733262	0.00283384	-5.63875	0.989616	13.4489	0.00858762	-3.40185	0.723761	1.3862e-10
Dysmenorrhea (pain severity)	Pituitary	IL1	2	113420000	113750000	1	1	1	IL1A	2_113489255_C_T_b37	113489255	rs12622683	C	T	0.6925	0.5099	0.4017	0.5735	0.4632	6.77833e-09	0.588931	0.496614	0.00477309	0.388114	0.619826	0.00284992	-5.79633	0.989557	14.3424	0.00737472	-2.87558	0.753145	1.09391e-10
Dysmenorrhea (pain severity)	Pituitary	IL1	2	113420000	113750000	1	1	1	IL1A	2_113486079_C_T_b37	113486079	rs908551	C	T	0.6925	0.4612	0.1997	0.5346	0.4397	1.01945e-08	0.596834	0.47885	0.00269124	0.452209	0.6606	0.00282035	-5.72746	0.989665	13.9463	0.00810146	-3.06475	0.735259	1.07019e-10
Dysmenorrhea (pain severity)	Pituitary	IL1	2	113420000	113750000	1	1	1	IL1A	2_113491106_A_G_b37	113491106	rs13013602	A	G	0.6925	0.501	0.1808	0.5591	0.4632	9.23308e-09	0.588239	0.485648	0.00330985	0.3685	0.646089	0.0028409	-5.74425	0.98959	14.0439	0.00769955	-2.99742	0.745044	1.0414e-10
Dysmenorrhea (pain severity)	Pituitary	IL1	2	113420000	113750000	1	1	1	IL1A	2_113497295_A_G_b37	113497295	rs4849118	A	G	0.6895	0.508	0.1815	0.5591	0.4622	9.23308e-09	0.588239	0.485648	0.00731388	0.392571	0.588173	0.0028409	-5.74425	0.98959	14.0439	0.00772657	-2.72873	0.744378	5.86402e-11
Dysmenorrhea (pain severity)	Pituitary	IL1	2	113420000	113750000	1	1	1	IL1A	2_113691926_T_C_b37	113691926	rs4848309	T	C	0.5754	0.6581	0.4554	0.4611	0.5368	0.000389649	0.049356	0.146692	6.47957e-05	0.39016	0.89243	0.00212201	-3.547	0.992204	3.8145	0.00838996	4.14028	0.728392	7.02291e-14
Dysmenorrhea (pain severity)	Pituitary	IL1	2	113420000	113750000	1	1	1	IL1A	2_113693878_C_G_b37	113693878	rs2708931	C	G	0.5724	0.6541	0.4811	0.4625	0.5235	0.00164066	0.0225133	0.0951821	1.12375e-05	0.406844	0.988204	0.00205147	-3.14858	0.992461	2.47558	0.00875372	4.58461	0.719914	7.0176e-14
Dysmenorrhea (pain severity)	Pituitary	IL1	2	113420000	113750000	1	1	1	IL1A	2_113691288_T_C_b37	113691288	rs4387792	T	C	0.5754	0.6501	0.4418	0.4582	0.5317	0.000491589	0.0495856	0.144207	0.000220838	0.406362	0.821184	0.00212209	-3.4853	0.992203	3.59926	0.00876276	3.80975	0.719706	2.07432e-14
Dysmenorrhea (pain severity)	Pituitary	IL1	2	113420000	113750000	1	1	1	IL1A	2_113553426_A_G_b37	113553426	rs6746923	A	G	0.7798	0.6103	0.5908	0.7522	0.6125	3.15604e-05	0.536929	0.145196	0.018018	0.306648	0.516922	0.0037968	-4.1619	0.986136	6.40143	0.00812803	-2.39818	0.734621	1.48287e-14
Dysmenorrhea (pain severity)	Pituitary	IL1	2	113420000	113750000	1	1	1	IL1A	2_113545834_G_A_b37	113545834	rs3783515	G	A	0.7788	0.6093	0.6286	0.7522	0.6115	3.33864e-05	0.535082	0.146389	0.0195161	0.303208	0.510275	0.00378749	-4.14905	0.986169	6.34781	0.0083051	-2.36734	0.730399	1.32637e-14
Dysmenorrhea (pain severity)	Pituitary	IL1	2	113420000	113750000	1	1	1	IL1A	2_113539972_G_A_b37	113539972	rs2856838	G	A	0.2212	0.3907	0.3722	0.2464	0.3885	4.38143e-05	0.531506	0.140883	0.0195161	0.303208	0.510275	0.00379216	4.08639	0.986153	6.09384	0.0083051	2.36734	0.730399	1.02888e-14
Dysmenorrhea (pain severity)	Pituitary	IL1	2	113420000	113750000	1	1	1	IL1A	2_113521754_C_T_b37	113521754	rs7594852	C	T	0.256	0.4801	0.4017	0.2767	0.4703	0.000807308	0.400844	0.084957	0.00937892	0.399315	0.569157	0.00337417	3.35028	0.98766	3.34547	0.00729507	2.64051	0.755158	1.12798e-15
Dysmenorrhea (pain severity)	Pituitary	IL1	2	113420000	113750000	1	1	1	IL1A	2_113714976_T_G_b37	113714976	rs12617864	T	G	0.4286	0.2724	0.2277	0.4683	0.4673	0.00166202	0.0224608	0.0952096	0.00248459	0.225977	0.666139	0.00205055	3.1448	0.992464	2.46356	0.0118732	-3.09044	0.654581	9.08378e-16
Dysmenorrhea (pain severity)	Pituitary	IL1	2	113420000	113750000	1	1	1	IL1A	2_113709618_C_G_b37	113709618	rs6716380	C	G	0.4276	0.2684	0.1309	0.4654	0.4622	0.00166202	0.0224608	0.0952096	0.00263058	0.238026	0.662186	0.00205055	3.1448	0.992464	2.46356	0.0123325	-3.0721	0.645948	8.5088e-16
Dysmenorrhea (pain severity)	Pituitary	IL1	2	113420000	113750000	1	1	1	IL1A	2_113708790_T_A_b37	113708790	rs11893071	T	A	0.4276	0.2684	0.1309	0.4654	0.4622	0.00166202	0.0224608	0.0952096	0.0028851	0.238026	0.655747	0.00205055	3.1448	0.992464	2.46356	0.012535	-3.04223	0.642214	7.92545e-16
Dysmenorrhea (pain severity)	Pituitary	IL1	2	113420000	113750000	1	1	1	IL1A	2_113712489_G_C_b37	113712489	rs12471839	G	C	0.4276	0.2704	0.174	0.464	0.454	0.00166202	0.0224608	0.0952096	0.0030476	0.232073	0.651905	0.00205055	3.1448	0.992464	2.46356	0.011978	-3.02441	0.65259	7.90976e-16
Dysmenorrhea (pain severity)	Pituitary	IL1	2	113420000	113750000	1	1	1	IL1A	2_113696594_T_C_b37	113696594	rs4077216	T	C	0.4276	0.2704	0.4054	0.4755	0.454	0.00166202	0.0224687	0.0952096	0.0100954	0.234282	0.563441	0.00205055	3.1448	0.992464	2.46356	0.0114214	-2.61399	0.663298	3.79603e-16
Dysmenorrhea (pain severity)	Pituitary	IL1	2	113420000	113750000	1	1	1	IL1A	2_113484441_T_G_b37	113484441	rs2138606	T	G	0.253	0.5109	0.4735	0.3242	0.5082	0.00458915	0.38551	0	0.00979726	0.408297	0.565773	0.00339001	2.83454	0.987603	1.77237	0.00806973	2.62481	0.736022	2.20429e-16
Dysmenorrhea (pain severity)	Pituitary	IL1	2	113420000	113750000	1	1	1	IL1A	2_113585050_C_T_b37	113585050	rs12992780	C	T	0.4008	0.336	0.0779	0.3977	0.3558	0.0668325	0.102977	0.049637	0.000655489	0.688782	0.754256	0.00254688	-1.8328	0.990657	-0.672697	0.00933442	-3.49925	0.706782	1.20875e-16
Dysmenorrhea (pain severity)	Pituitary	IL1	2	113420000	113750000	1	1	1	IL1A	2_113691060_T_C_b37	113691060	rs12467810	T	C	0.2976	0.3479	0.2451	0.5187	0.3691	0.10323	0.00401391	0.0266056	0.000625319	0.408019	0.757239	0.00251911	1.62939	0.990758	-1.02682	0.0087823	-3.51309	0.719257	9.27749e-17
Dysmenorrhea (pain severity)	Pituitary	IL1	2	113420000	113750000	1	1	1	IL1A	2_113691404_A_G_b37	113691404	rs12467847	A	G	0.2976	0.3489	0.4955	0.5346	0.3814	0.100722	0.00404563	0.0269042	0.00117715	0.405108	0.716481	0.00251621	1.64137	0.990769	-1.00798	0.00849826	-3.324	0.725847	6.08624e-17
Dysmenorrhea (pain severity)	Pituitary	IL1	2	113420000	113750000	1	1	1	IL1A	2_113707577_G_A_b37	113707577	rs66591921	G	A	0.3065	0.2584	0.0151	0.4553	0.3436	0.179253	0.000122403	0	0.000466969	0.252538	0.775542	0.0022722	1.34306	0.991657	-1.49876	0.013528	-3.598	0.624514	4.50387e-17
Dysmenorrhea (pain severity)	Pituitary	IL1	2	113420000	113750000	1	1	1	IL1A	2_113699228_A_G_b37	113699228	rs12993351	A	G	0.3065	0.2674	0.1248	0.4669	0.3589	0.180265	0.000124852	0	0.00229526	0.236227	0.671609	0.00227152	1.33994	0.991659	-1.50305	0.0125545	-3.11582	0.641857	1.73381e-17
Dysmenorrhea (pain severity)	Pituitary	IL1	2	113420000	113750000	1	1	1	IL1A	2_113698094_G_A_b37	113698094	rs34027384	G	A	0.3065	0.2684	0.0393	0.4597	0.3599	0.179253	0.000122403	0	0.00259178	0.233246	0.663218	0.0022722	1.34306	0.991657	-1.49876	0.0124294	-3.07689	0.644157	1.62404e-17
Dysmenorrhea (pain severity)	Pituitary	IL1	2	113420000	113750000	1	1	1	IL1A	2_113702468_A_G_b37	113702468	rs12623837	A	G	0.3065	0.2674	0.0756	0.4625	0.3589	0.179253	0.000122403	0	0.00259178	0.236227	0.663218	0.0022722	1.34306	0.991657	-1.49876	0.0124294	-3.07689	0.644157	1.62404e-17
Dysmenorrhea (pain severity)	Pituitary	IL1	2	113420000	113750000	1	1	1	IL1A	2_113703646_T_C_b37	113703646	rs12995439	T	C	0.3056	0.2674	0.0393	0.4611	0.3609	0.179253	0.000122403	0	0.00259178	0.236227	0.663218	0.0022722	1.34306	0.991657	-1.49876	0.0124294	-3.07689	0.644157	1.62404e-17
Dysmenorrhea (pain severity)	Pituitary	IL1	2	113420000	113750000	1	1	1	IL1A	2_113705673_G_A_b37	113705673	rs13026837	G	A	0.3065	0.2674	0.0393	0.4611	0.3589	0.179253	0.000122403	0	0.00259178	0.236227	0.663218	0.0022722	1.34306	0.991657	-1.49876	0.0124294	-3.07689	0.644157	1.62404e-17
Dysmenorrhea (pain severity)	Pituitary	IL1	2	113420000	113750000	1	1	1	IL1A	2_113707645_G_T_b37	113707645	rs12618418	G	T	0.3065	0.2674	0.0393	0.4611	0.3589	0.179253	0.000122403	0	0.00259178	0.236227	0.663218	0.0022722	1.34306	0.991657	-1.49876	0.0124294	-3.07689	0.644157	1.62404e-17
Dysmenorrhea (pain severity)	Pituitary	IL1	2	113420000	113750000	1	1	1	IL1A	2_113709876_C_G_b37	113709876	rs12466697	C	G	0.3065	0.2684	0.0393	0.4597	0.3579	0.179253	0.000122403	0	0.00259178	0.233246	0.663218	0.0022722	1.34306	0.991657	-1.49876	0.0124294	-3.07689	0.644157	1.62404e-17
Dysmenorrhea (pain severity)	Pituitary	IL1	2	113420000	113750000	1	1	1	IL1A	2_113698078_A_G_b37	113698078	rs11696039	A	G	0.3065	0.2684	0.1384	0.4683	0.3589	0.180265	0.000124852	0	0.00259178	0.233246	0.663218	0.00227152	1.33994	0.991659	-1.50305	0.0124294	-3.07689	0.644157	1.61708e-17
Dysmenorrhea (pain severity)	Pituitary	IL1	2	113420000	113750000	1	1	1	IL1A	2_113699981_A_G_b37	113699981	rs12465526	A	G	0.3065	0.2674	0.1241	0.4683	0.3589	0.180265	0.000124852	0	0.00259178	0.236227	0.663218	0.00227152	1.33994	0.991659	-1.50305	0.0124294	-3.07689	0.644157	1.61708e-17
Dysmenorrhea (pain severity)	Pituitary	IL1	2	113420000	113750000	1	1	1	IL1A	2_113700892_G_A_b37	113700892	rs67995749	G	A	0.3065	0.2674	0.1241	0.4683	0.3589	0.180265	0.000124852	0	0.00259178	0.236227	0.663218	0.00227152	1.33994	0.991659	-1.50305	0.0124294	-3.07689	0.644157	1.61708e-17
Dysmenorrhea (pain severity)	Pituitary	IL1	2	113420000	113750000	1	1	1	IL1A	2_113700988_A_G_b37	113700988	rs12466653	A	G	0.3065	0.2674	0.1241	0.4683	0.3589	0.180265	0.000124852	0	0.00259178	0.236227	0.663218	0.00227152	1.33994	0.991659	-1.50305	0.0124294	-3.07689	0.644157	1.61708e-17
Dysmenorrhea (pain severity)	Pituitary	IL1	2	113420000	113750000	1	1	1	IL1A	2_113701164_G_A_b37	113701164	rs12470439	G	A	0.3065	0.2674	0.1248	0.4683	0.3589	0.180265	0.000124852	0	0.00259178	0.236227	0.663218	0.00227152	1.33994	0.991659	-1.50305	0.0124294	-3.07689	0.644157	1.61708e-17
Dysmenorrhea (pain severity)	Pituitary	IL1	2	113420000	113750000	1	1	1	IL1A	2_113701383_T_G_b37	113701383	rs6722962	T	G	0.3065	0.2674	0.1377	0.4683	0.3589	0.180265	0.000124852	0	0.00259178	0.236227	0.663218	0.00227152	1.33994	0.991659	-1.50305	0.0124294	-3.07689	0.644157	1.61708e-17
Dysmenorrhea (pain severity)	Pituitary	IL1	2	113420000	113750000	1	1	1	IL1A	2_113701447_G_A_b37	113701447	rs6733001	G	A	0.3065	0.2674	0.1377	0.4683	0.3589	0.180265	0.000124852	0	0.00259178	0.236227	0.663218	0.00227152	1.33994	0.991659	-1.50305	0.0124294	-3.07689	0.644157	1.61708e-17
Dysmenorrhea (pain severity)	Pituitary	IL1	2	113420000	113750000	1	1	1	IL1A	2_113701452_G_A_b37	113701452	rs6733003	G	A	0.3065	0.2674	0.1377	0.4683	0.3589	0.180265	0.000124852	0	0.00259178	0.236227	0.663218	0.00227152	1.33994	0.991659	-1.50305	0.0124294	-3.07689	0.644157	1.61708e-17
Dysmenorrhea (pain severity)	Pituitary	IL1	2	113420000	113750000	1	1	1	IL1A	2_113701598_T_G_b37	113701598	rs6723197	T	G	0.3065	0.2674	0.1377	0.4683	0.3589	0.180265	0.000124852	0	0.00259178	0.236227	0.663218	0.00227152	1.33994	0.991659	-1.50305	0.0124294	-3.07689	0.644157	1.61708e-17
Dysmenorrhea (pain severity)	Pituitary	IL1	2	113420000	113750000	1	1	1	IL1A	2_113701824_C_T_b37	113701824	rs6705432	C	T	0.3065	0.2674	0.1241	0.4683	0.3589	0.180265	0.000124852	0	0.00259178	0.236227	0.663218	0.00227152	1.33994	0.991659	-1.50305	0.0124294	-3.07689	0.644157	1.61708e-17
Dysmenorrhea (pain severity)	Pituitary	IL1	2	113420000	113750000	1	1	1	IL1A	2_113702178_A_C_b37	113702178	rs12614988	A	C	0.3065	0.2674	0.1377	0.4683	0.3589	0.180265	0.000124852	0	0.00259178	0.236227	0.663218	0.00227152	1.33994	0.991659	-1.50305	0.0124294	-3.07689	0.644157	1.61708e-17
Dysmenorrhea (pain severity)	Pituitary	IL1	2	113420000	113750000	1	1	1	IL1A	2_113703281_T_C_b37	113703281	rs12464758	T	C	0.3065	0.2674	0.1377	0.4683	0.3589	0.180265	0.000124852	0	0.00259178	0.236227	0.663218	0.00227152	1.33994	0.991659	-1.50305	0.0124294	-3.07689	0.644157	1.61708e-17
Dysmenorrhea (pain severity)	Pituitary	IL1	2	113420000	113750000	1	1	1	IL1A	2_113698136_C_T_b37	113698136	rs11690185	C	T	0.3085	0.2674	0.0545	0.4597	0.3589	0.184298	0.000124852	0	0.00259178	0.236227	0.663218	0.00227152	1.32764	0.991659	-1.51932	0.0124294	-3.07689	0.644157	1.59098e-17
Dysmenorrhea (pain severity)	Pituitary	IL1	2	113420000	113750000	1	1	1	IL1A	2_113703064_G_A_b37	113703064	rs12466604	G	A	0.3065	0.2674	0.1377	0.4683	0.3589	0.191159	0.000217933	0	0.00259178	0.236227	0.663218	0.00232066	1.30716	0.99148	-1.53562	0.0124294	-3.07689	0.644157	1.56526e-17
Dysmenorrhea (pain severity)	Pituitary	IL1	2	113420000	113750000	1	1	1	IL1A	2_113705403_T_C_b37	113705403	rs12614316	T	C	0.3065	0.2674	0.1377	0.4683	0.3589	0.180265	0.000124852	0	0.00281979	0.236227	0.657345	0.00227152	1.33994	0.991659	-1.50305	0.0124581	-3.04964	0.643627	1.52981e-17
Dysmenorrhea (pain severity)	Pituitary	IL1	2	113420000	113750000	1	1	1	IL1A	2_113697235_C_A_b37	113697235	rs12105482	C	A	0.3065	0.2674	0.1884	0.4654	0.3589	0.179253	0.000122403	0	0.00521121	0.236227	0.613407	0.0022722	1.34306	0.991657	-1.49876	0.0117673	-2.8458	0.656603	1.07972e-17
Dysmenorrhea (pain severity)	Pituitary	IL1	2	113420000	113750000	1	1	1	IL1A	2_113668005_T_G_b37	113668005	rs11123151	T	G	0.3413	0.2664	0.0371	0.4654	0.3538	0.912839	0.00653213	0	0.0148151	0.284527	0.532961	0.00234999	-0.109459	0.991373	-2.37051	0.0105767	-2.47258	0.680238	2.44117e-18
Dysmenorrhea (pain severity)	Pituitary	IL1	2	113420000	113750000	1	1	1	IL1A	2_113609568_C_T_b37	113609568	rs13008855	C	T	0.4196	0.2873	0.0219	0.4654	0.3466	0.823389	0.000155356	0	0.0198535	0.605692	0.508842	0.00220909	0.223189	0.991886	-2.3824	0.0107299	-2.36069	0.677102	1.99927e-18
Dysmenorrhea (pain severity)	Skin_Not_Sun_Exposed_Suprapubic	IL1	2	113420000	113750000	1	1	1	IL1A	2_113560278_CT_C_b37	113560278	rs35245585	CT	C	0.7044	0.327	0.2466	0.4784	0.32	2.24978e-16	0.990935	0.995301	6.8914e-07	0.296174	0.735204	0.00267488	-8.20796	0.990192	31.0426	0.00435472	-5.07911	0.837842	0.110803
Dysmenorrhea (pain severity)	Skin_Not_Sun_Exposed_Suprapubic	IL1	2	113420000	113750000	1	1	1	IL1A	2_113563361_A_G_b37	113563361	rs10167914	A	G	0.7054	0.325	0.2398	0.4741	0.318	1.93551e-16	0.993651	0.999457	1.12372e-06	0.292249	0.720414	0.00266908	-8.22601	0.990213	31.1891	0.00389925	-4.97694	0.852297	0.0952203
Dysmenorrhea (pain severity)	Skin_Not_Sun_Exposed_Suprapubic	IL1	2	113420000	113750000	1	1	1	IL1A	2_113553668_A_G_b37	113553668	rs10496444	A	G	0.7044	0.3231	0.1997	0.4784	0.2975	3.35003e-16	0.984374	0.984303	1.09579e-06	0.31744	0.72118	0.00268014	-8.16001	0.990173	30.6544	0.0037559	-4.98223	0.85695	0.0594797
Dysmenorrhea (pain severity)	Skin_Not_Sun_Exposed_Suprapubic	IL1	2	113420000	113750000	1	1	1	IL1A	2_113538782_G_A_b37	113538782	rs1533463	G	A	0.2946	0.6799	0.907	0.5274	0.7157	4.67505e-16	0.982788	0.975097	7.60616e-07	0.31267	0.732237	0.0026741	8.11966	0.990195	30.3288	0.00385483	5.05862	0.853733	0.0578943
Dysmenorrhea (pain severity)	Skin_Not_Sun_Exposed_Suprapubic	IL1	2	113420000	113750000	1	1	1	IL1A	2_113552678_T_A_b37	113552678	rs13009294	T	A	0.7073	0.3231	0.1989	0.4784	0.2986	4.75698e-16	0.986192	0.974617	1.09579e-06	0.31744	0.72118	0.00268007	-8.11755	0.990174	30.3122	0.0037559	-4.98223	0.85695	0.0422436
Dysmenorrhea (pain severity)	Skin_Not_Sun_Exposed_Suprapubic	IL1	2	113420000	113750000	1	1	1	IL1A	2_113553165_T_G_b37	113553165	rs12711741	T	G	0.7063	0.3231	0.1989	0.4784	0.2975	4.75698e-16	0.986192	0.974617	1.09579e-06	0.31744	0.72118	0.00268007	-8.11755	0.990174	30.3122	0.0037559	-4.98223	0.85695	0.0422436
Dysmenorrhea (pain severity)	Skin_Not_Sun_Exposed_Suprapubic	IL1	2	113420000	113750000	1	1	1	IL1A	2_113538779_G_A_b37	113538779	rs3783533	G	A	0.2946	0.6789	0.8048	0.5245	0.7157	4.67505e-16	0.982788	0.975097	1.23211e-06	0.313987	0.717603	0.0026741	8.11966	0.990195	30.3288	0.00377718	4.95752	0.856256	0.0384228
Dysmenorrhea (pain severity)	Skin_Not_Sun_Exposed_Suprapubic	IL1	2	113420000	113750000	1	1	1	IL1A	2_113547809_C_T_b37	113547809	rs3783512	C	T	0.7073	0.3221	0.1952	0.4755	0.2955	4.43976e-16	0.984831	0.976523	1.37617e-06	0.318085	0.714213	0.00267601	-8.12592	0.990188	30.3793	0.00377024	-4.9341	0.856482	0.0366701
Dysmenorrhea (pain severity)	Skin_Not_Sun_Exposed_Suprapubic	IL1	2	113420000	113750000	1	1	1	IL1A	2_113536651_A_G_b37	113536651	rs3783543	A	G	0.2946	0.6779	0.8048	0.5245	0.7157	3.38647e-16	0.977341	0.984004	1.89986e-06	0.318085	0.704261	0.00267608	8.1587	0.990188	30.6436	0.00378992	4.86535	0.855841	0.035601
Dysmenorrhea (pain severity)	Skin_Not_Sun_Exposed_Suprapubic	IL1	2	113420000	113750000	1	1	1	IL1A	2_113535395_G_T_b37	113535395	rs2071376	G	T	0.2946	0.6779	0.8048	0.5245	0.7157	4.67505e-16	0.982788	0.975097	1.50277e-06	0.318085	0.711508	0.0026741	8.11966	0.990195	30.3288	0.00377168	4.91541	0.856436	0.032208
Dysmenorrhea (pain severity)	Skin_Not_Sun_Exposed_Suprapubic	IL1	2	113420000	113750000	1	1	1	IL1A	2_113541819_T_A_b37	113541819	rs3783525	T	A	0.2946	0.6779	0.8048	0.5245	0.7157	4.67505e-16	0.982788	0.975097	1.50277e-06	0.318085	0.711508	0.0026741	8.11966	0.990195	30.3288	0.00377168	4.91541	0.856436	0.032208
Dysmenorrhea (pain severity)	Skin_Not_Sun_Exposed_Suprapubic	IL1	2	113420000	113750000	1	1	1	IL1A	2_113550688_T_C_b37	113550688	rs12478842	T	C	0.7063	0.3231	0.1921	0.4755	0.2975	4.69628e-16	0.985509	0.974971	1.50277e-06	0.31744	0.711508	0.00267752	-8.11911	0.990183	30.3246	0.00377168	-4.91541	0.856436	0.0320731
Dysmenorrhea (pain severity)	Skin_Not_Sun_Exposed_Suprapubic	IL1	2	113420000	113750000	1	1	1	IL1A	2_113551105_A_G_b37	113551105	rs13027814	A	G	0.7063	0.3231	0.1921	0.4755	0.2975	4.69628e-16	0.985509	0.974971	1.50277e-06	0.31744	0.711508	0.00267752	-8.11911	0.990183	30.3246	0.00377168	-4.91541	0.856436	0.0320731
Dysmenorrhea (pain severity)	Skin_Not_Sun_Exposed_Suprapubic	IL1	2	113420000	113750000	1	1	1	IL1A	2_113551368_T_TTTC_b37	113551368	rs36034357	T	TTTC	0.7063	0.3231	0.1921	0.4755	0.2975	4.69628e-16	0.985509	0.974971	1.50277e-06	0.31744	0.711508	0.00267752	-8.11911	0.990183	30.3246	0.00377168	-4.91541	0.856436	0.0320731
Dysmenorrhea (pain severity)	Skin_Not_Sun_Exposed_Suprapubic	IL1	2	113420000	113750000	1	1	1	IL1A	2_113551716_C_T_b37	113551716	rs4848302	C	T	0.7063	0.3231	0.1921	0.4755	0.2975	4.69628e-16	0.985509	0.974971	1.50277e-06	0.31744	0.711508	0.00267752	-8.11911	0.990183	30.3246	0.00377168	-4.91541	0.856436	0.0320731
Dysmenorrhea (pain severity)	Skin_Not_Sun_Exposed_Suprapubic	IL1	2	113420000	113750000	1	1	1	IL1A	2_113534830_G_C_b37	113534830	rs3783546	G	C	0.2946	0.6779	0.8048	0.5245	0.7157	5.35691e-16	0.97848	0.971336	1.50277e-06	0.318085	0.711508	0.00267377	8.10312	0.990196	30.1959	0.00377168	4.91541	0.856436	0.0282006
Dysmenorrhea (pain severity)	Skin_Not_Sun_Exposed_Suprapubic	IL1	2	113420000	113750000	1	1	1	IL1A	2_113551694_A_G_b37	113551694	rs4848301	A	G	0.7063	0.3231	0.1921	0.4755	0.2975	4.69628e-16	0.985509	0.974971	1.74988e-06	0.31744	0.70681	0.00267752	-8.11911	0.990183	30.3246	0.0037747	-4.88296	0.856337	0.0279667
Dysmenorrhea (pain severity)	Skin_Not_Sun_Exposed_Suprapubic	IL1	2	113420000	113750000	1	1	1	IL1A	2_113531715_T_TTGAA_b37	113531715	rs3783553	T	TTGAA	0.2956	0.6779	0.8048	0.5231	0.7137	5.47184e-16	0.971499	0.969715	1.50277e-06	0.318085	0.711508	0.00267478	8.10053	0.990193	30.1752	0.00377168	4.91541	0.856436	0.0276243
Dysmenorrhea (pain severity)	Skin_Not_Sun_Exposed_Suprapubic	IL1	2	113420000	113750000	1	1	1	IL1A	2_113547470_G_A_b37	113547470	rs3783513	G	A	0.7063	0.3221	0.1952	0.4755	0.2955	4.67505e-16	0.982788	0.975097	2.43548e-06	0.318085	0.696523	0.0026741	-8.11966	0.990195	30.3288	0.00380191	-4.81189	0.855451	0.0207598
Dysmenorrhea (pain severity)	Skin_Not_Sun_Exposed_Suprapubic	IL1	2	113420000	113750000	1	1	1	IL1A	2_113540205_G_T_b37	113540205	rs1609682	G	T	0.2946	0.6779	0.8048	0.5245	0.7157	7.94665e-16	0.980242	0.960442	1.50277e-06	0.318085	0.711508	0.00268539	8.05502	0.990154	29.8119	0.00377168	4.91541	0.856436	0.0192085
Dysmenorrhea (pain severity)	Skin_Not_Sun_Exposed_Suprapubic	IL1	2	113420000	113750000	1	1	1	IL1A	2_113533263_T_TG_b37	113533263	rs3783549	T	TG	0.2937	0.6779	0.8033	0.5259	0.7137	6.59045e-16	0.977827	0.956436	1.89449e-06	0.318085	0.704349	0.00267962	8.07788	0.990175	29.9941	0.00378846	4.86596	0.855889	0.0186494
Dysmenorrhea (pain severity)	Skin_Not_Sun_Exposed_Suprapubic	IL1	2	113420000	113750000	1	1	1	IL1A	2_113567430_T_G_b37	113567430	rs80111889	T	G	0.7024	0.325	0.0401	0.4539	0.3272	1.89785e-16	1	1	6.81063e-06	0.278798	0.663735	0.00266698	-8.22837	0.990221	31.2082	0.004217	-4.58538	0.842161	0.0182883
Dysmenorrhea (pain severity)	Skin_Not_Sun_Exposed_Suprapubic	IL1	2	113420000	113750000	1	1	1	IL1A	2_113532885_G_T_b37	113532885	rs3783550	G	T	0.2946	0.6779	0.8048	0.5245	0.7157	8.77083e-16	0.978438	0.957716	1.50277e-06	0.318085	0.711508	0.00268251	8.04294	0.990165	29.7154	0.00377168	4.91541	0.856436	0.0174422
Dysmenorrhea (pain severity)	Skin_Not_Sun_Exposed_Suprapubic	IL1	2	113420000	113750000	1	1	1	IL1A	2_113538490_A_G_b37	113538490	rs1969294	A	G	0.2946	0.6779	0.8026	0.5245	0.7157	4.67505e-16	0.982788	0.975097	3.16309e-06	0.318085	0.688305	0.0026741	8.11966	0.990195	30.3288	0.00384353	4.75511	0.8541	0.0162823
Dysmenorrhea (pain severity)	Skin_Not_Sun_Exposed_Suprapubic	IL1	2	113420000	113750000	1	1	1	IL1A	2_113537600_A_AT_b37	113537600	rs11424837	A	AT	0.2946	0.6779	0.8048	0.5245	0.7157	4.67505e-16	0.982788	0.975097	3.3453e-06	0.318085	0.686533	0.0026741	8.11966	0.990195	30.3288	0.00388484	4.74287	0.852762	0.0153319
Dysmenorrhea (pain severity)	Skin_Not_Sun_Exposed_Suprapubic	IL1	2	113420000	113750000	1	1	1	IL1A	2_113538326_AATC_A_b37	113538326	rs3783537	AATC	A	0.2946	0.6779	0.8018	0.5245	0.7157	4.67505e-16	0.982788	0.975097	3.39177e-06	0.318085	0.686096	0.0026741	8.11966	0.990195	30.3288	0.00396727	4.73986	0.850106	0.014833
Dysmenorrhea (pain severity)	Skin_Not_Sun_Exposed_Suprapubic	IL1	2	113420000	113750000	1	1	1	IL1A	2_113552158_G_A_b37	113552158	rs10496445	G	A	0.7063	0.3231	0.1921	0.4755	0.2975	4.69628e-16	0.985509	0.974971	3.54284e-06	0.31744	0.684714	0.00267752	-8.11911	0.990183	30.3246	0.00390768	-4.73031	0.852025	0.0144289
Dysmenorrhea (pain severity)	Skin_Not_Sun_Exposed_Suprapubic	IL1	2	113420000	113750000	1	1	1	IL1A	2_113567532_C_T_b37	113567532	rs74182856	C	T	0.7024	0.3231	0.0401	0.4539	0.3272	1.89785e-16	1	1	1.20207e-05	0.286974	0.645067	0.00266698	-8.22837	0.990221	31.2082	0.0043379	-4.45641	0.838367	0.0109074
Dysmenorrhea (pain severity)	Skin_Not_Sun_Exposed_Suprapubic	IL1	2	113420000	113750000	1	1	1	IL1A	2_113541807_T_C_b37	113541807	rs3783526	T	C	0.2946	0.6789	0.9637	0.5346	0.7157	5.11738e-16	0.980063	0.972599	6.88298e-06	0.316771	0.663393	0.00267412	8.10868	0.990195	30.2405	0.00413419	4.58301	0.844779	0.00701896
Dysmenorrhea (pain severity)	Skin_Not_Sun_Exposed_Suprapubic	IL1	2	113420000	113750000	1	1	1	IL1A	2_113537579_T_C_b37	113537579	rs3783539	T	C	0.2946	0.6789	0.9637	0.5346	0.7157	4.42793e-16	0.978481	0.976597	8.44205e-06	0.316771	0.656727	0.002672	8.12625	0.990203	30.3816	0.0041685	4.53696	0.843692	0.00671676
Dysmenorrhea (pain severity)	Skin_Not_Sun_Exposed_Suprapubic	IL1	2	113420000	113750000	1	1	1	IL1A	2_113568847_G_C_b37	113568847	rs4402765	G	C	0.6984	0.3221	0.0802	0.4568	0.3272	9.88905e-16	0.979192	0.954401	3.89027e-06	0.283111	0.681744	0.00264061	-8.02823	0.990317	29.5955	0.00402897	-4.70979	0.848129	0.00621789
Dysmenorrhea (pain severity)	Skin_Not_Sun_Exposed_Suprapubic	IL1	2	113420000	113750000	1	1	1	IL1A	2_113540084_G_A_b37	113540084	rs2071373	G	A	0.2946	0.6789	0.9637	0.5346	0.7157	6.23556e-16	0.979157	0.96714	6.88298e-06	0.316771	0.663393	0.00267528	8.08463	0.990191	30.0478	0.00413419	4.58301	0.844779	0.00578842
Dysmenorrhea (pain severity)	Skin_Not_Sun_Exposed_Suprapubic	IL1	2	113420000	113750000	1	1	1	IL1A	2_113569920_A_T_b37	113569920	rs12471565	A	T	0.6994	0.3221	0.0809	0.4582	0.3262	1.55082e-15	0.956449	0.933562	3.89027e-06	0.283111	0.681744	0.0026157	-7.97283	0.990407	29.1547	0.00402897	-4.70979	0.848129	0.00400157
Dysmenorrhea (pain severity)	Skin_Not_Sun_Exposed_Suprapubic	IL1	2	113420000	113750000	1	1	1	IL1A	2_113529183_C_T_b37	113529183	rs6542095	C	T	0.2946	0.6779	0.8048	0.5245	0.7157	7.05378e-16	0.972617	0.960775	9.64188e-06	0.318085	0.652362	0.00271226	8.06958	0.990057	29.9299	0.00405225	4.5068	0.847386	0.00390951
Dysmenorrhea (pain severity)	Skin_Not_Sun_Exposed_Suprapubic	IL1	2	113420000	113750000	1	1	1	IL1A	2_113543577_G_A_b37	113543577	rs3783521	G	A	0.7063	0.3211	0.0363	0.4654	0.2955	1.53774e-15	0.978018	0.942206	7.13354e-06	0.316771	0.662228	0.00267707	-7.97388	0.990184	29.1674	0.00416639	-4.57496	0.843759	0.00230932
Dysmenorrhea (pain severity)	Skin_Not_Sun_Exposed_Suprapubic	IL1	2	113420000	113750000	1	1	1	IL1A	2_113555296_G_T_b37	113555296	rs12612788	G	T	0.7232	0.3221	0.0227	0.464	0.2965	8.83086e-16	0.972704	0.947505	1.82236e-05	0.306648	0.631118	0.00269872	-8.0421	0.990106	29.7099	0.00423565	-4.36004	0.841573	0.00174271
Dysmenorrhea (pain severity)	Skin_Not_Sun_Exposed_Suprapubic	IL1	2	113420000	113750000	1	1	1	IL1A	2_113576726_C_G_b37	113576726	rs35145107	C	G	0.6905	0.335	0.0393	0.464	0.3333	1.32539e-13	0.744286	0.804595	1.33725e-07	0.295416	0.783231	0.0025866	-7.4036	0.990513	24.8177	0.00398579	-5.4109	0.849512	0.00107725
Dysmenorrhea (pain severity)	Skin_Not_Sun_Exposed_Suprapubic	IL1	2	113420000	113750000	2	1	1	IL1A	2_113558886_A_G_b37	113558886	rs11676014	A	G	0.2937	0.5507	0.4826	0.4265	0.5481	3.2553e-16	0.986419	0.985095	0.137703	0.232771	0.345083	0.0026834	8.16347	0.990161	30.6826	0.00359833	1.48861	0.862124	3.75284e-06
Dysmenorrhea (pain severity)	Skin_Not_Sun_Exposed_Suprapubic	IL1	2	113420000	113750000	2	1	1	IL1A	2_113555592_C_T_b37	113555592	rs11687624	C	T	0.2927	0.5547	0.4985	0.4265	0.5542	8.27417e-16	0.981913	0.959326	0.158897	0.2209	0.327443	0.00268824	8.05008	0.990144	29.7727	0.00363517	1.41252	0.860909	1.378e-06
Dysmenorrhea (pain severity)	Skin_Not_Sun_Exposed_Suprapubic	IL1	2	113420000	113750000	1	1	1	IL1A	2_113488188_G_A_b37	113488188	rs13015273	G	A	0.7173	0.508	0.2171	0.5865	0.4652	7.45433e-11	0.661014	0.63763	5.07612e-07	0.63429	0.744338	0.00298367	-6.51122	0.989073	18.7081	0.00366309	-5.14222	0.85999	7.95015e-07
Dysmenorrhea (pain severity)	Skin_Not_Sun_Exposed_Suprapubic	IL1	2	113420000	113750000	1	1	1	IL1A	2_113488220_C_T_b37	113488220	rs13016817	C	T	0.7173	0.508	0.2179	0.5865	0.4642	7.45433e-11	0.661014	0.63763	1.02821e-06	0.63429	0.723117	0.00298367	-6.51122	0.989073	18.7081	0.00366329	-4.99561	0.859984	4.19568e-07
Dysmenorrhea (pain severity)	Skin_Not_Sun_Exposed_Suprapubic	IL1	2	113420000	113750000	1	1	1	IL1A	2_113486637_A_G_b37	113486637	rs58694576	A	G	0.7163	0.4672	0.3986	0.5648	0.4397	1.03051e-10	0.669296	0.624255	1.01333e-06	0.554005	0.72356	0.00295904	-6.46241	0.989162	18.3927	0.00365467	-4.99867	0.860267	3.10897e-07
Dysmenorrhea (pain severity)	Skin_Not_Sun_Exposed_Suprapubic	IL1	2	113420000	113750000	1	1	1	IL1A	2_113491565_A_G_b37	113491565	rs13019249	A	G	0.6925	0.508	0.0552	0.5519	0.4632	9.23308e-09	0.588239	0.485648	6.5882e-08	0.63429	0.803288	0.0028409	-5.74425	0.98959	14.0439	0.00369362	-5.54947	0.858988	4.8164e-08
Dysmenorrhea (pain severity)	Skin_Not_Sun_Exposed_Suprapubic	IL1	2	113420000	113750000	1	1	1	IL1A	2_113491306_G_C_b37	113491306	rs17649681	G	C	0.6915	0.508	0.0552	0.5519	0.4632	9.23308e-09	0.588239	0.485648	6.70125e-08	0.63429	0.802811	0.0028409	-5.74425	0.98959	14.0439	0.00369561	-5.54617	0.858923	4.73766e-08
Dysmenorrhea (pain severity)	Skin_Not_Sun_Exposed_Suprapubic	IL1	2	113420000	113750000	1	1	1	IL1A	2_113498566_A_G_b37	113498566	rs3811040	A	G	0.6895	0.508	0.056	0.5519	0.4632	9.23308e-09	0.588239	0.485648	6.70125e-08	0.63429	0.802811	0.0028409	-5.74425	0.98959	14.0439	0.00369561	-5.54617	0.858923	4.73766e-08
Dysmenorrhea (pain severity)	Skin_Not_Sun_Exposed_Suprapubic	IL1	2	113420000	113750000	1	1	1	IL1A	2_113498754_G_A_b37	113498754	rs3827761	G	A	0.6895	0.508	0.056	0.5519	0.4622	9.23308e-09	0.588239	0.485648	6.70125e-08	0.63429	0.802811	0.0028409	-5.74425	0.98959	14.0439	0.00369561	-5.54617	0.858923	4.73766e-08
Dysmenorrhea (pain severity)	Skin_Not_Sun_Exposed_Suprapubic	IL1	2	113420000	113750000	1	1	1	IL1A	2_113491186_G_C_b37	113491186	rs13036237	G	C	0.6925	0.5089	0.0552	0.5519	0.4642	9.23308e-09	0.588239	0.485648	7.03724e-08	0.635474	0.801435	0.0028409	-5.74425	0.98959	14.0439	0.00369793	-5.53667	0.858847	4.52407e-08
Dysmenorrhea (pain severity)	Skin_Not_Sun_Exposed_Suprapubic	IL1	2	113420000	113750000	1	1	1	IL1A	2_113553426_A_G_b37	113553426	rs6746923	A	G	0.7798	0.6103	0.5908	0.7522	0.6125	3.15604e-05	0.536929	0.145196	3.23843e-11	1	1	0.0037968	-4.1619	0.986136	6.40143	0.00333022	-6.90844	0.871073	4.23935e-08
Dysmenorrhea (pain severity)	Skin_Not_Sun_Exposed_Suprapubic	IL1	2	113420000	113750000	1	1	1	IL1A	2_113491106_A_G_b37	113491106	rs13013602	A	G	0.6925	0.501	0.1808	0.5591	0.4632	9.23308e-09	0.588239	0.485648	8.2257e-08	0.613183	0.79704	0.0028409	-5.74425	0.98959	14.0439	0.00353051	-5.5063	0.86437	4.17535e-08
Dysmenorrhea (pain severity)	Skin_Not_Sun_Exposed_Suprapubic	IL1	2	113420000	113750000	1	1	1	IL1A	2_113513504_A_G_b37	113513504	rs4848298	A	G	0.6895	0.507	0.056	0.5519	0.4632	1.03321e-08	0.588036	0.481471	8.8109e-08	0.626795	0.795097	0.0028409	-5.72518	0.98959	13.9358	0.00367705	-5.49288	0.859531	3.32588e-08
Dysmenorrhea (pain severity)	Skin_Not_Sun_Exposed_Suprapubic	IL1	2	113420000	113750000	1	1	1	IL1A	2_113500941_G_A_b37	113500941	rs2862226	G	A	0.6895	0.507	0.056	0.5533	0.4632	9.23308e-09	0.588239	0.485648	1.01263e-07	0.626795	0.791155	0.0028409	-5.74425	0.98959	14.0439	0.00368103	-5.46565	0.859401	3.25497e-08
Dysmenorrhea (pain severity)	Skin_Not_Sun_Exposed_Suprapubic	IL1	2	113420000	113750000	1	1	1	IL1A	2_113497295_A_G_b37	113497295	rs4849118	A	G	0.6895	0.508	0.1815	0.5591	0.4622	9.23308e-09	0.588239	0.485648	1.18095e-07	0.63429	0.786781	0.0028409	-5.74425	0.98959	14.0439	0.00353808	-5.43543	0.864119	2.97801e-08
Dysmenorrhea (pain severity)	Skin_Not_Sun_Exposed_Suprapubic	IL1	2	113420000	113750000	2	1	1	IL1A	2_113568176_C_T_b37	113568176	rs12997898	C	T	0.5149	0.1193	0.0038	0.2017	0.2209	5.90457e-11	0.542631	0.628149	7.88158e-06	0.196853	1.05534	0.00219087	-6.54613	0.991953	18.8423	0.00803644	-4.5525	0.736825	2.9768e-08
Dysmenorrhea (pain severity)	Skin_Not_Sun_Exposed_Suprapubic	IL1	2	113420000	113750000	1	1	1	IL1A	2_113516821_C_CA_b37	113516821	rs11448204	C	CA	0.3105	0.493	0.9402	0.4467	0.5378	1.03321e-08	0.588036	0.481471	9.79415e-08	0.626795	0.7921	0.0028409	5.72518	0.98959	13.9358	0.00373002	5.47217	0.857796	2.95743e-08
Dysmenorrhea (pain severity)	Skin_Not_Sun_Exposed_Suprapubic	IL1	2	113420000	113750000	1	1	1	IL1A	2_113512841_T_C_b37	113512841	rs13026263	T	C	0.6895	0.507	0.056	0.5519	0.4632	1.03321e-08	0.588036	0.481471	1.01263e-07	0.626795	0.791155	0.0028409	-5.72518	0.98959	13.9358	0.00368103	-5.46565	0.859401	2.92122e-08
Dysmenorrhea (pain severity)	Skin_Not_Sun_Exposed_Suprapubic	IL1	2	113420000	113750000	1	1	1	IL1A	2_113517944_T_C_b37	113517944	rs10200192	T	C	0.3105	0.494	0.944	0.4481	0.5368	1.03321e-08	0.588036	0.481471	1.01263e-07	0.624267	0.791155	0.0028409	5.72518	0.98959	13.9358	0.00368103	5.46565	0.859401	2.92122e-08
Dysmenorrhea (pain severity)	Skin_Not_Sun_Exposed_Suprapubic	IL1	2	113420000	113750000	1	1	1	IL1A	2_113520678_G_T_b37	113520678	rs6712572	G	T	0.3105	0.493	0.9448	0.4481	0.5378	1.03321e-08	0.588036	0.481471	1.01263e-07	0.626795	0.791155	0.0028409	5.72518	0.98959	13.9358	0.00368103	5.46565	0.859401	2.92122e-08
Dysmenorrhea (pain severity)	Skin_Not_Sun_Exposed_Suprapubic	IL1	2	113420000	113750000	1	1	1	IL1A	2_113520530_T_A_b37	113520530	rs7607470	T	A	0.3105	0.492	0.6573	0.4366	0.5368	9.62677e-09	0.5884	0.483965	1.43401e-07	0.629331	0.78123	0.00284353	5.73718	0.98958	14.0041	0.00347587	5.39708	0.866189	2.44584e-08
Dysmenorrhea (pain severity)	Skin_Not_Sun_Exposed_Suprapubic	IL1	2	113420000	113750000	1	1	1	IL1A	2_113489255_C_T_b37	113489255	rs12622683	C	T	0.6925	0.5099	0.4017	0.5735	0.4632	6.77833e-09	0.588931	0.496614	2.15427e-07	0.633043	0.7695	0.00284992	-5.79633	0.989557	14.3424	0.00346019	-5.31605	0.866712	2.36815e-08
Dysmenorrhea (pain severity)	Skin_Not_Sun_Exposed_Suprapubic	IL1	2	113420000	113750000	1	1	1	IL1A	2_113493071_TTTTC_T_b37	113493071	rs148989119	TTTTC	T	0.6865	0.507	0.0552	0.5504	0.4611	8.03312e-09	0.586911	0.491409	1.72814e-07	0.631752	0.775869	0.00283904	-5.76776	0.989597	14.1777	0.00371741	-5.36004	0.858208	2.24735e-08
Dysmenorrhea (pain severity)	Skin_Not_Sun_Exposed_Suprapubic	IL1	2	113420000	113750000	1	1	1	IL1A	2_113545678_T_C_b37	113545678	rs3783516	T	C	0.7788	0.6093	0.6286	0.7522	0.6115	3.33864e-05	0.535082	0.146389	5.78652e-11	0.995976	0.986	0.00378749	-4.14905	0.986169	6.34781	0.00347259	-6.81172	0.866298	2.05496e-08
Dysmenorrhea (pain severity)	Skin_Not_Sun_Exposed_Suprapubic	IL1	2	113420000	113750000	1	1	1	IL1A	2_113545834_G_A_b37	113545834	rs3783515	G	A	0.7788	0.6093	0.6286	0.7522	0.6115	3.33864e-05	0.535082	0.146389	5.78652e-11	0.995976	0.986	0.00378749	-4.14905	0.986169	6.34781	0.00347259	-6.81172	0.866298	2.05496e-08
Dysmenorrhea (pain severity)	Skin_Not_Sun_Exposed_Suprapubic	IL1	2	113420000	113750000	1	1	1	IL1A	2_113491379_G_A_b37	113491379	rs55762606	G	A	0.6925	0.507	0.0424	0.5504	0.4632	9.23308e-09	0.588239	0.485648	1.93083e-07	0.631752	0.772668	0.0028409	-5.74425	0.98959	14.0439	0.00374813	-5.33793	0.857204	1.75725e-08
Dysmenorrhea (pain severity)	Skin_Not_Sun_Exposed_Suprapubic	IL1	2	113420000	113750000	1	1	1	IL1A	2_113539972_G_A_b37	113539972	rs2856838	G	A	0.2212	0.3907	0.3722	0.2464	0.3885	4.38143e-05	0.531506	0.140883	5.78652e-11	0.995976	0.986	0.00379216	4.08639	0.986153	6.09384	0.00347259	6.81172	0.866298	1.59405e-08
Dysmenorrhea (pain severity)	Skin_Not_Sun_Exposed_Suprapubic	IL1	2	113420000	113750000	1	1	1	IL1A	2_113485385_C_CA_b37	113485385	rs55837393	C	CA	0.7143	0.4573	0.1899	0.536	0.4305	9.79495e-10	0.648041	0.549046	4.0285e-06	0.504476	0.680633	0.00292575	-6.11272	0.989282	16.2145	0.00387124	-4.70211	0.853202	9.68315e-09
Dysmenorrhea (pain severity)	Skin_Not_Sun_Exposed_Suprapubic	IL1	2	113420000	113750000	1	1	1	IL1A	2_113486879_T_A_b37	113486879	rs12463996	T	A	0.6925	0.4672	0.0514	0.5274	0.4397	1.01945e-08	0.596834	0.47885	3.56493e-07	0.554005	0.75479	0.00282035	-5.72746	0.989665	13.9463	0.00388489	-5.21442	0.852761	8.71439e-09
Dysmenorrhea (pain severity)	Skin_Not_Sun_Exposed_Suprapubic	IL1	2	113420000	113750000	1	1	1	IL1A	2_113486079_C_T_b37	113486079	rs908551	C	T	0.6925	0.4612	0.1997	0.5346	0.4397	1.01945e-08	0.596834	0.47885	4.26375e-07	0.547581	0.749511	0.00282035	-5.72746	0.989665	13.9463	0.00366483	-5.17795	0.859933	7.9612e-09
Dysmenorrhea (pain severity)	Skin_Not_Sun_Exposed_Suprapubic	IL1	2	113420000	113750000	1	1	1	IL1A	2_113518868_G_T_b37	113518868	rs13382217	G	T	0.3105	0.493	0.944	0.4481	0.5368	1.03321e-08	0.588036	0.481471	4.11122e-07	0.626795	0.750586	0.0028409	5.72518	0.98959	13.9358	0.00381368	5.18538	0.855069	7.75853e-09
Dysmenorrhea (pain severity)	Skin_Not_Sun_Exposed_Suprapubic	IL1	2	113420000	113750000	1	1	1	IL1A	2_113521157_C_G_b37	113521157	rs7591704	C	G	0.3185	0.4871	0.8343	0.4409	0.5869	4.17032e-09	0.586406	0.515615	2.21685e-06	0.639394	0.699462	0.00282713	5.87729	0.98964	14.8075	0.0037154	4.83219	0.858274	4.1958e-09
Dysmenorrhea (pain severity)	Skin_Not_Sun_Exposed_Suprapubic	IL1	2	113420000	113750000	1	1	1	IL1A	2_113486941_C_T_b37	113486941	rs12475027	C	T	0.6925	0.4672	0.2133	0.5389	0.4397	9.41754e-09	0.597197	0.481611	1.43314e-06	0.554005	0.712968	0.00282336	-5.7409	0.989654	14.0229	0.00379844	-4.9255	0.855564	2.76446e-09
Dysmenorrhea (pain severity)	Skin_Not_Sun_Exposed_Suprapubic	IL1	2	113420000	113750000	1	1	1	IL1A	2_113570809_C_A_b37	113570809	rs11680809	C	A	0.7808	0.5706	0.4516	0.7118	0.6217	0.000123093	0.435377	0.164973	1.36585e-10	0.787841	0.965032	0.00409086	-3.83988	0.985078	5.15988	0.00345895	-6.66687	0.866753	2.71178e-09
Dysmenorrhea (pain severity)	Skin_Not_Sun_Exposed_Suprapubic	IL1	2	113420000	113750000	1	1	1	IL1A	2_113507189_GA_G_b37	113507189	rs553241207;rs11348915	GA	G	0.6865	0.507	0.056	0.5519	0.4632	1.71293e-08	0.586166	0.462756	7.75061e-07	0.62804	0.731671	0.00283384	-5.63875	0.989616	13.4489	0.00449793	-5.05471	0.833397	2.18735e-09
Dysmenorrhea (pain severity)	Skin_Not_Sun_Exposed_Suprapubic	IL1	2	113420000	113750000	1	1	1	IL1A	2_113506374_T_C_b37	113506374	rs6724272	T	C	0.3046	0.4414	0.7844	0.3905	0.5102	1.2109e-08	0.586185	0.475775	9.7784e-06	0.455907	0.651899	0.00284237	5.69818	0.989585	13.7833	0.00387312	4.5036	0.853141	3.90333e-10
Dysmenorrhea (pain severity)	Skin_Not_Sun_Exposed_Suprapubic	IL1	2	113420000	113750000	1	1	1	IL1A	2_113506375_A_T_b37	113506375	rs6721292	A	T	0.3046	0.4414	0.6611	0.3833	0.5102	1.2109e-08	0.586185	0.475775	1.1754e-05	0.455907	0.645811	0.00284237	5.69818	0.989585	13.7833	0.00373289	4.46155	0.857702	3.42335e-10
Dysmenorrhea (pain severity)	Skin_Not_Sun_Exposed_Suprapubic	IL1	2	113420000	113750000	1	1	1	IL1A	2_113494529_A_C_b37	113494529	rs10203064	A	C	0.3105	0.4423	0.4539	0.3833	0.5225	1.01164e-08	0.587972	0.481973	1.95483e-05	0.454891	0.628743	0.00284392	5.72877	0.989579	13.9564	0.00361247	4.34364	0.861657	2.66891e-10
Dysmenorrhea (pain severity)	Skin_Not_Sun_Exposed_Suprapubic	IL1	2	113420000	113750000	1	1	1	IL1A	2_113553824_A_T_b37	113553824	rs59674541	A	T	0.0734	0.2873	0.3404	0.2695	0.3149	1.50092e-11	0.309865	0.55403	0.0506651	0.374496	0.284097	0.0057502	6.74781	0.979152	20.3566	0.00484902	-1.96267	0.822699	2.61677e-10
Dysmenorrhea (pain severity)	Skin_Not_Sun_Exposed_Suprapubic	IL1	2	113420000	113750000	1	1	1	IL1A	2_113499249_C_T_b37	113499249	rs6753803	C	T	0.3105	0.4423	0.6687	0.3963	0.5225	1.08807e-08	0.587607	0.479419	1.88253e-05	0.454891	0.630021	0.0028409	5.7164	0.98959	13.886	0.00367904	4.35246	0.859466	2.53817e-10
Dysmenorrhea (pain severity)	Skin_Not_Sun_Exposed_Suprapubic	IL1	2	113420000	113750000	1	1	1	IL1A	2_113540177_C_T_b37	113540177	rs1894399	C	T	0.0734	0.2873	0.4002	0.2767	0.3272	1.33445e-11	0.307178	0.559962	0.0637248	0.367588	0.269437	0.00583506	6.76485	0.97885	20.4696	0.00421785	-1.86139	0.842134	2.43821e-10
Dysmenorrhea (pain severity)	Skin_Not_Sun_Exposed_Suprapubic	IL1	2	113420000	113750000	1	1	1	IL1A	2_113544826_G_A_b37	113544826	rs1878319	G	A	0.0724	0.2873	0.4228	0.2767	0.317	1.35587e-11	0.309561	0.555399	0.0704954	0.391597	0.262803	0.0057502	6.76255	0.979152	20.4541	0.00420595	-1.81556	0.842509	2.23488e-10
Dysmenorrhea (pain severity)	Skin_Not_Sun_Exposed_Suprapubic	IL1	2	113420000	113750000	1	1	1	IL1A	2_113529837_A_G_b37	113529837	rs3783559	A	G	0.0734	0.2873	0.3238	0.2752	0.3272	1.35587e-11	0.309561	0.555399	0.0763808	0.305729	0.257451	0.0057502	6.76255	0.979152	20.4541	0.0043944	-1.77859	0.836605	2.13245e-10
Dysmenorrhea (pain severity)	Skin_Not_Sun_Exposed_Suprapubic	IL1	2	113420000	113750000	1	1	1	IL1A	2_113548454_C_G_b37	113548454	rs7583261	C	G	0.0734	0.2873	0.3525	0.2752	0.3139	1.50092e-11	0.309865	0.55403	0.0675238	0.374647	0.265648	0.0057502	6.74781	0.979152	20.3566	0.00423835	-1.83521	0.841488	2.0927e-10
Dysmenorrhea (pain severity)	Skin_Not_Sun_Exposed_Suprapubic	IL1	2	113420000	113750000	1	1	1	IL1A	2_113545185_A_G_b37	113545185	rs1878318	A	G	0.0724	0.2873	0.1989	0.2666	0.316	1.35587e-11	0.309561	0.555399	0.0827644	0.251294	0.252016	0.0057502	6.76255	0.979152	20.4541	0.00451601	-1.74104	0.832839	2.02927e-10
Dysmenorrhea (pain severity)	Skin_Not_Sun_Exposed_Suprapubic	IL1	2	113420000	113750000	1	1	1	IL1A	2_113523463_G_C_b37	113523463	rs4849119	G	C	0.0734	0.2873	0.1672	0.2666	0.3282	1.35587e-11	0.309561	0.555399	0.0861547	0.251294	0.249266	0.0057502	6.76255	0.979152	20.4541	0.00451522	-1.72204	0.832864	1.97435e-10
Dysmenorrhea (pain severity)	Skin_Not_Sun_Exposed_Suprapubic	IL1	2	113420000	113750000	1	1	1	IL1A	2_113547425_A_G_b37	113547425	rs3783514	A	G	0.0724	0.2873	0.1997	0.2666	0.316	1.35587e-11	0.309561	0.555399	0.0864184	0.251294	0.249056	0.0057502	6.76255	0.979152	20.4541	0.00450034	-1.72059	0.833323	1.96888e-10
Dysmenorrhea (pain severity)	Skin_Not_Sun_Exposed_Suprapubic	IL1	2	113420000	113750000	1	1	1	IL1A	2_113506799_AAGAGCTACC_A_b37	113506799	rs144596915	AAGAGCTACC	A	0.3105	0.4433	0.6687	0.3963	0.5225	1.08807e-08	0.587607	0.479419	2.53443e-05	0.448552	0.61989	0.0028409	5.7164	0.98959	13.886	0.00365191	4.28247	0.860358	1.96742e-10
Dysmenorrhea (pain severity)	Skin_Not_Sun_Exposed_Suprapubic	IL1	2	113420000	113750000	1	1	1	IL1A	2_113506673_C_T_b37	113506673	rs6706663	C	T	0.3105	0.4433	0.6687	0.3963	0.5225	1.08807e-08	0.587607	0.479419	2.60198e-05	0.448552	0.618986	0.0028409	5.7164	0.98959	13.886	0.00365304	4.27623	0.860321	1.92232e-10
Dysmenorrhea (pain severity)	Skin_Not_Sun_Exposed_Suprapubic	IL1	2	113420000	113750000	1	1	1	IL1A	2_113525912_C_A_b37	113525912	rs61381693	C	A	0.0734	0.2873	0.1399	0.2622	0.3272	1.35587e-11	0.309561	0.555399	0.09163	0.251294	0.245007	0.0057502	6.76255	0.979152	20.4541	0.00464435	-1.69262	0.828902	1.90493e-10
Dysmenorrhea (pain severity)	Skin_Not_Sun_Exposed_Suprapubic	IL1	2	113420000	113750000	1	1	1	IL1A	2_113535438_C_T_b37	113535438	rs2071375	C	T	0.0734	0.2873	0.1672	0.2666	0.3272	1.35587e-11	0.309561	0.555399	0.0925934	0.251294	0.244278	0.0057502	6.76255	0.979152	20.4541	0.00453328	-1.68758	0.832308	1.88171e-10
Dysmenorrhea (pain severity)	Skin_Not_Sun_Exposed_Suprapubic	IL1	2	113420000	113750000	1	1	1	IL1A	2_113552737_T_C_b37	113552737	rs4848304	T	C	0.0734	0.2873	0.1732	0.2637	0.3139	1.50092e-11	0.309865	0.55403	0.0823918	0.251294	0.252324	0.0057502	6.74781	0.979152	20.3566	0.00461727	-1.74317	0.82973	1.85482e-10
Dysmenorrhea (pain severity)	Skin_Not_Sun_Exposed_Suprapubic	IL1	2	113420000	113750000	1	1	1	IL1A	2_113544434_A_G_b37	113544434	rs1878321	A	G	0.0724	0.2873	0.4221	0.2767	0.316	1.35587e-11	0.309561	0.555399	0.0927519	0.393868	0.244159	0.0057502	6.76255	0.979152	20.4541	0.00420227	-1.68676	0.842625	1.84773e-10
Dysmenorrhea (pain severity)	Skin_Not_Sun_Exposed_Suprapubic	IL1	2	113420000	113750000	1	1	1	IL1A	2_113544467_T_C_b37	113544467	rs1878320	T	C	0.0724	0.2873	0.4221	0.2767	0.316	1.35587e-11	0.309561	0.555399	0.0927519	0.393868	0.244159	0.0057502	6.76255	0.979152	20.4541	0.00420227	-1.68676	0.842625	1.84773e-10
Dysmenorrhea (pain severity)	Skin_Not_Sun_Exposed_Suprapubic	IL1	2	113420000	113750000	1	1	1	IL1A	2_113525745_A_G_b37	113525745	rs34015482	A	G	0.0734	0.2873	0.1672	0.2666	0.3272	1.35587e-11	0.309561	0.555399	0.0960985	0.251294	0.241679	0.0057502	6.76255	0.979152	20.4541	0.00452092	-1.66963	0.832688	1.83399e-10
Dysmenorrhea (pain severity)	Skin_Not_Sun_Exposed_Suprapubic	IL1	2	113420000	113750000	1	1	1	IL1A	2_113527706_G_T_b37	113527706	rs72825514	G	T	0.0734	0.2873	0.1672	0.2666	0.3272	1.35587e-11	0.309561	0.555399	0.0960985	0.251294	0.241679	0.0057502	6.76255	0.979152	20.4541	0.00452092	-1.66963	0.832688	1.83399e-10
Dysmenorrhea (pain severity)	Skin_Not_Sun_Exposed_Suprapubic	IL1	2	113420000	113750000	1	1	1	IL1A	2_113537223_C_A_b37	113537223	rs17561	C	A	0.0734	0.2873	0.1672	0.2666	0.3272	1.35587e-11	0.309561	0.555399	0.0960985	0.251294	0.241679	0.0057502	6.76255	0.979152	20.4541	0.00452092	-1.66963	0.832688	1.83399e-10
Dysmenorrhea (pain severity)	Skin_Not_Sun_Exposed_Suprapubic	IL1	2	113420000	113750000	1	1	1	IL1A	2_113552698_A_G_b37	113552698	rs4848303	A	G	0.0734	0.2873	0.1944	0.2637	0.3139	1.50092e-11	0.309865	0.55403	0.0841126	0.251294	0.250912	0.0057502	6.74781	0.979152	20.3566	0.00448942	-1.73341	0.83366	1.81838e-10
Dysmenorrhea (pain severity)	Skin_Not_Sun_Exposed_Suprapubic	IL1	2	113420000	113750000	1	1	1	IL1A	2_113543273_G_A_b37	113543273	rs1800794	G	A	0.0724	0.2863	0.0242	0.2406	0.316	9.70581e-12	0.308648	0.559532	0.167029	0.24767	0.200533	0.00576066	6.8108	0.979114	20.7747	0.0050326	-1.38537	0.817213	1.81302e-10
Dysmenorrhea (pain severity)	Skin_Not_Sun_Exposed_Suprapubic	IL1	2	113420000	113750000	1	1	1	IL1A	2_113524795_T_C_b37	113524795	rs6542090	T	C	0.0734	0.2873	0.4024	0.2767	0.3272	1.35587e-11	0.309561	0.555399	0.09628	0.294188	0.241548	0.0057502	6.76255	0.979152	20.4541	0.00430328	-1.66872	0.839449	1.81126e-10
Dysmenorrhea (pain severity)	Skin_Not_Sun_Exposed_Suprapubic	IL1	2	113420000	113750000	1	1	1	IL1A	2_113530099_C_T_b37	113530099	rs1040193	C	T	0.0734	0.2873	0.1672	0.2666	0.3282	1.35587e-11	0.309561	0.555399	0.103588	0.251294	0.236372	0.0057502	6.76255	0.979152	20.4541	0.00455213	-1.63296	0.831727	1.74658e-10
Dysmenorrhea (pain severity)	Skin_Not_Sun_Exposed_Suprapubic	IL1	2	113420000	113750000	1	1	1	IL1A	2_113523454_C_A_b37	113523454	rs4848299	C	A	0.0734	0.2873	0.4024	0.2767	0.3282	1.35587e-11	0.309561	0.555399	0.102251	0.294188	0.237296	0.0057502	6.76255	0.979152	20.4541	0.0042963	-1.63935	0.839668	1.73821e-10
Dysmenorrhea (pain severity)	Skin_Not_Sun_Exposed_Suprapubic	IL1	2	113420000	113750000	1	1	1	IL1A	2_113528536_G_A_b37	113528536	rs6542093	G	A	0.0734	0.2873	0.4002	0.2767	0.3272	1.35587e-11	0.309561	0.555399	0.102251	0.292849	0.237296	0.0057502	6.76255	0.979152	20.4541	0.0042963	-1.63935	0.839668	1.73821e-10
Dysmenorrhea (pain severity)	Skin_Not_Sun_Exposed_Suprapubic	IL1	2	113420000	113750000	1	1	1	IL1A	2_113528625_A_G_b37	113528625	rs6542094	A	G	0.0734	0.2873	0.4024	0.2767	0.3272	1.35587e-11	0.309561	0.555399	0.102251	0.294188	0.237296	0.0057502	6.76255	0.979152	20.4541	0.0042963	-1.63935	0.839668	1.73821e-10
Dysmenorrhea (pain severity)	Skin_Not_Sun_Exposed_Suprapubic	IL1	2	113420000	113750000	1	1	1	IL1A	2_113528322_C_G_b37	113528322	rs6542092	C	G	0.0734	0.2873	0.4024	0.2767	0.3272	1.35587e-11	0.309561	0.555399	0.102548	0.294188	0.237091	0.0057502	6.76255	0.979152	20.4541	0.00429885	-1.63793	0.839588	1.73507e-10
[truncated: 1,098 more rows]
