# Supplementary material for: Japanese GWAS identifies variants for bust-size, dysmenorrhea, and menstrual fever that are eQTLs for relevant protein-coding or long non-coding RNAs
Source: Sci Rep. 2018 May 31;8:8502. doi: 10.1038/s41598-018-25065-9 (PMC5981393; doi:10.1038/s41598-018-25065-9)
Supplement: Supplementary file 5 — Dataset S2 [file 41598_2018_25065_MOESM5_ESM.txt]

regional.analysis	CHR	BP	rsid	A1	A2	A1.AF	P	BETA	SE
0	1	564621	chr1:564621.C.T	T	C	0.026666662219512	0.542510220120704	0.0869636097146352	0.142792358919789
0	1	565374	chr1:565374.A.G	G	A	0.035721507945162	0.647415213814575	-0.0569229031249148	0.124460831748388
0	1	752566	rs3094315	A	G	0.844845482616862	0.312767555937121	0.0629669803799633	0.0623786326367575
0	1	990417	rs2465136	C	T	0.162531933332127	0.751109669090668	0.0195001938811264	0.0614805730285181
0	1	1018704	rs9442372	G	A	0.811955093020658	0.898867550219491	-0.0073322951088767	0.0576927950252052
0	1	1036959	rs11579015	C	T	0.203956833597016	0.596221176658625	-0.0296594481790981	0.0559778641527702
0	1	1046164	rs6666280	T	C	0.203331467204766	0.618927616585175	-0.0279224279518251	0.0561400665818375
0	1	1062638	rs9442373	A	C	0.539650235363657	0.661556461154918	0.0198458268420325	0.0453344039381562
0	1	1216195	rs55834051	A	C	0.644120647219885	0.522904206178022	-0.0300413678210844	0.0470222883340841
0	1	1217011	rs1262894	C	A	0.121998571152218	0.884721439050245	0.0100762774061626	0.0694979832441207
0	1	1217058	rs3753340	A	G	0.0144224634853546	0.26589865238813	0.211345979869576	0.189964147933272
0	1	1218086	rs6603788	T	C	0.632695236229452	0.94355530275757	0.00331200909368788	0.0467784370739332
0	1	1220136	rs2144440	G	A	0.652452234593044	0.915621888346494	-0.0050152819462034	0.0473362332350906
0	1	1220954	rs12751100	A	G	0.63732023944962	0.726932346801149	-0.016357665381799	0.0468420385456405
0	1	1221138	rs11260578	A	G	0.622697465688105	0.463119057268507	-0.0342393397975072	0.0466653669763498
0	1	1222958	rs111819661	T	C	0.0144933948501963	0.367567884887167	0.17270107397306	0.191668931548301
0	1	1223529	rs78481580	C	G	0.182144772274009	0.377833718305001	0.0519545102166564	0.0589123694574892
0	1	1225959	rs1570867	G	C	0.922551287601294	0.453500389910562	-0.0641284728862177	0.0855511550862603
0	1	1227244	rs2239609	A	G	0.274785430061188	0.213499163384748	0.0631878970590694	0.0507940851424522
0	1	1278237	rs307361	C	T	0.869289889321488	0.013470177894325	0.166618016818881	0.0674269220248534
0	1	1287040	rs182532	C	T	0.869055990742389	0.0134406124132843	0.166723968144892	0.0674483540323076
0	1	1295323	rs34389364	A	G	0.80813120759208	0.144038404973038	0.0845352524599784	0.0578645407761159
0	1	1314015	rs2649588	T	C	0.826185321680322	0.0559980156550941	0.115001743962059	0.0601772210909295
0	1	1335218	rs2291889	A	G	0.121076782317708	0.0331457588091124	-0.148352495004962	0.0696388165869357
0	1	1487059	rs1887284	A	G	0.262416700018423	0.534272431318342	0.0319527343163127	0.0514125021279726
0	1	1489928	rs7366884	C	T	0.716753858246401	0.39695525448737	0.0427366586262137	0.0504522431309494
0	1	1500941	rs6603791	G	A	0.824428729545335	0.385768591976951	0.0517585898791931	0.0596767004749605
0	1	1599161	rs6604981	G	A	0.621014096136347	0.817136901027869	-0.0107934288958266	0.0466785258685746
0	1	1647686	rs909823	C	A	0.869063392361448	0.0480792901829531	-0.129688310417343	0.0656095914998025
0	1	1687625	rs34306661	C	T	0.332064106797263	0.177038302631044	-0.0644762877742516	0.0477626748637433
0	1	1706160	rs7531583	G	A	0.700110326433443	0.656244123334733	-0.0219537311898449	0.0493226274602811
0	1	1721479	rs2272908	T	C	0.502984155840491	0.900412032589472	-0.00565615	0.0451982654534441
0	1	1722585	rs3737626	A	C	0.03810042697029	0.529901141801258	0.0739603737937769	0.117741873491047
0	1	1722932	rs3737628	T	C	0.502720632228769	0.888228494841238	-0.00635392988807517	0.045208851732827
0	1	1723031	rs9660180	A	G	0.504401032585213	0.780856597959499	-0.012612648366072	0.0453361475535805
0	1	1725016	rs80220232	A	G	0.0662230271886063	0.819658137225748	-0.0206002879567529	0.0903582048254041
0	1	1725626	rs9970652	T	C	0.206242502904208	0.893209597984198	-0.00749775561666634	0.0558516811654813
0	1	1733219	rs10907185	G	A	0.71032695702947	0.793955689290741	0.0130384305945311	0.0499217372494188
0	1	1734337	rs75622028	C	T	0.103286436386755	0.40532345894263	0.0618109730826161	0.0742785131554444
0	1	1737900	rs17363334	T	C	0.0685096148634582	0.105498644714611	-0.146103201695709	0.0902561774288527
0	1	1738984	rs76117314	A	C	0.059859441413314	0.317475697249117	-0.0951440117855051	0.0951764939468304
0	1	1745726	rs16825336	A	G	0.266626571095558	0.446346393248213	0.0388140104317347	0.0509691119080048
0	1	1746694	rs12742323	T	G	0.207487664111048	0.91688418344449	-0.00581034838956052	0.0556763586321309
0	1	1747318	rs59787372	C	T	0.0356951409632043	0.965938617199449	-0.00523689697698903	0.122636526862087
0	1	1748734	rs2180311	C	T	0.505353400785302	0.900605295527156	0.00563848090073532	0.0451451389965246
0	1	1752955	rs4648726	T	C	0.843102860429493	0.280547059932067	-0.0673111029129033	0.0623775830749803
0	1	1759026	rs9786963	C	T	0.908969082125604	0.588273870087424	-0.0429596648220041	0.0793581403265179
0	1	1759054	rs10907187	A	G	0.128450539955461	0.186730238916097	-0.0905179064806512	0.068557868664144
0	1	1759213	rs9786942	G	A	0.505091283075934	0.929286163563659	0.00401322119490127	0.045222964022767
0	1	1760937	rs77726987	A	G	0.0353723470097471	0.983919818045977	-0.00251620198699381	0.124843288943634
0	1	1765583	rs6603797	C	T	0.908316229411299	0.580960186008862	-0.0436376421234107	0.0790561729622822
0	1	1766094	rs6663586	C	A	0.195171753588269	0.680233345133069	-0.0236189647542	0.0573074530493239
0	1	1770406	rs117025906	A	G	0.0553356313834726	0.665309854735163	0.0427622471910112	0.0988507967254797
0	1	1770789	rs6665287	A	T	0.127944266775846	0.163430337913542	-0.0959318671059383	0.0688361250158448
0	1	1775039	rs75473107	T	C	0.0163390183015403	0.926738001644999	-0.016424905210779	0.178629236724124
0	1	1775175	rs11260622	G	A	0.907967715171599	0.570676322215174	-0.0443609720514906	0.0782303574175463
0	1	1776269	rs4648727	A	C	0.337854556087905	0.299184286780106	-0.0496367262151192	0.0478110956927651
0	1	1777450	chr1:1777450.G.C	C	G	0.505136630360815	0.950627302590772	0.00279841233787156	0.0451946963149661
0	1	1779036	rs6692959	C	T	0.908957183549938	0.590494599124959	-0.0426408777566974	0.079240546565351
0	1	1779230	rs12403351	A	G	0.0842154589371981	0.0986752861537252	-0.135212800224166	0.0818821409173458
0	1	1779476	chr1:1779476.C.A	A	C	0.338114328077594	0.514410184070169	-0.0312344569244153	0.0479066351914591
0	1	1780878	rs6603801	C	T	0.908828156321628	0.632252584852377	-0.0379346275999057	0.0792684895665557
0	1	1781220	rs6681938	C	T	0.167486664204053	0.8244753786406	0.0135535004885158	0.061108907575412
0	1	1781345	rs6664578	A	G	0.90844603384035	0.594830724485285	-0.0420486003885581	0.0790611933571656
0	1	1787378	rs12125422	A	G	0.210722495510906	0.820172175491702	-0.0125695782461523	0.0552937836590571
0	1	1793003	rs1889678	G	A	0.909019677093328	0.614488860426764	-0.0399613062642548	0.079339261549063
0	1	1793071	rs12076620	G	A	0.909234665960245	0.69393246089125	-0.0313093118570659	0.0795613672509729
0	1	1793111	rs10907192	G	A	0.909147780678851	0.579265521254987	-0.0439902790646808	0.079339261549063
0	1	1793692	rs77270684	G	A	0.0514983629397423	0.327870721695546	0.0996446336357948	0.101843251745128
0	1	1793786	rs7511905	C	A	0.909092704025	0.556956298994494	-0.0465820757058432	0.079306401528874
0	1	1795789	rs12036384	T	C	0.173962210780605	0.624708525529703	-0.02925	0.0597929494171345
0	1	1797947	rs9660106	G	A	0.527147414578223	0.815349278865895	0.0105634326198216	0.0452335793410499
0	1	1801034	rs4648592	A	G	0.108857272949992	0.198821428540727	-0.0938061945208011	0.0730056677057799
0	1	1804302	rs3855951	T	C	0.842289562412026	0.28206806357166	-0.0671030376143684	0.0623816678938352
0	1	1805391	rs10907193	A	G	0.172472845521187	0.679074227288277	-0.0249178040371428	0.0602276827964808
0	1	1806560	rs118184145	A	G	0.055053160955446	0.732285940357924	0.0339125481639719	0.099134479402271
0	1	1809509	rs11260624	T	C	0.173887468030691	0.648061715797609	-0.0272880091568352	0.0597822722469534
0	1	1809654	rs78934919	A	C	0.0600882468963917	0.470058232908291	-0.068518511816887	0.0948504988546246
0	1	1810090	rs7525092	T	C	0.177422848515724	0.375172553706352	-0.0516136932168355	0.0582004695337149
0	1	1810842	rs76973525	A	T	0.0459629005375594	0.378027873972236	-0.095257261739732	0.108058299304327
0	1	1812366	chr1:1812366.AA.A	A	AA	0.908865975132537	0.516359440772392	-0.0514245323532625	0.079240546565351
0	1	1812504	rs36072213	A	G	0.208695550009856	0.958153199088023	0.00291706325310892	0.05559354854527
0	1	1812521	rs6603802	T	C	0.523753308275314	0.911179235412162	0.00504310569327854	0.0452088716404203
0	1	1812688	rs6603803	G	A	0.524519117778697	0.976863885018082	-0.00131232758025622	0.0452512947328585
0	1	1812828	rs6670776	A	G	0.908346147885897	0.558045798907673	-0.046315375773207	0.07907066647511
0	1	1813237	rs33976483	T	C	0.208035879227517	0.978269535535147	-0.00152046406805445	0.0558204731582145
0	1	1814909	rs76616586	G	A	0.0309592276587923	0.619943964567316	-0.0647428507446886	0.130548426868156
0	1	1818129	rs16824526	C	A	0.212742034832327	0.978164661407518	-0.00150829638141602	0.055107739889171
0	1	1821625	rs6603805	A	G	0.169365989207811	0.675294646988594	-0.0254866755954834	0.0608429878868585
0	1	1865298	rs2803316	G	A	0.599659232688709	0.969155230001934	0.00178150097107426	0.0460719265676468
0	1	1871337	rs16824543	A	G	0.127252651465824	0.538577202874897	0.0419200465015413	0.0681664505709255
0	1	1887019	rs28548017	G	A	0.866734948898392	0.495562990999819	-0.0452621060953815	0.0664166216235055
0	1	1903712	rs13303201	A	C	0.336525475612981	0.912262642997519	0.00524854408242457	0.0476339172774486
0	1	1930754	rs6605081	T	C	0.233477860661166	0.66019302491805	-0.0237640598170019	0.0540526309018067
0	1	1933267	rs28706276	A	G	0.0934635296609023	0.800889549131353	-0.0196336914937672	0.0778509152433269
0	1	1934647	rs6682175	G	C	0.665289470455445	0.372387207617294	0.0427886078340405	0.0479687169259293
0	1	1939826	rs28550169	T	C	0.335226355002044	0.229048029487637	0.0573284758103662	0.0476619342414518
0	1	1948400	rs13303344	A	C	0.400176322570078	0.212820887243925	-0.0573098442168396	0.0460007399398635
0	1	1951827	rs3121819	G	A	0.793569179760212	0.554571015710681	0.0333961302621398	0.0565150552982719
0	1	1992626	rs13303273	G	A	0.15307167013588	0.978629606805398	0.00169206205539251	0.0631672397938666
0	1	1993860	rs60959039	T	C	0.250162953866754	0.728120642639281	-0.0182089687055713	0.0523808299061408
0	1	1994299	rs59095280	T	C	0.247615432214741	0.630956595787932	-0.0254131176035234	0.0529020185659437
0	1	2010669	rs2803342	G	A	0.0744120225873605	0.610658803660305	-0.0439251833705425	0.0862744291544587
0	1	2010994	rs16824727	A	G	0.238217444406095	0.557263542309658	-0.0313155447496749	0.0533565558790163
0	1	2016802	rs16824749	C	T	0.523670616713603	0.390331257288471	0.0388836664759962	0.045265316455432
0	1	2036263	rs10797413	A	G	0.75555788000136	0.858654621239763	0.00942479376159322	0.0529224015986269
0	1	2040898	rs4648807	C	T	0.585663960126325	0.472826664023283	0.0328893168603502	0.0458140272246523
0	1	2051513	rs3107151	G	T	0.756067303797349	0.881673422124682	0.00788483533504918	0.0529723284268707
0	1	2071556	rs436045	G	A	0.83398959260284	0.743850993130324	-0.0197845500654241	0.0605480363355659
0	1	2071765	rs364677	G	A	0.789494432765152	0.695470397417313	0.0216947238713158	0.0554225459873177
0	1	2082566	rs2257182	C	T	0.297497986857487	0.4999136423686	-0.0333316836073172	0.0494076742879553
0	1	2088754	rs262656	C	A	0.166244229187073	0.782906312949294	0.0166653275340904	0.0604838297210382
0	1	2103506	rs2280272	G	C	0.0862149617258177	0.685182994880535	-0.032593271015097	0.0803976678781638
0	1	2167149	rs262680	T	C	0.64146515148784	0.434766887260507	0.0370194659830882	0.0473964103359512
0	1	2173504	rs263526	C	T	0.18324521347151	0.0212341973962908	0.134388692913166	0.0583336356105577
0	1	2185886	rs16824947	T	C	0.0878121085594989	0.985162181906617	0.00149715545005012	0.0805029657982576
0	1	2186220	rs16824948	T	C	0.093885960729176	0.172289000360667	-0.106201725274236	0.0778099814134303
0	1	2192433	rs10797417	G	A	0.459582565992546	0.4465651092321	-0.0346888162300997	0.0455739806977535
0	1	2281726	rs7527871	C	A	0.435596469755552	0.611170059822753	-0.0233013771958502	0.0458324048533928
0	1	2289321	rs903914	A	G	0.104403837890806	0.23492298282371	0.0883085421877381	0.0743480163305554
0	1	2291680	rs2840542	C	T	0.895841409044332	0.182397568820423	0.0986459492881007	0.0739802548419307
0	1	2292409	rs2645090	C	T	0.416289438561471	0.169714001162479	0.063292835469907	0.0460940637047749
0	1	2292688	rs2840540	G	C	0.209028692707324	0.103939526211476	0.0907740253776562	0.055824949060826
0	1	2301471	rs2840536	G	C	0.199488243365996	0.843952733989935	-0.011104677876515	0.0564147371961449
0	1	2301691	rs6665546	A	G	0.2866584666187	0.251745215795811	0.058188846795583	0.0507702609802241
0	1	2302911	rs10910060	A	G	0.533625193558649	0.422227208977684	-0.036464236236804	0.045434718860355
0	1	2303512	rs10910061	A	G	0.0797498486359648	0.0247015440773216	0.187364613333783	0.0834200375726877
0	1	2314319	rs2643901	C	T	0.877732905525136	0.693533256598776	0.0271584275415864	0.0689186981227276
0	1	2335676	rs1129333	G	A	0.868137374611663	0.811191444892816	-0.0160203416599467	0.0670617879278909
0	1	2353869	rs35799953	T	G	0.53636549578664	0.227703686803823	0.054945095483274	0.0455486313522432
0	1	2390588	rs10910078	C	T	0.88334522734915	0.879272553598893	-0.0107288167526677	0.0706347651522522
0	1	2392648	rs2477686	C	G	0.883776316654104	0.89685137433929	-0.00917567878537642	0.0707782279710264
0	1	2397174	rs1998759	A	G	0.251525937334236	0.509634030294214	0.0342956945629411	0.0520098523380121
0	1	2488608	rs1886730	C	T	0.559146977288334	0.810873030224976	-0.0109145633095485	0.0456103933238842
0	1	2494330	rs2234167	A	G	0.0365862457930296	0.606190728560505	0.0625948512196335	0.121421148417339
0	1	2505713	rs10910093	T	C	0.0402846069088694	0.532923058913939	0.0721904144784029	0.115773229702678
0	1	2511280	rs10797434	T	C	0.521894645176817	0.440383492747555	-0.0351383896473786	0.0455428441848123
0	1	2513216	rs734999	T	C	0.520946564226934	0.575896873937581	-0.0253861935888991	0.0453820757314618
0	1	2526746	rs3748816	G	A	0.499574117237781	0.342517985575477	-0.0429389443334228	0.0452368972247675
0	1	2533767	rs76202520	T	C	0.104441296908532	0.310534275257689	0.0746469020845445	0.0736088989286954
0	1	2551785	rs12117343	T	C	0.0480745018457316	0.985880139931402	-0.00189225851226947	0.1069220966655
0	1	2551900	rs11590198	A	G	0.462775391367527	0.376495003577113	-0.0400302883713644	0.0452640431523439
0	1	2553624	rs3890745	C	T	0.491734276049747	0.36385260408859	-0.0411900420101442	0.0453610600517125
0	1	2709164	rs4648356	A	C	0.502779741063996	0.528822329378399	-0.0285118362710584	0.0452709124663055
0	1	2745883	rs4609377	T	C	0.520501633326018	0.598927814634632	-0.0238545454074534	0.0453557621812244
0	1	2747638	rs10909929	A	G	0.0680866628541399	0.401764651256937	-0.07597848592646	0.0906152167159342
0	1	2749921	rs4648482	C	T	0.40269297259742	0.557572368747547	0.0271110502250435	0.0462289987201637
0	1	2752265	rs7511879	G	A	0.483931322776317	0.277850879369405	0.0491828581444336	0.0453231473569195
0	1	2754512	rs6680471	T	C	0.462499523825537	0.0904647536129807	0.0779559805131328	0.0460473874436334
0	1	2789108	rs10910019	C	T	0.564152269577791	0.565347936192016	-0.0264501752199148	0.0460070053813465
0	1	2792801	rs16823103	T	C	0.0795628160519601	0.412895890329288	0.0682735670901186	0.0833816426417277
0	1	2797856	rs10797342	T	C	0.578423667725095	0.939442298724363	0.00348090317950968	0.0458189385995555
0	1	2811814	rs1456465	A	G	0.274251242687215	0.613162586893366	-0.0256890401445974	0.0508126125902666
0	1	2842319	rs2045332	A	G	0.523392613986382	0.556430663172952	0.0264456626241097	0.0449640378678791
0	1	2852707	rs10797368	T	C	0.237643283537958	0.735664269281265	-0.0179096878956732	0.0530499456409504
0	1	2957600	rs12409277	C	T	0.371780413985041	0.648951499009316	0.0211677336401664	0.046500082634286
0	1	3037613	rs876740	T	C	0.580258585807512	0.0827432839117999	-0.0790711089276671	0.0455744937727859
0	1	3072692	rs731031	C	T	0.616517280300276	0.319136515624802	0.046154571694168	0.0463290519070609
0	1	3083712	rs2651899	C	T	0.38787075232019	0.401111200028423	0.0390383174703707	0.0464942058707762
0	1	3096355	rs868718	A	G	0.2830656674954	0.318794937403087	-0.0500107316236847	0.0501643692468761
0	1	3105276	rs2817138	G	T	0.667569187411319	0.737190935560316	0.0160446710072309	0.0478123903718405
0	1	3106397	rs2651916	T	C	0.858243018271459	0.263931548685739	-0.0722136445187816	0.0646411396952711
0	1	3133307	rs16823514	G	T	0.186232398457314	0.688309492576247	-0.0233255966799193	0.0581467806384792
0	1	3137199	rs2817147	C	T	0.484212061344234	0.483003026372514	-0.0317667735345116	0.0452853086355481
0	1	3146497	rs10157420	C	T	0.203003146965273	0.186394284176464	-0.0746669189392431	0.0565092865185866
0	1	3157614	rs905138	T	G	0.198067020374462	0.872265119484685	0.00919179125849333	0.0571692880850802
0	1	3168280	rs10797386	G	A	0.826924329371623	0.352397161695547	-0.0556170348840195	0.0598065021368958
0	1	3178111	rs3002686	A	C	0.184704945436273	0.37719817908351	0.0513682386278857	0.0581700309789935
0	1	3209767	rs2500294	T	C	0.572025056565046	0.260881597796821	0.0516391255404646	0.0459296208937608
0	1	3217151	rs2455137	T	C	0.323460139879259	0.634346598255343	-0.0229967086180076	0.0483512229083867
0	1	3217525	rs12036358	T	C	0.265210062233435	0.282886025311885	0.0549412721572943	0.0511624790139729
0	1	3232378	rs2483264	G	A	0.638712767834245	0.48084319888034	0.0331870649331915	0.0470773878926998
0	1	3235556	rs12043519	T	C	0.252832729218973	0.247010247636625	0.0604127014131438	0.052186005994025
0	1	3250423	rs1889121	G	A	0.390995546381276	0.747737960610504	-0.0149181413129263	0.0463838701456704
0	1	3252104	rs2483278	T	C	0.879657286895048	0.689152420186652	0.0278141643073449	0.0695344439013096
0	1	3254100	rs16824328	G	C	0.095251051250076	0.706092875400414	0.0290781019150941	0.0771080249189174
0	1	3255539	rs2483280	A	G	0.296056529957742	0.742200046627065	-0.0162512067293223	0.049404577835829
0	1	3257059	rs2255212	A	G	0.29637787731407	0.876292465108876	-0.00768816405035861	0.0493873028213729
0	1	3259113	rs882430	A	G	0.0887082197870161	0.483292930570976	0.055755977335912	0.0795359373342813
0	1	3285628	rs6424073	A	G	0.570349778083371	0.670782390539399	-0.0194905958967158	0.0458521916056228
0	1	3300807	rs868688	T	C	0.502085824969658	0.309149322573727	-0.04606501071727	0.045294611296225
0	1	3312914	rs871822	G	T	0.578033261033493	0.478558228884114	-0.0327709364439693	0.0462459153360764
0	1	3325037	rs2483225	C	T	0.381669098273169	0.083750562776415	0.0815241257332788	0.0471421075141435
0	1	3352872	rs2236518	C	A	0.492492282712639	0.902890852018215	-0.00553748563088427	0.0453853905471631
0	1	3353949	rs2493264	G	A	0.821179223806628	0.848698805044141	-0.0112115203702416	0.0587670817768172
0	1	3362256	rs867814	T	C	0.63735307274061	0.733819243034865	-0.0160355418943089	0.047156491603761
0	1	3375181	rs947352	T	C	0.179980442204003	0.77550978876703	0.0167428708945226	0.0587107886179948
0	1	3424388	rs947345	A	G	0.0655028616487461	0.253540892444081	0.105247287842557	0.0921773645342923
0	1	3441382	rs1896	T	C	0.114895672079205	0.1362253495071	-0.105740190293918	0.0709667723805239
0	1	3543951	rs16823922	A	G	0.176148103531118	0.0233986026625502	-0.134827920242817	0.05947775698107
0	1	3545612	rs1128474	G	A	0.322292483866121	0.264998759602355	0.0540100115270843	0.0484545123119087
0	1	3586700	rs6657895	A	G	0.408446906240552	0.22293355549891	-0.0565510682733293	0.0464003211195913
0	1	3601490	rs3753205	C	G	0.241104650713563	0.368077964327631	-0.0478684017964087	0.0531824175117835
0	1	3601798	rs3765715	T	A	0.240680969124272	0.317563382456781	-0.05324482365156	0.0532726530155702
0	1	3601940	rs3765716	A	G	0.241101653438299	0.359388376476705	-0.0487590829179966	0.0531995915792017
0	1	3602555	rs3765717	A	G	0.241671356773766	0.332456258887221	-0.0516251827335407	0.0532669635393825
0	1	3603036	rs12033056	C	T	0.249407129573672	0.675355263980981	-0.0221054123317354	0.0527815278741103
0	1	3651126	rs1181868	T	G	0.34748280076375	0.687612699431765	-0.0191377525484826	0.0475948747629861
0	1	3659742	rs2298223	T	C	0.113216225054817	0.927868138619258	0.00645222418016532	0.071273732975775
0	1	3665867	rs12120656	T	G	0.21015055947532	0.938006568586956	-0.00430248604259086	0.0553192378637632
0	1	3671791	rs1181888	G	A	0.0931120785719509	0.913820207129316	0.00840166214911571	0.0776341424113498
0	1	3679477	rs6699377	T	G	0.113413867131266	0.971305818527967	0.00257129765107566	0.0714833550344308
0	1	3680729	rs1181877	T	C	0.153727068432406	0.536365960911647	0.0387954314767992	0.0627435277897905
0	1	3682070	rs1181874	A	C	0.597549531157116	0.457432298761837	0.0344057060747875	0.0463013854739143
0	1	3730435	rs6695834	C	T	0.453329302709511	0.851874750011856	0.00849051724870355	0.0454702372510776
0	1	3740426	rs79797528	C	T	0.118440991610393	0.822716446791469	0.0156610274184909	0.0698989161791894
0	1	3743319	rs6663840	A	G	0.453160617054133	0.844520755383386	0.00892078060251317	0.0454876752979183
0	1	3745193	rs6659702	C	T	0.170845400924956	0.727390714990165	-0.0210100962534282	0.0602701764972421
0	1	3745721	rs2275833	T	C	0.118476561292914	0.838213004751188	0.014274871688933	0.0699132453950915
0	1	3745787	rs2275832	C	T	0.572042737807037	0.695273332716041	0.0180022274193616	0.0459581812643541
0	1	3745924	rs2275831	A	G	0.401125117232401	0.672362517569283	0.0195978808403054	0.0463407862030566
0	1	3746484	rs2275829	C	T	0.148519399686012	0.811465704053728	0.0150843854157699	0.0632374587035922
0	1	3796948	rs4074709	T	G	0.152618010423399	0.408946567741945	0.0519100570104442	0.0628642185761474
0	1	3800242	rs3205087	G	A	0.426692368008364	0.478786663816954	-0.0324195414321271	0.0457738001046425
0	1	3801828	rs10909818	A	G	0.303020057303213	0.278925043130317	0.0532642324927002	0.0491940496781421
0	1	3803755	rs7367066	C	T	0.672101504428201	0.583603859661333	-0.0264099104228414	0.0481819930069629
0	1	3806358	rs10909819	C	T	0.301395780485721	0.117698789370468	-0.0770756363089658	0.0492651592394099
0	1	3809423	rs11807227	A	G	0.300971828398632	0.117194888259297	-0.0773239457802277	0.049356014807815
0	1	3814660	rs10909823	G	A	0.113718736633574	0.664257127384039	-0.0307835120406358	0.0709227044043012
0	1	3818871	rs10797356	A	G	0.371778977877409	0.412744127428467	-0.0385574465296706	0.0470744291264447
0	1	3821782	rs11589102	A	G	0.109131269845433	0.668275373537049	0.0313148498304299	0.0730774076420206
0	1	3995644	rs80309618	T	C	0.0971999027303406	0.420733921295911	0.0614290144315216	0.0762952488979337
0	1	3996075	rs34770924	T	C	0.0792912829384588	0.560293820270369	-0.0490068403207116	0.084145617830129
0	1	4000957	rs61156287	A	C	0.247153216646992	0.333313872431193	0.0512509084500107	0.052974677334861
0	1	4002954	rs72640991	T	C	0.0810674071457946	0.2891406813248	0.088257653194616	0.0832612605030903
0	1	4002958	rs10915568	A	G	0.194237190654874	0.635256321416422	0.0271643478119776	0.0572674777968117
0	1	4003276	rs75558957	A	G	0.0612169269637685	0.872930924100252	0.0151260970087034	0.0945755121582786
0	1	4004250	rs11583257	T	C	0.272460707008916	0.824565712087161	-0.0112917849280427	0.0509381195826802
0	1	4006060	rs7548668	C	T	0.353642421712412	0.752518223413068	-0.0148975778404357	0.047245807777079
0	1	4009694	rs4654479	A	G	0.115001105745849	0.324740674837626	0.06994621114498	0.0710284977924887
0	1	4010743	rs4654482	G	A	0.575934131771108	0.813187924574073	-0.0108718635065634	0.0460057309841372
0	1	4013749	rs12096512	C	T	0.130483065251862	0.752809949526694	-0.0212804866920546	0.0675707451307897
0	1	4013997	rs10915431	T	C	0.130769003404519	0.764033893681047	-0.0202664072338295	0.0675124230712865
0	1	4018038	rs115402422	G	A	0.0718566298149281	0.140078808224633	0.128651877466752	0.0871921959774071
0	1	4026068	rs12031275	A	G	0.568427005394119	0.981135588051296	-0.00108729653476733	0.0459837437626244
0	1	4028924	rs10915490	C	G	0.134882079851439	0.29724458345896	-0.0692356965278332	0.0664220277844937
0	1	4038065	rs78738452	A	G	0.136528226334297	0.30568305612777	-0.067631989659007	0.0660260817783423
0	1	4039145	rs4654428	C	A	0.853456089501024	0.372261079617323	0.0571446442216463	0.0640458380788998
0	1	4039440	rs12758410	T	C	0.544267486560699	0.627327939377675	-0.0222026524423364	0.0457323459884013
0	1	4039988	rs72644272	A	G	0.307886329164492	0.20399719998989	0.0623015357036763	0.0490468467858779
0	1	4053435	rs12038964	C	T	0.337498892344711	0.0902062096622756	0.0810515043113511	0.0478374432969621
0	1	4061608	rs12045781	A	G	0.288839698568983	0.0346856922718753	0.105523487683076	0.0499635637782702
0	1	4066781	rs4128222	A	C	0.0872239930943724	0.311848508729571	-0.0813435357840203	0.0804305757417156
0	1	4068052	rs6675979	A	G	0.267247442354372	0.612687192017116	0.0257073266917199	0.0507807667825156
0	1	4069148	rs12027284	T	C	0.180129018265448	0.256361284405075	0.0667714214069109	0.0588277100948409
0	1	4071399	rs6680847	G	A	0.467536852307263	0.297785345322206	-0.0474458359673309	0.0455686633141041
0	1	4078090	rs4654604	C	T	0.383246262242669	0.767850366957245	-0.0138141214967641	0.0467977273284017
0	1	4080780	rs4440829	A	G	0.248922999697521	0.140249106499361	-0.077520594899083	0.0525611812991148
0	1	4082367	rs10799261	C	T	0.465714063226406	0.356253448137052	-0.0420351863413	0.0455652351133699
0	1	4085504	rs4233266	G	A	0.214650110361887	0.714456600275599	0.0201046604453116	0.0549491806127586
0	1	4085543	rs12026862	C	T	0.201273547531108	0.158586701295199	-0.0794049531977524	0.0563219295069628
0	1	4085582	rs12026892	C	T	0.201405614938836	0.16734782290895	-0.0777663550504789	0.0563207580414632
0	1	4092146	rs58051771	C	T	0.209279618592673	0.299070968091173	-0.0578402463021111	0.0556998286795665
0	1	4092538	rs12028583	C	T	0.202550582981124	0.289516166014413	-0.0594991122574129	0.0561745021946321
0	1	4092563	rs4328052	C	T	0.208799145115496	0.282112501142106	-0.0598395692378174	0.0556343941093708
0	1	4104757	rs12036953	G	A	0.309900183782793	0.7271543488525	-0.0170953361510129	0.0489959334162779
0	1	4111741	rs4553153	T	C	0.528903157131232	0.676307465333573	-0.0189723411716384	0.0454419506150566
0	1	4112750	rs74827518	T	C	0.115094624173827	0.823646488674719	-0.0158392545718774	0.0710734946539111
0	1	4121696	rs7520322	A	C	0.468096173889509	0.969310323123999	-0.00175616632343825	0.0456463715434459
0	1	4124260	rs6672716	T	C	0.298710048776644	0.86389347109417	0.00857611780315754	0.0500298335515907
0	1	4132018	rs9628649	T	C	0.354982766992671	0.556556184432117	0.0279074502609917	0.0474645233305957
0	1	4136869	rs117282266	T	C	0.0876832484586143	0.95655641932983	0.00437938901889494	0.080392070898595
0	1	4145615	rs10915421	C	T	0.525680423573132	0.673807775825585	-0.0192949456024802	0.0458390816848137
0	1	4152206	rs4654410	T	C	0.807983629154004	0.818552137373845	-0.0132116458715023	0.0575902735514074
0	1	4155841	rs56329102	G	A	0.285909766536194	0.332428570343031	0.0485265514689356	0.0500669224085438
0	1	4156118	rs16840731	G	C	0.286347238106406	0.315194336693321	0.0501719482204124	0.0499530347355907
0	1	4160903	rs76952475	T	C	0.165481624805502	0.579929614515196	-0.0339110525393035	0.0612679608242043
0	1	4162248	rs76163269	C	T	0.0756566342122183	0.730414622977008	0.0294814558581362	0.0855591316056122
0	1	4162415	rs12130437	G	A	0.28692862470372	0.995490438171425	0.000285024702191846	0.0504296442091374
0	1	4166004	rs10399650	C	A	0.565061710276486	0.262347415019919	0.0512788248882273	0.0457495316930836
0	1	4168653	rs10799201	C	T	0.120917112853942	0.550688502694064	0.0419690825278338	0.0703319278518443
0	1	4169553	rs12080309	C	T	0.288778564745726	0.827101609692435	0.0109623066587036	0.0501890348421347
0	1	4170178	rs12032575	A	G	0.0781569462550074	0.490681224490657	-0.058286822442451	0.0845685520957959
0	1	4171343	rs6702575	C	T	0.563356041151901	0.305494441049622	0.0467751880811989	0.0456467159340314
0	1	4171786	rs10492944	T	C	0.0772538570202952	0.967016255589563	0.00352882067103741	0.0853386841606383
0	1	4174116	rs10915434	C	T	0.286457306394025	0.850828994438004	0.00947006868829224	0.0503564218808534
0	1	4183006	rs10915437	G	A	0.259735820413949	0.401503601269357	-0.0434257054864963	0.0517626562024631
0	1	4183258	rs10915438	A	G	0.197640746783563	0.182545618081068	0.075847415769117	0.056901583643963
0	1	4187821	rs57905980	A	G	0.102847304802259	0.26788888759661	0.0827646791377618	0.0747015898892631
0	1	4187952	rs4654487	C	T	0.508227522412489	0.649266794788308	-0.0205203425759713	0.045121370967451
0	1	4190685	rs4282783	G	T	0.58399273444754	0.951624119721461	-0.00278365332882223	0.045883864489962
0	1	4192707	rs10915442	G	A	0.603256097479782	0.484823509802962	0.0325919982760351	0.0466555974384958
0	1	4192854	rs80160005	A	G	0.105933470941211	0.327371418432912	-0.0729905804818334	0.0745241239010811
0	1	4197256	rs6663939	T	C	0.429212399860676	0.531445370473939	-0.0284416946101751	0.0454484529576168
0	1	4197418	rs4408122	T	C	0.526478002918721	0.822290063626237	0.0101559232898664	0.0452177202523995
0	1	4197642	rs10915445	A	G	0.428430358224437	0.573419209569105	-0.0256063305426191	0.0454800775272909
0	1	4201815	rs4654492	T	C	0.352544795601996	0.858672127932388	0.00840287746959616	0.0471900117542071
0	1	4203563	rs12096127	T	C	0.784925436699228	0.814191817260294	0.0130146506275496	0.0553763562548473
0	1	4207343	rs6680278	T	C	0.260528650504051	0.579618718300197	0.0287289304090662	0.0518627291511019
0	1	4210455	rs9426473	A	G	0.172560225975584	0.884411439836455	-0.00877229972596617	0.0603407927943281
0	1	4227248	rs16840872	T	C	0.247758569360814	0.957126663559163	0.00283913357359216	0.0528116155147594
0	1	4230463	rs10915459	C	T	0.0982851626617058	0.489183737700495	-0.0526693872577123	0.0761550064032292
0	1	4236982	rs4233262	T	C	0.761469721028969	0.959205521324778	0.00274303965160003	0.0536267419306759
0	1	4239028	rs4654418	A	G	0.348851696066307	0.561631712968175	0.0277507853516993	0.0478115951321577
0	1	4251398	rs35392680	A	C	0.326418927535516	0.795264131600009	-0.012510414234603	0.0482132168218628
0	1	4263677	rs6687268	T	C	0.291785629975607	0.572364246921251	0.0283480740680651	0.0502115315443178
0	1	4267089	rs16840901	C	T	0.312169710517137	0.605688414446901	-0.0252074588005011	0.0488291723769026
0	1	4267889	rs10915471	G	T	0.410758173976715	0.925131735554291	-0.00436594459504665	0.0464602676981869
0	1	4269638	rs6426404;rs567086010	A	G	0.588721474600983	0.816628303972966	-0.0107821913538588	0.0464982613963303
0	1	4271526	rs12022636	A	C	0.344473942732099	0.906377316631362	-0.00563235256727775	0.0478904087951943
0	1	4281160	rs10799216	A	G	0.574943537084366	0.369142500086755	0.0410056775546734	0.0456592321826871
0	1	4284659	rs903540	C	T	0.709372150669902	0.282183493350111	-0.0535496560781156	0.0497938440535875
0	1	4284919	rs7528938	T	C	0.472626864210626	0.544033423408222	0.0274668265147699	0.0452706352653351
0	1	4288803	rs10915480	G	A	0.405490814818214	0.927616232614412	-0.0041864479135183	0.0460837220295552
0	1	4291842	rs7541544	C	T	0.427097051153542	0.233160454469503	-0.0546857280660772	0.0458673960128273
0	1	4291953	rs7534461	G	C	0.343222831213548	0.104699036786203	-0.0773378751622549	0.0476662419297645
0	1	4292038	rs7534558	T	C	0.341871443397214	0.121070381881484	-0.0740874169422313	0.0477891938109786
0	1	4312205	rs1908490	T	C	0.213744467570439	0.83822003325786	0.0112644068840116	0.055171489697805
0	1	4312527	rs16841005	A	G	0.108139628164996	0.709370402709083	0.0273922318179399	0.0734963781190015
0	1	4315204	rs966321	T	G	0.323050392782211	0.623935404081109	0.0236399843841756	0.048217261434239
0	1	4316544	rs16841037	A	C	0.089751831948348	0.907059536337769	-0.00926461943986951	0.0793555166774456
0	1	4325589	rs9286982	C	A	0.591917434578824	0.738437911498731	0.0153756336316758	0.0460454918162429
0	1	4330287	rs6677984	G	A	0.248771260281159	0.507650966463705	0.0345229658420802	0.0521101532814062
0	1	4341843	rs1390136	T	C	0.372925153389806	0.900968610600607	0.00583138281751345	0.0468618115322048
0	1	4353287	rs16838562	G	A	0.122783089770355	0.818308594357925	0.0159030883697547	0.0692278461220864
0	1	4355593	rs2029490	G	A	0.584764583904273	0.723461973770166	0.0162732907656425	0.0459910859593205
0	1	4358008	rs58506471	A	G	0.18763174846641	0.326609612586685	-0.05648477152716	0.0575807761826656
0	1	4358349	rs35559925	T	C	0.0837305941178786	0.260355101580323	0.0923102783043439	0.082013323415122
0	1	4364472	rs1106307	G	A	0.806502838415829	0.0778217578372697	0.101306638985839	0.0574474253454061
0	1	4365471	rs351625	T	G	0.235464476140919	0.162355601770386	0.0750948523296346	0.053746950612094
0	1	4367980	rs2934983	A	G	0.628625338441369	0.24491637025156	0.054627776572981	0.0469800807924281
0	1	4368942	rs351618	C	T	0.79974891095586	0.0155501758574403	0.137644249013058	0.0568941173896276
0	1	4368951	rs351617	T	C	0.672425474244238	0.162486922149682	0.0674379658020462	0.0482818474207174
0	1	4370074	rs1495239	T	C	0.427246501219195	0.454912734482528	0.0345072819056043	0.0461790391614562
0	1	4370489	rs12073612	A	G	0.0837004830917874	0.612093144159696	0.0412706783337925	0.0813876219104696
0	1	4371863	rs351614	T	C	0.208659369498411	0.0793712231199548	0.098035914873871	0.0558817416645482
0	1	4372470	rs716214	G	A	0.151939747222831	0.423557442540902	0.0505770471764909	0.0632003964270424
0	1	4379095	rs59704180	A	G	0.0799138155528172	0.657818132523423	0.0369532743985637	0.0834296119110389
0	1	4379687	rs12408012	G	A	0.547683839825673	0.954809643016887	0.00258372841695191	0.0455941120105608
0	1	4380344	rs2411741	A	C	0.899370828564408	0.0462328140572967	0.150991607537784	0.0757510259021793
0	1	4381016	rs2130618	C	G	0.138890919602914	0.243815002324279	-0.0764941616577936	0.0656318255582008
0	1	4382979	rs13375925	T	C	0.168914650008761	0.284313743872572	0.0646963325124615	0.0604255117906177
0	1	4384296	rs351607	G	A	0.166596251009121	0.946226113149464	0.00411287319507788	0.0609796294086781
0	1	4384773	rs351608	G	T	0.165384354110181	0.844634278538312	0.0120077717410936	0.0612737723301667
0	1	4390211	rs501284	T	C	0.472984714977803	0.286269388669064	0.0483325	0.0453255446740577
0	1	4390289	rs625079	C	T	0.530535941450218	0.525840741796262	0.0288064802129765	0.0454097368498861
0	1	4391391	rs76664831	G	A	0.123732657417289	0.94753623681114	-0.00457304445380624	0.0694980687639618
0	1	4395812	rs579387	C	A	0.332083458253443	0.0612086978176919	0.0897066142663976	0.0479205874338235
0	1	4397736	rs588224	G	A	0.330990704454891	0.0454640552431521	0.0959846153859517	0.0479842599192701
0	1	4400529	rs1108770	G	C	0.454935930328943	0.1029847792693	0.0741994944877529	0.045505737825303
0	1	4400887	rs12046047	C	A	0.257172992009153	0.0263277020770683	0.114539158832636	0.0515630098856281
0	1	4401563	rs488256	A	G	0.198159175139934	0.676171955016029	-0.023860195804165	0.0571238307730044
0	1	4401778	rs903539	T	C	0.256911606313835	0.0258491047660549	0.114937626664221	0.0515768939653113
0	1	4403047	rs601798	G	A	0.197916102742716	0.658719627655437	-0.0252354847645694	0.0571350150644917
0	1	4414716	rs596133	A	C	0.45737175438395	0.117459526438232	0.0713734292292339	0.0455906895648741
0	1	4417946	rs1531329	C	T	0.356533518932857	0.0158290231641	0.114223104521832	0.0473398088477651
0	1	4418164	rs1531328	A	G	0.352043187738365	0.0134616746442044	0.116481330306334	0.0471333179440214
0	1	4423030	rs79426491	T	C	0.163267646942335	0.380007539611952	0.0538385859895475	0.061327788092266
0	1	4424115	rs16838812	G	A	0.213744722957433	0.11681564984579	-0.0868064214452999	0.055351331074641
0	1	4425847	rs12405082	G	A	0.213188617187252	0.112266064733896	-0.0880270223137172	0.0554295038822554
0	1	4425876	rs12404603	T	C	0.122376960110986	0.0482870000428146	-0.13608443424149	0.0689093061978239
0	1	4427083	rs12023786	A	G	0.0964545308450816	0.0145171484433997	0.186110336106202	0.0761434846353918
0	1	4431264	rs572439	C	A	0.658504178394408	0.479675914369264	0.0338453907359377	0.0478837660802436
0	1	4431571	rs12028738	A	G	0.2603914030907	0.0105431848520269	0.131045935987682	0.0512401412490231
0	1	4431704	rs12031615	T	C	0.369389730200174	0.00953059047542548	0.121640748648342	0.0469218654295196
0	1	4435641	rs74728654	A	G	0.162475469187297	0.245257341797281	0.0716891320421102	0.0616974654164178
0	1	4440749	rs589870	T	C	0.0806660368548199	0.897165270542771	-0.0107998705521999	0.0835624350402295
0	1	4444706	rs349413	A	C	0.787429064756237	0.021561782449029	0.127473931690244	0.0554716819762066
0	1	4445873	rs72632733	T	C	0.108605403492528	0.784237752573752	0.0199301882819233	0.0727908480490744
0	1	4448702	rs747778	T	C	0.298432827399424	0.13641764478271	0.0737491745624062	0.049520523827352
0	1	4448818	rs747776	C	T	0.569934111825337	0.0202296485074086	0.106500208167095	0.0458645168270618
0	1	4449129	rs1109046	C	T	0.567336691633049	0.0153226212918193	0.111561619029337	0.0460111936939857
0	1	4449883	rs12041175	C	T	0.460268426461014	0.0337110746552818	0.0970100380937415	0.0456837986598054
0	1	4451081	rs12042157	C	T	0.461472428007077	0.029444202673647	0.0993210790487425	0.0456126946537892
0	1	4455415	rs349415	C	G	0.189290287543359	0.979286122873841	0.00149958815988936	0.0577566341220106
0	1	4458068	rs349417	C	T	0.650733894860801	0.0221688812024623	0.108475324740734	0.0474216983857201
0	1	4459317	rs78531899	A	C	0.107903017717853	0.77169667797371	0.0211826956327206	0.0730044350261528
0	1	4459689	rs6679220	C	T	0.135716618846694	0.716507939350519	-0.0239600665107656	0.0659821028482434
0	1	4460965	rs56081339	A	G	0.1356171678329	0.757343213256693	-0.0203810549977375	0.0659641927532547
0	1	4462460	rs349400	G	T	0.652050808337856	0.0185666565795424	0.111689320361817	0.0474442078925526
0	1	4463585	rs349401	G	T	0.543435299287668	0.0539816590992834	0.0876850429186303	0.0455037798723301
0	1	4464125	rs12144027	T	C	0.107894815766884	0.780793002971082	0.0203160950137347	0.0730044350261528
0	1	4466908	rs577114	C	T	0.0799802464894576	0.959118632223026	-0.00431022169578835	0.0840860782026269
0	1	4469868	rs733308	G	T	0.126259138579635	0.815682847246059	-0.0158558537179293	0.0680213393699075
0	1	4471733	rs505933	G	A	0.775970192318673	0.00775764319647779	0.144602844283214	0.0543121543225627
0	1	4472448	rs4654533	G	C	0.587439587630095	0.0426210861479927	0.0936028656448412	0.0461688215166199
0	1	4475184	rs349405	C	A	0.776318640567807	0.0119124427526965	0.136694872978783	0.0543577284136346
0	1	4477911	rs349409	T	C	0.775887746633653	0.00877230742545718	0.142360359346034	0.0543193778029015
0	1	4488779	rs12029910	G	A	0.451627407228835	0.0013863280990143	0.14608425262298	0.0456872715920336
0	1	4488831	rs6667927	T	C	0.185721870946064	0.0532465058624245	-0.11244904806548	0.0581758487544123
0	1	4489398	rs6678792	C	T	0.267494826992499	0.0737787757319519	-0.0915665855162022	0.0512122282465472
0	1	4489529	rs10915533	A	G	0.186658865865692	0.0580139722677703	-0.109840112043093	0.0579450076381139
0	1	4496329	rs1762813	T	C	0.893527403274365	0.0439228692350324	0.147642602217198	0.0732780855751478
0	1	4497217	rs1674879	T	C	0.137623976328874	0.393274846499821	-0.0559893911186863	0.0655848876568077
0	1	4502705	rs780575	T	G	0.217746559978971	0.252580229405182	-0.0625995366206413	0.0547148683392023
0	1	4504332	rs780584	A	G	0.250181579313436	0.458176021735396	-0.0387119670792749	0.0521827560041346
0	1	4504927	rs780586	T	C	0.12315247512983	0.235705756760891	-0.0818044579032996	0.0689873821428029
0	1	4507763	rs780594	C	T	0.848989993493544	0.312064029259196	0.0642152150012457	0.0635227815436584
0	1	4509379	rs2054270	A	C	0.627914167463065	0.0845142187128641	0.0808032018976448	0.0468404387422113
0	1	4510840	rs705685	T	C	0.170269058082001	0.52946167687672	-0.0378814353736188	0.0602413319549477
0	1	4519912	rs608210	G	A	0.75309099756438	0.15713243065403	0.0748799740437591	0.0529268646172542
0	1	4525604	rs4654545	C	T	0.779649580289448	0.421420858720797	0.0444412775755692	0.0552780641394046
0	1	4534661	rs11812066	T	A	0.131838235294118	0.689714393464951	0.0269676309941091	0.0675469631326807
0	1	4541444	rs16839089	A	G	0.117452926314376	0.358626031888942	-0.0646954508530828	0.0704753981484866
0	1	4549380	rs705690	A	G	0.574259380958298	0.552262926814441	-0.0271999026402114	0.0457623759698893
0	1	4549402	rs780606	G	A	0.47286616239519	0.878716409818289	0.00692328601616885	0.0453698589127437
0	1	4552802	rs1878052	A	G	0.463030552903394	0.551230977149964	0.0268902512311159	0.0451241894124946
0	1	4558792	rs10915548	A	G	0.496837564852643	0.585170658954449	0.024491718130944	0.0448691455942889
0	1	4558933	rs609506	C	T	0.864134890558151	0.439872166592104	0.051471497880529	0.0666376120686644
0	1	4566065	rs4654440	G	A	0.867295824100156	0.162014069964246	0.0937189613694817	0.06702207529558
0	1	4572023	rs10915549	A	G	0.51506934516252	0.470937310065129	0.0324000808228349	0.0449405146329247
0	1	4573989	rs1710421	T	C	0.88630524412576	0.399314901280083	0.0602835281622859	0.0715238247019916
0	1	4581585	rs608203	C	T	0.344008086690511	0.965064678911493	0.00207664100233714	0.0474130518113346
0	1	4582199	rs10489135	C	T	0.306874927485787	0.470345842271288	0.035204803020625	0.0487657576637074
0	1	4583973	rs76210017	G	A	0.162600349429182	0.182316655690822	0.0815743572365351	0.0611659706092464
0	1	4587969	rs241237	T	C	0.34515721200225	0.915684678564987	-0.00502372943322984	0.0474514073697282
0	1	4594603	rs537398	C	T	0.46811360249494	0.141453529495448	-0.0661610607210112	0.0449952895172416
0	1	4596288	rs10915554	A	G	0.452208431330711	0.220929369732998	-0.0551129864141754	0.0450247207116695
0	1	4596534	rs12084169	T	C	0.434657258273593	0.1585078897132	-0.0636836297553947	0.0451622458562949
0	1	4600491	rs543653	G	T	0.435348094547278	0.149364441562858	-0.0651447907574627	0.045183585520786
0	1	4606292	rs80089004	G	A	0.195436773880318	0.061249491873484	0.106658746917257	0.0569852603784638
0	1	4608204	rs241220	A	G	0.351319849883685	0.981614390009654	-0.00107606763509742	0.0466942225247116
0	1	4610733	rs16839272	C	A	0.096439208862595	0.904922885716521	-0.00912166583790864	0.0763671395318323
0	1	4611241	rs241248	A	G	0.0963970793945716	0.958391949855816	-0.0039915496701639	0.07650807147866
0	1	4612752	rs12117466	T	C	0.331119487274711	0.292491665295841	-0.0502279110380589	0.0477147148327137
0	1	4614822	rs241257	T	C	0.150511778845111	0.029893115259585	-0.137578097530834	0.0633561413810622
0	1	4616102	rs241261	C	T	0.455519420715228	0.215182862527585	-0.0560276575651632	0.0452040358044253
0	1	4618251	rs6685798	A	G	0.124842997272041	0.877886326820252	-0.0105912392232658	0.0689312924354474
0	1	4619038	rs241264	T	C	0.419703680693736	0.883903987486754	0.00664594116561071	0.0455132735374047
0	1	4619669	rs59595338	A	G	0.252818370585885	0.736445453236379	0.0173302709138393	0.0514917252302193
0	1	4621464	rs6698529	A	G	0.337075389696432	0.260786255862997	0.0534640171673114	0.0475432344554166
0	1	4627077	rs241273	C	A	0.126572656637727	0.857694195963569	-0.0121832815330875	0.0679453066856435
0	1	4629186	rs241277	C	A	0.148014220599013	0.224716302820124	-0.0774327811923562	0.0637788574560873
0	1	4630232	rs76191495	A	G	0.119367685179175	0.810274083893441	-0.0166896455269077	0.0695192007649686
0	1	4632528	rs241211	G	A	0.314277197462086	0.732673519534451	0.0166380439969581	0.0487103066117795
0	1	4632560	rs980092	G	A	0.528529805168444	0.765947727986139	0.0134963916702075	0.0453386542229431
0	1	4632828	rs171317	A	C	0.826870959949912	0.68338223717974	0.0243576165488945	0.0597216849272127
0	1	4633554	rs6673089	A	G	0.582036610692304	0.802533812679367	0.011447652220829	0.0457779324487979
0	1	4633607	rs241209	A	G	0.308130056287815	0.846775651109666	0.00940735993267635	0.0486837519576414
0	1	4635556	chr1:4635556.C.CC	CC	C	0.88989437549095	0.350748344509462	0.0671030240934734	0.0719110909731606
0	1	4641742	rs241225	A	G	0.720467623229637	0.713819713932589	-0.0185360380287909	0.0505439689775249
0	1	4642477	rs184781	T	C	0.766458977000615	0.97977486813484	0.00135120584290172	0.0532995690239858
0	1	4644085	rs588347	T	C	0.591091462855045	0.968939343308364	0.0017969891929996	0.0461493041659428
0	1	4646572	rs4654446	T	C	0.298266155295459	0.549194581545694	0.0297495851079198	0.0496681153963183
0	1	4647646	rs2674014	T	C	0.763706892515377	0.966080486671207	0.00225356634347995	0.0529943928062091
0	1	4649157	rs546397	G	A	0.290360576923077	0.79903038289994	-0.0126441128546905	0.0496622351992013
0	1	4658538	rs12567277	T	C	0.452470185045949	0.355893603252338	0.0418395893929534	0.0453192948764363
0	1	4665232	rs164781	A	G	0.354676046484705	0.219654935294109	-0.0579510753865273	0.047212721768906
0	1	4665269	rs241243	G	A	0.284726383857468	0.632593939296778	-0.0239278684726248	0.0500500246663358
0	1	4666819	rs151716	G	A	0.359430660458909	0.599802573642497	-0.0247821013158776	0.0472323920365012
0	1	4677535	rs4403602	G	C	0.281065763702882	0.107013067294079	0.0812826710515764	0.0504308422495631
0	1	4678123	rs7555011	C	T	0.700973991236314	0.210041432388552	0.0619980949116485	0.0494619009954607
0	1	4679563	rs12145928	C	G	0.243958583779438	0.146887926391931	0.0765415853452072	0.0527650290351735
0	1	4682273	rs6668199	C	T	0.474705290214148	0.327682059882503	-0.0447045580011418	0.045673128703109
0	1	4685648	rs875808	A	G	0.283888827795474	0.11604090199388	0.0786680740002838	0.0500557054716199
0	1	4697300	rs2101195	T	C	0.656702121197333	0.945096053729984	0.00329378474155058	0.0478286964070742
0	1	4698446	rs12122716	T	C	0.101385176982788	0.84397231886979	0.0146953005106776	0.0746655545955437
0	1	4698677	rs76059212	A	G	0.0598419454649568	0.429432202089267	-0.0755067731480024	0.0955583988416544
0	1	4700731	rs61265167	A	G	0.254434589800443	0.753384570751715	-0.0163229866555567	0.0519543032585575
0	1	4701258	rs10915575	C	T	0.278954447215918	0.544636534580448	-0.0305908869691243	0.050495292057631
0	1	4706317	rs12741248	A	G	0.513744758965191	0.525511869349252	0.0289800582922169	0.0456470849980132
0	1	4706755	rs12125737	T	C	0.284900954490253	0.668899107736683	-0.021449422842605	0.0501553864862231
0	1	4708162	rs4654454	C	T	0.404782519727018	0.329178170877651	0.0453673953061405	0.0464939162937914
0	1	4721793	rs12406838	A	G	0.288972182461293	0.561567143910342	-0.0288636259912302	0.0497206945505047
0	1	4722951	rs7517517	T	C	0.150239771737529	0.460707095737166	0.0466607627045485	0.0632531341291702
0	1	4723818	rs12083131	A	G	0.150399118533983	0.476412147531187	0.0449967868275921	0.0631901912902101
0	1	4727243	rs6663166	G	A	0.805966482178322	0.906331742722028	0.00678089168722328	0.0576279520092525
0	1	4731677	rs10799255	G	A	0.394787364593005	0.606977077363272	0.0238405188558169	0.0463468734149894
0	1	4737531	rs16839450	T	C	0.256438799652968	0.250075776013375	-0.0597938407937636	0.0519871694700454
0	1	4738058	rs2071990	T	C	0.277762572144146	0.801093796850595	0.012741041560258	0.0505733802065641
0	1	4738355	rs2071991	G	A	0.322852605376985	0.618510614344028	0.024102039454301	0.0484013336596008
0	1	4746636	rs10915587	T	C	0.569484649863506	0.414662242746772	-0.0373650169791182	0.0458063707359585
0	1	4763401	rs6681520	T	C	0.506341379432396	0.415328536793855	0.0365617665538538	0.0448857117441238
0	1	4773266	rs2071999	C	A	0.64553265671957	0.545148717707505	0.0288126549479314	0.0476206360784867
0	1	4776974	rs3753696	A	G	0.12936451748982	0.272655456557001	0.0738388566358374	0.067311779636105
0	1	4783142	rs12566272	A	G	0.151472478563237	0.165825850010131	0.0874731078310873	0.0631236833055792
0	1	4784556	rs3820252	T	C	0.155196402072532	0.205976227867881	0.0769746370836648	0.0608635923659772
0	1	4784884	rs3820253	A	G	0.531556272856495	0.878446110995534	0.00699396791509535	0.0457303389497714
0	1	4799200	rs3753702	T	C	0.0676033098184708	0.82972586461325	0.0194637614780423	0.0905067406637044
0	1	4803834	rs393976	A	G	0.0970740981915256	0.902890484749313	0.0093554332183467	0.0766771066911514
0	1	4805106	rs414176	C	A	0.092614489143971	0.825299641615302	-0.0172773733361119	0.0782724089768117
0	1	4805434	rs371605	G	A	0.281338410615396	0.316312042929529	0.0507114348507343	0.0506069150503629
0	1	4806381	rs368808	G	A	0.141736635372344	0.690697859109027	0.0260581917816735	0.0654879495190654
0	1	4806550	rs11586743	A	G	0.0788083132126954	0.408170493537179	0.0702340152003814	0.0849141981616933
0	1	4813115	rs380239	G	A	0.106386557953581	0.877289453598557	-0.0113985048167789	0.073821541573538
0	1	4813141	chr1:4813141.C.T	T	C	0.106357766537472	0.924945891574721	-0.00695104525812094	0.0737859573409295
0	1	4819803	rs368420	C	T	0.221069557051286	0.650039651291243	-0.02495915342066	0.0550115990260117
0	1	4826104	rs2802716	A	C	0.0681077576101882	0.581685677676389	0.0496107342046889	0.0900500277623543
0	1	4826660	rs2743980	A	G	0.388043904590752	0.317756165102478	-0.0466558587256565	0.0466988434790628
0	1	4828606	rs7518471	T	C	0.0880445352409257	0.359399817377205	-0.0738957213366737	0.0806273532656091
0	1	4833747	rs12029492	A	G	0.296132827735819	0.778458471243535	-0.0139785901658978	0.049687789754104
0	1	4836121	rs394594	G	A	0.424574589818964	0.449437118901015	-0.0348774034998022	0.0461125533728219
0	1	4848808	rs12133924	G	A	0.122118446892869	0.947033609642484	0.00460238121079278	0.0692792096113888
0	1	4852747	rs7520826	G	A	0.106080466736916	0.747381490787341	-0.0237937287775261	0.0738720046934456
0	1	4853688	rs932350	C	T	0.15453474982335	0.619521058442608	-0.0313369153631477	0.0631119226208004
0	1	4859488	rs17345273	A	G	0.0669024597509348	0.932694191314792	0.00769768564889015	0.0911447475342462
0	1	4861767	rs11588395	T	C	0.0667257192299373	0.974772757181225	0.00288562786773767	0.091251123290632
0	1	4871384	rs59103994	T	C	0.101571795390309	0.930289488866066	-0.0065847793983652	0.07527129266918
0	1	4871671	rs1118009	G	A	0.259754786208902	0.369427415317444	-0.0466571070538952	0.0519829460015508
0	1	4878871	rs1120120	T	C	0.707920376385198	0.373576651148624	-0.0446783535317044	0.0502120342809306
0	1	4880480	rs10915616	T	C	0.134405552552249	0.655757318047342	-0.0298346671133584	0.0669271242811983
0	1	4885457	rs7516549	A	G	0.100395116879999	0.619067014655259	-0.0377213496248712	0.0758716679756486
0	1	4889588	rs10915622	A	C	0.474820413220539	0.588382411303352	-0.0244025954052521	0.0450913241055121
0	1	4889912	rs12028290	A	C	0.0685495680324366	0.989144356985374	-0.0012290645778678	0.0903328705400242
0	1	4897567	rs12118185	A	G	0.159489854986235	0.494293191261711	-0.0426726715265112	0.0624329085966875
0	1	4898833	rs7522386	G	A	0.453364215453258	0.855165915339094	0.00839330283388184	0.0459828533386354
0	1	4901142	rs12124406	G	C	0.266232929477332	0.728314050702843	-0.0178978635729654	0.0515240532578378
0	1	4906783	rs10915626	A	G	0.469673906553938	0.356638221994231	-0.0420175330165182	0.0455825529996453
0	1	4911403	rs11803979	A	G	0.361352940651757	0.426694509747995	-0.0376905600401326	0.0474178152284752
0	1	4913873	rs10915628	C	T	0.846660315247279	0.116403669841658	-0.098285897565473	0.0626005215069965
0	1	4916906	rs1535734	G	A	0.482268287470942	0.819972239411232	-0.0103337339068281	0.0454069027980541
0	1	4927798	rs10915644	T	C	0.376569843922871	0.898023951046236	-0.00600381746261357	0.046847003626005
0	1	4928868	rs12567053	T	C	0.108211625478594	0.903340066935562	-0.00889080385930049	0.0732096149880274
0	1	4930181	rs1886112	C	T	0.470223449154009	0.905866565394383	-0.0053982963734949	0.0456500892762895
0	1	4931354	rs11588518	G	A	0.631202675032434	0.350888371271464	0.0441292847435703	0.0473049854705952
0	1	4932444	rs10915647	G	T	0.482981101251207	0.736193281444587	0.015321182865689	0.0454771236486915
0	1	4932655	rs12044914	A	C	0.149555104870591	0.553338201290148	0.0375913196115695	0.0634168642791497
0	1	4932777	rs12044980	G	C	0.1359844261434	0.630702563711911	0.0316654466505453	0.0658683777183871
0	1	4938053	rs10753390	C	T	0.851938211402769	0.0951192451502039	-0.106138606704396	0.0635944908737529
0	1	4938987	rs12410393	C	A	0.0862199935445511	0.753112255897626	-0.0252858840236686	0.0803904851428121
0	1	4940715	rs7539101	T	C	0.432853014982204	0.0361686767779941	-0.0952255076683871	0.045453137748395
0	1	4941735	rs4654462	G	C	0.21137601517559	0.0834160959661298	-0.0956233870347517	0.0552353199971647
0	1	4951910	rs1544061	G	A	0.34137854548286	0.237709241369266	-0.0560668838520409	0.0474848553223578
0	1	4953528	rs16839786	T	G	0.401828401291495	0.393289589838236	0.0396641304065461	0.0464632414665229
0	1	4955158	rs16839789	T	C	0.376876125027251	0.904135115814231	0.00566798245842218	0.0470608827003836
0	1	4955862	rs6426446	T	C	0.469531295424153	0.296535253017369	-0.0475647260119117	0.0455647859036896
0	1	4956070	rs6426447	C	T	0.825601728096852	0.0294550454943971	-0.129871305225513	0.0596467132285084
0	1	4958102	rs4654620	C	T	0.907105875833234	0.0606584731687182	0.144893403981277	0.077236247378056
0	1	4959786	rs2031246	G	A	0.871839361337836	0.645410152002361	0.0310253342325237	0.067424718151227
0	1	4963569	rs72634122	T	C	0.146110784269568	0.137507059448222	0.0949418342306185	0.0639279198300697
0	1	4965152	rs17345545	C	A	0.181929522312372	0.0191270939369239	0.138182496415691	0.0589756138107968
0	1	4965631	rs4654468	C	T	0.37645987167716	0.579199496109113	-0.0257580675926805	0.0464482262548325
0	1	4967739	rs7520488	C	G	0.367058261948454	0.667565571709295	0.0202881802820184	0.0472376749037371
0	1	4968528	rs6678459	T	C	0.342040322590391	0.142004682542358	-0.069567483199208	0.047377463881143
0	1	4970122	rs10915666	A	G	0.513744917451606	0.169335446526004	0.0620080811911704	0.0451183683519156
0	1	4970486	rs6675549	A	G	0.368552011334347	0.607772565481525	0.0242599866662937	0.0472668754875008
0	1	4971006	rs60530383	G	A	0.144175526211508	0.0979011857641498	0.107217407723378	0.0647794333836299
0	1	4982386	rs6698453	A	G	0.176537351447941	0.607589710620835	0.0304200883438254	0.0592387152912504
0	1	4984882	rs2093765	G	A	0.631395738072986	0.603831126298226	0.0243706007099433	0.0469659749180817
0	1	4986470	rs2411956	T	G	0.38304391588984	0.378299212042825	-0.041390817974308	0.0469797988735139
0	1	4988031	rs61271613	A	G	0.169862453373534	0.627545337567345	0.0292021891985819	0.0601877789849775
0	1	4988262	rs11584727	A	G	0.451828700801115	0.955577740225102	0.00255662971379325	0.0458968305424773
0	1	4988881	rs6667349	G	A	0.169910502188887	0.723456126032504	0.0213302883833709	0.0602816915658162
0	1	4995026	rs12049256	C	T	0.470398089881797	0.253454207173687	-0.0519642362826399	0.0455028518452787
0	1	4996185	rs10915683	G	A	0.470129819164361	0.279903687554349	-0.0491687389606532	0.0455040382929249
0	1	4996226	rs4654470	G	A	0.145510575144913	0.726995621678274	-0.0223675367878864	0.06406745389313
0	1	4996275	rs12045266	T	G	0.329117884846539	0.359892978188611	-0.0439839984867003	0.0480400677342349
0	1	4996661	rs12037632	C	T	0.184564458834721	0.303120369981456	0.0600614804658856	0.0583254285066484
0	1	4997363	rs9426467	G	A	0.434114257194936	0.585787310834625	-0.0249559883843886	0.0457949329751654
0	1	4998385	rs9426468	G	A	0.573649427532299	0.409064361826796	-0.03781438906828	0.045805570714907
0	1	5003504	rs9286971	A	G	0.289773303038258	0.824676689486215	0.011031896739367	0.0497977657651263
0	1	5005775	rs7534281	C	T	0.319892601509651	0.48245119186937	0.0339768412560537	0.0483748651786577
0	1	5011402	rs9426490	G	A	0.540365822756842	0.0490852888491077	-0.089469490130174	0.0454656025767537
0	1	5012101	rs7544541	A	G	0.288384743444547	0.731979351799521	0.0170605579666511	0.049812758055572
0	1	5012301	rs10915298	A	G	0.243925211405511	0.00170378970548561	-0.16626343782239	0.0529918570133901
0	1	5012697	rs12022487	T	G	0.209195126196693	0.00633665902158928	-0.151623205354472	0.0555430517672615
0	1	5016062	rs76400676	T	G	0.0267235915938999	0.454668768879988	-0.105045999178359	0.140500782927235
0	1	5018318	rs9426470	A	C	0.472817505782091	0.111884154853198	-0.0720509734613464	0.0453213170830437
0	1	5021200	rs10799145	G	T	0.335413407562051	0.853571658760869	-0.00882062079452061	0.0477918739913285
0	1	5023321	rs12754637	A	G	0.394511567572621	0.471398208434488	0.0333800023472259	0.046347857727327
0	1	5023430	rs6702660	G	A	0.729256754507435	0.641980089807056	0.0237567967437273	0.0510973479663924
0	1	5023599	rs12741441	T	A	0.347946090467248	0.60323794810582	0.0245793485735039	0.047290729013018
0	1	5031379	rs10799149	A	G	0.38334586173486	0.106583065587001	0.0745626212846873	0.0462047527567223
0	1	5031561	rs7518523	G	A	0.143158683761017	0.694264281801828	0.0254540705385742	0.0647563124538595
0	1	5036174	rs6689050	C	G	0.353177814618419	0.645809051252059	0.0217834385558335	0.0473973332335882
0	1	5036549	rs11581023	A	G	0.103953898977006	0.752140978544365	-0.0235106730402461	0.0744438404031816
0	1	5036622	rs12122541	G	A	0.0391275966338155	0.538434643237103	0.0717091409201143	0.116565764704326
0	1	5037812	rs6666330	G	A	0.352041252704011	0.836347696415732	0.00978694716031818	0.047378945561969
0	1	5038051	rs12739724	A	G	0.0884313273204015	0.253552777006185	-0.0912276410125888	0.0799007197075792
0	1	5038624	rs12564764	A	G	0.3677626843033	0.760157581455887	0.0144157473527881	0.0472223440825135
0	1	5045030	rs1106586	A	G	0.80100388263498	0.789085861150293	-0.0151008773730808	0.0564523295163976
0	1	5047010	rs79254893	T	C	0.0782521856820011	0.574244950775205	-0.0474010118043845	0.0843718454834708
0	1	5047163	rs7365286	T	C	0.155802988930227	0.99188441261998	0.000633670447629003	0.0622982816962883
0	1	5048109	rs716671	T	G	0.354652159595372	0.349306331164608	-0.0446238041773	0.0476782833856318
0	1	5051232	rs12725971	G	A	0.35673184287935	0.33514874408052	-0.0457808847270334	0.0475006485617714
0	1	5051710	rs6683624	T	C	0.443377702937199	0.404321125792034	0.0380749797782241	0.0456573526444927
0	1	5068245	rs10799151	G	A	0.360015120077611	0.434465710342895	-0.0373518141383179	0.0477905792350558
0	1	5070407	rs10915312	G	A	0.171651386714598	0.0323369706724128	-0.129164107485722	0.0603508479717633
0	1	5073092	rs9286975	A	G	0.626403027064085	0.723246948348059	-0.0166037610901441	0.0468870314925729
0	1	5077552	rs12047764	C	T	0.143916332134432	0.00437881582681679	-0.1840812881568	0.0646012843422523
0	1	5078939	rs10915316	C	T	0.299095864542117	0.0132322499416052	-0.122691611938082	0.0495232133602026
0	1	5079962	rs79751215	G	A	0.119309581280544	0.0438879422011453	0.140555739093015	0.0697491890161919
0	1	5081173	rs898337	A	G	0.525659670080664	0.193000277144049	-0.0593007100409688	0.0455544451889117
0	1	5083573	rs76601146	G	A	0.227474563859968	0.297611042079381	0.0567553288446417	0.0544901677031455
0	1	5088062	rs1459765	T	C	0.130732615572962	0.467014610972841	-0.0485123232207447	0.0666978122937183
0	1	5090997	rs9439507	G	A	0.398257832767479	0.679964443350074	-0.0189991535327966	0.0460572532294143
0	1	5091827	rs4949164	G	A	0.28004979563855	0.123530095703086	-0.0776200203939739	0.0503985478836405
0	1	5094435	rs6693990	A	G	0.128706858357562	0.129088692982189	-0.102981147858067	0.0678531886164893
0	1	5124235	rs10799158	G	A	0.180979410683537	0.956970274743601	-0.00317765006508191	0.0588934336773012
0	1	5124859	rs1563792	A	G	0.307436368663582	0.211462157670126	-0.0611850551968594	0.0489654766641335
0	1	5127449	rs6682478	T	C	0.105105638395537	0.161556931655528	-0.103271668153471	0.0737731510863271
0	1	5127543	rs6603832	G	A	0.286649156413616	0.307284232774927	-0.0509859089132192	0.0499403029874148
0	1	5136644	rs922123	C	T	0.396693500279402	0.00275477263229384	-0.139166660175567	0.0464841091354319
0	1	5137666	rs10915336	A	G	0.268840815448889	0.704280986230482	0.019405026959574	0.0511266777310771
0	1	5138107	rs117944101	A	G	0.102522008192609	0.382315724509125	0.0656041812813647	0.0750931421938087
0	1	5139200	rs56186517	T	C	0.12414670534653	0.507706387541673	0.045359558033875	0.0684762195948346
0	1	5141293	rs3128687	T	G	0.571680674821336	0.177068955886132	-0.06201234109688	0.0459406867602451
0	1	5141640	rs3128689	A	C	0.69440292745291	0.00861067203302184	0.130017194519531	0.0494900747781657
0	1	5141902	rs11579881	T	C	0.523427351929893	0.110639836456342	0.0731258753884184	0.0458376371070486
0	1	5142552	rs10915341	G	T	0.677247436063472	0.0212009949538145	0.112291515025439	0.0487294765334222
0	1	5142629	rs12029437	G	C	0.657220743983188	0.0124962847879269	0.11981435698144	0.0479677460389078
0	1	5142784	rs12047111	G	A	0.68643663661578	0.00224067684884989	0.149211850264654	0.0488206634441858
0	1	5142818	rs2334263	C	T	0.662090407258475	0.00527137936044842	0.134201741092744	0.0481015916033303
0	1	5145463	rs12120144	T	G	0.192490316363776	0.0134011503945522	-0.142832261462037	0.0577583810347942
0	1	5152159	rs12121092	T	G	0.627617700479353	0.166371519419651	0.0651431235083931	0.0470701819397825
0	1	5152362	rs12033342	A	C	0.181886569241475	0.700745133275665	0.0224362797342943	0.0583799510497529
0	1	5156245	rs3101225	C	A	0.131562927737429	0.968613774137058	-0.00264991019649862	0.0673472818836448
0	1	5158225	rs4949171	T	C	0.806332753753585	0.533027746417243	-0.035611652470905	0.0571257272936324
0	1	5168663	rs10733013	T	C	0.800373699654429	0.394939654454627	-0.0482739435713557	0.0567465786123723
0	1	5170712	rs7513590	G	A	0.0936348697583776	0.301382151425059	0.0803754441781671	0.0777721040301444
0	1	5171959	rs66868114	A	G	0.192740398999176	0.805077507746455	0.0142072532718226	0.0575702254669378
0	1	5179530	rs10799170	C	A	0.881493101645708	0.782712133661777	-0.0194648863090973	0.0705795740646597
0	1	5180066	rs115200516	A	G	0.0850717506036123	0.516952598225158	0.0532403963891244	0.0821547638110236
0	1	5183812	rs4949166	T	C	0.122238480238271	0.387767313727266	-0.0598473705074368	0.0692939813280868
0	1	5183873	rs4313443	T	C	0.771303599424334	0.981778670348313	-0.00123401172447698	0.0540308160999876
0	1	5190166	rs12083573	G	A	0.236119673908773	0.71003762681219	-0.0199330822359957	0.0536115771342161
0	1	5192365	rs77348721	C	T	0.0851094642333568	0.542781760318047	0.0500235892101829	0.0821929292611839
0	1	5193026	rs10492923	G	A	0.374699267829378	0.137757237304948	0.0693438556690148	0.0467215311771413
0	1	5194204	rs16840020	T	C	0.464897624197263	0.34284977864633	0.0429512576670864	0.0452809864303043
0	1	5199158	rs79979050	T	C	0.157403451570758	0.95186475756332	-0.00377156453533777	0.0624790973791551
0	1	5200882	rs11576612	G	C	0.150311674826458	0.677100339165272	-0.0265067457954268	0.0636533805853023
0	1	5202617	rs79753066	C	T	0.159421280263488	0.643253119481768	-0.0287998914425428	0.0621819444211117
0	1	5209244	rs12025231	T	C	0.340480026992085	0.113031425236913	0.075536706350236	0.0476658415439323
0	1	5209245	rs75570639	A	G	0.164131431222454	0.861292273040312	-0.010710910071816	0.0612999911713508
0	1	5209712	rs189391360	T	G	0.164234687109921	0.848486532209627	-0.0117129264408005	0.0613082188179202
0	1	5210124	rs12121369	A	C	0.326149101851498	0.0986940241151532	-0.079425771368322	0.0481013172139792
0	1	5211338	rs12027352	T	C	0.501194108413936	0.161454980929782	0.0633443365180386	0.0452396586206086
0	1	5211545	rs4314925	A	G	0.82794845743447	0.857265790628666	-0.0108281062917398	0.0602043828053664
0	1	5222075	rs6668830	G	C	0.164076246334311	0.806260043339529	0.0150476550158004	0.0613554801411504
0	1	5222596	rs10915365	T	C	0.474178261218876	0.0674295845900979	-0.0827809200142637	0.0452651590729819
0	1	5223182	rs12026730	A	G	0.362964768813652	0.0725926272375161	0.0847533155042864	0.0472062474660321
0	1	5228983	rs61542310	A	C	0.390878164390252	0.0141318679510189	0.114625	0.0467114739651833
0	1	5230746	rs4076635	A	G	0.267876283872657	0.350254066107617	-0.0481897384680308	0.0515896733973624
0	1	5233631	rs4609478	A	G	0.402040004943445	0.0180427347618385	0.10966611452005	0.046375549322938
0	1	5239931	rs6603818	T	C	0.762880227365002	0.279974711658262	0.0570434034200505	0.0527995766869886
0	1	5243848	rs4641339	A	G	0.376226136968437	0.0189705673033861	0.109307088754379	0.0465908005982378
0	1	5243935	rs9439542	A	G	0.22182809833353	0.209035990464327	-0.0678274875159836	0.0539932923424903
0	1	5244220	rs12033926	G	A	0.376718416598124	0.0235800346301561	0.105541122176994	0.0466190851517304
0	1	5247006	rs16840108	C	T	0.0854858236214994	0.0978583037085257	-0.133319045256134	0.0805394296382109
0	1	5247355	rs10492931	A	G	0.395453072207683	0.192549780007191	-0.0603078848075866	0.046281272511199
0	1	5250497	rs10915375	G	A	0.183245237427656	0.854507888809154	0.0107648764811128	0.0587058385524781
0	1	5251088	rs11583754	G	A	0.268848448298001	0.384988789818813	-0.0441208542574626	0.0507871187641198
0	1	5251569	rs17375504	T	G	0.0849653287647367	0.18680659436471	-0.108442246734398	0.0821479188351141
0	1	5255304	rs2722780	T	G	0.220846475185758	0.666359797927149	0.0237789490555349	0.0551524673624019
0	1	5258556	rs2722782	C	T	0.787167906823766	0.143590900115027	0.0801562566918686	0.0548058706430366
0	1	5262901	rs2679218	C	T	0.210512277850989	0.92721497831959	0.00510452261940613	0.0558791130477212
0	1	5264228	rs2722786	G	A	0.782433745002546	0.126350643252465	0.0835209892206702	0.0546370059584212
0	1	5264697	rs12043987	G	A	0.153465817957609	0.0103947793155827	0.160042645458968	0.062457800566267
0	1	5267850	rs6603821	A	G	0.610327404727996	0.882692395203726	0.00688048589520375	0.0466293435898379
0	1	5276014	rs59234006	A	C	0.153345403235753	0.930387386690561	0.00548878519535501	0.0628313318776401
0	1	5277437	rs10915385	T	C	0.232199109456932	0.788028350007812	0.014350399741686	0.0533726502472978
0	1	5277746	rs4565728	T	G	0.283974510325825	0.63998370010177	0.02346118688378	0.0501605814748151
0	1	5281117	rs7549461	A	C	0.237323384012426	0.813834545976798	0.012434507268254	0.0528044620196071
0	1	5281236	rs16840186	A	G	0.0919195082347483	0.460890834395504	-0.0574218801549456	0.0778727673990599
0	1	5281421	rs7511995	C	T	0.764352117231309	0.946001058825366	0.00362923716202385	0.0535843825200122
0	1	5283239	rs10753355	C	T	0.764742718129162	0.988130601517661	0.000797157559456466	0.0535845392814036
0	1	5284813	rs7524247	C	T	0.392468338826697	0.946050850631769	0.00313274381196166	0.0462965914260229
0	1	5284844	rs7552988	A	G	0.758408972756139	0.712090151900237	0.0196605787098385	0.0532734234867631
0	1	5296277	rs76065129	T	G	0.136956941927207	0.322345415921407	0.0654405886172946	0.0661250086957419
0	1	5296844	rs2353169	C	T	0.236281596932686	0.913167430637923	-0.00583498552422176	0.0535102772839147
0	1	5297845	rs473104	G	A	0.483144913948485	0.99517933156917	-0.000273656007328671	0.0452934230894719
0	1	5298490	rs12026938	A	G	0.155653928387847	0.837403751162812	-0.0127518653718099	0.0621388963141501
0	1	5299059	rs551536	C	T	0.565699319799292	0.795351761998624	-0.0117763923987606	0.045404284894784
0	1	5300124	rs663142	T	G	0.482616173269498	0.930457715711819	0.00394932843181535	0.0452546682680232
0	1	5302004	rs10915389	C	G	0.248322649834493	0.707663447343345	0.0196377391901717	0.0523678641953515
0	1	5302315	rs12125575	A	G	0.133494653018062	0.720440510432677	0.0238911066170695	0.0667591539207698
0	1	5302528	rs12066405	G	A	0.574665615687529	0.705259451092779	-0.0171868845913701	0.045440252880682
0	1	5308304	rs572111	G	A	0.370542964578838	0.494843910023624	0.0320786355638769	0.0469930654754841
0	1	5309255	rs7534404	A	G	0.243289915456432	0.636049775097165	0.0249788647413289	0.0527838787395922
0	1	5310292	rs4465223	C	T	0.791450525862125	0.7674584138832	0.0165325434887955	0.0559096589382272
0	1	5310609	rs6686714	T	G	0.417988872389961	0.431335919606452	-0.03609452998389	0.045868824952529
0	1	5312165	rs4475768	G	T	0.166473254600927	0.573390204926946	-0.0343046255933441	0.0609247389716208
0	1	5312308	rs670971	A	G	0.0944482404584697	0.1894479815118	-0.101736167107954	0.0775301717378001
0	1	5312366	rs494046	C	T	0.334699007987037	0.411569543076831	-0.0393730612983325	0.0479495763583477
0	1	5317486	rs76220290	T	C	0.0971539256938933	0.105737660385442	0.124038279104602	0.0766779844728655
0	1	5319728	rs521758	A	C	0.220353444676409	0.329083924942672	-0.0531371407753972	0.0544459824296733
0	1	5324231	rs499416	C	T	0.298793764965587	0.648368001553589	-0.0223796827414945	0.0490749625603461
0	1	5325924	rs648378	A	G	0.29686246092281	0.85142730197937	0.00918038113576336	0.0490149418415977
0	1	5326050	rs536995	C	T	0.59861208724873	0.394702305286527	-0.0391607592032856	0.0460108172684895
0	1	5326334	rs646542	A	C	0.265237238406335	0.755859588866995	-0.0158078714018066	0.0508418487824725
0	1	5327281	rs479689	C	T	0.598571184946431	0.33716461755291	-0.0441532744134584	0.0460034097745762
0	1	5327828	rs619423	C	T	0.265964007846569	0.667622125675534	-0.0217529536045777	0.0506573251843615
0	1	5330286	rs494138	T	C	0.297196838274256	0.939597215432708	0.00372053657748794	0.0490990645356417
0	1	5330728	rs4847580	A	G	0.299098114302292	0.306269227251121	-0.0507298214369182	0.0495853091119856
0	1	5335977	rs541414	C	A	0.600481003663846	0.460249290154442	-0.0339552955628773	0.0459826935203645
0	1	5343098	rs12094921	C	T	0.301362171529239	0.271217654101693	-0.0543830118643243	0.049427295000319
0	1	5344728	rs622315	T	G	0.6217746716275	0.224438453272926	-0.0564722347312806	0.0464864637281919
0	1	5344881	rs623106	T	C	0.620711460818832	0.192627335775559	-0.0605575903552879	0.0464810034455564
0	1	5346924	rs561303	C	A	0.179398775562072	0.320946587262556	-0.0584273385777484	0.0588679922210172
0	1	5347439	rs565941	G	A	0.232197351671072	0.51195667235173	-0.0350812482586352	0.0534943104602911
0	1	5347540	rs4847574	T	C	0.281824927510503	0.896504151413431	-0.00656324813816864	0.0504559737426293
0	1	5347627	rs478357	C	T	0.505971153686148	0.245619231683631	-0.052841492293343	0.0455115894930614
0	1	5347979	rs678476	A	C	0.481165521393625	0.514887390527905	-0.0296323411722896	0.0455009617217158
0	1	5348270	rs4417082	G	A	0.239827085474231	0.98109167849639	0.00125196335595337	0.0528248223269624
0	1	5353894	rs10753360	T	C	0.427556359765556	0.43086388684183	-0.0362362226145298	0.0460017373865017
0	1	5354844	rs912988	T	C	0.176436901653612	0.837935099640998	0.0121029077711655	0.0591726682116298
0	1	5355175	rs4030898	A	G	0.428416724213698	0.47162095937036	-0.0331017081903801	0.0459845485710694
0	1	5356424	rs12127626	A	C	0.24364477492383	0.492942286177952	-0.0364153866377946	0.0531117881373221
0	1	5356607	rs10799191	A	C	0.257690317913782	0.359263658340336	-0.0477571470962843	0.0520928859133052
0	1	5357171	rs9439550	C	A	0.362050771760939	0.690700495525158	0.0188340309135153	0.0473330291748587
0	1	5364634	rs9439519	T	C	0.634484392624087	0.677965142984326	0.0195749729208694	0.0471411800310303
0	1	5365555	rs76535383	T	C	0.104890364950097	0.868786797870783	-0.0121816499719661	0.0737389331977582
0	1	5368769	rs9439523	G	A	0.571766972893692	0.960919072743256	0.00225091645664257	0.045936807979143
0	1	5370012	rs4847572	A	T	0.571772014514011	0.990132104091482	0.000568013061239018	0.0459264368216165
0	1	5377544	rs2031582	G	A	0.575414450344993	0.650061876306573	0.0209149892755933	0.0461011351141937
0	1	5378416	rs2148210	G	A	0.72471102041443	0.727279702915246	-0.0177297142571852	0.0508384144456681
0	1	5381412	rs9439566	C	T	0.646144952115122	0.431670152905637	0.0376678072849063	0.0479028878610821
0	1	5384082	rs10157507	G	A	0.584502090654344	0.585336289374627	0.0254262714713489	0.0466018279149296
0	1	5384158	rs1570964	G	A	0.749214014698827	0.386930652875506	0.0456320486135228	0.0527417996169387
0	1	5384377	rs61763318	T	C	0.0621848714817849	0.483754458427501	0.0658589740747821	0.0940470600011547
0	1	5385613	rs16840531	A	G	0.0622085902190777	0.4547036828603	0.0702631520414463	0.0939854167466228
0	1	5391497	rs9439531	T	G	0.646309186371893	0.459469286433019	0.0354358108671874	0.047904290344003
0	1	5395799	rs12065434	T	C	0.102646687312532	0.884282101452884	-0.0108829129757723	0.074774511080538
0	1	5410542	rs4129058	T	C	0.369397824862	0.161869021703389	-0.0654237132116322	0.0467708737084321
0	1	5421533	rs7364349	A	G	0.24111264405778	0.126109132672641	-0.0807060631296896	0.052761930756501
0	1	5424374	rs6681674	C	T	0.128445789839944	0.881429936905459	-0.0101001792949396	0.0677151953145654
0	1	5463937	rs11801490	G	A	0.115506273265364	0.256384712068121	-0.0802811923267798	0.0707337252324251
0	1	5467532	rs34900182	T	C	0.123336770501218	0.81132821599618	-0.0164180598122214	0.0687774312357232
0	1	5473808	rs7366321	C	T	0.18682922883598	0.643392755431342	0.0269385825745849	0.0581876610635214
0	1	5476788	rs7417543	G	A	0.452567675403216	0.809582345823188	0.0110171668622246	0.0457210504078759
0	1	5482386	rs11260657	A	G	0.174060736077129	0.892281253374899	0.00808907743421857	0.0597340594600804
0	1	5485177	rs3922826	G	T	0.181336815895713	0.777657078534536	0.0165770588173873	0.0587061274737695
0	1	5486898	rs6603840	C	A	0.642957414405355	0.607785221965663	0.0243852318924395	0.0475125717977155
0	1	5489136	rs35608111	T	C	0.315432792822357	0.895875303967286	0.00643248713599437	0.0491503819991493
0	1	5491477	chr1:5491477.G.A	A	G	0.197933201856522	0.648642666132236	-0.0259360692741356	0.0569212051999108
0	1	5493392	rs12724170	C	G	0.30630248612397	0.832345133176892	0.0104509858919692	0.0493681712235091
0	1	5524582	rs12079662	A	G	0.122387647118238	0.624020866551501	-0.0339731869902945	0.0693104393246508
0	1	5527459	rs6603841	C	T	0.592353462103315	0.596059675267512	0.0245458419075703	0.0463063241667062
0	1	5532101	rs12566922	G	T	0.408059644042637	0.625367901006738	-0.0225905814367608	0.0462678201367985
0	1	5533601	rs7414322	C	T	0.598347157106298	0.546186021452605	0.0280524674817193	0.0464841091354319
0	1	5534441	rs7415896	G	A	0.598502779061071	0.438788604571763	0.035954386433189	0.0464382684503919
0	1	5534948	rs7366606	G	T	0.326664415479039	0.573045953354725	0.0274166048951067	0.0486479830172893
0	1	5540807	rs1004125	C	A	0.823942859014009	0.657567072614624	0.0264432710541426	0.0596543692939334
0	1	5541205	rs2012852	A	C	0.520466924728565	0.239018812180231	0.0537876208462847	0.0456817269426341
0	1	5542439	rs9729575	G	A	0.56254207756205	0.264931890112465	-0.0507237106380941	0.0454998742972055
0	1	5542669	rs10796404	A	G	0.28010643216254	0.828719305653352	-0.0107965704805806	0.0499045535644056
0	1	5545279	rs17028069	T	C	0.15106519847126	0.222454891068715	-0.0780656681089974	0.0639868712199033
0	1	5545452	rs9729637	T	G	0.428641587857751	0.650932112845243	-0.0206013344019617	0.0455310647587429
0	1	5547562	rs12045091	C	T	0.18874547851439	0.137654787519891	-0.0868280115511865	0.0584865341833542
0	1	5549525	rs11260698	T	C	0.585845188644728	0.141042144979443	-0.0674494748508731	0.0458241056936118
0	1	5555529	rs2071957	C	T	0.864887922705314	0.138432565733569	0.0989380681719305	0.0667754510038543
0	1	5563399	rs9659669	A	G	0.428333434104946	0.114693845603916	0.0722873410832679	0.045825671341856
0	1	5572076	rs10796398	A	G	0.426918996795886	0.68150204760332	-0.0186969177592725	0.0455562028628981
0	1	5575158	rs878141	A	G	0.884512761735073	0.603350017917044	-0.0368541735291114	0.0709294626743759
0	1	5592422	rs10737109	A	G	0.944319127910361	0.848345325050171	0.018820539496173	0.0984182920701991
0	1	5592799	rs9787199	C	T	0.944382429340095	0.910657001210931	0.0110638010449316	0.0985991763848253
0	1	5603850	rs7515958	G	A	0.350216169143506	0.06222791179854	0.0878315173031679	0.0471030246918726
0	1	5612956	rs1418632	T	C	0.529180536076424	0.131549419972128	-0.0681363068106678	0.0451826294494619
0	1	5617579	rs75786431	T	C	0.0661545424476923	0.390020400100808	-0.078163888555652	0.0909326124286324
0	1	5618182	rs11260644	T	C	0.386510573847389	0.775994192332027	0.0131367951584093	0.0461680291428596
0	1	5624529	rs6687987	C	T	0.0660007259259351	0.398834572841602	-0.07696	0.0912167747730646
0	1	5631545	rs4845837	T	A	0.372207526835986	0.00912063558834694	0.122521918307849	0.0469882909459816
0	1	5634851	rs10796403	C	T	0.359233264737378	0.739309108077984	-0.0157086434339332	0.0472059339540176
0	1	5635316	rs7522344	C	A	0.357062665166774	0.80902818731153	-0.0114207271492726	0.0472555890898283
0	1	5636732	rs1775403	A	G	0.618333042041473	0.977042606008788	0.00133848239231849	0.0465125553107276
0	1	5638673	rs12080410	G	C	0.271508351287416	0.681754555341859	0.0209955496141694	0.0511999087411031
0	1	5638751	rs1695639	C	G	0.613983344711108	0.51763567646132	-0.0302539255762841	0.0467607345996557
0	1	5641785	rs34374334	C	T	0.549278070840209	0.47009269323243	-0.0327419725630148	0.0453283848803321
0	1	5642511	rs1818038	A	G	0.57801470393485	0.271101078810556	-0.0505696874413024	0.0459502854981381
0	1	5643543	rs61762122	A	G	0.138387909346453	0.632970752645476	0.0313747824920337	0.0656995151508876
0	1	5643758	rs1695645	T	C	0.734409297245644	0.314800235102628	-0.0515867067282527	0.0513198095974184
0	1	5646104	rs76037289	T	G	0.126575061609115	0.849087963589074	0.0129115833742281	0.0678549024538095
0	1	5646202	rs12036552	A	G	0.311797710574372	0.615146439522418	-0.0245423429714616	0.0488170790236333
0	1	5647810	rs12041102	T	C	0.309821293313943	0.545455276932876	-0.0295614340460728	0.0488954752674908
0	1	5656069	rs13376100	T	C	0.125289693097583	0.513779844807887	-0.0449617374319332	0.0688579701270219
0	1	5658267	rs10907201	G	A	0.265585098164812	0.333990209265236	0.0494682379769971	0.0512036385969988
0	1	5659587	rs950601	T	G	0.202269120333145	0.377908282269259	0.0500084811371269	0.0567145899273509
0	1	5671757	rs707583	C	A	0.450187410777038	0.0727441680617884	0.0808409191659563	0.0450509676338055
0	1	5675044	rs11260662	T	G	0.10894502923202	0.290385635341544	-0.0762515224267986	0.0721207340213102
0	1	5676334	rs2011457	T	A	0.371279242872903	0.122384913313316	0.071928155527935	0.0465602552682985
0	1	5679441	rs9439603	G	A	0.238441479900391	0.297742167691589	0.0550213734463819	0.0528397556080665
0	1	5680372	rs9329417	C	T	0.284537692868871	0.436781479874023	0.0387102894672578	0.0497792126623116
0	1	5680572	rs10157819	G	A	0.125619055352551	0.579104098809988	0.0378218988065058	0.0681851805912053
0	1	5680991	rs9439606	G	C	0.158817368734238	0.714741648813691	0.0224269955942386	0.0613605433179476
0	1	5681063	rs35683655;rs35683655;rs1695620	T	C	0.881777290312597	0.199451305978936	-0.0908527894695402	0.0708063515485258
0	1	5682755	rs1775398	C	T	0.30270796431705	0.659896178483358	0.0216037520094511	0.0490931311321872
0	1	5684110	rs2173541	T	C	0.434785370933684	0.47299496755743	-0.0325347553249499	0.0453373668837802
0	1	5684788	rs12145625	A	G	0.275832580147398	0.395408881601641	-0.0429882657203859	0.0505833989704604
0	1	5686915	rs4845793	G	A	0.839334145068708	0.729593070304893	-0.021382117268169	0.0618575799722729
0	1	5689408	rs11578045	A	G	0.309538916260858	0.653993686543666	-0.0218632189182367	0.0487777623969572
0	1	5689610	rs770682	T	C	0.538876002552853	0.414163672235976	0.0369347898618111	0.0452306066820214
0	1	5689702	rs770683	G	A	0.933544599914733	0.861841566142057	-0.0158155684230377	0.0908781905857008
0	1	5690136	rs6663290	T	C	0.377303899619125	0.613410477415496	-0.0235945954306082	0.0467024357703033
0	1	5692156	rs4845808	T	C	0.229655833239286	0.383384643358373	-0.04667739349674	0.0535489598414349
0	1	5694969	rs6669927	C	T	0.584372695134668	0.285524982838658	-0.0490942381800379	0.0459688144296684
0	1	5696625	rs6666290	A	C	0.230018238386439	0.407067659822396	-0.0443898573819024	0.0535420750438804
0	1	5706244	rs11260670	A	C	0.602871282133765	0.446529535944037	-0.0350660721567999	0.0460660124937103
0	1	5709691	rs707585	T	G	0.599047144706329	0.556917826779592	0.0270715526902261	0.0460850656469183
0	1	5717948	rs1763321	T	C	0.575620938931135	0.849936592035906	-0.0086350014486133	0.0456397039369259
0	1	5718016	rs1695629	C	A	0.575864474624108	0.725136858606797	-0.0160654082328386	0.0456920436459711
0	1	5718398	rs771072	G	A	0.861855169628375	0.71482937693498	-0.0239994778977466	0.0656839987198048
0	1	5719342	rs771073	T	C	0.283909987595453	0.933174388281663	-0.00421001648047619	0.0502079194457347
0	1	5724660	rs17028587	C	T	0.102233925152043	0.721313940748518	0.0266300458360232	0.0746560136348895
0	1	5725898	rs1775412	A	C	0.60725566827839	0.434938694332471	-0.0361727460273374	0.0463296718829024
0	1	5732473	rs771071	A	G	0.348843459994025	0.928289257367648	-0.00427637089706875	0.0475165892266059
0	1	5738500	rs10492948	A	G	0.115708756501087	0.527396178993975	-0.0446208423773674	0.0706041889681243
0	1	5739515	rs34972674	C	CA	0.271118298300048	0.816318473688893	0.0117836339677032	0.0507297169309416
0	1	5739638	rs811284	G	T	0.154493749617882	0.414792151265699	0.0508938026846836	0.0624088972039599
0	1	5742158	rs707595	G	A	0.923284447329272	0.574605754002626	-0.048214575197664	0.0859009038421912
0	1	5748611	rs1278832	C	T	0.865639756442085	0.355648306761775	-0.0610364735695336	0.066079036766701
0	1	5750013	rs2649069	A	G	0.565648605011945	0.707386598464092	-0.01725	0.0459548697093137
0	1	5750125	rs2649070	T	C	0.540316606236187	0.930949811653411	0.00395193748915485	0.0456081094777815
0	1	5750582	rs770710	T	A	0.306580597189802	0.994666543849731	0.000328144650033569	0.0490900445738798
0	1	5751020	rs770711	T	C	0.138537972628161	0.393465382471097	0.0560708453499316	0.0657067583194633
0	1	5751779	rs2842268	T	C	0.53256436646897	0.655306943716243	-0.0204794969738549	0.0458768116823271
0	1	5751990	rs11581150	T	C	0.105052564416829	0.465059917306544	-0.0538501827827829	0.0737128042936844
0	1	5753350	rs2649071	A	G	0.530500768723171	0.809808943727233	-0.0110379028369497	0.0458627479559349
0	1	5754088	rs2649072	A	G	0.415647713445194	0.917768209845095	-0.00480777157292783	0.0465664490272582
0	1	5758772	rs7521197	C	T	0.117754801993714	0.68196672580014	-0.028807372987124	0.0702994637399295
0	1	5770265	rs873982	A	C	0.460888685727817	0.270186979955584	0.0506202550055048	0.045908564290443
0	1	5771817	rs770695	C	G	0.26992384158371	0.449988778406129	0.0387326180819415	0.0512720260000142
0	1	5777920	rs904532	A	G	0.225868908643299	0.0452082499239021	0.108106774345038	0.0539802000498654
0	1	5782769	rs2649086	C	T	0.579684545482626	0.0406515827241326	0.0944649931196911	0.0461465252096685
0	1	5795008	rs17028719	G	A	0.091857692855481	0.71674264148131	0.0286170383981298	0.0788748851961588
0	1	5799271	rs57866012	T	C	0.0912838573461469	0.771042936559046	0.0231177530798082	0.0794394582577375
0	1	5799631	rs2649063	G	A	0.147870450349829	0.209061656516278	0.080068019934205	0.0637408203437931
0	1	5800904	rs2133496	A	G	0.0495410449027459	0.493563532779121	0.071455977072274	0.104368314160686
0	1	5801086	rs2173540	G	A	0.147338863187162	0.204193354184173	0.0811386685872235	0.0639040708866208
0	1	5820307	rs74426861	G	A	0.130451903523967	0.197024640096832	0.0867337268825653	0.0672315415489771
0	1	5835569	rs77306643	A	G	0.172578759222131	0.857847155716588	-0.0107373825189275	0.0599467579481075
0	1	5836317	rs11260693	G	A	0.195622528140656	0.953918600573238	0.00330816491111658	0.0572479448585784
0	1	5847239	rs58269693	T	C	0.240390534946169	0.617213046368374	0.0265628364816524	0.0531464992282966
0	1	5861497	rs28479388	A	G	0.894084207346766	0.354941332284342	-0.0685803071851699	0.0741370859735318
0	1	5876249	rs1890190	T	G	0.889023088654335	0.324638984666822	0.0713889659307879	0.0724783415926374
0	1	5903233	rs525289	T	C	0.911634784261816	0.453485038886298	-0.0601331528283482	0.0802184362488995
0	1	5904718	rs1624858	T	C	0.875918888309078	0.611446279833658	-0.0352102704460803	0.0693101818125187
0	1	5912321	rs1287618	G	T	0.784519163840987	0.0903958306427199	-0.0942077275018157	0.0556351399746673
0	1	5913621	rs548726	C	T	0.875220860155931	0.134310607425265	-0.103193564246038	0.0689189496540415
0	1	5929772	rs1287630	A	G	0.283358898034809	0.640387506499288	0.0234878773164007	0.0502783301126576
0	1	5931205	rs11121790	G	A	0.0984489747178075	0.847527749438401	-0.0146737252102466	0.0763168259229521
0	1	5932517	rs472651	T	C	0.177845499983538	0.54193727028978	0.0362339849088451	0.0594110699550552
0	1	5956909	rs12058375	A	C	0.238444024092599	0.064972941741136	0.0982213614631161	0.0532236948626581
0	1	5957342	rs12139627	A	G	0.0768490394684813	0.324839949227464	-0.0846438292635201	0.0859711722774031
0	1	5957589	rs7519953	G	A	0.117248972216333	0.124131230884671	-0.108699171414864	0.0706911905064518
0	1	5961870	rs2134551	A	G	0.811572946859903	0.970210335175796	-0.00216787751510573	0.0580508054246388
0	1	5971455	rs6694744	G	A	0.852381696847099	0.913837400630052	-0.00693685631696931	0.0641116919023248
0	1	5973775	rs11120772	A	G	0.732859518221189	0.819730042841885	0.0117194353332922	0.0514253453116809
0	1	5977982	rs7549818	G	A	0.818936941044854	0.728154619583296	-0.0205036533503416	0.0589895106530031
0	1	5982044	rs7549324	A	G	0.731832133553946	0.765093660415011	0.0153526794110698	0.0513813500200349
0	1	5983190	rs11120786	A	G	0.0768910768941116	0.390148556964856	-0.0732561942517344	0.0852462511259047
0	1	6007446	rs551207	T	C	0.67512904024461	0.352470645072817	-0.0452018079439423	0.0486141453231928
0	1	6011757	rs6662680	C	T	0.830790478421453	0.789165619481824	-0.0162000505776692	0.0605848856233756
0	1	6080378	rs10399600	G	T	0.580367766668139	0.197763495358885	0.0595959600557673	0.0462719646573689
0	1	6088364	rs11121065	A	G	0.313290821256039	0.342405144988488	-0.046415496438004	0.0488880727065311
0	1	6105109	rs3789559	T	C	0.350137667013779	0.349118338664718	-0.0445996098010761	0.0476338480236408
0	1	6137403	rs3789543	T	G	0.37560003173076	0.600560536884166	-0.0244857438783599	0.0467646988564183
0	1	6141325	rs3789541	A	G	0.292129173981365	0.877375797245124	-0.00769852947279017	0.0498943227591987
0	1	6158562	rs2229002	G	A	0.313758662942525	0.438065235268512	-0.0380423520155071	0.049057503038339
0	1	6165419	rs1883768	T	C	0.429992772587269	0.66722567891596	0.0196026593281012	0.0455919580109899
0	1	6175507	rs6670822	C	G	0.291470424495477	0.603850346616156	-0.0260223302262018	0.0501517808198009
0	1	6182321	rs2843495	G	A	0.171502490174033	0.715889836712432	-0.0218724174025071	0.0600960955592911
0	1	6187086	rs6703057	T	C	0.400263877141545	0.449508492469677	0.0350533525106492	0.0463524783873942
0	1	6198745	rs2785585	A	T	0.754206692974312	0.854936541819141	0.00967494984204823	0.0529196304238776
0	1	6202245	rs2273032	A	G	0.38044568289539	0.329315261705134	0.0456095150201691	0.0467552989843734
0	1	6247066	rs4908863	T	C	0.178371893433904	0.33996627176719	0.0569756742711356	0.0597084151195581
0	1	6258794	rs3789524	G	A	0.3446120323472	0.48678302808598	0.0327354517758461	0.0470719390937439
0	1	6281667	rs14281	C	A	0.0755929977596866	0.373719670110074	-0.076045	0.0854892098454536
0	1	6366471	rs7543514	C	T	0.187170807894759	0.659227545357685	0.0257611730587515	0.0584180204307136
0	1	6376222	rs3789491	C	T	0.148245787180514	0.72448789051698	0.0225288701949741	0.0639176306282161
0	1	6437542	rs6675376	C	G	0.21203841365819	0.792078498391933	-0.0146240718268546	0.0554756313624352
0	1	6465054	rs17026985	A	G	0.157295244033013	0.644735494291781	-0.0287552588617884	0.0623639324950227
0	1	6473294	rs7529205	G	A	0.21337575901209	0.786560691163728	-0.0149952551654749	0.0553781203389119
0	1	6501796	rs10864548	C	T	0.198455351061762	0.876928609498642	-0.00882731147655806	0.0570004446532304
0	1	6550376	rs2986742	C	T	0.29646147421968	0.0256182042724332	-0.110999653522052	0.0497321202431801
0	1	6579607	rs1556035	T	C	0.857383855254001	0.98521735298818	0.00120002642680601	0.0647670052985676
0	1	6580397	rs12046229	T	C	0.135164621131832	0.872948442768583	0.0105816947125199	0.0661709607759702
0	1	6581877	rs7540913	A	G	0.840744577663901	0.802361777159415	0.015451710239075	0.0617348095712791
0	1	6601607	rs4908915	C	T	0.851598967260653	0.996293409397779	0.000296288814520448	0.0637792099827385
0	1	6606991	rs76310280	T	C	0.11692530388994	0.202133950356822	0.0903482979543057	0.0708338875782308
0	1	6615695	rs925744	T	C	0.843348699425482	0.765985821439705	0.018569122702253	0.0623900240090425
0	1	6620545	rs12565181	A	G	0.149544220349935	0.926525610206531	0.00586314494724926	0.0635798522968157
0	1	6623499	rs4908563	T	C	0.393378676802918	0.774789042519886	0.0133029721651334	0.046494980737857
0	1	6624575	rs117192896	A	G	0.021151606439172	0.718540448259306	-0.057427006842351	0.159337935316132
0	1	6626276	rs76948507	A	C	0.0213878964367911	0.918192393639837	-0.0161232044212908	0.156976510989818
0	1	6626615	rs12080675	A	C	0.852411366006256	0.947779504391079	0.00418684935321066	0.0639257747319599
0	1	6627148	rs11586033	G	A	0.978827203189088	0.811876913581497	0.0377018104040617	0.158407380521203
0	1	6627694	rs57065667	A	G	0.15460796109148	0.984956549730597	-0.00117820771616622	0.0624868650141412
0	1	6629274	rs4908930	G	A	0.694462717617934	0.730903051683155	0.0169332797401586	0.0492354536792932
0	1	6629994	rs12043532	G	T	0.0287234421065691	0.246966436310565	-0.157726187222149	0.136235204875065
0	1	6630622	rs12082471	C	G	0.433924096786735	0.318646270440201	0.0459438014548244	0.0460707898348472
0	1	6631431	rs11587438	T	C	0.828916820140187	0.190277506830685	0.0792580836907029	0.0605135042947845
0	1	6631615	rs12760552	T	C	0.828617265695544	0.179544423379145	0.0811942555996483	0.0604952551614429
0	1	6632951	rs12041318	C	T	0.141947027463339	0.372197919801195	-0.0579108848444534	0.0648960424512807
0	1	6633230	rs12132145	A	G	0.40503070362971	0.451848624551899	0.0349393571092652	0.0464411197632153
0	1	6635306	rs34160967	A	G	0.389077697320135	0.863913552978525	0.00802769108093868	0.0468374978281467
0	1	6638064	rs11122100	C	T	0.143672476128673	0.341006860921612	-0.0613696483186173	0.0644518847236366
0	1	6638556	rs80277780	T	C	0.0141914495843763	0.950038705542723	-0.0120017914502989	0.191543912008734
0	1	6681744	rs3747994	T	C	0.588764741602965	0.549039264726034	0.0274292637254436	0.0457764452745605
0	1	6683240	rs14057	A	G	0.381400141329931	0.304862844643712	0.0481703624941759	0.0469468810956408
0	1	6685851	rs12127219	A	C	0.589103303601201	0.56275040563404	0.0264863871207957	0.0457639407764051
0	1	6701978	rs200448	C	T	0.395877765966288	0.37745063850645	0.0412013751868231	0.0466816457961538
0	1	6715390	rs6577584	G	T	0.187524635841655	0.848860800797504	-0.011085622106943	0.058170206525295
0	1	6724249	rs2039363	A	G	0.178727569696156	0.918198010211285	-0.006092674881536	0.0593227449921571
0	1	6732568	rs3789572	T	G	0.41838432126256	0.233668611366922	0.055129251277947	0.0462896919083847
0	1	6744709	rs12126058	T	C	0.418875070512946	0.251062673440744	0.0531350573359559	0.0462940849360727
0	1	6745444	rs200444	G	A	0.599321624512526	0.364442196084726	0.0417304155983285	0.046012674298812
0	1	6747897	rs277686	G	C	0.1599016654687	0.989043134026009	-0.000851939345624172	0.0620367071314215
0	1	6786156	rs12568431	T	C	0.453173486563353	0.723717730456484	0.0161326107040096	0.0456375118506191
0	1	6790946	rs11122122	G	A	0.558986815912801	0.844731950880428	0.00898195533410635	0.0458627103440102
0	1	6795230	rs447558	C	T	0.892593378568448	0.612297571923223	-0.0371417485662588	0.0732872944870378
0	1	6814758	rs277665	T	C	0.587874718621295	0.692633654458892	-0.0183204890735181	0.0463477169604414
0	1	6822627	rs376778	G	C	0.883287434698996	0.407510335055579	-0.0585859692405935	0.0707318393653438
0	1	6831646	rs399951	A	G	0.586714489240612	0.680759393964161	-0.01906514437507	0.0463390595457862
0	1	6832052	rs391674	A	G	0.887615531203494	0.463718633481146	-0.052511803165455	0.0716652461099606
0	1	6834346	rs11122143	A	G	0.30136811868507	0.953875537405104	-0.00284373580559399	0.049164981948958
0	1	6886308	rs17441375	C	A	0.0432121409656087	0.867419264386769	-0.0185845682157327	0.111326535911515
0	1	6893053	rs7522354	A	G	0.320445318977609	0.949837387566097	-0.00304624697251885	0.0484215432660554
0	1	6904879	rs4908570	G	A	0.435795585360423	0.742578024604376	0.0150794568083786	0.0459121829752855
0	1	6905166	rs75855758	T	G	0.0721523648493897	0.596476433042626	-0.0461995400461055	0.08725548274657
0	1	6913887	rs76631326	A	G	0.29814948372357	0.915916782255055	0.0052250586821024	0.0494897974400102
0	1	6922492	rs11120779	G	A	0.364256316918528	0.94431587214861	-0.00328311743317738	0.0470047829908931
0	1	6934286	rs17029982	C	G	0.211888082543681	0.568634512507767	0.0315723327349612	0.0553838706278208
0	1	6934933	rs76581429	T	C	0.113242498611572	0.594968047479501	-0.0379303140340986	0.0713444462609228
0	1	6943720	rs58627359	G	A	0.364640605711102	0.981349327005566	0.00109933636091266	0.0470258431722659
0	1	6945619	rs10399796	C	T	0.318532247996841	0.986337843556146	0.000831705554171031	0.0485701209792296
0	1	6951887	rs7556557	T	C	0.318553881374916	0.945896567065248	0.00329649972125574	0.0485774886237717
0	1	6954158	rs78326504	T	C	0.297285733689922	0.95991353269143	0.00249332936456195	0.0496065587949415
0	1	6960196	rs6691442	A	G	0.389070115908824	0.579089806880483	0.0258765907638762	0.0466484661054386
0	1	6963269	rs77254260	A	C	0.298635677765145	0.841114136425613	0.00990777648948507	0.0494230915163484
0	1	6972393	rs11586867	T	C	0.391985531418388	0.604456630140256	0.0240827209077552	0.0464915283415892
0	1	6977005	rs1892262	T	C	0.396970913058638	0.814622556695553	0.0108215506959529	0.0461538599298735
0	1	6977200	rs1892261	C	A	0.418441608297447	0.702241011254072	0.01762321252934	0.04609821232578
0	1	6985069	rs867389	G	A	0.127925448028674	0.679473609947397	0.0280972328872137	0.0680021491341703
0	1	6985872	rs76066289	G	A	0.300488231558162	0.944406690937228	-0.00345079955561675	0.0494863493852426
0	1	6986109	rs4908574	A	G	0.497951443106679	0.817628063215402	0.0104935791165364	0.0455061807667654
0	1	6991925	rs6577395	C	T	0.153659303287683	0.686330123801399	0.0254490579800999	0.0630176208880184
0	1	7001555	rs66495811	T	C	0.169593660745385	0.527803346594005	0.0381927272498332	0.0604925226191396
0	1	7002266	rs11586158	G	A	0.446510332040086	0.661968102601826	0.0199215614002544	0.0455665005880542
0	1	7004301	rs10864250	G	A	0.543305734412112	0.904609713464226	0.00544134388860842	0.0454049857523683
0	1	7029814	rs12033659	T	C	0.548631697505335	0.938173101900078	0.00354193628389666	0.0456633776064435
0	1	7048779	rs1317017	A	G	0.360134555309668	0.874911006511734	-0.00745303075564527	0.047343792365236
0	1	7052566	rs6681529	A	G	0.487186195357599	0.389757505825196	-0.0391825378685654	0.0455580597576701
0	1	7055326	rs10128022	C	T	0.113456938548336	0.643064901523808	0.0330128775725024	0.0712378236474785
0	1	7056538	rs12130593	C	T	0.343211975128113	0.153856453661666	-0.0681075401726752	0.0477598689266486
0	1	7068367	rs2275907	T	C	0.371228907267475	0.0543125235983942	-0.0903660565403284	0.0469596123258305
0	1	7071415	rs11588097	G	A	0.342542269634759	0.0647821979533801	-0.0882561025781161	0.047789745500555
0	1	7087739	rs11120820	A	G	0.0903773104509508	0.31001866691772	0.0798216861606591	0.0786278895183421
0	1	7088855	rs4243823	A	G	0.437537713458562	0.284820224063643	-0.049123848825678	0.0459292943143575
0	1	7091231	rs66653799	A	G	0.17619066447223	0.682868478714037	0.024243612906553	0.0593403391463751
0	1	7093213	rs12738895	C	T	0.537589270067785	0.28066762481864	-0.0491759021359257	0.0455830130168668
0	1	7095796	rs4908588	C	T	0.701109530730704	0.664056704085926	-0.0215330104244217	0.0495787734317884
0	1	7096308	rs7522254	C	T	0.259481951159321	0.537133154555269	0.0315497332135709	0.0511213299900184
0	1	7100494	rs7535234	C	T	0.231995672185152	0.729281874418468	0.0186178148370575	0.0537961262228967
0	1	7102944	rs7524998	G	A	0.701533291792772	0.817185685158419	-0.011486176415659	0.0496879572968973
0	1	7105935	rs76299678	A	G	0.32498214156717	0.13247995596097	-0.0735589096232401	0.0488960412536036
0	1	7106963	rs6577409	G	A	0.701809688145811	0.915553356793115	-0.00527402628836855	0.0497378171013737
0	1	7113247	rs11120823	A	G	0.414682417508868	0.0426430168840297	-0.0936035221445126	0.0461740322042913
0	1	7121397	rs7414485	A	G	0.559364562001642	0.15980780421759	-0.0641745606868694	0.0456525057476839
0	1	7123189	rs66929565	T	G	0.149670059429317	0.472006329940505	0.0458719425719664	0.0637802634670664
0	1	7127737	rs67316652	G	A	0.0926720775625084	0.877948172379061	-0.011966589084603	0.0779223010526125
0	1	7128056	rs7536178	A	G	0.407471911969596	0.0295280733592121	-0.1000126328675	0.0459540063685973
0	1	7130084	rs4908597	T	G	0.255445940199027	0.512980583385573	0.0342482178107628	0.0523510005186997
0	1	7131192	rs11120831	G	A	0.463841677745595	0.218311970857445	-0.0560794548808192	0.0455549374686474
0	1	7135268	rs10864271	G	A	0.477896132848588	0.775938748505703	0.0130405914757961	0.0458182786552084
0	1	7135714	rs61528401	G	T	0.0798457734829429	0.224468731789907	-0.101526801266598	0.083579662599397
0	1	7137325	rs4565737	G	A	0.797193853868876	0.844529429558541	-0.0110820720904082	0.0565114430934214
0	1	7137465	rs9434823	C	T	0.738118187896171	0.99862351298617	-8.94684344097732e-05	0.0518606033822215
0	1	7137637	rs9434824	G	A	0.737089866750541	0.960808105161168	-0.00254790246771895	0.0518503684228108
0	1	7139110	rs12044473	A	G	0.279360999599449	0.603847504105762	-0.0262974269498612	0.0506815654487165
0	1	7141327	rs17345754	C	T	0.0899107609718472	0.718840279625436	-0.0285848866485359	0.0794004414600004
0	1	7141352	rs9434458	T	C	0.36144728233308	0.629445099360622	0.0228319121331392	0.0473192381786428
0	1	7141982	rs9434829	G	T	0.211580557933087	0.843472785148972	0.0109762543580128	0.0555891021245792
0	1	7142771	rs7542716	T	C	0.270215006247453	0.645987273738356	-0.0235267753116923	0.0512182236853249
0	1	7142832	rs9434830	A	G	0.2024850501917	0.838043760725611	0.0115760786170092	0.0566354392155461
0	1	7145417	rs7511741	A	G	0.642495804105322	0.629616221458224	-0.0228811277708712	0.0474449286717315
0	1	7150527	rs2071917	A	G	0.54321836659503	0.470402632811249	-0.0330724646599352	0.0458179005650935
0	1	7153973	rs1010806	G	A	0.39144948406182	0.604479839526118	-0.0240232913959607	0.046379778475431
0	1	7155815	rs10864279	T	G	0.267733051875426	0.89691853444114	-0.00663608525916397	0.0512221603040907
0	1	7156082	rs11120840	T	G	0.354061292172655	0.811626738380727	0.0111349079252903	0.0467209470652445
0	1	7159838	rs2071919	T	C	0.268825387093794	0.865928936749083	-0.00862643949058313	0.0510948706464129
0	1	7160542	rs10779674	C	T	0.456329416023481	0.611867984491747	-0.0230528210210978	0.0454324387198424
0	1	7161293	rs59622855	T	C	0.162153464939807	0.752309092775999	0.0194696519563643	0.0616916733469779
0	1	7167031	rs6694886	T	G	0.4818550565529	0.903430980031217	-0.00554181738515016	0.0456762018442019
0	1	7169066	rs1005430	C	G	0.652851287318405	0.778328756640639	-0.0134009404215901	0.0476058754253502
0	1	7169735	rs4908599	C	G	0.131395858253449	0.714674650346184	-0.0245506478502294	0.0671543884779217
0	1	7170719	rs17349921	G	A	0.174328570538456	0.0330756846270092	-0.126656983851714	0.0594309122255192
0	1	7173895	rs7527268	C	T	0.308401167012939	0.0594277996518739	0.0925098246928607	0.049076437032776
0	1	7177813	rs9434845	C	T	0.273937943303554	0.159646853718315	0.0713838635955077	0.050761487913434
0	1	7178763	rs6674708	T	C	0.301061933152446	0.0864788834856938	0.0856692966431686	0.0499741721252655
0	1	7179479	rs7532024	T	C	0.366221099389366	0.067068903063498	-0.0871264414539022	0.0475785656833092
0	1	7179721	rs4908443	C	T	0.672688197933207	0.741023161322005	-0.0159484962639364	0.0482558491351919
0	1	7186325	rs4460663	A	G	0.526456192130187	0.947299494134023	-0.00299647413548777	0.0453335432274555
0	1	7186547	rs6698911	C	T	0.274904054202548	0.0353759908635277	0.106742454123947	0.0507324266222068
0	1	7190806	rs12032971	G	A	0.0730483464066983	0.667773442019995	-0.0371935569041342	0.0866566911923201
0	1	7196879	rs12090163	T	C	0.477360181241066	0.577301745549479	0.0251473960121361	0.0451211676711279
0	1	7197182	rs9434481	T	C	0.280713660960122	0.0414735854992952	0.102946445518031	0.0504945372956018
0	1	7200575	rs9434855	G	A	0.466196719917929	0.352752581701871	0.0420248078658959	0.0452237831046726
0	1	7209434	rs17030376	T	C	0.0908105122466458	0.251214800699086	-0.0910020951266265	0.0793113119801573
0	1	7210974	rs17030384	A	G	0.103185377340757	0.663545188734722	-0.0325690519853808	0.0748672963594615
0	1	7214374	rs13376128	T	G	0.190204203159136	0.438438124362121	-0.0444569485509522	0.0573761403581148
0	1	7217906	rs10779676	T	C	0.313177993945857	0.916487643074329	-0.00510007368196074	0.0486374143692179
0	1	7220970	rs4908602	G	A	0.561566392140989	0.0930455304635968	0.0772006681376372	0.04596517894186
0	1	7221458	rs6667429	C	T	0.757189943080046	0.673410709990142	0.0222633788188727	0.0528229571704701
0	1	7232692	rs6577417	A	G	0.259582138726819	0.0499236085194864	0.101935745628685	0.0519916419043181
0	1	7235628	rs6687729	C	G	0.20869115641024	0.476998325537143	0.0400088981860423	0.0562603348343667
0	1	7236810	rs6680365	G	A	0.478082301505552	0.626544997560096	-0.0220878939948297	0.0453927194052086
0	1	7244883	rs10864286	A	G	0.254666529586418	0.990751438011351	0.000605965041232518	0.0522761618723536
0	1	7245669	rs4908446	C	T	0.210735664637059	0.603124142260714	0.029136233569965	0.0560405833072011
0	1	7247335	rs72641232	A	G	0.116946004195171	0.33288935237283	0.0683837713454278	0.0706217433204717
0	1	7247376	rs12125984	C	T	0.673855733370575	0.091040079740746	-0.0820820762160137	0.0485710972760151
0	1	7252366	rs11120876	T	C	0.307800842787405	0.786124908859868	-0.0133134503872645	0.049064474978602
0	1	7252661	rs10489140	C	A	0.128539964918768	0.674548980041213	-0.028415543876189	0.0676700674878615
0	1	7253983	rs78437257	G	A	0.127777745234066	0.957262956271793	-0.003630541811743	0.0677484250599327
0	1	7254521	rs6659347	C	T	0.128434588447544	0.609463978311981	-0.0345514015700907	0.0676366115390839
0	1	7255371	rs763195	T	C	0.636214921677988	0.293115301898874	0.0496594616418537	0.0472357017117647
0	1	7261498	rs2097524	A	C	0.502721009350779	0.575621102637388	0.025358892849358	0.0453005372497829
0	1	7263540	rs74517198	C	T	0.115320383929823	0.607990492884841	0.0363259424340456	0.0708185344647557
0	1	7267729	rs8179413	G	T	0.782332870798042	0.248428405435599	0.0635005279122796	0.0550181078568496
0	1	7268991	rs17030564	T	C	0.0918476930811772	0.888646161157483	-0.0110076916085545	0.078616539833214
0	1	7269323	rs4908607	C	T	0.674416230657978	0.218494274815475	0.059857821917892	0.048643468027182
0	1	7272250	rs916393	C	T	0.657620125409984	0.18092885642842	0.064141380509609	0.0479418147341245
0	1	7280190	rs12562461	G	C	0.0982057843024976	0.908655671816284	-0.00876968826721273	0.0764347108464501
0	1	7282162	rs58566616	A	C	0.114347939704451	0.561552485262552	0.0412005742377071	0.0709697541507943
0	1	7303216	rs2412151	C	G	0.553265207133791	0.264512089601835	0.0510109730525656	0.0457173651438025
0	1	7308264	rs4243825	C	T	0.76210911194268	0.120817513303299	0.0831777070348131	0.0536162929143898
0	1	7312670	rs75954372	T	C	0.127966023453348	0.736219994796042	-0.0228116225136313	0.0677177547336123
0	1	7314231	rs6577427	C	T	0.221826437541636	0.99619274197074	0.000259358127212162	0.0543533058521496
0	1	7314363	rs7551574	T	G	0.536141142478581	0.132607209471585	0.0684413111061905	0.0455092276362529
0	1	7317696	rs6698698	G	A	0.391137554363031	0.929663371229509	-0.00408225979276042	0.0462482699676894
0	1	7319151	rs6667599	C	G	0.521947367200186	0.919473324305585	0.00453461795609989	0.044854054196276
0	1	7319392	rs61780031	G	A	0.229351190637519	0.862599133844901	-0.00931713600837534	0.0538355744373551
0	1	7321641	rs916394	G	C	0.411405279953583	0.0700726335832192	0.0830597279601524	0.0458528506884568
0	1	7322807	rs7522322	G	A	0.449221335307506	0.166522529514753	0.062728603186713	0.045341683682996
0	1	7323688	rs4140605	G	A	0.810409553236975	0.0733118360133898	0.104080431659112	0.0581167759790065
0	1	7323971	rs7556024	C	A	0.805267032719151	0.050346315156093	0.112826140090249	0.0576523120072215
0	1	7324503	rs11120890	C	T	0.415532112647649	0.323084853216928	0.0455541830681351	0.0461010131104477
0	1	7324547	rs11583129	A	G	0.343127599869375	0.194839195961849	0.0620855295394949	0.0478908792926049
0	1	7326747	rs10864291	C	T	0.446858958586934	0.516974976756354	0.0296368901977432	0.0457348533245932
0	1	7336103	rs12048158	T	C	0.243625355959847	0.563065797046227	0.0307315506970591	0.0531417630143729
0	1	7336706	rs4908614	C	T	0.872941956856345	0.288240575869751	0.0722084666826572	0.0679935962091722
0	1	7338813	rs7539551	G	A	0.402471163808961	0.80953450926752	0.0111699829589787	0.0463433641453136
0	1	7342106	rs12409413	C	T	0.470314972945684	0.177851168694989	-0.0612144310916854	0.0454314922921553
0	1	7352328	rs6577435	C	A	0.77565212972668	0.167673788219165	-0.0745201948181289	0.0540112163238639
0	1	7356673	rs6662782	G	A	0.326445297639365	0.535091718997173	-0.0301110451193863	0.0485464495411414
0	1	7360149	rs77095910	A	G	0.0805833404748843	0.235368579524636	0.0975431680280241	0.08220095802407
0	1	7361090	rs55839439	C	A	0.102593030914472	0.633666026806114	-0.0354503883186353	0.0743860202230653
0	1	7362992	rs12410983	G	A	0.0992279187424713	0.611225679553403	-0.0384216447528461	0.0755848532579063
0	1	7363506	rs12404738	A	C	0.0957324500065648	0.555810957456626	-0.0452145960846882	0.076755244137108
0	1	7375585	rs12405371	T	C	0.0942626111518913	0.80281771004419	-0.0193241340264489	0.0773887429139497
0	1	7378180	rs11120900	G	A	0.882758149838851	0.815819660083521	-0.016368602468635	0.0702741389900106
0	1	7378291	chr1:7378291.G.T	T	G	0.211629966692866	0.966335633715983	0.00235070478212381	0.0556978966289194
0	1	7381141	rs12134803	T	C	0.170387146510974	0.923025551257685	0.00583780300999712	0.0604181696060897
0	1	7386456	rs12739426	A	C	0.655357878551394	0.603363747995708	0.0247054602144033	0.0475498776714976
0	1	7392594	rs2301462	T	C	0.704840058725019	0.749751379671093	0.0157845088224929	0.0494863059830718
0	1	7397400	rs7553372	G	C	0.706061633145008	0.771145549237547	0.0144231696039388	0.0495851503182649
0	1	7402502	rs705680	C	T	0.866949790953162	0.797146927070502	0.0171184271630645	0.0665979757650362
0	1	7403966	rs7513440	G	C	0.69564360922607	0.680019262741167	0.0203091855286399	0.0492419283880673
0	1	7405293	rs845246	T	C	0.160993673981504	0.999416246002992	-4.51748297057811e-05	0.0617456944675859
0	1	7409156	rs845240	T	C	0.161387289522497	0.880461210117495	0.00925341147941383	0.0615316528958638
0	1	7412088	rs4908624	T	C	0.116334139516023	0.765927263948729	-0.020963646670349	0.0704171868338216
0	1	7425417	rs845265	C	T	0.297334743385134	0.178666492799773	-0.066631251643548	0.0495446698386766
0	1	7426727	rs2071925	T	C	0.0914195354817293	0.502338767385657	-0.0528409327961322	0.078771314577439
0	1	7462478	rs705694	G	A	0.352874706125627	0.663478672007079	-0.0205414325829297	0.047209161036736
0	1	7462976	rs845201	A	G	0.303376230321219	0.14568088698782	-0.0717404825934016	0.0493075966364672
0	1	7469780	rs4908635	G	A	0.149352532723817	0.0172880363485616	-0.151504452005328	0.0636433214055546
0	1	7471157	rs7535846	T	C	0.19010893522311	0.0506795784640024	-0.112328059704235	0.0574808292904877
0	1	7478076	rs11120917	T	C	0.147226900873665	0.94485175845945	0.00440808012329176	0.0637252632000245
0	1	7480000	rs6677657	T	C	0.553751651131415	0.128798051279332	0.0689327106629388	0.0453845429446787
0	1	7480054	rs6677745	A	C	0.554376273271099	0.142491497322107	0.0666016102261611	0.045413003484065
0	1	7482963	rs845252	C	T	0.161681629417676	0.967981520738851	0.00246905789770482	0.0615111750009982
0	1	7487277	rs10864302	T	C	0.585672498802145	0.0330530631722168	0.0980605106275213	0.0460067353379304
0	1	7491320	rs17030828	T	C	0.0805917652778172	0.842649652051168	-0.0164156263277013	0.0826961153864008
0	1	7492265	rs1193220	A	G	0.730556735864488	0.893106780214244	-0.00685754630132152	0.0510332537022189
0	1	7501037	rs1193227	T	C	0.305508631146811	0.381900227571221	-0.0428523443617148	0.0490076894698053
0	1	7501823	rs1775047	C	T	0.827318689858454	0.913530016910546	0.0065206787068551	0.0600502317530629
0	1	7518513	rs17030898	T	G	0.0612879146369752	0.633718448813964	0.0449434927648939	0.0943200938951042
0	1	7520601	rs1750837	C	T	0.488926140456287	0.796581010284975	-0.0116057664530265	0.0450229569865023
0	1	7524342	rs2693953	A	G	0.0745398979355138	0.807536269347375	-0.0209948222546728	0.0861836504212455
0	1	7525525	rs1193242	G	A	0.255514247803739	0.576481494784065	-0.0291326569678943	0.05215937956753
0	1	7526371	rs1193238	C	T	0.195718986009872	0.673558795896352	-0.0241566651955783	0.0573426374406804
0	1	7528669	rs1149331	A	G	0.132228720626632	0.295228782968107	-0.0699834701866146	0.0668597876159947
0	1	7540699	rs2693957	G	C	0.549660431416666	0.930613068145135	0.00395027976878612	0.0453671732652689
0	1	7540770	rs6678279	T	C	0.127628850664883	0.0721687545118471	0.121690958580006	0.0676793290338135
0	1	7540862	rs2796482	G	C	0.139276856948482	0.755289787372161	-0.0203812055335605	0.0653931172249477
0	1	7541291	rs2693958	C	T	0.60727611474729	0.76548716317752	0.0138077157898198	0.046290653119463
0	1	7541345	rs2796483	T	C	0.549798871796971	0.828358793296012	0.00983819376863573	0.045377667285278
0	1	7551631	rs1193230	C	T	0.732629549937242	0.0156481014210675	0.123373590030544	0.051043650314065
0	1	7553654	rs2796484	C	T	0.559284486028352	0.828907920991328	0.00991147326186143	0.0458647048411504
0	1	7557152	rs10864304	G	A	0.382924311358712	0.681222019555962	0.0191409448051711	0.0465947526552531
0	1	7563901	rs2462925	G	A	0.601668022120537	0.509397972485266	-0.0305671275904768	0.0463295958325012
0	1	7567037	rs11120955	G	T	0.11944512089059	3.9521423349914e-05	-0.289664910929923	0.0704736260472587
0	1	7568982	rs1193180	T	G	0.157114879734316	0.0011627914064696	-0.202903809394791	0.0624732033038657
0	1	7569602	rs1193179	T	C	0.459015824386903	0.0409674919817549	-0.0930359217486992	0.0455197388570442
0	1	7571996	rs6577446	A	G	0.325699707402451	0.902855205911772	0.00590834645860991	0.0484071190829437
0	1	7576979	rs1193172	G	A	0.259474981883518	0.357192379799447	-0.0477932561821923	0.0519081083976775
0	1	7578776	rs1750817	G	A	0.746095630116239	0.349759468022532	0.0486293418929618	0.052006879456692
0	1	7598094	rs6577449	T	C	0.291771627502176	0.958015033245844	-0.00264197330942846	0.0501850204872483
0	1	7600905	rs12407666	A	G	0.35098375287288	0.523033837870225	-0.030372035980376	0.0475546974548889
0	1	7603317	rs1750824	A	G	0.755450846716472	0.850256377936153	-0.00996278130994672	0.0527713959405748
0	1	7613745	rs957856	A	G	0.481488186770614	0.118990415075663	-0.0703754167393758	0.0451406536535761
0	1	7670574	rs17031163	A	C	0.100748131377098	0.947346818981561	0.00493880420678444	0.074786236505676
0	1	7678496	rs6684215	G	T	0.147145418696358	0.961769013916158	-0.0030387412707466	0.0633945614912252
0	1	7681549	rs7555169	A	G	0.165807330121147	0.582438077309502	0.0333416646981987	0.0606402890206776
0	1	7682794	rs17031185	G	T	0.104227174344698	0.63842892950704	0.0348211574364503	0.0741038798004193
0	1	7682879	rs61014722	C	T	0.171088332732898	0.875415180165453	0.00937945974069373	0.0598241345588558
0	1	7688059	rs17031211	T	C	0.169099631761291	0.902160542663588	0.00742005204283246	0.0603587458107711
0	1	7713021	rs9434879	G	A	0.749835316868736	0.23202461801932	-0.0627342599252535	0.052490271296345
0	1	7731730	rs4908473	C	T	0.20605877797042	0.366122529797065	0.0508360122346074	0.0562494431211922
0	1	7747366	rs3124794	A	G	0.647103584293924	0.395479033039102	0.0402557688074355	0.0473751592239271
0	1	7751053	rs3124801	G	T	0.816564689512524	0.574753756537308	0.0329651167186033	0.0587546226723576
0	1	7770901	rs2995034	T	C	0.645701332928279	0.287689576185578	0.0503308502205837	0.0473388583163514
0	1	7784438	rs6693805	A	G	0.164905526564349	0.432006534798705	-0.0479259948050087	0.0609929640007366
0	1	7792411	rs2301488	T	C	0.43194316314816	0.244833529397304	-0.0530996592845301	0.0456578782906091
0	1	7796641	rs2071985	G	A	0.516304120334026	0.771245561701738	0.0131822528393247	0.0453394072539434
0	1	7797734	rs1417986	A	T	0.515704665302755	0.65507800180457	0.0202761723174256	0.0453891033179953
0	1	7798956	rs17031531	A	G	0.244166395663957	0.303475361662168	0.0544873795943998	0.0529513056993342
0	1	7801288	rs2032563	A	G	0.184933369316765	0.661224386251262	-0.0256492737825596	0.0585301399303622
0	1	7810543	rs2066293	G	A	0.505676741507315	0.489668572043056	0.0314265171401316	0.045490557013329
0	1	7811961	rs9919220	G	A	0.206340586016826	0.279887172786075	0.0603623266009097	0.0558614142320155
0	1	7812398	rs9919223	G	A	0.505822970296858	0.552293348950283	0.027050665472045	0.0455147762277393
0	1	7816543	rs4908481	A	C	0.417580737079125	0.933376840465292	-0.003854659758299	0.0461100168109732
0	1	7818679	rs6577456	C	G	0.400631713532966	0.883518973785515	0.00678607052708644	0.0463182099847841
0	1	7825311	rs707455	A	G	0.646515926908151	0.402328273267308	0.0398894164335404	0.0476308439522548
0	1	7832212	rs707458	T	C	0.368419470036083	0.908931638679452	-0.00538380238344809	0.0470668798629749
0	1	7833302	rs2239846	A	G	0.130717010018845	0.534562810918861	-0.0418844302616129	0.0674406714164233
0	1	7834026	rs2071987	A	G	0.362100461791138	0.155345987057982	-0.066928461347975	0.0471028828937851
0	1	7839405	rs697677	T	G	0.550096846759743	0.474860103899443	0.0325902655765411	0.0456067035099096
0	1	7844680	rs172933	C	T	0.594918929110106	0.237700883911981	0.0547327779187198	0.0463541322334225
0	1	7845087	rs697682	A	G	0.0526995526117018	0.54666528005149	0.061405928855761	0.101873809208598
0	1	7845567	rs2301491	T	C	0.04356152894653	0.594797652855174	-0.0605675046364612	0.113870837508373
0	1	7845695	rs228729	C	T	0.736933727604801	0.674173599138668	0.0215666045421538	0.0512969152294039
0	1	7847225	rs697684	T	C	0.0525962302998257	0.509578324144754	0.0672590860040568	0.101985829348148
0	1	7847614	rs697685	A	G	0.437116315839037	0.460534071621569	-0.0337795332100587	0.0457737280131643
0	1	7847836	rs228727	C	T	0.564093390813976	0.490715765285276	0.0315312987619518	0.0457525144251578
0	1	7847846	rs7556518	A	G	0.0333623811107791	0.0867151618868659	0.215546857705273	0.125831086548741
0	1	7848557	rs11121023	A	G	0.260500369543011	0.825664845091843	-0.0113621225137288	0.0515838968602242
0	1	7849656	rs6699986	G	A	0.263206172282835	0.826127497016364	-0.0113314792284957	0.0515838968602242
0	1	7849841	rs75307902	T	C	0.116414889244227	0.184288768891717	-0.0942497501687395	0.0709890998792394
0	1	7850062	rs707463	T	C	0.438008016727317	0.475206760689817	-0.0326484997512628	0.045724075460563
0	1	7850081	rs10864315	T	C	0.262064082965388	0.892677735948698	-0.00694258579735374	0.0514583133222554
0	1	7850218	rs697686	T	C	0.439331580289338	0.590332838336665	-0.024518278737779	0.0455430615467922
0	1	7852117	rs170631	G	C	0.0803852462041733	0.413771778697654	0.0681255246510838	0.0833570045685263
0	1	7852797	rs696305	T	C	0.437136312270845	0.430552040879129	-0.0361102643759775	0.0458108290930929
0	1	7852919	rs875994	C	T	0.0330202898550725	0.3058717364483	-0.129417230606101	0.126393542183641
0	1	7854209	rs11807683	T	C	0.0331231795764433	0.311312679593055	-0.127607068478432	0.126035223554803
0	1	7855382	rs117562183	A	G	0.0605118279753436	0.685388521555176	-0.0385547376137542	0.0951684341745161
0	1	7855494	rs12565104	A	G	0.261634887509915	0.989525695121725	-0.000677848051139768	0.0516338760497376
0	1	7855814	rs707464	G	A	0.710606819819755	0.448707744551072	0.0379154376915397	0.0500486808038144
0	1	7856140	rs77772130	T	C	0.201741602985605	0.328328377693155	0.0551135906202708	0.0563829708802487
0	1	7856267	rs7545893	A	C	0.0331678565186543	0.36913719429795	-0.113374651333074	0.126239644573644
0	1	7856346	rs228682	C	T	0.257737441860472	0.604700422924966	-0.0267697214670045	0.0517136449659118
0	1	7857309	rs12078018	A	G	0.0333870389762268	0.0823551114936322	0.218147205896378	0.125575356467995
0	1	7857374	rs12723500	C	G	0.033409119106028	0.0832857638847954	0.21739390481712	0.125521077451809
0	1	7857974	rs228685	T	C	0.0807249367534529	0.577388121446314	0.0462880700826858	0.0830720488513096
0	1	7858008	rs2071983	A	G	0.186467114816818	0.20317930279922	0.0736859983390735	0.0579044031191068
0	1	7858108	rs61773374	G	A	0.0332488054256572	0.287559401413844	-0.133886901941636	0.125893794829932
0	1	7858135	rs1012477	C	G	0.0332901423259797	0.0964723260745697	0.209391275264843	0.125972237279358
0	1	7859191	rs17031578	C	A	0.186684609889341	0.229897719715993	0.0694789366477383	0.057869100567382
0	1	7859317	rs560959	A	G	0.079845724627503	0.561706561310346	0.0485568746638093	0.0836742358776854
0	1	7859320	rs560961	G	C	0.291053656914449	0.397844451224698	-0.0421476588680823	0.0498507331957574
0	1	7860548	rs116886234	A	G	0.0136647978532194	0.202961972112851	-0.249790081485624	0.196197232860937
0	1	7861157	chr1:7861157.G.GT	GT	G	0.91981185151441	0.6319481926655	-0.0401152815757824	0.0837503288017838
0	1	7861600	rs707466	A	C	0.48846326860595	0.386978971664941	-0.0393151166570935	0.0454452758865473
0	1	7863293	rs228642	T	C	0.292047098166164	0.415591063131513	-0.0405512503597024	0.0498115044513993
0	1	7863735	rs149164395	C	CTTA	0.186891126281113	0.198623479019072	0.0744535708704231	0.0579187422191554
0	1	7865467	rs6657232	T	C	0.177093555464894	0.4130157960417	-0.0487411157075453	0.0595421860455217
0	1	7865633	rs11121026	G	A	0.176677791306701	0.351238379304263	-0.0554547526975668	0.0594886846377152
0	1	7865710	rs12092614	T	C	0.0334445256179819	0.0811185885649182	0.218833606414801	0.125461272847687
0	1	7867255	rs60450998	A	G	0.185701378173348	0.256440590961747	0.0659926682888033	0.0581513009518722
0	1	7868417	rs12566473	C	T	0.185711815083067	0.264461227219228	0.0651043224190803	0.0583419806270228
0	1	7868725	rs228666	C	T	0.301192632243407	0.370699660155237	0.0441896164500059	0.0493648516741717
0	1	7869733	rs79898259	T	C	0.186487477170677	0.220370044627616	0.0709297042831397	0.0578760628472543
0	1	7869747	rs79126741	T	A	0.0763323915542726	0.00821286614698278	0.225775330044481	0.0854177089432288
0	1	7869789	rs117742910	C	G	0.0533771903010316	0.964468594103163	-0.004483486895656	0.100646796633648
0	1	7870418	rs228671	T	C	0.0796295896976265	0.747293773612625	0.0272594570896819	0.0846015811018745
0	1	7870715	rs79372391	C	A	0.188199019863662	0.201870005880072	0.073927458346432	0.0579258961963548
0	1	7871229	rs12137927	C	T	0.176989994906139	0.477366238583129	-0.0422968742507075	0.0595273691485576
0	1	7872076	rs10864316	G	A	0.0331987372970855	0.323172572870701	-0.124626065390917	0.126144936541614
0	1	7873075	rs61773379	C	T	0.0337300410057619	0.27209395268244	-0.137569559506635	0.125262155122095
0	1	7873855	rs929123	A	T	0.186586963581536	0.209489723749361	0.0726463110679579	0.0578868998589481
0	1	7874043	rs2172563	A	G	0.175690024996745	0.313291837464632	-0.0602812591530018	0.0597827422211885
0	1	7874246	rs78510193	A	G	0.132321492965385	0.508968015019045	-0.0442669826982272	0.0670259486608273
0	1	7876166	rs7550657	C	T	0.291944786532924	0.395671239013971	-0.0422967616407946	0.0497973621360829
0	1	7876476	rs11121029	A	G	0.176009307685425	0.353544790372934	-0.0555913145770941	0.059921512910916
0	1	7876523	rs77567305	C	T	0.0817942198033208	0.335680345800334	0.0797636573797363	0.0828510725964478
0	1	7877008	rs6661252	A	G	0.477087749366613	0.833334620570699	0.00957630453239353	0.045508970547755
0	1	7877488	rs4908482	G	A	0.477957200482765	0.781531243102724	0.0126274632210301	0.0455332315619145
0	1	7878056	rs10746473	G	A	0.477495257420037	0.783807029857179	0.0124760939993948	0.045473238845862
0	1	7879130	rs228688	G	T	0.477862019204292	0.775166250189044	0.0129974289508029	0.0455054081990034
0	1	7879168	rs228689	A	G	0.0820152435029131	0.644725579750645	0.0380615091773455	0.0825447010918066
0	1	7879322	rs228690	T	C	0.0806421499802798	0.710104019276211	0.0309309817769495	0.0832112396992436
0	1	7879627	rs10462018	T	C	0.033543244530327	0.12533041699589	0.192350459312158	0.125491352937153
0	1	7879685	rs17374230	C	T	0.0332775569270909	0.316611666629037	-0.126222720752809	0.126040578793423
0	1	7880683	rs10462020	G	T	0.0333754676413661	0.256211232817534	-0.142819031681791	0.125788334368463
0	1	7881234	rs17374292	T	C	0.0333008170679725	0.104474355598417	0.204741697767885	0.126108316422805
0	1	7881780	rs10127838	T	C	0.176485061638887	0.33680647471176	-0.05721991807761	0.0595734043154288
0	1	7883358	rs697688	T	A	0.522376527153076	0.791105919503546	-0.0120522065152281	0.0455015236132968
0	1	7883834	rs228694	G	A	0.477130967741116	0.797349492048335	0.0116938596605717	0.0455405860271599
0	1	7884525	rs61773390	T	G	0.0331082125603865	0.30029707037471	-0.130658518690046	0.126143034057488
0	1	7885354	rs697691	G	A	0.489305648683213	0.428114385304339	-0.0359894873484993	0.0454170458123127
0	1	7886424	rs697693	A	G	0.494071355203711	0.365408525829121	-0.0406491713528424	0.0449108848363759
0	1	7887248	rs2859387	A	G	0.709539731578369	0.544835805149922	0.0303397058633627	0.0501054907172489
0	1	7887579	rs228697	G	C	0.0800920360987521	0.524339802369586	0.0532570004465865	0.0836492976877776
0	1	7888009	rs118049345	T	C	0.0409889931757603	0.712807841614347	-0.041827734740332	0.113635241485551
0	1	7888438	rs17374439	T	C	0.032990774586597	0.193982889820155	-0.16411794387958	0.12635280009439
0	1	7888730	rs12061787	C	G	0.033676815220962	0.0831644686232391	0.216713428286801	0.125078954354231
0	1	7889941	rs2640908	T	C	0.489771854676969	0.302636457875555	-0.0469324827648418	0.0455303272570907
0	1	7890064	rs12023156	G	A	0.176892106546243	0.466987827498023	-0.0433691326079031	0.0596230433625569
0	1	7890117	rs2640909	C	T	0.113839540739488	0.888792673061376	-0.00995170960200068	0.0711690066177868
0	1	7890264	rs1773135	G	A	0.822462589803642	0.420971287577345	0.0479093542153399	0.0595341534912736
0	1	7890801	rs1689904	T	C	0.488820661874638	0.312294199531208	-0.04587581804161	0.0454027301010872
0	1	7890956	rs228665	C	G	0.822749072298844	0.423149733220641	0.0476046969059392	0.0594338998695459
0	1	7891797	rs1773138	T	C	0.488608812327205	0.373271158528217	-0.0404123604618836	0.0453886489169874
0	1	7891862	rs12027673	A	G	0.0223381225720415	0.552458781547339	-0.090902974973094	0.153014770586023
0	1	7892109	rs228663	A	T	0.113945635291625	0.963078550986472	-0.00329115082777764	0.0710974507849024
0	1	7895015	rs34020118	T	C	0.033369422686394	0.0895138419802862	0.213278567725293	0.125608135476882
0	1	7895069	rs56204811	G	A	0.194581923657037	0.0633676963110398	-0.106171126230761	0.0571856999548997
0	1	7895278	rs228657	A	G	0.0803838252298573	0.647219036206231	0.038241698552129	0.0835648574988598
0	1	7895418	rs61773392	T	G	0.0330626133406283	0.255479036406429	-0.143728587302986	0.126394610252729
0	1	7897133	rs10462021	G	A	0.0316189374093949	0.358585268337405	-0.121289160630609	0.132114032713602
0	1	7897228	rs228654	A	G	0.0808332074740919	0.602943386098666	0.0432117910961211	0.0830720488513096
0	1	7901038	rs77209938	T	G	0.186284143982405	0.206997609742341	0.0731748226144343	0.0579894533535915
0	1	7901429	rs12563789	G	A	0.184482363050946	0.134632981346855	0.0875648831099868	0.058529571820798
0	1	7901886	rs61595437	G	A	0.186558035269225	0.191827789186899	0.075620762120153	0.0579384605095011
0	1	7901888	rs61071946	C	T	0.187880813774093	0.221723065327826	0.0707129800680207	0.0578685290301383
0	1	7902231	rs12029963	G	A	0.172803216196898	0.287427005445503	-0.0651169899181011	0.0612126615400959
0	1	7905274	rs4908699	A	G	0.0327279546916301	0.128678684108308	0.194594302143944	0.128078765780498
0	1	7906008	rs707472	T	G	0.487099411552378	0.412086940624529	-0.037254767811796	0.0454200922112479
0	1	7906888	rs74373240	T	C	0.018866829471862	0.552327492015442	-0.0980496022081905	0.164989993390495
0	1	7906914	rs10864317	C	T	0.176167606731431	0.411430640085664	-0.0489868384454524	0.0596397781595349
0	1	7907007	rs697694	A	G	0.520342271243647	0.881506463584254	-0.00678399950916182	0.0455119388374013
0	1	7908888	rs228652	A	G	0.298925629939942	0.36683234765258	0.0447410747055223	0.0495788424793469
0	1	7910391	rs170629	A	G	0.356341911354926	0.804119551534532	0.0116100214785628	0.0468109786966195
0	1	7911099	rs228651	T	C	0.24574432356638	0.95958256259144	0.00266714834538651	0.0526299064221539
0	1	7911302	rs3753500	T	C	0.493393781552803	0.588303345814536	0.0245494926599323	0.0453531477034543
0	1	7911437	rs3753499	C	T	0.133776656678963	0.57830394069435	0.0367045137155439	0.0660314832488156
0	1	7911782	rs3753498	C	A	0.0407617146394305	0.94470681469335	-0.0079615247691339	0.114793327164617
0	1	7912870	rs13306062	A	G	0.0230986437595527	0.845001653471183	-0.0296333838010208	0.151577525436404
0	1	7913029	rs34305100	G	A	0.0560023190332507	0.271888065187395	0.108109770763194	0.0983956655901017
0	1	7913430	rs228648	A	G	0.363286998311779	0.420894219483676	-0.0379972769057722	0.047209161036736
0	1	7913445	rs13306061	T	C	0.0545902834644978	0.362173406547493	0.0908357618673885	0.0996846149403361
0	1	7918110	rs2000237	T	G	0.0483959870099745	0.833907753721049	0.0221789069528833	0.105768766196588
0	1	7918435	rs61773396	A	G	0.240526066493977	0.867863802309758	0.008815	0.052983511114308
0	1	7923501	rs2797682	A	G	0.763106864399968	0.730082752816731	0.0184828306410621	0.0535710225080908
0	1	7923576	rs17031661	C	T	0.13959779671827	0.885616749713196	-0.00944871624747452	0.0656832519922073
0	1	7926542	rs504560	G	A	0.710688712028605	0.930836566628374	0.00433237126126804	0.0499165092791767
0	1	7927456	rs500508	G	T	0.71134671964699	0.853779112030596	0.00922837823597761	0.0500729351437014
0	1	7928181	rs2066980	A	G	0.489089280226806	0.846597051952575	-0.00882542736733307	0.0456183688407945
0	1	7928365	rs743999	A	G	0.238904251022517	0.760826614938216	0.0161968428712961	0.0532098674702469
0	1	7929819	rs228725	C	T	0.700793361102761	0.792963217528802	0.0129790736179051	0.0494507449493737
0	1	7929863	rs74055806	A	G	0.138328975607276	0.69686726633219	-0.0257164788526347	0.0660153884154328
0	1	7952203	rs1040395	G	A	0.591893741256615	0.841256537431985	0.00927324273425105	0.0462998942091473
0	1	7953944	rs9803665	C	T	0.20949070895863	0.978776329754013	-0.00148417616668169	0.0557896711047368
0	1	7955089	rs227147	A	G	0.200028738825882	0.716450607775002	0.0207641755341425	0.0571690585062369
0	1	7961206	rs227163	T	C	0.563985391038831	0.613449770116258	0.0230750247639583	0.0456790717944359
0	1	7961801	rs10489448	T	C	0.408744490857393	0.786030085097733	-0.0125562330174487	0.0462528603048236
0	1	7971301	rs680522	A	G	0.886389067238	0.2769036212856	-0.0778810150096465	0.0716278058521249
0	1	7982034	rs161827	C	T	0.428981309862714	0.831025699687711	0.0097713832906679	0.0457919993022677
0	1	7989566	rs2453021	T	C	0.396171354462016	0.84053693172303	-0.00936943742513732	0.0465662235440365
0	1	7996894	rs2300428	G	A	0.482090099621076	0.328450152257299	-0.0443170879086597	0.0453492180423859
0	1	8002431	rs76413824	T	C	0.341056270258849	0.846486717155786	-0.00926096153573024	0.0478347938399138
0	1	8030300	rs178932	A	G	0.635147130225783	0.0414172497380624	0.095728339954403	0.0469411075184125
0	1	8044361	rs225119	C	T	0.565207087359503	0.39486507643706	0.0388011624832455	0.0456040192990954
0	1	8046672	rs12727642	A	C	0.0611050937818966	0.282495877980304	0.102644656722305	0.095507439056091
0	1	8100639	rs9434586	A	G	0.503908651261964	0.682327150183203	0.0184454750204278	0.0450670508829254
0	1	8106201	rs12757968	G	A	0.0610211388100114	0.188207056441928	0.125321136784101	0.095235945044674
0	1	8121822	rs225106	C	T	0.565126203363348	0.33440928874186	0.0440024332924253	0.0455855931676201
0	1	8123684	rs225110	G	A	0.565697983960878	0.317362644184665	0.0454808983996664	0.0454857984438746
0	1	8136468	rs4500345	A	G	0.014025563717041	0.300506014396307	-0.200264300700125	0.193426878970986
0	1	8137400	rs60074929	A	G	0.154956930120069	0.987610782182414	-0.000963973723820045	0.0620788861630478
0	1	8163122	rs4908727	C	T	0.399417353341744	0.370744871976997	-0.0414495784868654	0.0463082919144142
0	1	8165745	rs79778556	T	C	0.116142351879002	0.308600476472205	0.0722820115770938	0.0709925700450907
0	1	8168634	rs11121090	T	C	0.399264447425595	0.388802188327027	-0.0398625051589725	0.0462553864430947
0	1	8180383	rs72634282	A	G	0.109613367490068	0.0497869966111989	0.14210666861016	0.0724372663777947
0	1	8185985	rs9434608	C	T	0.761338860326775	0.056922962395396	0.100759608995615	0.0529226896133881
0	1	8186775	rs56296862	T	C	0.166849299609052	0.0135605105475662	0.149500367536198	0.0605583539010086
0	1	8187211	rs4908736	G	A	0.666724584650918	0.43756804186659	0.0373318878153931	0.0480891095016088
0	1	8191792	rs12136685	T	G	0.494928569778409	0.351961970222617	0.0423164567233866	0.045462925284827
0	1	8191820	rs12133365	C	A	0.494497093898861	0.321674920466142	0.0450582262638122	0.0454664315787791
0	1	8192898	rs7545284	A	G	0.37052304186671	0.839376323063435	0.00954250581117616	0.0470790101854863
0	1	8193432	rs6677033	A	G	0.426042014544129	0.511027102640427	0.0300742581647829	0.0457584645914311
0	1	8195226	rs7529511	C	T	0.602621266419339	0.944301760262674	-0.00323250359938366	0.0462683939347746
0	1	8200328	rs9434617	C	T	0.147817778116659	0.567763106502403	0.036418603574369	0.0637414345295646
0	1	8200578	rs9434618	G	A	0.83905769096586	0.692394840996925	0.0244056603323799	0.0616916519533186
0	1	8206343	rs61391705	G	A	0.0858405475708301	0.837041431531788	-0.0166733076103531	0.0810645887434227
0	1	8207789	rs6683857	T	C	0.820115588194537	0.211674874977836	0.0733462095154463	0.0587252066833335
0	1	8207838	rs77321792	T	C	0.121028344085571	0.160811642155208	0.0973818897678193	0.0694420764095172
0	1	8213010	rs1455701	C	T	0.833362756765947	0.244079908149017	0.0704071501372963	0.0604431290572271
0	1	8213427	rs4908739	C	T	0.833318308076926	0.250958876685316	0.0694954457264574	0.0605348651648842
0	1	8214803	rs2100516	T	G	0.764779114853393	0.104239938488075	0.0862853029054149	0.0531105135555682
0	1	8218115	rs17509146	G	C	0.469612010510676	0.7938766993378	-0.0118444370908637	0.0453323775032912
0	1	8218206	rs7524007	C	T	0.859070500066044	0.648825979468836	0.029353739792406	0.064457930683353
0	1	8222156	rs17032281	A	G	0.374536250762738	0.451712941471667	0.0351910788401508	0.0467616779212983
0	1	8260756	rs11588420	A	G	0.19312642801328	0.8992936583911	-0.00719378785985064	0.0568437657374384
0	1	8261393	rs12138839	G	T	0.213759256030224	0.672716289158305	0.0231780543082605	0.0548692993257821
0	1	8264457	rs12745477	G	A	0.190745662683219	0.648203201530759	-0.0261267948990436	0.0572629838830295
0	1	8272526	rs425371	A	G	0.483151818458905	0.837395725312432	0.00936328865925217	0.045624328820917
0	1	8273392	rs12041676	A	G	0.42376527029744	0.526840185273415	-0.0292064276218872	0.0461515907171401
0	1	8273851	rs448202	T	C	0.125802692937293	0.255352021038675	0.077878114031719	0.0684675457567861
0	1	8273940	rs395847	C	T	0.916469699374996	0.62406028768645	-0.0399779558571815	0.0815703474074304
0	1	8274807	rs411654	G	A	0.1036760548149	0.0724506164078965	0.133807589947585	0.0744916606566755
0	1	8276909	rs478128	G	A	0.112803694806582	0.0823821734140605	0.124785145094605	0.0718382908003049
0	1	8278899	rs428180	C	A	0.451239399869537	0.443573167794371	-0.035226076180034	0.045976640313705
0	1	8281564	rs506403	T	C	0.634270906839988	0.227291229420018	0.057229568849856	0.0474003488537049
0	1	8287391	rs11121137	A	G	0.453300392841776	0.565916790024231	-0.0262929299903231	0.0458004832044512
0	1	8292195	rs299501	A	G	0.856319550768489	0.127751560198462	0.098250591921144	0.064510012795276
0	1	8295130	rs7528376	C	T	0.695990763727519	0.222871529018382	-0.0601632025593457	0.0493574711347466
0	1	8301494	rs17032328	A	G	0.0982805268721558	0.412184124808644	0.0620939542453464	0.0757191538202588
0	1	8302619	rs7513908	A	G	0.0531423406726585	0.0111257407408525	0.257154712036718	0.101292879809241
0	1	8306031	rs12403649	C	T	0.128640686615634	0.203395677166613	0.0850282450605583	0.0668494411174932
0	1	8310158	rs72861200	G	C	0.153237506788383	0.161581053665371	0.0871419867671402	0.062254332967708
0	1	8319635	rs401691	T	C	0.578635829541807	0.828534047464045	-0.0100004985994011	0.0461741724406121
0	1	8336374	rs72862657	T	C	0.218512743504134	0.224496062830225	0.0670642614630253	0.0552124053544235
0	1	8357221	rs11121152	T	C	0.796444305289809	0.890936232950516	0.00771798114930939	0.0562864769596246
0	1	8357338	rs6577481	C	T	0.181760069280672	0.897081564843268	-0.00759570294327367	0.0587225854560285
0	1	8362754	rs4908748	C	T	0.678438977907848	0.495733429409256	0.032847711712103	0.0482190748836267
0	1	8370088	rs11121157	A	G	0.17159635901797	0.74642923132487	0.0195831540246431	0.0605630964419642
0	1	8370729	rs72864229	G	A	0.199164661379485	0.857573118516485	-0.0101084880825581	0.0563258879992656
0	1	8372536	rs1107284	T	C	0.776801065006646	0.571036027564012	0.0307875774949819	0.0543444760309883
0	1	8374297	rs78641116	C	G	0.134558176356674	0.666812793113613	0.0284968152345858	0.0661906392352656
0	1	8388571	rs1473309	A	G	0.058141457659236	0.445954494614513	0.0738391493244817	0.0968792935685297
0	1	8399193	rs12039434	G	A	0.648440852044328	0.334825947997648	0.0460900757179062	0.047789525789083
0	1	8433747	rs754346	C	T	0.839952288431048	0.444460248389054	0.0475042251001539	0.0621227573037539
0	1	8490320	rs302719	G	T	0.118612275697092	0.35604424226	-0.0651095214532782	0.0705466252237538
0	1	8495590	rs172531	G	A	0.119079531632793	0.328636781944303	-0.0688166675543979	0.0704465612477989
0	1	8520108	rs80296853	A	G	0.116870241928494	0.53548293743879	0.0438467652307739	0.0707596148983224
0	1	8526142	rs4908760	A	G	0.839955053401135	0.0621873632750612	0.116595215123032	0.0625189667062352
0	1	8564301	rs6669503	G	C	0.839737859007833	0.0750867162431088	0.11138625392873	0.0625788575338044
0	1	8596335	rs55860300	A	G	0.103544250246974	0.0847700458351737	-0.128757386701975	0.0747001844488419
0	1	8596742	rs17032657	G	T	0.323209568824423	0.331357774442094	0.0470096476464958	0.0483945729907701
0	1	8598127	rs10492965	A	G	0.104369201400004	0.0560421215238832	-0.142657928546642	0.0746623406923678
0	1	8613418	rs2016084	A	C	0.840146259252817	0.0792035454403578	0.109912954051152	0.0626168290739017
0	1	8638666	rs12029303	C	T	0.730074996318246	0.133072892469395	0.0785268073875196	0.052278232374318
0	1	8645816	rs1934138	A	G	0.84032839759557	0.0819631377380532	0.108966896346487	0.0626459908059382
0	1	8654642	rs76545421	G	A	0.0681231486252777	0.457046776417204	0.0673088305506721	0.0905030973233568
0	1	8656227	rs12134896	A	G	0.10515752330362	0.0748871455414343	-0.132474171300793	0.0743754345503846
0	1	8658527	rs6681362	G	T	0.839541004771345	0.0837812488238086	0.108241262759557	0.0625977570853543
0	1	8701231	rs1463052	G	A	0.838523566719864	0.0700319159181677	0.112836858416291	0.0622821645266127
0	1	8725420	rs56305243	C	T	0.107369003189525	0.103213514955803	-0.119809674763641	0.073526765675489
0	1	8751897	rs56163601	A	G	0.101417260167587	0.134472296045217	-0.113016975778137	0.0755109602311752
0	1	8759554	rs12025126	C	T	0.73165306491365	0.0895638735644089	0.087333235050146	0.0514420052097535
0	1	8788636	rs7518204	C	T	0.951114414676448	0.385472408778814	0.0915407320078284	0.105479002941299
0	1	8794410	rs4908775	A	G	0.0972867920041835	0.130926766151817	-0.116013136663441	0.0768066289378652
0	1	8804997	rs3938719	G	A	0.128078334710894	0.0260683441836034	-0.151851734064898	0.0682420781865774
0	1	8879610	rs4908516	C	G	0.103975433077166	0.0105221311588485	-0.190600895295917	0.0745064152353708
0	1	8898807	rs11582339	T	G	0.132623040214203	0.0373490269338348	-0.139995733893967	0.0672433049004259
0	1	8918795	rs11121247	C	T	0.936160459084041	0.580005956840946	0.0514236954314721	0.0929272207578624
0	1	8926868	rs2781064	T	C	0.162651214794181	0.0264898368406686	-0.136541203190138	0.0615340324796498
0	1	8930369	rs2781060	C	T	0.936025031025594	0.635196063170909	0.0440244385996735	0.0927951387919702
0	1	8931149	rs2274971	T	C	0.77565321720527	0.00816181118348441	0.144943040437711	0.0547926313663363
0	1	8949480	rs7539600	G	A	0.895479179237459	0.313288540816141	-0.0752573682519266	0.0746344927007697
0	1	8969219	rs7534552	A	G	0.255133855068593	0.0929425495726547	-0.0871059889645958	0.0518464606619636
0	1	8978514	rs6665631	G	A	0.156397910106372	0.201720143130526	-0.0798448398143429	0.0625416761571381
0	1	8981748	rs4908795	G	C	0.153129926725055	0.277929245246541	-0.0684606284726262	0.0630983500195224
0	1	8982305	rs12137125	C	G	0.248803452893964	0.0383463323008031	-0.108398569584589	0.0523378021542598
0	1	8982906	rs4908796	A	G	0.249855628023978	0.0904469844118784	-0.0887943799595823	0.0524465697420353
0	1	8983655	rs11806366	C	G	0.181794074008185	0.0518561757740111	-0.114404683010554	0.0588402844961429
0	1	8985036	rs10864370	T	C	0.279906879929886	0.283106885710277	0.054623872162204	0.0508902525058377
0	1	8987259	rs2765512	T	C	0.638085919740199	0.246946013427703	-0.0544504984950502	0.0470293132017563
0	1	8991116	rs2781079	A	G	0.186749583867367	0.139322334455775	0.0861024320699431	0.0582434607511407
0	1	8994112	rs4418632	C	T	0.727600494324277	0.110410379445945	-0.0810967595396323	0.0508013235061786
0	1	8998059	rs914997	T	C	0.834209543712992	0.603759935352816	0.0317564706824784	0.0611876685359712
0	1	8999843	rs2781087	T	G	0.445724034129248	0.251362569286238	-0.0522443233487113	0.045546838464342
0	1	9000628	rs1475734	T	G	0.193936231884058	0.0210835160359668	-0.131857112391043	0.0571679765269809
0	1	9000882	rs6692694	T	C	0.354252302808102	0.848033965709278	0.00915919316517359	0.0477968510992282
0	1	9001562	rs17032875	C	T	0.666849661141615	0.401639859751015	-0.0400251467421899	0.0477230621322722
0	1	9007556	rs942969	C	G	0.859010642136061	0.302199129700273	-0.0674326847773293	0.0653589174909681
0	1	9008370	rs6577541	G	C	0.858889083323755	0.236444214794328	-0.0774503702866233	0.0654185120323021
0	1	9008739	rs12070475	G	C	0.858969680645552	0.25658934500631	-0.0742500710915393	0.0654480115634631
0	1	9009214	rs2274326	T	C	0.237409801719964	0.937359785329552	-0.00418624597936964	0.0532677931481348
0	1	9009406	rs2274327	T	C	0.241908961753159	0.980560580161088	0.00129078027138623	0.0529744075851752
0	1	9009444	rs2274328	C	A	0.452287269170689	0.712747989224706	-0.0168559390211229	0.0457832843637712
0	1	9009470	rs2274330	C	G	0.209643219122188	0.499660547963035	-0.0379213646971407	0.0561778061687887
0	1	9009547	rs2274331	A	C	0.209000412567301	0.545736924569415	-0.0339953498162379	0.0562687374493125
0	1	9009706	rs12738365	T	C	0.200457269166876	0.515199114968074	-0.0369848585036601	0.0568330185695369
0	1	9010405	rs17032907	T	C	0.388789422430503	0.914013253872217	0.00503076890774473	0.0465907442576698
0	1	9010569	rs11121273	C	T	0.398572350158952	0.848327170468983	0.00886333850015337	0.04634346124513
0	1	9010592	rs17032909	C	T	0.0720479438216883	0.105552355342231	-0.141355564292248	0.0873367547404719
0	1	9010984	rs11576766	C	A	0.380455456152278	0.808764980018072	0.0113346558485382	0.0468336287243297
0	1	9011586	rs3765968	G	T	0.772313071264707	0.464346059663316	0.039666834615345	0.0542111986839612
0	1	9011627	rs3765967	A	G	0.21900803602293	0.610291909466862	-0.0280667373309971	0.0550698749693972
0	1	9011722	rs3765966	T	G	0.845071237167218	0.862238849295801	-0.0109418776024879	0.0630565236088278
0	1	9013585	rs72641561	T	C	0.215341806160505	0.531669673841286	-0.0346678510748677	0.0554278317715448
0	1	9015550	rs17032912	C	G	0.264180196450071	0.569547858761233	0.0291463546344808	0.0512492648911204
0	1	9015575	rs61784252	G	A	0.165925953717452	0.341158086182077	0.0580935737458192	0.0610303850553149
0	1	9015675	rs12741044	C	G	0.535368405467632	0.527507955367708	-0.0288479382866541	0.0456588577022624
0	1	9015954	rs12059715	C	T	0.171239554317549	0.693605961094842	-0.0237980210579334	0.06040624393504
0	1	9016007	rs6661729	A	C	0.0110357559100991	0.809318670572594	-0.0526586515974368	0.218224376583504
0	1	9016302	rs17389460	G	T	0.192742578572897	0.979096244105084	0.00151787025717324	0.0579296221592092
0	1	9016390	rs17032921	T	C	0.189913192786253	0.931933296360365	0.00498039992947363	0.0583098284968524
0	1	9017091	rs2274332	T	C	0.143746660768715	0.884863928971178	-0.00938702544651767	0.0648247719912442
0	1	9017204	rs2274333	G	A	0.510378949664749	0.697015244956188	-0.0177095280908878	0.0454845371921215
0	1	9018034	rs7545200	A	G	0.269660899130137	0.698847731122136	0.0197087507845226	0.0509432780167715
0	1	9019221	rs41278984	C	T	0.0122617196556361	0.869914815592359	0.0338129000917605	0.2064699495051
0	1	9019338	rs11805912	T	C	0.144135564998103	0.866232429414101	-0.0108986183181009	0.0647009659073184
0	1	9021301	rs12735688	T	C	0.517047182913547	0.654402477030511	-0.0202337041647134	0.0451993640819682
0	1	9021998	rs3765965	C	T	0.137020782504868	0.749965636472953	-0.0210770784870142	0.0661377220582731
0	1	9023572	rs6577545	G	C	0.150464605909063	0.9711226261449	-0.00230113954313155	0.0635668184487798
0	1	9026751	rs12126080	A	G	0.123283434528403	0.120800234028067	0.107099566687508	0.0690330968113955
0	1	9027391	rs4466678	T	C	0.123953747467165	0.105267277144889	0.111531468356624	0.0688535095461755
0	1	9027899	rs2274334	T	G	0.0124917629881506	0.713040546732366	0.0752732285760239	0.204671608926002
0	1	9029539	rs78726732	A	G	0.0226295835200781	0.937730907838854	-0.0119650977871989	0.153158888087976
0	1	9030372	rs10864376	T	C	0.622381646111687	0.813449001094704	0.0110351737266428	0.0467633809134497
0	1	9030964	rs3737665	T	C	0.475892750637048	0.435503174932965	-0.0352240448605877	0.0451700796545873
0	1	9031903	rs12138897	G	C	0.781947368773038	0.928834406551051	-0.00488727930281918	0.0547217643671805
0	1	9033404	rs4908800	G	A	0.628591669752263	0.945448910466763	0.00320853327800377	0.0468926107651051
0	1	9033552	rs61785762	T	G	0.179924966393872	0.664730888561425	-0.0257074687375856	0.059317062537101
0	1	9034301	rs72641578	C	T	0.175862047117547	0.361686776154534	0.0541847640205945	0.0594029788984043
0	1	9034421	rs3765964	A	G	0.660950374558094	0.531512814512	-0.0298576918762678	0.0477189875733227
0	1	9034483	rs74050967	T	C	0.0244437349248562	0.917639033393877	0.0152052087562039	0.147040700176026
0	1	9034598	rs3765963	G	A	0.781273585975458	0.918560085889684	0.00558149395381296	0.054587978537276
0	1	9035013	rs3737663	C	T	0.0383185827380619	0.785258416889577	-0.032541462780324	0.119430084150151
0	1	9035059	rs12071042	C	A	0.0257715470731722	0.765902388607078	0.043166143578378	0.144979818507764
0	1	9036614	rs12127547	G	A	0.133425200949852	0.306556049471836	0.0678391915160456	0.0663480074684899
0	1	9037273	rs6697763	T	C	0.75924100924225	0.827901636835506	-0.0114885238765797	0.0528466575209877
0	1	9039022	rs6577546	A	G	0.803655870275683	0.475854551021479	-0.0403677436099262	0.0566178796851814
0	1	9049032	rs875148	T	G	0.64147550261342	0.53933216753206	-0.0293308052666258	0.0477838007281376
0	1	9058028	rs10779707	G	A	0.853711151048308	0.914335097946396	0.00693217209729301	0.0644420768319394
0	1	9060789	rs17033008	A	G	0.227403098953981	0.119663848937873	0.0846445822032573	0.0543923268198648
0	1	9061382	rs12047015	C	T	0.151106213246673	0.700726852909002	-0.0244124848088805	0.063518025928786
0	1	9062952	rs17389948	T	C	0.147018201700374	0.694399499887759	-0.025288856771145	0.0643659797151857
0	1	9063265	rs12402611	T	C	0.0979745764677683	0.500532820257601	-0.0514186544394926	0.0763282565145026
0	1	9063602	rs4908804	C	G	0.626463098472351	0.170759435975467	-0.0650943927411735	0.0475222141563609
0	1	9066132	rs17033013	T	C	0.257908403541438	0.606892759129978	0.0266815656404085	0.0518578151321652
0	1	9066695	rs10864377	T	C	0.542692630845679	0.861150697141772	-0.00801602304498915	0.0458295302922607
0	1	9066967	rs12164533	A	C	0.307139554438018	0.672754648762044	-0.020864405798082	0.0493983567543181
0	1	9068020	rs2039631	T	C	0.124702988105599	0.367829573745793	0.0616659147879789	0.0684761147093888
0	1	9068213	rs17027186	C	T	0.170747402379182	0.024037988795853	0.136423763835698	0.0604575503970448
0	1	9068386	rs7530465	A	G	0.162111277753726	0.139622229666178	0.0905882315677872	0.0613243138291589
0	1	9069001	rs769901	A	G	0.532721421352447	0.170453737412836	-0.0621230486595401	0.0453205690463711
0	1	9069412	rs66463959	A	G	0.154880592925582	0.889546538931705	-0.00865194991649121	0.0622989139806041
0	1	9074465	rs12063980	T	C	0.222736013242267	0.0483080484033954	-0.1065992	0.0539838856047304
0	1	9074932	rs1556757	A	G	0.507579371117943	0.21209591157809	-0.0565707404552809	0.0453355515065341
0	1	9079365	rs10864379	A	G	0.1835785709315	0.163405340535929	-0.0810944781983792	0.058186068968645
0	1	9080411	rs9803660	C	T	0.465246159038129	0.32733941115443	-0.0447316834304357	0.0456684811987457
0	1	9103420	rs34605482	T	C	0.219682920820024	0.572302570265217	-0.0309390859881566	0.0547920635004582
0	1	9107849	rs3737661	T	G	0.249129529668969	0.715078960690195	0.0192673267197141	0.0527809111048003
0	1	9108622	rs7368193	T	C	0.582311047032863	0.563226061165554	0.0266357140478215	0.0460780563343516
0	1	9111626	rs3004245	C	A	0.677072036796558	0.680100123443737	0.02005605418363	0.0486411955118495
0	1	9115700	rs4908809	C	T	0.475387130469542	0.4531940582261	0.0343316311728099	0.0457693629570507
0	1	9116899	rs2505972	C	A	0.364023625495456	0.697814040136918	-0.0183403315571614	0.0472356643549803
0	1	9129620	rs5438	T	C	0.0981218751760992	0.74454270015633	0.0247501546270934	0.0759571638429933
0	1	9129867	rs3820034	A	G	0.241287347701049	0.508121410490534	-0.0349752810182375	0.0528514587358152
0	1	9130650	rs12736085	G	A	0.384215508730814	0.702874499811351	-0.0178247282534884	0.0467297198328172
0	1	9138890	rs1327257	G	A	0.334050257878972	0.89906623503304	-0.00611300919083029	0.048194263803909
0	1	9140078	rs12726360	C	T	0.505340744628554	0.446380641176987	0.0347539762871902	0.045641064225635
0	1	9140327	rs12127491	T	C	0.206361318216449	0.957824656107265	0.00295481442528814	0.0558739335898807
0	1	9143220	rs75856734	A	G	0.227612334938035	0.461129249342659	-0.0399701086506629	0.0542343609345782
0	1	9148184	rs12755780	T	C	0.423180038257781	0.495560090328488	0.0315197366123417	0.0462510588711755
0	1	9149450	rs12711519	G	A	0.529924467616638	0.288952911052301	0.0483290135502042	0.0455752888212397
0	1	9151948	rs76799504	C	A	0.16466296520646	0.2063225335641	0.0770353214725453	0.0609580931588831
0	1	9153629	rs12061999	C	T	0.317277333864507	0.0576234939958971	0.0920044017385872	0.048460318526433
0	1	9155701	rs12239636	T	C	0.14933032994508	0.0219198871019775	0.14511995723983	0.0633226804538803
0	1	9155711	rs12239637	T	C	0.175285689034596	0.0106939916167809	0.151548696645818	0.0593716685076174
0	1	9159671	rs17033261	T	C	0.339057992377182	0.889552580870112	0.00672803679572403	0.0484483228468082
0	1	9160365	rs7555576	G	A	0.492029756658632	0.203278619738793	0.0581230257949152	0.0456846486300025
0	1	9161550	rs1061907	A	G	0.457926373258061	0.128969797944203	-0.0698562519194849	0.0460132477705757
0	1	9180726	rs78794533	A	G	0.165982833831603	0.0303719942148569	0.131302616614714	0.060642119457894
0	1	9185660	rs4908812	A	G	0.246975380859127	0.558145672296629	-0.0310496847431411	0.0530221809725594
0	1	9213177	rs2666433	G	A	0.758321798074221	0.0181776489531333	-0.123828065466869	0.0524255469527454
0	1	9219383	rs6577556	C	T	0.240849002954464	0.475163827677985	-0.0378233229722961	0.0529662412994448
0	1	9234363	rs809972	T	G	0.154424117714955	0.783691057449601	0.017050933972261	0.0621135827234074
0	1	9238095	rs6577559	T	C	0.140557246160094	0.98934771050506	0.000866358198314588	0.0648905848213019
0	1	9250059	rs6673205	T	C	0.22270047723918	0.615574009771633	-0.0270903937748797	0.0539506404465303
0	1	9250991	rs10864392	T	C	0.26254537274789	0.173432458095831	0.0702377810129987	0.0515977338175801
0	1	9275194	rs1009941	A	G	0.479900764568898	0.46549105861589	0.0331417238022105	0.0454098866339511
0	1	9278142	rs1009940	A	G	0.534503477246719	0.500908156794166	0.0305823448426093	0.0454376668221376
0	1	9280094	rs10779715	T	C	0.534680120486664	0.503140435282042	0.0304350088233764	0.045455462684547
0	1	9286018	rs12072683	T	C	0.354572563403225	0.498609387004309	-0.032113352175165	0.0474572626167761
0	1	9297871	rs4908830	G	A	0.382449981193015	0.685399939265926	-0.019115	0.0471852355085783
0	1	9307138	rs11121350	C	T	0.401362753230877	0.947307632122806	-0.0030930791539282	0.0468023146018024
0	1	9315847	rs2268170	T	C	0.0980290403588805	0.964387460542506	-0.00337912027065641	0.0756826783696864
0	1	9317936	rs3753164	G	A	0.484001641570462	0.605024982258535	-0.0234782719452461	0.045396017447576
0	1	9321241	rs2268169	A	G	0.472299972928027	0.683614864356758	-0.018461669782912	0.0453007855892168
0	1	9323910	rs6688832	A	G	0.460259838132402	0.916364925080184	0.00481153481261742	0.0458181558984116
0	1	9324213	rs17368528	T	C	0.0581696636967987	0.595276957456664	0.0514215037587165	0.0968016787185629
0	1	9334714	rs12093524	A	G	0.12304143463522	0.54690478699343	0.041583882476198	0.0690298116386097
0	1	9341038	rs916380	T	C	0.694434780297498	0.450032572797612	-0.0372650447539887	0.0493341043393153
0	1	9357724	rs11121365	G	C	0.123052023160822	0.343138823238064	0.0655922978277098	0.069191530800968
0	1	9358243	rs621846	T	C	0.161392061025825	0.260031238829914	0.0695696023950172	0.0617673213119303
0	1	9364634	rs1294028	G	A	0.823737782640002	0.0441085766221903	-0.119037899414234	0.0591328847657356
0	1	9366852	rs581587	C	T	0.760910453147701	0.440150451829777	-0.0409348179186726	0.0530285534076083
0	1	9367908	rs9442562	G	A	0.289567171142109	0.591732558879439	-0.026818662842758	0.0500043104067144
0	1	9371099	rs629524	T	G	0.31303647171627	0.313241458926725	-0.0501207511396682	0.0497010855388327
0	1	9387444	rs1569422	T	C	0.7946902437698	0.264533201152871	-0.0621897088242907	0.0557385029687489
0	1	9389218	rs732591	C	T	0.285501463094418	0.204206887123926	-0.0642675001836546	0.0506180074192504
0	1	9390616	rs34817952	T	TG	0.81746478107326	0.63540252608107	-0.0277721381887534	0.0585741330448051
0	1	9393082	rs1294022	G	C	0.171746032270087	0.611851840623762	0.0304316329501967	0.0599718617723496
0	1	9416151	rs9435243	A	G	0.251009256582751	0.184313272518054	0.0690974086410625	0.0520472123666126
0	1	9422875	rs552230	A	C	0.288600308358229	0.0767917538572837	0.0882281419585521	0.0498573295308737
0	1	9427869	rs2275457	A	G	0.723014773198042	0.41595360945277	-0.0412245556408239	0.0506779538101556
0	1	9431223	rs10492967	A	G	0.321380321194252	0.208816660229543	-0.0614496518457728	0.0488927292657185
0	1	9448852	rs9943073	C	A	0.352236220669034	0.800751111359055	0.0120715325297248	0.0478317015744994
0	1	9466803	rs12044809	G	A	0.442410757093235	0.075459083683879	-0.0809671582113198	0.0455469458710461
0	1	9474990	rs72645555	A	G	0.38170846568205	0.82890273101529	-0.0100127911440044	0.046332119279929
0	1	9489972	rs10864418	G	A	0.419290663540688	0.5325927793989	0.028602763777772	0.0458338695847848
0	1	9497668	rs9660668	C	T	0.196584708202808	0.945269469648659	0.00391453678086403	0.0570229630116613
0	1	9498113	rs9660890	C	T	0.195191459824849	0.807322617179979	0.0140068622023114	0.0574330716419977
0	1	9499246	rs9787285	A	G	0.207707478704308	0.828149290118172	-0.0120592585069325	0.0555532202099243
0	1	9503008	rs4926481	C	T	0.680348678052913	0.673709008724081	-0.0205271484158616	0.0487507659006403
0	1	9514846	rs4926491	C	T	0.281972522135476	0.753583882545769	0.015806058783818	0.050351034819472
0	1	9525235	rs7544834	A	G	0.70990685615809	0.485609665260526	-0.0350647890744893	0.0502858953882699
0	1	9525697	rs10746490	A	G	0.903401647197225	0.93029313724902	0.00672814122337281	0.0769141121573395
0	1	9525764	rs12042017	T	G	0.645712322378012	0.660649686886689	-0.0208718535764879	0.0475423145734426
0	1	9526979	rs10864425	G	A	0.706820639808229	0.553916615873775	-0.029667891887889	0.0501230303862125
0	1	9533238	rs6679380	T	C	0.909535280312419	0.992646393167201	0.000731191973367416	0.0793350175517043
0	1	9535303	rs7418365	G	A	0.576201574903998	0.825899853590602	-0.0100647917388352	0.0457567175320655
0	1	9535619	rs6541069	G	A	0.900650091126979	0.50010143550437	-0.0513514923381309	0.0761518550157874
0	1	9538654	rs12561781	C	G	0.711120870686552	0.220344226624744	-0.0613797970421456	0.0500808832065866
0	1	9555888	rs7417127	C	G	0.206997285604364	0.535186439607202	-0.0349163353739498	0.0563068277388535
0	1	9563315	rs7533271	G	C	0.811059034211922	0.0898962405017791	0.0990840096053915	0.0584240599466543
0	1	9567789	rs12755956	A	G	0.526968325665768	0.977873035382937	0.00125860148205703	0.0453785673528836
0	1	9576675	rs7525571	G	A	0.166467014201541	0.433341067540243	0.0482319721887472	0.061560638398337
0	1	9576789	rs75100051	G	A	0.137563048016701	0.931734064723287	0.00568303037262866	0.0663414709806218
0	1	9600774	rs12140494	C	T	0.860548327307254	0.0746220017696591	0.116974068016078	0.0656132665318925
0	1	9617682	rs72646718	A	G	0.262830589668396	0.462627050918456	-0.0377465841429153	0.0513889032283428
0	1	9619380	rs58670998	T	C	0.502247975621078	0.258476578683835	0.0510259975776391	0.0451557836597277
0	1	9627521	rs6698575	G	A	0.287224539983709	0.941151788081289	0.00369649922141265	0.0500729395603685
0	1	9632102	rs56053581	T	C	0.262725152306353	0.527320139385833	-0.0324852106029756	0.0513923442747598
0	1	9637227	rs9430153	G	A	0.321506611176462	0.622571137668013	-0.0238387085890161	0.0484320212030475
0	1	9691975	rs4926485	G	C	0.221261765078378	0.273726607629192	-0.0593652972437137	0.0542386170085497
0	1	9704925	rs4129341	G	T	0.67717051786457	0.283384298228548	-0.0517033567583565	0.0481971232444692
0	1	9713386	rs4240895	T	C	0.883543360235659	0.638173623199566	-0.0333311326365416	0.070879012432053
0	1	9718087	rs6540991	C	T	0.848539120205961	0.445138779707338	-0.0484395555854056	0.0634403894643643
0	1	9720526	rs58784124	G	A	0.633573890731508	0.807143402227714	0.0115186182280437	0.0471856237916736
0	1	9725525	rs4300218	A	G	0.092783895931589	0.804700446517789	0.0193857004394847	0.0783993981138332
0	1	9734287	rs12568084	A	G	0.49691852192725	0.195871426804505	0.0585258115126561	0.0452494497374154
0	1	9741792	rs4333853	G	A	0.512784407805786	0.189007384764737	-0.0593148467781529	0.0451571296630204
0	1	9746248	rs6677649	G	A	0.196137228252668	0.499317585539973	-0.038779753943707	0.0574035343233218
0	1	9760651	rs12566637	T	C	0.16802055061096	0.810358519715401	-0.0142161379585766	0.0592429075037724
0	1	9795719	rs12569008	T	C	0.260389231387417	0.0877756727095391	-0.0886439776294115	0.0519220965266035
0	1	9799496	rs11588785	C	G	0.486705540637004	0.426224239132945	0.0357584437559227	0.0449413355056693
0	1	9804693	rs7550295	T	C	0.205703107128489	0.0814776108663987	-0.0982668297827269	0.0564046436521549
0	1	9836556	rs72855716	G	A	0.255488122773408	0.190972760824118	-0.0691094824018064	0.0528478402295116
0	1	9846341	rs17034340	C	T	0.206272838002436	0.0855662842078507	-0.0968583119328752	0.0563370740938063
0	1	9866437	rs61479984	T	G	0.429526841628902	0.392363785578076	0.0392794975362276	0.0459227522602631
0	1	9875633	rs946277	T	C	0.905910678681278	0.159823827317834	0.109105685321053	0.0776185921005483
0	1	9877988	rs117550213	T	C	0.139341403604012	0.815419910597485	0.0152957607298289	0.065523362824562
0	1	9885290	rs12078414	T	C	0.149159296688365	0.324548289490331	-0.0627818873814869	0.0637279744109929
0	1	9888202	rs1767277	T	C	0.850105880224622	0.260892176944742	0.0714611940594164	0.0635614631836998
0	1	9923741	rs935073	G	A	0.195768415543829	0.476480713884484	0.0406273812949806	0.0570629915136892
0	1	9926924	rs6695334	C	T	0.140074132774395	0.901502394081388	0.0081082627563576	0.0655140757677239
0	1	9938165	rs17034420	G	A	0.140386387292743	0.810051755009297	0.0157189705754156	0.0653978144862892
0	1	9975201	rs2033960	T	C	0.184929439312126	0.948984000620876	0.00373275318638948	0.0583400370232468
0	1	10008191	rs12064822	A	G	0.152233817342932	0.639710954847716	0.0294007448460154	0.0628082850922297
0	1	10008221	rs1220421	A	G	0.670699125396241	0.385776383565901	-0.0415095257390354	0.0478605032882089
0	1	10029913	rs6683452	G	A	0.826169828269348	0.490686406352765	-0.0409226849738787	0.0593755745240315
0	1	10093457	rs7528979	T	C	0.313405885584631	0.752020740678122	0.01536072269239	0.0486135773215708
0	1	10155283	rs9430244	G	A	0.916164224299624	0.816565571195805	0.01891970015388	0.0815629052091921
0	1	10159832	rs76154155	T	C	0.106963230371438	0.521346661303495	0.0470431468368083	0.073359236071552
0	1	10174189	rs4543799	A	G	0.205785740320488	0.826217964314365	0.0122978576096532	0.0560127242327316
0	1	10177790	rs3762290	G	A	0.207253406184876	0.807567641256973	0.013593343885657	0.0558098943506137
0	1	10190884	rs2295294	T	A	0.344246374296052	0.455714281040296	-0.0354390928773745	0.0475104272766583
0	1	10195940	rs6671289	A	G	0.186092249586926	0.607653679406225	0.0298331093929895	0.0581060089442412
0	1	10195970	rs6685910	T	A	0.104638767065011	0.92765215825038	-0.00673817283838533	0.0742096186671565
0	1	10197932	rs118126602	C	T	0.101237081219031	0.291516633393734	0.0789467699502652	0.0748452236773974
0	1	10203988	rs35316894	C	T	0.29272359294134	0.952674141812815	0.00293513066120324	0.0494554445184794
0	1	10204186	rs12144133	G	T	0.547552009788096	0.747652738026914	0.0145691880433204	0.0452830586423479
0	1	10209557	rs6696978	G	A	0.0946621436548817	0.312733457299852	-0.0781889097552512	0.0774528740754368
0	1	10219202	rs6659436	T	C	0.167530916058362	0.30394263697697	-0.0621232843301877	0.0604303118206012
0	1	10235946	rs2180184	C	T	0.313885143597274	0.372134319173516	-0.043513	0.0487550125628125
0	1	10237960	rs12733312	C	T	0.282422070446953	0.164993837361782	-0.0696698109955328	0.0501773812158859
0	1	10239647	rs41310363	G	A	0.0908321908600461	0.391542547569035	0.0680082274603703	0.0793725235839227
0	1	10240094	rs1046277	T	C	0.0915414364024001	0.254558383021782	0.08999	0.0789838274585374
0	1	10246129	rs2180185	C	G	0.373928394905623	0.342140243812576	-0.0446183015495444	0.0469693567667184
0	1	10246471	rs6667639	A	C	0.373672769819134	0.355535551844373	-0.043411652257108	0.0469871163195798
0	1	10247313	rs56221672	G	A	0.35521741812917	0.414932001996719	-0.0387585330431551	0.0475421820601036
0	1	10290268	rs17396382	C	T	0.0947095163758327	0.966238100552811	0.00327235338388304	0.0773114331990229
0	1	10323921	rs12757288	C	T	0.321481853012887	0.72346110770122	-0.0171049557522287	0.0483413547079517
0	1	10338598	rs10492970	G	A	0.0929616534737716	0.367172832357357	0.0704926727175654	0.078170438786557
0	1	10353112	rs10492972	C	T	0.322043675273278	0.750609490033174	-0.0153545	0.0483095352906649
0	1	10359944	rs12130220	G	T	0.228652034807339	0.336316973983266	-0.0513727773279516	0.0534316112098537
0	1	10362071	rs76058266	G	A	0.112638635170376	0.203772855273909	0.0908005597931385	0.0714472362094544
0	1	10366487	rs8019	G	T	0.325657420471936	0.796816858367537	-0.0124909873970293	0.0485145576090585
0	1	10384439	rs17401924	G	A	0.226032519920035	0.396365737625869	-0.0458874406970399	0.0541042722435116
0	1	10385471	rs17401966	G	A	0.22837833012088	0.396958179155818	-0.0452813776953494	0.053456711464136
0	1	10391536	rs12734551	G	T	0.228557706394411	0.409712225227696	-0.0441020928041685	0.0534959781204262
0	1	10407360	rs59211028	C	T	0.0989843973945801	0.409335148119113	0.0626560342310063	0.0759407993823911
0	1	10414470	rs17402762	C	T	0.33939389263289	0.337742546797819	-0.0459382500104675	0.0479204700524061
0	1	10420918	rs3748578	A	G	0.222299218180897	0.494224026462179	-0.0371982572839541	0.0544147652362998
0	1	10420937	rs3748579	T	C	0.320403858866783	0.780485387865563	-0.0134916272574628	0.0484114766932069
0	1	10431329	rs72867431	T	C	0.0958916976168369	0.509386769918598	0.0507594084238857	0.0769323404126543
0	1	10484416	rs663364	G	T	0.348540349269089	0.91816832907134	0.00494274448640728	0.0481086630948027
0	1	10484880	rs79763829	A	G	0.0973077822614902	0.884576510391864	-0.0111946322373919	0.0771138558457947
0	1	10507236	rs1307489	G	A	0.835009155878837	0.565429295927389	-0.0354573442924541	0.0616868357582757
0	1	10537090	rs684016	A	C	0.664173408348317	0.814535161041253	-0.0113299032540109	0.0482987885462453
0	1	10539833	rs6680568	G	A	0.117799866857232	0.584407525423195	-0.0386492192040247	0.0706621218673812
0	1	10543836	rs9970001	G	A	0.186250336222679	0.658653747742336	-0.0259335736436313	0.0587034415563887
0	1	10549380	rs670666	G	A	0.54572351530956	0.981381826327167	0.00106659903660875	0.0457051095062455
0	1	10550352	rs673254	T	C	0.372683906711577	0.336708147749457	0.0450719368242645	0.0469162216101694
0	1	10556097	rs636291	A	G	0.747565833438395	0.89074450877727	-0.00721227831254969	0.0525055537612456
0	1	10556386	rs10127643	T	C	0.0659613560929351	0.84115250706752	-0.0183346119513143	0.0914811762309601
0	1	10557544	rs660725	G	A	0.848729640334472	0.419297950670055	-0.0514034125325961	0.0636464555191588
0	1	10562163	rs76282123	T	C	0.18380338273072	0.639728208405551	-0.0275955199102023	0.0589548541212712
0	1	10563609	rs10864459	G	A	0.563687617753018	0.747838551095485	0.01475557485219	0.0458973599630183
0	1	10563671	rs10864460	C	G	0.609014768956571	0.627945957483575	0.0224192184713579	0.0462614433071391
0	1	10563681	rs2506902	T	C	0.256703960376884	0.505430855011731	-0.034585815836848	0.0519330643740076
0	1	10566148	rs7543322	C	T	0.515980619929074	0.714664232463337	-0.0165399546708969	0.0452406852291174
0	1	10566215	rs616488	G	A	0.294565806746345	0.862017906445808	0.00867847156589391	0.0499319364264724
0	1	10567122	rs604814	A	G	0.583219011142061	0.804547391416415	0.0113352801538059	0.0458053539650298
0	1	10567658	rs2480786	T	C	0.875395943769142	0.533490624317419	0.0426700317819803	0.0685257170703087
0	1	10569930	rs6540934	T	C	0.140665113856486	0.938332593065617	0.00511683955471339	0.0661383117149825
0	1	10573867	rs2274985	A	G	0.57332119230537	0.582803301450792	-0.0250534861705228	0.0456102913796035
0	1	10578606	rs7419116	A	G	0.653231066960872	0.960540196774861	-0.00235975273024373	0.0476951799245689
0	1	10578791	rs11584327	C	T	0.572628274153566	0.538517788669965	-0.0280963724810236	0.0456810045830616
0	1	10580891	rs2483677	T	C	0.164251310166758	0.209582818540844	0.0771436799120073	0.0614831082094408
0	1	10582047	rs2483678	C	T	0.818072790535839	0.297389315467111	0.0611683582232677	0.0587001215945513
0	1	10596624	rs10864461	T	C	0.275360278966418	0.674016652928064	-0.0213836575920125	0.0508357864095075
0	1	10597217	rs4240914	C	A	0.275408726439654	0.638540053801508	-0.0238678574527597	0.050810672670794
0	1	10598216	rs2506892	A	G	0.165208659867317	0.251604558958942	0.0703092191016571	0.0613271925285774
0	1	10609505	rs12120962	A	G	0.350067450100704	0.814809019397395	-0.0111579194932071	0.0476372737513659
0	1	10613660	rs12127400	T	C	0.476984311097364	0.375166021462427	-0.0402903938512267	0.0454315050380223
0	1	10615775	rs11121584	C	T	0.644464599345535	0.950233532138475	-0.00295271077606365	0.047308836120078
0	1	10621363	rs7519424	A	G	0.646237466667413	0.932882894352999	0.00399230890284793	0.0474043104583243
0	1	10633245	rs6687430	A	G	0.755020078922934	0.122694585757191	-0.0813799727752676	0.0527222077810784
0	1	10643197	rs12038548	A	G	0.240640484355935	0.881245778753953	0.00788689067654622	0.0527939114267277
0	1	10643829	rs12045923	T	C	0.234914494750727	0.476113818590583	0.0375975144120131	0.05276348928181
0	1	10644149	rs72857041	A	G	0.246258272725147	0.393143644035199	0.0450825939287538	0.0527942353043145
0	1	10649223	rs12090714	A	G	0.253734769662165	0.188827164984484	0.0689868324509569	0.0524991340404786
0	1	10651603	rs6540941	C	T	0.206436577080239	0.878246677072576	0.00864187544055905	0.0564119660624407
0	1	10652605	rs6668131	A	G	0.534296986915599	0.329583775522503	-0.0441997034261762	0.0453352334113921
0	1	10652977	rs284273	C	T	0.670707463953504	0.513769561548988	-0.0317309993251028	0.0485941815481337
0	1	10653628	rs284272	T	G	0.121142981399888	0.36276009207009	0.0631961952764289	0.0694373368817492
0	1	10655913	rs2387230	A	G	0.0207969174330618	0.914226336040028	-0.017129579573631	0.159035370040352
0	1	10663573	rs284283	T	C	0.132227199188548	0.310793187146304	0.0677450561845692	0.0668387831431993
0	1	10666517	rs284281	G	T	0.724064138250986	0.468251804606421	-0.0367735459900081	0.0506993062093665
0	1	10666735	rs11121599	G	A	0.601211263810503	0.0939298827173363	-0.0768219492676017	0.0458632433833377
0	1	10672429	rs488854	G	C	0.132594838186943	0.26002138870846	0.0752807491510606	0.066836577401605
0	1	10673194	rs479407	A	G	0.712218925929237	0.43529315918363	-0.0390740970919961	0.0500843358746274
0	1	10767379	rs4845952	A	G	0.394476619987821	0.963137008388221	0.0021470559457984	0.0464556194067449
0	1	10771380	rs78100955	G	T	0.114662171447248	0.955969222314147	0.00392634798662703	0.0711134725968953
0	1	10780727	rs706007	G	A	0.214879641241425	0.57359612290891	0.0309798074174885	0.0550494521751735
0	1	10801989	rs4845953	A	G	0.120329564561953	0.712139571543715	0.0257815579218773	0.0698717301998971
0	1	10807369	rs205490	A	G	0.304901387643288	0.664747657156717	-0.0215282171718781	0.0496765606465796
0	1	10808499	rs2076491	T	C	0.123072663330031	0.119930902530775	0.107336074382326	0.069023587497391
0	1	10827135	rs205488	C	T	0.36189355791453	0.295628988868162	-0.0493741864406572	0.0472094977247249
0	1	10832322	rs205472	A	G	0.465684751036939	0.560798382572831	-0.0264314570138423	0.0454417299275446
0	1	10834579	rs12031981	C	T	0.523760454730004	0.273406886676396	-0.0499775348198499	0.0456311434694679
0	1	10840905	rs17035713	G	A	0.458803410002009	0.355996459825993	-0.0421009593118005	0.0456121547195263
0	1	10841333	rs710135	C	T	0.853034855239876	0.431855371004563	-0.0499168595494286	0.0635057839186669
0	1	10842769	rs61227177	A	G	0.150928859692321	0.221208767325243	0.0780107974202308	0.0637697270016417
0	1	10844558	rs710139	C	T	0.830582222435759	0.355778864549833	-0.0556063217719849	0.0602166106705286
0	1	10845821	rs776909	C	A	0.677032390122535	0.19050904955964	-0.0639118498266299	0.0488221565992503
0	1	10849645	rs10864471	G	A	0.534219615826882	0.139338976344784	-0.0674065795445532	0.0455986848747888
0	1	10854389	rs117360158	A	C	0.104724776821977	0.905103048873254	0.0088008553774209	0.073821846360128
0	1	10854478	rs117927896	A	C	0.105412761971348	0.99746269960569	0.000234079229299891	0.0736088989286954
0	1	10855315	rs11577258	T	C	0.513582487415432	0.214737082574187	-0.0566251639557697	0.0456417298883678
0	1	10860379	rs10779746	A	G	0.45469820826576	0.510691771455714	-0.0301237485275376	0.0457974132061046
0	1	10862362	rs55752650	T	C	0.100567027004867	0.757376787881259	0.0232718847860293	0.0753312532360279
0	1	10864224	rs80073687	C	T	0.100954620044758	0.723580438712756	0.0265936646870697	0.0751918056972789
0	1	10876600	rs6688450	T	C	0.396182900121988	0.699976346683446	-0.017866569967855	0.0463642373787777
0	1	10883600	rs10864474	G	A	0.546448729709599	0.710474917863344	0.0170368133290249	0.0458943207309128
0	1	10888791	rs634478	C	T	0.839679317131915	0.245347831682688	0.0714436676011953	0.0614980009201367
0	1	10894724	rs541695	T	C	0.733425052361825	0.418594588123603	0.0415052488483661	0.0513131463023599
0	1	10900348	rs72643268	T	C	0.158141743128311	0.20217943056299	-0.078979526760475	0.061926909499197
0	1	10901000	rs35154018	C	CT	0.44241133320603	0.422819795612109	0.0366125373484534	0.0456778108379299
0	1	10901994	rs946684	T	C	0.254848235391901	0.899784037391602	-0.0065454216932336	0.0519749477054845
0	1	10910576	rs607715	G	C	0.220572928880943	0.107834107074615	-0.0884830551093854	0.0550266081123186
0	1	10912551	rs637037	T	C	0.876074675487591	0.396335771904685	-0.0586709944965275	0.0691725232666079
0	1	10913147	rs12085982	G	A	0.1674477261746	0.0824571208916206	-0.10579480201531	0.0609205159225536
0	1	10919094	rs1292646	C	T	0.867990169925727	0.760526090361435	-0.0203663221025868	0.066820832088679
0	1	10922290	rs1280992	G	A	0.59459266810653	0.743402447204649	0.0151606492137084	0.0463131339246567
0	1	10926966	rs36047809	T	G	0.0938726773278107	0.478754327333488	0.0551077697663542	0.0778020430523493
0	1	10934874	rs12065037	A	G	0.373316325389706	0.64822645749504	0.0214471368797209	0.0470097509453873
0	1	10935423	rs1280995	A	G	0.473399412524055	0.228600457113977	0.05462836126021	0.0453734537420882
0	1	10935437	rs6667663	T	C	0.395006893765092	0.141520330317523	0.0681616299386744	0.0463636312565146
0	1	10935519	rs12756252	A	G	0.415143207687992	0.335848388921353	-0.0442235273639439	0.0459512652166233
0	1	10936544	rs7537363	G	A	0.356971991131474	0.0739052306725777	0.0845365176882509	0.0473011054431651
0	1	10937920	rs11121639	G	A	0.349122104361515	0.0988147192128933	0.078222208198252	0.0473893849029218
0	1	10939080	rs6686445	T	G	0.303658403389306	0.118776282956498	0.077074100904204	0.0494086730777463
0	1	10940287	rs77331515	A	G	0.304454519630118	0.103005549525207	0.0805413989636308	0.0493981381249077
0	1	10978062	rs1280972	G	A	0.423056592305186	0.723150907903233	0.0162819427043605	0.0459616209481547
0	1	10980544	rs4845964	A	G	0.492155391656299	0.155467063727735	-0.0648008820071285	0.0456189015103959
0	1	11002488	rs6656310	T	C	0.930912737141012	0.252689483394138	-0.101910188490995	0.0890946968176019
0	1	11010551	rs10864484	T	C	0.173708930167116	0.856596294815621	0.0107976634835407	0.0597517908507491
0	1	11013286	rs11121657	G	A	0.433536021867537	0.845973648679237	-0.00884459360081252	0.0455300719360994
0	1	11019245	rs12033594	G	T	0.456169469174175	0.110786473384215	-0.0721598979289967	0.0452507312158824
0	1	11024381	rs6659326	G	A	0.413437912031327	0.181394058156295	-0.0614581652188577	0.0459852702349468
0	1	11024637	rs11121664	C	T	0.413842818093114	0.162187834722439	-0.0642810988605955	0.0459889465296389
0	1	11028631	rs74052098	T	G	0.268811192718812	0.401434514154469	-0.0431216161232866	0.0513926452499795
0	1	11030861	rs78234331	T	C	0.26863695967508	0.488042819987867	-0.0356928445595373	0.0514732520755753
0	1	11032827	rs2003046	A	C	0.183254632409463	0.376542365355018	-0.0518839717547917	0.0586733573262167
0	1	11033082	rs12565727	G	A	0.289657432952126	0.439298327432836	-0.0386055672461644	0.0499180676211799
0	1	11037736	rs11576658	T	C	0.179908941518098	0.286944702226017	-0.0632185429352243	0.0593686053250346
0	1	11038476	rs11121667	T	C	0.283388937175072	0.369934834310169	-0.0451685255105202	0.050377822253448
0	1	11046855	rs9430161	T	G	0.0733361762615494	0.125601578988419	-0.132970109620086	0.0868132805008891
0	1	11046868	rs9430162	G	C	0.07330555691569	0.137905013532308	-0.128962341160927	0.0869230575819532
0	1	11053101	rs6704113	G	A	0.35804866914268	0.637989926079224	-0.0221827781439264	0.0471461342538143
0	1	11060075	rs11121675	T	G	0.564324681582854	0.307364394057269	0.046361540479741	0.0454182957412578
0	1	11063043	rs11121676	C	T	0.676773762828455	0.358445096212825	0.0446392157013626	0.048609018626958
0	1	11074582	rs3765897	G	A	0.176176767878342	0.633442802759842	-0.0282403951618626	0.0592182485346743
0	1	11086717	rs1033638	G	A	0.872400052265914	0.473549531936158	-0.0486471117672341	0.0678750462248961
0	1	11090916	rs12711521	A	C	0.698248251745436	0.718172646405243	-0.0178277490273474	0.0493977448975151
0	1	11126569	rs2791659	A	C	0.826519567753703	0.947875372538197	0.00389540832262367	0.0595855315807924
0	1	11132965	rs7533211	C	G	0.792839458389515	0.401960984695927	-0.0466821589426787	0.0556983823024738
0	1	11147241	rs12136825	T	C	0.145767981483914	0.977556099121226	0.00180293180475072	0.0640860839592056
0	1	11153241	rs12127428	C	T	0.110880936177749	0.328239273875619	-0.0703529142259556	0.0719600304113261
0	1	11153331	rs12126654	G	A	0.111418428845149	0.292599274260177	-0.0755455883945455	0.0717816036263418
0	1	11166713	rs2536	C	T	0.0510910631383473	0.164447376921454	-0.142473085810662	0.102478831762405
0	1	11171226	rs17036350	T	C	0.0864797022001836	0.990092514497892	-0.000998846659790885	0.0804385580476825
0	1	11212458	rs11581010	G	A	0.113146123963588	0.158462890462731	0.100708175646269	0.0714110641308531
0	1	11216665	rs4282823	T	C	0.0860710869481189	0.981183904695935	0.00190720277687592	0.08086622456922
0	1	11248216	rs3806317	G	A	0.149781649642705	0.894271377948189	-0.00834677636205268	0.0628042880825684
0	1	11249132	rs1034528	C	G	0.163643052363101	0.696228471612574	0.0238170909960736	0.0610042898484681
0	1	11256034	chr1:11256034.T.C	C	T	0.0865400835073069	0.993370156979662	0.000669058237627027	0.0805185120349299
0	1	11269796	rs1010447	C	T	0.880500771082613	0.123431771110721	-0.107225194126034	0.0696028982094857
0	1	11275588	rs2746637	G	A	0.880661137740361	0.124387488921265	-0.107028287533617	0.0696519629781797
0	1	11289161	rs2076655	A	G	0.793208871000572	0.194935095403428	-0.0724560147987163	0.0559023616229358
0	1	11293792	rs11121703	C	A	0.844941067269486	0.027882954507156	-0.137359607065969	0.0624665882439318
0	1	11322156	rs1883965	G	A	0.873954240747725	0.0160198623595173	-0.16399157550116	0.0680897296844069
0	1	11340472	rs6685950	T	G	0.0731931837491118	0.874320131223032	0.0137403540478449	0.0868689076599082
0	1	11345339	rs11121715	C	T	0.0728226047643888	0.956308874382815	0.0047736673124827	0.0871328186272335
0	1	11353244	rs77768358	A	G	0.0707606855462705	0.644387070350857	0.0407611774301792	0.0883091452126949
0	1	11355449	rs11121717	C	T	0.0741960862568362	0.799598747489452	0.021919685654928	0.0863433788414
0	1	11390336	rs2982376	C	T	0.107821196808598	0.197870388715749	0.0942109765349008	0.0731654680645435
0	1	11402749	rs3124632	C	T	0.172288888888889	0.0240310049727191	0.133803313374653	0.0592933376361162
0	1	11404558	rs3120815	G	A	0.172539441597623	0.0296521373187095	0.128932540793346	0.0592873366892337
0	1	11411432	rs2788558	A	G	0.849862666852273	0.020697758172007	-0.144846882003545	0.062610693141871
0	1	11432744	rs2982364	C	T	0.260157172213132	0.0926931814944948	0.0865406143604423	0.0514706308029743
0	1	11435942	rs2335404	C	T	0.304740702501793	0.135640390821566	0.0726725956576405	0.0487008571646488
0	1	11444975	rs3010208	T	C	0.42563440458751	0.451966920746035	0.0346751558944123	0.046102001869551
0	1	11447805	rs6660541	A	G	0.799442798715322	0.0908486887117142	-0.0952879934275309	0.0563521586348862
0	1	11461601	rs6671983	A	G	0.46295963182117	0.617702926873066	-0.0226917618660552	0.0454645841296959
0	1	11472413	chr1:11472413.A.C	C	A	0.311178880569582	0.867206670048369	0.00816579680553904	0.0488362649575854
0	1	11476541	rs2890085	C	T	0.406220415918692	0.464873316858617	-0.0336250658530741	0.0460084244041042
0	1	11477192	rs2379143	T	C	0.764352604270206	0.281915709418939	-0.0567922343146231	0.052779620435388
0	1	11485666	rs6661145	C	T	0.694563963941622	0.26761207653274	-0.053899475443726	0.048620352645463
0	1	11489255	rs877307	T	C	0.425235210892441	0.610260016042959	-0.0232684704366907	0.045651096304611
0	1	11490744	rs10864508	G	T	0.478974468093549	0.230296531509241	-0.0545677334561996	0.0454884501159099
0	1	11496333	rs12036240	A	G	0.480196608747412	0.674157850279455	-0.019038159607953	0.0452805991709648
0	1	11498824	rs2379155	A	G	0.147421414089599	0.993306948488482	0.000536445407982081	0.0639493791711881
0	1	11503870	rs76779637	A	G	0.0959859190307767	0.729161116695663	-0.0266571484269903	0.0769900111468195
0	1	11518397	rs12026602	T	C	0.252417204725996	0.344491454592522	0.0497655714868873	0.0526437090487246
0	1	11531918	rs17036930	T	C	0.527700171211522	0.317968015620853	-0.0449838194790751	0.0450449783862577
0	1	11532525	rs6674181	G	C	0.527730016954444	0.446800771876734	-0.0345080669429803	0.0453600253677179
0	1	11534053	rs10159458	C	A	0.852959891103491	0.151874365905761	-0.092485178598437	0.064542157266031
0	1	11537359	rs12027766	A	G	0.84332459516384	0.205414251681695	-0.0797322833616906	0.0629659547157187
0	1	11556348	rs10864512	G	A	0.792791749892199	0.106003957937686	-0.0912829799150342	0.0564723833599486
0	1	11564507	rs2817614	A	G	0.72688745479283	0.857741776934076	0.00906669769931783	0.0505814318126689
0	1	11567190	rs2817637	T	C	0.220882771176423	0.245281723520164	0.0640068379881774	0.0550887359499349
0	1	11574366	rs10864515	G	C	0.457988497789926	0.383751840969021	-0.0395834072190443	0.0454457115688931
0	1	11586677	rs2745260	C	T	0.411642849263247	0.417528104661942	-0.0372074335462087	0.045894467805583
0	1	11607932	rs2745291	A	G	0.506647895629502	0.692717108570051	-0.0178952123404685	0.0452847952533831
0	1	11613163	rs2817611	T	C	0.103248445288054	0.877691503311831	-0.0114625964021631	0.0744826001091232
0	1	11617025	rs2817606	T	C	0.419507211437101	0.526370051644148	-0.0290388141926839	0.0458345813770719
0	1	11618451	rs2594292	G	A	0.688445850176204	0.850979381370362	-0.00924088499024109	0.0491879304662221
0	1	11619933	rs12086490	T	C	0.273836398962548	0.824853889176108	-0.0112122632884634	0.0506639877040959
0	1	11636479	rs2745278	C	T	0.472500206914172	0.59640735080287	0.0239643775633764	0.0452521824059295
0	1	11645598	rs2745275	A	G	0.459555764541971	0.928644014129379	0.00405755732727797	0.0453100105213498
0	1	11647129	rs2745274	T	C	0.434131540584615	0.547407499871514	0.0273940452014911	0.0455315713186005
0	1	11654491	rs7530509	G	A	0.581224601731165	0.742904188290739	0.014966221992308	0.0456273504490583
0	1	11656684	rs761087	G	A	0.274166384782558	0.417786787294843	0.0411345880383797	0.0507667132578088
0	1	11665198	rs11121778	C	T	0.573213494950898	0.614703481193726	0.0230360835442932	0.0457636318643271
0	1	11675059	rs734737	G	T	0.221567389853749	0.318288824033672	0.0543211657840798	0.0544310904450496
0	1	11676100	rs7554745	A	C	0.281131192755488	0.755741667151799	0.0156938382469153	0.0504499222813228
0	1	11678938	rs4845872	A	G	0.220845178911512	0.286605786738835	0.0581005397851811	0.0545239255012646
0	1	11686768	rs10779761	G	T	0.593113902273299	0.770482672577354	-0.013508075752808	0.0463011900500046
0	1	11689296	rs115723174	T	C	0.183281287191456	0.504053003297841	-0.0393563936249667	0.0589056234248347
0	1	11693090	rs80032347	A	G	0.162514325542784	0.318756871245635	-0.061665666603799	0.0618502439826956
0	1	11695180	rs10864529	G	C	0.601457015254336	0.977341202615381	0.00131694314665892	0.0463673039723033
0	1	11697411	rs74782931	T	C	0.136094927731459	0.219963163449546	-0.0815272061793284	0.0664645956188708
0	1	11722688	rs3125815	A	G	0.153634801920467	0.534360165112648	0.039369404039208	0.0633596494289519
0	1	11725908	rs3117066	G	A	0.412289564246524	0.171525213638131	0.0624771437814167	0.0456931597726782
0	1	11733075	rs747862	C	T	0.153554880261686	0.0838540640685227	0.108213844394211	0.0625966275050022
0	1	11745459	rs2336031	G	A	0.859299409348528	0.955967353658179	-0.00359520105712208	0.0651130189420999
0	1	11749957	rs6658345	C	A	0.312424435013685	0.832084620078097	0.0103687760686793	0.048902693700553
0	1	11751135	rs12088541	T	C	0.118812080228761	0.754661489182723	-0.0219208438454177	0.0701469738909447
0	1	11760782	rs1555079	T	C	0.877603396640739	0.768350030185184	-0.0203653354343609	0.0691443039393448
0	1	11770653	rs12731150	A	G	0.8023872022257	0.895313104570834	-0.00741640199307239	0.0563623624613654
0	1	11773462	rs12565097	G	A	0.522077565089896	0.167608792404698	0.0628800787083383	0.0455676495012068
0	1	11782814	rs7414943	A	G	0.415999188635507	0.246325259656513	0.0527907173724678	0.0455358831661226
0	1	11790687	rs10864532	G	A	0.183256153541694	0.0833586112809014	0.101915872019024	0.0588591084741875
0	1	11790925	rs74541046	T	C	0.39678342174778	0.231708338631113	0.0551748446622443	0.0461339776080556
0	1	11797186	rs12095517	C	T	0.629549684984298	0.122378026010952	-0.0730563426583032	0.0472896775701466
0	1	11800478	rs11121816	G	T	0.509617789042959	0.000585459776443078	-0.156744004397787	0.0455881430496098
0	1	11800703	rs4073395	T	C	0.322736735285213	0.237445750296786	0.0575427666394672	0.0487074646670202
0	1	11811234	rs4075033	G	A	0.42606362606345	0.277423844436379	0.049942685171397	0.0459824614081933
0	1	11824303	rs4845877	C	T	0.851758530549542	0.0271274076435234	0.140364539542692	0.0635225761067074
0	1	11828319	rs4845881	A	G	0.789901048678773	0.00659612354293221	0.151355231675769	0.0557154608420526
0	1	11831615	rs6667720	T	C	0.889162564206367	0.043901799321649	0.146045204077748	0.0724780311563758
0	1	11843167	rs4845882	G	A	0.809091368700031	0.0265404213371544	0.128013147025508	0.0577100751632824
0	1	11846252	rs4846048	A	G	0.901700950083182	0.0736244746418717	0.136426793806895	0.0762612450730189
0	1	11848972	rs72640221	A	G	0.0902021331129578	0.322960756790009	-0.0783464405932636	0.0792665755537346
0	1	11850365	rs4846049	G	T	0.812563266135488	0.0353485900810145	0.122482527173724	0.0582046568261341
0	1	11850927	rs2274976	T	C	0.0897254851547033	0.185438395666448	-0.105150647113956	0.0794072414914695
0	1	11852110	rs13306556	T	C	0.0894279584855337	0.2180432996076	-0.0979844747670921	0.0795491357605653
0	1	11852300	rs1476413	T	C	0.189641859134456	0.00545700996083631	-0.160735126418598	0.0578445976313442
0	1	11854476	rs1801131	G	T	0.187158627264102	0.0333967633044366	-0.123960617545779	0.0582718654339325
0	1	11856378	rs1801133	A	G	0.399815426787781	0.97923231012193	0.00121043779331899	0.0464991806384397
0	1	11857788	rs17421511	A	G	0.0904570345880943	0.0859807055731892	-0.136039136861347	0.0792311018482051
0	1	11862214	rs9651118	C	T	0.365854670459934	0.0776631256266126	0.0835062991301988	0.0473281954239716
0	1	11862778	rs17367504	G	A	0.101485136042996	0.148713422916423	-0.109028195806525	0.0754995408825807
0	1	11864586	rs3753584	C	T	0.101304190575552	0.161209757560532	-0.105625322896454	0.0753920305943629
0	1	11881320	rs198396	C	G	0.0938795019193182	0.0621454170326264	-0.145411543073395	0.0779579213463438
0	1	11886813	rs2076004	A	G	0.0901334261192299	0.131725038816036	-0.119795988988548	0.0794754051296115
0	1	11898789	rs2272803	T	G	0.0889259581954852	0.153494940836252	-0.114142809145816	0.079971432460422
0	1	11899033	rs1023252	T	G	0.179376364184476	0.0242147565289161	-0.13383900690456	0.0593862237815679
0	1	11904092	rs7552330	A	G	0.100793398847729	0.145087222487236	-0.110185587949504	0.0756194919007082
0	1	11907648	rs5063	T	C	0.0891017879868337	0.144774379102599	-0.115998851183187	0.0795471558880413
0	1	11910677	rs632793	G	A	0.130489476430684	0.905093250579964	-0.00803119667280935	0.0673589374174303
0	1	11913757	rs198375	C	T	0.152810798531819	0.654176531188874	-0.0282206660033287	0.0629971045904445
0	1	11914829	rs6668352	A	G	0.118457654230371	0.599051002836776	-0.0369150478349329	0.0702119731603334
0	1	11918444	rs61761991	T	C	0.0114598512860658	0.667552879879719	0.0919962209013779	0.214189297503256
0	1	11919271	rs198389	G	A	0.134049688672313	0.565334949839506	-0.0382531531797755	0.0665346915186557
0	1	11922298	rs6668659	G	T	0.133174991701208	0.681888945086252	-0.0273599213277902	0.0667499352178514
0	1	11922812	rs79990227	G	A	0.0646179934331945	0.820547588010221	-0.0209880489527901	0.0925232808799489
0	1	11925300	rs6676300	G	A	0.14491243512217	0.741776517789163	-0.0212337982129566	0.0644421529357996
0	1	11925781	rs1318408	G	A	0.092449970643676	0.800234725678637	-0.0197754592685099	0.0781504844724943
0	1	11927878	rs79653311	C	T	0.0878617378520582	0.809194599060277	-0.0192872591566323	0.0798759432362953
0	1	11934378	rs198384	A	G	0.600799656582308	0.221985627769228	0.0564347040662346	0.0462100323552798
0	1	11941936	rs11588551	T	C	0.551564238779407	0.88028725635355	0.00687032674614054	0.0456181616928115
0	1	11959362	rs17037526	T	C	0.404140863981515	0.953616438135922	-0.00268041138530779	0.0460821342821747
0	1	11973888	rs7554547	G	A	0.448456738093381	0.874819942518622	-0.00717611709180028	0.0455513205508672
0	1	11979909	rs3209284	C	T	0.614971642614426	0.589088152638151	0.0251588302229851	0.0465768080720124
0	1	11982544	rs2639453	C	T	0.652813151057994	0.753573900741857	0.0149580706200217	0.0476477289676841
0	1	12009955	rs7529452	T	C	0.320839459206324	0.173745040944188	-0.0658642322807313	0.0484200308450192
0	1	12009956	rs7551175	A	G	0.225436523837546	0.504947650968021	0.0361615315500184	0.0542375316859959
0	1	12042261	rs2236055	G	A	0.609403053098074	0.612899582872681	-0.0233989859091691	0.0462486449086429
0	1	12042755	rs4240897	A	G	0.528896920955928	0.667873417726674	-0.0193766237216064	0.0451597503834221
0	1	12044164	rs1474868	T	C	0.608591412286273	0.551017396169199	-0.027523294230103	0.0461617238577866
0	1	12046063	rs2336384	T	G	0.581485159818411	0.600931750222589	-0.0239040142382252	0.0457002351286625
0	1	12046089	rs873458	A	G	0.374336379240039	0.704754603064755	-0.0177681697252509	0.0468928339923087
0	1	12046334	rs873457	G	C	0.581755374889875	0.642860149775428	-0.0211911576078446	0.0456997954298792
0	1	12050634	rs4846085	C	T	0.58168085657409	0.625827079391058	-0.0222819447456491	0.0456963704726271
0	1	12054911	rs6672267	G	A	0.610018181818182	0.629663477642599	-0.0222800960621021	0.0462050395978543
0	1	12056440	rs2236056	T	C	0.581509556947344	0.627873612471525	-0.0221487856813913	0.0456937979973138
0	1	12059412	rs2295281	T	C	0.373954031790231	0.820169268347799	0.0106512094167837	0.0468540766491541
0	1	12065841	rs1042837	T	C	0.0804903825437039	0.907334317193488	-0.00969016604617201	0.0832477498322145
0	1	12072534	rs14305	T	C	0.153961262881117	0.320832800281561	-0.0621704477095659	0.0626246043643777
0	1	12128498	rs12029016	A	G	0.44544667661106	0.256708193725911	-0.0517199529469671	0.0456001448943743
0	1	12135526	rs6690493	G	A	0.224838320888214	0.406643532622327	0.0453929518433841	0.0547025129352485
0	1	12141461	rs2297875	G	A	0.238988475457487	0.781934525740875	-0.0148438127329171	0.053626704169971
0	1	12142243	rs59346161	A	T	0.124731992470763	0.847817098387312	0.0132183150508788	0.0688796907097117
0	1	12147753	rs12133231	A	G	0.122886673330147	0.722716492300081	0.0245936807220061	0.0693110452384852
0	1	12153413	rs17037598	T	G	0.0866402005125331	0.738534956280491	-0.0267716955708679	0.080204226921362
0	1	12164071	rs562844	C	T	0.410459065854366	0.521945684623943	-0.0295924156680534	0.046212943803665
0	1	12164437	rs2230622	T	C	0.27546590091658	0.312754378197884	-0.0515569185552275	0.0510737926974254
0	1	12165037	rs10864549	C	T	0.303274692401174	0.331885999400165	-0.0482547555268124	0.0497306605553448
0	1	12165130	rs11569859	A	G	0.112639143119965	0.815599385323997	0.0167836696550207	0.0719684680962998
0	1	12174100	rs72641094	A	G	0.134494141902072	0.84280774088233	-0.0131821449458359	0.066474650080754
0	1	12181401	rs3753577	T	C	0.196595730033701	0.821905395879683	-0.0129081915786121	0.0573455360711054
0	1	12185335	rs488733	C	T	0.671240222960095	0.675877854770666	-0.0201397842604168	0.0481703848629329
0	1	12186933	rs1148475	G	A	0.659198513029158	0.459239107565874	-0.0354450650195419	0.0478922420650554
0	1	12187130	rs6668157	T	C	0.215083231450573	0.664924373828037	-0.0239289046004303	0.0552471825857057
0	1	12206866	rs630542	T	G	0.30890114705151	0.591638743974779	0.0264258581063763	0.0492594425197526
0	1	12213337	rs1148461	G	A	0.305016712729506	0.95789891516963	-0.0026079213842417	0.0494014379911399
0	1	12223451	rs590368	A	G	0.302189392873991	0.637145689461267	-0.0233334611177625	0.0494674378299558
0	1	12233754	rs976881	C	T	0.856004680041105	0.880745912793366	-0.00974545844116006	0.0649594570529165
0	1	12240676	rs3766730	A	G	0.173627936832011	0.653651940731873	-0.0269266604960904	0.0600111014893399
0	1	12249770	rs548580	A	G	0.133910472593311	0.426536511388657	0.0527861790821957	0.0663866566036216
0	1	12251808	rs653667	G	T	0.306054040911842	0.121297734661316	0.0769025186979002	0.0496353601276348
0	1	12252955	rs1061622	G	T	0.129936518989323	0.270698578465438	0.0743205640443686	0.0674748840390493
0	1	12262792	rs5746059	G	A	0.1273106246463	0.833859172864101	0.014298896611969	0.0681696300519663
0	1	12271503	rs235214	C	T	0.559670689899619	0.417489923077292	0.0372307069038535	0.0459194098396247
0	1	12278932	rs7550488	G	A	0.625531247688076	0.740876863420468	-0.0155899513177614	0.0471433651266043
0	1	12305286	rs374450	A	G	0.193867847062763	0.793787812220821	-0.0151462535543651	0.0579439010748628
0	1	12306734	rs6541016	G	T	0.126714975845411	0.617998575155109	-0.0342375101179176	0.0686550493780462
0	1	12319994	rs235243	T	G	0.125748621117754	0.683255895669597	-0.0281439094262439	0.0689760760419403
0	1	12329295	rs3765339	T	C	0.240760023694867	0.433694802261678	0.0414825480269439	0.0529867886847118
0	1	12363811	rs7523900	T	C	0.126320502931662	0.731011819069603	-0.0236409907558943	0.0687678101788847
0	1	12368336	rs115361959	C	A	0.0766560390037209	0.942914605684924	0.00616124112479265	0.0860423458535561
0	1	12401868	rs28551666	C	A	0.927747173951677	0.422583218505621	-0.0703707612333177	0.0877498148608664
0	1	12486792	rs580233	A	G	0.190728327334972	0.751609850161381	-0.0182235374685473	0.0575751593383139
0	1	12488475	rs11121906	A	C	0.124814761250035	0.756438019214283	-0.0215066716367282	0.0693401987237612
0	1	12519105	rs117618373	T	C	0.0698719089130048	0.643542098417311	-0.0412007149778163	0.0890341040940222
0	1	12537010	rs75965755	A	G	0.0691165519592852	0.64352061996762	-0.0413364240239444	0.089321585957808
0	1	12587927	rs74638742	A	G	0.0761660585070196	0.201855456185698	0.109531126344254	0.0858203990272431
0	1	12590762	rs10864555	C	T	0.809506165099269	0.0687218926211732	-0.105826592936041	0.058138693065104
0	1	12592294	rs7543599	T	C	0.845076259791984	0.0616236460847148	-0.118230934616273	0.0632591293634053
0	1	12593561	rs4846107	G	A	0.167745555770089	0.787813660831593	0.0165517884418628	0.0614963438610098
0	1	12595464	rs56060440	A	G	0.0914838135863435	0.763493143798135	0.0237769588635391	0.0790202953971997
0	1	12596355	rs56089820	G	T	0.278113195351711	0.581779541326186	-0.0279505056736695	0.0507464667190451
0	1	12597926	rs74054806	C	T	0.421129448716663	0.796997769701419	-0.0118236363238436	0.0459644306512493
0	1	12599005	rs11121923	A	C	0.414447096303147	0.774186269610961	-0.0132218113879429	0.0460845369470444
0	1	12605011	rs6541027	T	C	0.687498446419239	0.461615943644089	0.0360749228555725	0.0490022856034367
0	1	12606725	rs10779770	C	A	0.496788958457979	0.817253113925271	0.0105056110623304	0.0454632078671967
0	1	12619096	rs4845904	A	G	0.196844128993669	0.809052073755266	-0.0138458697932909	0.0572974194708332
0	1	12625101	rs10864570	C	T	0.271263120152101	0.874856632371303	-0.00801581927887143	0.0508964790781011
0	1	12626182	rs7517059	C	G	0.22474463266691	0.566055377007255	-0.0312030497387636	0.0543729725069911
0	1	12626549	rs4846118	C	T	0.67869149019214	0.796485770594195	-0.0124877175761975	0.0484211839378034
0	1	12628459	rs11121940	A	G	0.182870186348982	0.811044307468823	0.0140679787402952	0.0588423801040166
0	1	12630700	rs4846121	T	C	0.589919634588641	0.924521148919529	0.00432277963811613	0.0456277005383589
0	1	12637160	rs4845907	A	G	0.376633874880703	0.776186348779085	0.013297143772723	0.04677278093314
0	1	12640127	rs3128458	A	G	0.72926387435316	0.613515824248602	-0.0257750591454684	0.0510335324321056
0	1	12642243	rs12029485	G	T	0.166716768921224	0.453840174841286	-0.0451903782047448	0.06033200727737
0	1	12663774	rs4846127	T	C	0.616125485346801	0.279226048157424	-0.0502265242327888	0.046417521250075
0	1	12664209	rs6662695	C	T	0.385164242686787	0.331358821411105	0.0450702700122927	0.0463981608816564
0	1	12668321	rs6541043	G	C	0.38887885237165	0.231057979007794	0.0554777059723342	0.0463226002809
0	1	12669280	rs6541044	G	A	0.313545029004697	0.212796066277823	0.0607020524964237	0.0487209111599383
0	1	12669341	rs12027375	T	C	0.271615705922184	0.693637819256941	0.0200120921351739	0.0508020281619542
0	1	12669452	rs7548227	T	C	0.375407290049208	0.523488729025565	0.0297329993386501	0.0466051359844759
0	1	12671324	rs4618985	C	A	0.289226839170621	0.471987372655006	0.0358534944889244	0.0498484990884411
0	1	12671703	rs5022242	C	T	0.441165607669613	0.065095979856265	0.0834154538883068	0.0452214714403597
0	1	12682574	rs3000896	C	T	0.725040619001753	0.948282108839153	0.00325026268791672	0.0501087145643868
0	1	12682662	rs4846130	A	G	0.235273889737692	0.644890896988039	-0.0243743884309211	0.052887617410272
0	1	12684504	rs6680343	T	C	0.477011685871079	0.153436301575802	0.0637900418729548	0.0446865959945871
0	1	12684837	rs12402628	T	G	0.476868613045687	0.149733193414506	0.0644154531385331	0.0447182176350063
0	1	12693125	rs4845911	A	G	0.29589686564953	0.329905019727952	-0.0484413837839587	0.0497189006119753
0	1	12699337	rs3000891	C	T	0.581324979637483	0.854921804827764	-0.00837285939401792	0.0457928070235235
0	1	12709554	rs17458785	A	G	0.344106629842163	0.427310463856475	-0.0377344019342204	0.0475362646968328
0	1	12724931	rs2027589	A	G	0.107359274092131	0.330863767731096	-0.0708824074269185	0.0728961252541114
0	1	12728153	rs2245926	T	G	0.122226998002068	0.444283472669281	-0.052608325604858	0.0687708538092483
0	1	12739778	rs2799845	A	G	0.115828224476093	0.909270842738075	-0.00795052648038505	0.0697669749195363
0	1	12739867	rs2255773	G	A	0.128977173545677	0.617645244277539	-0.0336230465216016	0.0673551520794566
0	1	12743160	rs2489262	T	G	0.259063836015665	0.512663129884627	-0.0340440460371051	0.0519997312631957
0	1	12746537	rs7524074	C	T	0.738768482286484	0.889874929340207	0.00713290384855294	0.0515150705111344
0	1	12750723	rs3128450	A	T	0.750651935716106	0.313150884730422	0.0528142179629294	0.052362198011931
0	1	12757671	rs3010951	T	C	0.728945553404405	0.139231098588855	0.0753770216667405	0.0509765604037995
0	1	12762562	rs3000875	G	T	0.730151701458358	0.151543058045307	0.0730792939980717	0.0509582137666277
0	1	12763781	rs10779772	T	G	0.60584030870985	0.290310498713924	0.0491865928897682	0.0465147523280385
0	1	12769239	rs3010872	T	C	0.69676683500112	0.601030041994938	-0.0257835050620977	0.0493068027175502
0	1	12769379	rs3010873	C	G	0.710536072847608	0.497041621385012	-0.0339278283179578	0.049956170893525
0	1	12771713	rs3000868	G	A	0.760336967004433	0.96253219881191	-0.00248766076094682	0.0529557719109577
0	1	12775851	rs3000861	G	A	0.615200509637227	0.672059688510315	0.0198314149018352	0.0468470165342691
0	1	12776218	rs3000860	C	A	0.755778197167862	0.888238448220556	-0.00735725703773939	0.052352318401855
0	1	12777049	rs79983604	T	C	0.0808083637117725	0.651259764238778	0.0374594542759547	0.0828725527556197
0	1	12795653	rs3010902	C	T	0.827564684394776	0.767765743172312	0.0176470987920575	0.0597601730896454
0	1	12796044	rs3010903	T	G	0.827262519414826	0.758734268533784	0.0183535895013364	0.0597557783761677
0	1	12803975	rs6662299	T	C	0.7590201915949	0.358471809521313	0.0489005560843688	0.0532522832591659
0	1	12823636	rs72862122	A	G	0.136414085655016	0.464350436283878	-0.0481758293425404	0.0658407727742126
0	1	12829572	rs2009740	T	C	0.843682715917901	0.419431949438041	0.0502452229749108	0.0622303419405228
0	1	12833428	rs11121976	C	T	0.819135421968946	0.723260403505533	-0.0208504222143411	0.0588820790144926
0	1	12835868	rs1812242	C	T	0.727379835067151	0.56657193143017	0.0292357936685978	0.0510127599604563
0	1	12837840	rs848577	C	G	0.726343612432987	0.583008491716788	0.0279748677749181	0.05095645471911
0	1	12866852	chr1:12866852.T.G	G	T	0.091127132754621	0.17481884998879	-0.105492610268587	0.0777463664745886
0	1	12866899	rs9308457	T	G	0.39805248864348	0.612320894315971	-0.0229173176351559	0.0452229209031822
0	1	12867513	rs116786716	A	G	0.09319356187226	0.117635057521611	-0.118989148384838	0.0760422092673023
0	1	12868019	rs1416906	T	C	0.320700146250751	0.71145696155543	0.0175550715450331	0.0474589591906134
0	1	12868237	rs703804	A	C	0.418971699593602	0.342377548042787	0.0427125037137766	0.0449852476902329
0	1	13176463	rs28488227	A	G	0.305000024132914	0.743763082106003	-0.0160577895713056	0.0491252983425393
0	1	13775026	rs10927559	T	G	0.301984009833996	0.854950065535643	-0.0090284116996193	0.0493878793860644
0	1	13783354	rs11580598	T	C	0.432490940766551	0.191355472880199	-0.0600667356352829	0.0459724980287599
0	1	13785062	rs2999877	G	A	0.180599445465725	0.0891902780999638	0.0993564858814297	0.0584558388941509
0	1	13785485	rs10754872	C	T	0.432471548335252	0.24848005398704	-0.0531275668406172	0.046035795586395
0	1	13785516	rs10927575	C	G	0.220036437481868	0.959544479347058	0.00278720883428006	0.0549471998118938
0	1	13793697	rs12564562	A	G	0.368493194817554	0.86862621220612	0.00776612573076225	0.0469525408236525
0	1	13795449	rs3013090	C	T	0.389049033602745	0.366314888545544	-0.042500218054309	0.0470448624825041
0	1	13801089	rs2359535	A	G	0.125032454078793	0.0986748388353651	0.113209988153503	0.0685575913220845
0	1	13802224	rs3795750	A	G	0.571238451198474	0.690443444575301	-0.0183610877548624	0.0461040385689383
0	1	13802325	rs3013105	C	T	0.572585188221357	0.535687210457317	-0.0287881584028657	0.0464814032040362
0	1	13802437	rs3013106	A	G	0.377902900048312	0.210451001299746	0.0591232557241738	0.0472107447378673
0	1	13804575	rs16850548	T	C	0.249479440770656	0.783086497561738	0.0145506928815073	0.0528541348319741
0	1	13804751	rs55957512	T	G	0.124816464396878	0.111313391960766	0.109241808260752	0.0686055457327592
0	1	13805706	rs2940310	T	C	0.194840543054829	0.0424309512312335	-0.117478940398254	0.0578922607660187
0	1	13806431	rs6666545	A	C	0.253093108972691	0.88616796097591	0.00751894351464587	0.0525231833772179
0	1	13806900	rs61781238	A	G	0.195050320812052	0.0686642059825929	-0.10525046004642	0.0578101388070961
0	1	13815792	rs375996	G	A	0.213654004090368	0.168353878548691	0.0761630848336219	0.0552903073012644
0	1	13816076	rs2924851	A	G	0.359501804210819	0.135235720053347	0.0705946672169411	0.0472593924528677
0	1	13817381	rs6690828	G	A	0.143199088293123	0.91127923172951	0.00723080589256951	0.0648938508362543
0	1	13819261	rs164951	A	G	0.506763363437001	0.0688442145442314	0.0819171628075318	0.0450232648805391
0	1	13822035	rs354590	A	G	0.466574718696438	0.204616919968388	-0.0575125435056084	0.0453387638927918
0	1	13827439	rs10803381	A	G	0.140867013178435	0.0937690938037042	-0.109971722651135	0.0656217623891419
0	1	13828957	rs12046672	A	G	0.268967045518095	0.214110548268071	-0.0636034461145086	0.051196422529359
0	1	13830815	rs2999900	C	T	0.347934458820425	0.524592383061545	0.0303462447147676	0.0476930453503387
0	1	13833861	rs76079754	C	T	0.175476580391003	0.0458507414849577	-0.11893411823427	0.0595634095501194
0	1	13837213	rs2990678	C	T	0.29276468034144	0.0209390177369965	-0.115958877987258	0.0502186001278576
0	1	13842586	rs2282189	G	A	0.322671703368039	0.0107813321442328	-0.122909891153859	0.0482054861547263
0	1	13844562	rs45223	G	A	0.376356318837815	0.15448497278602	-0.0662257334421179	0.0465111789937091
0	1	13844765	rs16851109	A	G	0.445026000539868	0.0243976899176141	0.102380854968585	0.045486264166414
0	1	13845251	rs35530871	T	C	0.0803335755997177	0.174529389841077	-0.112846790150303	0.0831104546727834
0	1	13851036	rs4345799	G	T	0.754095659057489	0.784572354231598	-0.0144301549600798	0.0527870588505953
0	1	13852232	rs16851217	T	C	0.276704390481619	0.603277421747063	-0.026349214128017	0.0507014787469238
0	1	13852683	rs2168201	G	A	0.901385681200347	0.825571483817783	-0.0167581557421158	0.0760404342492975
0	1	13852955	rs12750399	A	G	0.552274967780228	0.35672428716893	0.0416082846977213	0.0451466605894488
0	1	13854682	rs10927814	G	C	0.760543394645664	0.596184740574184	-0.028060353902479	0.0529545560500211
0	1	13855608	rs12072110	T	C	0.0754878643668985	0.114369864122157	-0.135196902484095	0.0856298429351861
0	1	13855662	rs76062973	G	A	0.117311959909317	0.918802461287184	0.00723002477112555	0.0709227044043012
0	1	13855758	rs12124179	T	G	0.140233312644185	0.692040220698952	0.0258784852290931	0.0653352158751793
0	1	13859570	rs3856278	G	A	0.274623862550158	0.0244312686805276	-0.113938167769218	0.0506329173166278
0	1	13859697	rs75931286	A	G	0.198930932415276	0.168285201063409	-0.0779016993594613	0.0565433222017498
0	1	13863307	rs12564444	A	G	0.242356501092256	0.221924235013163	0.0647196404538503	0.0529868905961021
0	1	13863608	rs6678308	A	G	0.18241452991453	0.383262843787018	0.0515546945353405	0.059129125806613
0	1	13867459	rs183052	G	A	0.184715685312819	0.140620650302152	-0.0859842253696939	0.0583543775676061
0	1	13872988	rs10927854	T	C	0.131309955354554	0.621958837543659	-0.0330771285435404	0.0670832158591107
0	1	13874853	rs1610562	C	T	0.702735512723373	0.474534822918053	0.0353510001965386	0.0494336535121914
0	1	13875610	rs17391912	T	C	0.199089698304195	0.0935334448611568	-0.0947999590953344	0.056527934773659
0	1	13875896	rs13375580	C	G	0.340878968197225	0.108155792413236	-0.0766870750056686	0.0477343727073226
0	1	13876130	rs76996492	A	G	0.197373693989843	0.0682740037630868	-0.103774603319779	0.0569191208725202
0	1	13876264	rs354581	G	C	0.760980733438087	0.841800171461079	0.0105611804176233	0.0529140112315055
0	1	13880522	rs6684199	G	A	0.114341177969877	0.966122082436109	0.00302272128992072	0.0711690066177868
0	1	13885203	rs10927872	T	C	0.179575931731104	0.827406061907544	-0.0128600220524508	0.0589829227426853
0	1	13885279	rs12042662	A	G	0.757580299480344	0.485606463075458	-0.0366929094900711	0.0526203725873979
0	1	13900468	rs655839	T	A	0.550845056226661	0.260281258479569	0.0510093244828868	0.045312355785753
0	1	13901884	rs12404716	C	T	0.123843248739057	0.445679524348109	-0.0528357810814874	0.0692803208503129
0	1	13903098	rs355013	C	T	0.670524788673329	0.469514729373354	0.034912225942061	0.0482700536111214
0	1	13908031	rs1261015	A	G	0.692154986548995	0.944239441916218	0.00341566310317041	0.0488353160127746
0	1	13908105	rs1262461	G	A	0.719980017497718	0.844254052581196	0.00990252444415097	0.0504060702959959
0	1	13912977	rs355027	C	T	0.543027069419464	0.460131014006869	0.033478775140593	0.0453254319260166
0	1	13913180	rs355028	T	C	0.522115349199662	0.431578491233187	0.0355135598968679	0.0451543019183994
0	1	13914230	rs1148455	T	C	0.646239986842074	0.754917105541306	-0.0148494767407428	0.0475697160477186
0	1	13914909	rs10927904	T	C	0.195456435854277	0.473739107621201	-0.0411834594186574	0.057485995300341
0	1	13916809	rs434651	C	T	0.737369545032498	0.777260334685843	0.0145972969939013	0.0516004150363942
0	1	13917411	rs11804743	T	C	0.0557329017106086	0.199880445548837	0.126728501176175	0.0988604937493742
0	1	13920193	rs1261025	G	A	0.685787938550066	0.870763762194185	0.00795224464456356	0.0488802120602604
0	1	13920807	rs1261026	T	G	0.684999143474316	0.968303150093939	0.00194440492291471	0.0489323857432471
0	1	13922117	rs12566684	G	A	0.169100937078179	0.63004347119001	-0.0290563705395941	0.0603247702470601
0	1	13922799	rs7514217	G	A	0.717874874545304	0.595819077803169	-0.0267412964201829	0.0504150935203486
0	1	13923443	rs16852007	A	G	0.124634165851088	0.297925911495489	-0.0715401471740199	0.0687296877954712
0	1	13923574	rs10927907	C	T	0.168092222592057	0.808763377206861	-0.0146864098885825	0.0606822120154599
0	1	13924863	rs1262460	G	A	0.302211511362858	0.299058950761312	-0.0515585888395624	0.0496493935010406
0	1	13932007	rs2788749	G	C	0.599551104114645	0.484199694755333	-0.0324048286652405	0.0463214707466162
0	1	13932427	rs442112	T	C	0.646502371426915	0.849776882258539	0.00892637267996743	0.047128964172293
0	1	13934056	rs2483133	C	T	0.306820957588979	0.725386909676121	0.0173717427138012	0.0494543112758179
0	1	13935402	rs92406	A	C	0.621554489448823	0.27409070448553	0.0510314862197078	0.0466598934601639
0	1	13937281	rs4391657	C	T	0.776463655514969	0.183323854895975	0.0720993734880396	0.05418600550267
0	1	13938377	rs1412838	C	A	0.41263767780812	0.814340905422826	0.0107840094141085	0.045922678648481
0	1	13938925	rs79769438	A	G	0.105424638454932	0.847562493405643	-0.014292652451557	0.0743520510819411
0	1	13943528	rs1539114	C	A	0.136008299721713	0.964073334582439	-0.00297796597845767	0.0661143985702796
0	1	13943724	rs1061615	C	T	0.182912130902374	0.618159103584523	0.0292076470019802	0.0585956434852134
0	1	13944568	rs876931	C	T	0.550115882911798	0.820169767499796	0.0103656898926823	0.0455982209430182
0	1	13945379	rs1106669	T	C	0.210095263999723	0.26547718258933	0.0619623374763568	0.0556445351997087
0	1	13946586	rs6703700	A	G	0.414012627482896	0.871937037863661	0.00740735584833492	0.0459517576851185
0	1	13947519	rs1772636	G	A	0.185057705574658	0.598252548154332	0.0307765815981077	0.0584089954216285
0	1	13947905	rs11588651	G	A	0.0555970619726002	0.586942398141202	0.0538487878218299	0.0991193498518321
0	1	13948225	rs1772635	A	C	0.688398120758657	0.37801426124121	0.0432078640770334	0.0490129041689309
0	1	13948765	rs10927910	A	G	0.113733464825773	0.0867973520874086	0.122099692530434	0.0712974596432286
0	1	13949397	rs75737744	C	A	0.135384500434366	0.365374342051347	0.0602031723976914	0.0665102113842071
0	1	13952864	rs7515525	T	G	0.264122036336654	0.0136817926509704	-0.126887184947643	0.0514648600338417
0	1	13956484	rs10803421	C	T	0.247356079729771	0.0525355490633609	-0.10102448995877	0.0521088840897285
[truncated: 575,852 more rows]
