# Supplementary material for: Japanese GWAS identifies variants for bust-size, dysmenorrhea, and menstrual fever that are eQTLs for relevant protein-coding or long non-coding RNAs
Source: Sci Rep. 2018 May 31;8:8502. doi: 10.1038/s41598-018-25065-9 (PMC5981393; doi:10.1038/s41598-018-25065-9)
Supplement: Supplementary file 6 — Dataset S3 [file 41598_2018_25065_MOESM6_ESM.txt]

regional.analysis	CHR	BP	rsid	A1	A2	A1.AF	P	BETA	SE
0	1	564621	chr1:564621.C.T	T	C	0.026666662219512	0.35086275775115	0.0831436508202818	0.0891222256013268
0	1	565374	chr1:565374.A.G	G	A	0.035721507945162	0.513993648474471	-0.0499552378997727	0.0765442845678308
0	1	752566	rs3094315	A	G	0.844845482616862	0.580232111975542	-0.0213490506210599	0.0386026874816565
0	1	990417	rs2465136	C	T	0.162531933332127	0.761154206032547	0.0115483188954948	0.037992207763267
0	1	1018704	rs9442372	G	A	0.811955093020658	0.561256404083416	-0.0207306511764412	0.0356824365785328
0	1	1036959	rs11579015	C	T	0.203956833597016	0.753613446628955	-0.0108385841617012	0.0345311638274552
0	1	1046164	rs6666280	T	C	0.203331467204766	0.759833705224204	-0.0105927386067989	0.0346508582357034
0	1	1062638	rs9442373	A	C	0.539650235363657	0.972529434760016	-0.000963727000874747	0.0279859894052467
0	1	1216195	rs55834051	A	C	0.644120647219885	0.91170620040817	-0.00321863712499709	0.0290263612987592
0	1	1217011	rs1262894	C	A	0.121998571152218	0.452335705118532	-0.0321629032365053	0.0427967507691789
0	1	1217058	rs3753340	A	G	0.0144224634853546	0.452611971329553	0.0885469459710554	0.117894774757549
0	1	1218086	rs6603788	T	C	0.632695236229452	0.824819051444633	0.00638752611429279	0.028856986155922
0	1	1220136	rs2144440	G	A	0.652452234593044	0.695106016492761	0.0114360756361282	0.0291784779442445
0	1	1220954	rs12751100	A	G	0.63732023944962	0.956361257490862	0.00158137671407148	0.028899243936106
0	1	1221138	rs11260578	A	G	0.622697465688105	0.922374620402233	-0.00280671887763365	0.0288037076631899
0	1	1222958	rs111819661	T	C	0.0144933948501963	0.491836770276925	0.081871591963417	0.119104946237564
0	1	1223529	rs78481580	C	G	0.182144772274009	0.345245413701084	0.0344271366944232	0.0364751528661079
0	1	1225959	rs1570867	G	C	0.922551287601294	0.102582526404033	-0.0871552262570467	0.0533888750364419
0	1	1227244	rs2239609	A	G	0.274785430061188	0.758461285728834	-0.00963250062989995	0.0313249995235016
0	1	1278237	rs307361	C	T	0.869289889321488	0.211151220578513	0.051808216384958	0.0414331107921025
0	1	1287040	rs182532	C	T	0.869055990742389	0.197278492637774	0.0534482667241375	0.0414538427175241
0	1	1295323	rs34389364	A	G	0.80813120759208	0.68757180832524	0.014345673181378	0.0356722231304614
0	1	1314015	rs2649588	T	C	0.826185321680322	0.545001511762373	0.0224456272073808	0.0370838357946832
0	1	1335218	rs2291889	A	G	0.121076782317708	0.285930149515836	-0.0456666741198034	0.0427954294717414
0	1	1487059	rs1887284	A	G	0.262416700018423	0.840667082197564	-0.0063791345455982	0.0317306298589765
0	1	1489928	rs7366884	C	T	0.716753858246401	0.994940979287579	0.000197354323474913	0.0311255718378453
0	1	1500941	rs6603791	G	A	0.824428729545335	0.469014010312276	-0.0266745587054904	0.0368390260192377
0	1	1599161	rs6604981	G	A	0.621014096136347	0.735833219149077	-0.00972423012932236	0.0288230946107435
0	1	1647686	rs909823	C	A	0.869063392361448	0.369669791708284	-0.0364532465621969	0.0406349001641255
0	1	1687625	rs34306661	C	T	0.332064106797263	0.960585164716387	-0.00145608506394098	0.0294639076277761
0	1	1706160	rs7531583	G	A	0.700110326433443	0.258856537889593	-0.0344481506763515	0.0305094454013878
0	1	1721479	rs2272908	T	C	0.502984155840491	0.219299770806717	-0.0342751188466706	0.0279024228338724
0	1	1722585	rs3737626	A	C	0.03810042697029	0.398475538603063	-0.0609233507198674	0.0721544008412591
0	1	1722932	rs3737628	T	C	0.502720632228769	0.213829406868165	-0.0346900089173145	0.0279059523220495
0	1	1723031	rs9660180	A	G	0.504401032585213	0.195090920770517	-0.0362483973242569	0.0279766737658369
0	1	1725016	rs80220232	A	G	0.0662230271886063	0.761241343599082	0.0169844403922224	0.0558972506732576
0	1	1725626	rs9970652	T	C	0.206242502904208	0.301620232940141	0.0357084810906843	0.0345689135168488
0	1	1733219	rs10907185	G	A	0.71032695702947	0.746450726526452	-0.00996456350827468	0.0308192338483683
0	1	1734337	rs75622028	C	T	0.103286436386755	0.119326074323642	0.0719612119528507	0.0461998058935792
0	1	1737900	rs17363334	T	C	0.0685096148634582	0.182071979325401	-0.0739259846166955	0.0554000643023429
0	1	1738984	rs76117314	A	C	0.059859441413314	0.0807860481344817	-0.101483969631156	0.0581189227382455
0	1	1745726	rs16825336	A	G	0.266626571095558	0.880237451214483	-0.00473782394154334	0.0314454119030444
0	1	1746694	rs12742323	T	G	0.207487664111048	0.297489782264796	0.0359035224279059	0.0344619265052192
0	1	1747318	rs59787372	C	T	0.0356951409632043	0.448108985506102	-0.0572479615582877	0.0754681252478484
0	1	1748734	rs2180311	C	T	0.505353400785302	0.305499542261289	-0.0285556343787911	0.0278670109629298
0	1	1752955	rs4648726	T	C	0.843102860429493	0.241254396364941	-0.0452930429230261	0.0386506506394243
0	1	1759026	rs9786963	C	T	0.908969082125604	0.789005177822751	-0.0131323886131009	0.0490742067661444
0	1	1759054	rs10907187	A	G	0.128450539955461	0.277123299992966	-0.0457836598086619	0.0421268660235801
0	1	1759213	rs9786942	G	A	0.505091283075934	0.326564678747002	-0.0273772904003224	0.0279059146957283
0	1	1760937	rs77726987	A	G	0.0353723470097471	0.399007847216966	-0.0647077603509092	0.0767230049438224
0	1	1765583	rs6603797	C	T	0.908316229411299	0.822153795742004	-0.0109882614106399	0.0488854576712033
0	1	1766094	rs6663586	C	A	0.195171753588269	0.906238224174792	0.00416629649089098	0.0353721256982309
0	1	1770406	rs117025906	A	G	0.0553356313834726	0.258619748800109	0.0696023888810463	0.0616136028452182
0	1	1770789	rs6665287	A	T	0.127944266775846	0.275807580767782	-0.0460885835263483	0.0422914211859538
0	1	1775039	rs75473107	T	C	0.0163390183015403	0.435649146762491	0.0874266545209978	0.112148531895216
0	1	1775175	rs11260622	G	A	0.907967715171599	0.80030239736914	-0.0122322731189377	0.0483573608110749
0	1	1776269	rs4648727	A	C	0.337854556087905	0.896721084807358	0.00382808272924102	0.0294911352665736
0	1	1777450	chr1:1777450.G.C	C	G	0.505136630360815	0.267202506788934	-0.0309585022565133	0.027902409394191
0	1	1779036	rs6692959	C	T	0.908957183549938	0.867551534102126	-0.00817216092419624	0.0490027742019195
0	1	1779230	rs12403351	A	G	0.0842154589371981	0.01524915061789	-0.121199079839519	0.0499500170170148
0	1	1779476	chr1:1779476.C.A	A	C	0.338114328077594	0.817544368812205	0.00681685748754998	0.029548002589664
0	1	1780878	rs6603801	C	T	0.908828156321628	0.793475741633131	-0.0128362565762505	0.049030798696905
0	1	1781220	rs6681938	C	T	0.167486664204053	0.813811204768594	-0.00888439733848551	0.0377237231897973
0	1	1781345	rs6664578	A	G	0.90844603384035	0.818711718312265	-0.0112054229555818	0.0488887984530731
0	1	1787378	rs12125422	A	G	0.210722495510906	0.233188316698235	0.0408006307497159	0.0342233764837128
0	1	1793003	rs1889678	G	A	0.909019677093328	0.847025651035395	-0.00946173704464403	0.0490461817968274
0	1	1793071	rs12076620	G	A	0.909234665960245	0.914826464142412	-0.0052578596423565	0.0491605836024905
0	1	1793111	rs10907192	G	A	0.909147780678851	0.857582907422693	-0.00879888971874608	0.0490320318730125
0	1	1793692	rs77270684	G	A	0.0514983629397423	0.897920680543971	0.00805964831096223	0.0628244113798759
0	1	1793786	rs7511905	C	A	0.909092704025	0.78765054034406	-0.0132077417250079	0.0490332877034105
0	1	1795789	rs12036384	T	C	0.173962210780605	0.923114955135024	0.0035634431831683	0.0369227681762977
0	1	1797947	rs9660106	G	A	0.527147414578223	0.351235324574363	-0.0260237132710217	0.0279165730346691
0	1	1801034	rs4648592	A	G	0.108857272949992	0.310971977261522	-0.0454232371044428	0.0448321415964401
0	1	1804302	rs3855951	T	C	0.842289562412026	0.289914582501246	-0.0408817075233576	0.0386292725385602
0	1	1805391	rs10907193	A	G	0.172472845521187	0.84992543960721	-0.00702961991273835	0.0371517764398043
0	1	1806560	rs118184145	A	G	0.055053160955446	0.244785811726458	0.0718337967920242	0.0617602284784926
0	1	1809509	rs11260624	T	C	0.173887468030691	0.933408085675264	0.00308450224834285	0.0369146301719457
0	1	1809654	rs78934919	A	C	0.0600882468963917	0.402407332324677	-0.0487234156843791	0.0581890529024574
0	1	1810090	rs7525092	T	C	0.177422848515724	0.721852146255791	-0.0127702140392059	0.0358729460289124
0	1	1810842	rs76973525	A	T	0.0459629005375594	0.575702651470985	-0.0371915780527521	0.0664523616577366
0	1	1812366	chr1:1812366.AA.A	A	AA	0.908865975132537	0.804259405920173	-0.0121505928780451	0.0490262628712976
0	1	1812504	rs36072213	A	G	0.208695550009856	0.223530108084866	0.0419080659168833	0.0344300402098498
0	1	1812521	rs6603802	T	C	0.523753308275314	0.306289225993866	-0.028552519636609	0.0279095019661766
0	1	1812688	rs6603803	G	A	0.524519117778697	0.277799840693858	-0.0303316963944997	0.027948394855519
0	1	1812828	rs6670776	A	G	0.908346147885897	0.808614078637364	-0.0118472415933771	0.0489122206692163
0	1	1813237	rs33976483	T	C	0.208035879227517	0.341114111525943	0.0328745101557481	0.0345332736731886
0	1	1814909	rs76616586	G	A	0.0309592276587923	0.666187159585921	-0.0347709543555724	0.0806027348078842
0	1	1818129	rs16824526	C	A	0.212742034832327	0.202401725936379	0.043484245955495	0.0341122805807401
0	1	1821625	rs6603805	A	G	0.169365989207811	0.646457636960561	-0.0172007318981178	0.0374997837285906
0	1	1865298	rs2803316	G	A	0.599659232688709	0.205359631549616	-0.0360375680120318	0.0284560569785388
0	1	1871337	rs16824543	A	G	0.127252651465824	0.2849160425238	-0.0447241809486774	0.0418240589019986
0	1	1887019	rs28548017	G	A	0.866734948898392	0.124889135152843	-0.0632694831533176	0.0412294155546215
0	1	1903712	rs13303201	A	C	0.336525475612981	0.655526059149206	-0.0131125560512738	0.0293938548099073
0	1	1930754	rs6605081	T	C	0.233477860661166	0.643927980877821	-0.0154007666298804	0.0333195706650406
0	1	1933267	rs28706276	A	G	0.0934635296609023	0.541062018977844	0.029517722848129	0.0482940871435863
0	1	1934647	rs6682175	G	C	0.665289470455445	0.945068317916528	0.00204011570125396	0.0296093207633966
0	1	1939826	rs28550169	T	C	0.335226355002044	0.420448439694547	0.0237412417476024	0.0294686693795302
0	1	1948400	rs13303344	A	C	0.400176322570078	0.491108401803807	-0.0195505110214015	0.0283938668553627
0	1	1951827	rs3121819	G	A	0.793569179760212	0.872756757506229	-0.00559278383745876	0.0349204549655402
0	1	1992626	rs13303273	G	A	0.15307167013588	0.289471393745776	0.0414312209881583	0.0391125526780529
0	1	1993860	rs60959039	T	C	0.250162953866754	0.13802598665027	-0.0478319775223493	0.0322495609742758
0	1	1994299	rs59095280	T	C	0.247615432214741	0.134398032567325	-0.048769895201187	0.0325788196320881
0	1	2010669	rs2803342	G	A	0.0744120225873605	0.699286310899451	-0.0205357155389568	0.0531622143705051
0	1	2010994	rs16824727	A	G	0.238217444406095	0.439298904813762	0.0255074219818659	0.0329818446627202
0	1	2016802	rs16824749	C	T	0.523670616713603	0.93680097332447	-0.00221356675421779	0.0279169141054713
0	1	2036263	rs10797413	A	G	0.75555788000136	0.555224023296204	0.0192430088233617	0.0326180212251208
0	1	2040898	rs4648807	C	T	0.585663960126325	0.144442579935231	0.0412398572311541	0.0282572129638215
0	1	2051513	rs3107151	G	T	0.756067303797349	0.467414367487899	0.0237106055094846	0.0326281150549824
0	1	2071556	rs436045	G	A	0.83398959260284	0.188892866363169	0.0489855873625315	0.0372836808475532
0	1	2071765	rs364677	G	A	0.789494432765152	0.242693174527738	0.0398956574535092	0.0341490063124826
0	1	2082566	rs2257182	C	T	0.297497986857487	0.143685049337915	-0.0445193380489819	0.030446714979098
0	1	2088754	rs262656	C	A	0.166244229187073	0.195613374844207	-0.0481997523012306	0.0372443121355141
0	1	2103506	rs2280272	G	C	0.0862149617258177	0.574133691212864	-0.0278656116740187	0.0495852273940363
0	1	2167149	rs262680	T	C	0.64146515148784	0.985438896811724	-0.000533734380931251	0.0292446785472511
0	1	2173504	rs263526	C	T	0.18324521347151	0.543402065020431	0.0219118236335662	0.0360583704288317
0	1	2185886	rs16824947	T	C	0.0878121085594989	0.502173222637262	0.0335059301050008	0.0499287963003348
0	1	2186220	rs16824948	T	C	0.093885960729176	0.610361528272865	-0.0244104359583463	0.0479051678050982
0	1	2192433	rs10797417	G	A	0.459582565992546	0.612439344896032	-0.0142439963868225	0.0281171537629247
0	1	2281726	rs7527871	C	A	0.435596469755552	0.44285150174074	0.0217258976111507	0.028311529665307
0	1	2289321	rs903914	A	G	0.104403837890806	0.915551379598383	0.00486876455324353	0.0459148317794926
0	1	2291680	rs2840542	C	T	0.895841409044332	0.192298299564699	0.0592610470695486	0.0454522034569136
0	1	2292409	rs2645090	C	T	0.416289438561471	0.782397221901481	0.00786432598542112	0.0284736729996611
0	1	2292688	rs2840540	G	C	0.209028692707324	0.464842093178053	0.0252333686030721	0.0345238385072644
0	1	2301471	rs2840536	G	C	0.199488243365996	0.139887136130509	-0.0512331798824956	0.0347058545096019
0	1	2301691	rs6665546	A	G	0.2866584666187	0.20765320365707	0.0395508661889471	0.0313884604592223
0	1	2302911	rs10910060	A	G	0.533625193558649	0.970095776447949	-0.00105029153368354	0.0280166162486143
0	1	2303512	rs10910061	A	G	0.0797498486359648	0.00299129797188173	0.155702864388492	0.0524493871904272
0	1	2314319	rs2643901	C	T	0.877732905525136	0.636893641553455	0.0200234886440133	0.0424184719425007
0	1	2335676	rs1129333	G	A	0.868137374611663	0.658851390799487	-0.0182923426257277	0.0414323023217673
0	1	2353869	rs35799953	T	G	0.53636549578664	0.59540955548124	0.0149185879858369	0.0280945650365485
0	1	2390588	rs10910078	C	T	0.88334522734915	0.736073384996427	-0.0147232141427906	0.0436815804600323
0	1	2392648	rs2477686	C	G	0.883776316654104	0.640465109871341	-0.020455247445175	0.0437968288543506
0	1	2397174	rs1998759	A	G	0.251525937334236	0.904331581506742	-0.00385933824062654	0.0321099539612917
0	1	2488608	rs1886730	C	T	0.559146977288334	0.431725841370939	0.0221287077903298	0.0281449139073041
0	1	2494330	rs2234167	A	G	0.0365862457930296	0.631752143380286	-0.035797351330774	0.0746926314413086
0	1	2505713	rs10910093	T	C	0.0402846069088694	0.777143277821481	-0.0201931400177622	0.0713428152155313
0	1	2511280	rs10797434	T	C	0.521894645176817	0.588768899678174	0.015196155590876	0.0281087083407118
0	1	2513216	rs734999	T	C	0.520946564226934	0.47679562507455	0.0199172755193699	0.0279947047327068
0	1	2526746	rs3748816	G	A	0.499574117237781	0.544161745559934	0.0169243988537848	0.0279035689945969
0	1	2533767	rs76202520	T	C	0.104441296908532	0.0769308007470464	0.0809710843932314	0.0457779603087699
0	1	2551785	rs12117343	T	C	0.0480745018457316	0.344340975526291	-0.0619609780394366	0.0655239843000669
0	1	2551900	rs11590198	A	G	0.462775391367527	0.621183554563295	0.0138047461168904	0.0279350111125993
0	1	2553624	rs3890745	C	T	0.491734276049747	0.498151635570769	0.0189653955230362	0.0279972995026262
0	1	2709164	rs4648356	A	C	0.502779741063996	0.487505356420163	0.0193841605792833	0.0279197208976309
0	1	2745883	rs4609377	T	C	0.520501633326018	0.997612861607163	-8.37165080544342e-05	0.0279816242794164
0	1	2747638	rs10909929	A	G	0.0680866628541399	0.997704857281611	-0.000160524617280454	0.0558047811572911
0	1	2749921	rs4648482	C	T	0.40269297259742	0.505187274662365	-0.0189976295605323	0.0285099772875805
0	1	2752265	rs7511879	G	A	0.483931322776317	0.76998648675146	0.00817463916662846	0.0279577525011271
0	1	2754512	rs6680471	T	C	0.462499523825537	0.471165470684433	0.0204458319082074	0.0283739723828611
0	1	2789108	rs10910019	C	T	0.564152269577791	0.380765149116699	-0.0249094493287737	0.0284196335092803
0	1	2792801	rs16823103	T	C	0.0795628160519601	0.933366634161753	0.00430591118897935	0.0515000460128404
0	1	2797856	rs10797342	T	C	0.578423667725095	0.481966651925686	-0.0198811085075708	0.0282746314497516
0	1	2811814	rs1456465	A	G	0.274251242687215	0.937297024120588	-0.00246682539241621	0.0313575814127617
0	1	2842319	rs2045332	A	G	0.523392613986382	0.426311782865223	0.0220643268493688	0.0277357706839336
0	1	2852707	rs10797368	T	C	0.237643283537958	0.784910418097055	0.00894062253508227	0.0327584623529086
0	1	2957600	rs12409277	C	T	0.371780413985041	0.336778713358026	0.0276144638984082	0.0287486099409845
0	1	3037613	rs876740	T	C	0.580258585807512	0.701923078694077	-0.0107719194561648	0.028145265627264
0	1	3072692	rs731031	C	T	0.616517280300276	0.13613898669277	0.0425843289196036	0.0285738674347614
0	1	3083712	rs2651899	C	T	0.38787075232019	0.530278012608203	0.018013747775694	0.028703431491244
0	1	3096355	rs868718	A	G	0.2830656674954	0.292472939661602	-0.0325409794012036	0.0309115644633716
0	1	3105276	rs2817138	G	T	0.667569187411319	0.647146440346359	0.0134968016820475	0.0294863828550597
0	1	3106397	rs2651916	T	C	0.858243018271459	0.307033415282691	-0.0409005753491526	0.0400410297129632
0	1	3133307	rs16823514	G	T	0.186232398457314	0.172339894751089	0.0491455877458706	0.0360113818296143
0	1	3137199	rs2817147	C	T	0.484212061344234	0.520419032603589	-0.0179751049675064	0.0279681279119353
0	1	3146497	rs10157420	C	T	0.203003146965273	0.0636946051348958	-0.0643654660056593	0.0347112474666809
0	1	3157614	rs905138	T	G	0.198067020374462	0.0893406791530082	0.0601547409156629	0.0354083461206704
0	1	3168280	rs10797386	G	A	0.826924329371623	0.351135583709417	-0.0345430162747601	0.0370478633991387
0	1	3178111	rs3002686	A	C	0.184704945436273	0.235185826449788	0.042781773838746	0.0360387152966776
0	1	3209767	rs2500294	T	C	0.572025056565046	0.223088154316326	0.0345073808441156	0.0283228701785592
0	1	3217151	rs2455137	T	C	0.323460139879259	0.954739125890401	-0.00169291125170519	0.0298275924200036
0	1	3217525	rs12036358	T	C	0.265210062233435	0.458688476629728	0.0233992790816227	0.0315776256034412
0	1	3232378	rs2483264	G	A	0.638712767834245	0.457927007633681	0.0215349149741466	0.0290124487146334
0	1	3235556	rs12043519	T	C	0.252832729218973	0.19688814541374	0.0416065488852899	0.0322414367334353
0	1	3250423	rs1889121	G	A	0.390995546381276	0.643541104534001	0.0132564330929421	0.0286468598521692
0	1	3252104	rs2483278	T	C	0.879657286895048	0.22219873902187	0.0521875404872297	0.0427520604334806
0	1	3254100	rs16824328	G	C	0.095251051250076	0.488931634828998	0.0330941576471317	0.0478233006095745
0	1	3255539	rs2483280	A	G	0.296056529957742	0.970336339822825	0.00113344997101854	0.0304801848431727
0	1	3257059	rs2255212	A	G	0.29637787731407	0.830560584915766	0.00652075495261024	0.0304732877477217
0	1	3259113	rs882430	A	G	0.0887082197870161	0.396870334577148	0.04188277015184	0.0494353029576036
0	1	3285628	rs6424073	A	G	0.570349778083371	0.230285596282646	-0.033984945730202	0.0283296765874721
0	1	3300807	rs868688	T	C	0.502085824969658	0.323755867214451	-0.0275905654311722	0.0279605093357404
0	1	3312914	rs871822	G	T	0.578033261033493	0.205278934402095	-0.0361732757791501	0.0285581285541447
0	1	3325037	rs2483225	C	T	0.381669098273169	0.0129541480886262	0.0724912838223654	0.0291712216986246
0	1	3352872	rs2236518	C	A	0.492492282712639	0.968519823545553	-0.00110618668030013	0.0280297101305028
0	1	3353949	rs2493264	G	A	0.821179223806628	0.668054830350581	-0.0155670086802227	0.0363020357723095
0	1	3362256	rs867814	T	C	0.63735307274061	0.436193655519539	-0.0226558288842088	0.0290967841998741
0	1	3375181	rs947352	T	C	0.179980442204003	0.699558967598862	0.0139974992946622	0.0362708557255259
0	1	3424388	rs947345	A	G	0.0655028616487461	0.0805582156536076	0.100522263431861	0.0575249076978498
0	1	3441382	rs1896	T	C	0.114895672079205	0.934149831486637	0.0036248695572878	0.04387141411981
0	1	3543951	rs16823922	A	G	0.176148103531118	0.0696148496582818	-0.0663108435698803	0.0365468093682614
0	1	3545612	rs1128474	G	A	0.322292483866121	0.481828729495139	0.0210442554298508	0.0299194237060162
0	1	3586700	rs6657895	A	G	0.408446906240552	0.063484977214901	-0.0531258064715204	0.0286272173813663
0	1	3601490	rs3753205	C	G	0.241104650713563	0.724740234483867	0.0115695365214516	0.0328558004980171
0	1	3601798	rs3765715	T	A	0.240680969124272	0.664562117063496	0.0142736778468059	0.0329172408458387
0	1	3601940	rs3765716	A	G	0.241101653438299	0.720985547038378	0.0117365821639031	0.0328625142746698
0	1	3602555	rs3765717	A	G	0.241671356773766	0.788599404258701	0.00882360171090045	0.0329079480828005
0	1	3603036	rs12033056	C	T	0.249407129573672	0.486088641379982	0.0227407467507167	0.0326480008983546
0	1	3651126	rs1181868	T	G	0.34748280076375	0.609105261234307	0.0150487262178167	0.0294293442519146
0	1	3659742	rs2298223	T	C	0.113216225054817	0.279290487238089	-0.0473723494771727	0.0437856652520945
0	1	3665867	rs12120656	T	G	0.21015055947532	0.533888018252524	-0.0211845183313937	0.0340542273440789
0	1	3671791	rs1181888	G	A	0.0931120785719509	0.54845145361951	0.0288134952491434	0.0480159137687988
0	1	3679477	rs6699377	T	G	0.113413867131266	0.277818684062341	-0.0476436538800681	0.0439017933667515
0	1	3680729	rs1181877	T	C	0.153727068432406	0.717062417667409	0.0140339055156827	0.0387262318023045
0	1	3682070	rs1181874	A	C	0.597549531157116	0.079146205106333	0.0501373404721033	0.0285575193481767
0	1	3730435	rs6695834	C	T	0.453329302709511	0.053804612243851	0.0541690907448482	0.0280900822179672
0	1	3740426	rs79797528	C	T	0.118440991610393	0.720685711710595	-0.0153967002541288	0.0430625730792574
0	1	3743319	rs6663840	A	G	0.453160617054133	0.0516478700129132	0.0546433211439286	0.0280789903677652
0	1	3745193	rs6659702	C	T	0.170845400924956	0.833061641404815	0.00784601493118832	0.0372243264284415
0	1	3745721	rs2275833	T	C	0.118476561292914	0.697440284472631	-0.0167403800832045	0.0430589558200432
0	1	3745787	rs2275832	C	T	0.572042737807037	0.0786718040947705	0.0498437743869518	0.0283453684310427
0	1	3745924	rs2275831	A	G	0.401125117232401	0.149405476745328	0.041276669980613	0.0286318526392134
0	1	3746484	rs2275829	C	T	0.148519399686012	0.465597892725777	0.0285845181593198	0.0391751074654011
0	1	3796948	rs4074709	T	G	0.152618010423399	0.225797328491466	0.0471941157584208	0.0389629591188208
0	1	3800242	rs3205087	G	A	0.426692368008364	0.731087583130857	-0.00971442014570145	0.0282659561260962
0	1	3801828	rs10909818	A	G	0.303020057303213	0.595316635874246	-0.0161140522438062	0.0303381925158158
0	1	3803755	rs7367066	C	T	0.672101504428201	0.116797891044172	0.0466	0.0297126269454587
0	1	3806358	rs10909819	C	T	0.301395780485721	0.135685470632313	-0.045313503915825	0.0303699193509766
0	1	3809423	rs11807227	A	G	0.300971828398632	0.117957056978002	-0.0475490511359649	0.0304137515877547
0	1	3814660	rs10909823	G	A	0.113718736633574	0.304347953244571	0.0452233473624342	0.0440278159242848
0	1	3818871	rs10797356	A	G	0.371778977877409	0.51188117060986	-0.0190498468192508	0.0290433258614356
0	1	3821782	rs11589102	A	G	0.109131269845433	0.239945892111458	0.0531571218312171	0.0452354051651104
0	1	3995644	rs80309618	T	C	0.0971999027303406	0.214089403506144	0.0588116831766114	0.0473371965267058
0	1	3996075	rs34770924	T	C	0.0792912829384588	0.727598877009825	0.0181084108250961	0.0519876599295765
0	1	4000957	rs61156287	A	C	0.247153216646992	0.0225173464020646	0.0749935832669974	0.0328699242683362
0	1	4002954	rs72640991	T	C	0.0810674071457946	0.601965579866893	0.0268304839441433	0.051441178556228
0	1	4002958	rs10915568	A	G	0.194237190654874	0.573922203377676	0.0199552721994812	0.0354896365155373
0	1	4003276	rs75558957	A	G	0.0612169269637685	0.756815336654311	0.0180794063327099	0.0583836623753395
0	1	4004250	rs11583257	T	C	0.272460707008916	0.121641337119408	-0.0485436291253987	0.0313605355987759
0	1	4006060	rs7548668	C	T	0.353642421712412	0.447323890962215	-0.0221665055012591	0.0291709047373294
0	1	4009694	rs4654479	A	G	0.115001105745849	0.991229148592488	0.000482818968188828	0.0439211684057326
0	1	4010743	rs4654482	G	A	0.575934131771108	0.895241547185807	0.00373949555268515	0.0283994855372569
0	1	4013749	rs12096512	C	T	0.130483065251862	0.351476100386845	0.0390376584954566	0.0418980394271035
0	1	4013997	rs10915431	T	C	0.130769003404519	0.412404045353209	0.0342912004638404	0.0418353544279857
0	1	4018038	rs115402422	G	A	0.0718566298149281	0.808908299979451	0.0130406765938695	0.0539239408797324
0	1	4026068	rs12031275	A	G	0.568427005394119	0.690542274046559	0.0112948476170859	0.0283705125649002
0	1	4028924	rs10915490	C	G	0.134882079851439	0.907913723251645	0.00475270606030966	0.041088332343834
0	1	4038065	rs78738452	A	G	0.136528226334297	0.956620386128634	0.0022212175228541	0.04083488582696
0	1	4039145	rs4654428	C	A	0.853456089501024	0.818021051297281	-0.00911682823905412	0.0396227052963444
0	1	4039440	rs12758410	T	C	0.544267486560699	0.937948694385662	-0.00219754979165893	0.028228602291869
0	1	4039988	rs72644272	A	G	0.307886329164492	0.996201854886472	-0.000143960431536884	0.0302419650775093
0	1	4053435	rs12038964	C	T	0.337498892344711	0.755650846403479	0.00918792582454258	0.0295244657204134
0	1	4061608	rs12045781	A	G	0.288839698568983	0.123012898785925	0.0476756742195944	0.0309130685112513
0	1	4066781	rs4128222	A	C	0.0872239930943724	0.367924501871552	-0.0445902343606611	0.0495244607899731
0	1	4068052	rs6675979	A	G	0.267247442354372	0.505067224030091	-0.0208851421193795	0.0313337562386355
0	1	4069148	rs12027284	T	C	0.180129018265448	0.741285056118329	-0.0119770797669172	0.0362774631300053
0	1	4071399	rs6680847	G	A	0.467536852307263	0.638254857097465	-0.0132273081871421	0.0281348165383429
0	1	4078090	rs4654604	C	T	0.383246262242669	0.899331601127621	-0.00365175522448504	0.0288663190946707
0	1	4080780	rs4440829	A	G	0.248922999697521	0.957744824743576	0.00171993790969831	0.0324615881472643
0	1	4082367	rs10799261	C	T	0.465714063226406	0.690655404294111	-0.0111926629267746	0.0281246862279367
0	1	4085504	rs4233266	G	A	0.214650110361887	0.49081756046442	-0.023321210027704	0.0338474645337637
0	1	4085543	rs12026862	C	T	0.201273547531108	0.771076606061142	0.0101335181961961	0.0348270435239763
0	1	4085582	rs12026892	C	T	0.201405614938836	0.792176153806377	0.00917350745377276	0.0348159440095145
0	1	4092146	rs58051771	C	T	0.209279618592673	0.432125905836963	0.0270994714096447	0.0344970552250893
0	1	4092538	rs12028583	C	T	0.202550582981124	0.625523368035206	0.0169625910835585	0.0347567460120354
0	1	4092563	rs4328052	C	T	0.208799145115496	0.465954603828241	0.0251188027015749	0.034452883591919
0	1	4104757	rs12036953	G	A	0.309900183782793	0.384974796257101	0.0263171204716067	0.0302925089179447
0	1	4111741	rs4553153	T	C	0.528903157131232	0.872734014388421	-0.00449239361293576	0.0280447372516658
0	1	4112750	rs74827518	T	C	0.115094624173827	0.430938485287375	-0.0344443639168962	0.0437340588150318
0	1	4121696	rs7520322	A	C	0.468096173889509	0.360988901850127	0.0257332702615202	0.0281705166027168
0	1	4124260	rs6672716	T	C	0.298710048776644	0.464222321262883	0.0226302017025277	0.0309192959325724
0	1	4132018	rs9628649	T	C	0.354982766992671	0.469667707601727	0.0212169374590797	0.0293448905263416
0	1	4136869	rs117282266	T	C	0.0876832484586143	0.461561328966171	0.0367172472881643	0.049868705367194
0	1	4145615	rs10915421	C	T	0.525680423573132	0.460205681301088	0.0208994704293519	0.0282995777253678
0	1	4152206	rs4654410	T	C	0.807983629154004	0.443703446172833	0.0271476424272722	0.0354428972187687
0	1	4155841	rs56329102	G	A	0.285909766536194	0.90784677049819	0.00358010379910706	0.0309283050057583
0	1	4156118	rs16840731	G	C	0.286347238106406	0.903212481171746	0.00375410367699982	0.0308714949605846
0	1	4160903	rs76952475	T	C	0.165481624805502	0.978223490308191	-0.00103309194704133	0.0378474685390634
0	1	4162248	rs76163269	C	T	0.0756566342122183	0.826446116300236	0.0115874633306431	0.0528476154073759
0	1	4162415	rs12130437	G	A	0.28692862470372	0.86957516800062	-0.0051107219416181	0.0311253346011185
0	1	4166004	rs10399650	C	A	0.565061710276486	0.563798540899987	0.0162891363585225	0.0282205359625978
0	1	4168653	rs10799201	C	T	0.120917112853942	0.681551145260228	-0.017754836541328	0.0432678206061195
0	1	4169553	rs12080309	C	T	0.288778564745726	0.670105880966829	-0.0131854784143988	0.0309516313283412
0	1	4170178	rs12032575	A	G	0.0781569462550074	0.90843420136267	0.00601703942153066	0.052315814100061
0	1	4171343	rs6702575	C	T	0.563356041151901	0.689423868896705	0.0112567197806327	0.0281673583266635
0	1	4171786	rs10492944	T	C	0.0772538570202952	0.734618815268968	0.0178830848711343	0.0527543394789178
0	1	4174116	rs10915434	C	T	0.286457306394025	0.719245317837569	-0.0111632129792584	0.0310548523245785
0	1	4183006	rs10915437	G	A	0.259735820413949	0.847715400598108	-0.00613341275781539	0.0319391656321424
0	1	4183258	rs10915438	A	G	0.197640746783563	0.331865322828811	0.0342066797022916	0.0352514071284742
0	1	4187821	rs57905980	A	G	0.102847304802259	0.321651587834321	0.045980104605462	0.0463944246006958
0	1	4187952	rs4654487	C	T	0.508227522412489	0.496252551638369	0.0189383757445175	0.0278342655095756
0	1	4190685	rs4282783	G	T	0.58399273444754	0.842410512443276	0.00563006978354889	0.0283186893061622
0	1	4192707	rs10915442	G	A	0.603256097479782	0.0515843976583391	0.0559580932039495	0.0287467881852317
0	1	4192854	rs80160005	A	G	0.105933470941211	0.486969260682118	-0.0318869851642534	0.0458714920462265
0	1	4197256	rs6663939	T	C	0.429212399860676	0.672425774557361	0.0118585065261511	0.0280461544193881
0	1	4197418	rs4408122	T	C	0.526478002918721	0.191794212718648	0.036415693707569	0.0278985524136999
0	1	4197642	rs10915445	A	G	0.428430358224437	0.661337617862127	0.0122954408804323	0.0280674807783246
0	1	4201815	rs4654492	T	C	0.352544795601996	0.453614784447114	0.0218433971287467	0.029147759573053
0	1	4203563	rs12096127	T	C	0.784925436699228	0.785801033699082	-0.00929600674110873	0.0342057726006945
0	1	4207343	rs6680278	T	C	0.260528650504051	0.265394758025097	0.0357016217254693	0.032055885202874
0	1	4210455	rs9426473	A	G	0.172560225975584	0.745299281300368	0.0120982367261657	0.0372432416689168
0	1	4227248	rs16840872	T	C	0.247758569360814	0.0913324020341745	-0.054849008171697	0.0324855827340339
0	1	4230463	rs10915459	C	T	0.0982851626617058	0.526096391261755	-0.0297031703497403	0.0468521893926627
0	1	4236982	rs4233262	T	C	0.761469721028969	0.63693935740728	-0.015637382614754	0.0331312839333794
0	1	4239028	rs4654418	A	G	0.348851696066307	0.637176524592931	-0.0139109153678257	0.0294941396179939
0	1	4251398	rs35392680	A	C	0.326418927535516	0.75717543496028	-0.0092142323840314	0.0298009995637804
0	1	4263677	rs6687268	T	C	0.291785629975607	0.244487398270412	0.0361442981466613	0.031055975271153
0	1	4267089	rs16840901	C	T	0.312169710517137	0.736016692715638	-0.0101693387154877	0.0301641807738636
0	1	4267889	rs10915471	G	T	0.410758173976715	0.436175958843389	-0.0223164451396835	0.0286598096396196
0	1	4269638	rs6426404;rs567086010	A	G	0.588721474600983	0.517557730801515	0.0185551089848626	0.0286736027074741
0	1	4271526	rs12022636	A	C	0.344473942732099	0.359939630246658	-0.0270220859860846	0.0295168460437837
0	1	4281160	rs10799216	A	G	0.574943537084366	0.553692713290799	0.0166889550496387	0.0281795791896644
0	1	4284659	rs903540	C	T	0.709372150669902	0.746623291539173	-0.00993405912408047	0.0307465572378062
0	1	4284919	rs7528938	T	C	0.472626864210626	0.488753279477893	0.0193491865553625	0.0279494139496623
0	1	4288803	rs10915480	G	A	0.405490814818214	0.131553513843903	-0.0428492490855804	0.0284145468177898
0	1	4291842	rs7541544	C	T	0.427097051153542	0.0788676468373506	-0.0497183551620271	0.0282925592855553
0	1	4291953	rs7534461	G	C	0.343222831213548	0.00806583902611444	-0.0777764581545651	0.0293573473837095
0	1	4292038	rs7534558	T	C	0.341871443397214	0.00633428737146113	-0.0803088840033232	0.0294176530613716
0	1	4312205	rs1908490	T	C	0.213744467570439	0.762358134038397	-0.0102892869163073	0.0340270405100919
0	1	4312527	rs16841005	A	G	0.108139628164996	0.18579599851678	0.0603647167078505	0.0456230641144755
0	1	4315204	rs966321	T	G	0.323050392782211	0.468964099049435	0.0215676005532884	0.0297826929732487
0	1	4316544	rs16841037	A	C	0.089751831948348	0.452411227593473	0.0369438676202514	0.0491666323447511
0	1	4325589	rs9286982	C	A	0.591917434578824	0.855718127265433	0.00516610457671831	0.0284121240071446
0	1	4330287	rs6677984	G	A	0.248771260281159	0.69182683040132	0.0127568436099511	0.0321836010296502
0	1	4341843	rs1390136	T	C	0.372925153389806	0.755109341407934	0.00902124672032438	0.0289226464782619
0	1	4353287	rs16838562	G	A	0.122783089770355	0.0970293775875859	0.0714172334584901	0.0430372336905439
0	1	4355593	rs2029490	G	A	0.584764583904273	0.625806055347765	0.01383996262557	0.0283816147329327
0	1	4358008	rs58506471	A	G	0.18763174846641	0.989787990371387	0.000454720030273407	0.0355272075788347
0	1	4358349	rs35559925	T	C	0.0837305941178786	0.11644711487069	0.0800702363361767	0.0510046190955701
0	1	4364472	rs1106307	G	A	0.806502838415829	0.342985379443404	0.0335712029096764	0.035402091229173
0	1	4365471	rs351625	T	G	0.235464476140919	0.143515449256902	0.0486931088689041	0.0332870511610746
0	1	4367980	rs2934983	A	G	0.628625338441369	0.675149509891017	0.0121521321921568	0.0289963934063824
0	1	4368942	rs351618	C	T	0.79974891095586	0.680055703503212	0.0144644961665966	0.0350750436404848
0	1	4368951	rs351617	T	C	0.672425474244238	0.725332505245586	0.010469267475391	0.0297980199166136
0	1	4370074	rs1495239	T	C	0.427246501219195	0.15675703106826	0.0404308421358848	0.0285515823279967
0	1	4370489	rs12073612	A	G	0.0837004830917874	0.859617738913039	-0.00887982334021568	0.0502079821844327
0	1	4371863	rs351614	T	C	0.208659369498411	0.584687568316038	-0.0188307157745173	0.0344537512471612
0	1	4372470	rs716214	G	A	0.151939747222831	0.777856052146551	-0.0110083605943314	0.0390209568815215
0	1	4379095	rs59704180	A	G	0.0799138155528172	0.894506735289787	-0.00682616371834153	0.0514778932277825
0	1	4379687	rs12408012	G	A	0.547683839825673	0.777608014039057	0.00794451261206836	0.0281283851329052
0	1	4380344	rs2411741	A	C	0.899370828564408	0.174391353522303	0.0631413928381279	0.0464880664933113
0	1	4381016	rs2130618	C	G	0.138890919602914	0.588976321602948	-0.0218275804871526	0.0403975010549233
0	1	4382979	rs13375925	T	C	0.168914650008761	0.393283527834158	-0.0317513968512576	0.0371936533570907
0	1	4384296	rs351607	G	A	0.166596251009121	0.720866730169976	-0.0134312243159797	0.0375908178447553
0	1	4384773	rs351608	G	T	0.165384354110181	0.744833969304913	-0.0122978557070386	0.0377862303531914
0	1	4390211	rs501284	T	C	0.472984714977803	0.6202981792826	0.0138656463743384	0.0279872194047208
0	1	4390289	rs625079	C	T	0.530535941450218	0.882712594627428	0.00413728259543877	0.0280434029740179
0	1	4391391	rs76664831	G	A	0.123732657417289	0.701400642637303	-0.0164088538123954	0.0427948655884991
0	1	4395812	rs579387	C	A	0.332083458253443	0.311709368219135	0.0299686502947726	0.0296237771963414
0	1	4397736	rs588224	G	A	0.330990704454891	0.305204600054231	0.0304145133098259	0.0296629676540725
0	1	4400529	rs1108770	G	C	0.454935930328943	0.565461861800397	0.0161545969718062	0.028107278418286
0	1	4400887	rs12046047	C	A	0.257172992009153	0.586691688451598	0.0173139982223161	0.0318484880723343
0	1	4401563	rs488256	A	G	0.198159175139934	0.928489490419587	0.00316531521875391	0.0352699205685198
0	1	4401778	rs903539	T	C	0.256911606313835	0.581163939802668	0.0175760516857518	0.0318588326926406
0	1	4403047	rs601798	G	A	0.197916102742716	0.937186356158984	0.00277926421848551	0.0352668414257579
0	1	4414716	rs596133	A	C	0.45737175438395	0.583604772376761	0.0154355130600874	0.0281604736289213
0	1	4417946	rs1531329	C	T	0.356533518932857	0.277529286920968	0.0317639681763064	0.0292516512913386
0	1	4418164	rs1531328	A	G	0.352043187738365	0.200832031769332	0.0372913093871829	0.0291524047823787
0	1	4423030	rs79426491	T	C	0.163267646942335	0.805693238635416	0.00932013183732356	0.0378889046228785
0	1	4424115	rs16838812	G	A	0.213744722957433	0.0938741929537846	-0.057021290686394	0.0340363419759662
0	1	4425847	rs12405082	G	A	0.213188617187252	0.0689666300801713	-0.0619514506678358	0.0340647453392399
0	1	4425876	rs12404603	T	C	0.122376960110986	0.238678686769882	-0.0499487909588814	0.0423907047619378
0	1	4427083	rs12023786	A	G	0.0964545308450816	0.527133301604948	0.0297791157586525	0.0470899362285752
0	1	4431264	rs572439	C	A	0.658504178394408	0.460154654052158	-0.0218458053818078	0.0295776275375338
0	1	4431571	rs12028738	A	G	0.2603914030907	0.350958244977067	0.0295566662973041	0.0316882655873426
0	1	4431704	rs12031615	T	C	0.369389730200174	0.572052045188938	0.01637032544675	0.0289723899264951
0	1	4435641	rs74728654	A	G	0.162475469187297	0.58973252791487	0.0205808391274068	0.0381675363524491
0	1	4440749	rs589870	T	C	0.0806660368548199	0.301607886884777	0.0535948578319681	0.0518831558491769
0	1	4444706	rs349413	A	C	0.787429064756237	0.0259359339402278	0.0758755256587349	0.0340681383425356
0	1	4445873	rs72632733	T	C	0.108605403492528	0.769157170337409	-0.013164062419901	0.0448554351331729
0	1	4448702	rs747778	T	C	0.298432827399424	0.0407570163387302	0.0628233029819123	0.0307055251642464
0	1	4448818	rs747776	C	T	0.569934111825337	0.0471108914075588	0.0561463692857891	0.0282810231207497
0	1	4449129	rs1109046	C	T	0.567336691633049	0.033426031515059	0.0604066064158752	0.028400864832381
0	1	4449883	rs12041175	C	T	0.460268426461014	0.0314012831407899	0.0607634194926754	0.0282364442022052
0	1	4451081	rs12042157	C	T	0.461472428007077	0.0275420555619357	0.0621089778112742	0.0281833365074019
0	1	4455415	rs349415	C	G	0.189290287543359	0.661285973986293	0.0156396944622769	0.0356957873957996
0	1	4458068	rs349417	C	T	0.650733894860801	0.00589647242377227	0.0803863707597177	0.02919442510498
0	1	4459317	rs78531899	A	C	0.107903017717853	0.706533521393946	-0.0169226341837319	0.0449453574047245
0	1	4459689	rs6679220	C	T	0.135716618846694	0.483045995680343	-0.0284710744647714	0.040591091105907
0	1	4460965	rs56081339	A	G	0.1356171678329	0.486463851493281	-0.0282439662051823	0.04058367199036
0	1	4462460	rs349400	G	T	0.652050808337856	0.00511750303910547	0.0818019979334948	0.0292197703374204
0	1	4463585	rs349401	G	T	0.543435299287668	0.00540274520063814	0.0781216889573559	0.0280812709624587
0	1	4464125	rs12144027	T	C	0.107894815766884	0.691790790390745	-0.0178231151353866	0.0449595012450714
0	1	4466908	rs577114	C	T	0.0799802464894576	0.27004766424858	0.0576260552381739	0.0522470729282822
0	1	4469868	rs733308	G	T	0.126259138579635	0.612295346368598	-0.0212127507704442	0.0418562788176732
0	1	4471733	rs505933	G	A	0.775970192318673	0.00130456201235561	0.107169854561135	0.0333345913701433
0	1	4472448	rs4654533	G	C	0.587439587630095	0.0446277905756708	0.057186758629299	0.0284773924045007
0	1	4475184	rs349405	C	A	0.776318640567807	0.00252909905111397	0.100750078036449	0.0333627424348368
0	1	4477911	rs349409	T	C	0.775887746633653	0.00156839762143486	0.105438966679968	0.0333485994125669
0	1	4488779	rs12029910	G	A	0.451627407228835	0.00391989102663531	0.0815094336947107	0.0282573668847773
0	1	4488831	rs6667927	T	C	0.185721870946064	0.128503201336043	-0.0543083644228997	0.0357284600117958
0	1	4489398	rs6678792	C	T	0.267494826992499	0.522197286682014	-0.0201916325236549	0.0315512978316183
0	1	4489529	rs10915533	A	G	0.186658865865692	0.154517400196134	-0.0507164403331416	0.0356216059510172
0	1	4496329	rs1762813	T	C	0.893527403274365	0.328558818447526	0.0440324265103014	0.0450680509376362
0	1	4497217	rs1674879	T	C	0.137623976328874	0.0316190669908781	-0.0864206716896084	0.0402107455835649
0	1	4502705	rs780575	T	G	0.217746559978971	0.108840901423283	-0.0540123669872836	0.033685625482402
0	1	4504332	rs780584	A	G	0.250181579313436	0.0941482531748716	-0.0537476425930667	0.0321090362146489
0	1	4504927	rs780586	T	C	0.12315247512983	0.0197867015755903	-0.0984656635330759	0.0422532652109775
0	1	4507763	rs780594	C	T	0.848989993493544	0.163142023582217	0.054465906149778	0.0390553719731936
0	1	4509379	rs2054270	A	C	0.627914167463065	0.0525682221538535	0.0559576896717391	0.0288672189126651
0	1	4510840	rs705685	T	C	0.170269058082001	0.0527750891065799	-0.0716306578547197	0.0369848506180952
0	1	4519912	rs608210	G	A	0.75309099756438	0.353376661797041	0.0302610984511462	0.0326068486424006
0	1	4525604	rs4654545	C	T	0.779649580289448	0.783038540698384	0.00938488395628992	0.0340820517345392
0	1	4534661	rs11812066	T	A	0.131838235294118	0.135618889795953	0.0626799279219958	0.0420020553070157
0	1	4541444	rs16839089	A	G	0.117452926314376	0.287625024698199	-0.0459836330438363	0.0432442766157607
0	1	4549380	rs705690	A	G	0.574259380958298	0.399770540732252	-0.0238150551634887	0.0282828685514376
0	1	4549402	rs780606	G	A	0.47286616239519	0.963975151913766	-0.00126520596843031	0.0280124760959275
0	1	4552802	rs1878052	A	G	0.463030552903394	0.851533346304601	0.00521197799061063	0.0278473640112232
0	1	4558792	rs10915548	A	G	0.496837564852643	0.652229966901617	0.0124780633471912	0.0276880237507819
0	1	4558933	rs609506	C	T	0.864134890558151	0.990693330672675	0.000479859726262361	0.0411386685631547
0	1	4566065	rs4654440	G	A	0.867295824100156	0.856381552879645	0.00747550684886345	0.0413052063950575
0	1	4572023	rs10915549	A	G	0.51506934516252	0.587316912321418	0.0150452646951741	0.0277215427076498
0	1	4573989	rs1710421	T	C	0.88630524412576	0.814618346050062	-0.010352536901737	0.0441524969712772
0	1	4581585	rs608203	C	T	0.344008086690511	0.872201607133956	-0.00470329141251797	0.0292379394199446
0	1	4582199	rs10489135	C	T	0.306874927485787	0.850202151195057	0.00568333752967007	0.0300927799487767
0	1	4583973	rs76210017	G	A	0.162600349429182	0.0587535589538087	0.0718437176469433	0.0380118871587879
0	1	4587969	rs241237	T	C	0.34515721200225	0.711515047799584	-0.0108165774695492	0.0292480559792388
0	1	4594603	rs537398	C	T	0.46811360249494	0.0654046582064818	-0.0511403535629838	0.027756227729524
0	1	4596288	rs10915554	A	G	0.452208431330711	0.0419203101994382	-0.0564882355433503	0.027767756484633
0	1	4596534	rs12084169	T	C	0.434657258273593	0.0328798948008059	-0.0594245724866572	0.0278524810451089
0	1	4600491	rs543653	G	T	0.435348094547278	0.0426473670329322	-0.0564683140799377	0.0278560509641015
0	1	4606292	rs80089004	G	A	0.195436773880318	0.00366178635303629	0.103220406536949	0.0355207697339137
0	1	4608204	rs241220	A	G	0.351319849883685	0.277107119598439	-0.0312916130534084	0.0287913460507415
0	1	4610733	rs16839272	C	A	0.096439208862595	0.531136022522987	-0.0294200811123929	0.0469764629900451
0	1	4611241	rs241248	A	G	0.0963970793945716	0.499804754160364	-0.0317684077101757	0.0470784669554717
0	1	4612752	rs12117466	T	C	0.331119487274711	0.106426338753718	-0.0474255021194592	0.0293753449922893
0	1	4614822	rs241257	T	C	0.150511778845111	0.0366082285416697	-0.0811599997075275	0.0388305559460667
0	1	4616102	rs241261	C	T	0.455519420715228	0.0954615111126967	-0.0464782967747742	0.0278769524150992
0	1	4618251	rs6685798	A	G	0.124842997272041	0.966316846896138	0.00179442312141081	0.0424935603944978
0	1	4619038	rs241264	T	C	0.419703680693736	0.38619441618695	-0.0243266646168634	0.0280733500780963
0	1	4619669	rs59595338	A	G	0.252818370585885	0.504408313787194	-0.0211761393750033	0.0317212417533105
0	1	4621464	rs6698529	A	G	0.337075389696432	0.207861893005232	0.0370061693968927	0.0293824172490135
0	1	4627077	rs241273	C	A	0.126572656637727	0.705914401956023	-0.0157880860229701	0.0418395010725521
0	1	4629186	rs241277	C	A	0.148014220599013	0.215834108913046	-0.0484859807554143	0.0391748386767235
0	1	4630232	rs76191495	A	G	0.119367685179175	0.77769236757048	-0.0120957306176167	0.0428428996552714
0	1	4632528	rs241211	G	A	0.314277197462086	0.7509913866148	-0.00953301144421552	0.0300410897387933
0	1	4632560	rs980092	G	A	0.528529805168444	0.270482188905343	0.0308191024584715	0.0279677153589203
0	1	4632828	rs171317	A	C	0.826870959949912	0.476087172734039	0.0262172191168104	0.0367904213105939
0	1	4633554	rs6673089	A	G	0.582036610692304	0.159680009751225	0.0397188131092026	0.0282465265147732
0	1	4633607	rs241209	A	G	0.308130056287815	0.507035299980583	-0.0199202935570072	0.0300248111720803
0	1	4635556	chr1:4635556.C.CC	CC	C	0.88989437549095	0.15986552634989	0.0621158848222246	0.0441941127301662
0	1	4641742	rs241225	A	G	0.720467623229637	0.78568116846772	-0.00849176307838875	0.0312285490569291
0	1	4642477	rs184781	T	C	0.766458977000615	0.798229909266024	-0.00841295717249041	0.0329095728941877
0	1	4644085	rs588347	T	C	0.591091462855045	0.541297270832842	-0.017407039697712	0.0284963085331409
0	1	4646572	rs4654446	T	C	0.298266155295459	0.379924118774177	0.0269469153124325	0.0306899850440406
0	1	4647646	rs2674014	T	C	0.763706892515377	0.769904019252625	-0.00957203673776921	0.0327248620734316
0	1	4649157	rs546397	G	A	0.290360576923077	0.182443270781633	-0.0407957947690518	0.0305983034027404
0	1	4658538	rs12567277	T	C	0.452470185045949	0.134099823559342	0.041860878829102	0.0279421118283255
0	1	4665232	rs164781	A	G	0.354676046484705	0.0351835934719514	-0.0612277224613452	0.0290696930737252
0	1	4665269	rs241243	G	A	0.284726383857468	0.0710977847084475	-0.0556023681737106	0.0308071555813776
0	1	4666819	rs151716	G	A	0.359430660458909	0.0426318166749039	-0.0590032274995697	0.0291043500715838
0	1	4677535	rs4403602	G	C	0.281065763702882	0.216320287883702	0.0384974696264017	0.0311374465073808
0	1	4678123	rs7555011	C	T	0.700973991236314	0.482729652865153	-0.0214385791708995	0.0305428089047896
0	1	4679563	rs12145928	C	G	0.243958583779438	0.246943210346903	0.0377286269104592	0.0325863111733009
0	1	4682273	rs6668199	C	T	0.474705290214148	0.0292997208013262	-0.0613930997814392	0.0281693344926345
0	1	4685648	rs875808	A	G	0.283888827795474	0.192789515556717	0.0402527623918619	0.0309072879790037
0	1	4697300	rs2101195	T	C	0.656702121197333	0.364421084406413	-0.0267751128689501	0.0295214007148711
0	1	4698446	rs12122716	T	C	0.101385176982788	0.365442776412286	0.0418372146039137	0.0462267863051847
0	1	4698677	rs76059212	A	G	0.0598419454649568	0.931025364503572	0.00511285237561446	0.0590706706222559
0	1	4700731	rs61265167	A	G	0.254434589800443	0.525967265681476	0.0203293832203414	0.032056474776233
0	1	4701258	rs10915575	C	T	0.278954447215918	0.792580809513802	0.00818943705088189	0.0311431883105134
0	1	4706317	rs12741248	A	G	0.513744758965191	0.943961866533131	-0.00197982126460358	0.0281659803170866
0	1	4706755	rs12125737	T	C	0.284900954490253	0.727647627508224	0.0107771729977984	0.0309460865917942
0	1	4708162	rs4654454	C	T	0.404782519727018	0.860004602273605	-0.00505954377753268	0.0286873752121037
0	1	4721793	rs12406838	A	G	0.288972182461293	0.794907750824516	0.00798268072826676	0.030709351998296
0	1	4722951	rs7517517	T	C	0.150239771737529	0.213356269399416	0.0487628128505655	0.0391861353704898
0	1	4723818	rs12083131	A	G	0.150399118533983	0.205767249357719	0.0495428371459091	0.0391553096775272
0	1	4727243	rs6663166	G	A	0.805966482178322	0.146763119809133	0.0514304996206515	0.0354433967784458
0	1	4731677	rs10799255	G	A	0.394787364593005	0.488448640083503	0.0198149108499918	0.0286020917111575
0	1	4737531	rs16839450	T	C	0.256438799652968	0.486623722246337	-0.0223084406868146	0.0320666937902446
0	1	4738058	rs2071990	T	C	0.277762572144146	0.78288524084371	0.00861333216330937	0.0312574387159819
0	1	4738355	rs2071991	G	A	0.322852605376985	0.673733207208863	0.0125828433720088	0.0298858624603684
0	1	4746636	rs10915587	T	C	0.569484649863506	0.998037142609326	-6.95554582881757e-05	0.0282736639825828
0	1	4763401	rs6681520	T	C	0.506341379432396	0.896459166440142	0.0036044295312377	0.0276974961990458
0	1	4773266	rs2071999	C	A	0.64553265671957	0.864005777284785	0.00502744727462712	0.0293526876537576
0	1	4776974	rs3753696	A	G	0.12936451748982	0.973734902037447	-0.00136691630027697	0.041516860147256
0	1	4783142	rs12566272	A	G	0.151472478563237	0.367360099059322	0.0352024186555008	0.0390517791567901
0	1	4784556	rs3820252	T	C	0.155196402072532	0.554132223840193	0.0222599554315064	0.0376280052065913
0	1	4784884	rs3820253	A	G	0.531556272856495	0.908835121430098	-0.00323069910737601	0.0282137465598941
0	1	4799200	rs3753702	T	C	0.0676033098184708	0.215344997448753	0.0697526973185181	0.0562975151051672
0	1	4803834	rs393976	A	G	0.0970740981915256	0.677079832700154	0.0197652848235283	0.0474612209778383
0	1	4805106	rs414176	C	A	0.092614489143971	0.996057017790155	0.000238884013647725	0.0483393229724866
0	1	4805434	rs371605	G	A	0.281338410615396	0.190039813097284	0.0410267184835176	0.0313070802696345
0	1	4806381	rs368808	G	A	0.141736635372344	0.282230969848755	0.0436621236178139	0.0406037987633057
0	1	4806550	rs11586743	A	G	0.0788083132126954	0.106175838026548	0.0854420397105102	0.0528848854362679
0	1	4813115	rs380239	G	A	0.106386557953581	0.584695228642059	0.0250000988752603	0.045742539283144
0	1	4813141	chr1:4813141.C.T	T	C	0.106357766537472	0.570666823858461	0.0259231244231261	0.0457141761397563
0	1	4819803	rs368420	C	T	0.221069557051286	0.753486124668917	0.010668443918014	0.03397096266129
0	1	4826104	rs2802716	A	C	0.0681077576101882	0.158454735339554	0.0790645632711239	0.0560627173360842
0	1	4826660	rs2743980	A	G	0.388043904590752	0.802953741776786	-0.00718702374928728	0.028802676578557
0	1	4828606	rs7518471	T	C	0.0880445352409257	0.595525164840151	-0.0263323699505993	0.0496044915494493
0	1	4833747	rs12029492	A	G	0.296132827735819	0.641579198868982	-0.0142719392231667	0.0306599054158094
0	1	4836121	rs394594	G	A	0.424574589818964	0.924610008101223	-0.00269381117157135	0.0284672654340961
0	1	4848808	rs12133924	G	A	0.122118446892869	0.64327331934886	0.019847799743047	0.0428560603068899
0	1	4852747	rs7520826	G	A	0.106080466736916	0.842766077035645	0.00905137070624911	0.0456318119145782
0	1	4853688	rs932350	C	T	0.15453474982335	0.278802986263082	0.0423733868762889	0.0391254918148383
0	1	4859488	rs17345273	A	G	0.0669024597509348	0.162324775250107	0.0793632810603031	0.0567977853613399
0	1	4861767	rs11588395	T	C	0.0667257192299373	0.158397384875063	0.0802143180234234	0.0568701434087276
0	1	4871384	rs59103994	T	C	0.101571795390309	0.895977599255583	-0.00606975840590868	0.046424655899036
0	1	4871671	rs1118009	G	A	0.259754786208902	0.289469585320023	0.0340616739553419	0.0321553164381275
0	1	4878871	rs1120120	T	C	0.707920376385198	0.649178609893061	0.0141062941558637	0.0310094158184026
0	1	4880480	rs10915616	T	C	0.134405552552249	0.0264784844193203	0.0924654470568039	0.0416675978266326
0	1	4885457	rs7516549	A	G	0.100395116879999	0.58439047302826	-0.0255309829626033	0.0466760157898979
0	1	4889588	rs10915622	A	C	0.474820413220539	0.309487046176135	-0.0282464332046707	0.0277934293556571
0	1	4889912	rs12028290	A	C	0.0685495680324366	0.241764751408326	0.0657832262163326	0.0561967764008839
0	1	4897567	rs12118185	A	G	0.159489854986235	0.213327967939607	-0.047803832342361	0.0384131169527117
0	1	4898833	rs7522386	G	A	0.453364215453258	0.796110608524846	-0.00732390053188015	0.0283450298069437
0	1	4901142	rs12124406	G	C	0.266232929477332	0.964941277009631	0.00139874119587211	0.0318230290068796
0	1	4906783	rs10915626	A	G	0.469673906553938	0.488880669109256	-0.0194825376974249	0.028150285839975
0	1	4911403	rs11803979	A	G	0.361352940651757	0.779618387660432	-0.00817939402294374	0.0292312914605149
0	1	4913873	rs10915628	C	T	0.846660315247279	0.799756238003659	0.00979537325499088	0.0386157583083751
0	1	4916906	rs1535734	G	A	0.482268287470942	0.575532575751166	0.0156831629252767	0.0280095445523072
0	1	4927798	rs10915644	T	C	0.376569843922871	0.301118036002361	0.0299320095915219	0.0289466993720792
0	1	4928868	rs12567053	T	C	0.108211625478594	0.430048777301398	-0.0355466014149931	0.0450465500173694
0	1	4930181	rs1886112	C	T	0.470223449154009	0.684605244464534	0.0114353065640882	0.0281528164794965
0	1	4931354	rs11588518	G	A	0.631202675032434	0.404797302863371	0.0243200531410193	0.029192794916228
0	1	4932444	rs10915647	G	T	0.482981101251207	0.251072461238127	0.0322149570216303	0.0280679617309954
0	1	4932655	rs12044914	A	C	0.149555104870591	0.592159253601429	-0.0209264043939621	0.0390629617074924
0	1	4932777	rs12044980	G	C	0.1359844261434	0.745451320792796	-0.013181523687917	0.0406031422922448
0	1	4938053	rs10753390	C	T	0.851938211402769	0.774806415833692	-0.0112468896167396	0.0393119200251347
0	1	4938987	rs12410393	C	A	0.0862199935445511	0.667131154231132	-0.0213153328173695	0.0495603236610325
0	1	4940715	rs7539101	T	C	0.432853014982204	0.628060935659575	0.0135922925637707	0.0280567053737064
0	1	4941735	rs4654462	G	C	0.21137601517559	0.846990341311692	-0.00658137866211779	0.0341074870062473
0	1	4951910	rs1544061	G	A	0.34137854548286	0.922012519127247	-0.00286729415843553	0.0292882979711342
0	1	4953528	rs16839786	T	G	0.401828401291495	0.623053602272949	-0.0140958080057573	0.0286775733413232
0	1	4955158	rs16839789	T	C	0.376876125027251	0.237053976482566	-0.0343264927307271	0.0290316320311141
0	1	4955862	rs6426446	T	C	0.469531295424153	0.6112589864054	-0.0142937694273809	0.0281219983804184
0	1	4956070	rs6426447	C	T	0.825601728096852	0.397099521849695	-0.031269815323633	0.0369264831502097
0	1	4958102	rs4654620	C	T	0.907105875833234	0.316574316465191	-0.0479977165254306	0.0479247559016959
0	1	4959786	rs2031246	G	A	0.871839361337836	0.0646878949107409	-0.0773715779511071	0.0418811322163426
0	1	4963569	rs72634122	T	C	0.146110784269568	0.904738029551126	-0.00472037109775312	0.0394421797690732
0	1	4965152	rs17345545	C	A	0.181929522312372	0.568532386605664	0.0207967209281097	0.0364717658798216
0	1	4965631	rs4654468	C	T	0.37645987167716	0.623427366363534	0.0140815962795088	0.0286794980377393
0	1	4967739	rs7520488	C	G	0.367058261948454	0.423392570058803	-0.0233234008761829	0.0291342441599437
0	1	4968528	rs6678459	T	C	0.342040322590391	0.830170589156646	-0.00626544596953896	0.0292118825800941
0	1	4970122	rs10915666	A	G	0.513744917451606	0.365186045714585	-0.0252103338253597	0.0278404977669531
0	1	4970486	rs6675549	A	G	0.368552011334347	0.522707231746812	-0.018638249503139	0.0291597231346719
0	1	4971006	rs60530383	G	A	0.144175526211508	0.887620524870992	-0.0056517643536542	0.0399938805068701
0	1	4982386	rs6698453	A	G	0.176537351447941	0.377531767601301	-0.0321759288614253	0.036461908918514
0	1	4984882	rs2093765	G	A	0.631395738072986	0.169188690179485	-0.03987722086853	0.0290055098214148
0	1	4986470	rs2411956	T	G	0.38304391588984	0.223481432592707	-0.0352762115736322	0.0289785193551475
0	1	4988031	rs61271613	A	G	0.169862453373534	0.448765373067941	-0.0280685024334432	0.037055354436433
0	1	4988262	rs11584727	A	G	0.451828700801115	0.616977721733976	-0.0141703241159138	0.0283328131611263
0	1	4988881	rs6667349	G	A	0.169910502188887	0.528163928849259	-0.0234223905831422	0.037130583153955
0	1	4995026	rs12049256	C	T	0.470398089881797	0.573079756643833	0.0158322839631642	0.0280952566719088
0	1	4996185	rs10915683	G	A	0.470129819164361	0.52807729087452	0.0177291181726472	0.0280993632054182
0	1	4996226	rs4654470	G	A	0.145510575144913	0.343419891299875	-0.0373066111201199	0.0393766559255315
0	1	4996275	rs12045266	T	G	0.329117884846539	0.252635629198021	0.0339884536907826	0.0297109377760091
0	1	4996661	rs12037632	C	T	0.184564458834721	0.703080657862567	0.013714823748988	0.0359813098620786
0	1	4997363	rs9426467	G	A	0.434114257194936	0.128627032335097	-0.042949383708831	0.028264757230562
0	1	4998385	rs9426468	G	A	0.573649427532299	0.0570075685356349	-0.0538505552231799	0.02829395845906
0	1	5003504	rs9286971	A	G	0.289773303038258	0.417677185052639	0.0249754834200629	0.0308165181073229
0	1	5005775	rs7534281	C	T	0.319892601509651	0.323308037291335	0.0295551785750977	0.0299237564785354
0	1	5011402	rs9426490	G	A	0.540365822756842	0.85258561749831	-0.0052171814619212	0.0280764752648633
0	1	5012101	rs7544541	A	G	0.288384743444547	0.492585615705585	0.021151431911085	0.0308239060691599
0	1	5012301	rs10915298	A	G	0.243925211405511	0.197281952513925	-0.0420265574365972	0.0325955519606963
0	1	5012697	rs12022487	T	G	0.209195126196693	0.398073112886913	-0.028902742236362	0.0342016937007868
0	1	5016062	rs76400676	T	G	0.0267235915938999	0.490281662172639	-0.0593649461071295	0.0860535008204598
0	1	5018318	rs9426470	A	C	0.472817505782091	0.852865910363954	0.00518651144913695	0.0279652106980726
0	1	5021200	rs10799145	G	T	0.335413407562051	0.800186598047255	0.00746695627645177	0.0295013455255139
0	1	5023321	rs12754637	A	G	0.394511567572621	0.926902287632356	-0.0026238989850975	0.0286005578004301
0	1	5023430	rs6702660	G	A	0.729256754507435	0.926221009194752	0.00292140663340339	0.031548524278638
0	1	5023599	rs12741441	T	A	0.347946090467248	0.985607760738571	0.000526531267362832	0.0291885354417117
0	1	5031379	rs10799149	A	G	0.38334586173486	0.445362528752508	0.0217686476677417	0.0285240144580919
0	1	5031561	rs7518523	G	A	0.143158683761017	0.9019658781526	-0.00492327020032589	0.0399686361486989
0	1	5036174	rs6689050	C	G	0.353177814618419	0.761177683756323	-0.00888179435085307	0.0292227113252062
0	1	5036549	rs11581023	A	G	0.103953898977006	0.695101285438578	-0.0179968484953103	0.0459171559429412
0	1	5036622	rs12122541	G	A	0.0391275966338155	0.917534237631462	-0.0074311220945921	0.0717703978083754
0	1	5037812	rs6666330	G	A	0.352041252704011	0.788506587713126	0.00784651181732949	0.0292507001534153
0	1	5038051	rs12739724	A	G	0.0884313273204015	0.391692241871732	-0.0421205433052938	0.0491745023129687
0	1	5038624	rs12564764	A	G	0.3677626843033	0.495500383490173	0.0198988934303259	0.0291949593918536
0	1	5045030	rs1106586	A	G	0.80100388263498	0.560707013440912	0.0202515109441047	0.0348088703836863
0	1	5047010	rs79254893	T	C	0.0782521856820011	0.368117616960703	-0.0466568805514545	0.0518406933213833
0	1	5047163	rs7365286	T	C	0.155802988930227	0.156620219727489	-0.0542329909052711	0.038285789224533
0	1	5048109	rs716671	T	G	0.354652159595372	0.820330551530737	-0.00668133158174262	0.0294176474104036
0	1	5051232	rs12725971	G	A	0.35673184287935	0.934405606393958	-0.00241475410608182	0.0293397338077759
0	1	5051710	rs6683624	T	C	0.443377702937199	0.459757244922858	0.0208694900687967	0.0282307540709905
0	1	5068245	rs10799151	G	A	0.360015120077611	0.773495144240736	0.00849921121162742	0.0295310290700896
0	1	5070407	rs10915312	G	A	0.171651386714598	0.144140038425155	-0.0541990584927443	0.0371087617695958
0	1	5073092	rs9286975	A	G	0.626403027064085	0.75181338312223	0.00914864170816448	0.028928586533848
0	1	5077552	rs12047764	C	T	0.143916332134432	0.00499591486595548	-0.111013557480493	0.0395446421935482
0	1	5078939	rs10915316	C	T	0.299095864542117	0.000363066152949234	-0.108606530088511	0.0304597941547843
0	1	5079962	rs79751215	G	A	0.119309581280544	0.183102783867832	0.0577265929035483	0.0433623047295072
0	1	5081173	rs898337	A	G	0.525659670080664	0.131048728056165	-0.0425097574183729	0.0281525447602485
0	1	5083573	rs76601146	G	A	0.227474563859968	0.0543298313538244	0.0650308125152818	0.033796329242227
0	1	5088062	rs1459765	T	C	0.130732615572962	0.00915057623922458	-0.106395645501954	0.0408212847499013
0	1	5090997	rs9439507	G	A	0.398257832767479	0.445916307990467	-0.0216536625927253	0.0284079033901152
0	1	5091827	rs4949164	G	A	0.28004979563855	0.0284337905587309	-0.0680171404721354	0.0310403544558079
0	1	5094435	rs6693990	A	G	0.128706858357562	3.4322589262679e-05	-0.171469726046909	0.041390714640662
0	1	5124235	rs10799158	G	A	0.180979410683537	0.0559238558154912	0.0699418535555513	0.036587575485783
0	1	5124859	rs1563792	A	G	0.307436368663582	0.162261736393766	-0.0421948331004235	0.0301929726993118
0	1	5127449	rs6682478	T	C	0.105105638395537	0.000165527101315566	-0.169298182160996	0.0449479590626251
0	1	5127543	rs6603832	G	A	0.286649156413616	0.294021154590346	-0.0323015107736085	0.030782660341569
0	1	5136644	rs922123	C	T	0.396693500279402	0.0254556191545435	-0.0641289445395264	0.0287005209287561
0	1	5137666	rs10915336	A	G	0.268840815448889	0.39493426865945	0.0269112277298918	0.0316340987881937
0	1	5138107	rs117944101	A	G	0.102522008192609	0.370737720381654	0.0416539879029627	0.0465359665649101
0	1	5139200	rs56186517	T	C	0.12414670534653	0.756466469725938	-0.0130794592997308	0.0421748998269906
0	1	5141293	rs3128687	T	G	0.571680674821336	0.166924710712781	-0.0392152841746797	0.0283726060665053
0	1	5141640	rs3128689	A	C	0.69440292745291	0.0389615708709885	0.06296067267902	0.0304954473258554
0	1	5141902	rs11579881	T	C	0.523427351929893	0.0737750315406557	0.0506409898087728	0.0283226053807032
0	1	5142552	rs10915341	G	T	0.677247436063472	0.0623951915466772	0.0559973696343882	0.0300499393981273
0	1	5142629	rs12029437	G	C	0.657220743983188	0.0255516468747224	0.0660199958073935	0.0295661475190989
0	1	5142784	rs12047111	G	A	0.68643663661578	0.0217324753156239	0.0689999344244306	0.0300651825500848
0	1	5142818	rs2334263	C	T	0.662090407258475	0.0140066257082385	0.0728202273784319	0.0296367353096325
0	1	5145463	rs12120144	T	G	0.192490316363776	0.252285298676122	-0.0406763502690426	0.0355308999692916
0	1	5152159	rs12121092	T	G	0.627617700479353	0.577495587574942	0.0161653561457783	0.0290197552723852
0	1	5152362	rs12033342	A	C	0.181886569241475	0.532049237130172	0.0225429415700302	0.0360755817943361
0	1	5156245	rs3101225	C	A	0.131562927737429	0.380341090298594	-0.0363123097301016	0.0413924933228832
0	1	5158225	rs4949171	T	C	0.806332753753585	0.431713695043836	-0.0277631747193737	0.0353103109874902
0	1	5168663	rs10733013	T	C	0.800373699654429	0.578521942770135	-0.0194713477024237	0.0350490921214005
0	1	5170712	rs7513590	G	A	0.0936348697583776	0.0103518262107424	0.124803295996539	0.0486780796385088
0	1	5171959	rs66868114	A	G	0.192740398999176	0.682711545361649	0.0145361081233389	0.0355609700463078
0	1	5179530	rs10799170	C	A	0.881493101645708	0.524968731805743	-0.0277510803413946	0.0436540240233511
0	1	5180066	rs115200516	A	G	0.0850717506036123	0.142105721581037	0.0749704433976624	0.0510699762695195
0	1	5183812	rs4949166	T	C	0.122238480238271	0.0625951341376721	-0.0791186230809815	0.0424899165670391
0	1	5183873	rs4313443	T	C	0.771303599424334	0.513314269471168	0.0217605097813574	0.0332889449336428
0	1	5190166	rs12083573	G	A	0.236119673908773	0.323615498239937	-0.0325797446443293	0.0330070083613087
0	1	5192365	rs77348721	C	T	0.0851094642333568	0.200381821210441	0.0653342052955357	0.0510238317039714
0	1	5193026	rs10492923	G	A	0.374699267829378	0.375521168232899	0.0255691000766609	0.0288532056303282
0	1	5194204	rs16840020	T	C	0.464897624197263	0.257410161780887	-0.0316273650004444	0.0279262042930649
0	1	5199158	rs79979050	T	C	0.157403451570758	0.295796546267332	0.0404933671617117	0.0387314713787476
0	1	5200882	rs11576612	G	C	0.150311674826458	0.0454125778310567	-0.0781180355047418	0.0390431524877909
0	1	5202617	rs79753066	C	T	0.159421280263488	0.40694907613972	0.0319135439713819	0.0384836897351756
0	1	5209244	rs12025231	T	C	0.340480026992085	0.594547866848162	0.015663985498585	0.029429353549301
0	1	5209245	rs75570639	A	G	0.164131431222454	0.247338650552998	0.0439466020297022	0.0379885611204461
0	1	5209712	rs189391360	T	G	0.164234687109921	0.264966056617985	0.0423434605063728	0.0379853892999168
0	1	5210124	rs12121369	A	C	0.326149101851498	0.653231344189938	-0.013330621114405	0.0296712282553455
0	1	5211338	rs12027352	T	C	0.501194108413936	0.538823919683652	-0.0171505853492238	0.0279056244647274
0	1	5211545	rs4314925	A	G	0.82794845743447	0.186193244057733	-0.0493159187129911	0.0373061496425129
0	1	5222075	rs6668830	G	C	0.164076246334311	0.337012113511903	-0.0362400134736153	0.0377466465984161
0	1	5222596	rs10915365	T	C	0.474178261218876	0.756850276440568	0.00865676034138571	0.0279593453628149
0	1	5223182	rs12026730	A	G	0.362964768813652	0.844046550066201	0.00573404542419451	0.0291482380927559
0	1	5228983	rs61542310	A	C	0.390878164390252	0.093574200676654	0.0484122520212325	0.0288711594848595
0	1	5230746	rs4076635	A	G	0.267876283872657	0.192874873297925	-0.0413361662441857	0.0317452464972876
0	1	5233631	rs4609478	A	G	0.402040004943445	0.208619185767611	0.0360438628304172	0.0286660435011113
0	1	5239931	rs6603818	T	C	0.762880227365002	0.513190882832618	0.0212803034082033	0.0325447978896975
0	1	5243848	rs4641339	A	G	0.376226136968437	0.132255781429833	0.0433573819392075	0.0288038066071642
0	1	5243935	rs9439542	A	G	0.22182809833353	0.714638042311648	-0.0121808527998846	0.0333143135443956
0	1	5244220	rs12033926	G	A	0.376718416598124	0.141541395908233	0.0423591670112261	0.0288142863901978
0	1	5247006	rs16840108	C	T	0.0854858236214994	0.268611823194232	-0.0547391973820636	0.0494810880780517
0	1	5247355	rs10492931	A	G	0.395453072207683	0.239554727860103	-0.0336002495067359	0.0285691998266679
0	1	5250497	rs10915375	G	A	0.183245237427656	0.489813133914219	-0.0249785129827113	0.0361689741600564
0	1	5251088	rs11583754	G	A	0.268848448298001	0.175352769367592	-0.0424072410733906	0.0312921601453088
0	1	5251569	rs17375504	T	G	0.0849653287647367	0.566418874469235	-0.028961464633905	0.0505141635671229
0	1	5255304	rs2722780	T	G	0.220846475185758	0.692707606268115	-0.0134254920299118	0.0339728211225888
0	1	5258556	rs2722782	C	T	0.787167906823766	0.45411933253507	0.0253026718036081	0.0338015617983097
0	1	5262901	rs2679218	C	T	0.210512277850989	0.778741160070757	-0.00968788943918201	0.0344813960823628
0	1	5264228	rs2722786	G	A	0.782433745002546	0.521577229653155	0.0216049074505451	0.033709418831878
0	1	5264697	rs12043987	G	A	0.153465817957609	0.317383725744068	0.0387061301342102	0.0387119866180009
0	1	5267850	rs6603821	A	G	0.610327404727996	0.541987644183386	-0.0175707230232249	0.0288134363497392
0	1	5276014	rs59234006	A	C	0.153345403235753	0.6829651390284	0.0158666828616374	0.0388489093531978
0	1	5277437	rs10915385	T	C	0.232199109456932	0.86017009719552	0.00580652532659729	0.0329620972657337
0	1	5277746	rs4565728	T	G	0.283974510325825	0.583374363678385	-0.0169670711151052	0.0309356989069953
0	1	5281117	rs7549461	A	C	0.237323384012426	0.874588936571078	0.00514310662330067	0.0325858917110361
0	1	5281236	rs16840186	A	G	0.0919195082347483	0.667182109166263	-0.02064459194705	0.0480086019988128
0	1	5281421	rs7511995	C	T	0.764352117231309	0.618301247816987	-0.0164919656073165	0.0330991586065579
0	1	5283239	rs10753355	C	T	0.764742718129162	0.57341909007014	-0.0186353184495105	0.0330986691843508
0	1	5284813	rs7524247	C	T	0.392468338826697	0.85059665066805	0.00538202684523523	0.0285735130987187
0	1	5284844	rs7552988	A	G	0.758408972756139	0.833862597249763	-0.0068972639576687	0.0328832202815236
0	1	5296277	rs76065129	T	G	0.136956941927207	0.527898665237525	0.0257982682199644	0.0408706820351016
0	1	5296844	rs2353169	C	T	0.236281596932686	0.537294693511335	0.0203905435990846	0.0330527529355191
0	1	5297845	rs473104	G	A	0.483144913948485	0.455366927045197	0.0208764041858124	0.0279658050148366
0	1	5298490	rs12026938	A	G	0.155653928387847	0.777675905898743	0.010844775931797	0.0384091156323687
0	1	5299059	rs551536	C	T	0.565699319799292	0.56083110176091	0.0163073671602423	0.02803844113484
0	1	5300124	rs663142	T	G	0.482616173269498	0.415745192937283	0.0227277170995371	0.0279270312607797
0	1	5302004	rs10915389	C	G	0.248322649834493	0.438077865089414	0.025081779013371	0.032345092039458
0	1	5302315	rs12125575	A	G	0.133494653018062	0.711288985797482	0.015257526769527	0.0412225770110761
0	1	5302528	rs12066405	G	A	0.574665615687529	0.7359176812332	0.0094673325702426	0.0280709610178886
0	1	5308304	rs572111	G	A	0.370542964578838	0.115655724549928	0.0457053619391034	0.0290511406868513
0	1	5309255	rs7534404	A	G	0.243289915456432	0.602054112940869	0.0169984093871359	0.0325984200281033
0	1	5310292	rs4465223	C	T	0.791450525862125	0.229077019791251	0.0414528722511815	0.0344653694813741
0	1	5310609	rs6686714	T	G	0.417988872389961	0.445269407075087	-0.0215946054650415	0.0282901732484927
0	1	5312165	rs4475768	G	T	0.166473254600927	0.613564899610887	-0.0189699711938145	0.0375649415802737
0	1	5312308	rs670971	A	G	0.0944482404584697	0.159517261099942	-0.0669818181172653	0.0476163800604852
0	1	5312366	rs494046	C	T	0.334699007987037	0.366139651495292	-0.0267258680797652	0.0295729116113392
0	1	5317486	rs76220290	T	C	0.0971539256938933	0.205710227802163	0.060214786561635	0.0475837122635357
0	1	5319728	rs521758	A	C	0.220353444676409	0.761755437180616	-0.0101856994396778	0.0335966111292279
0	1	5324231	rs499416	C	T	0.298793764965587	0.876016838189453	-0.00472455394909191	0.0302816169518843
0	1	5325924	rs648378	A	G	0.29686246092281	0.929176707036064	-0.00268922565623197	0.0302565696069167
0	1	5326050	rs536995	C	T	0.59861208724873	0.323134190568306	-0.0280932109619856	0.0284333394200206
0	1	5326334	rs646542	A	C	0.265237238406335	0.831593059257471	-0.00667463782333921	0.0313865967610128
0	1	5327281	rs479689	C	T	0.598571184946431	0.271588538572159	-0.0312593365734306	0.0284327855995104
0	1	5327828	rs619423	C	T	0.265964007846569	0.753651175519238	-0.00980870304338988	0.0312549626121943
0	1	5330286	rs494138	T	C	0.297196838274256	0.838531246367375	-0.00617685991994854	0.0303125223950826
0	1	5330728	rs4847580	A	G	0.299098114302292	0.376613782565623	-0.0270177577591584	0.0305577955694587
0	1	5335977	rs541414	C	A	0.600481003663846	0.30780722503077	-0.0289830379556188	0.0284193699580042
0	1	5343098	rs12094921	C	T	0.301362171529239	0.294397089658619	-0.0319416226095498	0.0304634056586422
0	1	5344728	rs622315	T	G	0.6217746716275	0.556485086671874	-0.0168824402005744	0.0287081992059521
0	1	5344881	rs623106	T	C	0.620711460818832	0.567688044742978	-0.01640383734541	0.028705149718781
0	1	5346924	rs561303	C	A	0.179398775562072	0.525799957242611	0.0230858599667595	0.0363883240097333
0	1	5347439	rs565941	G	A	0.232197351671072	0.470167965624075	-0.0238059542586718	0.0329628406074534
0	1	5347540	rs4847574	T	C	0.281824927510503	0.718926562714826	0.0112151005537894	0.0311622510019703
0	1	5347627	rs478357	C	T	0.505971153686148	0.186324578892891	-0.0371384503413637	0.0281026080327921
0	1	5347979	rs678476	A	C	0.481165521393625	0.40951938770479	-0.0231721869419192	0.028096364165045
0	1	5348270	rs4417082	G	A	0.239827085474231	0.919622783233503	0.00328959083933853	0.0325996126648337
0	1	5353894	rs10753360	T	C	0.427556359765556	0.814418875089559	-0.00666696526418361	0.0284027872502913
0	1	5354844	rs912988	T	C	0.176436901653612	0.232294975312303	0.043784267921395	0.0366558754224914
0	1	5355175	rs4030898	A	G	0.428416724213698	0.829176306696824	-0.00612591744505073	0.0283925252908281
0	1	5356424	rs12127626	A	C	0.24364477492383	0.190634355292295	-0.0427808080614606	0.0326894247728183
0	1	5356607	rs10799191	A	C	0.257690317913782	0.184570946752275	-0.042552121593986	0.0320709550953162
0	1	5357171	rs9439550	C	A	0.362050771760939	0.544224928780949	-0.0177119350644041	0.0292065776048712
0	1	5364634	rs9439519	T	C	0.634484392624087	0.931212274978767	0.00251038166994046	0.0290823709752265
0	1	5365555	rs76535383	T	C	0.104890364950097	0.481802699473541	0.032140059393313	0.0456920389308527
0	1	5368769	rs9439523	G	A	0.571766972893692	0.886041202373983	0.00406230003692503	0.0283452017641008
0	1	5370012	rs4847572	A	T	0.571772014514011	0.847435370095681	0.00545059409000508	0.028330708897673
0	1	5377544	rs2031582	G	A	0.575414450344993	0.458821636681698	0.0210664808586003	0.0284379123103339
0	1	5378416	rs2148210	G	A	0.72471102041443	0.127009825991858	-0.0480072889196023	0.031459557048383
0	1	5381412	rs9439566	C	T	0.646144952115122	0.995791703427463	-0.000155960815503082	0.0295697196440541
0	1	5384082	rs10157507	G	A	0.584502090654344	0.749346450040262	0.00918638667924664	0.0287522722405549
0	1	5384158	rs1570964	G	A	0.749214014698827	0.664833030962811	0.0140907455448413	0.0325233464552087
0	1	5384377	rs61763318	T	C	0.0621848714817849	0.658356121802139	-0.0256324457481917	0.057967837921563
0	1	5385613	rs16840531	A	G	0.0622085902190777	0.728521168911639	-0.020121351128943	0.0579710027846934
0	1	5391497	rs9439531	T	G	0.646309186371893	0.961360374896157	0.0014322495464737	0.0295635096998183
0	1	5395799	rs12065434	T	C	0.102646687312532	0.654381812478244	0.020695940033221	0.0462289801413142
0	1	5410542	rs4129058	T	C	0.369397824862	0.471236124784853	-0.0207830874221412	0.0288465987506632
0	1	5421533	rs7364349	A	G	0.24111264405778	0.231717082761188	-0.0388548113046258	0.0324887290335227
0	1	5424374	rs6681674	C	T	0.128445789839944	0.702313420025397	0.0160063091446349	0.0418794652761645
0	1	5463937	rs11801490	G	A	0.115506273265364	0.274494614174113	-0.0475482608681387	0.0435116655801351
0	1	5467532	rs34900182	T	C	0.123336770501218	0.927899800359116	-0.00383564251959732	0.0423886294945824
0	1	5473808	rs7366321	C	T	0.18682922883598	0.354811465685534	0.0333190485754686	0.036009033245231
0	1	5476788	rs7417543	G	A	0.452567675403216	0.423294114459233	0.0226021625470752	0.0282273201041161
0	1	5482386	rs11260657	A	G	0.174060736077129	0.925464911957106	0.00345284119656207	0.0369081923664032
0	1	5485177	rs3922826	G	T	0.181336815895713	0.085703812528237	0.0626234981574448	0.036440599268389
0	1	5486898	rs6603840	C	A	0.642957414405355	0.965474078524631	0.00126911938658318	0.0293198443925518
0	1	5489136	rs35608111	T	C	0.315432792822357	0.894712417822426	-0.00401453681111065	0.0303341663954627
0	1	5491477	chr1:5491477.G.A	A	G	0.197933201856522	0.0607467552619698	-0.0656610697197561	0.0350129956628179
0	1	5493392	rs12724170	C	G	0.30630248612397	0.883067024978019	0.00448106746822613	0.030466385811144
0	1	5524582	rs12079662	A	G	0.122387647118238	0.677587179476719	0.0177948991155425	0.0428011103828753
0	1	5527459	rs6603841	C	T	0.592353462103315	0.0206132985442208	0.0660972569869713	0.0285518134692949
0	1	5532101	rs12566922	G	T	0.408059644042637	0.0232895603094508	-0.0647106270373639	0.0285238356693161
0	1	5533601	rs7414322	C	T	0.598347157106298	0.029396998728955	0.0624212167176454	0.0286582815433317
0	1	5534441	rs7415896	G	A	0.598502779061071	0.0210115299168129	0.0660639708045407	0.0286266672097783
0	1	5534948	rs7366606	G	T	0.326664415479039	0.343504866539573	0.0284935722338097	0.0300799011021587
0	1	5540807	rs1004125	C	A	0.823942859014009	0.267675400929412	0.0406810333501876	0.0367014328955451
0	1	5541205	rs2012852	A	C	0.520466924728565	0.940854526550481	-0.00209276083488884	0.0282058912398864
0	1	5542439	rs9729575	G	A	0.56254207756205	0.33866255733243	-0.0269001976066886	0.0281144258778225
0	1	5542669	rs10796404	A	G	0.28010643216254	0.571756830786489	-0.0173831563909476	0.0307412926610492
0	1	5545279	rs17028069	T	C	0.15106519847126	0.749431739397049	-0.0126001703526852	0.039450889509503
0	1	5545452	rs9729637	T	G	0.428641587857751	0.48669055973023	-0.0195478145183919	0.0281028129382479
0	1	5547562	rs12045091	C	T	0.18874547851439	0.803253365298693	0.00900563449784015	0.0361470475988296
0	1	5549525	rs11260698	T	C	0.585845188644728	0.304112627579084	-0.0291118018570596	0.0283284089047098
0	1	5555529	rs2071957	C	T	0.864887922705314	0.480041159539769	0.0290388008100662	0.0411176799576826
0	1	5563399	rs9659669	A	G	0.428333434104946	0.190354058589584	0.0371007747734829	0.0283313141473845
0	1	5572076	rs10796398	A	G	0.426918996795886	0.302433172634592	-0.0289842509364169	0.0281064968600804
0	1	5575158	rs878141	A	G	0.884512761735073	0.276808901053709	-0.047772993422109	0.0439285494188332
0	1	5592422	rs10737109	A	G	0.944319127910361	0.542595917437079	-0.0370612469739778	0.0608666838971894
0	1	5592799	rs9787199	C	T	0.944382429340095	0.455238690495528	-0.0455643555199518	0.0610201569783911
0	1	5603850	rs7515958	G	A	0.350216169143506	0.507357269070622	0.0193052398587117	0.0291198408796959
0	1	5612956	rs1418632	T	C	0.529180536076424	0.248740044088674	-0.0322065522982316	0.0279227765694296
0	1	5617579	rs75786431	T	C	0.0661545424476923	0.535131956655823	0.0349648026280796	0.0563774626960638
0	1	5618182	rs11260644	T	C	0.386510573847389	0.606051765799004	0.0147046400445433	0.0285129775410798
0	1	5624529	rs6687987	C	T	0.0660007259259351	0.5774717179723	0.0314830136304353	0.0565141927137111
0	1	5631545	rs4845837	T	A	0.372207526835986	0.325854272196165	0.0285345703517508	0.0290428610724037
0	1	5634851	rs10796403	C	T	0.359233264737378	0.0707632507382743	-0.0526032630776678	0.0291109266560391
0	1	5635316	rs7522344	C	A	0.357062665166774	0.0492450428618144	-0.0573149473582548	0.02914619788211
0	1	5636732	rs1775403	A	G	0.618333042041473	0.158071516419812	-0.0405682593416877	0.028739462006413
0	1	5638673	rs12080410	G	C	0.271508351287416	0.701281159208267	0.0121229397940434	0.0316037667888565
0	1	5638751	rs1695639	C	G	0.613983344711108	0.0692636970191902	-0.0525527029969367	0.0289276286381031
0	1	5641785	rs34374334	C	T	0.549278070840209	0.28483633833328	-0.0299205803605408	0.0279757623041183
0	1	5642511	rs1818038	A	G	0.57801470393485	0.0996891150830118	-0.0467507663427678	0.0283963961052963
0	1	5643543	rs61762122	A	G	0.138387909346453	0.778302158135427	0.0114276308980828	0.040590834242382
0	1	5643758	rs1695645	T	C	0.734409297245644	0.0498756903766018	-0.062433382304281	0.0318370590329771
0	1	5646104	rs76037289	T	G	0.126575061609115	0.420537512428611	0.033813209864537	0.041978483901086
0	1	5646202	rs12036552	A	G	0.311797710574372	0.802275963679915	-0.00753987258788248	0.030110990972674
0	1	5647810	rs12041102	T	C	0.309821293313943	0.694417724585211	-0.0118464353436177	0.0301538069906841
0	1	5656069	rs13376100	T	C	0.125289693097583	0.417008562049532	-0.0343931343080376	0.0423758032628902
0	1	5658267	rs10907201	G	A	0.265585098164812	0.151715710700378	0.045468445308526	0.0317185380996315
0	1	5659587	rs950601	T	G	0.202269120333145	0.604631629679464	0.0181751123282802	0.0351039267784892
0	1	5671757	rs707583	C	A	0.450187410777038	0.327788004917243	0.027237418676606	0.0278336411496959
0	1	5675044	rs11260662	T	G	0.10894502923202	0.925261834149627	0.00417864022551394	0.044544698302093
0	1	5676334	rs2011457	T	A	0.371279242872903	0.689788732243324	0.0114779744716819	0.0287566343350452
0	1	5679441	rs9439603	G	A	0.238441479900391	0.0475797115627249	0.0649142151090152	0.0327667019294807
0	1	5680372	rs9329417	C	T	0.284537692868871	0.0611755026753168	0.0577444908852537	0.030842711504364
0	1	5680572	rs10157819	G	A	0.125619055352551	0.593879677717805	0.0224744091712163	0.0421482886545894
0	1	5680991	rs9439606	G	C	0.158817368734238	0.074416474535638	0.0679717749348701	0.0380998256055971
0	1	5681063	rs35683655;rs35683655;rs1695620	T	C	0.881777290312597	0.432537446461559	0.0342218230083335	0.0436026247885054
0	1	5682755	rs1775398	C	T	0.30270796431705	0.767069088154839	-0.00896273959521639	0.030257975283024
0	1	5684110	rs2173541	T	C	0.434785370933684	0.541410779873086	0.0170838173475562	0.0279750263247251
0	1	5684788	rs12145625	A	G	0.275832580147398	0.586252884465893	-0.0169670582864076	0.0311737396199075
0	1	5686915	rs4845793	G	A	0.839334145068708	0.286991099750504	0.0405458562169502	0.0380803253199525
0	1	5689408	rs11578045	A	G	0.309538916260858	0.835901717488771	-0.00623035932223819	0.0300782335126421
0	1	5689610	rs770682	T	C	0.538876002552853	0.25146707776378	0.0319873128889865	0.0278928331367383
0	1	5689702	rs770683	G	A	0.933544599914733	0.267617142428631	0.061812008	0.0557584915674831
0	1	5690136	rs6663290	T	C	0.377303899619125	0.421580047358491	-0.0231474611934931	0.028801728839215
0	1	5692156	rs4845808	T	C	0.229655833239286	0.889114808066703	0.00460652006250292	0.0330395592434289
0	1	5694969	rs6669927	C	T	0.584372695134668	0.431906490888856	-0.0223155063566825	0.0283936344116252
0	1	5696625	rs6666290	A	C	0.230018238386439	0.961249453639153	0.00160456375126667	0.0330254216475733
0	1	5706244	rs11260670	A	C	0.602871282133765	0.533416558954335	-0.0177178413117323	0.0284487272162314
0	1	5709691	rs707585	T	G	0.599047144706329	0.254848708873703	0.0323588193521378	0.028418555558081
0	1	5717948	rs1763321	T	C	0.575620938931135	0.62188818756115	0.0138880584699448	0.028160446995947
0	1	5718016	rs1695629	C	A	0.575864474624108	0.638297757567936	0.0132525114778354	0.0281920254714734
0	1	5718398	rs771072	G	A	0.861855169628375	0.742235785233398	0.0133056753516272	0.040455812660394
0	1	5719342	rs771073	T	C	0.283909987595453	0.657680626043554	-0.0137452361835455	0.0310193818998329
0	1	5724660	rs17028587	C	T	0.102233925152043	0.566296820479197	-0.0263631757055311	0.0459678095909933
0	1	5725898	rs1775412	A	C	0.60725566827839	0.968370819354032	0.00113331139274245	0.0285816688165165
0	1	5732473	rs771071	A	G	0.348843459994025	0.822657051813197	-0.00656893548288903	0.029308747008734
0	1	5738500	rs10492948	A	G	0.115708756501087	0.261445896707966	-0.048732738611302	0.0433959012746119
0	1	5739515	rs34972674	C	CA	0.271118298300048	0.350831831357211	-0.0291834737480585	0.0312799490203329
0	1	5739638	rs811284	G	T	0.154493749617882	0.957543581753736	-0.00205064132948823	0.0385195596419797
0	1	5742158	rs707595	G	A	0.923284447329272	0.670276065783169	0.0225192875824997	0.0528908385662007
0	1	5748611	rs1278832	C	T	0.865639756442085	0.695504373653475	-0.0159924630401477	0.0408600327340944
0	1	5750013	rs2649069	A	G	0.565648605011945	0.222959924251885	-0.0345860585963512	0.0283795820095942
0	1	5750125	rs2649070	T	C	0.540316606236187	0.264135792912701	-0.0314452791975358	0.028159887708012
0	1	5750582	rs770710	T	A	0.306580597189802	0.634180469980079	-0.0144089428767569	0.0302803612747442
0	1	5751020	rs770711	T	C	0.138537972628161	0.336249851669224	0.0391173718993076	0.0406794026903726
0	1	5751779	rs2842268	T	C	0.53256436646897	0.183964619091479	-0.037607951515032	0.0283054606039367
0	1	5751990	rs11581150	T	C	0.105052564416829	0.0678354884056197	-0.08244971341974	0.045150758346284
0	1	5753350	rs2649071	A	G	0.530500768723171	0.321299827188603	-0.0280555666449221	0.0282878008159005
0	1	5754088	rs2649072	A	G	0.415647713445194	0.847663825994066	-0.00552238224092201	0.0287474255369068
0	1	5758772	rs7521197	C	T	0.117754801993714	0.166366534323948	-0.0597048149920625	0.0431401396654222
0	1	5770265	rs873982	A	C	0.460888685727817	0.652212285616742	0.0127807965589629	0.0283582258815876
0	1	5771817	rs770695	C	G	0.26992384158371	0.922994552119297	-0.00305867778732441	0.0316429123189377
0	1	5777920	rs904532	A	G	0.225868908643299	0.295648398147302	0.0349231890997976	0.0333934105579816
0	1	5782769	rs2649086	C	T	0.579684545482626	0.540141857613815	0.0174424063064336	0.0284728196705056
0	1	5795008	rs17028719	G	A	0.091857692855481	0.888121000769555	0.00684392651596667	0.0486481310142783
0	1	5799271	rs57866012	T	C	0.0912838573461469	0.889932567727256	0.00677837541350584	0.0489804047694878
0	1	5799631	rs2649063	G	A	0.147870450349829	0.426979536425781	0.031285517877167	0.0393840177731175
0	1	5800904	rs2133496	A	G	0.0495410449027459	0.375114593336418	0.0573978035543807	0.0647148745791448
0	1	5801086	rs2173540	G	A	0.147338863187162	0.385038721905705	0.0342915585883429	0.0394768520971856
0	1	5820307	rs74426861	G	A	0.130451903523967	0.340155818182906	0.0397139102284821	0.041635059176062
0	1	5835569	rs77306643	A	G	0.172578759222131	0.744186675326726	-0.012051337306053	0.0369317018798469
0	1	5836317	rs11260693	G	A	0.195622528140656	0.873387694673557	-0.00562212895325062	0.035280110214065
0	1	5847239	rs58269693	T	C	0.240390534946169	0.835868901338705	-0.00679242539816	0.0327850624754184
0	1	5861497	rs28479388	A	G	0.894084207346766	0.898918095955521	0.00580732652164534	0.0457168369133233
0	1	5876249	rs1890190	T	G	0.889023088654335	0.499660648319112	0.0301065604480541	0.0446007396239205
0	1	5903233	rs525289	T	C	0.911634784261816	0.20578524225984	0.0623510939476619	0.0492800456562462
0	1	5904718	rs1624858	T	C	0.875918888309078	0.507068512421569	0.0283169508930954	0.0426839885569398
0	1	5912321	rs1287618	G	T	0.784519163840987	0.755808454541754	-0.0106993630032479	0.0344042362944371
0	1	5913621	rs548726	C	T	0.875220860155931	0.739193921330514	0.0141565626312231	0.0425222886777361
0	1	5929772	rs1287630	A	G	0.283358898034809	0.268951398416525	0.0343757685638011	0.0310957684230002
0	1	5931205	rs11121790	G	A	0.0984489747178075	0.710284802770952	-0.0174758124655358	0.0470445588899725
0	1	5932517	rs472651	T	C	0.177845499983538	0.240151278549988	0.0432347759786654	0.036807810048012
0	1	5956909	rs12058375	A	C	0.238444024092599	0.663723784637001	0.0143086063737727	0.0329101653442897
0	1	5957342	rs12139627	A	G	0.0768490394684813	0.520603523686706	-0.034015982916554	0.052950138780364
0	1	5957589	rs7519953	G	A	0.117248972216333	0.860580259800624	0.00767702343533542	0.0437099595065585
0	1	5961870	rs2134551	A	G	0.811572946859903	0.446512182791468	-0.0273305267834556	0.0359025192140666
0	1	5971455	rs6694744	G	A	0.852381696847099	0.45306250214401	-0.0297748803071174	0.0396829531472138
0	1	5973775	rs11120772	A	G	0.732859518221189	0.44831534429884	-0.0240941994996627	0.0317770436264131
0	1	5977982	rs7549818	G	A	0.818936941044854	0.211882649148213	-0.0456140688387067	0.0365378670287504
0	1	5982044	rs7549324	A	G	0.731832133553946	0.44904253608559	-0.0240351226201157	0.0317499793305595
0	1	5983190	rs11120786	A	G	0.0768910768941116	0.471826202080476	-0.0377584034289589	0.0524778770839701
0	1	6007446	rs551207	T	C	0.67512904024461	0.240301193666762	-0.0353187112944743	0.0300780785448731
0	1	6011757	rs6662680	C	T	0.830790478421453	0.463916066245961	-0.0274474341188013	0.0374753122274094
0	1	6080378	rs10399600	G	T	0.580367766668139	0.0641597978486276	0.0528337404307008	0.028542304094057
0	1	6088364	rs11121065	A	G	0.313290821256039	0.0889037364107129	-0.0512264890154536	0.030111812884529
0	1	6105109	rs3789559	T	C	0.350137667013779	0.293025981266417	-0.030899186562251	0.0293856326338436
0	1	6137403	rs3789543	T	G	0.37560003173076	0.702535352275454	-0.0110086225136735	0.0288259104672935
0	1	6141325	rs3789541	A	G	0.292129173981365	0.3875679830572	-0.0265875119141551	0.0307712925648612
0	1	6158562	rs2229002	G	A	0.313758662942525	0.371495856796739	0.0270932588649871	0.0303166831213597
0	1	6165419	rs1883768	T	C	0.429992772587269	0.629518166117428	0.0135773996564696	0.0281452214285835
0	1	6175507	rs6670822	C	G	0.291470424495477	0.248728255656415	-0.0356400270813723	0.0308987969922053
0	1	6182321	rs2843495	G	A	0.171502490174033	0.907155156174264	0.00432789588190221	0.0371086728427544
0	1	6187086	rs6703057	T	C	0.400263877141545	0.551527883120087	0.0170457978193544	0.0286256824498334
0	1	6198745	rs2785585	A	T	0.754206692974312	0.0638527493017054	-0.0607755800273865	0.032794821363758
0	1	6202245	rs2273032	A	G	0.38044568289539	0.726803946165093	0.0100909663013292	0.0288824845574717
0	1	6247066	rs4908863	T	C	0.178371893433904	0.731479002388462	0.0126704866927528	0.036923100689067
0	1	6258794	rs3789524	G	A	0.3446120323472	0.410707444989812	-0.0238843822540207	0.0290334918701434
0	1	6281667	rs14281	C	A	0.0755929977596866	0.651702821359604	-0.023770461092642	0.0526596665667577
0	1	6366471	rs7543514	C	T	0.187170807894759	0.921101621355474	-0.00356851118109991	0.0360287692920966
0	1	6376222	rs3789491	C	T	0.148245787180514	0.606709476909441	-0.0202675238853475	0.0393715311267036
0	1	6437542	rs6675376	C	G	0.21203841365819	0.814782668891634	0.00801850342191147	0.0342289881604268
0	1	6465054	rs17026985	A	G	0.157295244033013	0.351933831814675	-0.0357343594050927	0.0383891685549142
0	1	6473294	rs7529205	G	A	0.21337575901209	0.742519898159897	-0.0112222693338874	0.0341602684475653
0	1	6501796	rs10864548	C	T	0.198455351061762	0.662248823754827	-0.015354378531074	0.0351511249869941
0	1	6550376	rs2986742	C	T	0.29646147421968	0.414267813636329	-0.0250183441750801	0.0306444783633053
0	1	6579607	rs1556035	T	C	0.857383855254001	0.910571142334182	0.00448644108126036	0.0399440396093996
0	1	6580397	rs12046229	T	C	0.135164621131832	0.84175907854545	-0.00814475167088613	0.0407963929169156
0	1	6581877	rs7540913	A	G	0.840744577663901	0.972786727429704	-0.00129934505804427	0.0380889992566061
0	1	6601607	rs4908915	C	T	0.851598967260653	0.75529767496469	0.0122505771396272	0.0393072971334625
0	1	6606991	rs76310280	T	C	0.11692530388994	0.244338915131307	0.0512067218501856	0.0439840934761003
0	1	6615695	rs925744	T	C	0.843348699425482	0.702533923755231	0.0146890402552601	0.0384628343382127
0	1	6620545	rs12565181	A	G	0.149544220349935	0.730178340639373	-0.0135109438361455	0.0391748386767235
0	1	6623499	rs4908563	T	C	0.393378676802918	0.552573161688644	-0.0170281193647144	0.0286712731922345
0	1	6624575	rs117192896	A	G	0.021151606439172	0.934858885993241	-0.00801889119749632	0.0981105881156861
0	1	6626276	rs76948507	A	C	0.0213878964367911	0.724118057390208	0.0342661022142206	0.0970819758012392
0	1	6626615	rs12080675	A	C	0.852411366006256	0.798940257928567	0.0100367855527396	0.0394033878623859
0	1	6627148	rs11586033	G	A	0.978827203189088	0.778659666366345	-0.0275151663213577	0.0978956971405007
0	1	6627694	rs57065667	A	G	0.15460796109148	0.749897701477087	-0.0122814585245794	0.0385271341685701
0	1	6629274	rs4908930	G	A	0.694462717617934	0.169301895534794	0.0416827917357152	0.0303268793392803
0	1	6629994	rs12043532	G	T	0.0287234421065691	0.695248913356792	0.0329898451745732	0.0842132116610726
0	1	6630622	rs12082471	C	G	0.433924096786735	0.874652640202707	0.00448243407454012	0.0284145310633042
0	1	6631431	rs11587438	T	C	0.828916820140187	0.271502175298881	0.0408909781808077	0.0371868080970125
0	1	6631615	rs12760552	T	C	0.828617265695544	0.254318422610973	0.0423812329091104	0.0371790344952229
0	1	6632951	rs12041318	C	T	0.141947027463339	0.164818396710504	-0.0553428397262458	0.0398423031186366
0	1	6633230	rs12132145	A	G	0.40503070362971	0.552947166663743	0.0170020148799701	0.028654292481269
0	1	6635306	rs34160967	A	G	0.389077697320135	0.387600499740815	0.02498881183841	0.0289230042968221
0	1	6638064	rs11122100	C	T	0.143672476128673	0.16506908935054	-0.0549423540561989	0.0395774641963752
0	1	6638556	rs80277780	T	C	0.0141914495843763	0.487002833398903	-0.08211973142904	0.11814365443631
0	1	6681744	rs3747994	T	C	0.588764741602965	0.804883130326301	0.00697277290986849	0.0282261444831928
0	1	6683240	rs14057	A	G	0.381400141329931	0.618387406122166	0.0144311575499342	0.0289702519171162
0	1	6685851	rs12127219	A	C	0.589103303601201	0.847861825200293	0.0054138665596572	0.0282196662776144
0	1	6701978	rs200448	C	T	0.395877765966288	0.762357775484678	0.00870517743995138	0.0287882889270412
0	1	6715390	rs6577584	G	T	0.187524635841655	0.889685992752162	-0.00497290358072479	0.0358532659483596
0	1	6724249	rs2039363	A	G	0.178727569696156	0.937349006556584	-0.00287352764218015	0.0365578344503948
0	1	6732568	rs3789572	T	G	0.41838432126256	0.542889003772662	0.0173701680016036	0.0285482219695287
0	1	6744709	rs12126058	T	C	0.418875070512946	0.60089770041702	0.0149379059759097	0.0285559551677416
0	1	6745444	rs200444	G	A	0.599321624512526	0.604966378011987	0.0146666034598789	0.0283537611655673
0	1	6747897	rs277686	G	C	0.1599016654687	0.745775520339082	0.0124147487837362	0.0382917558413917
0	1	6786156	rs12568431	T	C	0.453173486563353	0.750319928481771	-0.0089548352905874	0.0281406087164016
0	1	6790946	rs11122122	G	A	0.558986815912801	0.374460515158679	-0.0251266473781247	0.0282910215471785
0	1	6795230	rs447558	C	T	0.892593378568448	0.496553681287998	-0.0308053554798002	0.045307172524984
0	1	6814758	rs277665	T	C	0.587874718621295	0.267952545249689	-0.0316519152014349	0.0285721272839059
0	1	6822627	rs376778	G	C	0.883287434698996	0.290420933335333	-0.046320049838357	0.0438139507641116
0	1	6831646	rs399951	A	G	0.586714489240612	0.288862213296476	-0.0303214212690921	0.0285883682064851
0	1	6832052	rs391674	A	G	0.887615531203494	0.155368116360104	-0.0632076166308637	0.0444866112085474
0	1	6834346	rs11122143	A	G	0.30136811868507	0.835755202116698	0.0062876594995893	0.0303273919140852
0	1	6886308	rs17441375	C	A	0.0432121409656087	0.563607837128161	0.0398979951684142	0.0690885178494917
0	1	6893053	rs7522354	A	G	0.320445318977609	0.834784648248274	0.00623517892927946	0.0298950297493054
0	1	6904879	rs4908570	G	A	0.435795585360423	0.394070172923684	0.0241497669195761	0.0283361719139482
0	1	6905166	rs75855758	T	G	0.0721523648493897	0.925681310225686	-0.00501201822075799	0.0537310361693782
0	1	6913887	rs76631326	A	G	0.29814948372357	0.534878841955317	0.0189625446165998	0.0305563770389194
0	1	6922492	rs11120779	G	A	0.364256316918528	0.59858380934705	0.0152716680694286	0.0290094246379786
0	1	6934286	rs17029982	C	G	0.211888082543681	0.349134413187819	-0.031922405094694	0.0340953142434541
0	1	6934933	rs76581429	T	C	0.113242498611572	0.495798307275115	-0.0299372951462816	0.0439533206975221
0	1	6943720	rs58627359	G	A	0.364640605711102	0.603299765369875	0.0150823257265275	0.0290233848807018
0	1	6945619	rs10399796	C	T	0.318532247996841	0.841519288195258	0.00599527842759257	0.0299838119151697
0	1	6951887	rs7556557	T	C	0.318553881374916	0.90878470158505	0.00343408346555259	0.0299732556086387
0	1	6954158	rs78326504	T	C	0.297285733689922	0.611270241749042	0.0155613001018705	0.0306167438129323
0	1	6960196	rs6691442	A	G	0.389070115908824	0.422947548950279	0.0230850115614768	0.0288088004631083
0	1	6963269	rs77254260	A	C	0.298635677765145	0.602807397103994	0.0158788485168441	0.0305146763947239
0	1	6972393	rs11586867	T	C	0.391985531418388	0.475929152053186	0.0204605796594393	0.0287018900456423
0	1	6977005	rs1892262	T	C	0.396970913058638	0.46755805523322	0.0206921809278767	0.0284836581767545
0	1	6977200	rs1892261	C	A	0.418441608297447	0.859621172731341	0.00502831099255966	0.0284316004193507
0	1	6985069	rs867389	G	A	0.127925448028674	0.857774857176457	0.0075271320104138	0.0420023515260779
0	1	6985872	rs76066289	G	A	0.300488231558162	0.513642571866799	0.0199618232290855	0.0305611526287869
0	1	6986109	rs4908574	A	G	0.497951443106679	0.660348184320302	0.0123378234230805	0.028076720598044
0	1	6991925	rs6577395	C	T	0.153659303287683	0.697448695731194	-0.0150977730604159	0.0388350414982894
0	1	7001555	rs66495811	T	C	0.169593660745385	0.808313239757667	0.00906077864050124	0.0373482284747974
0	1	7002266	rs11586158	G	A	0.446510332040086	0.575521827423747	0.0157397747969999	0.0281098601804206
0	1	7004301	rs10864250	G	A	0.543305734412112	0.78550008803088	0.00762196723523382	0.0280056106229993
0	1	7029814	rs12033659	T	C	0.548631697505335	0.275258076891239	-0.0307420894425964	0.0281770314697855
0	1	7048779	rs1317017	A	G	0.360134555309668	0.675837850669513	0.0122409307967764	0.0292740567746904
0	1	7052566	rs6681529	A	G	0.487186195357599	0.319756576401779	-0.0279879397622177	0.0281297633465632
0	1	7055326	rs10128022	C	T	0.113456938548336	0.931233624148995	-0.00379318823103438	0.0439571568399369
0	1	7056538	rs12130593	C	T	0.343211975128113	0.329379841518475	-0.0287383337927063	0.0294642207007249
0	1	7068367	rs2275907	T	C	0.371228907267475	0.0522374167672294	-0.0562186826184613	0.0289612060580183
0	1	7071415	rs11588097	G	A	0.342542269634759	0.292510182729715	-0.0310233493297463	0.0294722004607763
0	1	7087739	rs11120820	A	G	0.0903773104509508	0.57778973657936	0.0270393742402583	0.0485781370579128
0	1	7088855	rs4243823	A	G	0.437537713458562	0.582845731269025	-0.0155769486549634	0.028361288776046
0	1	7091231	rs66653799	A	G	0.17619066447223	0.611304595630231	-0.0185749539693256	0.0365496087663807
0	1	7093213	rs12738895	C	T	0.537589270067785	0.369352114237952	-0.025269490994608	0.0281495373010229
0	1	7095796	rs4908588	C	T	0.701109530730704	0.0314142693182822	-0.0661410932796824	0.0307377756196403
0	1	7096308	rs7522254	C	T	0.259481951159321	0.0353110066540895	-0.0663160878382833	0.031507466130691
0	1	7100494	rs7535234	C	T	0.231995672185152	0.0179721265758312	-0.0783062323820707	0.0330937793688247
0	1	7102944	rs7524998	G	A	0.701533291792772	0.0397897525506729	-0.063316916493507	0.0307972900754073
0	1	7105935	rs76299678	A	G	0.32498214156717	0.566429504232084	-0.0172941420916301	0.0301650161618557
0	1	7106963	rs6577409	G	A	0.701809688145811	0.0285157330131332	-0.0675436418328171	0.0308401941486722
0	1	7113247	rs11120823	A	G	0.414682417508868	0.131637014415653	-0.0429792178660545	0.0285068987268339
0	1	7121397	rs7414485	A	G	0.559364562001642	0.0344071371796683	-0.0597071191035631	0.0282267435535081
0	1	7123189	rs66929565	T	G	0.149670059429317	0.539713859348492	-0.0241015104601011	0.0393015532868267
0	1	7127737	rs67316652	G	A	0.0926720775625084	0.532002161332067	0.0301578753093481	0.0482562594396296
0	1	7128056	rs7536178	A	G	0.407471911969596	0.100348480861156	-0.0466080554127953	0.0283647787963458
0	1	7130084	rs4908597	T	G	0.255445940199027	0.516650887697205	-0.0209662391881512	0.0323295343330494
0	1	7131192	rs11120831	G	A	0.463841677745595	0.498145293036787	-0.0190577476223998	0.0281332172292022
0	1	7135268	rs10864271	G	A	0.477896132848588	0.338624955052869	0.0270905383278201	0.0283111542239258
0	1	7135714	rs61528401	G	T	0.0798457734829429	0.0583724605581276	-0.0966311977732624	0.0510495500910058
0	1	7137325	rs4565737	G	A	0.797193853868876	0.231766508855607	-0.0418415120533569	0.0349897853444871
0	1	7137465	rs9434823	C	T	0.738118187896171	0.773998675137513	-0.0091910048395327	0.0320078539524887
0	1	7137637	rs9434824	G	A	0.737089866750541	0.796810712377812	-0.00823861103869402	0.0319974872028805
0	1	7139110	rs12044473	A	G	0.279360999599449	0.13536105914853	-0.0466286531243412	0.0312254319839452
0	1	7141327	rs17345754	C	T	0.0899107609718472	0.982911861693882	-0.00104863462529899	0.0489594240771768
0	1	7141352	rs9434458	T	C	0.36144728233308	0.375509438080887	0.0258932817114626	0.0292183074415467
0	1	7141982	rs9434829	G	T	0.211580557933087	0.081313387863126	0.0600921491006096	0.0344739855078838
0	1	7142771	rs7542716	T	C	0.270215006247453	0.165635929302313	-0.0437791849520997	0.0315784311024648
0	1	7142832	rs9434830	A	G	0.2024850501917	0.234646925251787	0.041668950700313	0.0350609009687159
0	1	7145417	rs7511741	A	G	0.642495804105322	0.409827897841336	-0.0241587901380994	0.0293119289281117
0	1	7150527	rs2071917	A	G	0.54321836659503	0.278401943924832	-0.0306945843055047	0.0283182256416105
0	1	7153973	rs1010806	G	A	0.39144948406182	0.738264779492449	0.00956833965274331	0.0286346827164252
0	1	7155815	rs10864279	T	G	0.267733051875426	0.139183789450845	-0.0466832095645305	0.0315675076801012
0	1	7156082	rs11120840	T	G	0.354061292172655	0.47706793509784	0.0205265084986993	0.0288688454228651
0	1	7159838	rs2071919	T	C	0.268825387093794	0.110314674421441	-0.0502660500565844	0.0314796268705776
0	1	7160542	rs10779674	C	T	0.456329416023481	0.045376266678299	-0.0561509815909143	0.0280593617778075
0	1	7161293	rs59622855	T	C	0.162153464939807	0.705813600790918	-0.0143692859561191	0.0380658993033287
0	1	7167031	rs6694886	T	G	0.4818550565529	0.96908721012416	-0.00109367914930033	0.0282216953045445
0	1	7169066	rs1005430	C	G	0.652851287318405	0.336210730304198	-0.0283189988448121	0.0294474459843371
0	1	7169735	rs4908599	C	G	0.131395858253449	0.442336524958199	-0.0318115766313995	0.0414076496614708
0	1	7170719	rs17349921	G	A	0.174328570538456	0.644372237689552	-0.016918683810135	0.0366527088800445
0	1	7173895	rs7527268	C	T	0.308401167012939	0.00300152788657586	0.0902690420891278	0.0304183878166237
0	1	7177813	rs9434845	C	T	0.273937943303554	0.00659809036233964	0.0855214663519418	0.0314824995614189
0	1	7178763	rs6674708	T	C	0.301061933152446	0.00664498887554566	0.0840770230101818	0.0309775113426811
0	1	7179479	rs7532024	T	C	0.366221099389366	0.0538771805110264	-0.056527064684183	0.0293217130663921
0	1	7179721	rs4908443	C	T	0.672688197933207	0.348978526718749	0.0278665145529429	0.0297537199886107
0	1	7186325	rs4460663	A	G	0.526456192130187	0.20714103775892	0.0353058136682367	0.0279879254956312
0	1	7186547	rs6698911	C	T	0.274904054202548	0.0321054647526167	0.0673364658681987	0.0314201953117175
0	1	7190806	rs12032971	G	A	0.0730483464066983	0.410882482398751	-0.0437682979075573	0.0532239833417188
0	1	7196879	rs12090163	T	C	0.477360181241066	0.0549552199950594	0.0534363306262128	0.0278425868126875
0	1	7197182	rs9434481	T	C	0.280713660960122	0.0521141899186198	0.060692393931602	0.031249474209442
0	1	7200575	rs9434855	G	A	0.466196719917929	0.0219634338419195	0.0639778607418944	0.0279257400636286
0	1	7209434	rs17030376	T	C	0.0908105122466458	0.228303836305987	-0.0586991556379397	0.0487235206064768
0	1	7210974	rs17030384	A	G	0.103185377340757	0.728363909325081	-0.0160630133317809	0.0462507562297647
0	1	7214374	rs13376128	T	G	0.190204203159136	0.56685588288513	0.0203300384675085	0.0354993193835521
0	1	7217906	rs10779676	T	C	0.313177993945857	0.412277422620234	-0.0246031603218696	0.0300077899203003
0	1	7220970	rs4908602	G	A	0.561566392140989	0.335257167862052	0.0273561626103291	0.0283901681934225
0	1	7221458	rs6667429	C	T	0.757189943080046	0.0527158121078207	0.0629368420304869	0.0324878634915786
0	1	7232692	rs6577417	A	G	0.259582138726819	0.0869956131694718	0.0550406322870898	0.0321599832191643
0	1	7235628	rs6687729	C	G	0.20869115641024	0.635496076149406	-0.0164262573120353	0.0346541585142395
0	1	7236810	rs6680365	G	A	0.478082301505552	0.394007678168648	-0.0238675959824549	0.0280013856800564
0	1	7244883	rs10864286	A	G	0.254666529586418	0.778825070401034	-0.00905544670301419	0.0322429434489642
0	1	7245669	rs4908446	C	T	0.210735664637059	0.905006933269631	-0.00412686076301429	0.0345810435788211
0	1	7247335	rs72641232	A	G	0.116946004195171	0.161358609153064	0.0613764707323517	0.043824158131783
0	1	7247376	rs12125984	C	T	0.673855733370575	0.324039509460518	-0.029621259201344	0.030036033806058
0	1	7252366	rs11120876	T	C	0.307800842787405	0.78095416473962	0.00842197515600389	0.0302866155988438
0	1	7252661	rs10489140	C	A	0.128539964918768	0.605100536332202	0.0216264951962065	0.0418242989383852
0	1	7253983	rs78437257	G	A	0.127777745234066	0.632823397898577	0.0200165588494514	0.0418969733409781
0	1	7254521	rs6659347	C	T	0.128434588447544	0.63855320344366	0.0196475887033866	0.0418280657291913
0	1	7255371	rs763195	T	C	0.636214921677988	0.456504255253176	0.0217144605643451	0.0291619815470305
0	1	7261498	rs2097524	A	C	0.502721009350779	0.627348907224265	0.0135763259547536	0.0279658050148366
0	1	7263540	rs74517198	C	T	0.115320383929823	0.447835488665666	0.0332896601496834	0.0438582460474388
0	1	7267729	rs8179413	G	T	0.782332870798042	0.176982143170826	0.0457666647233688	0.0338985839204262
0	1	7268991	rs17030564	T	C	0.0918476930811772	0.531238930953682	-0.0303009489508339	0.0483951125797696
0	1	7269323	rs4908607	C	T	0.674416230657978	0.126950100138853	0.0457244762949521	0.0299589027270644
0	1	7272250	rs916393	C	T	0.657620125409984	0.0849434632539835	0.0508934107059585	0.0295428806991284
0	1	7280190	rs12562461	G	C	0.0982057843024976	0.72473742220561	-0.0165911866142061	0.0471160543992558
0	1	7282162	rs58566616	A	C	0.114347939704451	0.467416930316345	0.0319515783508195	0.0439687537582586
0	1	7303216	rs2412151	C	G	0.553265207133791	0.253537962776421	0.0322297420011973	0.028227181943689
0	1	7308264	rs4243825	C	T	0.76210911194268	0.25257821158541	0.0378156136869313	0.033052441528109
0	1	7312670	rs75954372	T	C	0.127966023453348	0.547304201660051	-0.0250962614324225	0.0417016764836619
0	1	7314231	rs6577427	C	T	0.221826437541636	0.8401026378151	-0.00676641104759651	0.0335365654211074
0	1	7314363	rs7551574	T	G	0.536141142478581	0.168264993959075	0.0387165328656079	0.0281002526688262
0	1	7317696	rs6698698	G	A	0.391137554363031	0.965651606433406	-0.00122940752555177	0.0285492885207113
0	1	7319151	rs6667599	C	G	0.521947367200186	0.860944286334228	0.004846626726181	0.0276677764386616
0	1	7319392	rs61780031	G	A	0.229351190637519	0.925606863188459	-0.00310346750542801	0.0332371430074948
0	1	7321641	rs916394	G	C	0.411405279953583	0.0760204109994375	0.0503106831902377	0.0283558933423352
0	1	7322807	rs7522322	G	A	0.449221335307506	0.0692401253235125	0.0509423631882565	0.0280388423241534
0	1	7323688	rs4140605	G	A	0.810409553236975	0.019146145385294	0.0836118171388823	0.0356907729721144
0	1	7323971	rs7556024	C	A	0.805267032719151	0.023611327094827	0.080204049467103	0.0354352801367085
0	1	7324503	rs11120890	C	T	0.415532112647649	0.332375536867489	0.027603639726875	0.0284767340481893
0	1	7324547	rs11583129	A	G	0.343127599869375	0.276508213552452	0.0322170929989978	0.0296059420671449
0	1	7326747	rs10864291	C	T	0.446858958586934	0.736337234558589	0.00950616543679072	0.0282326912941325
0	1	7336103	rs12048158	T	C	0.243625355959847	0.738388380580897	0.0109650976396647	0.0328307828121851
0	1	7336706	rs4908614	C	T	0.872941956856345	0.257874002355359	0.0473504288479673	0.0418500606332324
0	1	7338813	rs7539551	G	A	0.402471163808961	0.887326889423754	-0.00405406460718048	0.0286127292513949
0	1	7342106	rs12409413	C	T	0.470314972945684	0.358877800578053	-0.0257260636199281	0.0280391376394055
0	1	7352328	rs6577435	C	A	0.77565212972668	0.23093442559772	-0.0400525872308652	0.0334341254354813
0	1	7356673	rs6662782	G	A	0.326445297639365	0.616836317325616	0.0150058038264927	0.029991266752238
0	1	7360149	rs77095910	A	G	0.0805833404748843	0.873292497516128	0.00810213939568179	0.050804203601452
0	1	7361090	rs55839439	C	A	0.102593030914472	0.362768212134918	-0.0416144495214228	0.0457249907053959
0	1	7362992	rs12410983	G	A	0.0992279187424713	0.335468000660701	-0.0447345024448314	0.046445630319963
0	1	7363506	rs12404738	A	C	0.0957324500065648	0.365610634209434	-0.0426736920079651	0.0471675383606212
0	1	7375585	rs12405371	T	C	0.0942626111518913	0.694615772468518	-0.0187441662063453	0.0477438105936544
0	1	7378180	rs11120900	G	A	0.882758149838851	0.175792037957314	0.058427567597146	0.0431573826404699
0	1	7378291	chr1:7378291.G.T	T	G	0.211629966692866	0.659578071855869	0.0151475784537483	0.0343875681061728
0	1	7381141	rs12134803	T	C	0.170387146510974	0.377660694898467	0.032974340524857	0.0373767737063659
0	1	7386456	rs12739426	A	C	0.655357878551394	0.653297624945901	0.0131754228646611	0.0293317879857507
0	1	7392594	rs2301462	T	C	0.704840058725019	0.839757192453753	-0.00617681964045334	0.030547454755111
0	1	7397400	rs7553372	G	C	0.706061633145008	0.815016297386527	-0.00716010817704752	0.0306040290150287
0	1	7402502	rs705680	C	T	0.866949790953162	0.779380268198046	-0.0115286648522478	0.0411551740854852
0	1	7403966	rs7513440	G	C	0.69564360922607	0.887162768358601	0.0043124864207556	0.0303920481431182
0	1	7405293	rs845246	T	C	0.160993673981504	0.880792375106856	-0.00571447159319335	0.0381054156331509
0	1	7409156	rs845240	T	C	0.161387289522497	0.954451111115292	-0.00216997811742759	0.0379910707352577
0	1	7412088	rs4908624	T	C	0.116334139516023	0.923177266094082	0.00419197710004444	0.0434706890776653
0	1	7425417	rs845265	C	T	0.297334743385134	0.545777308565429	-0.0184656049351562	0.0305671441597226
0	1	7426727	rs2071925	T	C	0.0914195354817293	0.828925258464035	-0.0104960286413556	0.0485746968595793
0	1	7462478	rs705694	G	A	0.352874706125627	0.928170142339684	0.0026279295724536	0.0291514980759756
0	1	7462976	rs845201	A	G	0.303376230321219	0.333930877247189	-0.0293908626476396	0.0304181928164904
0	1	7469780	rs4908635	G	A	0.149352532723817	0.290153089153323	-0.041425059007092	0.0391620471576322
0	1	7471157	rs7535846	T	C	0.19010893522311	0.665202770864274	-0.0153427421885688	0.0354547729959773
0	1	7478076	rs11120917	T	C	0.147226900873665	0.879642617543695	0.00596163794390139	0.0393709437000426
0	1	7480000	rs6677657	T	C	0.553751651131415	0.444760600280018	0.0214031754490429	0.0280080667486542
0	1	7480054	rs6677745	A	C	0.554376273271099	0.436923776349413	0.0217929031570745	0.0280331219067794
0	1	7482963	rs845252	C	T	0.161681629417676	0.854870316831786	0.00695100683255849	0.0380027785275107
0	1	7487277	rs10864302	T	C	0.585672498802145	0.154510638561748	0.0403983859725533	0.0283740691544198
0	1	7491320	rs17030828	T	C	0.0805917652778172	0.624182475240403	0.0250954938701978	0.0512224695641798
0	1	7492265	rs1193220	A	G	0.730556735864488	0.15870249906749	0.0443368758358988	0.0314568896957576
0	1	7501037	rs1193227	T	C	0.305508631146811	0.542625344325885	-0.0183938376554281	0.0302108974600032
0	1	7501823	rs1775047	C	T	0.827318689858454	0.131102154296585	0.0557499016551927	0.0369260922200782
0	1	7518513	rs17030898	T	G	0.0612879146369752	0.282450636034266	0.0631410797144291	0.058745152362971
0	1	7520601	rs1750837	C	T	0.488926140456287	0.708588117743819	-0.0103887229895488	0.0277956940279639
0	1	7524342	rs2693953	A	G	0.0745398979355138	0.363759289649716	-0.0482705898332595	0.0531482649453191
0	1	7525525	rs1193242	G	A	0.255514247803739	0.670363301691415	-0.0136972955071804	0.0321797561596541
0	1	7526371	rs1193238	C	T	0.195718986009872	0.983193159609149	0.000746351596217101	0.0354295251489566
0	1	7528669	rs1149331	A	G	0.132228720626632	0.565240491436123	-0.023697077802366	0.0412069255664999
0	1	7540699	rs2693957	G	C	0.549660431416666	0.269760228523498	0.0309115944816439	0.0280094032000723
0	1	7540770	rs6678279	T	C	0.127628850664883	0.325030554791881	0.0413655111395488	0.042030739863394
0	1	7540862	rs2796482	G	C	0.139276856948482	0.61740729064129	-0.0201379273170731	0.0403138908344555
0	1	7541291	rs2693958	C	T	0.60727611474729	0.429194953076479	0.0225975878765783	0.0285839174112141
0	1	7541345	rs2796483	T	C	0.549798871796971	0.238032339176476	0.0330658236977749	0.0280238025988661
0	1	7551631	rs1193230	C	T	0.732629549937242	0.0820720448894715	0.0546353540350629	0.0314215139001713
0	1	7553654	rs2796484	C	T	0.559284486028352	0.457271023016394	0.0210382725083548	0.0283020506494149
0	1	7557152	rs10864304	G	A	0.382924311358712	0.165783926660789	0.0399237407944593	0.0288075276620541
0	1	7563901	rs2462925	G	A	0.601668022120537	0.126046203652081	-0.0438069717965465	0.0286342360646308
0	1	7567037	rs11120955	G	T	0.11944512089059	0.000339446673142004	-0.154472309242149	0.0431104900124273
0	1	7568982	rs1193180	T	G	0.157114879734316	0.00178802355656006	-0.119751414440574	0.0383406434814642
0	1	7569602	rs1193179	T	C	0.459015824386903	0.0496838220151647	-0.0551463251837038	0.0280975170614342
0	1	7571996	rs6577446	A	G	0.325699707402451	0.668925004815165	0.0127779357648559	0.0298812519506296
0	1	7576979	rs1193172	G	A	0.259474981883518	0.531630416976253	-0.0200360928286067	0.0320311447631475
0	1	7578776	rs1750817	G	A	0.746095630116239	0.314396649719274	0.0322324944777904	0.0320390002823379
0	1	7598094	rs6577449	T	C	0.291771627502176	0.747629451829722	0.00997305861364797	0.0309946895156943
0	1	7600905	rs12407666	A	G	0.35098375287288	0.907931946161372	0.00339577866651515	0.0293631923587174
0	1	7603317	rs1750824	A	G	0.755450846716472	0.848485221751677	0.00621762480005615	0.0325442293475335
0	1	7613745	rs957856	A	G	0.481488186770614	0.41153517543748	-0.0228961947258242	0.0278815547130781
0	1	7670574	rs17031163	A	C	0.100748131377098	0.744741638254241	-0.0149936433538781	0.046052007026825
0	1	7678496	rs6684215	G	T	0.147145418696358	0.631736373371905	-0.0187063847180941	0.0390298280656324
0	1	7681549	rs7555169	A	G	0.165807330121147	0.680885997808695	-0.0153656151856861	0.0373627976861142
0	1	7682794	rs17031185	G	T	0.104227174344698	0.563910511512921	0.0264902188193802	0.0459068489719715
0	1	7682879	rs61014722	C	T	0.171088332732898	0.775453877893252	-0.010522629844968	0.0368893622916186
0	1	7688059	rs17031211	T	C	0.169099631761291	0.698283273354139	-0.0144279346852049	0.0372200377158328
0	1	7713021	rs9434879	G	A	0.749835316868736	0.135167341805222	-0.0485924851608535	0.0325244010122939
0	1	7731730	rs4908473	C	T	0.20605877797042	0.0314899637811792	0.0751831612220032	0.03495548848464
0	1	7747366	rs3124794	A	G	0.647103584293924	0.566824962361343	0.0167390555072148	0.0292265902894819
0	1	7751053	rs3124801	G	T	0.816564689512524	0.821678148989906	0.0081829841260575	0.0363063558485716
0	1	7770901	rs2995034	T	C	0.645701332928279	0.413237078988521	0.023894259440177	0.0292030760423433
0	1	7784438	rs6693805	A	G	0.164905526564349	0.572048230312927	-0.0212267755516866	0.0375670181722588
0	1	7792411	rs2301488	T	C	0.43194316314816	0.298632223857496	-0.029276551375166	0.0281675660113168
0	1	7796641	rs2071985	G	A	0.516304120334026	0.590731117062826	0.0150508916227599	0.0279872435227778
0	1	7797734	rs1417986	A	T	0.515704665302755	0.528433365492855	0.0176542993311717	0.0280049473307931
0	1	7798956	rs17031531	A	G	0.244166395663957	0.317403683524776	0.0327427223686265	0.0327490270953362
0	1	7801288	rs2032563	A	G	0.184933369316765	0.721361880190869	0.0129241163090689	0.0362386244307916
0	1	7810543	rs2066293	G	A	0.505676741507315	0.323987887963173	0.0276969980259814	0.0280818317864994
0	1	7811961	rs9919220	G	A	0.206340586016826	0.591391832287978	0.0185410312714934	0.0345386258412237
0	1	7812398	rs9919223	G	A	0.505822970296858	0.375810599131317	0.0248857645613671	0.0280991317119684
0	1	7816543	rs4908481	A	C	0.417580737079125	0.548315886550804	0.0170890014888322	0.0284681163760445
0	1	7818679	rs6577456	C	G	0.400631713532966	0.580307617285338	0.0158172561677481	0.0286059727155333
0	1	7825311	rs707455	A	G	0.646515926908151	0.0950017340298436	0.0490827492644992	0.0293981941525065
0	1	7832212	rs707458	T	C	0.368419470036083	0.132434763453186	-0.0436911862608991	0.0290389928596208
0	1	7833302	rs2239846	A	G	0.130717010018845	0.748804108930806	-0.0133151223481882	0.0415816064242873
0	1	7834026	rs2071987	A	G	0.362100461791138	0.938582272181056	-0.00224007481400686	0.0290722922262564
0	1	7839405	rs697677	T	G	0.550096846759743	0.535062176695845	-0.0174605866853533	0.0281487460192138
0	1	7844680	rs172933	C	T	0.594918929110106	0.949120601497023	-0.00182672356960615	0.0286270287501811
0	1	7845087	rs697682	A	G	0.0526995526117018	0.807866206705941	0.0153177985140226	0.0629896315853067
0	1	7845567	rs2301491	T	C	0.04356152894653	0.954751706446794	0.00399385602482335	0.0703877811207716
0	1	7845695	rs228729	C	T	0.736933727604801	0.115880974464488	0.0496683056599227	0.0315895841296382
0	1	7847225	rs697684	T	C	0.0525962302998257	0.719408076203621	0.0226888294708346	0.0631561017685927
0	1	7847614	rs697685	A	G	0.437116315839037	0.853032617179259	0.00523233490465601	0.0282446574758668
0	1	7847836	rs228727	C	T	0.564093390813976	0.852722474002713	-0.00524217470385727	0.0282374959260937
0	1	7847846	rs7556518	A	G	0.0333623811107791	0.397578872655153	0.0661119050638497	0.0781507864452384
0	1	7848557	rs11121023	A	G	0.260500369543011	0.187845106213913	-0.041843492515191	0.03177229072321
0	1	7849656	rs6699986	G	A	0.263206172282835	0.192958989577773	-0.0413323424560196	0.0317483094418969
0	1	7849841	rs75307902	T	C	0.116414889244227	0.959447650878078	0.00222560032378812	0.043770762843613
0	1	7850062	rs707463	T	C	0.438008016727317	0.761201832283768	0.00857177348295626	0.0282056280078891
0	1	7850081	rs10864315	T	C	0.262064082965388	0.156705309162954	-0.0448691030017025	0.0316818544894789
0	1	7850218	rs697686	T	C	0.439331580289338	0.774993171595423	0.00803315816513936	0.0281027254497716
0	1	7852117	rs170631	G	C	0.0803852462041733	0.282917658600531	0.0556353738983798	0.0518122460102406
0	1	7852797	rs696305	T	C	0.437136312270845	0.985954885588979	0.00049818536268918	0.0282997965228756
0	1	7852919	rs875994	C	T	0.0330202898550725	0.218113416607673	-0.0951598891136507	0.0772677529311485
0	1	7854209	rs11807683	T	C	0.0331231795764433	0.192536750348274	-0.100400195809621	0.0770465210481121
0	1	7855382	rs117562183	A	G	0.0605118279753436	0.717558523939859	0.0212196668553448	0.058662641086385
0	1	7855494	rs12565104	A	G	0.261634887509915	0.167811504031059	-0.0438863869452809	0.0318185598413152
0	1	7855814	rs707464	G	A	0.710606819819755	0.581641194568959	0.0170158515417072	0.0308823780733201
0	1	7856140	rs77772130	T	C	0.201741602985605	0.181310230608661	0.0467312378469029	0.0349593249363041
0	1	7856267	rs7545893	A	C	0.0331678565186543	0.197535760026506	-0.0994557559830654	0.0771810027473188
0	1	7856346	rs228682	C	T	0.257737441860472	0.932593994206253	-0.00270200262969676	0.0319454974053826
0	1	7857309	rs12078018	A	G	0.0333870389762268	0.450399556281896	0.0588589650333347	0.0779848126760532
0	1	7857374	rs12723500	C	G	0.033409119106028	0.434646131405664	0.0608976026371855	0.0779473466478153
0	1	7857974	rs228685	T	C	0.0807249367534529	0.315788493955821	0.051782885731801	0.0516202819193883
0	1	7858008	rs2071983	A	G	0.186467114816818	0.191417622167724	0.0468855447739086	0.035889204156682
0	1	7858108	rs61773374	G	A	0.0332488054256572	0.195720322983745	-0.0995944315087548	0.0769757845572179
0	1	7858135	rs1012477	C	G	0.0332901423259797	0.348816694283185	0.0733767731619207	0.078319769920046
0	1	7859191	rs17031578	C	A	0.186684609889341	0.209438449457823	0.045005	0.0358573848739698
0	1	7859317	rs560959	A	G	0.079845724627503	0.291330735069339	0.0548621220010181	0.0519918178615529
0	1	7859320	rs560961	G	C	0.291053656914449	0.550082829156259	-0.0183803096733308	0.030755023583314
0	1	7860548	rs116886234	A	G	0.0136647978532194	0.440862452909052	-0.0923527850234537	0.119823892688586
0	1	7861157	chr1:7861157.G.GT	GT	G	0.91981185151441	0.407193753477643	-0.0430961977553768	0.0519956659601689
0	1	7861600	rs707466	A	C	0.48846326860595	0.462438483679241	-0.0206022827751478	0.0280365163693212
0	1	7863293	rs228642	T	C	0.292047098166164	0.467926069401401	-0.0222927234522694	0.030712254500977
0	1	7863735	rs149164395	C	CTTA	0.186891126281113	0.197443160420714	0.0462656451295121	0.0358962752245968
0	1	7865467	rs6657232	T	C	0.177093555464894	0.416927907479503	-0.0297643762691743	0.0366663589867589
0	1	7865633	rs11121026	G	A	0.176677791306701	0.438124766591016	-0.0284131163918639	0.0366448876183843
0	1	7865710	rs12092614	T	C	0.0334445256179819	0.403355706688594	0.0651361634456036	0.0779473466478153
0	1	7867255	rs60450998	A	G	0.185701378173348	0.211755779736974	0.0449844351795308	0.0360235128076533
0	1	7868417	rs12566473	C	T	0.185711815083067	0.24720500389411	0.0417952488223039	0.0361186634611377
0	1	7868725	rs228666	C	T	0.301192632243407	0.266363315722445	0.0339313754348316	0.0305281997060504
0	1	7869733	rs79898259	T	C	0.186487477170677	0.207650497176378	0.0452	0.0358715270095936
0	1	7869747	rs79126741	T	A	0.0763323915542726	0.239792205431853	0.0623614171942401	0.0530506859050852
0	1	7869789	rs117742910	C	G	0.0533771903010316	0.780613175014935	-0.0173309443941857	0.0622251227956736
0	1	7870418	rs228671	T	C	0.0796295896976265	0.362464431870029	0.0477857443939409	0.0524726434006296
0	1	7870715	rs79372391	C	A	0.188199019863662	0.214620100763465	0.0445678105929758	0.0359139450631663
0	1	7871229	rs12137927	C	T	0.176989994906139	0.522785675972604	-0.0234382730874045	0.0366763264879075
0	1	7872076	rs10864316	G	A	0.0331987372970855	0.207143769401385	-0.09737727639393	0.0771942086488492
0	1	7873075	rs61773379	C	T	0.0337300410057619	0.210997509448678	-0.0958488435531588	0.0766283619914722
0	1	7873855	rs929123	A	T	0.186586963581536	0.205147562051534	0.04545	0.0358715270095936
0	1	7874043	rs2172563	A	G	0.175690024996745	0.368258112455494	-0.0331275920020998	0.0368190322976969
0	1	7874246	rs78510193	A	G	0.132321492965385	0.71629850227407	-0.0150115131569564	0.0413073551638599
0	1	7876166	rs7550657	C	T	0.291944786532924	0.604283901149967	-0.0159240467804561	0.0307265776811108
0	1	7876476	rs11121029	A	G	0.176009307685425	0.422522465786508	-0.0296010540246781	0.0369066190825109
0	1	7876523	rs77567305	C	T	0.0817942198033208	0.297368959766383	-0.0529510354609039	0.0508122392890644
0	1	7877008	rs6661252	A	G	0.477087749366613	0.645421725004376	0.0129232384057583	0.0280859582386929
0	1	7877488	rs4908482	G	A	0.477957200482765	0.56387563557504	0.0162162526175843	0.0280998229645866
0	1	7878056	rs10746473	G	A	0.477495257420037	0.631945405774076	0.0134460364360448	0.0280716155660389
0	1	7879130	rs228688	G	T	0.477862019204292	0.597546236201378	0.0148292683437047	0.028089330277188
0	1	7879168	rs228689	A	G	0.0820152435029131	0.347065854540258	0.0482186296843309	0.0512802777625566
0	1	7879322	rs228690	T	C	0.0806421499802798	0.379970411696634	0.0453571615585209	0.051662531480794
0	1	7879627	rs10462018	T	C	0.033543244530327	0.526607124727288	0.0492800752521533	0.0778277976114224
0	1	7879685	rs17374230	C	T	0.0332775569270909	0.192253669708357	-0.100431554328384	0.0770215428276821
0	1	7880683	rs10462020	G	T	0.0333754676413661	0.166127737624674	-0.106396610887264	0.0768343114330095
0	1	7881234	rs17374292	T	C	0.0333008170679725	0.444355671213929	0.0598822755206472	0.0782919422461601
0	1	7881780	rs10127838	T	C	0.176485061638887	0.451776976410761	-0.0276083472927783	0.0366909867637591
0	1	7883358	rs697688	T	A	0.522376527153076	0.651551797442941	-0.0126837377154563	0.028085757965328
0	1	7883834	rs228694	G	A	0.477130967741116	0.619217896970156	0.0139698249118865	0.0281106132147441
0	1	7884525	rs61773390	T	G	0.0331082125603865	0.167445428333554	-0.106359547555556	0.0770465210481121
0	1	7885354	rs697691	G	A	0.489305648683213	0.461572930114697	-0.0206317326126969	0.0280223740986974
0	1	7886424	rs697693	A	G	0.494071355203711	0.448894684449895	-0.0209894858643911	0.027717709165194
0	1	7887248	rs2859387	A	G	0.709539731578369	0.674980131674056	0.0129721325563197	0.0309358998576225
0	1	7887579	rs228697	G	C	0.0800920360987521	0.24558300040376	0.0604089327030334	0.0520253205180573
0	1	7888009	rs118049345	T	C	0.0409889931757603	0.758180995313642	-0.0214858848708113	0.0697887456393545
0	1	7888438	rs17374439	T	C	0.032990774586597	0.124202859705093	-0.118505846741701	0.0770835179936558
0	1	7888730	rs12061787	C	G	0.033676815220962	0.484370821080621	0.0543036859978302	0.0776554601510183
0	1	7889941	rs2640908	T	C	0.489771854676969	0.492680095387324	-0.0192880181434145	0.0281144989286295
0	1	7890064	rs12023156	G	A	0.176892106546243	0.534105217055899	-0.0228408614272058	0.0367363131406534
0	1	7890117	rs2640909	C	T	0.113839540739488	0.902906448353675	0.00535977449743807	0.0439359565165827
0	1	7890264	rs1773135	G	A	0.822462589803642	0.472999397905211	0.0263336552184038	0.036696465887983
0	1	7890801	rs1689904	T	C	0.488820661874638	0.405923943406144	-0.02328895972739	0.028022256337848
0	1	7890956	rs228665	C	G	0.822749072298844	0.489081092721767	0.0253311427358145	0.0366178104120774
0	1	7891797	rs1773138	T	C	0.488608812327205	0.423421111026676	-0.0224204978034904	0.0280081140076287
0	1	7891862	rs12027673	A	G	0.0223381225720415	0.269052718127188	-0.103040633523048	0.0932286303693015
0	1	7892109	rs228663	A	T	0.113945635291625	0.867477290447896	0.00732720292253036	0.0439113037838929
0	1	7895015	rs34020118	T	C	0.033369422686394	0.442538356950898	0.059885619262265	0.0779848126760532
0	1	7895069	rs56204811	G	A	0.194581923657037	0.67068908930944	-0.0149937979609009	0.03526272608356
0	1	7895278	rs228657	A	G	0.0803838252298573	0.337648939942522	0.0497826991447213	0.0519207447133267
0	1	7895418	rs61773392	T	G	0.0330626133406283	0.227262606319432	-0.0932993652589767	0.0772703725763063
0	1	7897133	rs10462021	G	A	0.0316189374093949	0.254702421186575	-0.092056851195266	0.0808223960972682
0	1	7897228	rs228654	A	G	0.0808332074740919	0.330830080321223	0.050177677259537	0.0515995939470361
0	1	7901038	rs77209938	T	G	0.186284143982405	0.199627898124386	0.0461044408423615	0.0359457309704946
0	1	7901429	rs12563789	G	A	0.184482363050946	0.138704574788943	0.0537564071473926	0.0363063847690774
0	1	7901886	rs61595437	G	A	0.186558035269225	0.24370164948556	0.0418470476618792	0.0358960453963153
0	1	7901888	rs61071946	C	T	0.187880813774093	0.206395657896878	0.0453026452171792	0.0358537860623829
0	1	7902231	rs12029963	G	A	0.172803216196898	0.449726224589082	-0.0285126482410867	0.0377215533186907
0	1	7905274	rs4908699	A	G	0.0327279546916301	0.448535847900496	0.0603122930970861	0.0795825516247758
0	1	7906008	rs707472	T	G	0.487099411552378	0.41289738893185	-0.0229475275763123	0.0280256146330956
0	1	7906888	rs74373240	T	C	0.018866829471862	0.674072249059297	0.0435370207623758	0.103520142968165
0	1	7906914	rs10864317	C	T	0.176167606731431	0.492896711215592	-0.0251904158315907	0.0367363131406534
0	1	7907007	rs697694	A	G	0.520342271243647	0.587226045566336	-0.0152446109215354	0.0280820187297821
0	1	7908888	rs228652	A	G	0.298925629939942	0.328610520022707	0.0299333269279302	0.0306406214214183
0	1	7910391	rs170629	A	G	0.356341911354926	0.678404274431812	-0.0119803330713511	0.0288932235829591
0	1	7911099	rs228651	T	C	0.24574432356638	0.656616054630651	0.0144750414383817	0.0325581783204234
0	1	7911302	rs3753500	T	C	0.493393781552803	0.484670728207514	0.0195510564963749	0.0279776394964898
0	1	7911437	rs3753499	C	T	0.133776656678963	0.661581037176086	0.0178605307781818	0.0408024935164999
0	1	7911782	rs3753498	C	A	0.0407617146394305	0.734802000777144	-0.0239130638735149	0.0705931575699053
0	1	7912870	rs13306062	A	G	0.0230986437595527	0.866452777607007	-0.0156774694171374	0.0932262171282949
0	1	7913029	rs34305100	G	A	0.0560023190332507	0.858048326743604	0.010879995079959	0.060829972773818
0	1	7913430	rs228648	A	G	0.363286998311779	0.449326494613503	-0.0220250764911454	0.0291129680304664
0	1	7913445	rs13306061	T	C	0.0545902834644978	0.916799668386214	-0.00643187445716317	0.0615691588130225
0	1	7918110	rs2000237	T	G	0.0483959870099745	0.345600787596694	-0.061131806872641	0.0648161760325601
0	1	7918435	rs61773396	A	G	0.240526066493977	0.61388812123496	0.0165408790524907	0.0327846484688663
0	1	7923501	rs2797682	A	G	0.763106864399968	0.74401335912492	0.0107749336411176	0.0329969554434759
0	1	7923576	rs17031661	C	T	0.13959779671827	0.672442371499159	0.0171630142206277	0.0405938507132256
0	1	7926542	rs504560	G	A	0.710688712028605	0.828059932642111	0.00668571113037582	0.030782713323202
0	1	7927456	rs500508	G	T	0.71134671964699	0.801245360911939	0.00776976233982794	0.0308647615126409
0	1	7928181	rs2066980	A	G	0.489089280226806	0.823186258533768	0.00628831281612814	0.0281420797215578
0	1	7928365	rs743999	A	G	0.238904251022517	0.913069884364768	0.00358417059334312	0.0328319400383441
0	1	7929819	rs228725	C	T	0.700793361102761	0.799586834072014	-0.00775958343320505	0.0305637575659098
0	1	7929863	rs74055806	A	G	0.138328975607276	0.713330598484669	0.0149849213350742	0.0407878721509321
0	1	7952203	rs1040395	G	A	0.591893741256615	0.952029243044215	0.00171910359673626	0.0285761452860873
0	1	7953944	rs9803665	C	T	0.20949070895863	0.876585663856241	-0.00534336139434681	0.034406944086208
0	1	7955089	rs227147	A	G	0.200028738825882	0.784613888778272	-0.00963392824113775	0.0352489134616922
0	1	7961206	rs227163	T	C	0.563985391038831	0.765281698690221	-0.008419	0.0281994184337195
0	1	7961801	rs10489448	T	C	0.408744490857393	0.784841287174254	-0.00779287063597782	0.0285436912237932
0	1	7971301	rs680522	A	G	0.886389067238	0.824342787414852	-0.00981930403037147	0.0442384981270289
0	1	7982034	rs161827	C	T	0.428981309862714	0.759211966203981	-0.00866730972787726	0.0282768792511321
0	1	7989566	rs2453021	T	C	0.396171354462016	0.940026832787603	0.00216228261341119	0.0287399473780932
0	1	7996894	rs2300428	G	A	0.482090099621076	0.831825167384559	-0.00595071973680943	0.0280216755683798
0	1	8002431	rs76413824	T	C	0.341056270258849	0.073603591979697	-0.0527326062402576	0.0294748753406725
0	1	8030300	rs178932	A	G	0.635147130225783	0.546800220273549	0.017466795499146	0.0289875572469405
0	1	8044361	rs225119	C	T	0.565207087359503	0.961441763321102	-0.00136152346635979	0.0281629979231093
0	1	8046672	rs12727642	A	C	0.0611050937818966	0.5386636287946	0.0363741730173781	0.0591608599122842
0	1	8100639	rs9434586	A	G	0.503908651261964	0.672345690406174	-0.011779610601893	0.0278523302553405
0	1	8106201	rs12757968	G	A	0.0610211388100114	0.384582204563596	0.0514043904425969	0.0591205396310698
0	1	8121822	rs225106	C	T	0.565126203363348	0.933415945231754	-0.0023535090902493	0.0281696007103478
0	1	8123684	rs225110	G	A	0.565697983960878	0.984725380527903	-0.000538079788960588	0.0281054026439715
0	1	8136468	rs4500345	A	G	0.014025563717041	0.881032947554895	-0.017827833780869	0.119122315822475
0	1	8137400	rs60074929	A	G	0.154956930120069	0.165748856105203	0.0533687392163752	0.0385057615046628
0	1	8163122	rs4908727	C	T	0.399417353341744	0.904605585946217	0.00342742341647201	0.0285986970874476
0	1	8165745	rs79778556	T	C	0.116142351879002	0.57408988324198	0.024704850410857	0.0439558082500979
0	1	8168634	rs11121090	T	C	0.399264447425595	0.900223415932624	0.00358126642472122	0.0285634989980432
0	1	8180383	rs72634282	A	G	0.109613367490068	0.232451147766889	0.0537392708615876	0.0450051800663344
0	1	8185985	rs9434608	C	T	0.761338860326775	0.267720626767374	0.0361005215960775	0.0325720858420826
0	1	8186775	rs56296862	T	C	0.166849299609052	0.288580435003798	0.0398497836194603	0.037550176872516
0	1	8187211	rs4908736	G	A	0.666724584650918	0.291699985230615	0.0312460069165439	0.0296339315900521
0	1	8191792	rs12136685	T	G	0.494928569778409	0.383004466687876	-0.0244920594888599	0.0280751878964572
0	1	8191820	rs12133365	C	A	0.494497093898861	0.363722327394946	-0.0254940650897287	0.028068041890397
0	1	8192898	rs7545284	A	G	0.37052304186671	0.310300097632884	-0.029442870620503	0.02901940385533
0	1	8193432	rs6677033	A	G	0.426042014544129	0.567157882439821	-0.0161584505029923	0.0282370816069856
0	1	8195226	rs7529511	C	T	0.602621266419339	0.733982232692	-0.00970897869137327	0.0285698455744681
0	1	8200328	rs9434617	C	T	0.147817778116659	0.944447839363673	0.00274107993064276	0.039337746289507
0	1	8200578	rs9434618	G	A	0.83905769096586	0.89667996937445	-0.00494797812677487	0.0381034337240958
0	1	8206343	rs61391705	G	A	0.0858405475708301	0.206493510306067	-0.0628937476665219	0.0497866127392071
0	1	8207789	rs6683857	T	C	0.820115588194537	0.344558859477935	-0.034326588809959	0.0363169030895836
0	1	8207838	rs77321792	T	C	0.121028344085571	0.113166570739624	0.0684225689452932	0.0431928128684851
0	1	8213010	rs1455701	C	T	0.833362756765947	0.402767729895126	-0.0312666544650221	0.0373695317338035
0	1	8213427	rs4908739	C	T	0.833318308076926	0.421090701213834	-0.0301159722334069	0.0374329808162199
0	1	8214803	rs2100516	T	G	0.764779114853393	0.706111455234974	0.0123372538397188	0.0327175533947264
0	1	8218115	rs17509146	G	C	0.469612010510676	0.973968247447515	0.000912920231960147	0.0279764378558827
0	1	8218206	rs7524007	C	T	0.859070500066044	0.539506459312646	-0.0244565623183323	0.0398601320398281
0	1	8222156	rs17032281	A	G	0.374536250762738	0.822789268274381	-0.00646871147698335	0.0288834732390154
0	1	8260756	rs11588420	A	G	0.19312642801328	0.460876101133536	0.0259226879113276	0.0351539360628362
0	1	8261393	rs12138839	G	T	0.213759256030224	0.0826046223559252	0.0591094857246123	0.0340537670520683
0	1	8264457	rs12745477	G	A	0.190745662683219	0.549578144657503	0.02118281579348	0.0353995409554322
0	1	8272526	rs425371	A	G	0.483151818458905	0.724120357615829	-0.00993518200952531	0.0281483863513831
0	1	8273392	rs12041676	A	G	0.42376527029744	0.1562473361144	-0.0403248579614873	0.0284417265654187
0	1	8273851	rs448202	T	C	0.125802692937293	0.00380080851918965	0.124086289599053	0.0428735720586566
0	1	8273940	rs395847	C	T	0.916469699374996	0.776699659260828	-0.0142867289928241	0.0503723322932207
0	1	8274807	rs411654	G	A	0.1036760548149	0.0263639535024919	0.103506957271699	0.046607787322859
0	1	8276909	rs478128	G	A	0.112803694806582	0.00392303483040523	0.129964691301065	0.0450595864751505
0	1	8278899	rs428180	C	A	0.451239399869537	0.312793627847228	-0.028635079576821	0.0283690489933796
0	1	8281564	rs506403	T	C	0.634270906839988	0.149493431156351	0.0421053642236463	0.0292129952986852
0	1	8287391	rs11121137	A	G	0.453300392841776	0.468809384306927	-0.0204625927699708	0.0282469560959756
0	1	8292195	rs299501	A	G	0.856319550768489	0.612351087854141	0.0201197306435996	0.0397057919524509
0	1	8295130	rs7528376	C	T	0.695990763727519	0.0521617566381552	-0.0593904595316713	0.0305853180496178
0	1	8301494	rs17032328	A	G	0.0982805268721558	0.378013790977922	0.0413975236644769	0.0469592955543392
0	1	8302619	rs7513908	A	G	0.0531423406726585	0.0586292848292774	0.120361217886913	0.0636507528244302
0	1	8306031	rs12403649	C	T	0.128640686615634	0.44162666803841	0.0318404981941613	0.0413808950750002
0	1	8310158	rs72861200	G	C	0.153237506788383	0.20955798707088	0.0484790362176216	0.0386354319418937
0	1	8319635	rs401691	T	C	0.578635829541807	0.838433250004843	-0.00581419546622189	0.0285152232894202
0	1	8336374	rs72862657	T	C	0.218512743504134	0.846823754804545	0.00658730040255734	0.0341005845686963
0	1	8357221	rs11121152	T	C	0.796444305289809	0.837549900458878	-0.00712962241418174	0.0347738206857174
0	1	8357338	rs6577481	C	T	0.181760069280672	0.945198757646526	0.00249222682757429	0.0362572898545121
0	1	8362754	rs4908748	C	T	0.678438977907848	0.9314510968847	0.00256136389955064	0.029776628299854
0	1	8370088	rs11121157	A	G	0.17159635901797	0.941159002823015	0.00275766111485706	0.0373599862821174
0	1	8370729	rs72864229	G	A	0.199164661379485	0.225735643771683	-0.0420283489950514	0.0346935452372572
0	1	8372536	rs1107284	T	C	0.776801065006646	0.316525110314272	0.0335280783576695	0.0334737091003794
0	1	8374297	rs78641116	C	G	0.134558176356674	0.881362493714339	0.00610092316248268	0.0408793336875427
0	1	8388571	rs1473309	A	G	0.058141457659236	0.526130805278518	0.0380676122371886	0.060050806571968
0	1	8399193	rs12039434	G	A	0.648440852044328	0.138259095021726	0.0436917125753155	0.0294755165365045
0	1	8433747	rs754346	C	T	0.839952288431048	0.62977092990171	0.018471186985829	0.0383180460097958
0	1	8490320	rs302719	G	T	0.118612275697092	0.291457796732052	-0.0457551935157323	0.0433727704952325
0	1	8495590	rs172531	G	A	0.119079531632793	0.243613097466768	-0.0504701278389152	0.0432847200031108
0	1	8520108	rs80296853	A	G	0.116870241928494	0.709140131583951	0.0163312197284719	0.0437821199594557
0	1	8526142	rs4908760	A	G	0.839955053401135	0.233077346164844	0.0458672865141963	0.0384641289018526
0	1	8564301	rs6669503	G	C	0.839737859007833	0.243998462500251	0.0448517107848174	0.0384976464819004
0	1	8596335	rs55860300	A	G	0.103544250246974	0.122200370271571	-0.0708668078263275	0.0458505759369625
0	1	8596742	rs17032657	G	T	0.323209568824423	0.962536528947498	-0.0014021310457949	0.0298511442828033
0	1	8598127	rs10492965	A	G	0.104369201400004	0.110649158187928	-0.0730791001498103	0.0458095144627273
0	1	8613418	rs2016084	A	C	0.840146259252817	0.263433663555403	0.043091935414441	0.0385330090240086
0	1	8638666	rs12029303	C	T	0.730074996318246	0.0787829102880775	0.0565287166870725	0.0321589342196156
0	1	8645816	rs1934138	A	G	0.84032839759557	0.244971442898737	0.0448068297642797	0.0385385291881781
0	1	8654642	rs76545421	G	A	0.0681231486252777	0.429890288019309	0.0443087688950569	0.0561311436402565
0	1	8656227	rs12134896	A	G	0.10515752330362	0.0909275423166191	-0.0771383837383408	0.0456298366619455
0	1	8658527	rs6681362	G	T	0.839541004771345	0.232780396188352	0.0459548624316039	0.0385130858417598
0	1	8701231	rs1463052	G	A	0.838523566719864	0.198816693236513	0.0492389459309356	0.0383203288121557
0	1	8725420	rs56305243	C	T	0.107369003189525	0.1572158430076	-0.0638781729150767	0.0451596182271453
0	1	8751897	rs56163601	A	G	0.101417260167587	0.213261101244829	-0.0576928254386295	0.0463527174042985
0	1	8759554	rs12025126	C	T	0.73165306491365	0.0905996480351998	0.0535775276204867	0.0316606581581004
0	1	8788636	rs7518204	C	T	0.951114414676448	0.779518364121759	0.0181987326674365	0.0650078383804037
0	1	8794410	rs4908775	A	G	0.0972867920041835	0.179932541352542	-0.06321347121944	0.0471403626947845
0	1	8804997	rs3938719	G	A	0.128078334710894	0.00900205059871565	-0.109084365502452	0.0417631535689131
0	1	8879610	rs4908516	C	G	0.103975433077166	0.0215189499953702	-0.104805175508693	0.0455921798494079
0	1	8898807	rs11582339	T	G	0.132623040214203	0.0098701521055874	-0.106226979750393	0.0411677355661971
0	1	8918795	rs11121247	C	T	0.936160459084041	0.678427683690153	0.0237671922646364	0.0573242623274874
0	1	8926868	rs2781064	T	C	0.162651214794181	0.0312635401737484	-0.0814338437800941	0.0378110989481484
0	1	8930369	rs2781060	C	T	0.936025031025594	0.693907412047492	0.0225411495047159	0.057275295738118
0	1	8931149	rs2274971	T	C	0.77565321720527	0.0129605728456055	0.0836778444946605	0.033675198233015
0	1	8949480	rs7539600	G	A	0.895479179237459	0.490951454925831	-0.0318773033269782	0.0462797239653174
0	1	8969219	rs7534552	A	G	0.255133855068593	0.0248841722732542	-0.0715943878249728	0.0319162413457418
0	1	8978514	rs6665631	G	A	0.156397910106372	0.113979567211506	-0.0608007639267183	0.0384679565808962
0	1	8981748	rs4908795	G	C	0.153129926725055	0.132175856417208	-0.0584662092002142	0.0388330973859943
0	1	8982305	rs12137125	C	G	0.248803452893964	0.0355305056097219	-0.0678212923000963	0.0322611342014353
0	1	8982906	rs4908796	A	G	0.249855628023978	0.276648278136699	-0.0352027491733962	0.0323590499168272
0	1	8983655	rs11806366	C	G	0.181794074008185	0.13844281061941	-0.0536944350739012	0.0362404816476317
0	1	8985036	rs10864370	T	C	0.279906879929886	0.107784123787334	0.0506071900226781	0.0314675703500856
0	1	8987259	rs2765512	T	C	0.638085919740199	0.991655594646103	-0.000303605787470076	0.0290299840706851
0	1	8991116	rs2781079	A	G	0.186749583867367	0.109541839559056	0.0578311035712751	0.0361386612128027
0	1	8994112	rs4418632	C	T	0.727600494324277	0.17876754220541	-0.042252933049717	0.0314251130370499
0	1	8998059	rs914997	T	C	0.834209543712992	0.768088238783377	-0.0111434207630401	0.0377901306894106
0	1	8999843	rs2781087	T	G	0.445724034129248	0.797281734462428	0.00721778863592437	0.0280993632054182
0	1	9000628	rs1475734	T	G	0.193936231884058	0.15511714708198	-0.0499831808698944	0.0351576558320948
0	1	9000882	rs6692694	T	C	0.354252302808102	0.965731036997047	0.00126680863094593	0.02948604500723
0	1	9001562	rs17032875	C	T	0.666849661141615	0.180379734548095	-0.0394930007743279	0.0294814806390923
0	1	9007556	rs942969	C	G	0.859010642136061	0.917882462211008	-0.00416009146045523	0.0403494991242853
0	1	9008370	rs6577541	G	C	0.858889083323755	0.823931369416058	-0.00899002828651255	0.0404061837694488
0	1	9008739	rs12070475	G	C	0.858969680645552	0.852034403718857	-0.00753861863218248	0.0404164968945049
0	1	9009214	rs2274326	T	C	0.237409801719964	0.101844521718289	0.0540670587564697	0.0330488006844606
0	1	9009406	rs2274327	T	C	0.241908961753159	0.0533993035180693	0.0634875557334472	0.0328665371923726
0	1	9009444	rs2274328	C	A	0.452287269170689	0.378761486878829	0.0248881347723715	0.0282761686245165
0	1	9009470	rs2274330	C	G	0.209643219122188	0.274968673620014	-0.0377669758361521	0.03459491256162
0	1	9009547	rs2274331	A	C	0.209000412567301	0.265052093866433	-0.0386238153867111	0.0346548164101546
0	1	9009706	rs12738365	T	C	0.200457269166876	0.236241994042524	0.0417078690739308	0.0352133847363961
0	1	9010405	rs17032907	T	C	0.388789422430503	0.755663805836685	-0.00894220583861702	0.0287364437648624
0	1	9010569	rs11121273	C	T	0.398572350158952	0.591644981747873	-0.0153303692061197	0.0285772422638487
0	1	9010592	rs17032909	C	T	0.0720479438216883	0.815476631506245	-0.0125903487803339	0.0539509115138256
0	1	9010984	rs11576766	C	A	0.380455456152278	0.528496587394503	0.0182393565654482	0.0289374580154982
0	1	9011586	rs3765968	G	T	0.772313071264707	0.648219182162148	0.0152549095504489	0.0334363322363504
0	1	9011627	rs3765967	A	G	0.21900803602293	0.167694550324497	-0.0467699815527791	0.0338998980043653
0	1	9011722	rs3765966	T	G	0.845071237167218	0.829640172865998	0.00836748867654317	0.0388890537675412
0	1	9013585	rs72641561	T	C	0.215341806160505	0.0748586997737676	-0.0607526751437358	0.0341052500714851
0	1	9015550	rs17032912	C	G	0.264180196450071	0.878854539531825	0.00482787495484587	0.0316745112498939
0	1	9015575	rs61784252	G	A	0.165925953717452	0.966436183061111	0.00158510575121412	0.037670277092749
0	1	9015675	rs12741044	C	G	0.535368405467632	0.735032006279748	-0.00954543361732404	0.0282042533829451
0	1	9015954	rs12059715	C	T	0.171239554317549	0.743637416539905	-0.0121708113198903	0.0372150218325895
0	1	9016007	rs6661729	A	C	0.0110357559100991	0.837734593467911	-0.0276487083656195	0.135008695336945
0	1	9016302	rs17389460	G	T	0.192742578572897	0.483151500777429	0.025120963106965	0.0358234878630037
0	1	9016390	rs17032921	T	C	0.189913192786253	0.443475916012837	0.0276254888070209	0.0360487557608162
0	1	9017091	rs2274332	T	C	0.143746660768715	0.863646682553717	-0.00686573662376987	0.0399789094581825
0	1	9017204	rs2274333	G	A	0.510378949664749	0.918772186631291	-0.00286222772573546	0.0280664333924648
0	1	9018034	rs7545200	A	G	0.269660899130137	0.79263117594838	-0.00825919823463959	0.031416286387624
0	1	9019221	rs41278984	C	T	0.0122617196556361	0.928079847433714	0.0115533486888975	0.127999407741233
0	1	9019338	rs11805912	T	C	0.144135564998103	0.788911942340061	-0.0106767299513757	0.0398796470954292
0	1	9021301	rs12735688	T	C	0.517047182913547	0.90723924408016	-0.00325033286635498	0.0278947039108338
0	1	9021998	rs3765965	C	T	0.137020782504868	0.739855047612482	-0.0135295501222825	0.0407460964577417
0	1	9023572	rs6577545	G	C	0.150464605909063	0.825433386328701	-0.00864084075153138	0.0391764467014384
0	1	9026751	rs12126080	A	G	0.123283434528403	0.624376800355641	0.0208936230660516	0.0426699364344149
0	1	9027391	rs4466678	T	C	0.123953747467165	0.562524885200547	0.0246566582184114	0.0425778953861899
0	1	9027899	rs2274334	T	G	0.0124917629881506	0.868136064328647	0.0210944226601834	0.127054522087335
0	1	9029539	rs78726732	A	G	0.0226295835200781	0.140687479909167	0.142409374730708	0.0966643493797215
0	1	9030372	rs10864376	T	C	0.622381646111687	0.853828829748019	-0.00531780102319164	0.0288641732307856
0	1	9030964	rs3737665	T	C	0.475892750637048	0.296223294882034	-0.0291214302567068	0.027878958178131
0	1	9031903	rs12138897	G	C	0.781947368773038	0.691465669903538	-0.0134360736720763	0.0338553712577438
0	1	9033404	rs4908800	G	A	0.628591669752263	0.687131556984601	-0.0116582744269448	0.0289466200041537
0	1	9033552	rs61785762	T	G	0.179924966393872	0.933783637567842	-0.00303968857269169	0.0365851124178125
0	1	9034301	rs72641578	C	T	0.175862047117547	0.521239038574966	0.023551294185038	0.0367164782489149
0	1	9034421	rs3765964	A	G	0.660950374558094	0.285068059256618	-0.0315285075183652	0.0294933602698503
0	1	9034483	rs74050967	T	C	0.0244437349248562	0.0559011835809788	0.178233749767869	0.0932279863305278
0	1	9034598	rs3765963	G	A	0.781273585975458	0.323576514679768	-0.033347175427241	0.033781781704145
0	1	9035013	rs3737663	C	T	0.0383185827380619	0.220657779518633	0.0913981026673625	0.0746240424942688
0	1	9035059	rs12071042	C	A	0.0257715470731722	0.0632712580511921	0.170408019946623	0.0917513646840397
0	1	9036614	rs12127547	G	A	0.133425200949852	0.68283909110637	0.0167206904823899	0.0409227049100046
0	1	9037273	rs6697763	T	C	0.75924100924225	0.115936322398621	-0.0514875847633074	0.0327516381919995
0	1	9039022	rs6577546	A	G	0.803655870275683	0.416375723385132	-0.0284352485047331	0.0349875384961505
0	1	9049032	rs875148	T	G	0.64147550261342	0.381741361138483	-0.0258104444900816	0.029508028189798
0	1	9058028	rs10779707	G	A	0.853711151048308	0.925141040142316	0.00374338852036621	0.0398402934197383
0	1	9060789	rs17033008	A	G	0.227403098953981	0.222340888022653	0.0410369748171889	0.0336278475744026
0	1	9061382	rs12047015	C	T	0.151106213246673	0.557113195916762	-0.0230118866200011	0.0391935339496105
0	1	9062952	rs17389948	T	C	0.147018201700374	0.627276051123685	-0.0192825168273081	0.0397115548934657
0	1	9063265	rs12402611	T	C	0.0979745764677683	0.0604730250826187	-0.0876481663060696	0.0466876980168652
0	1	9063602	rs4908804	C	G	0.626463098472351	0.221455566620839	-0.0358785217695709	0.0293444799453048
0	1	9066132	rs17033013	T	C	0.257908403541438	0.382253856146641	0.0279985729847897	0.0320441088433742
0	1	9066695	rs10864377	T	C	0.542692630845679	0.806598166568559	-0.00692105404899069	0.028270321803372
0	1	9066967	rs12164533	A	C	0.307139554438018	0.585492026873187	-0.0166076484162254	0.0304515036575277
0	1	9068020	rs2039631	T	C	0.124702988105599	0.813304172858729	-0.00996224392431074	0.042183298424881
0	1	9068213	rs17027186	C	T	0.170747402379182	0.796185389781939	-0.00962582831013348	0.037267949702429
0	1	9068386	rs7530465	A	G	0.162111277753726	0.0555363095651365	0.0729972728407617	0.038125516696525
0	1	9069001	rs769901	A	G	0.532721421352447	0.691850084693901	-0.0110879430657776	0.0279754406172613
0	1	9069412	rs66463959	A	G	0.154880592925582	0.876898211857656	0.00595910947692605	0.038470075683511
0	1	9074465	rs12063980	T	C	0.222736013242267	0.321664195123011	-0.0329628129480191	0.0332607025744162
0	1	9074932	rs1556757	A	G	0.507579371117943	0.655169853231042	-0.0124897316767939	0.0279667765260923
0	1	9079365	rs10864379	A	G	0.1835785709315	0.232991463308193	-0.0426773905627785	0.0357825175261142
0	1	9080411	rs9803660	C	T	0.465246159038129	0.113916524929187	-0.044545	0.0281782052302839
0	1	9103420	rs34605482	T	C	0.219682920820024	0.860398453695839	-0.00593995706684314	0.0337752848733167
0	1	9107849	rs3737661	T	G	0.249129529668969	0.448270546449367	-0.0246858817070058	0.0325541802513128
0	1	9108622	rs7368193	T	C	0.582311047032863	0.779350505442533	-0.00797081084659512	0.0284503615971978
0	1	9111626	rs3004245	C	A	0.677072036796558	0.642433221523899	-0.0139514680569947	0.0300484271636659
0	1	9115700	rs4908809	C	T	0.475387130469542	0.958702973195824	0.00146280115613136	0.0282496145494676
0	1	9116899	rs2505972	C	A	0.364023625495456	0.956423589662009	0.00159373520479422	0.0291667945322951
0	1	9129620	rs5438	T	C	0.0981218751760992	0.591982827531161	0.0251958238492428	0.047010214860003
0	1	9129867	rs3820034	A	G	0.241287347701049	0.775492350417604	-0.00929297489081939	0.0325842767042667
0	1	9130650	rs12736085	G	A	0.384215508730814	0.582075381742861	0.0158691323136905	0.0288343164300791
0	1	9138890	rs1327257	G	A	0.334050257878972	0.98204809104921	-0.000668705924777951	0.0297185728027601
0	1	9140078	rs12726360	C	T	0.505340744628554	0.952889123755121	-0.00166468046225804	0.0281771576342086
0	1	9140327	rs12127491	T	C	0.206361318216449	0.733393703654807	0.0117565781989302	0.0345157743618768
0	1	9143220	rs75856734	A	G	0.227612334938035	0.482025586762278	-0.0234732989631609	0.0333878847197108
0	1	9148184	rs12755780	T	C	0.423180038257781	0.852806679671219	0.00530105233218175	0.0285711704493027
0	1	9149450	rs12711519	G	A	0.529924467616638	0.526447936943662	0.0178173361873054	0.0281280066373943
0	1	9151948	rs76799504	C	A	0.16466296520646	0.690047745102971	0.015040057861034	0.037714204415004
0	1	9153629	rs12061999	C	T	0.317277333864507	0.0996370389776558	0.0494069230726768	0.0300051310153107
0	1	9155701	rs12239636	T	C	0.14933032994508	0.443216834686921	0.030062296837484	0.0392062832475132
0	1	9155711	rs12239637	T	C	0.175285689034596	0.191162851870126	0.0481599449591471	0.0368435619754531
0	1	9159671	rs17033261	T	C	0.339057992377182	0.669348471319063	0.0127667224244513	0.0298956812927712
0	1	9160365	rs7555576	G	A	0.492029756658632	0.218026924127863	0.0347357993007873	0.0281994112937199
0	1	9161550	rs1061907	A	G	0.457926373258061	0.333906686003387	-0.0274388159335645	0.0283964929770467
0	1	9180726	rs78794533	A	G	0.165982833831603	0.171472933726595	0.0514832763683109	0.0376481117146155
0	1	9185660	rs4908812	A	G	0.246975380859127	0.497419642739498	-0.0221789838059695	0.032685592778943
0	1	9213177	rs2666433	G	A	0.758321798074221	0.294834798642567	-0.0340419226476647	0.0324959515771885
0	1	9219383	rs6577556	C	T	0.240849002954464	0.116555937577279	-0.0511514784053707	0.0325931200817347
0	1	9234363	rs809972	T	G	0.154424117714955	0.490817194474417	0.0265062252148474	0.0384700347676134
0	1	9238095	rs6577559	T	C	0.140557246160094	0.693799960027941	0.0158176838712957	0.0401766406313395
0	1	9250059	rs6673205	T	C	0.22270047723918	0.578949610917569	-0.0184656645342408	0.0332762843371925
0	1	9250991	rs10864392	T	C	0.26254537274789	0.310878514203559	0.0323393013978221	0.0319123031226448
0	1	9275194	rs1009941	A	G	0.479900764568898	0.180025547015127	0.037569512612271	0.0280228049134734
0	1	9278142	rs1009940	A	G	0.534503477246719	0.0486243387978336	0.0552525961919154	0.0280203914054516
0	1	9280094	rs10779715	T	C	0.534680120486664	0.0398032445494475	0.0576470024524672	0.0280413576651242
0	1	9286018	rs12072683	T	C	0.354572563403225	0.0768350583624471	-0.0516897437233237	0.0292139311812218
0	1	9297871	rs4908830	G	A	0.382449981193015	0.0704752856691359	-0.0526391137172198	0.0291009737809589
0	1	9307138	rs11121350	C	T	0.401362753230877	0.172283375715534	-0.0393954297853609	0.0288631608034219
0	1	9315847	rs2268170	T	C	0.0980290403588805	0.629468195190437	0.0226300432471556	0.046904025215741
0	1	9317936	rs3753164	G	A	0.484001641570462	0.1471696353957	-0.0406316697179979	0.0280295415597925
0	1	9321241	rs2268169	A	G	0.472299972928027	0.116117627959677	-0.0439536375133651	0.0279731415825969
0	1	9323910	rs6688832	A	G	0.460259838132402	0.222341693021681	-0.0344841624829547	0.0282581789613047
0	1	9324213	rs17368528	T	C	0.0581696636967987	0.926378068323666	0.00553674186663513	0.0599196766558504
0	1	9334714	rs12093524	A	G	0.12304143463522	0.99844269283013	-8.32492914670373e-05	0.0426526529069577
0	1	9341038	rs916380	T	C	0.694434780297498	0.215634622962568	0.0376307738632542	0.030391032399529
0	1	9357724	rs11121365	G	C	0.123052023160822	0.248490297742027	0.0494599979923173	0.0428587227521125
0	1	9358243	rs621846	T	C	0.161392061025825	0.292362242754297	0.0402484231211898	0.038224307139828
0	1	9364634	rs1294028	G	A	0.823737782640002	0.189642644967898	-0.0480446128513272	0.0366295042733841
0	1	9366852	rs581587	C	T	0.760910453147701	0.465197031238622	-0.0239007431518822	0.0327265760683734
0	1	9367908	rs9442562	G	A	0.289567171142109	0.297102415537421	-0.0321103213084968	0.0307963257581001
0	1	9371099	rs629524	T	G	0.31303647171627	0.0937057578068501	-0.0512777737705331	0.0305923074610584
0	1	9387444	rs1569422	T	C	0.7946902437698	0.428356718297842	-0.0272835688619758	0.0344486553362787
0	1	9389218	rs732591	C	T	0.285501463094418	0.290426744249455	-0.0329775379972047	0.0311936976836626
0	1	9390616	rs34817952	T	TG	0.81746478107326	0.895353403817327	0.00475013593735832	0.0361135470652542
0	1	9393082	rs1294022	G	C	0.171746032270087	0.911759944298248	-0.0040981045664751	0.0369801897027429
0	1	9416151	rs9435243	A	G	0.251009256582751	0.300254130568655	0.0333599623529636	0.0322041996749301
0	1	9422875	rs552230	A	C	0.288600308358229	0.262395499447474	0.0345790655655869	0.0308535828852192
0	1	9427869	rs2275457	A	G	0.723014773198042	0.990739904037275	-0.000363080914743863	0.0312837095600981
0	1	9431223	rs10492967	A	G	0.321380321194252	0.356344557014995	-0.0278359770367249	0.0301793149358963
0	1	9448852	rs9943073	C	A	0.352236220669034	0.638760190784404	0.0138677906997927	0.029541578380415
0	1	9466803	rs12044809	G	A	0.442410757093235	0.0520491039367713	-0.0545557072042567	0.0280820187297821
0	1	9474990	rs72645555	A	G	0.38170846568205	0.292424764147014	-0.0300861711165032	0.028576822364186
0	1	9489972	rs10864418	G	A	0.419290663540688	0.319171254511382	0.0282098913838006	0.0283185672659292
0	1	9497668	rs9660668	C	T	0.196584708202808	0.620584499505145	0.017448491388269	0.0352479017348858
0	1	9498113	rs9660890	C	T	0.195191459824849	0.527907660717419	0.0224268868826213	0.0355303749775665
0	1	9499246	rs9787285	A	G	0.207707478704308	0.602271967168084	-0.0178241976560747	0.0342025773890812
0	1	9503008	rs4926481	C	T	0.680348678052913	0.866160065741424	-0.00507444339958518	0.0301086042519412
0	1	9514846	rs4926491	C	T	0.281972522135476	0.946390326292738	-0.00208930960201722	0.0310722380812651
0	1	9525235	rs7544834	A	G	0.70990685615809	0.280716667164754	-0.0335196512687005	0.0310738068958408
0	1	9525697	rs10746490	A	G	0.903401647197225	0.222242058665681	-0.0583202265776027	0.047780436484283
0	1	9525764	rs12042017	T	G	0.645712322378012	0.509729060449157	-0.0193575824201768	0.0293626084502042
0	1	9526979	rs10864425	G	A	0.706820639808229	0.263678405485837	-0.0346295128829786	0.030981747449635
0	1	9533238	rs6679380	T	C	0.909535280312419	0.24784429456558	-0.0569329622968741	0.0492669613014674
0	1	9535303	rs7418365	G	A	0.576201574903998	0.0861621627533522	-0.0485012206406051	0.0282641254212821
0	1	9535619	rs6541069	G	A	0.900650091126979	0.09628987414875	-0.0787166766421045	0.0473309329496891
0	1	9538654	rs12561781	C	G	0.711120870686552	0.254121571043795	-0.0353058476771887	0.0309593013933549
0	1	9555888	rs7417127	C	G	0.206997285604364	0.746365205134941	-0.011230430275754	0.0347222835520298
0	1	9563315	rs7533271	G	C	0.811059034211922	0.878880009712667	0.00548931281299561	0.0360216761425246
0	1	9567789	rs12755956	A	G	0.526968325665768	0.0267827608711132	-0.0620451337757829	0.028015527837313
0	1	9576675	rs7525571	G	A	0.166467014201541	0.0948443680754172	0.0637872659933289	0.0381872972989715
0	1	9576789	rs75100051	G	A	0.137563048016701	0.200256739353497	0.0526665755143389	0.0411194055454089
0	1	9600774	rs12140494	C	T	0.860548327307254	0.390152852948301	0.0347004270680723	0.0403803140739143
0	1	9617682	rs72646718	A	G	0.262830589668396	0.67203067247163	0.0134383629498789	0.0317419643375485
0	1	9619380	rs58670998	T	C	0.502247975621078	0.888151021506125	-0.00391948836929389	0.0278681105592014
0	1	9627521	rs6698575	G	A	0.287224539983709	0.391139543765776	0.0265563179737011	0.030967566501978
0	1	9632102	rs56053581	T	C	0.262725152306353	0.614344652758805	0.0159995553458508	0.0317526152466279
0	1	9637227	rs9430153	G	A	0.321506611176462	0.621278151238583	0.0147716550867581	0.0298997336967398
0	1	9691975	rs4926485	G	C	0.221261765078378	0.147165885580059	-0.0483712619173675	0.0333683487754598
0	1	9704925	rs4129341	G	T	0.67717051786457	0.681415473217708	-0.0122233670680783	0.0297744304058654
0	1	9713386	rs4240895	T	C	0.883543360235659	0.705463040794749	0.016495171362723	0.0436430623596178
0	1	9718087	rs6540991	C	T	0.848539120205961	0.992167521921574	0.000383885338264336	0.0391052821349887
0	1	9720526	rs58784124	G	A	0.633573890731508	0.965069079186946	-0.00127508249743072	0.029115852451641
0	1	9725525	rs4300218	A	G	0.092783895931589	0.284598080181747	0.0520633958745959	0.0486552347112369
0	1	9734287	rs12568084	A	G	0.49691852192725	0.725530497088351	0.0098043275517332	0.0279264217688534
0	1	9741792	rs4333853	G	A	0.512784407805786	0.920679059635487	-0.00277380375691107	0.0278554821606459
0	1	9746248	rs6677649	G	A	0.196137228252668	0.57993856328107	0.0196316455975259	0.0354698309566166
0	1	9760651	rs12566637	T	C	0.16802055061096	0.157109972936736	0.051970359044346	0.0367318408007375
0	1	9795719	rs12569008	T	C	0.260389231387417	0.887927024818887	0.00451378442473672	0.0320290690564753
0	1	9799496	rs11588785	C	G	0.486705540637004	0.288719798970027	-0.029425042288363	0.0277350300240228
0	1	9804693	rs7550295	T	C	0.205703107128489	0.313162599200522	0.0352005873741548	0.0349001616965789
0	1	9836556	rs72855716	G	A	0.255488122773408	0.713542819165062	0.0119822143589555	0.032639999966964
0	1	9846341	rs17034340	C	T	0.206272838002436	0.349685788575762	0.0325922864086259	0.0348506454363775
0	1	9866437	rs61479984	T	G	0.429526841628902	0.907921902512065	-0.00327583860144249	0.0283229708022494
0	1	9875633	rs946277	T	C	0.905910678681278	0.651844348528913	0.0215659337552094	0.0477966830189422
0	1	9877988	rs117550213	T	C	0.139341403604012	0.785923330119617	-0.0110079468421631	0.0405287791763168
0	1	9885290	rs12078414	T	C	0.149159296688365	0.275114979559237	-0.0427484952447879	0.0391699690461867
0	1	9888202	rs1767277	T	C	0.850105880224622	0.241967634060256	0.0457076379378397	0.0390635914309694
0	1	9923741	rs935073	G	A	0.195768415543829	0.668012003104504	-0.015090138800639	0.0351851538352316
0	1	9926924	rs6695334	C	T	0.140074132774395	0.955333320432755	-0.00226792337020854	0.0404909287661777
0	1	9938165	rs17034420	G	A	0.140386387292743	0.978553549270766	0.00108717736227566	0.0404420095688162
0	1	9975201	rs2033960	T	C	0.184929439312126	0.343545322029471	-0.0340612803318983	0.0359605959974214
0	1	10008191	rs12064822	A	G	0.152233817342932	0.811983177414943	-0.00921811346938232	0.0387529998777654
0	1	10008221	rs1220421	A	G	0.670699125396241	0.534600408928514	0.018341702502673	0.0295358096215921
0	1	10029913	rs6683452	G	A	0.826169828269348	0.604135327023506	0.0189762320634966	0.036600943779818
0	1	10093457	rs7528979	T	C	0.313405885584631	0.388066240099101	-0.0258960601915519	0.0300025182276572
0	1	10155283	rs9430244	G	A	0.916164224299624	0.97294136149854	-0.00170985413670562	0.0504092124549539
0	1	10159832	rs76154155	T	C	0.106963230371438	0.397457162909188	0.0385070357363428	0.0455073736579614
0	1	10174189	rs4543799	A	G	0.205785740320488	0.195063040510924	-0.0446843916659621	0.0344854585301463
0	1	10177790	rs3762290	G	A	0.207253406184876	0.24890002991017	-0.0396151925343088	0.0343576112512096
0	1	10190884	rs2295294	T	A	0.344246374296052	0.432633860780767	-0.0229961182804629	0.0293058965915879
0	1	10195940	rs6671289	A	G	0.186092249586926	0.223445596178341	-0.0435327085587229	0.0357582556905679
0	1	10195970	rs6685910	T	A	0.104638767065011	0.237359814334475	-0.0538903756540179	0.0456075174872004
0	1	10197932	rs118126602	C	T	0.101237081219031	0.231051713129291	0.0556926799876004	0.0465014739390272
0	1	10203988	rs35316894	C	T	0.29272359294134	0.870122157136167	-0.00498970099206131	0.0305174286761591
0	1	10204186	rs12144133	G	T	0.547552009788096	0.56229355004537	0.0161902386269445	0.0279412701036523
0	1	10209557	rs6696978	G	A	0.0946621436548817	0.906027292558586	-0.00564438109159883	0.0478130957632542
0	1	10219202	rs6659436	T	C	0.167530916058362	0.913041962940758	-0.00407358249611743	0.0373030518220519
0	1	10235946	rs2180184	C	T	0.313885143597274	0.818193620164292	-0.00691208638785661	0.0300696853159733
0	1	10237960	rs12733312	C	T	0.282422070446953	0.956369636498194	0.00169379180756535	0.0309595506625833
0	1	10239647	rs41310363	G	A	0.0908321908600461	0.896818192608186	-0.0063418740370816	0.0489033516238081
0	1	10240094	rs1046277	T	C	0.0915414364024001	0.982338963775075	-0.00107778483768774	0.0486878370334933
0	1	10246129	rs2180185	C	G	0.373928394905623	0.842812516209641	-0.00574816266348598	0.0289876089924114
0	1	10246471	rs6667639	A	C	0.373672769819134	0.81516848595972	-0.0067779379700901	0.0289948353161539
0	1	10247313	rs56221672	G	A	0.35521741812917	0.844647637922343	-0.00574741797115402	0.0293307253576734
0	1	10290268	rs17396382	C	T	0.0947095163758327	0.849556814425601	-0.00904245069687603	0.0476711480577788
0	1	10323921	rs12757288	C	T	0.321481853012887	0.771694050975515	-0.00865218283211748	0.029818690447436
0	1	10338598	rs10492970	G	A	0.0929616534737716	0.694522817102275	-0.0188958341964073	0.0481147064342008
0	1	10353112	rs10492972	C	T	0.322043675273278	0.878539470947345	-0.00455692079610461	0.029818690447436
0	1	10359944	rs12130220	G	T	0.228652034807339	0.971496675740989	-0.00117774260223417	0.0329611631421313
0	1	10362071	rs76058266	G	A	0.112638635170376	0.246096887082246	0.0514872905325243	0.0443901141072716
0	1	10366487	rs8019	G	T	0.325657420471936	0.891467580184348	-0.00408604958988815	0.0299459621652098
0	1	10384439	rs17401924	G	A	0.226032519920035	0.95134678038346	0.00203771649147367	0.0333966442925056
0	1	10385471	rs17401966	G	A	0.22837833012088	0.968629172098705	0.001297267236316	0.0329861470963567
0	1	10391536	rs12734551	G	T	0.228557706394411	0.999990629930871	3.87587624568132e-07	0.0330040448285952
0	1	10407360	rs59211028	C	T	0.0989843973945801	0.706568309314032	-0.0175904762356294	0.0467249082491423
0	1	10414470	rs17402762	C	T	0.33939389263289	0.528571394559855	-0.0186376234105617	0.0295746897702189
0	1	10420918	rs3748578	A	G	0.222299218180897	0.898562981938835	0.00428341277528381	0.0336014910396632
0	1	10420937	rs3748579	T	C	0.320403858866783	0.828403922922439	-0.00647691269070869	0.0298820815893403
0	1	10431329	rs72867431	T	C	0.0958916976168369	0.547115987072343	-0.028486105845813	0.0473122468302615
0	1	10484416	rs663364	G	T	0.348540349269089	0.696465609522466	-0.0115765058372858	0.0296760484677406
0	1	10484880	rs79763829	A	G	0.0973077822614902	0.971649459823665	0.00169039698546603	0.0475637422498624
0	1	10507236	rs1307489	G	A	0.835009155878837	0.450764965743737	0.0286609625710304	0.0380048137145865
0	1	10537090	rs684016	A	C	0.664173408348317	0.724414731674602	0.0105092817400447	0.029808085731895
0	1	10539833	rs6680568	G	A	0.117799866857232	0.653650319835199	-0.0195282499788143	0.043522141327668
0	1	10543836	rs9970001	G	A	0.186250336222679	0.883629281591084	-0.00529957501729843	0.0362066937995377
0	1	10549380	rs670666	G	A	0.54572351530956	0.408088667524895	0.0233411409023069	0.0282149372369631
0	1	10550352	rs673254	T	C	0.372683906711577	0.42825955193436	0.0229683729482215	0.0289941214061675
0	1	10556097	rs636291	A	G	0.747565833438395	0.580495863475577	0.0178861715618683	0.032363755969963
0	1	10556386	rs10127643	T	C	0.0659613560929351	0.681722465773361	-0.0230954113709891	0.0563146401013131
0	1	10557544	rs660725	G	A	0.848729640334472	0.657068186607045	0.017430142349863	0.0392602086263785
0	1	10562163	rs76282123	T	C	0.18380338273072	0.89978002768334	-0.00457779304366829	0.0363492216905018
0	1	10563609	rs10864459	G	A	0.563687617753018	0.60296354793942	0.0147316874192647	0.028322351176573
0	1	10563671	rs10864460	C	G	0.609014768956571	0.858509802222175	0.0050877311906501	0.0285392377681781
0	1	10563681	rs2506902	T	C	0.256703960376884	0.910233078610947	-0.0036141976518456	0.0320565168889385
0	1	10566148	rs7543322	C	T	0.515980619929074	0.998792249052017	4.227848555591e-05	0.0279307071160077
0	1	10566215	rs616488	G	A	0.294565806746345	0.835286529926231	0.00641324533197583	0.0308438421738125
0	1	10567122	rs604814	A	G	0.583219011142061	0.83741217937398	0.00580397409521112	0.0282838231213004
0	1	10567658	rs2480786	T	C	0.875395943769142	0.621768715727831	0.0207999816949948	0.0421611133039602
0	1	10569930	rs6540934	T	C	0.140665113856486	0.993552071987641	-0.000329547645299511	0.0407786990969483
0	1	10573867	rs2274985	A	G	0.57332119230537	0.729619465120474	0.0097243832397601	0.0281350964247123
0	1	10578606	rs7419116	A	G	0.653231066960872	0.681249423868884	0.0120953198272727	0.0294462846122229
0	1	10578791	rs11584327	C	T	0.572628274153566	0.799286030054113	0.00716559845633325	0.0281809257509559
0	1	10580891	rs2483677	T	C	0.164251310166758	0.892322274575577	0.00514282150162525	0.0379918919194985
0	1	10582047	rs2483678	C	T	0.818072790535839	0.597693639949575	0.0190811075924331	0.0361576309391777
0	1	10596624	rs10864461	T	C	0.275360278966418	0.522907030980824	-0.0200162257774536	0.0313306352130073
0	1	10597217	rs4240914	C	A	0.275408726439654	0.555259293428006	-0.0184776292233625	0.0313234513325252
0	1	10598216	rs2506892	A	G	0.165208659867317	0.943541187504485	0.00268369804083104	0.0378947514486843
0	1	10609505	rs12120962	A	G	0.350067450100704	0.763837374180933	0.00883549995172715	0.0294079972215951
0	1	10613660	rs12127400	T	C	0.476984311097364	0.681322029874179	0.0115106743186042	0.0280297101305028
0	1	10615775	rs11121584	C	T	0.644464599345535	0.529947423575766	0.018320059513527	0.0291680621573534
0	1	10621363	rs7519424	A	G	0.646237466667413	0.610536252412763	0.0148897363058933	0.0292352214806197
0	1	10633245	rs6687430	A	G	0.755020078922934	0.906842092392332	-0.00380745175269585	0.0325360197165192
0	1	10643197	rs12038548	A	G	0.240640484355935	0.529674695126392	-0.020440477944645	0.0325224995405782
0	1	10643829	rs12045923	T	C	0.234914494750727	0.146827403063527	0.047407826296446	0.0326763643447813
0	1	10644149	rs72857041	A	G	0.246258272725147	0.949027197038552	-0.0020814063159407	0.032558371814793
0	1	10649223	rs12090714	A	G	0.253734769662165	0.771352637874768	-0.00941436015640995	0.0323956104344585
0	1	10651603	rs6540941	C	T	0.206436577080239	0.725150427922331	-0.0122410912328799	0.0348169960529123
0	1	10652605	rs6668131	A	G	0.534296986915599	0.241842422546188	0.0327660730324115	0.0279957614130582
0	1	10652977	rs284273	C	T	0.670707463953504	0.474503489106518	0.0214413684615631	0.0299807646760918
0	1	10653628	rs284272	T	G	0.121142981399888	0.807544319352285	-0.0104344149400389	0.0428350536317578
0	1	10655913	rs2387230	A	G	0.0207969174330618	0.996692528944311	0.000406833824361004	0.0981431105987359
0	1	10663573	rs284283	T	C	0.132227199188548	0.46948274663203	0.0299429889192033	0.0413965479675748
0	1	10666517	rs284281	G	T	0.724064138250986	0.287868191291168	0.0331868702563069	0.0312255952721891
0	1	10666735	rs11121599	G	A	0.601211263810503	0.55465804122363	0.0167152773135497	0.0282928733454775
0	1	10672429	rs488854	G	C	0.132594838186943	0.598965992373828	0.0217446695187861	0.0413484762106667
0	1	10673194	rs479407	A	G	0.712218925929237	0.334187211093741	0.029806822419006	0.0308650554842041
0	1	10767379	rs4845952	A	G	0.394476619987821	0.167486162651984	-0.0395659927822087	0.0286642290518519
0	1	10771380	rs78100955	G	T	0.114662171447248	0.234546008502933	0.0524333989079264	0.0441087610744842
0	1	10780727	rs706007	G	A	0.214879641241425	0.414171959814964	-0.0277135905070886	0.0339388628139161
0	1	10801989	rs4845953	A	G	0.120329564561953	0.203239192155201	0.055175865688829	0.0433643994539076
0	1	10807369	rs205490	A	G	0.304901387643288	0.663265971620572	-0.0133230255520981	0.0305989130081758
0	1	10808499	rs2076491	T	C	0.123072663330031	0.684887987175174	0.0172959289454369	0.0426215815531262
0	1	10827135	rs205488	C	T	0.36189355791453	0.116899537461213	-0.0456497695497085	0.0291148377145295
0	1	10832322	rs205472	A	G	0.465684751036939	0.455365786820256	0.0209607935990491	0.0280787811346696
0	1	10834579	rs12031981	C	T	0.523760454730004	0.790485812162478	0.00748906259588658	0.0281883012809235
0	1	10840905	rs17035713	G	A	0.458803410002009	0.639460255363128	0.0132027916800063	0.028183777604429
0	1	10841333	rs710135	C	T	0.853034855239876	0.43733322166444	-0.0305679458698771	0.0393559608517677
0	1	10842769	rs61227177	A	G	0.150928859692321	0.900867543088291	0.00490961733111518	0.0394139416966176
0	1	10844558	rs710139	C	T	0.830582222435759	0.158845780400958	-0.0526822185670571	0.0373907455395246
0	1	10845821	rs776909	C	A	0.677032390122535	0.284278059354121	-0.0323335376933549	0.0301968553832133
0	1	10849645	rs10864471	G	A	0.534219615826882	0.501886742723152	-0.0189143147857915	0.0281662506952932
0	1	10854389	rs117360158	A	C	0.104724776821977	0.972714355846467	0.00155769739463133	0.0455411788934144
0	1	10854478	rs117927896	A	C	0.105412761971348	0.940353992761758	0.00339676003057028	0.0453960901405454
0	1	10855315	rs11577258	T	C	0.513582487415432	0.323446659031871	-0.0278501356582839	0.0282055296287443
0	1	10860379	rs10779746	A	G	0.45469820826576	0.995801875445506	-0.000148738533055676	0.0282687257141421
0	1	10862362	rs55752650	T	C	0.100567027004867	0.667283999815566	-0.0199421281406061	0.0463901462318594
0	1	10864224	rs80073687	C	T	0.100954620044758	0.491163748911242	-0.0318310731015185	0.0462352453310305
0	1	10876600	rs6688450	T	C	0.396182900121988	0.891685162892754	-0.00389494155365986	0.0286030626050756
0	1	10883600	rs10864474	G	A	0.546448729709599	0.625941409535196	0.0137973675332428	0.0283053546176332
0	1	10888791	rs634478	C	T	0.839679317131915	0.266395946746485	0.0420456747432303	0.0378312501259899
0	1	10894724	rs541695	T	C	0.733425052361825	0.346302462388249	0.0297629203719799	0.0316026524964696
0	1	10900348	rs72643268	T	C	0.158141743128311	0.276364288590865	-0.0414803893366664	0.038107039847451
0	1	10901000	rs35154018	C	CT	0.44241133320603	0.164288018022309	0.0392127812599003	0.0281945363186492
0	1	10901994	rs946684	T	C	0.254848235391901	0.254651515823502	-0.0364741415754837	0.0320194706663573
0	1	10910576	rs607715	G	C	0.220572928880943	0.111892613651611	-0.0537890125643332	0.0338350240136199
0	1	10912551	rs637037	T	C	0.876074675487591	0.457594805281917	-0.0317827492288804	0.0427870032837239
0	1	10913147	rs12085982	G	A	0.1674477261746	0.0105821121633267	-0.0954441752085349	0.0373382495245163
0	1	10919094	rs1292646	C	T	0.867990169925727	0.739623331614997	0.0136923763126937	0.0411983928993712
0	1	10922290	rs1280992	G	A	0.59459266810653	0.416919298455168	0.0231966964870657	0.0285751892194678
0	1	10926966	rs36047809	T	G	0.0938726773278107	0.497522434692047	0.0326736127390345	0.0481632391015415
0	1	10934874	rs12065037	A	G	0.373316325389706	0.758684052709517	0.0089210055884336	0.0290388508258804
0	1	10935423	rs1280995	A	G	0.473399412524055	0.13390007838847	0.0420269736343186	0.0280385802132964
0	1	10935437	rs6667663	T	C	0.395006893765092	0.345941259998384	0.0270156196462578	0.0286640577636789
0	1	10935519	rs12756252	A	G	0.415143207687992	0.183616606037744	-0.0377034926197823	0.028354852318957
0	1	10936544	rs7537363	G	A	0.356971991131474	0.160890304236343	0.0410426577757877	0.0292726195370006
0	1	10937920	rs11121639	G	A	0.349122104361515	0.125813342828833	0.0448986574780964	0.0293297664815079
0	1	10939080	rs6686445	T	G	0.303658403389306	0.337899162439894	0.0292900864884853	0.0305638508086568
0	1	10940287	rs77331515	A	G	0.304454519630118	0.317466393812524	0.0305504267555565	0.0305602691643136
0	1	10978062	rs1280972	G	A	0.423056592305186	0.696450285128188	0.0110726818822097	0.0283830019575824
0	1	10980544	rs4845964	A	G	0.492155391656299	0.0418899604490876	-0.057346005944533	0.0281852337226999
0	1	11002488	rs6656310	T	C	0.930912737141012	0.42987316351262	-0.0435442735493778	0.0551606191916409
0	1	11010551	rs10864484	T	C	0.173708930167116	0.12954834433181	-0.0556458344424528	0.0367084715862791
0	1	11013286	rs11121657	G	A	0.433536021867537	0.0978111943541371	-0.0465037596511122	0.0280894637759723
0	1	11019245	rs12033594	G	T	0.456169469174175	0.208781042118467	-0.035079797315717	0.0279092359287813
0	1	11024381	rs6659326	G	A	0.413437912031327	0.193889067617039	-0.0368226986681601	0.0283434697321615
0	1	11024637	rs11121664	C	T	0.413842818093114	0.176522125525447	-0.038321768574759	0.0283541249433947
0	1	11028631	rs74052098	T	G	0.268811192718812	0.645999535203678	-0.014549900114466	0.0316765785038577
0	1	11030861	rs78234331	T	C	0.26863695967508	0.662889132170513	-0.0138282785344097	0.031721489918079
0	1	11032827	rs2003046	A	C	0.183254632409463	0.789676376223247	-0.00965615835679318	0.0362018764298986
0	1	11033082	rs12565727	G	A	0.289657432952126	0.808475935146947	-0.00746517463552859	0.0307978599103092
0	1	11037736	rs11576658	T	C	0.179908941518098	0.691200835518163	-0.0145414166660956	0.0366074171636176
0	1	11038476	rs11121667	T	C	0.283388937175072	0.545482178194296	-0.0187790514361303	0.031063179167639
0	1	11046855	rs9430161	T	G	0.0733361762615494	0.18881839126291	-0.0700268389425474	0.0532895239164011
0	1	11046868	rs9430162	G	C	0.07330555691569	0.185855531677385	-0.0705477297303375	0.0533265014120046
0	1	11053101	rs6704113	G	A	0.35804866914268	0.0550984501109352	-0.0557099080323596	0.0290443329241842
0	1	11060075	rs11121675	T	G	0.564324681582854	0.0307403815404506	0.0605194005669853	0.0280128294422209
0	1	11063043	rs11121676	C	T	0.676773762828455	0.027273067958037	0.0661084267563517	0.0299460103842456
0	1	11074582	rs3765897	G	A	0.176176767878342	0.134625333031008	-0.0544378073937947	0.0363862650215854
0	1	11086717	rs1033638	G	A	0.872400052265914	0.555736351475824	-0.0247720834228753	0.0420445727434353
0	1	11090916	rs12711521	A	C	0.698248251745436	0.412831912315668	0.0249478619702636	0.0304643361701148
0	1	11126569	rs2791659	A	C	0.826519567753703	0.606754329044832	0.0188799221651269	0.0366805599802981
0	1	11132965	rs7533211	C	G	0.792839458389515	0.861413730978454	0.0059928799775386	0.0343284316847391
0	1	11147241	rs12136825	T	C	0.145767981483914	0.21980835470513	-0.0483258259673708	0.0393841354349676
0	1	11153241	rs12127428	C	T	0.110880936177749	0.108585723378934	-0.0708177893364717	0.0441347147766098
0	1	11153331	rs12126654	G	A	0.111418428845149	0.104434985281247	-0.0714600001985551	0.0440099755501129
0	1	11166713	rs2536	C	T	0.0510910631383473	0.018558834712285	-0.146523955258257	0.062237378622956
0	1	11171226	rs17036350	T	C	0.0864797022001836	0.138282766986477	-0.0729833558065347	0.0492393443538532
0	1	11212458	rs11581010	G	A	0.113146123963588	0.0987708721256116	0.0732296110551463	0.0443589499785557
0	1	11216665	rs4282823	T	C	0.0860710869481189	0.127980285123644	-0.0753126314267867	0.0494789387016066
0	1	11248216	rs3806317	G	A	0.149781649642705	0.374563779923065	-0.0343481327568081	0.0386821945475167
0	1	11249132	rs1034528	C	G	0.163643052363101	0.918971307488704	-0.00382078421474923	0.0375582353202452
0	1	11256034	chr1:11256034.T.C	C	T	0.0865400835073069	0.122062463618542	-0.0761611488398758	0.049257800884553
0	1	11269796	rs1010447	C	T	0.880500771082613	0.0663508788590804	-0.0795008155559659	0.043300016954166
0	1	11275588	rs2746637	G	A	0.880661137740361	0.0719302486365275	-0.0779896727704381	0.0433382060322926
0	1	11289161	rs2076655	A	G	0.793208871000572	0.719979688567963	-0.0123608244493208	0.0344806395424726
0	1	11293792	rs11121703	C	A	0.844941067269486	0.0598668956832407	-0.0730408097867783	0.0388148967885641
0	1	11322156	rs1883965	G	A	0.873954240747725	0.0229827201002082	-0.0965381010785577	0.0424581855799568
0	1	11340472	rs6685950	T	G	0.0731931837491118	0.597134895667634	-0.0281968771292573	0.0533501141944437
0	1	11345339	rs11121715	C	T	0.0728226047643888	0.385552129165881	-0.0463408949471201	0.0534058605730189
0	1	11353244	rs77768358	A	G	0.0707606855462705	0.459054000872783	-0.0400834260861056	0.054137128536065
0	1	11355449	rs11121717	C	T	0.0741960862568362	0.646907374045736	-0.0242947596463766	0.053038062354496
0	1	11390336	rs2982376	C	T	0.107821196808598	0.53093217915453	0.0283426013572179	0.0452335465694984
0	1	11402749	rs3124632	C	T	0.172288888888889	0.189315797365643	0.0482446049250147	0.0367548300407387
0	1	11404558	rs3120815	G	A	0.172539441597623	0.192359112254847	0.0478975733347774	0.0367416389850798
0	1	11411432	rs2788558	A	G	0.849862666852273	0.286674601489045	-0.0413250815170313	0.0387866867461471
0	1	11432744	rs2982364	C	T	0.260157172213132	0.596460035684028	0.0168353324352288	0.0317948937073984
0	1	11435942	rs2335404	C	T	0.304740702501793	0.954224347902028	-0.00172656050882935	0.0300779942171758
0	1	11444975	rs3010208	T	C	0.42563440458751	0.67510942545469	-0.0119309649467377	0.0284649372951706
0	1	11447805	rs6660541	A	G	0.799442798715322	0.565000383662122	0.0199886913063293	0.0347369520496929
0	1	11461601	rs6671983	A	G	0.46295963182117	0.768905010623545	0.00824939185512052	0.0280775409349572
0	1	11472413	chr1:11472413.A.C	C	A	0.311178880569582	0.392897486489405	0.0257753785304061	0.0301687101978192
0	1	11476541	rs2890085	C	T	0.406220415918692	0.469282632333962	-0.0205508055975355	0.0283989468482544
0	1	11477192	rs2379143	T	C	0.764352604270206	0.945516393009455	-0.00222533810238088	0.0325635905301401
0	1	11485666	rs6661145	C	T	0.694563963941622	0.783316314325348	-0.00825648969804744	0.0300236097046115
0	1	11489255	rs877307	T	C	0.425235210892441	0.471845752435851	-0.0202847950638982	0.0281937224093988
0	1	11490744	rs10864508	G	T	0.478974468093549	0.0359255199420667	-0.05895041795894	0.0281014765796331
0	1	11496333	rs12036240	A	G	0.480196608747412	0.0793602425202949	-0.0490483775773928	0.0279571888044136
0	1	11498824	rs2379155	A	G	0.147421414089599	0.322985222845683	0.0391321963323534	0.039593783926636
0	1	11503870	rs76779637	A	G	0.0959859190307767	0.233194364661735	-0.0565827766788666	0.0474619801794558
0	1	11518397	rs12026602	T	C	0.252417204725996	0.859990548337685	-0.00572844501757611	0.0324767194652369
0	1	11531918	rs17036930	T	C	0.527700171211522	0.256280312295881	-0.0315908988768775	0.0278278309471983
0	1	11532525	rs6674181	G	C	0.527730016954444	0.323482001551683	-0.0276602854336959	0.0280153029633343
0	1	11534053	rs10159458	C	A	0.852959891103491	0.437644206738773	0.0308739454075204	0.0397769151929923
0	1	11537359	rs12027766	A	G	0.84332459516384	0.487115694372745	0.0269733389706056	0.0388159416678274
0	1	11556348	rs10864512	G	A	0.792791749892199	0.529819919813711	0.0218786380166265	0.0348230176343047
0	1	11564507	rs2817614	A	G	0.72688745479283	0.106571927835839	-0.0505292985495833	0.0313108558676632
0	1	11567190	rs2817637	T	C	0.220882771176423	0.199169710592699	-0.0435530101389268	0.0339218853767757
0	1	11574366	rs10864515	G	C	0.457988497789926	0.815142732944468	0.00656068391107062	0.0280614784892957
0	1	11586677	rs2745260	C	T	0.411642849263247	0.957040867715818	0.00152662805047377	0.0283405195820804
0	1	11607932	rs2745291	A	G	0.506647895629502	0.970712264493334	0.00102581074158987	0.0279398421417564
0	1	11613163	rs2817611	T	C	0.103248445288054	0.571509679625544	-0.0259346943921938	0.0458348206600092
0	1	11617025	rs2817606	T	C	0.419507211437101	0.638756873252522	0.0132875979149601	0.0283053546176332
0	1	11618451	rs2594292	G	A	0.688445850176204	0.125332455183644	0.0464243588650307	0.0302878769023679
0	1	11619933	rs12086490	T	C	0.273836398962548	0.65442741458336	0.0140073793922564	0.0312930100022353
0	1	11636479	rs2745278	C	T	0.472500206914172	0.803182127992405	0.00695965450236762	0.027924517679325
0	1	11645598	rs2745275	A	G	0.459555764541971	0.646874697721252	0.0128061615497351	0.0279544464593756
0	1	11647129	rs2745274	T	C	0.434131540584615	0.47319456663877	0.0201500055393291	0.0280918147189463
0	1	11654491	rs7530509	G	A	0.581224601731165	0.654701229914317	0.0125923245164094	0.0281555829904051
0	1	11656684	rs761087	G	A	0.274166384782558	0.975667246785997	-0.000956081162505917	0.0313455746540236
0	1	11665198	rs11121778	C	T	0.573213494950898	0.730503160139534	0.00971989445944081	0.028218077744514
0	1	11675059	rs734737	G	T	0.221567389853749	0.960244643334245	-0.00167386695287712	0.0335803737151909
0	1	11676100	rs7554745	A	C	0.281131192755488	0.687036190024793	-0.0125261349706845	0.0310914457322432
0	1	11678938	rs4845872	A	G	0.220845178911512	0.975898470450581	-0.00101681049098647	0.0336565358500458
0	1	11686768	rs10779761	G	T	0.593113902273299	0.422341276152259	0.0229040050486302	0.0285455828488345
0	1	11689296	rs115723174	T	C	0.183281287191456	0.591159151254329	0.0195447648574457	0.0363855703866043
0	1	11693090	rs80032347	A	G	0.162514325542784	0.474493443694661	0.0274318497836252	0.0383561868936994
0	1	11695180	rs10864529	G	C	0.601457015254336	0.430433409719484	0.0225339850479291	0.0285800988868249
0	1	11697411	rs74782931	T	C	0.136094927731459	0.547185442725165	0.0248048361448952	0.0412052092486886
0	1	11722688	rs3125815	A	G	0.153634801920467	0.796044271485869	0.0101067517322678	0.0391022378010056
0	1	11725908	rs3117066	G	A	0.412289564246524	0.24163455587547	0.0330438198114149	0.0282206077184921
0	1	11733075	rs747862	C	T	0.153554880261686	0.048309927869771	0.0768340656872143	0.0389105750928884
0	1	11745459	rs2336031	G	A	0.859299409348528	0.359216252176972	-0.036992286117481	0.0403467323286558
0	1	11749957	rs6658345	C	A	0.312424435013685	0.520047527636563	-0.0193907647327189	0.030143952129742
0	1	11751135	rs12088541	T	C	0.118812080228761	0.094698181938695	-0.0718539163313144	0.0429974871939602
0	1	11760782	rs1555079	T	C	0.877603396640739	0.600442938594478	0.0223180423179228	0.0426109034146772
0	1	11770653	rs12731150	A	G	0.8023872022257	0.633478403530511	0.0165686052678658	0.0347469164124206
0	1	11773462	rs12565097	G	A	0.522077565089896	0.0540664151889204	0.0542089712194279	0.0281414401467505
0	1	11782814	rs7414943	A	G	0.415999188635507	0.737722198424408	0.00941083277782422	0.0281028375299717
0	1	11790687	rs10864532	G	A	0.183256153541694	0.547963481017261	-0.02179839399069	0.0362813988169037
0	1	11790925	rs74541046	T	C	0.39678342174778	0.317478797970319	0.0284870775659195	0.0284969856389168
0	1	11797186	rs12095517	C	T	0.629549684984298	0.498123294147442	-0.0197952907809678	0.029220488973801
0	1	11800478	rs11121816	G	T	0.509617789042959	0.119430332095446	-0.0438920540464609	0.0281870817985997
0	1	11800703	rs4073395	T	C	0.322736735285213	0.401030982703105	0.0252877909456064	0.0301123506012161
0	1	11811234	rs4075033	G	A	0.42606362606345	0.296979024158161	0.0296193584923011	0.0284000411094778
0	1	11824303	rs4845877	C	T	0.851758530549542	0.242147767919191	0.0457302971286229	0.0390979114444167
0	1	11828319	rs4845881	A	G	0.789901048678773	0.0368743845588329	0.07154823886054	0.0342803179694281
0	1	11831615	rs6667720	T	C	0.889162564206367	0.0912388253018195	0.0751195622602348	0.044478427164493
0	1	11843167	rs4845882	G	A	0.809091368700031	0.0979622892020109	0.0587402430913918	0.0354965892735073
0	1	11846252	rs4846048	A	G	0.901700950083182	0.0815589766815454	0.0814809174637646	0.0467821033970843
0	1	11848972	rs72640221	A	G	0.0902021331129578	0.642861652378785	-0.0226536396275999	0.048853932269351
0	1	11850365	rs4846049	G	T	0.812563266135488	0.108684737467026	0.057428612531557	0.035800405728144
0	1	11850927	rs2274976	T	C	0.0897254851547033	0.51794243121122	-0.0316169623903205	0.0489032759101382
0	1	11852110	rs13306556	T	C	0.0894279584855337	0.551629433486143	-0.0291728874306462	0.0490036887541486
0	1	11852300	rs1476413	T	C	0.189641859134456	0.0210323933671769	-0.0819865801461893	0.035531980665767
0	1	11854476	rs1801131	G	T	0.187158627264102	0.075607230326078	-0.0636529598014241	0.0358252379641813
0	1	11856378	rs1801133	A	G	0.399815426787781	0.213822640251318	0.0356878375554888	0.0287082192094467
0	1	11857788	rs17421511	A	G	0.0904570345880943	0.0457072749124507	-0.0969902816915574	0.0485415811753332
0	1	11862214	rs9651118	C	T	0.365854670459934	0.686989504336637	0.0117683222080366	0.0292058586161195
0	1	11862778	rs17367504	G	A	0.101485136042996	0.931900018402935	0.00398696290164798	0.046655940401798
0	1	11864586	rs3753584	C	T	0.101304190575552	0.916433638631487	0.00488923963321906	0.0465965291502483
0	1	11881320	rs198396	C	G	0.0938795019193182	0.078454187064105	-0.0840775361936344	0.0477787515572128
0	1	11886813	rs2076004	A	G	0.0901334261192299	0.642460155069337	-0.0227471422577978	0.0489963635518765
0	1	11898789	rs2272803	T	G	0.0889259581954852	0.723073511915074	-0.0174874561038734	0.0493502262491329
0	1	11899033	rs1023252	T	G	0.179376364184476	0.0985817748352703	-0.0603199622212208	0.0365184141909767
0	1	11904092	rs7552330	A	G	0.100793398847729	0.964700044007964	0.00206750691237898	0.0467165880057989
0	1	11907648	rs5063	T	C	0.0891017879868337	0.812415252217764	0.0116692363744003	0.049172684056965
0	1	11910677	rs632793	G	A	0.130489476430684	0.927770903041551	-0.0037699169308921	0.0415877274688229
0	1	11913757	rs198375	C	T	0.152810798531819	0.608498209962859	-0.0198986009646729	0.0388478886241377
0	1	11914829	rs6668352	A	G	0.118457654230371	0.8335140973038	-0.00911177067666317	0.0433487655569009
0	1	11918444	rs61761991	T	C	0.0114598512860658	0.339243295154732	-0.124926102360671	0.130722129561294
0	1	11919271	rs198389	G	A	0.134049688672313	0.809831123088199	-0.00987946947684806	0.0410543109815456
0	1	11922298	rs6668659	G	T	0.133174991701208	0.953748624110329	-0.00239035578146193	0.0412130267737185
0	1	11922812	rs79990227	G	A	0.0646179934331945	0.758763511078727	0.0175829674899342	0.0572539422375414
0	1	11925300	rs6676300	G	A	0.14491243512217	0.755377101691587	-0.012394241831329	0.0397815993908303
0	1	11925781	rs1318408	G	A	0.092449970643676	0.792641215907782	0.0127004971354151	0.0483124649909905
0	1	11927878	rs79653311	C	T	0.0878617378520582	0.830989357468053	0.0105332274020781	0.0493514809571319
0	1	11934378	rs198384	A	G	0.600799656582308	0.812313908956288	-0.00677510275616078	0.0285337165371898
0	1	11941936	rs11588551	T	C	0.551564238779407	0.173454930062662	-0.0383600238294048	0.0281813249388207
0	1	11959362	rs17037526	T	C	0.404140863981515	0.192421903479426	-0.0370651914479754	0.0284362668963747
0	1	11973888	rs7554547	G	A	0.448456738093381	0.0220108936654146	-0.0643898259946852	0.0281156199637257
0	1	11979909	rs3209284	C	T	0.614971642614426	0.201994175271242	-0.0367324637163205	0.0287896643791306
0	1	11982544	rs2639453	C	T	0.652813151057994	0.141174057878724	-0.0433347157323086	0.029450689298704
0	1	12009955	rs7529452	T	C	0.320839459206324	0.1002105892395	-0.049064770448449	0.0298477728838493
0	1	12009956	rs7551175	A	G	0.225436523837546	0.864913227118857	0.00569576724557833	0.0334802445247855
0	1	12042261	rs2236055	G	A	0.609403053098074	0.100729989830203	-0.0468876597867839	0.0285669581724076
0	1	12042755	rs4240897	A	G	0.528896920955928	0.492523430236149	-0.0191272430820059	0.027870057046449
0	1	12044164	rs1474868	T	C	0.608591412286273	0.10095939886452	-0.0467645289894586	0.0285111292391104
0	1	12046063	rs2336384	T	G	0.581485159818411	0.238191341535777	-0.0332817725323564	0.0282163796781454
0	1	12046089	rs873458	A	G	0.374336379240039	0.331285373776067	-0.0280914559167459	0.0289147131250608
0	1	12046334	rs873457	G	C	0.581755374889875	0.223596127129519	-0.0343396719900774	0.028216164435971
0	1	12050634	rs4846085	C	T	0.58168085657409	0.221479538431954	-0.0344927205491086	0.028212518715094
0	1	12054911	rs6672267	G	A	0.610018181818182	0.100920099457671	-0.0468050071383545	0.0285325180925314
0	1	12056440	rs2236056	T	C	0.581509556947344	0.234826547105301	-0.0335215505574154	0.0282163796781454
0	1	12059412	rs2295281	T	C	0.373954031790231	0.525583189876256	-0.0183451992567305	0.0289008775805566
0	1	12065841	rs1042837	T	C	0.0804903825437039	0.0947156118824609	-0.0851300644511696	0.0509446438561228
0	1	12072534	rs14305	T	C	0.153961262881117	0.822196879840107	-0.00867575283337981	0.0386068960121819
0	1	12128498	rs12029016	A	G	0.44544667661106	0.355891212020308	0.0260090534462161	0.0281720284573575
0	1	12135526	rs6690493	G	A	0.224838320888214	0.249564446407226	0.0389834167238584	0.0338571718747476
0	1	12141461	rs2297875	G	A	0.238988475457487	0.821334101383455	0.00748900312884945	0.0331622134684935
0	1	12142243	rs59346161	A	T	0.124731992470763	0.649941227555973	0.0193386960083044	0.0426109034146772
0	1	12147753	rs12133231	A	G	0.122886673330147	0.547456627644536	0.0258149172690678	0.0429121696975118
0	1	12153413	rs17037598	T	G	0.0866402005125331	0.95297763093552	-0.00291955766771396	0.0495109184074994
0	1	12164071	rs562844	C	T	0.410459065854366	0.253974012137458	0.032571796928204	0.0285529691976161
0	1	12164437	rs2230622	T	C	0.27546590091658	0.328879409509964	0.0308056252193681	0.0315510665430279
0	1	12165037	rs10864549	C	T	0.303274692401174	0.329233189987406	0.0299704373000936	0.0307181295495756
0	1	12165130	rs11569859	A	G	0.112639143119965	0.717448193378343	0.0160924637350921	0.0444701275742465
0	1	12174100	rs72641094	A	G	0.134494141902072	0.509119274020528	0.0271374747873377	0.0411043266236677
0	1	12181401	rs3753577	T	C	0.196595730033701	0.280349609202784	-0.0381039134062467	0.0352966211454079
0	1	12185335	rs488733	C	T	0.671240222960095	0.659158307011186	0.0130972009905727	0.0296937817972574
0	1	12186933	rs1148475	G	A	0.659198513029158	0.851593879121565	0.00552175	0.0295146370467265
0	1	12187130	rs6668157	T	C	0.215083231450573	0.183548148470197	-0.045199507327095	0.0339869090763822
0	1	12206866	rs630542	T	G	0.30890114705151	0.492687781425628	-0.0208397666479914	0.0303768900697472
0	1	12213337	rs1148461	G	A	0.305016712729506	0.329949148639171	-0.0296796733378198	0.0304651780804948
0	1	12223451	rs590368	A	G	0.302189392873991	0.307891712273033	-0.0311027358083628	0.0305031703854754
0	1	12233754	rs976881	C	T	0.856004680041105	0.875229355106619	-0.00629112558853639	0.0400658468635356
0	1	12240676	rs3766730	A	G	0.173627936832011	0.534436456812858	-0.0229718451413591	0.0369769316957871
0	1	12249770	rs548580	A	G	0.133910472593311	0.612931412095754	0.020803165662977	0.0411216302576657
0	1	12251808	rs653667	G	T	0.306054040911842	0.808647770780422	0.00742413747018903	0.0306566089938214
0	1	12252955	rs1061622	G	T	0.129936518989323	0.759296624138343	0.0127910514749641	0.0417456279962853
0	1	12262792	rs5746059	G	A	0.1273106246463	0.849320698706221	0.00800745757865859	0.0421477883691218
0	1	12271503	rs235214	C	T	0.559670689899619	0.0859736707792211	0.0486498203770112	0.0283337025467514
0	1	12278932	rs7550488	G	A	0.625531247688076	0.207823458477113	0.0365917124288612	0.0290508877716656
0	1	12305286	rs374450	A	G	0.193867847062763	0.904866323136454	0.00427400213979965	0.0357608289633225
0	1	12306734	rs6541016	G	T	0.126714975845411	0.673730641504815	0.01788313840021	0.0424743866394393
0	1	12319994	rs235243	T	G	0.125748621117754	0.649944004549279	0.0193767924084479	0.0426952080025421
0	1	12329295	rs3765339	T	C	0.240760023694867	0.111573690815803	0.0522105147105756	0.0328128736216212
0	1	12363811	rs7523900	T	C	0.126320502931662	0.722544281069078	0.015098932294659	0.0425249585907325
0	1	12368336	rs115361959	C	A	0.0766560390037209	0.719450146029136	-0.0190456255436977	0.0530232642702816
0	1	12401868	rs28551666	C	A	0.927747173951677	0.794619216555297	0.0140849031970003	0.0541067241856265
0	1	12486792	rs580233	A	G	0.190728327334972	0.284565133193522	0.0381444626005344	0.0356450207117403
0	1	12488475	rs11121906	A	C	0.124814761250035	0.601422348910471	0.022402541165026	0.0428874804890799
0	1	12519105	rs117618373	T	C	0.0698719089130048	0.847850942385657	-0.0105334236687033	0.0549012749309096
0	1	12537010	rs75965755	A	G	0.0691165519592852	0.96746868925653	-0.00224823287934849	0.0551263725543032
0	1	12587927	rs74638742	A	G	0.0761660585070196	0.650705555018848	0.0240863957142979	0.0531964235884573
0	1	12590762	rs10864555	C	T	0.809506165099269	0.0312399402899665	-0.0777689890457819	0.0361044022319066
0	1	12592294	rs7543599	T	C	0.845076259791984	0.0485038749040015	-0.0775744405913276	0.0393194673948701
0	1	12593561	rs4846107	G	A	0.167745555770089	0.94154966562011	0.00278482272236192	0.0379805820188009
0	1	12595464	rs56060440	A	G	0.0914838135863435	0.855702376134592	-0.00885308654632429	0.0486841153882137
0	1	12596355	rs56089820	G	T	0.278113195351711	0.747328855937746	0.010096678906787	0.0313402350059488
0	1	12597926	rs74054806	C	T	0.421129448716663	0.0305389007789856	-0.0612661718758611	0.0283242407029438
0	1	12599005	rs11121923	A	C	0.414447096303147	0.0236070706170916	-0.0643454987598802	0.0284278806983127
0	1	12605011	rs6541027	T	C	0.687498446419239	0.893890929287181	0.00403378569656945	0.0302422536768488
0	1	12606725	rs10779770	C	A	0.496788958457979	0.484212991814435	-0.0196461574238936	0.0280842897241745
0	1	12619096	rs4845904	A	G	0.196844128993669	0.905203480741099	-0.0042103714306333	0.0353543192894485
0	1	12625101	rs10864570	C	T	0.271263120152101	0.784160205110899	-0.0086081558033707	0.0314279080371454
0	1	12626182	rs7517059	C	G	0.22474463266691	0.572542768664363	-0.0189125191559937	0.0335143786993121
0	1	12626549	rs4846118	C	T	0.67869149019214	0.270436245894455	-0.0329860059891127	0.0299312662706585
0	1	12628459	rs11121940	A	G	0.182870186348982	0.815352996504177	0.00848792559436378	0.0363468146994313
0	1	12630700	rs4846121	T	C	0.589919634588641	0.447135286229509	-0.0214280994496306	0.0281874649130645
0	1	12637160	rs4845907	A	G	0.376633874880703	0.542938458396627	-0.0175533788704072	0.0288528695408165
0	1	12640127	rs3128458	A	G	0.72926387435316	0.437390306844105	-0.0244848857619294	0.0315280010887405
0	1	12642243	rs12029485	G	T	0.166716768921224	0.631472093084948	-0.0178462037550536	0.0372062636542379
0	1	12663774	rs4846127	T	C	0.616125485346801	0.244967573889764	-0.0333496558519174	0.0286839340120525
0	1	12664209	rs6662695	C	T	0.385164242686787	0.25225836930632	0.0328304480065633	0.0286758554249019
0	1	12668321	rs6541043	G	C	0.38887885237165	0.199507962548998	0.0367234221818966	0.028624099851099
0	1	12669280	rs6541044	G	A	0.313545029004697	0.0356591173382152	0.0634172769386352	0.0301873000985527
0	1	12669341	rs12027375	T	C	0.271615705922184	0.197267494851637	0.0405829787805923	0.0314749051397968
0	1	12669452	rs7548227	T	C	0.375407290049208	0.180551486964729	0.038578877688524	0.0288104403939847
0	1	12671324	rs4618985	C	A	0.289226839170621	0.0701928683736126	0.0558967981535716	0.0308708827778041
0	1	12671703	rs5022242	C	T	0.441165607669613	0.00110510466416093	0.0912279252943593	0.0279642603306913
0	1	12682574	rs3000896	C	T	0.725040619001753	0.393070141442149	0.0263813333988504	0.0308892161762467
0	1	12682662	rs4846130	A	G	0.235273889737692	0.544569232814425	-0.0197533341546345	0.0326006744625922
0	1	12684504	rs6680343	T	C	0.477011685871079	0.780205672367203	0.00769286750519717	0.0275679607168537
0	1	12684837	rs12402628	T	G	0.476868613045687	0.791876964159758	0.00727816087236956	0.0275819489756422
0	1	12693125	rs4845911	A	G	0.29589686564953	0.730233706104274	0.0105890829751253	0.0307094912045679
0	1	12699337	rs3000891	C	T	0.581324979637483	0.497400087586699	0.0191790514193603	0.0282632498994038
0	1	12709554	rs17458785	A	G	0.344106629842163	0.201411849157264	-0.0374335246102944	0.0293012662307989
0	1	12724931	rs2027589	A	G	0.107359274092131	0.0191408067429884	-0.104378538688902	0.0445533345489648
0	1	12728153	rs2245926	T	G	0.122226998002068	0.0770566958234702	-0.07452226093139	0.0421499999962047
0	1	12739778	rs2799845	A	G	0.115828224476093	0.317048226090326	-0.0428453502443458	0.0428221356367262
0	1	12739867	rs2255773	G	A	0.128977173545677	0.154160229172433	-0.058879578700265	0.0413193063388784
0	1	12743160	rs2489262	T	G	0.259063836015665	0.599434559419958	-0.0168318310521834	0.0320475784166707
0	1	12746537	rs7524074	C	T	0.738768482286484	0.880849268943221	0.00476350872211462	0.0317794571117189
0	1	12750723	rs3128450	A	T	0.750651935716106	0.472790907145596	0.0231735356475999	0.0322775704618855
0	1	12757671	rs3010951	T	C	0.728945553404405	0.257871103976524	0.0355408569157872	0.031412132814733
0	1	12762562	rs3000875	G	T	0.730151701458358	0.244770137702946	0.0365037560731741	0.0313836317467635
0	1	12763781	rs10779772	T	G	0.60584030870985	0.479276342317038	0.0203015378209107	0.0286960934795619
0	1	12769239	rs3010872	T	C	0.69676683500112	0.736563990842595	0.0102359918923089	0.0304274068940816
0	1	12769379	rs3010873	C	G	0.710536072847608	0.972851039356873	0.00104935798418023	0.030833774787754
0	1	12771713	rs3000868	G	A	0.760336967004433	0.891669986562589	0.00444936037393604	0.0326699109374871
0	1	12775851	rs3000861	G	A	0.615200509637227	0.258718927207665	0.0326048711245736	0.0288685783506851
0	1	12776218	rs3000860	C	A	0.755778197167862	0.871245061738354	0.00523430017923029	0.0322951052203163
0	1	12777049	rs79983604	T	C	0.0808083637117725	0.282719648648213	0.0552243981254915	0.0514083600303397
0	1	12795653	rs3010902	C	T	0.827564684394776	0.451711188398829	0.0276997361151812	0.0368070875313039
0	1	12796044	rs3010903	T	G	0.827262519414826	0.510954446401865	0.0241996028707619	0.0368137521844655
0	1	12803975	rs6662299	T	C	0.7590201915949	0.161050414512978	0.0459473123261347	0.0327832716392257
0	1	12823636	rs72862122	A	G	0.136414085655016	0.589724584898488	-0.0218509557142769	0.040522125225112
0	1	12829572	rs2009740	T	C	0.843682715917901	0.222687404257131	0.0467077604970259	0.0383034730859575
0	1	12833428	rs11121976	C	T	0.819135421968946	0.856898908350854	-0.00656044021529959	0.0363815817000424
0	1	12835868	rs1812242	C	T	0.727379835067151	0.323319027531437	0.0310284006008347	0.03141606437551
0	1	12837840	rs848577	C	G	0.726343612432987	0.313824723851692	0.0316147622167993	0.0313878583319278
0	1	12866852	chr1:12866852.T.G	G	T	0.091127132754621	0.0492484507743476	-0.0935566752442824	0.047576809228313
0	1	12866899	rs9308457	T	G	0.39805248864348	0.147223959509585	-0.0404419782069033	0.0279024308976837
0	1	12867513	rs116786716	A	G	0.09319356187226	0.0353159905668677	-0.0977653445595322	0.0464505994444083
0	1	12868019	rs1416906	T	C	0.320700146250751	0.832240529036294	0.00620233652461074	0.0292799368726054
0	1	12868237	rs703804	A	C	0.418971699593602	0.0563674288812295	0.0530820384525637	0.027818091078836
0	1	13176463	rs28488227	A	G	0.305000024132914	0.941588696556892	0.00222246387678974	0.0303311861959986
0	1	13775026	rs10927559	T	G	0.301984009833996	0.219268827483809	0.0375263280055665	0.0305470910574587
0	1	13783354	rs11580598	T	C	0.432490940766551	0.839496780375929	0.00573930985199917	0.0283370653932519
0	1	13785062	rs2999877	G	A	0.180599445465725	0.697400189826388	0.0140604458288089	0.0361606920702106
0	1	13785485	rs10754872	C	T	0.432471548335252	0.910608238914437	0.00318776505112044	0.0283933914038458
0	1	13785516	rs10927575	C	G	0.220036437481868	0.154460878492712	0.0484319649739192	0.0340124000080497
0	1	13793697	rs12564562	A	G	0.368493194817554	0.880036121209617	-0.00437253576608057	0.0289718825911317
0	1	13795449	rs3013090	C	T	0.389049033602745	0.580786361438519	0.0160324068404427	0.0290317792649931
0	1	13801089	rs2359535	A	G	0.125032454078793	0.13137814175239	0.0643488945999379	0.0426521780736246
0	1	13802224	rs3795750	A	G	0.571238451198474	0.455377302645625	0.0212229257845737	0.0284306559857892
0	1	13802325	rs3013105	C	T	0.572585188221357	0.493329085592197	0.0196367719747942	0.0286658365552421
0	1	13802437	rs3013106	A	G	0.377902900048312	0.0848932973741174	0.0503163703828006	0.029203215927698
0	1	13804575	rs16850548	T	C	0.249479440770656	0.445984468599163	0.0248916497813825	0.0326607821939542
0	1	13804751	rs55957512	T	G	0.124816464396878	0.187766707909696	0.0561410817219992	0.0426210600403416
0	1	13805706	rs2940310	T	C	0.194840543054829	0.194494327513431	-0.0462237835934087	0.035628071326174
0	1	13806431	rs6666545	A	C	0.253093108972691	0.429725877055679	0.0256262897123533	0.0324522744200964
0	1	13806900	rs61781238	A	G	0.195050320812052	0.257784031492507	-0.0402654208729615	0.0355813420314981
0	1	13815792	rs375996	G	A	0.213654004090368	0.388335552400275	-0.0293725416645614	0.0340496026203752
0	1	13816076	rs2924851	A	G	0.359501804210819	0.894699655952167	0.00386200437836493	0.0291780615509419
0	1	13817381	rs6690828	G	A	0.143199088293123	0.292838625648539	0.0423400265234898	0.0402504320433225
0	1	13819261	rs164951	A	G	0.506763363437001	0.0528986718930457	0.0538109405074277	0.0277985373413083
0	1	13822035	rs354590	A	G	0.466574718696438	0.367720670277807	-0.0251900574407237	0.0279656137214819
0	1	13827439	rs10803381	A	G	0.140867013178435	0.0641015954167731	-0.0746871124818998	0.0403393024268768
0	1	13828957	rs12046672	A	G	0.268967045518095	0.630064262198937	-0.015199108317763	0.0315572250301975
0	1	13830815	rs2999900	C	T	0.347934458820425	0.305302148914864	0.0302417541103277	0.0295004269563683
0	1	13833861	rs76079754	C	T	0.175476580391003	0.426446758497267	-0.0291891638515312	0.0367026941260142
0	1	13837213	rs2990678	C	T	0.29276468034144	0.104824096319863	-0.0501758471041904	0.03093640236987
0	1	13842586	rs2282189	G	A	0.322671703368039	0.0497222154143577	-0.0582925505102708	0.0297055415268479
0	1	13844562	rs45223	G	A	0.376356318837815	0.408400798138554	-0.0237022401165504	0.0286705217651999
0	1	13844765	rs16851109	A	G	0.445026000539868	0.321405017251682	0.0278465863044352	0.0280831945643528
0	1	13845251	rs35530871	T	C	0.0803335755997177	0.968207017597356	0.00204649461016157	0.0513457406768355
0	1	13851036	rs4345799	G	T	0.754095659057489	0.189739199426753	-0.0428227549684717	0.0326554480023017
0	1	13852232	rs16851217	T	C	0.276704390481619	0.0740738635806633	-0.0556423675361845	0.0311520050286177
0	1	13852683	rs2168201	G	A	0.901385681200347	0.857904409887332	-0.00841041423324464	0.0469744277103385
0	1	13852955	rs12750399	A	G	0.552274967780228	0.799337055170219	0.00708008805841578	0.0278518647108252
0	1	13854682	rs10927814	G	C	0.760543394645664	0.203645519931581	-0.041650506565931	0.0327638470199236
0	1	13855608	rs12072110	T	C	0.0754878643668985	0.586881662787186	-0.0286771161643938	0.0527773360658393
0	1	13855662	rs76062973	G	A	0.117311959909317	0.552674012700172	-0.0259316239175419	0.0436737286698294
0	1	13855758	rs12124179	T	G	0.140233312644185	0.191530930325902	0.0529406828771509	0.0405345366791804
0	1	13859570	rs3856278	G	A	0.274623862550158	0.0768224570258499	-0.0551476857742034	0.0311669546074915
0	1	13859697	rs75931286	A	G	0.198930932415276	0.0989846039397191	-0.0572880465327041	0.034724314884843
0	1	13863307	rs12564444	A	G	0.242356501092256	0.729415100383103	0.011313306402056	0.0327065219165339
0	1	13863608	rs6678308	A	G	0.18241452991453	0.825374396723917	0.00805612243188252	0.0365128694018896
0	1	13867459	rs183052	G	A	0.184715685312819	0.0929626399009358	-0.0601750651016166	0.0358190745549967
0	1	13872988	rs10927854	T	C	0.131309955354554	0.367665097033479	0.0374732144255598	0.041597359355332
0	1	13874853	rs1610562	C	T	0.702735512723373	0.459743183844089	-0.0225569217007288	0.0305124349818969
0	1	13875610	rs17391912	T	C	0.199089698304195	0.191755159407097	-0.0453660544489945	0.0347524891535357
0	1	13875896	rs13375580	C	G	0.340878968197225	0.666053975815907	-0.0127037858438955	0.0294362124947804
0	1	13876130	rs76996492	A	G	0.197373693989843	0.162732204763762	-0.0488525767831659	0.0349961567425491
0	1	13876264	rs354581	G	C	0.760980733438087	0.413891917786702	-0.0267189625384857	0.0327011912793352
0	1	13880522	rs6684199	G	A	0.114341177969877	0.354119340051465	0.0409062898356668	0.0441452861607854
0	1	13885203	rs10927872	T	C	0.179575931731104	0.385840480274641	0.0316805427444772	0.0365326097480984
0	1	13885279	rs12042662	A	G	0.757580299480344	0.827353820617499	-0.00708765957853634	0.0324977945595373
0	1	13900468	rs655839	T	A	0.550845056226661	0.778393183363131	0.00786351324662673	0.0279429035142206
0	1	13901884	rs12404716	C	T	0.123843248739057	0.0257709294618037	-0.0946646559184725	0.0424572513253554
0	1	13903098	rs355013	C	T	0.670524788673329	0.204933332669506	-0.0377975257630828	0.0298176868955226
0	1	13908031	rs1261015	A	G	0.692154986548995	0.341990959867395	-0.0286746065714449	0.030176213050633
0	1	13908105	rs1262461	G	A	0.719980017497718	0.374237325635247	-0.0276766789119081	0.0311476404037593
0	1	13912977	rs355027	C	T	0.543027069419464	0.939012302403182	-0.00213916660640462	0.027958822283327
0	1	13913180	rs355028	T	C	0.522115349199662	0.985623671679719	0.000501841723257692	0.0278506505353459
0	1	13914230	rs1148455	T	C	0.646239986842074	0.273256143743695	-0.0322074324134525	0.0293972121583907
0	1	13914909	rs10927904	T	C	0.195456435854277	0.651559325802755	-0.0160172963257576	0.0354681187861301
0	1	13916809	rs434651	C	T	0.737369545032498	0.719508724001071	-0.0114443553367962	0.0318681786990917
0	1	13917411	rs11804743	T	C	0.0557329017106086	0.176264527600761	0.0833568965915617	0.0616387166882136
0	1	13920193	rs1261025	G	A	0.685787938550066	0.717610977719366	-0.0109112337745859	0.0301704081234991
0	1	13920807	rs1261026	T	G	0.684999143474316	0.697049775768676	-0.0117578664910266	0.0302021175328739
0	1	13922117	rs12566684	G	A	0.169100937078179	0.411194628728504	-0.0305356138856076	0.0371572987769942
0	1	13922799	rs7514217	G	A	0.717874874545304	0.29073880418017	-0.0329289369915352	0.0311678809580457
0	1	13923443	rs16852007	A	G	0.124634165851088	0.693388998126565	-0.0166794131247611	0.0423056048063547
0	1	13923574	rs10927907	C	T	0.168092222592057	0.673502494116387	0.0157918391206038	0.0374795100799601
0	1	13924863	rs1262460	G	A	0.302211511362858	0.321452663295822	-0.0303427287105267	0.0306035594335179
0	1	13932007	rs2788749	G	C	0.599551104114645	0.347612744128722	-0.0268666774026537	0.0286050078966412
0	1	13932427	rs442112	T	C	0.646502371426915	0.516380672719074	-0.0188784836602683	0.0290915058511879
0	1	13934056	rs2483133	C	T	0.306820957588979	0.409213342190501	0.0252010836690055	0.0305364497413082
0	1	13935402	rs92406	A	C	0.621554489448823	0.1092728815377	0.0460744993705287	0.028770131341801
0	1	13937281	rs4391657	C	T	0.776463655514969	0.455403427700979	0.0249101148217716	0.0333720222756585
0	1	13938377	rs1412838	C	A	0.41263767780812	0.415399687784664	0.0230778214421772	0.0283362258085683
0	1	13938925	rs79769438	A	G	0.105424638454932	0.0581124130799839	-0.0862604598639014	0.0455236597350966
0	1	13943528	rs1539114	C	A	0.136008299721713	0.108233568034986	-0.0651437316316192	0.0405580845352385
0	1	13943724	rs1061615	C	T	0.182912130902374	0.576310020232179	0.0202264653117669	0.0361973711065082
0	1	13944568	rs876931	C	T	0.550115882911798	0.741933108509617	-0.00925754939161775	0.0281132836264366
0	1	13945379	rs1106669	T	C	0.210095263999723	0.156068298994067	0.0488313839536996	0.0344266141231006
0	1	13946586	rs6703700	A	G	0.414012627482896	0.438897041101	0.0219531314929982	0.0283611276869984
0	1	13947519	rs1772636	G	A	0.185057705574658	0.448137828453615	0.0273848866855277	0.0361028991764802
0	1	13947905	rs11588651	G	A	0.0555970619726002	0.687792118753838	0.0246842003211319	0.0614259253112673
0	1	13948225	rs1772635	A	C	0.688398120758657	0.619489335112226	-0.0150213238417387	0.0302499066118598
0	1	13948765	rs10927910	A	G	0.113733464825773	0.210289624497008	0.0553839211640765	0.0442091889950571
0	1	13949397	rs75737744	C	A	0.135384500434366	0.213602166639199	-0.0508623615541202	0.0408953058608708
0	1	13952864	rs7515525	T	G	0.264122036336654	0.540979294493723	-0.0193997874626418	0.0317335960386313
0	1	13956484	rs10803421	C	T	0.247356079729771	0.654586369731683	-0.014379493369728	0.0321401375747979
[truncated: 575,852 more rows]
