# Supplementary material for: Japanese GWAS identifies variants for bust-size, dysmenorrhea, and menstrual fever that are eQTLs for relevant protein-coding or long non-coding RNAs
Source: Sci Rep. 2018 May 31;8:8502. doi: 10.1038/s41598-018-25065-9 (PMC5981393; doi:10.1038/s41598-018-25065-9)
Supplement: Supplementary file 7 — Dataset S4 [file 41598_2018_25065_MOESM7_ESM.txt]

regional.analysis	CHR	BP	rsid	A1	A2	A1.AF	P	BETA	SE
0	1	564621	chr1:564621.C.T	T	C	0.026666662219512	0.778465738714335	0.0259792476002491	0.0923480021282667
0	1	565374	chr1:565374.A.G	G	A	0.035721507945162	0.9983273024988	-0.000169905488956889	0.0810456565139052
0	1	752566	rs3094315	A	G	0.844845482616862	0.626523017105473	-0.0197086846543537	0.0405006371814822
0	1	990417	rs2465136	C	T	0.162531933332127	0.87357707400443	0.00636788216697655	0.0400202456674435
0	1	1018704	rs9442372	G	A	0.811955093020658	0.664601799617218	-0.016251930968518	0.0374841121126264
0	1	1036959	rs11579015	C	T	0.203956833597016	0.658603504561507	-0.0161498011406652	0.0365510729314243
0	1	1046164	rs6666280	T	C	0.203331467204766	0.643645943351529	-0.0169656555901086	0.036673997750324
0	1	1062638	rs9442373	A	C	0.539650235363657	0.439350434298543	-0.0228248698553618	0.0295165500374325
0	1	1216195	rs55834051	A	C	0.644120647219885	0.929671849578667	0.00270927846981051	0.030697357127101
0	1	1217011	rs1262894	C	A	0.121998571152218	0.273280111777332	-0.0500715136284449	0.0457048684464508
0	1	1217058	rs3753340	A	G	0.0144224634853546	0.148631324109617	-0.187156104722519	0.129575140151829
0	1	1218086	rs6603788	T	C	0.632695236229452	0.957396685279489	0.00163138800937624	0.0305384797339647
0	1	1220136	rs2144440	G	A	0.652452234593044	0.967622985106232	-0.00125430838358826	0.0309021248448872
0	1	1220954	rs12751100	A	G	0.63732023944962	0.982211436306487	-0.000681415717585363	0.030561547597312
0	1	1221138	rs11260578	A	G	0.622697465688105	0.920242713889548	0.00305033161478672	0.0304643247458725
0	1	1222958	rs111819661	T	C	0.0144933948501963	0.352392681563876	-0.119209429709108	0.128187931866164
0	1	1223529	rs78481580	C	G	0.182144772274009	0.80306639620211	-0.00958723649231034	0.0384441965127047
0	1	1225959	rs1570867	G	C	0.922551287601294	0.710037792751256	-0.0207323620213241	0.0557613357905576
0	1	1227244	rs2239609	A	G	0.274785430061188	0.736865952251827	-0.0111584893291148	0.0332091455770039
0	1	1278237	rs307361	C	T	0.869289889321488	0.257375152482296	0.0501852727836059	0.0443091314442395
0	1	1287040	rs182532	C	T	0.869055990742389	0.178024211871409	0.0598050219712208	0.0444031809938966
0	1	1295323	rs34389364	A	G	0.80813120759208	0.353606789572758	0.0351729472256237	0.0379175723793356
0	1	1314015	rs2649588	T	C	0.826185321680322	0.100947417806983	0.0649490175857331	0.0395963520919769
0	1	1335218	rs2291889	A	G	0.121076782317708	0.154241631781746	-0.065411677598547	0.0459123403354622
0	1	1487059	rs1887284	A	G	0.262416700018423	0.869632987826179	-0.00549999615419932	0.0335110838659659
0	1	1489928	rs7366884	C	T	0.716753858246401	0.54972594380966	-0.0196482670491209	0.0328472496744027
0	1	1500941	rs6603791	G	A	0.824428729545335	0.468919098004194	0.0283140132222653	0.0390948543774744
0	1	1599161	rs6604981	G	A	0.621014096136347	0.417480266234692	0.0246827371048371	0.0304424307923506
0	1	1647686	rs909823	C	A	0.869063392361448	0.170045680137734	-0.0583614289595097	0.0425357161150432
0	1	1687625	rs34306661	C	T	0.332064106797263	0.975784772214336	0.000945677355083139	0.0311550036270266
0	1	1706160	rs7531583	G	A	0.700110326433443	0.744020801829119	-0.0105007541587309	0.0321582822593276
0	1	1721479	rs2272908	T	C	0.502984155840491	0.725279669730983	-0.0103654684726117	0.0294966698809568
0	1	1722585	rs3737626	A	C	0.03810042697029	0.869958992527483	0.0125711609887324	0.0767889369279622
0	1	1722932	rs3737628	T	C	0.502720632228769	0.680081326966235	-0.0121670201402581	0.0295063819179292
0	1	1723031	rs9660180	A	G	0.504401032585213	0.650187658548325	-0.013411827671219	0.0295739429060854
0	1	1725016	rs80220232	A	G	0.0662230271886063	0.638496896506223	-0.0277962610685065	0.05916597867275
0	1	1725626	rs9970652	T	C	0.206242502904208	0.988901198500144	-0.000506161954451811	0.036386431822131
0	1	1733219	rs10907185	G	A	0.71032695702947	0.595919404796606	-0.0172407648657017	0.0325127095160699
0	1	1734337	rs75622028	C	T	0.103286436386755	0.688867810461316	-0.0194736160260328	0.0486363755633803
0	1	1737900	rs17363334	T	C	0.0685096148634582	0.0398588040846834	-0.123596103769019	0.0601379677076739
0	1	1738984	rs76117314	A	C	0.059859441413314	0.481586857288394	0.0433970450968101	0.0616652004154667
0	1	1745726	rs16825336	A	G	0.266626571095558	0.445684098466977	0.0253082452512271	0.0331854842302502
0	1	1746694	rs12742323	T	G	0.207487664111048	0.897388176936316	-0.00467968325384684	0.0362874671066784
0	1	1747318	rs59787372	C	T	0.0356951409632043	0.36220636447388	0.0715389416952474	0.0785133669779772
0	1	1748734	rs2180311	C	T	0.505353400785302	0.752647347737624	-0.00928517788615093	0.0294626737308368
0	1	1752955	rs4648726	T	C	0.843102860429493	0.461339400831498	-0.0298609933983759	0.0405365804522092
0	1	1759026	rs9786963	C	T	0.908969082125604	0.375037193464558	-0.0456227408522167	0.051430390737515
0	1	1759054	rs10907187	A	G	0.128450539955461	0.823947792876773	-0.00998858923341023	0.044898529528285
0	1	1759213	rs9786942	G	A	0.505091283075934	0.832679926224176	-0.00623492363775233	0.0295122344945893
0	1	1760937	rs77726987	A	G	0.0353723470097471	0.183910153628398	0.105723164045199	0.0795621958278555
0	1	1765583	rs6603797	C	T	0.908316229411299	0.437980117957519	-0.0397677637040419	0.0512729789738417
0	1	1766094	rs6663586	C	A	0.195171753588269	0.960515872116221	0.0018532940087172	0.0374355710830416
0	1	1770406	rs117025906	A	G	0.0553356313834726	0.690300355995187	0.0255572202734352	0.0641420030876504
0	1	1770789	rs6665287	A	T	0.127944266775846	0.890258707250694	-0.00621810933939656	0.0450663207613922
0	1	1775039	rs75473107	T	C	0.0163390183015403	0.515787684845148	-0.0776382817183041	0.119470672719763
0	1	1775175	rs11260622	G	A	0.907967715171599	0.449924346797813	-0.0383391121039602	0.0507439094576483
0	1	1776269	rs4648727	A	C	0.337854556087905	0.746184898016643	-0.0101062485660882	0.0312235467003078
0	1	1777450	chr1:1777450.G.C	C	G	0.505136630360815	0.666616493853927	-0.0127051400943863	0.0294922222994335
0	1	1779036	rs6692959	C	T	0.908957183549938	0.428464778719559	-0.0407121351313803	0.0514158006768254
0	1	1779230	rs12403351	A	G	0.0842154589371981	0.875069119917097	-0.00842387933850896	0.0535791870998694
0	1	1779476	chr1:1779476.C.A	A	C	0.338114328077594	0.816604729888107	-0.00725390435079563	0.0312784096855514
0	1	1780878	rs6603801	C	T	0.908828156321628	0.409649537586789	-0.0423781574158165	0.0513979580574213
0	1	1781220	rs6681938	C	T	0.167486664204053	0.980928796100021	0.000950841506292811	0.0397766976240087
0	1	1781345	rs6664578	A	G	0.90844603384035	0.399607194368754	-0.0431933078174985	0.051278795791186
0	1	1787378	rs12125422	A	G	0.210722495510906	0.997667756469418	0.000105318460003132	0.0360304798528396
0	1	1793003	rs1889678	G	A	0.909019677093328	0.411911581676695	-0.0422159075770647	0.0514492902526496
0	1	1793071	rs12076620	G	A	0.909234665960245	0.431974179149487	-0.0405570544775678	0.0516112633138262
0	1	1793111	rs10907192	G	A	0.909147780678851	0.373712122021756	-0.045738508737544	0.0514180709568532
0	1	1793692	rs77270684	G	A	0.0514983629397423	0.278810165082575	0.0712039691769428	0.0657472088785523
0	1	1793786	rs7511905	C	A	0.909092704025	0.432445299887094	-0.0403744414290936	0.0514314854659418
0	1	1795789	rs12036384	T	C	0.173962210780605	0.721462474486535	0.0139001799016987	0.0389901497829674
0	1	1797947	rs9660106	G	A	0.527147414578223	0.617351897331414	-0.0147505864854391	0.0295243849520256
0	1	1801034	rs4648592	A	G	0.108857272949992	0.839081792098132	0.00969153889654189	0.0477255567169511
0	1	1804302	rs3855951	T	C	0.842289562412026	0.476615205872845	-0.0288377009768431	0.0405162115169595
0	1	1805391	rs10907193	A	G	0.172472845521187	0.979386148057922	0.00101637774883452	0.0393357771886073
0	1	1806560	rs118184145	A	G	0.055053160955446	0.689761435203434	0.025681860140001	0.0643367275966229
0	1	1809509	rs11260624	T	C	0.173887468030691	0.743943390806845	0.0127386408816361	0.0389995288865506
0	1	1809654	rs78934919	A	C	0.0600882468963917	0.551355432314289	0.0366607509005782	0.0615391775088215
0	1	1810090	rs7525092	T	C	0.177422848515724	0.932147771896197	-0.00324053172897072	0.0380599099765422
0	1	1810842	rs76973525	A	T	0.0459629005375594	0.646552633197051	0.0322602164686354	0.070351661871756
0	1	1812366	chr1:1812366.AA.A	A	AA	0.908865975132537	0.442011771613821	-0.0395307784178409	0.0514187752406801
0	1	1812504	rs36072213	A	G	0.208695550009856	0.984935864761594	-0.000684054555554757	0.036229370772432
0	1	1812521	rs6603802	T	C	0.523753308275314	0.701215417814801	-0.0113179744530581	0.0294984510427848
0	1	1812688	rs6603803	G	A	0.524519117778697	0.649821381235818	-0.0134069317809422	0.0295300138839481
0	1	1812828	rs6670776	A	G	0.908346147885897	0.475791004987394	-0.0365981354549185	0.051323413946205
0	1	1813237	rs33976483	T	C	0.208035879227517	0.833321354965949	-0.00766521193573669	0.0364240429571303
0	1	1814909	rs76616586	G	A	0.0309592276587923	0.0941956475094209	-0.145892064877013	0.0871690012323147
0	1	1818129	rs16824526	C	A	0.212742034832327	0.998133598235492	-8.39968437335927e-05	0.0359085192297933
0	1	1821625	rs6603805	A	G	0.169365989207811	0.99339766904272	0.000329099957168406	0.0397709202751203
0	1	1865298	rs2803316	G	A	0.599659232688709	0.675280132255273	-0.0125840937841045	0.0300399149654922
0	1	1871337	rs16824543	A	G	0.127252651465824	0.949199598873204	-0.00283716811565732	0.0445311852465976
0	1	1887019	rs28548017	G	A	0.866734948898392	0.0546891850245416	-0.0821913282977815	0.0427781858138986
0	1	1903712	rs13303201	A	C	0.336525475612981	0.94253615929602	-0.00224214078237618	0.031105152027625
0	1	1930754	rs6605081	T	C	0.233477860661166	0.330956728771349	-0.0343599429771605	0.0353428777374998
0	1	1933267	rs28706276	A	G	0.0934635296609023	0.642351960651285	-0.0237177379015018	0.0510703701212589
0	1	1934647	rs6682175	G	C	0.665289470455445	0.784015351184651	-0.00856457013728289	0.0312472756128679
0	1	1939826	rs28550169	T	C	0.335226355002044	0.810644108426579	0.00744664247636557	0.0310801024615495
0	1	1948400	rs13303344	A	C	0.400176322570078	0.643061694328954	-0.0138963608892856	0.02998638771429
0	1	1951827	rs3121819	G	A	0.793569179760212	0.627379867147285	0.0179254476133176	0.0369278593772393
0	1	1992626	rs13303273	G	A	0.15307167013588	0.702966669453896	0.0156857174005302	0.0411354368509472
0	1	1993860	rs60959039	T	C	0.250162953866754	0.899209686478167	-0.00432130315583438	0.0341174082451362
0	1	1994299	rs59095280	T	C	0.247615432214741	0.836240340876464	-0.00712452005433585	0.0344671099553392
0	1	2010669	rs2803342	G	A	0.0744120225873605	0.748656880799545	0.0179372185684107	0.0559819276667088
0	1	2010994	rs16824727	A	G	0.238217444406095	0.960708513670881	0.00171374325867716	0.0347865789146222
0	1	2016802	rs16824749	C	T	0.523670616713603	0.255493121702288	0.0335847818115583	0.0295352600789728
0	1	2036263	rs10797413	A	G	0.75555788000136	0.419485643313082	0.0279383164099277	0.0346065087478385
0	1	2040898	rs4648807	C	T	0.585663960126325	0.365614965608845	0.0270258177183914	0.029872100371679
0	1	2051513	rs3107151	G	T	0.756067303797349	0.431929942073491	0.0272286879074522	0.0346467955342055
0	1	2071556	rs436045	G	A	0.83398959260284	0.209376938321144	0.0498244644753016	0.0396918959869024
0	1	2071765	rs364677	G	A	0.789494432765152	0.0848396243426209	0.0627269033022699	0.036399917601124
0	1	2082566	rs2257182	C	T	0.297497986857487	0.216910321906259	-0.0398649534529189	0.0322849202795608
0	1	2088754	rs262656	C	A	0.166244229187073	0.227951456766568	-0.0477948853940711	0.0396423349285155
0	1	2103506	rs2280272	G	C	0.0862149617258177	0.586750649571951	0.0282714820488726	0.0520125882712717
0	1	2167149	rs262680	T	C	0.64146515148784	0.95436304898385	0.00176889553183633	0.0309092605474886
0	1	2173504	rs263526	C	T	0.18324521347151	0.490507826500181	0.026135064402851	0.0379042978736465
0	1	2185886	rs16824947	T	C	0.0878121085594989	0.749697491734928	0.0166584372659906	0.0522145421615914
0	1	2186220	rs16824948	T	C	0.093885960729176	0.867657921177204	0.00844300142826916	0.0506678937340796
0	1	2192433	rs10797417	G	A	0.459582565992546	0.626055567694377	-0.0144716527142102	0.0296984697437731
0	1	2281726	rs7527871	C	A	0.435596469755552	0.955735457377813	-0.00165752019570663	0.0298620729328819
0	1	2289321	rs903914	A	G	0.104403837890806	0.842215179219241	0.00962572468326553	0.0483557001203582
0	1	2291680	rs2840542	C	T	0.895841409044332	0.15230605701577	0.0698266806972628	0.0487809515294734
0	1	2292409	rs2645090	C	T	0.416289438561471	0.243284400685983	0.034992694623095	0.0299898815053587
0	1	2292688	rs2840540	G	C	0.209028692707324	0.160059702024147	0.050825082957036	0.0361777631684609
0	1	2301471	rs2840536	G	C	0.199488243365996	0.576936676029083	-0.0205517380735308	0.0368399946778325
0	1	2301691	rs6665546	A	G	0.2866584666187	0.355632103263548	0.0305320048121894	0.0330533105071306
0	1	2302911	rs10910060	A	G	0.533625193558649	0.324591959601123	-0.0291935202754354	0.0296361246721
0	1	2303512	rs10910061	A	G	0.0797498486359648	0.952161751707127	0.00325771734626112	0.0543022401098737
0	1	2314319	rs2643901	C	T	0.877732905525136	0.445692661455606	0.034503406942523	0.0452435088761376
0	1	2335676	rs1129333	G	A	0.868137374611663	0.924148730158631	-0.00416851102505334	0.0437826885085919
0	1	2353869	rs35799953	T	G	0.53636549578664	0.84681784031531	0.00574261394243144	0.0297267203019135
0	1	2390588	rs10910078	C	T	0.88334522734915	0.0531408787176382	-0.087810992985757	0.0454091209378824
0	1	2392648	rs2477686	C	G	0.883776316654104	0.0390325678832723	-0.0938241473347371	0.0454608852245466
0	1	2397174	rs1998759	A	G	0.251525937334236	0.200367965351903	-0.0435925737903721	0.0340432957300159
0	1	2488608	rs1886730	C	T	0.559146977288334	0.687902196471506	-0.0119405004684139	0.0297246560497109
0	1	2494330	rs2234167	A	G	0.0365862457930296	0.390888178906598	-0.0689149840052163	0.0803197678138791
0	1	2505713	rs10910093	T	C	0.0402846069088694	0.713722731056774	-0.0278604756389361	0.075942873268513
0	1	2511280	rs10797434	T	C	0.521894645176817	0.399829334266821	-0.025015597025832	0.0297123438593564
0	1	2513216	rs734999	T	C	0.520946564226934	0.551957419348094	-0.0176044796762055	0.0295958396173112
0	1	2526746	rs3748816	G	A	0.499574117237781	0.659187821877233	-0.0130206312113941	0.0295229128239565
0	1	2533767	rs76202520	T	C	0.104441296908532	0.377344304744321	0.0421736093308641	0.0477725489011066
0	1	2551785	rs12117343	T	C	0.0480745018457316	0.358326156286732	-0.0649678294458151	0.0707279684656824
0	1	2551900	rs11590198	A	G	0.462775391367527	0.496726367790825	-0.0200603618110352	0.0295157421956609
0	1	2553624	rs3890745	C	T	0.491734276049747	0.781046181932978	-0.00822766487890533	0.0296006083073001
0	1	2709164	rs4648356	A	C	0.502779741063996	0.89589590000077	0.00386252737452063	0.0295192926302682
0	1	2745883	rs4609377	T	C	0.520501633326018	0.263316903085438	-0.0330745472718845	0.0295681820579197
0	1	2747638	rs10909929	A	G	0.0680866628541399	0.130061002139195	0.0887407034631377	0.0586187777158355
0	1	2749921	rs4648482	C	T	0.40269297259742	0.65851739639562	-0.0133399140752301	0.03018346135929
0	1	2752265	rs7511879	G	A	0.483931322776317	0.513831783744157	0.0192974398964681	0.0295572764284639
0	1	2754512	rs6680471	T	C	0.462499523825537	0.412854012515275	0.0246241243709967	0.0300704359144963
0	1	2789108	rs10910019	C	T	0.564152269577791	0.981414092690454	0.000698543624281942	0.0299854483299273
0	1	2792801	rs16823103	T	C	0.0795628160519601	0.15857863141434	-0.0776458292619252	0.0550731156061328
0	1	2797856	rs10797342	T	C	0.578423667725095	0.886109761425198	-0.0042828513149933	0.0299022387529495
0	1	2811814	rs1456465	A	G	0.274251242687215	0.782572909794922	0.00914202738549737	0.0331271699235164
0	1	2842319	rs2045332	A	G	0.523392613986382	0.342281256464316	-0.0278616851027298	0.0293383597023862
0	1	2852707	rs10797368	T	C	0.237643283537958	0.398686483764658	-0.0292858726351209	0.0347001577372497
0	1	2957600	rs12409277	C	T	0.371780413985041	0.129704018882936	0.0457977675062468	0.0302241611748155
0	1	3037613	rs876740	T	C	0.580258585807512	0.488938470059699	-0.0205711595783889	0.0297271872728041
0	1	3072692	rs731031	C	T	0.616517280300276	0.028144053130584	0.0665240937669471	0.0303033415728745
0	1	3083712	rs2651899	C	T	0.38787075232019	0.0123138259096191	0.0756551333702896	0.03022552957116
0	1	3096355	rs868718	A	G	0.2830656674954	0.00792625929670573	-0.0876773576706225	0.033021062571404
0	1	3105276	rs2817138	G	T	0.667569187411319	0.796689733308423	0.00802886792606287	0.031163906573669
0	1	3106397	rs2651916	T	C	0.858243018271459	0.912360406273194	0.0046462483691476	0.0422149252509583
0	1	3133307	rs16823514	G	T	0.186232398457314	0.434457850181102	0.0295285958939973	0.0377803486591039
0	1	3137199	rs2817147	C	T	0.484212061344234	0.547819383347196	0.0177203887809585	0.0294833224000242
0	1	3146497	rs10157420	C	T	0.203003146965273	0.887907160515777	-0.00520230935600995	0.0369081430416738
0	1	3157614	rs905138	T	G	0.198067020374462	0.314270148342056	-0.0377150841034862	0.0374788789310768
0	1	3168280	rs10797386	G	A	0.826924329371623	0.164682574712856	0.0545274852859731	0.0392426912711496
0	1	3178111	rs3002686	A	C	0.184704945436273	0.460253979251974	0.0278906538269675	0.0377702732897292
0	1	3209767	rs2500294	T	C	0.572025056565046	0.610701896140663	0.0152473642878351	0.0299513039818372
0	1	3217151	rs2455137	T	C	0.323460139879259	0.44065340600013	-0.0243629329444814	0.0315954340850258
0	1	3217525	rs12036358	T	C	0.265210062233435	0.287215565496551	0.0354307020165541	0.0332917168250833
0	1	3232378	rs2483264	G	A	0.638712767834245	0.208503460474143	0.0386759790598648	0.0307515703681292
0	1	3235556	rs12043519	T	C	0.252832729218973	0.546478426609485	0.0205075105112106	0.0340065729787729
0	1	3250423	rs1889121	G	A	0.390995546381276	0.520041603613902	0.0194300905421889	0.0302046573873948
0	1	3252104	rs2483278	T	C	0.879657286895048	0.0919327239179278	0.0772699706626361	0.0458496709831934
0	1	3254100	rs16824328	G	C	0.095251051250076	0.924147589567923	0.00477541512661073	0.0501563647728936
0	1	3255539	rs2483280	A	G	0.296056529957742	0.509131856447274	0.0212262220859467	0.0321516827966682
0	1	3257059	rs2255212	A	G	0.29637787731407	0.436579173691106	0.0249969187715059	0.0321304274213208
0	1	3259113	rs882430	A	G	0.0887082197870161	0.932260106393723	-0.00439983968724118	0.0517618360838206
0	1	3285628	rs6424073	A	G	0.570349778083371	0.259148467509846	-0.0337062622737551	0.0298706851328897
0	1	3300807	rs868688	T	C	0.502085824969658	0.705112881370888	-0.0111712236614076	0.029520098987681
0	1	3312914	rs871822	G	T	0.578033261033493	0.252736535461133	-0.0344454638791005	0.0301168368152809
0	1	3325037	rs2483225	C	T	0.381669098273169	0.309305421941562	0.0312171566855165	0.030704980758256
0	1	3352872	rs2236518	C	A	0.492492282712639	0.857313224076354	-0.00531484261224115	0.0295605099218989
0	1	3353949	rs2493264	G	A	0.821179223806628	0.86496113986987	-0.00651668727161551	0.0383194110428055
0	1	3362256	rs867814	T	C	0.63735307274061	0.388799281849584	-0.0264859291270527	0.0307333765172673
0	1	3375181	rs947352	T	C	0.179980442204003	0.56165664880032	0.0221463361441541	0.0381581681628998
0	1	3424388	rs947345	A	G	0.0655028616487461	0.862125708380819	0.0104364847758641	0.0600941615080008
0	1	3441382	rs1896	T	C	0.114895672079205	0.11687888890555	-0.0733193627031578	0.0467595109701412
0	1	3543951	rs16823922	A	G	0.176148103531118	0.00959798523855174	-0.101830373136004	0.0393169598427095
0	1	3545612	rs1128474	G	A	0.322292483866121	0.321605915797156	0.031257288708278	0.0315359669765229
0	1	3586700	rs6657895	A	G	0.408446906240552	0.585401034596815	-0.0165017353505671	0.0302499632875184
0	1	3601490	rs3753205	C	G	0.241104650713563	0.430488089576653	-0.0273920118220467	0.0347457080703084
0	1	3601798	rs3765715	T	A	0.240680969124272	0.382601637491129	-0.0303953309952529	0.034812607870363
0	1	3601940	rs3765716	A	G	0.241101653438299	0.423631705815288	-0.027810268348063	0.0347569042976486
0	1	3602555	rs3765717	A	G	0.241671356773766	0.422277090868903	-0.0279314181704889	0.0348065033179269
0	1	3603036	rs12033056	C	T	0.249407129573672	0.205285957047834	-0.0437647560550616	0.0345519965676592
0	1	3651126	rs1181868	T	G	0.34748280076375	0.184491756446821	0.0410516861315934	0.0309345163617798
0	1	3659742	rs2298223	T	C	0.113216225054817	0.219133600409275	-0.0577226055391951	0.046973430990636
0	1	3665867	rs12120656	T	G	0.21015055947532	0.790657324360072	-0.00960099188709201	0.0361677668463111
0	1	3671791	rs1181888	G	A	0.0931120785719509	0.317322256871767	0.050297681484096	0.0502989026133872
0	1	3679477	rs6699377	T	G	0.113413867131266	0.43086497214404	-0.0369778273131157	0.0469433120870737
0	1	3680729	rs1181877	T	C	0.153727068432406	0.213422509928199	-0.0513708908132536	0.0412879788238297
0	1	3682070	rs1181874	A	C	0.597549531157116	0.322028326164197	0.0299428343405398	0.030236175961814
0	1	3730435	rs6695834	C	T	0.453329302709511	0.801531904283697	0.00745777830428903	0.0296691166454775
0	1	3740426	rs79797528	C	T	0.118440991610393	0.722783732109531	-0.0162069340897089	0.0456866845722041
0	1	3743319	rs6663840	A	G	0.453160617054133	0.727953209425521	0.0103179233780057	0.0296620327185872
0	1	3745193	rs6659702	C	T	0.170845400924956	0.629123496450193	-0.0190397415450023	0.0394229458403315
0	1	3745721	rs2275833	T	C	0.118476561292914	0.682096357469479	-0.0187259349244919	0.0457171521731156
0	1	3745787	rs2275832	C	T	0.572042737807037	0.880328538148268	0.00451278837626739	0.0299747991346605
0	1	3745924	rs2275831	A	G	0.401125117232401	0.7072076463067	0.0113471181877901	0.0302099260514028
0	1	3746484	rs2275829	C	T	0.148519399686012	0.355074977123885	0.0378123834010103	0.0408875199301134
0	1	3796948	rs4074709	T	G	0.152618010423399	0.612920138592611	0.0206968785196488	0.0409102338200381
0	1	3800242	rs3205087	G	A	0.426692368008364	0.752221439906126	-0.00941507938783042	0.0298217744405911
0	1	3801828	rs10909818	A	G	0.303020057303213	0.856355762621966	0.00580355417042007	0.0320611692585994
0	1	3803755	rs7367066	C	T	0.672101504428201	0.921461780454867	0.00309715095076799	0.0314136387948189
0	1	3806358	rs10909819	C	T	0.301395780485721	0.260114833450771	-0.0362501124648741	0.0321902820008361
0	1	3809423	rs11807227	A	G	0.300971828398632	0.282066258114707	-0.0346867578274766	0.0322460765734914
0	1	3814660	rs10909823	G	A	0.113718736633574	0.86483968288082	-0.00787901287114943	0.0462881184080812
0	1	3818871	rs10797356	A	G	0.371778977877409	0.408410036746254	-0.0253992408327792	0.0307238403588517
0	1	3821782	rs11589102	A	G	0.109131269845433	0.196889583443218	0.0611416672	0.0473795971616475
0	1	3995644	rs80309618	T	C	0.0971999027303406	0.887527574304032	-0.00705956437378732	0.0499144094752313
0	1	3996075	rs34770924	T	C	0.0792912829384588	0.0623097736175456	-0.10442649851018	0.0560202461214594
0	1	4000957	rs61156287	A	C	0.247153216646992	0.122901148887807	0.0530327767674159	0.0343763740264526
0	1	4002954	rs72640991	T	C	0.0810674071457946	0.604546461519673	-0.0282973342938303	0.0546413916595439
0	1	4002958	rs10915568	A	G	0.194237190654874	0.110428601627136	-0.0600296981323374	0.0376062389489882
0	1	4003276	rs75558957	A	G	0.0612169269637685	0.268384301721896	-0.06929598333563	0.0626098184232137
0	1	4004250	rs11583257	T	C	0.272460707008916	0.276643662719738	-0.0362403797775858	0.0333125399932854
0	1	4006060	rs7548668	C	T	0.353642421712412	0.166418937918821	-0.0427145999371167	0.0308675551565186
0	1	4009694	rs4654479	A	G	0.115001105745849	0.515623895382028	-0.0302261903487329	0.0464942648401043
0	1	4010743	rs4654482	G	A	0.575934131771108	0.672821397966491	0.0126686161344843	0.0300005841914142
0	1	4013749	rs12096512	C	T	0.130483065251862	0.130155763616457	-0.0674247902937401	0.0445492750571952
0	1	4013997	rs10915431	T	C	0.130769003404519	0.149000818021475	-0.0642148398327349	0.0444987769540423
0	1	4018038	rs115402422	G	A	0.0718566298149281	0.216803881148123	0.069555713438091	0.0563171535578799
0	1	4026068	rs12031275	A	G	0.568427005394119	0.39246692834292	-0.0256060779792871	0.0299433010956872
0	1	4028924	rs10915490	C	G	0.134882079851439	0.71385484380175	-0.0158755060385197	0.0432948039985649
0	1	4038065	rs78738452	A	G	0.136528226334297	0.998652406438309	-7.2534531797302e-05	0.0429462986290718
0	1	4039145	rs4654428	C	A	0.853456089501024	0.771418420983602	0.0121270185383802	0.0417424508489728
0	1	4039440	rs12758410	T	C	0.544267486560699	0.221374603369258	-0.0364360665115038	0.0297952647579118
0	1	4039988	rs72644272	A	G	0.307886329164492	0.125503534514736	0.0488245843080455	0.0318682397834874
0	1	4053435	rs12038964	C	T	0.337498892344711	0.153011317414085	0.0444903220289749	0.031134422239081
0	1	4061608	rs12045781	A	G	0.288839698568983	0.101456903444935	0.0531074764230047	0.0324254875746578
0	1	4066781	rs4128222	A	C	0.0872239930943724	0.57589171499888	-0.0294462531715103	0.0526394012078167
0	1	4068052	rs6675979	A	G	0.267247442354372	0.90658646005942	0.00388339965002217	0.0330937920573612
0	1	4069148	rs12027284	T	C	0.180129018265448	0.723675119827093	0.0135455924244796	0.0383129393419574
0	1	4071399	rs6680847	G	A	0.467536852307263	0.506588511777501	-0.0197299185113763	0.0297066164320388
0	1	4078090	rs4654604	C	T	0.383246262242669	0.604599276522261	-0.015802325219401	0.0305183255988863
0	1	4080780	rs4440829	A	G	0.248922999697521	0.971052857985225	-0.00124226737917659	0.0342337240540455
0	1	4082367	rs10799261	C	T	0.465714063226406	0.590324377853224	-0.0159892204139633	0.0296995347024696
0	1	4085504	rs4233266	G	A	0.214650110361887	0.502695677516252	-0.0241110747581637	0.0359730236885793
0	1	4085543	rs12026862	C	T	0.201273547531108	0.438317543465871	-0.0285259184762936	0.0368058592235381
0	1	4085582	rs12026892	C	T	0.201405614938836	0.4703138310323	-0.0265631290624779	0.036792641591696
0	1	4092146	rs58051771	C	T	0.209279618592673	0.582333748073142	-0.0199816837822938	0.0363317185457262
0	1	4092538	rs12028583	C	T	0.202550582981124	0.689378725129364	-0.0146438724154677	0.0366373123369111
0	1	4092563	rs4328052	C	T	0.208799145115496	0.572625600160248	-0.0204867709255317	0.0363119018053612
0	1	4104757	rs12036953	G	A	0.309900183782793	0.689215999390327	-0.0127920639430617	0.0319866178100062
0	1	4111741	rs4553153	T	C	0.528903157131232	0.952632450835408	-0.00176201936242846	0.029662959635107
0	1	4112750	rs74827518	T	C	0.115094624173827	0.581215386558998	-0.0258370578419493	0.0468393328130292
0	1	4121696	rs7520322	A	C	0.468096173889509	0.42998977208296	-0.023500151668477	0.0297768361169498
0	1	4124260	rs6672716	T	C	0.298710048776644	0.759674690336378	0.00996575623396581	0.0325776248056326
0	1	4132018	rs9628649	T	C	0.354982766992671	0.126721760553533	0.0471697194965992	0.0308872583094043
0	1	4136869	rs117282266	T	C	0.0876832484586143	0.445579236233743	0.0396851907043799	0.0520252887184336
0	1	4145615	rs10915421	C	T	0.525680423573132	0.798617351703358	-0.00762349452959245	0.0298800135070741
0	1	4152206	rs4654410	T	C	0.807983629154004	0.913527574683459	0.00408090882510728	0.0375808383271846
0	1	4155841	rs56329102	G	A	0.285909766536194	0.785049255159845	0.0088922566957554	0.0326028242935955
0	1	4156118	rs16840731	G	C	0.286347238106406	0.81140992768678	0.00776293046769891	0.0325343066595237
0	1	4160903	rs76952475	T	C	0.165481624805502	0.89731480003091	-0.00515006062409176	0.039906198665653
0	1	4162248	rs76163269	C	T	0.0756566342122183	0.11708044553676	0.0863025549801083	0.055069869593156
0	1	4162415	rs12130437	G	A	0.28692862470372	0.482459572171778	0.023050733178375	0.0328193383586586
0	1	4166004	rs10399650	C	A	0.565061710276486	0.130231302496633	0.0452308485946769	0.0298910491691584
0	1	4168653	rs10799201	C	T	0.120917112853942	0.218376211580095	0.0561839386157476	0.0456461810137986
0	1	4169553	rs12080309	C	T	0.288778564745726	0.4717330925399	0.0234947492149649	0.0326469194116609
0	1	4170178	rs12032575	A	G	0.0781569462550074	0.637688495825477	-0.0260821828164814	0.0553840486542359
0	1	4171343	rs6702575	C	T	0.563356041151901	0.220195484814819	0.0365593846449102	0.0298198465295411
0	1	4171786	rs10492944	T	C	0.0772538570202952	0.222323389474832	0.0671977672345902	0.0550632880516426
0	1	4174116	rs10915434	C	T	0.286457306394025	0.52517687769115	0.0208208403997207	0.0327688200556831
0	1	4183006	rs10915437	G	A	0.259735820413949	0.0927530759914183	-0.0570640784549485	0.0339454842168986
0	1	4183258	rs10915438	A	G	0.197640746783563	0.0366245046703472	0.0767526898398152	0.0367250865182795
0	1	4187821	rs57905980	A	G	0.102847304802259	0.269290248102425	0.0533350973721635	0.0482802291847659
0	1	4187952	rs4654487	C	T	0.508227522412489	0.574728774347717	0.0165047918411531	0.0294150173184416
0	1	4190685	rs4282783	G	T	0.58399273444754	0.482375408106071	0.0210364930665643	0.0299457333127842
0	1	4192707	rs10915442	G	A	0.603256097479782	0.273592277074071	-0.0332715057809422	0.0303897280654228
0	1	4192854	rs80160005	A	G	0.105933470941211	0.112482419898239	0.0761872429830252	0.0480030474089975
0	1	4197256	rs6663939	T	C	0.429212399860676	0.886191625865251	-0.00424163037591954	0.0296358886319637
0	1	4197418	rs4408122	T	C	0.526478002918721	0.527731092094356	0.0186175772394933	0.0294827616677986
0	1	4197642	rs10915445	A	G	0.428430358224437	0.919749488272804	-0.00298897222747071	0.0296674292992495
0	1	4201815	rs4654492	T	C	0.352544795601996	0.544908298714381	-0.0186609087718116	0.0308237181634279
0	1	4203563	rs12096127	T	C	0.784925436699228	0.128319544076473	0.0552877886413444	0.0363553168499903
0	1	4207343	rs6680278	T	C	0.260528650504051	0.374097543928058	-0.0301640924741736	0.0339370721050927
0	1	4210455	rs9426473	A	G	0.172560225975584	0.103999385428776	-0.0645779128014273	0.0397215232167082
0	1	4227248	rs16840872	T	C	0.247758569360814	0.710867529709978	0.0127573620468831	0.0344150638528639
0	1	4230463	rs10915459	C	T	0.0982851626617058	0.447618193534879	-0.0379541052152712	0.0499796063515682
0	1	4236982	rs4233262	T	C	0.761469721028969	0.38492941391657	0.0304597863902329	0.0350576064140902
0	1	4239028	rs4654418	A	G	0.348851696066307	0.274790468553268	0.0339523439046165	0.0310891284833926
0	1	4251398	rs35392680	A	C	0.326418927535516	0.725280425391079	0.0110206833281731	0.0313612829705924
0	1	4263677	rs6687268	T	C	0.291785629975607	0.901022535886309	-0.00407177533932732	0.0327392782977184
0	1	4267089	rs16840901	C	T	0.312169710517137	0.775293022782473	0.0090690121696736	0.0317700033196237
0	1	4267889	rs10915471	G	T	0.410758173976715	0.846870200681652	0.00584827004532957	0.0302841318954059
0	1	4269638	rs6426404;rs567086010	A	G	0.588721474600983	0.914502564048801	-0.0032569254845358	0.0303361963173952
0	1	4271526	rs12022636	A	C	0.344473942732099	0.697857930470144	0.0121137970099018	0.0312039438125196
0	1	4281160	rs10799216	A	G	0.574943537084366	0.340785083592336	0.0283597589492239	0.0297704252177848
0	1	4284659	rs903540	C	T	0.709372150669902	0.902919654961758	-0.00395487548312722	0.0324239374353355
0	1	4284919	rs7528938	T	C	0.472626864210626	0.774923227531121	-0.00843391798342627	0.0294952972162859
0	1	4288803	rs10915480	G	A	0.405490814818214	0.895161191211768	-0.00395937263778611	0.0300461543823644
0	1	4291842	rs7541544	C	T	0.427097051153542	0.183319488216415	-0.0398834225453188	0.0299739332857369
0	1	4291953	rs7534461	G	C	0.343222831213548	0.266546862256396	-0.0345962154912362	0.0311383087796277
0	1	4292038	rs7534558	T	C	0.341871443397214	0.262673140401557	-0.0349742026323093	0.0312243089396536
0	1	4312205	rs1908490	T	C	0.213744467570439	0.756282553863413	0.0111771962435236	0.0360129391039597
0	1	4312527	rs16841005	A	G	0.108139628164996	0.648353128562233	0.0218421135070186	0.0478939894331403
0	1	4315204	rs966321	T	G	0.323050392782211	0.610269421987666	0.0160240225536559	0.0314388289861151
0	1	4316544	rs16841037	A	C	0.089751831948348	0.133923947494768	0.0767797495715724	0.0512272739764798
0	1	4325589	rs9286982	C	A	0.591917434578824	0.386561498240871	0.02600061991456	0.0300283208829477
0	1	4330287	rs6677984	G	A	0.248771260281159	0.930641314062352	-0.00296438100580954	0.0340584722223898
0	1	4341843	rs1390136	T	C	0.372925153389806	0.473343596576602	0.0218824238974575	0.0305173157435919
0	1	4353287	rs16838562	G	A	0.122783089770355	0.300647366720031	0.04646033309613	0.0448872099282607
0	1	4355593	rs2029490	G	A	0.584764583904273	0.324630476441216	0.0295530608973276	0.0300035047253912
0	1	4358008	rs58506471	A	G	0.18763174846641	0.35716598221426	0.034407811157823	0.0373681661837172
0	1	4358349	rs35559925	T	C	0.0837305941178786	0.318361966928729	0.0530563140731633	0.0531717149713824
0	1	4364472	rs1106307	G	A	0.806502838415829	0.0518619490974859	0.0736233603320287	0.0378666859365652
0	1	4365471	rs351625	T	G	0.235464476140919	0.149479902042255	0.0502490908753103	0.0348620107524116
0	1	4367980	rs2934983	A	G	0.628625338441369	0.765290521480119	0.00914660836115491	0.0306377272013411
0	1	4368942	rs351618	C	T	0.79974891095586	0.982040233024075	-0.000834606416572231	0.0370752770193056
0	1	4368951	rs351617	T	C	0.672425474244238	0.708745183659418	0.0117480506650882	0.0314504246654663
0	1	4370074	rs1495239	T	C	0.427246501219195	0.574109724458477	0.0169112155109907	0.0300906361360406
0	1	4370489	rs12073612	A	G	0.0837004830917874	0.210420313783926	-0.0670751715410406	0.0535568571972078
0	1	4371863	rs351614	T	C	0.208659369498411	0.478849077910907	0.0257327827872658	0.0363377888982788
0	1	4372470	rs716214	G	A	0.151939747222831	0.257287474953144	-0.0469052657226503	0.0414055467916099
0	1	4379095	rs59704180	A	G	0.0799138155528172	0.205751684826154	-0.069528498909559	0.0549487394853321
0	1	4379687	rs12408012	G	A	0.547683839825673	0.255111971102645	-0.0338145520658869	0.0297134854214019
0	1	4380344	rs2411741	A	C	0.899370828564408	0.299185936612315	0.0516514989714099	0.0497519352989189
0	1	4381016	rs2130618	C	G	0.138890919602914	0.920799542218927	0.0042570069659718	0.042815562535956
0	1	4382979	rs13375925	T	C	0.168914650008761	0.655688956608935	-0.0176145789053829	0.0395058172711515
0	1	4384296	rs351607	G	A	0.166596251009121	0.5876407259751	0.0214907271502431	0.0396319164956271
0	1	4384773	rs351608	G	T	0.165384354110181	0.571361426135986	0.0225345849699467	0.0398104066873389
0	1	4390211	rs501284	T	C	0.472984714977803	0.04900777316149	0.0581049671531851	0.0295170219157746
0	1	4390289	rs625079	C	T	0.530535941450218	0.369079328876681	0.0265934928490099	0.0296075649254242
0	1	4391391	rs76664831	G	A	0.123732657417289	0.0604387013032336	0.084138269414582	0.044812092276331
0	1	4395812	rs579387	C	A	0.332083458253443	0.257309415167929	0.0353376162283647	0.0311956614833884
0	1	4397736	rs588224	G	A	0.330990704454891	0.256865452298062	0.0354175937666734	0.0312371017594184
0	1	4400529	rs1108770	G	C	0.454935930328943	0.0342837674587668	0.0627482787796304	0.0296441337590969
0	1	4400887	rs12046047	C	A	0.257172992009153	0.311222561925975	0.0339496152047854	0.0335251843944183
0	1	4401563	rs488256	A	G	0.198159175139934	0.108214391639416	0.059387350442627	0.0369721874604823
0	1	4401778	rs903539	T	C	0.256911606313835	0.296515396952021	0.0350048234952262	0.0335316074861724
0	1	4403047	rs601798	G	A	0.197916102742716	0.112196181174579	0.0587477845763111	0.0369855374798454
0	1	4414716	rs596133	A	C	0.45737175438395	0.0853433725762155	0.0511161767619203	0.0297102399091266
0	1	4417946	rs1531329	C	T	0.356533518932857	0.0255098991430369	0.0687880477416557	0.0307970448244472
0	1	4418164	rs1531328	A	G	0.352043187738365	0.0168539032852678	0.0732441764926316	0.0306476446561374
0	1	4423030	rs79426491	T	C	0.163267646942335	0.251665659040226	0.0455325588292298	0.0397208774360931
0	1	4424115	rs16838812	G	A	0.213744722957433	0.0774347247992005	-0.0642113112777147	0.0363645164585174
0	1	4425847	rs12405082	G	A	0.213188617187252	0.0658874220204404	-0.0669736152391182	0.0364147581705677
0	1	4425876	rs12404603	T	C	0.122376960110986	0.0389190850999033	-0.094145012907412	0.0455898917053196
0	1	4427083	rs12023786	A	G	0.0964545308450816	0.563221807943913	0.0286241991630014	0.0495174668399019
0	1	4431264	rs572439	C	A	0.658504178394408	0.721631477167738	-0.0111174551134739	0.0312043330064341
0	1	4431571	rs12028738	A	G	0.2603914030907	0.214282106556541	0.0413721738576214	0.0333142398436884
0	1	4431704	rs12031615	T	C	0.369389730200174	0.194386772338096	0.039664995497698	0.0305653610708034
0	1	4435641	rs74728654	A	G	0.162475469187297	0.249830084478975	0.0459927578406453	0.0399672133082251
0	1	4440749	rs589870	T	C	0.0806660368548199	0.754782264722561	0.0169477242445679	0.0542605265813398
0	1	4444706	rs349413	A	C	0.787429064756237	0.0266867549670631	0.0809217277492657	0.0365158828683025
0	1	4445873	rs72632733	T	C	0.108605403492528	0.731206782691308	0.0162734253978745	0.0473724760745039
0	1	4448702	rs747778	T	C	0.298432827399424	0.463944874237082	0.0235914792490621	0.0322126665811833
0	1	4448818	rs747776	C	T	0.569934111825337	0.0750371249700114	0.0533480991942442	0.0299668463543849
0	1	4449129	rs1109046	C	T	0.567336691633049	0.0618639624492192	0.0561691285980389	0.0300808900967618
0	1	4449883	rs12041175	C	T	0.460268426461014	0.140020930481033	0.0439567432451239	0.0297867814226803
0	1	4451081	rs12042157	C	T	0.461472428007077	0.111112321893176	0.0473703686098863	0.0297325945453071
0	1	4455415	rs349415	C	G	0.189290287543359	0.675049468742731	0.0157512727776272	0.0375720863661849
0	1	4458068	rs349417	C	T	0.650733894860801	0.0339109614739224	0.0659166332042457	0.0310762042973625
0	1	4459317	rs78531899	A	C	0.107903017717853	0.716403064508957	0.017253728309424	0.0474955807211863
0	1	4459689	rs6679220	C	T	0.135716618846694	0.919164046216403	0.00437499118318149	0.0431089734183036
0	1	4460965	rs56081339	A	G	0.1356171678329	0.945783903978505	0.00293095869274827	0.0431009559830416
0	1	4462460	rs349400	G	T	0.652050808337856	0.0309188237463499	0.0671357429149241	0.0311084977752752
0	1	4463585	rs349401	G	T	0.543435299287668	0.0792059859778997	0.052147085137973	0.0297081604410346
0	1	4464125	rs12144027	T	C	0.107894815766884	0.681319699422883	0.0195138821334677	0.0475180004300127
0	1	4466908	rs577114	C	T	0.0799802464894576	0.944154860686332	0.00383221015519803	0.0547077619359576
0	1	4469868	rs733308	G	T	0.126259138579635	0.984818795505466	-0.000846400113052727	0.0444819008195489
0	1	4471733	rs505933	G	A	0.775970192318673	0.00926415663221607	0.0932225336858117	0.0358252083841376
0	1	4472448	rs4654533	G	C	0.587439587630095	0.0659842128010965	0.0554670890011605	0.0301692449000095
0	1	4475184	rs349405	C	A	0.776318640567807	0.00922424746562779	0.0933350839812318	0.0358480698801834
0	1	4477911	rs349409	T	C	0.775887746633653	0.0118594159421526	0.0900995035747012	0.0358063428651212
0	1	4488779	rs12029910	G	A	0.451627407228835	0.127080368873425	0.0454385865168768	0.0297817928934439
0	1	4488831	rs6667927	T	C	0.185721870946064	0.692596916725874	-0.0150469258145927	0.0380613656625684
0	1	4489398	rs6678792	C	T	0.267494826992499	0.87767097968326	-0.00514699744027667	0.0334389269496329
0	1	4489529	rs10915533	A	G	0.186658865865692	0.700980410376966	-0.0145542827219326	0.0379020393208503
0	1	4496329	rs1762813	T	C	0.893527403274365	0.0221758052693444	0.111430011812263	0.0487159151263673
0	1	4497217	rs1674879	T	C	0.137623976328874	0.958553332172138	0.00222052649285114	0.0427278407108087
0	1	4502705	rs780575	T	G	0.217746559978971	0.971969996194811	0.00125166863750433	0.03562188648879
0	1	4504332	rs780584	A	G	0.250181579313436	0.957393043817834	0.0018157408532568	0.0339865325188219
0	1	4504927	rs780586	T	C	0.12315247512983	0.543293815504426	-0.0274150063275047	0.0451023644216591
0	1	4507763	rs780594	C	T	0.848989993493544	0.115518011285601	0.0659711860947601	0.0419165989220961
0	1	4509379	rs2054270	A	C	0.627914167463065	0.139526475008449	0.0452061451841513	0.0305952019340797
0	1	4510840	rs705685	T	C	0.170269058082001	0.322155939059896	-0.0390670374345632	0.0394601714197496
0	1	4519912	rs608210	G	A	0.75309099756438	0.335996235684744	0.0333676532313089	0.0346818797654933
0	1	4525604	rs4654545	C	T	0.779649580289448	0.377611163615498	0.0319335926268961	0.0361933161168778
0	1	4534661	rs11812066	T	A	0.131838235294118	0.75625729109212	0.0136717811507104	0.0440457794396084
0	1	4541444	rs16839089	A	G	0.117452926314376	0.38846891103974	-0.040023366602419	0.0464094279467106
0	1	4549380	rs705690	A	G	0.574259380958298	0.996146181387087	-0.000144164549198281	0.0298473364531861
0	1	4549402	rs780606	G	A	0.47286616239519	0.749156422941577	0.00946290168987297	0.02959451399458
0	1	4552802	rs1878052	A	G	0.463030552903394	0.583487397548445	0.0161323783561475	0.0294226543178154
0	1	4558792	rs10915548	A	G	0.496837564852643	0.869185342707584	-0.00482176450120638	0.0292772244690166
0	1	4558933	rs609506	C	T	0.864134890558151	0.67022499314115	-0.0184890050084378	0.0434178050401
0	1	4566065	rs4654440	G	A	0.867295824100156	0.661461711404449	-0.0191254439330937	0.0436757725678744
0	1	4572023	rs10915549	A	G	0.51506934516252	0.597430826857051	0.0154799060992352	0.0293125240344304
0	1	4573989	rs1710421	T	C	0.88630524412576	0.785062674895335	-0.012717847950789	0.0466320660813946
0	1	4581585	rs608203	C	T	0.344008086690511	0.527297945477955	-0.019575605174165	0.0309673898803515
0	1	4582199	rs10489135	C	T	0.306874927485787	0.532744402943479	-0.0198599871185049	0.0318359770997154
0	1	4583973	rs76210017	G	A	0.162600349429182	0.0105528098105866	0.100658452013137	0.0393632463041549
0	1	4587969	rs241237	T	C	0.34515721200225	0.543888695746404	-0.0188084390859608	0.0309888029147512
0	1	4594603	rs537398	C	T	0.46811360249494	0.289774428728737	-0.0310929972807333	0.0293713489847475
0	1	4596288	rs10915554	A	G	0.452208431330711	0.411230480519482	-0.0241426940390046	0.0293803181700772
0	1	4596534	rs12084169	T	C	0.434657258273593	0.324562949367798	-0.0290533966539533	0.0294921082551418
0	1	4600491	rs543653	G	T	0.435348094547278	0.299818003669564	-0.0305821481246044	0.0294959949063324
0	1	4606292	rs80089004	G	A	0.195436773880318	0.0387294912311725	0.0760958595869599	0.0368137580192768
0	1	4608204	rs241220	A	G	0.351319849883685	0.902823406955825	-0.00371899532197316	0.0304597314366822
0	1	4610733	rs16839272	C	A	0.096439208862595	0.870556524118856	0.00810184937412089	0.0497193534385653
0	1	4611241	rs241248	A	G	0.0963970793945716	0.884260917564119	0.00725532563883919	0.0498408309800957
0	1	4612752	rs12117466	T	C	0.331119487274711	0.362702806012206	-0.0284002799652671	0.0312013155628362
0	1	4614822	rs241257	T	C	0.150511778845111	0.317186024117051	-0.0415708588462278	0.0415601669932302
0	1	4616102	rs241261	C	T	0.455519420715228	0.42088719618092	-0.0237630700342982	0.0295236324694151
0	1	4618251	rs6685798	A	G	0.124842997272041	0.906699114004815	0.00527211101257185	0.0449826942869437
0	1	4619038	rs241264	T	C	0.419703680693736	0.671049651436554	-0.0126228597341716	0.0297212763133202
0	1	4619669	rs59595338	A	G	0.252818370585885	0.767410041403268	-0.00993933239322209	0.0336055782550227
0	1	4621464	rs6698529	A	G	0.337075389696432	0.370382033181301	0.027699199596692	0.0309226376055819
0	1	4627077	rs241273	C	A	0.126572656637727	0.602401361400671	-0.0231825955990167	0.0445005857947448
0	1	4629186	rs241277	C	A	0.148014220599013	0.199327060828862	-0.0538264385239201	0.0419381756528677
0	1	4630232	rs76191495	A	G	0.119367685179175	0.390335165942529	-0.0392162853879095	0.0456529018386562
0	1	4632528	rs241211	G	A	0.314277197462086	0.752257863684476	0.0100188734809889	0.0317390846389452
0	1	4632560	rs980092	G	A	0.528529805168444	0.071020582518153	0.0533779410509065	0.0295666017151292
0	1	4632828	rs171317	A	C	0.826870959949912	0.0548302013447756	0.0754333560329131	0.0392837187746801
0	1	4633554	rs6673089	A	G	0.582036610692304	0.612661824886006	0.0151265529620705	0.0298779851794417
0	1	4633607	rs241209	A	G	0.308130056287815	0.923023787833012	-0.00307035588089116	0.0317758271580756
0	1	4635556	chr1:4635556.C.CC	CC	C	0.88989437549095	0.486233513932666	0.0327458144962652	0.0470275085978096
0	1	4641742	rs241225	A	G	0.720467623229637	0.41309509081003	0.0270075714805289	0.0329980712497584
0	1	4642477	rs184781	T	C	0.766458977000615	0.325844008020316	0.03424578615127	0.03485507214797
0	1	4644085	rs588347	T	C	0.591091462855045	0.981891062633342	-0.000682984879052665	0.0300899102970911
0	1	4646572	rs4654446	T	C	0.298266155295459	0.920657671018462	0.00323069219692261	0.032434936558518
0	1	4647646	rs2674014	T	C	0.763706892515377	0.414518681078045	0.0282424537233482	0.034612225515443
0	1	4649157	rs546397	G	A	0.290360576923077	0.953765511116444	-0.00187829536776763	0.0323962413689435
0	1	4658538	rs12567277	T	C	0.452470185045949	0.246782301289413	0.0342549839482142	0.0295760444984852
0	1	4665232	rs164781	A	G	0.354676046484705	0.844009109601585	-0.00605972980934484	0.030796320694013
0	1	4665269	rs241243	G	A	0.284726383857468	0.665967415663391	-0.0141131914231906	0.0326929555340293
0	1	4666819	rs151716	G	A	0.359430660458909	0.429036324816135	-0.0243984413435938	0.0308512295403743
0	1	4677535	rs4403602	G	C	0.281065763702882	0.243879394759499	0.0382594609759067	0.0328310182187626
0	1	4678123	rs7555011	C	T	0.700973991236314	0.761022613837148	0.00982014484852841	0.0322884307900241
0	1	4679563	rs12145928	C	G	0.243958583779438	0.260981136827014	0.0386127085828734	0.0343506462246053
0	1	4682273	rs6668199	C	T	0.474705290214148	0.0993784214450775	-0.0492024966655702	0.0298581571821546
0	1	4685648	rs875808	A	G	0.283888827795474	0.238032525877208	0.0384723016272359	0.0326058901501295
0	1	4697300	rs2101195	T	C	0.656702121197333	0.31751048978832	-0.0311774628804002	0.0311903491868921
0	1	4698446	rs12122716	T	C	0.101385176982788	0.923169145869569	0.00469469153895451	0.0486786628487637
0	1	4698677	rs76059212	A	G	0.0598419454649568	0.189936063832977	0.0807090117495164	0.0615738214570556
0	1	4700731	rs61265167	A	G	0.254434589800443	0.18378957245191	0.0449240700443438	0.0337984099465982
0	1	4701258	rs10915575	C	T	0.278954447215918	0.151036662678477	0.0471892770558952	0.0328643737253895
0	1	4706317	rs12741248	A	G	0.513744758965191	0.376657884445883	-0.0263112298011733	0.0297614441268963
0	1	4706755	rs12125737	T	C	0.284900954490253	0.235930418792008	0.0387079632011591	0.0326588807275053
0	1	4708162	rs4654454	C	T	0.404782519727018	0.659136236619245	-0.0133846046665454	0.0303432818561167
0	1	4721793	rs12406838	A	G	0.288972182461293	0.0493836842554805	0.0633937361065165	0.032257108723235
0	1	4722951	rs7517517	T	C	0.150239771737529	0.559320999068739	0.0240293890770864	0.0411567605235576
0	1	4723818	rs12083131	A	G	0.150399118533983	0.566663060934803	0.0235644255418806	0.0411265988684434
0	1	4727243	rs6663166	G	A	0.805966482178322	0.209825726903197	0.0474074832022496	0.0378036603497152
0	1	4731677	rs10799255	G	A	0.394787364593005	0.350011367579144	-0.028313262118173	0.0302955858591044
0	1	4737531	rs16839450	T	C	0.256438799652968	0.818210438617325	0.00777886205519963	0.0338436105140858
0	1	4738058	rs2071990	T	C	0.277762572144146	0.386453843843883	0.0285107289457691	0.0329198022154744
0	1	4738355	rs2071991	G	A	0.322852605376985	0.344171285796269	0.0297903189277754	0.0314923049202424
0	1	4746636	rs10915587	T	C	0.569484649863506	0.344438085982979	0.0282680596112378	0.0298996044927464
0	1	4763401	rs6681520	T	C	0.506341379432396	0.913304003823351	-0.00318669907048589	0.0292701396546311
0	1	4773266	rs2071999	C	A	0.64553265671957	0.136887944598648	-0.0461690164131196	0.0310384007155677
0	1	4776974	rs3753696	A	G	0.12936451748982	0.805951739709175	0.0107730871175671	0.0438551007575438
0	1	4783142	rs12566272	A	G	0.151472478563237	0.851048609233598	0.00772762715741382	0.0411524157586991
0	1	4784556	rs3820252	T	C	0.155196402072532	0.922244997181411	-0.00387816807325884	0.0397328025852217
0	1	4784884	rs3820253	A	G	0.531556272856495	0.268269594010358	0.0330129909739162	0.0298205171770252
0	1	4799200	rs3753702	T	C	0.0676033098184708	0.344309628677545	-0.0564835110514848	0.0597276602691309
0	1	4803834	rs393976	A	G	0.0970740981915256	0.922651228999315	-0.00485674830163539	0.0500207608963915
0	1	4805106	rs414176	C	A	0.092614489143971	0.731883002593937	-0.0175186114860636	0.0511310479503994
0	1	4805434	rs371605	G	A	0.281338410615396	0.879486921973976	-0.00500304823118518	0.0329973570216079
0	1	4806381	rs368808	G	A	0.141736635372344	0.635724767730191	-0.0202601135368559	0.0427713068964589
0	1	4806550	rs11586743	A	G	0.0788083132126954	0.299854778179233	-0.0579513602210693	0.0558974173154527
0	1	4813115	rs380239	G	A	0.106386557953581	0.986142905023667	-0.000834791706683393	0.0480644702231992
0	1	4813141	chr1:4813141.C.T	T	C	0.106357766537472	0.969843717807938	-0.00181662897644714	0.0480535042362928
0	1	4819803	rs368420	C	T	0.221069557051286	0.437988414249844	-0.0278863693356343	0.035954828495547
0	1	4826104	rs2802716	A	C	0.0681077576101882	0.290278167686603	0.0614551323614404	0.0581129634050254
0	1	4826660	rs2743980	A	G	0.388043904590752	0.0778120894474681	-0.0539121310652878	0.0305706752581513
0	1	4828606	rs7518471	T	C	0.0880445352409257	0.345225563783185	-0.0500778665086489	0.0530547367597346
0	1	4833747	rs12029492	A	G	0.296132827735819	0.245074748085153	-0.0377777276328492	0.0324998844604268
0	1	4836121	rs394594	G	A	0.424574589818964	0.199099560293781	-0.0386686584816799	0.0301129357988428
0	1	4848808	rs12133924	G	A	0.122118446892869	0.834891307243785	0.00939696348617463	0.0450839717046711
0	1	4852747	rs7520826	G	A	0.106080466736916	0.264805590007248	-0.0541370355907663	0.0485488396331909
0	1	4853688	rs932350	C	T	0.15453474982335	0.37620200203897	-0.0365763699872886	0.041333160330044
0	1	4859488	rs17345273	A	G	0.0669024597509348	0.715579800358143	-0.021753484200366	0.0597012090616582
0	1	4861767	rs11588395	T	C	0.0667257192299373	0.706305380756559	-0.0225150905563167	0.0597498277576783
0	1	4871384	rs59103994	T	C	0.101571795390309	0.0357732818009869	-0.105158986370922	0.0500877509958381
0	1	4871671	rs1118009	G	A	0.259754786208902	0.111689045793709	-0.0543166236477031	0.0341475037552603
0	1	4878871	rs1120120	T	C	0.707920376385198	0.632103681952076	-0.0156344016169379	0.0326554855822327
0	1	4880480	rs10915616	T	C	0.134405552552249	0.921907118402445	0.00427974040948612	0.0436566970875986
0	1	4885457	rs7516549	A	G	0.100395116879999	0.104239872305386	-0.0817250894269578	0.0503035916239317
0	1	4889588	rs10915622	A	C	0.474820413220539	0.293468293491962	0.03091076740887	0.0294235953614008
0	1	4889912	rs12028290	A	C	0.0685495680324366	0.538377558917527	-0.0364515333281346	0.0592449411805431
0	1	4897567	rs12118185	A	G	0.159489854986235	0.0258577420244718	-0.0919464699323244	0.0412622860650545
0	1	4898833	rs7522386	G	A	0.453364215453258	0.149553673566798	0.0432558824982208	0.030015674982683
0	1	4901142	rs12124406	G	C	0.266232929477332	0.169142515161118	-0.046441741609598	0.0337766892284914
0	1	4906783	rs10915626	A	G	0.469673906553938	0.711470614089155	0.010988679876481	0.0297086310370098
0	1	4911403	rs11803979	A	G	0.361352940651757	0.272573776223931	0.0338913974571709	0.0308902634825792
0	1	4913873	rs10915628	C	T	0.846660315247279	0.563526980623931	-0.0234663814655457	0.0406266390592495
0	1	4916906	rs1535734	G	A	0.482268287470942	0.190711539095893	-0.0387791638982372	0.0296368687658348
0	1	4927798	rs10915644	T	C	0.376569843922871	0.401555046483133	-0.0256349097671023	0.0305596883729105
0	1	4928868	rs12567053	T	C	0.108211625478594	0.322632288407759	-0.0475808572792914	0.0481070005400186
0	1	4930181	rs1886112	C	T	0.470223449154009	0.327415340577187	-0.0291897722892931	0.0298057601165648
0	1	4931354	rs11588518	G	A	0.631202675032434	0.450432115158234	-0.0232867635468982	0.0308558677262109
0	1	4932444	rs10915647	G	T	0.482981101251207	0.554749879300916	-0.0175178956296573	0.0296582933435475
0	1	4932655	rs12044914	A	C	0.149555104870591	0.680249554223669	-0.017119556809729	0.0415399597728442
0	1	4932777	rs12044980	G	C	0.1359844261434	0.972194746766103	0.00150056897885075	0.0430508012410382
0	1	4938053	rs10753390	C	T	0.851938211402769	0.0787894708161507	-0.0721140656251984	0.0410262691123404
0	1	4938987	rs12410393	C	A	0.0862199935445511	0.367248468493073	0.0468995335619423	0.0520158446638878
0	1	4940715	rs7539101	T	C	0.432853014982204	0.960776051267121	-0.00145680815391538	0.0296221156489495
0	1	4941735	rs4654462	G	C	0.21137601517559	0.972092026514766	-0.00126027143111704	0.0360236129714691
0	1	4951910	rs1544061	G	A	0.34137854548286	0.996806094592425	-0.000123840295612046	0.0309370452092737
0	1	4953528	rs16839786	T	G	0.401828401291495	0.483969538922234	-0.0212178572821182	0.0303141533309776
0	1	4955158	rs16839789	T	C	0.376876125027251	0.389147626383979	-0.0264600482154304	0.030725904410423
0	1	4955862	rs6426446	T	C	0.469531295424153	0.237955925790762	-0.0350660548774949	0.0297141913667927
0	1	4956070	rs6426447	C	T	0.825601728096852	0.0654934024520902	-0.0709555202496727	0.0385235216038076
0	1	4958102	rs4654620	C	T	0.907105875833234	0.467831747473877	0.0367654955726207	0.0506403793717407
0	1	4959786	rs2031246	G	A	0.871839361337836	0.398853948306461	0.0373259256691351	0.0442423394838313
0	1	4963569	rs72634122	T	C	0.146110784269568	0.118547312742724	0.0644519553859667	0.0412915301016043
0	1	4965152	rs17345545	C	A	0.181929522312372	0.207445215191614	0.0481821661949284	0.0382209589839709
0	1	4965631	rs4654468	C	T	0.37645987167716	0.804351349260221	-0.00750676281275464	0.0303034647380326
0	1	4967739	rs7520488	C	G	0.367058261948454	0.775346372135657	-0.00879039724218741	0.0308014913563739
0	1	4968528	rs6678459	T	C	0.342040322590391	0.961714222177025	-0.00148309966759855	0.0308962779326567
0	1	4970122	rs10915666	A	G	0.513744917451606	0.402492265551307	0.0246297935238215	0.0294200040060124
0	1	4970486	rs6675549	A	G	0.368552011334347	0.874078747823699	-0.00488565279296278	0.0308282394689553
0	1	4971006	rs60530383	G	A	0.144175526211508	0.0680172665524851	0.0761723927917288	0.041740758140579
0	1	4982386	rs6698453	A	G	0.176537351447941	0.150423396733336	0.0551579529256188	0.0383564062434525
0	1	4984882	rs2093765	G	A	0.631395738072986	0.381562460148023	-0.0267814114961039	0.0306065916218205
0	1	4986470	rs2411956	T	G	0.38304391588984	0.0895318186268123	-0.0521231570596901	0.0306990986898371
0	1	4988031	rs61271613	A	G	0.169862453373534	0.10462185024509	0.0631328487929867	0.0389024969679515
0	1	4988262	rs11584727	A	G	0.451828700801115	0.0414531116006828	-0.0611213677674795	0.0299766032620387
0	1	4988881	rs6667349	G	A	0.169910502188887	0.165642366265596	0.0540699728213357	0.0390018884339883
0	1	4995026	rs12049256	C	T	0.470398089881797	0.253445132708948	0.0338487061793047	0.0296392928905305
0	1	4996185	rs10915683	G	A	0.470129819164361	0.206826695677897	0.0374176543600727	0.0296415173619066
0	1	4996226	rs4654470	G	A	0.145510575144913	0.389098671770038	0.035802742689483	0.0415705250353748
0	1	4996275	rs12045266	T	G	0.329117884846539	0.483085942593048	0.0219317431384084	0.0312708484516289
0	1	4996661	rs12037632	C	T	0.184564458834721	0.388832420071561	0.0326858976001313	0.0379302601963938
0	1	4997363	rs9426467	G	A	0.434114257194936	0.21804890697033	-0.0367974109244009	0.0298745072251668
0	1	4998385	rs9426468	G	A	0.573649427532299	0.546820834113433	-0.0179918003791313	0.029860380378409
0	1	5003504	rs9286971	A	G	0.289773303038258	0.358496322550202	0.0296802085733806	0.0323231393255877
0	1	5005775	rs7534281	C	T	0.319892601509651	0.23599046149394	0.0372045570371838	0.0313944423888311
0	1	5011402	rs9426490	G	A	0.540365822756842	0.801456806468016	0.00745121499885842	0.0296315544890325
0	1	5012101	rs7544541	A	G	0.288384743444547	0.461009851045036	0.0238623242952789	0.0323695193697336
0	1	5012301	rs10915298	A	G	0.243925211405511	0.383266425169272	-0.0302747971165437	0.0347230408599356
0	1	5012697	rs12022487	T	G	0.209195126196693	0.812422827109538	-0.00861762156202176	0.0363150600388664
0	1	5016062	rs76400676	T	G	0.0267235915938999	0.511204617714782	-0.0609664894312657	0.092800471952243
0	1	5018318	rs9426470	A	C	0.472817505782091	0.771071600430347	-0.00861019176827549	0.0295909843649369
0	1	5021200	rs10799145	G	T	0.335413407562051	0.621274326910815	-0.0154008703700765	0.0311730048343796
0	1	5023321	rs12754637	A	G	0.394511567572621	0.323332931250834	-0.0298987072847276	0.0302731267282634
0	1	5023430	rs6702660	G	A	0.729256754507435	0.169740685175594	-0.0455395343345519	0.0331669993842977
0	1	5023599	rs12741441	T	A	0.347946090467248	0.288855698928362	-0.0327969892653935	0.0309220247331685
0	1	5031379	rs10799149	A	G	0.38334586173486	0.768473546873769	0.00885716699970895	0.0300883322238673
0	1	5031561	rs7518523	G	A	0.143158683761017	0.974936803870066	-0.00132504678665784	0.0421758051613308
0	1	5036174	rs6689050	C	G	0.353177814618419	0.817620217086939	-0.00712939557557601	0.0309157964936972
0	1	5036549	rs11581023	A	G	0.103953898977006	0.835116685466744	0.0100636659928253	0.0483495823664622
0	1	5036622	rs12122541	G	A	0.0391275966338155	0.437202597564407	-0.0597833522897336	0.0769486078053107
0	1	5037812	rs6666330	G	A	0.352041252704011	0.104776510670195	-0.0502512216799535	0.0309786303424251
0	1	5038051	rs12739724	A	G	0.0884313273204015	0.470778078678423	0.0372253149442611	0.0516148235305996
0	1	5038624	rs12564764	A	G	0.3677626843033	0.185697838158864	0.0406498977369009	0.0307159414519973
0	1	5045030	rs1106586	A	G	0.80100388263498	0.720584554920985	0.0131895734447008	0.0368755865967307
0	1	5047010	rs79254893	T	C	0.0782521856820011	0.265136714339467	0.0608271292930941	0.0545861740158995
0	1	5047163	rs7365286	T	C	0.155802988930227	0.620774653219611	0.0200397562011459	0.0405045868856046
0	1	5048109	rs716671	T	G	0.354652159595372	0.372966866841867	-0.0277135511839769	0.0311063264457008
0	1	5051232	rs12725971	G	A	0.35673184287935	0.378270813771151	-0.0273237054631829	0.0310113644788625
0	1	5051710	rs6683624	T	C	0.443377702937199	0.207031628071101	0.0375203646315214	0.0297362992019339
0	1	5068245	rs10799151	G	A	0.360015120077611	0.890902778978298	-0.00427106831705829	0.0311388693194572
0	1	5070407	rs10915312	G	A	0.171651386714598	0.344036267555768	0.0370732062066015	0.0391803143162455
0	1	5073092	rs9286975	A	G	0.626403027064085	0.0452656309463737	0.061378293371409	0.0306557682604606
0	1	5077552	rs12047764	C	T	0.143916332134432	0.695797672729325	0.0164452484719492	0.0420595225843368
0	1	5078939	rs10915316	C	T	0.299095864542117	0.503558147975584	0.0215513558019675	0.0322190149853603
0	1	5079962	rs79751215	G	A	0.119309581280544	0.297939304719442	0.0469720697748631	0.0451280199049682
0	1	5081173	rs898337	A	G	0.525659670080664	0.388237795442084	-0.0255903413821591	0.0296590417809223
0	1	5083573	rs76601146	G	A	0.227474563859968	0.0658169519328802	-0.0658438649931205	0.0357911615917369
0	1	5088062	rs1459765	T	C	0.130732615572962	0.987775933516875	0.000666652769171778	0.0435118005391202
0	1	5090997	rs9439507	G	A	0.398257832767479	0.970490228696521	-0.00111118540383217	0.0300373557585518
0	1	5091827	rs4949164	G	A	0.28004979563855	0.408523748691823	-0.0272037306241548	0.0329146015161741
0	1	5094435	rs6693990	A	G	0.128706858357562	0.154790399326843	-0.0636148455664388	0.0447106189037419
0	1	5124235	rs10799158	G	A	0.180979410683537	0.813433750001969	-0.00907923645156713	0.038471567745193
0	1	5124859	rs1563792	A	G	0.307436368663582	0.288424495176621	-0.0339573498647452	0.031987429970085
0	1	5127449	rs6682478	T	C	0.105105638395537	0.226193812327015	-0.0587607565980164	0.0485537103800922
0	1	5127543	rs6603832	G	A	0.286649156413616	0.322554121422201	-0.03226243618202	0.0326139213277539
0	1	5136644	rs922123	C	T	0.396693500279402	0.107835966175921	-0.0487929654171189	0.0303439518093045
0	1	5137666	rs10915336	A	G	0.268840815448889	0.975408522923676	-0.00102750609950764	0.0333327449777729
0	1	5138107	rs117944101	A	G	0.102522008192609	0.91460127603407	-0.00526627868139515	0.0491089648666689
0	1	5139200	rs56186517	T	C	0.12414670534653	0.661006966760477	-0.019711350541793	0.0449493778219516
0	1	5141293	rs3128687	T	G	0.571680674821336	0.535957632368007	-0.0185347923030672	0.0299461525789982
0	1	5141640	rs3128689	A	C	0.69440292745291	0.358984015543162	0.0296466745818762	0.032319400010352
0	1	5141902	rs11579881	T	C	0.523427351929893	0.471245272514784	0.0215386576367356	0.0298959350489083
0	1	5142552	rs10915341	G	T	0.677247436063472	0.24268726619042	0.0372094720312578	0.0318493450182213
0	1	5142629	rs12029437	G	C	0.657220743983188	0.124934129196506	0.0481238391220333	0.0313635315964305
0	1	5142784	rs12047111	G	A	0.68643663661578	0.294443588655392	0.0334646836431968	0.0319190552615105
0	1	5142818	rs2334263	C	T	0.662090407258475	0.0553642416489939	0.060362918298203	0.0315045443179139
0	1	5145463	rs12120144	T	G	0.192490316363776	0.393511556036439	-0.0322738311946599	0.0378238601443278
0	1	5152159	rs12121092	T	G	0.627617700479353	0.286394568505124	0.0327607836288108	0.0307305882954178
0	1	5152362	rs12033342	A	C	0.181886569241475	0.855011268212231	-0.00696635774867788	0.0381241471931979
0	1	5156245	rs3101225	C	A	0.131562927737429	0.998315072098057	9.27453492769735e-05	0.0439188093383109
0	1	5158225	rs4949171	T	C	0.806332753753585	0.870791454922642	0.00606489098509657	0.037287240492891
0	1	5168663	rs10733013	T	C	0.800373699654429	0.807525406605689	0.00904658026833851	0.0371340332741824
0	1	5170712	rs7513590	G	A	0.0936348697583776	0.656364923800176	0.0225600060174038	0.0507037644023691
0	1	5171959	rs66868114	A	G	0.192740398999176	0.59843821763294	-0.0198621172692892	0.0377142346258129
0	1	5179530	rs10799170	C	A	0.881493101645708	0.330690528889786	-0.0446483827334716	0.0459003643095494
0	1	5180066	rs115200516	A	G	0.0850717506036123	0.19056331879839	0.0695212562793686	0.0531136731821515
0	1	5183812	rs4949166	T	C	0.122238480238271	0.109873276575494	-0.0730755870141898	0.0457075799882154
0	1	5183873	rs4313443	T	C	0.771303599424334	0.841311957033833	0.00706083717775142	0.0352661666804324
0	1	5190166	rs12083573	G	A	0.236119673908773	0.746572612794835	-0.0113175824698221	0.0350213979810207
0	1	5192365	rs77348721	C	T	0.0851094642333568	0.24489122203498	0.0618444024070023	0.0531835701119664
0	1	5193026	rs10492923	G	A	0.374699267829378	0.864580170663238	-0.0052018392486573	0.0305009577136324
0	1	5194204	rs16840020	T	C	0.464897624197263	0.432980843548594	-0.0231538802234167	0.0295292060128649
0	1	5199158	rs79979050	T	C	0.157403451570758	0.4403917074671	0.0313302622945504	0.0406078625071591
0	1	5200882	rs11576612	G	C	0.150311674826458	0.2487841708304	-0.0481866527563273	0.0417812686694878
0	1	5202617	rs79753066	C	T	0.159421280263488	0.484265753884327	0.0282702346415602	0.0404173349933226
0	1	5209244	rs12025231	T	C	0.340480026992085	0.729159465733286	0.0107546424906689	0.031060891364716
0	1	5209245	rs75570639	A	G	0.164131431222454	0.377138862212999	0.0351751966433837	0.0398278772020041
0	1	5209712	rs189391360	T	G	0.164234687109921	0.392399879989276	0.0340660649909492	0.0398306202900983
0	1	5210124	rs12121369	A	C	0.326149101851498	0.585321464912696	-0.0171363970900862	0.0314067232082523
0	1	5211338	rs12027352	T	C	0.501194108413936	0.849078766001376	-0.00561289796436527	0.0294959293321961
0	1	5211545	rs4314925	A	G	0.82794845743447	0.386452330294059	-0.0339024334277842	0.0391451880558413
0	1	5222075	rs6668830	G	C	0.164076246334311	0.745940246358652	-0.0129820638925907	0.0400684597795667
0	1	5222596	rs10915365	T	C	0.474178261218876	0.932409886554748	0.00250087206350388	0.0294868203515313
0	1	5223182	rs12026730	A	G	0.362964768813652	0.777806971642645	0.0086755902122439	0.0307450900068687
0	1	5228983	rs61542310	A	C	0.390878164390252	0.860272844832126	0.00536147586446969	0.0304582836119904
0	1	5230746	rs4076635	A	G	0.267876283872657	0.883603831385977	-0.0049357360284986	0.0337135199902116
0	1	5233631	rs4609478	A	G	0.402040004943445	0.882655011509004	0.00446185861406877	0.0302285008257919
0	1	5239931	rs6603818	T	C	0.762880227365002	0.796652274870875	0.00888052072169765	0.0344630896141605
0	1	5243848	rs4641339	A	G	0.376226136968437	0.493872855908568	0.020762389297882	0.030347181500167
0	1	5243935	rs9439542	A	G	0.22182809833353	0.936348412520564	-0.00281039232316817	0.0351913833035178
0	1	5244220	rs12033926	G	A	0.376718416598124	0.584940586392986	0.0165842417017437	0.030363927389659
0	1	5247006	rs16840108	C	T	0.0854858236214994	0.619011439839242	-0.0262091834522111	0.0527080629573243
0	1	5247355	rs10492931	A	G	0.395453072207683	0.67572941100483	-0.0126163091405546	0.0301610710819648
0	1	5250497	rs10915375	G	A	0.183245237427656	0.952697817542156	-0.002269661736899	0.038261798567766
0	1	5251088	rs11583754	G	A	0.268848448298001	0.698275717526598	-0.0128337780686216	0.0331066874526621
0	1	5251569	rs17375504	T	G	0.0849653287647367	0.719096368857059	-0.0193570409967196	0.0538193804105947
0	1	5255304	rs2722780	T	G	0.220846475185758	0.779616436807382	-0.0100816313322244	0.0360291269964132
0	1	5258556	rs2722782	C	T	0.787167906823766	0.613569820677651	0.0180631546109956	0.0357697307597496
0	1	5262901	rs2679218	C	T	0.210512277850989	0.554926526106651	0.0214763118465013	0.0363762360646485
0	1	5264228	rs2722786	G	A	0.782433745002546	0.601907670149335	0.0185939557379497	0.035643879077933
0	1	5264697	rs12043987	G	A	0.153465817957609	0.952912961352763	0.00240542611735014	0.0407359999109184
0	1	5267850	rs6603821	A	G	0.610327404727996	0.930107533409536	-0.00266628923648859	0.0303990774342944
0	1	5276014	rs59234006	A	C	0.153345403235753	0.663932296440098	-0.0178053453067303	0.0409798270842465
0	1	5277437	rs10915385	T	C	0.232199109456932	0.906561703575079	-0.00409233035668968	0.0348649880253401
0	1	5277746	rs4565728	T	G	0.283974510325825	0.989254848428919	0.000440052697414859	0.032675261723772
0	1	5281117	rs7549461	A	C	0.237323384012426	0.982664227720985	0.000749256872052546	0.0344820779304718
0	1	5281236	rs16840186	A	G	0.0919195082347483	0.74671430327975	0.016349964657455	0.0506230302828527
0	1	5281421	rs7511995	C	T	0.764352117231309	0.596333561368574	-0.0184903067035184	0.03490842364805
0	1	5283239	rs10753355	C	T	0.764742718129162	0.622511903964538	-0.0171881430082181	0.0349144249579775
0	1	5284813	rs7524247	C	T	0.392468338826697	0.602001952915133	-0.015757274015546	0.0302139135218725
0	1	5284844	rs7552988	A	G	0.758408972756139	0.846973461645399	-0.00670431984836664	0.0347407397690705
0	1	5296277	rs76065129	T	G	0.136956941927207	0.84891005074281	-0.0082327623138117	0.043214488781532
0	1	5296844	rs2353169	C	T	0.236281596932686	0.533976986440884	0.0216718884319012	0.0348452562931517
0	1	5297845	rs473104	G	A	0.483144913948485	0.552462218424606	0.0175631932952577	0.0295639525560211
0	1	5298490	rs12026938	A	G	0.155653928387847	0.475687069499435	-0.0289636252599382	0.0406075886413541
0	1	5299059	rs551536	C	T	0.565699319799292	0.425477222702831	0.0236074712092621	0.0296220916773531
0	1	5300124	rs663142	T	G	0.482616173269498	0.533704670547048	0.0183784317399184	0.0295301899606975
0	1	5302004	rs10915389	C	G	0.248322649834493	0.471808236351126	-0.0246537433774201	0.03426319836208
0	1	5302315	rs12125575	A	G	0.133494653018062	0.276260629158606	0.0471518953846154	0.043307967929168
0	1	5302528	rs12066405	G	A	0.574665615687529	0.707412332960643	0.0111101932685155	0.0296008440965138
0	1	5308304	rs572111	G	A	0.370542964578838	0.328842826624417	-0.0299818701467876	0.030705055566811
0	1	5309255	rs7534404	A	G	0.243289915456432	0.400388057740062	-0.0290535219821061	0.0345493416995644
0	1	5310292	rs4465223	C	T	0.791450525862125	0.285075590198023	0.0390231371158944	0.0365047865072259
0	1	5310609	rs6686714	T	G	0.417988872389961	0.0883234210199918	0.0509088358633559	0.0298706650681924
0	1	5312165	rs4475768	G	T	0.166473254600927	0.489249517434607	-0.0275121850205764	0.0397860694354055
0	1	5312308	rs670971	A	G	0.0944482404584697	0.0991605468043995	-0.0847127750839032	0.0513741739555543
0	1	5312366	rs494046	C	T	0.334699007987037	0.146485604435337	-0.0455126598585863	0.0313435648005895
0	1	5317486	rs76220290	T	C	0.0971539256938933	0.246264407935188	0.0575219115416865	0.0496104953784758
0	1	5319728	rs521758	A	C	0.220353444676409	0.764995781258315	-0.0106212769872477	0.0355313459612698
0	1	5324231	rs499416	C	T	0.298793764965587	0.997992154356188	-8.0506397015465e-05	0.0319918732931739
0	1	5325924	rs648378	A	G	0.29686246092281	0.628972684554656	0.0154123580480433	0.0318981982827238
0	1	5326050	rs536995	C	T	0.59861208724873	0.961691543360674	0.00143997250597042	0.029980070312199
0	1	5326334	rs646542	A	C	0.265237238406335	0.942187297243887	-0.00240285904056475	0.0331332880185642
0	1	5327281	rs479689	C	T	0.598571184946431	0.967182387532073	-0.00123257715597693	0.0299588187905767
0	1	5327828	rs619423	C	T	0.265964007846569	0.842325608291889	-0.00657382328471252	0.0330476336113435
0	1	5330286	rs494138	T	C	0.297196838274256	0.702432684972354	0.0122107083441826	0.0319619699400523
0	1	5330728	rs4847580	A	G	0.299098114302292	0.662639283750924	-0.0141163621564234	0.0323567802174551
0	1	5335977	rs541414	C	A	0.600481003663846	0.882433401807956	0.00443125826933576	0.0299641852967464
0	1	5343098	rs12094921	C	T	0.301362171529239	0.676183698155144	-0.0134747398929137	0.0322611919514591
0	1	5344728	rs622315	T	G	0.6217746716275	0.73842436365489	-0.010109713881067	0.0302739862547724
0	1	5344881	rs623106	T	C	0.620711460818832	0.757123249172338	-0.0093649440069002	0.0302817171146629
0	1	5346924	rs561303	C	A	0.179398775562072	0.494515655427134	-0.0263536933434188	0.0385770513831217
0	1	5347439	rs565941	G	A	0.232197351671072	0.480746580264816	-0.0246954059339554	0.03502386279636
0	1	5347540	rs4847574	T	C	0.281824927510503	0.756363259774089	0.0101895264243516	0.0328418970941177
0	1	5347627	rs478357	C	T	0.505971153686148	0.628962727005928	-0.0143290032028082	0.0296551713155766
0	1	5347979	rs678476	A	C	0.481165521393625	0.487027815593737	-0.0206060511670002	0.0296471235319417
0	1	5348270	rs4417082	G	A	0.239827085474231	0.909911615018003	0.00390312979964053	0.0344951738461403
0	1	5353894	rs10753360	T	C	0.427556359765556	0.685433999017201	-0.0121338092131572	0.0299556443560265
0	1	5354844	rs912988	T	C	0.176436901653612	0.921372658836042	0.00381057341023816	0.0386057564458848
0	1	5355175	rs4030898	A	G	0.428416724213698	0.658596964656096	-0.0132379828987999	0.0299602811163463
0	1	5356424	rs12127626	A	C	0.24364477492383	0.755089441738749	-0.0108110997901303	0.0346581110320979
0	1	5356607	rs10799191	A	C	0.257690317913782	0.758048203706762	-0.0104637197581115	0.0339681695443633
0	1	5357171	rs9439550	C	A	0.362050771760939	0.753867391956351	0.0096572579320517	0.0308003269323229
0	1	5364634	rs9439519	T	C	0.634484392624087	0.131997783428961	-0.0461726049651983	0.0306535972240138
0	1	5365555	rs76535383	T	C	0.104890364950097	0.0332121651740829	0.100649513481386	0.0472641863031051
0	1	5368769	rs9439523	G	A	0.571766972893692	0.350830480137957	-0.0279143335443863	0.0299195527082682
0	1	5370012	rs4847572	A	T	0.571772014514011	0.378634330229829	-0.026338819735401	0.0299163559291587
0	1	5377544	rs2031582	G	A	0.575414450344993	0.476595379945186	-0.0213680379479482	0.030020181230498
0	1	5378416	rs2148210	G	A	0.72471102041443	0.00753398953194624	-0.087890447284345	0.0328898021815264
0	1	5381412	rs9439566	C	T	0.646144952115122	0.046711523965127	-0.061873029922155	0.0311090691583643
0	1	5384082	rs10157507	G	A	0.584502090654344	0.196194603206433	-0.0391748203661034	0.0303100541204045
0	1	5384158	rs1570964	G	A	0.749214014698827	0.0935106981147843	-0.0572889381946746	0.0341582501084463
0	1	5384377	rs61763318	T	C	0.0621848714817849	0.165695943299518	-0.0861537379069042	0.0621524993396864
0	1	5385613	rs16840531	A	G	0.0622085902190777	0.149779551324302	-0.0895068419819898	0.0621441261614091
0	1	5391497	rs9439531	T	G	0.646309186371893	0.0351881704594456	-0.0654947448834379	0.0310963679103549
0	1	5395799	rs12065434	T	C	0.102646687312532	0.454304878581267	0.0363068234483235	0.048521832935207
0	1	5410542	rs4129058	T	C	0.369397824862	0.544974251495184	0.0184293925761261	0.0304462972395372
0	1	5421533	rs7364349	A	G	0.24111264405778	0.272957600019341	0.0375550009003208	0.0342568558229112
0	1	5424374	rs6681674	C	T	0.128445789839944	0.666869044941754	-0.0190087641201324	0.0441603147697319
0	1	5463937	rs11801490	G	A	0.115506273265364	0.404108093978157	0.0381630666133131	0.045742243049219
0	1	5467532	rs34900182	T	C	0.123336770501218	0.122304591412306	-0.0700380257027763	0.0453270004146196
0	1	5473808	rs7366321	C	T	0.18682922883598	0.159204882462604	-0.053776651641639	0.0382004064796923
0	1	5476788	rs7417543	G	A	0.452567675403216	0.443262532028554	0.0228554466063628	0.0298103278451418
0	1	5482386	rs11260657	A	G	0.174060736077129	0.878930051166248	0.00592225844458619	0.0388789168055218
0	1	5485177	rs3922826	G	T	0.181336815895713	0.467352991201664	0.0277180037403501	0.038137430318017
0	1	5486898	rs6603840	C	A	0.642957414405355	0.967578025417798	0.00126062022028093	0.0310145367832348
0	1	5489136	rs35608111	T	C	0.315432792822357	0.40374761135422	-0.026788789455662	0.0320844232522364
0	1	5491477	chr1:5491477.G.A	A	G	0.197933201856522	0.999523329777292	-2.21481916240478e-05	0.0370732180309911
0	1	5493392	rs12724170	C	G	0.30630248612397	0.348256353586676	0.0300811586069682	0.0320702600528041
0	1	5524582	rs12079662	A	G	0.122387647118238	0.897991320046052	0.00579465032279562	0.0452003567424208
0	1	5527459	rs6603841	C	T	0.592353462103315	0.645938799024392	0.0138755285745847	0.0302028423244243
0	1	5532101	rs12566922	G	T	0.408059644042637	0.593611596194301	-0.0161097467474826	0.030190131036555
0	1	5533601	rs7414322	C	T	0.598347157106298	0.88315480179127	0.00445581676719095	0.0303176313479252
0	1	5534441	rs7415896	G	A	0.598502779061071	0.863861986499024	0.00519498804313895	0.0302985211677732
0	1	5534948	rs7366606	G	T	0.326664415479039	0.906534690864643	-0.00372567125882646	0.0317319859558558
0	1	5540807	rs1004125	C	A	0.823942859014009	0.839172843627799	0.00789579528948876	0.0389048145092738
0	1	5541205	rs2012852	A	C	0.520466924728565	0.230036557634606	0.035775297367799	0.0298061732509581
0	1	5542439	rs9729575	G	A	0.56254207756205	0.126553507072683	-0.0452107327337539	0.0295913710535915
0	1	5542669	rs10796404	A	G	0.28010643216254	0.981784829741129	-0.000742901403160602	0.0325387058369214
0	1	5545279	rs17028069	T	C	0.15106519847126	0.22506668452665	-0.0509863465420505	0.0420275396580049
0	1	5545452	rs9729637	T	G	0.428641587857751	0.77174726658389	-0.00860404375110416	0.0296598956392486
0	1	5547562	rs12045091	C	T	0.18874547851439	0.522229127752812	-0.024492915224789	0.0382753799668791
0	1	5549525	rs11260698	T	C	0.585845188644728	0.278349299871609	-0.0322914498070375	0.0297881997307964
0	1	5555529	rs2071957	C	T	0.864887922705314	0.0566435711604572	0.0841327391679474	0.044139812128973
0	1	5563399	rs9659669	A	G	0.428333434104946	0.126531857636588	0.045518538450436	0.0297911364190126
0	1	5572076	rs10796398	A	G	0.426918996795886	0.891479222993211	-0.0040471174693111	0.0296638372835939
0	1	5575158	rs878141	A	G	0.884512761735073	0.499608598011023	0.0313954869830287	0.0465045487286872
0	1	5592422	rs10737109	A	G	0.944319127910361	0.446841906144516	0.0494985700418511	0.0650705710431147
0	1	5592799	rs9787199	C	T	0.944382429340095	0.393176715821573	0.0557172624420702	0.0652525866992153
0	1	5603850	rs7515958	G	A	0.350216169143506	0.195606864657076	0.0395982670222575	0.0305974338862167
0	1	5612956	rs1418632	T	C	0.529180536076424	0.696895356085644	-0.0114653599749626	0.029434978172419
0	1	5617579	rs75786431	T	C	0.0661545424476923	0.350148730760213	-0.0559640721463139	0.05989941323461
0	1	5618182	rs11260644	T	C	0.386510573847389	0.717653766705268	0.0108591389142349	0.0300311158844244
0	1	5624529	rs6687987	C	T	0.0660007259259351	0.325296803272434	-0.0591029093897805	0.0600864431326477
0	1	5631545	rs4845837	T	A	0.372207526835986	0.118307384731895	0.0477480587647548	0.0305701507934225
0	1	5634851	rs10796403	C	T	0.359233264737378	0.881141993322763	-0.00459951292879921	0.0307615091830635
0	1	5635316	rs7522344	C	A	0.357062665166774	0.782023612314357	-0.00852203857180123	0.0308007431381593
0	1	5636732	rs1775403	A	G	0.618333042041473	0.146794809561356	0.0441233459487954	0.0304100472028349
0	1	5638673	rs12080410	G	C	0.271508351287416	0.0464527556036704	0.0661700572594535	0.0332303123878341
0	1	5638751	rs1695639	C	G	0.613983344711108	0.35376972192229	0.0283154035538425	0.0305352533867293
0	1	5641785	rs34374334	C	T	0.549278070840209	0.769457914317426	-0.00866486231353444	0.0295644289010651
0	1	5642511	rs1818038	A	G	0.57801470393485	0.344959494875765	-0.0282578881502653	0.0299211660307472
0	1	5643543	rs61762122	A	G	0.138387909346453	0.792808047446193	0.0112361442739656	0.0427773123539518
0	1	5643758	rs1695645	T	C	0.734409297245644	0.591034416640496	-0.017935447457249	0.0333783573709489
0	1	5646104	rs76037289	T	G	0.126575061609115	0.686057749126326	0.0178360542769599	0.0441256306660305
0	1	5646202	rs12036552	A	G	0.311797710574372	0.388018671099748	-0.0275630400032022	0.0319306375964813
0	1	5647810	rs12041102	T	C	0.309821293313943	0.339747197860784	-0.0305242609005034	0.0319737969664809
0	1	5656069	rs13376100	T	C	0.125289693097583	0.18784979228538	-0.0598187548726491	0.0454216159035814
0	1	5658267	rs10907201	G	A	0.265585098164812	0.81714660428525	0.00770971432664326	0.0333441341332536
0	1	5659587	rs950601	T	G	0.202269120333145	0.621156945608905	-0.018300686807676	0.0370300841885927
0	1	5671757	rs707583	C	A	0.450187410777038	0.160779087700634	0.0411438383456279	0.0293369881741471
0	1	5675044	rs11260662	T	G	0.10894502923202	0.599962645875521	-0.0247402339103651	0.0471732945705572
0	1	5676334	rs2011457	T	A	0.371279242872903	0.380231922378625	0.0265720555525104	0.0302826128737324
0	1	5679441	rs9439603	G	A	0.238441479900391	0.443453332456959	0.0263091380777933	0.0343293368193318
0	1	5680372	rs9329417	C	T	0.284537692868871	0.758966216560982	0.00994581174107845	0.0324138206214299
0	1	5680572	rs10157819	G	A	0.125619055352551	0.96978972974976	-0.00168563006436722	0.0445085977900489
0	1	5680991	rs9439606	G	C	0.158817368734238	0.807792560328382	0.00970999194821577	0.0399136851868274
0	1	5681063	rs35683655;rs35683655;rs1695620	T	C	0.881777290312597	0.488433804065967	-0.0318071367334828	0.0459108602351736
0	1	5682755	rs1775398	C	T	0.30270796431705	0.925729661237862	-0.00298988750733052	0.0320738344680185
0	1	5684110	rs2173541	T	C	0.434785370933684	0.532628309088742	-0.0184490143714883	0.0295657803951144
0	1	5684788	rs12145625	A	G	0.275832580147398	0.430187898016539	-0.0260787192444165	0.0330583162808419
0	1	5686915	rs4845793	G	A	0.839334145068708	0.383264847564829	-0.0350071073875877	0.0401505312901349
0	1	5689408	rs11578045	A	G	0.309538916260858	0.856426085796466	0.00574759592210487	0.0317677566052644
0	1	5689610	rs770682	T	C	0.538876002552853	0.658677532333142	0.0130451940734239	0.0295314009836005
0	1	5689702	rs770683	G	A	0.933544599914733	0.912700076670748	0.00652564470668485	0.0595223844574135
0	1	5690136	rs6663290	T	C	0.377303899619125	0.205875684996491	0.0384128223536435	0.0303661592432327
0	1	5692156	rs4845808	T	C	0.229655833239286	0.258216974711237	-0.0396877639150954	0.0351027958476273
0	1	5694969	rs6669927	C	T	0.584372695134668	0.803628467905894	-0.00745437205936805	0.0299788998835471
0	1	5696625	rs6666290	A	C	0.230018238386439	0.233670933370809	-0.0418077610264899	0.0351043764133303
0	1	5706244	rs11260670	A	C	0.602871282133765	0.800482993561008	0.00759203801442444	0.0300410568650544
0	1	5709691	rs707585	T	G	0.599047144706329	0.106965511353541	0.0486332205747923	0.0301697988527536
0	1	5717948	rs1763321	T	C	0.575620938931135	0.0572885673258786	0.0567465045080569	0.0298492583884123
0	1	5718016	rs1695629	C	A	0.575864474624108	0.0638119752495476	0.055407562774535	0.0298936193852139
0	1	5718398	rs771072	G	A	0.861855169628375	0.970635307211227	-0.00158061889004865	0.0429381859253404
0	1	5719342	rs771073	T	C	0.283909987595453	0.0323535567420871	-0.0704610437274007	0.0329254910015823
0	1	5724660	rs17028587	C	T	0.102233925152043	0.505447161707542	0.0323346186298855	0.0485545914948272
0	1	5725898	rs1775412	A	C	0.60725566827839	0.42375880970026	-0.0241718627638494	0.0302179584922642
0	1	5732473	rs771071	A	G	0.348843459994025	0.612025521587121	0.0157078077800884	0.0309706122521875
0	1	5738500	rs10492948	A	G	0.115708756501087	0.887094127840825	-0.00653716804576142	0.04604219173176
0	1	5739515	rs34972674	C	CA	0.271118298300048	0.897551435426299	0.00425421257392023	0.0330411191742444
0	1	5739638	rs811284	G	T	0.154493749617882	0.709314911803608	0.0151264950915774	0.0405779374145992
0	1	5742158	rs707595	G	A	0.923284447329272	0.409164711563566	-0.0458899684745958	0.0555996426592571
0	1	5748611	rs1278832	C	T	0.865639756442085	0.669599540027142	-0.0183188511364369	0.0429316866778803
0	1	5750013	rs2649069	A	G	0.565648605011945	0.839613112918279	0.00606381026049557	0.0299612571689289
0	1	5750125	rs2649070	T	C	0.540316606236187	0.672614061144293	0.0125684544475869	0.0297433797487721
0	1	5750582	rs770710	T	A	0.306580597189802	0.742683020125373	-0.0105226156676719	0.0320515940821053
0	1	5751020	rs770711	T	C	0.138537972628161	0.767626494898047	-0.0126867181025016	0.0429358226369019
0	1	5751779	rs2842268	T	C	0.53256436646897	0.348626688635156	-0.0280713145805365	0.0299505181539471
0	1	5751990	rs11581150	T	C	0.105052564416829	0.861801126339855	0.00836793810978376	0.0480689828221896
0	1	5753350	rs2649071	A	G	0.530500768723171	0.444232795317261	-0.0228999154797308	0.0299319838609042
0	1	5754088	rs2649072	A	G	0.415647713445194	0.31492162543737	-0.03056003231215	0.030409549178079
0	1	5758772	rs7521197	C	T	0.117754801993714	0.372203338090008	0.040721093621968	0.0456333515433544
0	1	5770265	rs873982	A	C	0.460888685727817	0.337201844212913	0.0287072049685391	0.029912415106061
0	1	5771817	rs770695	C	G	0.26992384158371	0.567949537551154	-0.0191333954062157	0.0335042361332919
0	1	5777920	rs904532	A	G	0.225868908643299	0.395797523528932	0.029838015262149	0.0351386631657938
0	1	5782769	rs2649086	C	T	0.579684545482626	0.349852556541212	0.0281600694691289	0.0301217379686866
0	1	5795008	rs17028719	G	A	0.091857692855481	0.244663202785894	-0.0606743709624057	0.0521521837250268
0	1	5799271	rs57866012	T	C	0.0912838573461469	0.297959887915475	-0.0545882608943198	0.0524474456363295
0	1	5799631	rs2649063	G	A	0.147870450349829	0.504087062799277	-0.0279457704156918	0.0418304209466663
0	1	5800904	rs2133496	A	G	0.0495410449027459	0.803657961420237	0.0169038665801074	0.0679919154774144
0	1	5801086	rs2173540	G	A	0.147338863187162	0.418882442914915	-0.0339261307941076	0.0419690027539944
0	1	5820307	rs74426861	G	A	0.130451903523967	0.166178398717347	0.0602083134219704	0.0434846333091829
0	1	5835569	rs77306643	A	G	0.172578759222131	0.509426429588079	0.0257276874529827	0.03899723528919
0	1	5836317	rs11260693	G	A	0.195622528140656	0.635249515668097	0.0176961146135016	0.0373059373536684
0	1	5847239	rs58269693	T	C	0.240390534946169	0.286570662468014	0.0368107384847251	0.0345421864881485
0	1	5861497	rs28479388	A	G	0.894084207346766	0.375160730763529	-0.0426578903549025	0.0481005645196323
0	1	5876249	rs1890190	T	G	0.889023088654335	0.9354545627003	-0.00382327747425831	0.0472101982803408
0	1	5903233	rs525289	T	C	0.911634784261816	0.571818559270003	-0.0295233869645648	0.052219100984957
0	1	5904718	rs1624858	T	C	0.875918888309078	0.399032994398622	-0.0379487374719511	0.0449976391881853
0	1	5912321	rs1287618	G	T	0.784519163840987	0.0260448537907792	-0.0801760373058685	0.0360253933541499
0	1	5913621	rs548726	C	T	0.875220860155931	0.0512708397736072	-0.0866892765484397	0.044474150327837
0	1	5929772	rs1287630	A	G	0.283358898034809	0.368781113232561	-0.029489286639453	0.0328111217365577
0	1	5931205	rs11121790	G	A	0.0984489747178075	0.140411935121959	-0.0742622081649863	0.050372573885367
0	1	5932517	rs472651	T	C	0.177845499983538	0.815575224282112	0.00900681453727988	0.0386161180208521
0	1	5956909	rs12058375	A	C	0.238444024092599	0.00720613382870185	0.0925307613302321	0.0344343425458992
0	1	5957342	rs12139627	A	G	0.0768490394684813	0.0337790472994361	-0.121488027980943	0.0572327982918927
0	1	5957589	rs7519953	G	A	0.117248972216333	0.0482781475713659	-0.0923066017195981	0.0467396049778635
0	1	5961870	rs2134551	A	G	0.811572946859903	0.553970538834812	0.0224132889110438	0.0378717440042924
0	1	5971455	rs6694744	G	A	0.852381696847099	0.867276446430488	0.00697531168270536	0.0417386010878513
0	1	5973775	rs11120772	A	G	0.732859518221189	0.0995545687307114	0.0553914148358288	0.0336313575590107
0	1	5977982	rs7549818	G	A	0.818936941044854	0.598650796366801	0.0202401654445019	0.0384544193048822
0	1	5982044	rs7549324	A	G	0.731832133553946	0.0964973054733408	0.0558814404701932	0.0336214478990419
0	1	5983190	rs11120786	A	G	0.0768910768941116	0.0331006484297785	-0.120929928720906	0.0567516911718835
0	1	6007446	rs551207	T	C	0.67512904024461	0.879063475848198	-0.00481649698034855	0.0316548810979773
0	1	6011757	rs6662680	C	T	0.830790478421453	0.295662095527498	0.04145101651981	0.039636416599444
0	1	6080378	rs10399600	G	T	0.580367766668139	0.00613443230510182	0.0828955157074917	0.0302482318210602
0	1	6088364	rs11121065	A	G	0.313290821256039	0.0825096928041759	-0.0555756336407939	0.0320079666649538
0	1	6105109	rs3789559	T	C	0.350137667013779	0.539178239932896	-0.019093849580253	0.0310946325661294
0	1	6137403	rs3789543	T	G	0.37560003173076	0.873056470682146	0.00487468814127621	0.0305092573317478
0	1	6141325	rs3789541	A	G	0.292129173981365	0.895227684242432	0.0042783001424641	0.0324870966147757
0	1	6158562	rs2229002	G	A	0.313758662942525	0.889328782059046	-0.00445668078014955	0.0320270630892908
0	1	6165419	rs1883768	T	C	0.429992772587269	0.608595054416002	-0.0152261356192627	0.0297339029601175
0	1	6175507	rs6670822	C	G	0.291470424495477	0.699680440646257	0.0126062574009493	0.0326797048799885
0	1	6182321	rs2843495	G	A	0.171502490174033	0.534580411843698	-0.0243935656432473	0.039279257235511
0	1	6187086	rs6703057	T	C	0.400263877141545	0.73409799646201	0.0102532042218725	0.0301849479640065
0	1	6198745	rs2785585	A	T	0.754206692974312	0.773974514553817	-0.00989930487310382	0.0344707345888775
0	1	6202245	rs2273032	A	G	0.38044568289539	0.818446530248678	-0.00699490048731263	0.0304730958976599
0	1	6247066	rs4908863	T	C	0.178371893433904	0.616297071249466	0.01943685701936	0.0387879753187851
0	1	6258794	rs3789524	G	A	0.3446120323472	0.518420661132728	-0.019856843881891	0.0307485332682486
0	1	6281667	rs14281	C	A	0.0755929977596866	0.421113270148326	-0.0453283304078953	0.0563440876138117
0	1	6366471	rs7543514	C	T	0.187170807894759	0.992766587341966	-0.000345297365503243	0.0380876463027523
0	1	6376222	rs3789491	C	T	0.148245787180514	0.496540755546387	-0.0284426827045353	0.0418310006456767
0	1	6437542	rs6675376	C	G	0.21203841365819	0.982746382929303	0.00078182870636164	0.0361524445059183
0	1	6465054	rs17026985	A	G	0.157295244033013	0.343218055156196	-0.0386987948268132	0.0408290085731276
0	1	6473294	rs7529205	G	A	0.21337575901209	0.840831318780534	-0.00724274016686942	0.036063992507642
0	1	6501796	rs10864548	C	T	0.198455351061762	0.570154010596544	-0.0211231543036849	0.037200133320933
0	1	6550376	rs2986742	C	T	0.29646147421968	0.819617975662483	0.00740800922654958	0.0324860881848745
0	1	6579607	rs1556035	T	C	0.857383855254001	0.64448462941005	0.0195454129642753	0.0423576447630846
0	1	6580397	rs12046229	T	C	0.135164621131832	0.754422974351552	-0.0135353021975623	0.0432696711773875
0	1	6581877	rs7540913	A	G	0.840744577663901	0.674684763790989	0.016929152198366	0.0403337044294702
0	1	6601607	rs4908915	C	T	0.851598967260653	0.69633716128416	0.0162650215081908	0.0416763675986582
0	1	6606991	rs76310280	T	C	0.11692530388994	0.447195559141212	0.0348870146697488	0.0458980028843886
0	1	6615695	rs925744	T	C	0.843348699425482	0.569870178069902	0.0231950797328554	0.0408189661941298
0	1	6620545	rs12565181	A	G	0.149544220349935	0.84440673876087	-0.00815049987799396	0.0415291126027248
0	1	6623499	rs4908563	T	C	0.393378676802918	0.525693849948612	0.0192501394913862	0.0303346198408852
0	1	6624575	rs117192896	A	G	0.021151606439172	0.510863698086254	0.0674626675216423	0.102605843772154
0	1	6626276	rs76948507	A	C	0.0213878964367911	0.339746820023913	0.0963136608814945	0.100887324964585
0	1	6626615	rs12080675	A	C	0.852411366006256	0.932331635005867	-0.0035395761426691	0.0416854037286885
0	1	6627148	rs11586033	G	A	0.978827203189088	0.451123323422409	-0.0768207322972466	0.101945969171267
0	1	6627694	rs57065667	A	G	0.15460796109148	0.697932968888178	-0.0158530719525829	0.0408466160494603
0	1	6629274	rs4908930	G	A	0.694462717617934	0.710527703282986	-0.0119081027885493	0.0320845595460283
0	1	6629994	rs12043532	G	T	0.0287234421065691	0.785931084313582	0.0240962532906827	0.0887202673128002
0	1	6630622	rs12082471	C	G	0.433924096786735	0.0112004601133985	0.0761703994985559	0.0300311272691503
0	1	6631431	rs11587438	T	C	0.828916820140187	0.276607040071411	0.0432619980550025	0.0397638537131696
0	1	6631615	rs12760552	T	C	0.828617265695544	0.235075828321362	0.047259864124685	0.0398016377140637
0	1	6632951	rs12041318	C	T	0.141947027463339	0.198483795957828	-0.0549909324595054	0.0427651038375611
0	1	6633230	rs12132145	A	G	0.40503070362971	0.0527810296433127	0.0585600028447443	0.030236875399234
0	1	6635306	rs34160967	A	G	0.389077697320135	0.110822768577604	-0.048810293593086	0.0306115476608031
0	1	6638064	rs11122100	C	T	0.143672476128673	0.156424655861518	-0.0602243656983577	0.042495338634554
0	1	6638556	rs80277780	T	C	0.0141914495843763	0.52241868180532	-0.0816666681581732	0.127679673567069
0	1	6681744	rs3747994	T	C	0.588764741602965	0.222013657648015	0.0364945621140507	0.0298843980161748
0	1	6683240	rs14057	A	G	0.381400141329931	0.0255066407169021	0.0682239818845214	0.030543830706039
0	1	6685851	rs12127219	A	C	0.589103303601201	0.211615985004447	0.0373240002694051	0.0298798956608998
0	1	6701978	rs200448	C	T	0.395877765966288	0.0390537460352342	0.0627126956561976	0.0303896508310676
0	1	6715390	rs6577584	G	T	0.187524635841655	0.152724851137104	-0.0546324505541846	0.038205239929813
0	1	6724249	rs2039363	A	G	0.178727569696156	0.194268575609267	-0.0506043125064832	0.0389847335738006
0	1	6732568	rs3789572	T	G	0.41838432126256	0.0689270444298487	0.05485654631412	0.0301592263400099
0	1	6744709	rs12126058	T	C	0.418875070512946	0.0784224295464056	0.0530977685247985	0.0301706649874949
0	1	6745444	rs200444	G	A	0.599321624512526	0.48487884963967	0.0209785019796213	0.0300346293368154
0	1	6747897	rs277686	G	C	0.1599016654687	0.122520323254524	-0.0630493483167045	0.040827645178658
0	1	6786156	rs12568431	T	C	0.453173486563353	0.274086454587165	0.0325328663664001	0.0297456873462895
0	1	6790946	rs11122122	G	A	0.558986815912801	0.925916557709951	0.00278306517749447	0.0299306970060719
0	1	6795230	rs447558	C	T	0.892593378568448	0.0536145626643712	0.0938056383796753	0.0486055277375622
0	1	6814758	rs277665	T	C	0.587874718621295	0.853400442825623	0.00559342791584321	0.0302705024125806
0	1	6822627	rs376778	G	C	0.883287434698996	0.019808433073566	0.109469352032075	0.0469834250920634
0	1	6831646	rs399951	A	G	0.586714489240612	0.792015657217553	0.00797930728780766	0.0302597133487793
0	1	6832052	rs391674	A	G	0.887615531203494	0.0274703320784414	0.104956882716364	0.0476044877052174
0	1	6834346	rs11122143	A	G	0.30136811868507	0.277536951584459	0.0347606011209496	0.0320117813144813
0	1	6886308	rs17441375	C	A	0.0432121409656087	0.0837618305128411	-0.128596643203855	0.0743649508484529
0	1	6893053	rs7522354	A	G	0.320445318977609	0.182544624411924	0.0420251256070808	0.0315276498726916
0	1	6904879	rs4908570	G	A	0.435795585360423	0.798766677261337	-0.00764468398235421	0.0299857875474945
0	1	6905166	rs75855758	T	G	0.0721523648493897	0.300780147223145	-0.059569398501766	0.0575682211037327
0	1	6913887	rs76631326	A	G	0.29814948372357	0.144036852170297	0.0470159971488302	0.0321824146652219
0	1	6922492	rs11120779	G	A	0.364256316918528	0.584943120520484	0.0167468319296267	0.0306618192411057
0	1	6934286	rs17029982	C	G	0.211888082543681	0.377805845894791	0.0317533147154227	0.0360036825441867
0	1	6934933	rs76581429	T	C	0.113242498611572	0.596290264284922	0.0245456340047728	0.0463350020082144
0	1	6943720	rs58627359	G	A	0.364640605711102	0.575290127248332	0.0171852871909854	0.0306728097746388
0	1	6945619	rs10399796	C	T	0.318532247996841	0.154350044078624	0.0450196855402413	0.031607552119173
0	1	6951887	rs7556557	T	C	0.318553881374916	0.251684971398679	0.0362623821479983	0.0316352154003378
0	1	6954158	rs78326504	T	C	0.297285733689922	0.184064925171168	0.0428929261323694	0.0322905577617469
0	1	6960196	rs6691442	A	G	0.389070115908824	0.498028443915351	0.0206131009968492	0.0304209704637795
0	1	6963269	rs77254260	A	C	0.298635677765145	0.149416584604076	0.0463688071059529	0.0321649274155061
0	1	6972393	rs11586867	T	C	0.391985531418388	0.437570864217006	0.023537798942211	0.0303204265398093
0	1	6977005	rs1892262	T	C	0.396970913058638	0.222660204660061	0.0366829591977913	0.0300806998762724
0	1	6977200	rs1892261	C	A	0.418441608297447	0.412159814289594	0.0246639265775242	0.0300743374528661
0	1	6985069	rs867389	G	A	0.127925448028674	0.231795919054605	-0.0534391184281225	0.0446910498867788
0	1	6985872	rs76066289	G	A	0.300488231558162	0.23432390333903	0.0383026971513108	0.032206241350432
0	1	6986109	rs4908574	A	G	0.497951443106679	0.550747461699114	-0.0177101563349886	0.0296831307088396
0	1	6991925	rs6577395	C	T	0.153659303287683	0.182884750316583	-0.0551814053321284	0.0414298062240716
0	1	7001555	rs66495811	T	C	0.169593660745385	0.56234498640668	-0.0229383766829904	0.0395924818436284
0	1	7002266	rs11586158	G	A	0.446510332040086	0.945904138335953	0.00201550121973893	0.0297047535667751
0	1	7004301	rs10864250	G	A	0.543305734412112	0.341173333807602	-0.0281707614334561	0.0295958159352638
0	1	7029814	rs12033659	T	C	0.548631697505335	0.643484173497853	0.0137969520355404	0.029809793427457
0	1	7048779	rs1317017	A	G	0.360134555309668	0.830373281195511	-0.00661798057382776	0.0308929729128091
0	1	7052566	rs6681529	A	G	0.487186195357599	0.190759883162182	-0.0388866190843085	0.0297222304480406
0	1	7055326	rs10128022	C	T	0.113456938548336	0.943095370035321	0.0033147031280255	0.0464374566713655
0	1	7056538	rs12130593	C	T	0.343211975128113	0.468508220030932	-0.0226005522872862	0.0311771141283286
0	1	7068367	rs2275907	T	C	0.371228907267475	0.230200637003922	-0.0368128976754436	0.0306814497113357
0	1	7071415	rs11588097	G	A	0.342542269634759	0.197960765254194	-0.0402294762870471	0.0312490306119251
0	1	7087739	rs11120820	A	G	0.0903773104509508	0.785495045679793	0.013971699908405	0.0513353766646704
0	1	7088855	rs4243823	A	G	0.437537713458562	0.411900216164159	-0.0245824798207056	0.0299583846164995
0	1	7091231	rs66653799	A	G	0.17619066447223	0.564271360611313	-0.0224134423460028	0.038877887868962
0	1	7093213	rs12738895	C	T	0.537589270067785	0.336132762874515	-0.0285806068051008	0.0297146836266036
0	1	7095796	rs4908588	C	T	0.701109530730704	0.271808022315526	-0.0354063223205144	0.0322195392437334
0	1	7096308	rs7522254	C	T	0.259481951159321	0.951870191776931	-0.0020099709821433	0.0333006018667418
0	1	7100494	rs7535234	C	T	0.231995672185152	0.83257202685473	-0.0074070323040849	0.0350373309187853
0	1	7102944	rs7524998	G	A	0.701533291792772	0.25815858637669	-0.0365250385395561	0.0323014855259118
0	1	7105935	rs76299678	A	G	0.32498214156717	0.697881959907719	-0.0123872277474112	0.0319109436581269
0	1	7106963	rs6577409	G	A	0.701809688145811	0.297129650721069	-0.0337279778922389	0.0323496095408679
0	1	7113247	rs11120823	A	G	0.414682417508868	0.31827799067661	-0.0300726223943536	0.0301328029932584
0	1	7121397	rs7414485	A	G	0.559364562001642	0.161671758274773	-0.0415869985597082	0.0297162252976167
0	1	7123189	rs66929565	T	G	0.149670059429317	0.780726948717485	-0.0115906554612864	0.0416373159805007
0	1	7127737	rs67316652	G	A	0.0926720775625084	0.613725781864201	-0.0257551312923142	0.0510242744564487
0	1	7128056	rs7536178	A	G	0.407471911969596	0.208694098765239	-0.0377312607528557	0.0300129877274417
0	1	7130084	rs4908597	T	G	0.255445940199027	0.457513209480776	-0.0253465603429851	0.0341162005130092
0	1	7131192	rs11120831	G	A	0.463841677745595	0.660312163999164	0.0130303543554528	0.0296493323891216
0	1	7135268	rs10864271	G	A	0.477896132848588	0.851871443121149	-0.00557474957273612	0.0298544191255117
0	1	7135714	rs61528401	G	T	0.0798457734829429	0.276587461497856	0.0590759002795879	0.0542968381066245
0	1	7137325	rs4565737	G	A	0.797193853868876	0.869585472922161	0.00605518200377663	0.0368802284460814
0	1	7137465	rs9434823	C	T	0.738118187896171	0.779416860083127	0.00947806358330856	0.0338406735578597
0	1	7137637	rs9434824	G	A	0.737089866750541	0.799821444724502	0.00857971940189464	0.0338346104001462
0	1	7139110	rs12044473	A	G	0.279360999599449	0.647131949072359	0.0150961838742003	0.0329790905819816
0	1	7141327	rs17345754	C	T	0.0899107609718472	0.688386646023019	0.0207505940584388	0.051741250138106
0	1	7141352	rs9434458	T	C	0.36144728233308	0.791460378929821	-0.0081608118453521	0.0308636833767149
0	1	7141982	rs9434829	G	T	0.211580557933087	0.935733609313332	-0.00292451338706745	0.0362693154561132
0	1	7142771	rs7542716	T	C	0.270215006247453	0.66164305425783	0.0145827742204235	0.0333209497848396
0	1	7142832	rs9434830	A	G	0.2024850501917	0.96896395527974	-0.00143685442957065	0.0369297953880898
0	1	7145417	rs7511741	A	G	0.642495804105322	0.747975996563993	-0.00991894323966357	0.0308703878690368
0	1	7150527	rs2071917	A	G	0.54321836659503	0.955554571174944	-0.00166406991348909	0.0298579333724526
0	1	7153973	rs1010806	G	A	0.39144948406182	0.60608280786231	-0.0156059446417028	0.0302632565963895
0	1	7155815	rs10864279	T	G	0.267733051875426	0.788706786059808	0.00893673094864874	0.0333472181092557
0	1	7156082	rs11120840	T	G	0.354061292172655	0.645360793941911	-0.0140326628082628	0.0304914346394092
0	1	7159838	rs2071919	T	C	0.268825387093794	0.828530273531263	0.00720231497317061	0.0332536918302052
0	1	7160542	rs10779674	C	T	0.456329416023481	0.791512165561544	-0.00782032041360651	0.0295834859625527
0	1	7161293	rs59622855	T	C	0.162153464939807	0.822146509690052	-0.00903392922995308	0.0401891936025901
0	1	7167031	rs6694886	T	G	0.4818550565529	0.855504113691623	0.00541927423361569	0.0297598523480771
0	1	7169066	rs1005430	C	G	0.652851287318405	0.858518381129052	-0.00552036937630688	0.0309679861606537
0	1	7169735	rs4908599	C	G	0.131395858253449	0.675049708878362	0.0183385212253628	0.0437435788915277
0	1	7170719	rs17349921	G	A	0.174328570538456	0.0655119892239327	-0.0720397739115425	0.039114887498885
0	1	7173895	rs7527268	C	T	0.308401167012939	0.27364203413233	0.0349494145448666	0.0319256175023234
0	1	7177813	rs9434845	C	T	0.273937943303554	0.30634592113627	0.0337654862776281	0.0330089387661504
0	1	7178763	rs6674708	T	C	0.301061933152446	0.243913211425971	0.0378806933012693	0.0325083233070101
0	1	7179479	rs7532024	T	C	0.366221099389366	0.201869490799222	-0.0396508170144755	0.0310683816102028
0	1	7179721	rs4908443	C	T	0.672688197933207	0.677873399136152	-0.0130500397780297	0.0314181091114836
0	1	7186325	rs4460663	A	G	0.526456192130187	0.624061299363455	-0.0144765608936141	0.029537817051862
0	1	7186547	rs6698911	C	T	0.274904054202548	0.0227607146736581	0.0750200208999077	0.0329406858288145
0	1	7190806	rs12032971	G	A	0.0730483464066983	0.710062065354282	0.020912959323449	0.056251998491353
0	1	7196879	rs12090163	T	C	0.477360181241066	0.827918545513498	0.0063945138413179	0.0294173924722783
0	1	7197182	rs9434481	T	C	0.280713660960122	0.0129612954595889	0.081457868151696	0.032782055821469
0	1	7200575	rs9434855	G	A	0.466196719917929	0.512866749448162	-0.0193041001998749	0.0294998135256856
0	1	7209434	rs17030376	T	C	0.0908105122466458	0.156296055100312	-0.0742821923870963	0.0523985080782582
0	1	7210974	rs17030384	A	G	0.103185377340757	0.405546920905129	-0.0408164348482597	0.0490726311730452
0	1	7214374	rs13376128	T	G	0.190204203159136	0.0364743969808306	-0.0791198006914371	0.0378274222460708
0	1	7217906	rs10779676	T	C	0.313177993945857	0.458014904150112	0.0234808226169887	0.0316402155529931
0	1	7220970	rs4908602	G	A	0.561566392140989	0.00874395294316909	0.078804410905811	0.0300561534801835
0	1	7221458	rs6667429	C	T	0.757189943080046	0.543961066094526	0.0209592046339173	0.0345386115678675
0	1	7232692	rs6577417	A	G	0.259582138726819	0.111397215718064	0.0538630108855604	0.0338347328925594
0	1	7235628	rs6687729	C	G	0.20869115641024	0.256340674416207	0.0414911190452705	0.0365533890039524
0	1	7236810	rs6680365	G	A	0.478082301505552	0.177124338053149	0.0399502959290984	0.0296002167570065
0	1	7244883	rs10864286	A	G	0.254666529586418	0.716205227210175	0.0123882417558667	0.0340771581586992
0	1	7245669	rs4908446	C	T	0.210735664637059	0.243205015394384	0.0425108845134243	0.0364270793114127
0	1	7247335	rs72641232	A	G	0.116946004195171	0.7203142349663	0.0164094508382665	0.0458314803776245
0	1	7247376	rs12125984	C	T	0.673855733370575	0.378177820870103	-0.0278432815505054	0.0315949016285106
0	1	7252366	rs11120876	T	C	0.307800842787405	0.18724572822524	0.0420328824342036	0.0318727715621158
0	1	7252661	rs10489140	C	A	0.128539964918768	0.5856162101401	0.0239766813752095	0.0439778001363465
0	1	7253983	rs78437257	G	A	0.127777745234066	0.493442428652104	0.0301226833116847	0.0439847434281014
0	1	7254521	rs6659347	C	T	0.128434588447544	0.602583814789016	0.02289517292618	0.0439709628509825
0	1	7255371	rs763195	T	C	0.636214921677988	0.104312001228137	0.0500919692948994	0.0308391299529756
0	1	7261498	rs2097524	A	C	0.502721009350779	0.307945609433404	0.0301190935281168	0.0295417808911323
0	1	7263540	rs74517198	C	T	0.115320383929823	0.331757417859616	0.0445703140965207	0.0459213144179523
0	1	7267729	rs8179413	G	T	0.782332870798042	0.00503189806245136	0.101720146338049	0.036264065616859
0	1	7268991	rs17030564	T	C	0.0918476930811772	0.626321030614005	0.024797739226169	0.0509286346898082
0	1	7269323	rs4908607	C	T	0.674416230657978	0.0883444616487116	0.054250241928506	0.0318333333951243
0	1	7272250	rs916393	C	T	0.657620125409984	0.0413759328390711	0.0640475266863783	0.0313998026610216
0	1	7280190	rs12562461	G	C	0.0982057843024976	0.818148759297061	0.0114234540782673	0.049683033976353
0	1	7282162	rs58566616	A	C	0.114347939704451	0.286114545393522	0.0489908474906844	0.0459281723167263
0	1	7303216	rs2412151	C	G	0.553265207133791	0.236591575046212	0.0352812339991014	0.0298096903382931
0	1	7308264	rs4243825	C	T	0.76210911194268	0.0196740435658661	0.0820969110629465	0.035196857601715
0	1	7312670	rs75954372	T	C	0.127966023453348	0.588587291514401	0.0237777758621136	0.0439609232839195
0	1	7314231	rs6577427	C	T	0.221826437541636	0.539399716135264	0.0216911442631163	0.0353436572150992
0	1	7314363	rs7551574	T	G	0.536141142478581	0.0858603812066927	0.0509932948186114	0.029687817453652
0	1	7317696	rs6698698	G	A	0.391137554363031	0.169617047099422	0.041352690912841	0.0301089461292169
0	1	7319151	rs6667599	C	G	0.521947367200186	0.201358103524832	0.0373884343797183	0.0292624819287336
0	1	7319392	rs61780031	G	A	0.229351190637519	0.316456694044844	0.0349994884357446	0.0349377935092569
0	1	7321641	rs916394	G	C	0.411405279953583	0.882524937043399	0.00441088327446214	0.0298498200022166
0	1	7322807	rs7522322	G	A	0.449221335307506	0.678721411211083	-0.0122397002809289	0.029549610967306
0	1	7323688	rs4140605	G	A	0.810409553236975	0.0802205803391315	0.0667477998780231	0.0381545147998277
0	1	7323971	rs7556024	C	A	0.805267032719151	0.0895437285757144	0.064209836867863	0.0378192241956415
0	1	7324503	rs11120890	C	T	0.415532112647649	0.518582013156395	-0.019391569630702	0.0300396380273287
0	1	7324547	rs11583129	A	G	0.343127599869375	0.399897791729225	-0.0263085683504973	0.0312526134365259
0	1	7326747	rs10864291	C	T	0.446858958586934	0.742855280748504	0.00978621867036148	0.0298292508899572
0	1	7336103	rs12048158	T	C	0.243625355959847	0.415754697343595	0.0280967464346751	0.034525012198339
0	1	7336706	rs4908614	C	T	0.872941956856345	0.685239168804603	0.0180199689120771	0.0444581542295098
0	1	7338813	rs7539551	G	A	0.402471163808961	0.960753050353447	-0.00148788038751968	0.0302361803915455
0	1	7342106	rs12409413	C	T	0.470314972945684	0.918212303993505	0.00304258081035293	0.029629990865479
0	1	7352328	rs6577435	C	A	0.77565212972668	0.862356371622034	0.00610908474466384	0.0352361710792286
0	1	7356673	rs6662782	G	A	0.326445297639365	0.120075618412551	0.0490027723706838	0.0315240596430437
0	1	7360149	rs77095910	A	G	0.0805833404748843	0.591239275429738	-0.0289035975651805	0.0538200922302568
0	1	7361090	rs55839439	C	A	0.102593030914472	0.361446036715987	-0.0445714133043492	0.0488393284606212
0	1	7362992	rs12410983	G	A	0.0992279187424713	0.330553998168976	-0.0483553098437628	0.0496972039528935
0	1	7363506	rs12404738	A	C	0.0957324500065648	0.463288948900609	-0.036886875711399	0.0502928391245355
0	1	7375585	rs12405371	T	C	0.0942626111518913	0.603671223661678	-0.0262927134152367	0.0506478065568243
0	1	7378180	rs11120900	G	A	0.882758149838851	0.994661143967354	0.0003067334318058	0.0458405399458696
0	1	7378291	chr1:7378291.G.T	T	G	0.211629966692866	0.71054069128594	0.0134610269890805	0.0362703802067316
0	1	7381141	rs12134803	T	C	0.170387146510974	0.779370233243644	-0.0110696538121124	0.0395147455470947
0	1	7386456	rs12739426	A	C	0.655357878551394	0.774348181966085	0.00889070427639093	0.0310113467343402
0	1	7392594	rs2301462	T	C	0.704840058725019	0.472965975882847	0.023187389126272	0.0323096423976013
0	1	7397400	rs7553372	G	C	0.706061633145008	0.420718555165868	0.0260764787590472	0.0323860907010592
0	1	7402502	rs705680	C	T	0.866949790953162	0.38925165851656	0.0376499205408928	0.0437293862577747
0	1	7403966	rs7513440	G	C	0.69564360922607	0.337698596989215	0.0308524469671591	0.0321807919386818
0	1	7405293	rs845246	T	C	0.160993673981504	0.962474744317178	0.00189189741943053	0.0402118254260448
0	1	7409156	rs845240	T	C	0.161387289522497	0.95122562883774	0.00245236686075822	0.0400924938101634
0	1	7412088	rs4908624	T	C	0.116334139516023	0.205665875738599	-0.0587186959007686	0.0463969127879062
0	1	7425417	rs845265	C	T	0.297334743385134	0.216099371463368	-0.0400916488013678	0.0324112543477332
0	1	7426727	rs2071925	T	C	0.0914195354817293	0.297601421870779	0.0530411459352941	0.050923207462323
0	1	7462478	rs705694	G	A	0.352874706125627	0.461171349562006	-0.0227194263163629	0.0308302719415254
0	1	7462976	rs845201	A	G	0.303376230321219	0.207782462939065	-0.0406464816206686	0.0322671397500038
0	1	7469780	rs4908635	G	A	0.149352532723817	0.0311480833386801	-0.0906073737363508	0.0420417562181172
0	1	7471157	rs7535846	T	C	0.19010893522311	0.0403173642366558	-0.0776724997053958	0.037880107509383
0	1	7478076	rs11120917	T	C	0.147226900873665	0.581252349534317	0.0228548846650674	0.0414370801317574
0	1	7480000	rs6677657	T	C	0.553751651131415	0.259835853975576	0.0333330784570584	0.0295826182761083
0	1	7480054	rs6677745	A	C	0.554376273271099	0.285335826556025	0.0316298563371705	0.0296046187112911
0	1	7482963	rs845252	C	T	0.161681629417676	0.486282979714888	0.0278112080237176	0.0399452648058501
0	1	7487277	rs10864302	T	C	0.585672498802145	0.289885436996035	0.0317920550401961	0.0300386120097148
0	1	7491320	rs17030828	T	C	0.0805917652778172	0.996670532942597	-0.000225228059248229	0.0539742446770573
0	1	7492265	rs1193220	A	G	0.730556735864488	0.22481088792505	0.0405604807504465	0.0334151625690606
0	1	7501037	rs1193227	T	C	0.305508631146811	0.555242130675918	-0.0188708905458128	0.0319887234958299
0	1	7501823	rs1775047	C	T	0.827318689858454	0.0886347755130734	0.0673713929774034	0.0395686982677861
0	1	7518513	rs17030898	T	G	0.0612879146369752	0.776933699853338	-0.0174096612098493	0.0614493638848673
0	1	7520601	rs1750837	C	T	0.488926140456287	0.408693933781031	0.0242433320718598	0.0293433818118095
0	1	7524342	rs2693953	A	G	0.0745398979355138	0.441511143797354	-0.0435589005149639	0.0565961729966402
0	1	7525525	rs1193242	G	A	0.255514247803739	0.970971467072817	-0.00123714721826054	0.0339969936967308
0	1	7526371	rs1193238	C	T	0.195718986009872	0.724176651512398	-0.0131972397507975	0.0373984138263193
0	1	7528669	rs1149331	A	G	0.132228720626632	0.909617090866028	-0.00495371557262741	0.043636791613881
0	1	7540699	rs2693957	G	C	0.549660431416666	0.590475026648308	0.0159105274557331	0.0295653498455136
0	1	7540770	rs6678279	T	C	0.127628850664883	0.315221305862928	0.0441278729826005	0.0439377799472571
0	1	7540862	rs2796482	G	C	0.139276856948482	0.458719373677187	0.0314029472238761	0.0423815923096482
0	1	7541291	rs2693958	C	T	0.60727611474729	0.381714524190812	0.0264349838190591	0.0302203348654436
0	1	7541345	rs2796483	T	C	0.549798871796971	0.532786056247315	0.0184406974298549	0.0295638312896108
0	1	7551631	rs1193230	C	T	0.732629549937242	0.047778744007504	0.0662689816167197	0.0334804938527011
0	1	7553654	rs2796484	C	T	0.559284486028352	0.120217130377959	0.0464935573038545	0.0299212744173999
0	1	7557152	rs10864304	G	A	0.382924311358712	0.55249525314254	0.0180179930440168	0.0303320344144621
0	1	7563901	rs2462925	G	A	0.601668022120537	0.862724019469367	0.00521943322806869	0.0301862483773677
0	1	7567037	rs11120955	G	T	0.11944512089059	0.142678618558918	-0.0679917124712497	0.046382589463728
0	1	7568982	rs1193180	T	G	0.157114879734316	0.283346690262344	-0.0439304247168819	0.0409481093442017
0	1	7569602	rs1193179	T	C	0.459015824386903	0.835412980214196	-0.00616309809022056	0.0296638883794455
0	1	7571996	rs6577446	A	G	0.325699707402451	0.569577549843694	0.0179086458685133	0.0314919497478274
0	1	7576979	rs1193172	G	A	0.259474981883518	0.970150830079264	-0.00126606632819608	0.033834746122389
0	1	7578776	rs1750817	G	A	0.746095630116239	0.800707986314426	-0.00855886262542293	0.0339057588084585
0	1	7598094	rs6577449	T	C	0.291771627502176	0.768440380123798	0.00962184459179614	0.0326811689794319
0	1	7600905	rs12407666	A	G	0.35098375287288	0.0716239780507799	-0.0560547504755004	0.0311155842003426
0	1	7603317	rs1750824	A	G	0.755450846716472	0.808571126905443	-0.0083309401717077	0.0343870378906068
0	1	7613745	rs957856	A	G	0.481488186770614	0.627020929687506	-0.0142896434318436	0.0294071467550173
0	1	7670574	rs17031163	A	C	0.100748131377098	0.260188971672813	-0.055432903865064	0.0492323548675117
0	1	7678496	rs6684215	G	T	0.147145418696358	0.653635954730626	-0.0185978440673876	0.041446728850068
0	1	7681549	rs7555169	A	G	0.165807330121147	0.771199546796795	0.0114773175357419	0.0394672387238533
0	1	7682794	rs17031185	G	T	0.104227174344698	0.847802433356278	-0.00928966493016592	0.0484030549640142
0	1	7682879	rs61014722	C	T	0.171088332732898	0.80117380372919	-0.00982525645933749	0.0390157006301264
0	1	7688059	rs17031211	T	C	0.169099631761291	0.803773160958913	-0.0097881635104292	0.0393942319247479
0	1	7713021	rs9434879	G	A	0.749835316868736	0.157481648969375	-0.0481015611386703	0.0340278889340267
0	1	7731730	rs4908473	C	T	0.20605877797042	0.427133822741082	0.0290010587024662	0.0365203950577889
0	1	7747366	rs3124794	A	G	0.647103584293924	0.894434800116083	0.00409991524406951	0.0308973447881788
0	1	7751053	rs3124801	G	T	0.816564689512524	0.391382304559178	0.0329350042927622	0.0384254993955356
0	1	7770901	rs2995034	T	C	0.645701332928279	0.885345944396736	0.00445187405115588	0.030873835802346
0	1	7784438	rs6693805	A	G	0.164905526564349	0.583076721015583	0.0217908755179747	0.0396994505259823
0	1	7792411	rs2301488	T	C	0.43194316314816	0.423166151397679	0.0238315416897536	0.0297544508273866
0	1	7796641	rs2071985	G	A	0.516304120334026	0.247968137199847	0.0342042575194799	0.0296064196858558
0	1	7797734	rs1417986	A	T	0.515704665302755	0.232875822625246	0.0353484416278591	0.0296302846437868
0	1	7798956	rs17031531	A	G	0.244166395663957	0.218186991115533	0.042341753534062	0.034386075319782
0	1	7801288	rs2032563	A	G	0.184933369316765	0.867820900452106	0.00634591198753945	0.0381302954805987
0	1	7810543	rs2066293	G	A	0.505676741507315	0.320156649333865	0.0294901762546791	0.0296641259786295
0	1	7811961	rs9919220	G	A	0.206340586016826	0.177901429675051	0.0487669723014529	0.0361975605492671
0	1	7812398	rs9919223	G	A	0.505822970296858	0.38436489925652	0.0258080721836152	0.0296684751635481
0	1	7816543	rs4908481	A	C	0.417580737079125	0.272338153820763	0.0329924208726743	0.0300561198920885
0	1	7818679	rs6577456	C	G	0.400631713532966	0.442124308913702	0.0231984326941375	0.0301822827127419
0	1	7825311	rs707455	A	G	0.646515926908151	0.381259133247679	0.0271770568422385	0.0310389668314159
0	1	7832212	rs707458	T	C	0.368419470036083	0.833053394970348	-0.00646513633982859	0.0306714022897039
0	1	7833302	rs2239846	A	G	0.130717010018845	0.0395636125097952	-0.0917278540478946	0.0445653732422109
0	1	7834026	rs2071987	A	G	0.362100461791138	0.689112146302841	-0.0122959780216854	0.0307353161252534
0	1	7839405	rs697677	T	G	0.550096846759743	0.656340249982481	0.0132397539177226	0.0297541523140735
0	1	7844680	rs172933	C	T	0.594918929110106	0.796388664377936	0.00781083916233553	0.0302717969069672
0	1	7845087	rs697682	A	G	0.0526995526117018	0.219114665674779	0.0805133196202931	0.0655173381582523
0	1	7845567	rs2301491	T	C	0.04356152894653	0.563275036680111	0.0425366963418169	0.0735949591900184
0	1	7845695	rs228729	C	T	0.736933727604801	0.548899253200815	0.0200508275303908	0.0334509178021051
0	1	7847225	rs697684	T	C	0.0525962302998257	0.207950211080483	0.0826009673197851	0.0655968344583861
0	1	7847614	rs697685	A	G	0.437116315839037	0.712221174966275	0.011005770164589	0.0298360724736147
0	1	7847836	rs228727	C	T	0.564093390813976	0.702476853954919	-0.0113938007919695	0.0298283342280034
0	1	7847846	rs7556518	A	G	0.0333623811107791	0.11627813805823	0.126408254957989	0.0804846156256717
0	1	7848557	rs11121023	A	G	0.260500369543011	0.522955631173269	-0.0214965268615236	0.0336516287629051
0	1	7849656	rs6699986	G	A	0.263206172282835	0.626537394229136	-0.0163528913095845	0.0336060035009649
0	1	7849841	rs75307902	T	C	0.116414889244227	0.329148291163593	0.0450362926328299	0.0461517406957546
0	1	7850062	rs707463	T	C	0.438008016727317	0.706686401990019	0.0112104165956057	0.0297903718685113
0	1	7850081	rs10864315	T	C	0.262064082965388	0.573750524894153	-0.0188753321522586	0.0335539672309832
0	1	7850218	rs697686	T	C	0.439331580289338	0.535432073315345	0.0183962322471225	0.0296840156455944
0	1	7852117	rs170631	G	C	0.0803852462041733	0.914416651148116	-0.00584358522721185	0.0543744427304878
0	1	7852797	rs696305	T	C	0.437136312270845	0.730579531873737	0.010285998903988	0.0298703578073132
0	1	7852919	rs875994	C	T	0.0330202898550725	0.299297894772634	-0.0880097078838175	0.084792657202842
0	1	7854209	rs11807683	T	C	0.0331231795764433	0.293445791902705	-0.089025341752239	0.084738224029517
0	1	7855382	rs117562183	A	G	0.0605118279753436	0.0449584623675549	0.122498992061776	0.0610954473176663
0	1	7855494	rs12565104	A	G	0.261634887509915	0.507357489510936	-0.0223385941300489	0.0336953412139815
0	1	7855814	rs707464	G	A	0.710606819819755	0.653011016273886	0.014688145058553	0.0326705838057523
0	1	7856140	rs77772130	T	C	0.201741602985605	0.132797132050538	0.0548833824297038	0.0365119410477847
0	1	7856267	rs7545893	A	C	0.0331678565186543	0.302692321700265	-0.087519268299944	0.084914352124144
0	1	7856346	rs228682	C	T	0.257737441860472	0.834287502788268	-0.00705366490165687	0.0337163757253407
0	1	7857309	rs12078018	A	G	0.0333870389762268	0.106145841568116	0.129688191033168	0.0802644286441314
0	1	7857374	rs12723500	C	G	0.033409119106028	0.127920447626796	0.1223534853298	0.0803712534979966
0	1	7857974	rs228685	T	C	0.0807249367534529	0.837581945261866	-0.0111146462246056	0.0542211109244684
0	1	7858008	rs2071983	A	G	0.186467114816818	0.299562890891056	0.038966091517139	0.0375623414102188
0	1	7858108	rs61773374	G	A	0.0332488054256572	0.309807322848872	-0.0858510546251551	0.0845301516994182
0	1	7858135	rs1012477	C	G	0.0332901423259797	0.0896611522986248	0.13649350921999	0.080423336510237
0	1	7859191	rs17031578	C	A	0.186684609889341	0.320488185682134	0.0372883853361086	0.0375340391344958
0	1	7859317	rs560959	A	G	0.079845724627503	0.848855729760287	-0.0104129250374281	0.0546384698784225
0	1	7859320	rs560961	G	C	0.291053656914449	0.498957967247535	-0.0220198905271561	0.0325675286605823
0	1	7860548	rs116886234	A	G	0.0136647978532194	0.88318051135031	-0.0188495875226541	0.128282098355096
0	1	7861157	chr1:7861157.G.GT	GT	G	0.91981185151441	0.736997118867809	0.0183829601203107	0.0547384652681666
0	1	7861600	rs707466	A	C	0.48846326860595	0.481029838352188	-0.0208973567384646	0.0296564830476591
0	1	7863293	rs228642	T	C	0.292047098166164	0.59355987396353	-0.0173405206785611	0.0324920857137854
0	1	7863735	rs149164395	C	CTTA	0.186891126281113	0.218918821448583	0.0461389447884274	0.0375293960144487
0	1	7865467	rs6657232	T	C	0.177093555464894	0.972052781223837	-0.00136013446455897	0.0388234816251392
0	1	7865633	rs11121026	G	A	0.176677791306701	0.907610435036775	-0.00450295225217691	0.0388007826665285
0	1	7865710	rs12092614	T	C	0.0334445256179819	0.110295667743019	0.128089913552607	0.0802133335444365
0	1	7867255	rs60450998	A	G	0.185701378173348	0.359701171092126	0.034563626785169	0.0377359091533428
0	1	7868417	rs12566473	C	T	0.185711815083067	0.237042054592974	0.0447439390692359	0.0378412254652571
0	1	7868725	rs228666	C	T	0.301192632243407	0.812740822223608	0.00762032364075496	0.0321679661265869
0	1	7869733	rs79898259	T	C	0.186487477170677	0.302988356503766	0.0386695276128929	0.0375415497373245
0	1	7869747	rs79126741	T	A	0.0763323915542726	0.490790031829489	0.0381189089201031	0.0553207360725572
0	1	7869789	rs117742910	C	G	0.0533771903010316	0.466096547239047	0.0473283344169388	0.0649360857208338
0	1	7870418	rs228671	T	C	0.0796295896976265	0.544858867272219	-0.033578197643783	0.0554569827602197
0	1	7870715	rs79372391	C	A	0.188199019863662	0.310289642568788	0.0381404515211275	0.0375910781183404
0	1	7871229	rs12137927	C	T	0.176989994906139	0.979890713357837	0.000977676813318687	0.0387875838060504
0	1	7872076	rs10864316	G	A	0.0331987372970855	0.31223901694918	-0.0855036674656788	0.0846122731621518
0	1	7873075	rs61773379	C	T	0.0337300410057619	0.188717134074706	-0.110851505747205	0.084337253297767
0	1	7873855	rs929123	A	T	0.186586963581536	0.294404729399348	0.0393651674703057	0.0375439925302257
0	1	7874043	rs2172563	A	G	0.175690024996745	0.85695231194902	-0.00703215813946035	0.0390122585850696
0	1	7874246	rs78510193	A	G	0.132321492965385	0.0410226213944415	-0.0904118940487506	0.0442479502297492
0	1	7876166	rs7550657	C	T	0.291944786532924	0.503571848074474	-0.0217560390529436	0.032526058215582
0	1	7876476	rs11121029	A	G	0.176009307685425	0.81938438629139	-0.00891937978165592	0.0390623771406463
0	1	7876523	rs77567305	C	T	0.0817942198033208	0.432216865384993	-0.042742843366403	0.0544214892658246
0	1	7877008	rs6661252	A	G	0.477087749366613	0.829885370989009	0.00637828880554826	0.029687366894392
0	1	7877488	rs4908482	G	A	0.477957200482765	0.897278280119845	0.00383239050037319	0.0296853712281431
0	1	7878056	rs10746473	G	A	0.477495257420037	0.865924249381583	0.00500777006883762	0.0296602478087819
0	1	7879130	rs228688	G	T	0.477862019204292	0.846925572828865	0.00573141971566459	0.0296899154691882
0	1	7879168	rs228689	A	G	0.0820152435029131	0.736063477639273	-0.0181901393204105	0.0539653261281216
0	1	7879322	rs228690	T	C	0.0806421499802798	0.683098912315524	-0.022211845236086	0.0544090512442502
0	1	7879627	rs10462018	T	C	0.033543244530327	0.164611906060432	0.111801115555506	0.0804482791050208
0	1	7879685	rs17374230	C	T	0.0332775569270909	0.324449339928781	-0.0831890865735526	0.084425430722737
0	1	7880683	rs10462020	G	T	0.0333754676413661	0.289597645176591	-0.0895178268402554	0.0845301516994182
0	1	7881234	rs17374292	T	C	0.0333008170679725	0.090000822385185	0.136582572669059	0.0805609924563424
0	1	7881780	rs10127838	T	C	0.176485061638887	0.883875560369361	-0.00567415562415225	0.0388486325933936
0	1	7883358	rs697688	T	A	0.522376527153076	0.862311895755663	-0.00514850871808238	0.0296860414781673
0	1	7883834	rs228694	G	A	0.477130967741116	0.798389672372955	0.00758572429788186	0.0296976594406877
0	1	7884525	rs61773390	T	G	0.0331082125603865	0.342628448490758	-0.0802855253269202	0.0846015056263552
0	1	7885354	rs697691	G	A	0.489305648683213	0.449545119544623	-0.0224069545168867	0.0296320243752894
0	1	7886424	rs697693	A	G	0.494071355203711	0.47671070056198	-0.0208502680870287	0.0293004252871573
0	1	7887248	rs2859387	A	G	0.709539731578369	0.498640770585095	0.0221580017120333	0.0327475921797299
0	1	7887579	rs228697	G	C	0.0800920360987521	0.964032442145288	-0.00245944863075587	0.0545405734374297
0	1	7888009	rs118049345	T	C	0.0409889931757603	0.0177027729414371	0.171222997222001	0.0721918625945048
0	1	7888438	rs17374439	T	C	0.032990774586597	0.295125696314314	-0.0888022341983099	0.0848204750469946
0	1	7888730	rs12061787	C	G	0.033676815220962	0.110438524730941	0.127633563067081	0.0799596219818445
0	1	7889941	rs2640908	T	C	0.489771854676969	0.454157011567	-0.0222456254518425	0.0297201682303029
0	1	7890064	rs12023156	G	A	0.176892106546243	0.938596814054429	-0.00299502227738158	0.0388794267653903
0	1	7890117	rs2640909	C	T	0.113839540739488	0.428613123271015	-0.0370202197578771	0.0467682634591757
0	1	7890264	rs1773135	G	A	0.822462589803642	0.893653502224984	0.00518846161528542	0.0388117716308844
0	1	7890801	rs1689904	T	C	0.488820661874638	0.397535153466119	-0.0250750668049689	0.0296384541506527
0	1	7890956	rs228665	C	G	0.822749072298844	0.929488747324318	0.00342841230280903	0.0387443346549138
0	1	7891797	rs1773138	T	C	0.488608812327205	0.438344702989954	-0.022951597026883	0.0296152900580275
0	1	7891862	rs12027673	A	G	0.0223381225720415	0.921095471213083	-0.00992499145154942	0.10019788256376
0	1	7892109	rs228663	A	T	0.113945635291625	0.446488966592889	-0.035572944331451	0.0467277160753758
0	1	7895015	rs34020118	T	C	0.033369422686394	0.137191218850333	0.119535811346549	0.080423336510237
0	1	7895069	rs56204811	G	A	0.194581923657037	0.452222116575025	0.0279574519689827	0.0371915290344251
0	1	7895278	rs228657	A	G	0.0803838252298573	0.891834890109721	-0.00741431212977831	0.0545239026316173
0	1	7895418	rs61773392	T	G	0.0330626133406283	0.339573980866868	-0.0807792352522004	0.084584935800647
0	1	7897133	rs10462021	G	A	0.0316189374093949	0.504971510710507	-0.0588214677236921	0.0882293917720297
0	1	7897228	rs228654	A	G	0.0808332074740919	0.810407227744891	-0.0130078890250494	0.0542219689025981
0	1	7901038	rs77209938	T	G	0.186284143982405	0.268357833839988	0.0416099811717798	0.0375930779724262
0	1	7901429	rs12563789	G	A	0.184482363050946	0.203825265369046	0.0481911704039153	0.0379240504437349
0	1	7901886	rs61595437	G	A	0.186558035269225	0.302481036748088	0.0387401179392885	0.0375706381707111
0	1	7901888	rs61071946	C	T	0.187880813774093	0.339606034186486	0.0358564488279517	0.0375482228210529
0	1	7902231	rs12029963	G	A	0.172803216196898	0.631634256257182	-0.0191567341399521	0.0399574879496733
0	1	7905274	rs4908699	A	G	0.0327279546916301	0.169301897603534	0.112796808116788	0.0820668449440192
0	1	7906008	rs707472	T	G	0.487099411552378	0.415902666086698	-0.0241207458177326	0.0296487484836852
0	1	7906888	rs74373240	T	C	0.018866829471862	0.589152047651326	0.0575307069656488	0.106525478173274
0	1	7906914	rs10864317	C	T	0.176167606731431	0.887818636503258	-0.00548858122860105	0.038908186778538
0	1	7907007	rs697694	A	G	0.520342271243647	0.797717673856772	-0.00761023428025871	0.0296924529678389
0	1	7908888	rs228652	A	G	0.298925629939942	0.830018066583048	0.00693065678315399	0.0322839041084529
0	1	7910391	rs170629	A	G	0.356341911354926	0.438504823224968	-0.0236447261369396	0.0305203302866572
0	1	7911099	rs228651	T	C	0.24574432356638	0.192719343610398	0.0444543382829371	0.0341280025740951
0	1	7911302	rs3753500	T	C	0.493393781552803	0.793619118582207	-0.00774024911496418	0.0295865350070935
0	1	7911437	rs3753499	C	T	0.133776656678963	0.825059893335983	-0.00954061089682494	0.0431620231787494
0	1	7911782	rs3753498	C	A	0.0407617146394305	0.501069245573703	-0.050956519569352	0.0757370535527697
0	1	7912870	rs13306062	A	G	0.0230986437595527	0.885983102688826	-0.0142358460723437	0.0992814146264673
0	1	7913029	rs34305100	G	A	0.0560023190332507	0.903404611454704	-0.00778063097231964	0.0641111307749102
0	1	7913430	rs228648	A	G	0.363286998311779	0.652393101848252	0.013856851130288	0.0307629131275969
0	1	7913445	rs13306061	T	C	0.0545902834644978	0.579624420571146	-0.0361430446386933	0.0652479957450291
0	1	7918110	rs2000237	T	G	0.0483959870099745	0.674916759163124	-0.0290948125731814	0.0693708675528582
0	1	7918435	rs61773396	A	G	0.240526066493977	0.179375128490564	0.0461310463388237	0.0343574007945319
0	1	7923501	rs2797682	A	G	0.763106864399968	0.240633355961804	0.0411922039205819	0.0351048420322321
0	1	7923576	rs17031661	C	T	0.13959779671827	0.228060010515088	-0.0519719628766837	0.0431169752585715
0	1	7926542	rs504560	G	A	0.710688712028605	0.262617067432197	0.0365905337227512	0.032663501013732
0	1	7927456	rs500508	G	T	0.71134671964699	0.266342514269022	0.0364015431926691	0.0327491952138256
0	1	7928181	rs2066980	A	G	0.489089280226806	0.63615072627054	-0.0140824941903068	0.0297672058900056
0	1	7928365	rs743999	A	G	0.238904251022517	0.217395105460945	-0.0429684472377563	0.0348350156399904
0	1	7929819	rs228725	C	T	0.700793361102761	0.318792092246774	-0.0320375435825894	0.0321357769660984
0	1	7929863	rs74055806	A	G	0.138328975607276	0.225843522450244	-0.0525177740979606	0.0433624306737308
0	1	7952203	rs1040395	G	A	0.591893741256615	0.405111943898021	-0.0250943937156186	0.0301424639096308
0	1	7953944	rs9803665	C	T	0.20949070895863	0.164692598016845	-0.0508823018947968	0.0366201715457943
0	1	7955089	rs227147	A	G	0.200028738825882	0.285958146359142	-0.0399938811721871	0.0374814853518218
0	1	7961206	rs227163	T	C	0.563985391038831	0.828345424576825	-0.00645421104006462	0.0297670362623334
0	1	7961801	rs10489448	T	C	0.408744490857393	0.725229844216427	0.0106024557366861	0.0301653547106602
0	1	7971301	rs680522	A	G	0.886389067238	0.797840223898429	0.0119810833449426	0.046774932227068
0	1	7982034	rs161827	C	T	0.428981309862714	0.330476216936448	0.0290168427829433	0.0298172844695249
0	1	7989566	rs2453021	T	C	0.396171354462016	0.865212733253331	-0.00515262457399321	0.0303555552135844
0	1	7996894	rs2300428	G	A	0.482090099621076	0.293342879754993	-0.0310512185398826	0.029549610967306
0	1	8002431	rs76413824	T	C	0.341056270258849	0.448188213451754	0.0236130200327451	0.0311337099014407
0	1	8030300	rs178932	A	G	0.635147130225783	0.247068211158989	0.0355150537417459	0.0306825564935489
0	1	8044361	rs225119	C	T	0.565207087359503	0.331436894809316	0.0288593493954572	0.0297144204992737
0	1	8046672	rs12727642	A	C	0.0611050937818966	0.387179879801088	0.0534623182367598	0.0618245191598853
0	1	8100639	rs9434586	A	G	0.503908651261964	0.686148409916681	0.0118669986762391	0.029367401880405
0	1	8106201	rs12757968	G	A	0.0610211388100114	0.35315292726954	0.0572030282944633	0.0616085966097531
0	1	8121822	rs225106	C	T	0.565126203363348	0.399014988170199	0.0250676437739009	0.0297227731772609
0	1	8123684	rs225110	G	A	0.565697983960878	0.420314872760702	0.0238879143206119	0.0296422044430494
0	1	8136468	rs4500345	A	G	0.014025563717041	0.532300557216896	0.0776170371088868	0.124287078828957
0	1	8137400	rs60074929	A	G	0.154956930120069	0.762614950440582	-0.0122408675632744	0.0405261409933088
0	1	8163122	rs4908727	C	T	0.399417353341744	0.785632338086015	-0.00821443293214224	0.0302016111640118
0	1	8165745	rs79778556	T	C	0.116142351879002	0.598053198960619	0.0242807244664998	0.0460558124615157
0	1	8168634	rs11121090	T	C	0.399264447425595	0.746305244385929	-0.0097594195765079	0.0301668218637648
0	1	8180383	rs72634282	A	G	0.109613367490068	0.478713514299899	0.0332336781494893	0.0469154915936905
0	1	8185985	rs9434608	C	T	0.761338860326775	0.0973283783235525	0.0576026571027111	0.0347433868012658
0	1	8186775	rs56296862	T	C	0.166849299609052	0.232568011661222	0.046770596267204	0.0391789058675997
0	1	8187211	rs4908736	G	A	0.666724584650918	0.25671134413357	0.0356775411138665	0.031456173626131
0	1	8191792	rs12136685	T	G	0.494928569778409	0.534122217917785	-0.0184434044109863	0.0296648553913532
0	1	8191820	rs12133365	C	A	0.494497093898861	0.513219993366007	-0.0193836278159815	0.0296461863590224
0	1	8192898	rs7545284	A	G	0.37052304186671	0.0929377149653182	-0.0517769028880628	0.0308177369012742
0	1	8193432	rs6677033	A	G	0.426042014544129	0.267832949981201	-0.033113545317032	0.0298840684344582
0	1	8195226	rs7529511	C	T	0.602621266419339	0.436402595247593	-0.0234578636912155	0.0301405583168074
0	1	8200328	rs9434617	C	T	0.147817778116659	0.935400817383894	0.00337781944890615	0.0416748620662447
0	1	8200578	rs9434618	G	A	0.83905769096586	0.356187287477814	-0.0369084973018956	0.0400025118212158
0	1	8206343	rs61391705	G	A	0.0858405475708301	0.446628415826489	0.0399946423179759	0.0525520649172718
0	1	8207789	rs6683857	T	C	0.820115588194537	0.586447165863565	0.020906761811703	0.0384321319131277
0	1	8207838	rs77321792	T	C	0.121028344085571	0.959810349530039	-0.002280137881941	0.0452483942661478
0	1	8213010	rs1455701	C	T	0.833362756765947	0.536653600044561	0.0244671217778398	0.0395984189640965
0	1	8213427	rs4908739	C	T	0.833318308076926	0.450526742135118	0.0299688505081394	0.0397181904169814
0	1	8214803	rs2100516	T	G	0.764779114853393	0.462051492055457	0.0255767862807821	0.0347759701630538
0	1	8218115	rs17509146	G	C	0.469612010510676	0.511896442281963	-0.0193883981945005	0.0295605496584297
0	1	8218206	rs7524007	C	T	0.859070500066044	0.681109522752095	0.0173245562483901	0.0421573790191823
0	1	8222156	rs17032281	A	G	0.374536250762738	0.327853590918279	0.0297583577030014	0.0304138865731127
0	1	8260756	rs11588420	A	G	0.19312642801328	0.821207628881803	0.00836625747627594	0.0370201459779153
0	1	8261393	rs12138839	G	T	0.213759256030224	0.487821392041464	0.0247448546116522	0.0356668153283155
0	1	8264457	rs12745477	G	A	0.190745662683219	0.896280771079675	0.00486201732961465	0.0372965456630073
0	1	8272526	rs425371	A	G	0.483151818458905	0.564376043651011	0.0171526046811219	0.0297605459233471
0	1	8273392	rs12041676	A	G	0.42376527029744	0.80008644557133	0.00762508611593546	0.0301106847575659
0	1	8273851	rs448202	T	C	0.125802692937293	0.569034608470718	0.025304583459535	0.0444350222951897
0	1	8273940	rs395847	C	T	0.916469699374996	0.643500777243532	-0.0245326705897168	0.0530081166200454
0	1	8274807	rs411654	G	A	0.1036760548149	0.27141194490786	0.0529899575059465	0.0481807123107766
0	1	8276909	rs478128	G	A	0.112803694806582	0.181578574149453	0.0620405392760402	0.0464406453527372
0	1	8278899	rs428180	C	A	0.451239399869537	0.7318842108177	0.0102777501913618	0.0299975030152501
0	1	8281564	rs506403	T	C	0.634270906839988	0.223553530302818	0.0376767314400344	0.0309553059516898
0	1	8287391	rs11121137	A	G	0.453300392841776	0.855419190167533	0.00544229532410003	0.0298685223587507
0	1	8292195	rs299501	A	G	0.856319550768489	0.286305290613089	0.0452109323614634	0.0424013411189569
0	1	8295130	rs7528376	C	T	0.695990763727519	0.677973442717606	-0.0133379569139576	0.032121842542816
0	1	8301494	rs17032328	A	G	0.0982805268721558	0.270905980190867	0.0538846721044046	0.0489425254296537
0	1	8302619	rs7513908	A	G	0.0531423406726585	0.419124318117573	0.0527657875560595	0.0653089291748049
0	1	8306031	rs12403649	C	T	0.128640686615634	0.798230992925015	0.0111298912518646	0.0435378393802567
0	1	8310158	rs72861200	G	C	0.153237506788383	0.549482166716542	0.0242205946755353	0.0404663776839946
0	1	8319635	rs401691	T	C	0.578635829541807	0.128360651803294	-0.045693498526797	0.0300496823564907
0	1	8336374	rs72862657	T	C	0.218512743504134	0.353072266698029	0.0333670950028827	0.0359308861270942
0	1	8357221	rs11121152	T	C	0.796444305289809	0.25405766086591	-0.0415703340957172	0.0364476537017761
0	1	8357338	rs6577481	C	T	0.181760069280672	0.366739123071701	0.0343479713007009	0.0380545485925521
0	1	8362754	rs4908748	C	T	0.678438977907848	0.650305917656179	-0.014207291812192	0.0313393438995531
0	1	8370088	rs11121157	A	G	0.17159635901797	0.511395876109369	0.0258742838257351	0.0394025190294275
0	1	8370729	rs72864229	G	A	0.199164661379485	0.750964338662258	0.0116162173796968	0.0366017214242023
0	1	8372536	rs1107284	T	C	0.776801065006646	0.749072469994991	0.0113231282252715	0.0353999725850114
0	1	8374297	rs78641116	C	G	0.134558176356674	0.0609467263086439	0.0797951988547997	0.0425828359427294
0	1	8388571	rs1473309	A	G	0.058141457659236	0.0534670661789499	0.120374183884428	0.0623335707112448
0	1	8399193	rs12039434	G	A	0.648440852044328	0.809133901868138	-0.00750932373762297	0.0310889076469811
0	1	8433747	rs754346	C	T	0.839952288431048	0.44631030786877	-0.0306822263506891	0.0402875585736761
0	1	8490320	rs302719	G	T	0.118612275697092	0.340815778732752	0.0435371863988597	0.0457057111953386
0	1	8495590	rs172531	G	A	0.119079531632793	0.422952816423784	0.0365991777357123	0.0456742411017256
0	1	8520108	rs80296853	A	G	0.116870241928494	0.200162573909377	-0.0596858321554712	0.0465899358165585
0	1	8526142	rs4908760	A	G	0.839955053401135	0.943904928902883	-0.0028653598389766	0.0407226739434812
0	1	8564301	rs6669503	G	C	0.839737859007833	0.758501792772143	-0.0125122209622906	0.0406969264040374
0	1	8596335	rs55860300	A	G	0.103544250246974	0.372799953879557	0.0431108171030326	0.0483716778918793
0	1	8596742	rs17032657	G	T	0.323209568824423	0.610121911369814	-0.0161171415586905	0.0316084705374631
0	1	8598127	rs10492965	A	G	0.104369201400004	0.529557036865819	0.0304476422016271	0.048430884543556
0	1	8613418	rs2016084	A	C	0.840146259252817	0.7562508341117	-0.0126413176080282	0.0407248659408062
0	1	8638666	rs12029303	C	T	0.730074996318246	0.129618418410084	-0.051430715194475	0.0339340408946355
0	1	8645816	rs1934138	A	G	0.84032839759557	0.735323765672046	-0.0137720063814298	0.0407392756780753
0	1	8654642	rs76545421	G	A	0.0681231486252777	0.280864109824605	0.0632461169954561	0.058649181182104
0	1	8656227	rs12134896	A	G	0.10515752330362	0.388291971731685	0.0415407435814039	0.0481509536323781
0	1	8658527	rs6681362	G	T	0.839541004771345	0.734339221679826	-0.0138161968316117	0.0407126156567502
0	1	8701231	rs1463052	G	A	0.838523566719864	0.844021278884433	-0.00797811709981447	0.0405490143544394
0	1	8725420	rs56305243	C	T	0.107369003189525	0.366728126879921	0.0429629914458859	0.0475981453453677
0	1	8751897	rs56163601	A	G	0.101417260167587	0.18673493993527	0.0643733824940825	0.0487566400771895
0	1	8759554	rs12025126	C	T	0.73165306491365	0.649060742588222	-0.0152406961007964	0.0334910734942739
0	1	8788636	rs7518204	C	T	0.951114414676448	0.0501263280833053	0.138206866780213	0.0705538661774232
0	1	8794410	rs4908775	A	G	0.0972867920041835	0.440327401287582	0.0384018941951191	0.0497665635430602
0	1	8804997	rs3938719	G	A	0.128078334710894	0.88389941952593	0.00648932934190879	0.0444389907429561
0	1	8879610	rs4908516	C	G	0.103975433077166	0.709659087911059	0.01802606303536	0.0484162932288147
0	1	8898807	rs11582339	T	G	0.132623040214203	0.873331450308898	-0.00699020217682781	0.0438454310489745
0	1	8918795	rs11121247	C	T	0.936160459084041	0.173117177877151	0.083727106226006	0.0614621038755834
0	1	8926868	rs2781064	T	C	0.162651214794181	0.62342413206414	-0.0197412057822598	0.0402058536785105
0	1	8930369	rs2781060	C	T	0.936025031025594	0.215541446899025	0.0757666403725349	0.0611775623259328
0	1	8931149	rs2274971	T	C	0.77565321720527	0.20140123426165	0.0458458495084779	0.0358852076887149
0	1	8949480	rs7539600	G	A	0.895479179237459	0.973777766647708	0.00159402091355711	0.0484937977381118
0	1	8969219	rs7534552	A	G	0.255133855068593	0.991092388938766	-0.000377410427472676	0.0338052139566582
0	1	8978514	rs6665631	G	A	0.156397910106372	0.224045215726391	-0.0499579389296262	0.041089179095105
0	1	8981748	rs4908795	G	C	0.153129926725055	0.254901981023906	-0.0471143261445368	0.0413819557021863
0	1	8982305	rs12137125	C	G	0.248803452893964	0.23028427861736	-0.041047163966872	0.0342166087872656
0	1	8982906	rs4908796	A	G	0.249855628023978	0.625580476850027	-0.0167008612916671	0.0342261098496611
0	1	8983655	rs11806366	C	G	0.181794074008185	0.819340205152346	-0.0087670907873255	0.0383858735943972
0	1	8985036	rs10864370	T	C	0.279906879929886	0.704260018621006	0.0125700777240579	0.0331160836587005
0	1	8987259	rs2765512	T	C	0.638085919740199	0.238441847514773	0.0361826596384433	0.0306921336283614
0	1	8991116	rs2781079	A	G	0.186749583867367	0.533335652527942	-0.0237014130856211	0.0380487536128716
0	1	8994112	rs4418632	C	T	0.727600494324277	0.745153943977067	0.0107793874157027	0.0331636883354261
0	1	8998059	rs914997	T	C	0.834209543712992	0.848129635734101	-0.00762859248011352	0.0398348649288298
0	1	8999843	rs2781087	T	G	0.445724034129248	0.63563558146737	-0.0140713830776315	0.0296983822915645
0	1	9000628	rs1475734	T	G	0.193936231884058	0.818124717782681	-0.00859130131992029	0.037360371445479
0	1	9000882	rs6692694	T	C	0.354252302808102	0.392481973649907	0.0266194099233057	0.0311292632153404
0	1	9001562	rs17032875	C	T	0.666849661141615	0.951520268026077	-0.00189237976988849	0.0311258099855258
0	1	9007556	rs942969	C	G	0.859010642136061	0.107312950992215	0.0693311904714945	0.0430524479486938
0	1	9008370	rs6577541	G	C	0.858889083323755	0.122252413490368	0.0665500418654369	0.0430636428774798
0	1	9008739	rs12070475	G	C	0.858969680645552	0.108272422331335	0.0692200870804797	0.043100744247131
0	1	9009214	rs2274326	T	C	0.237409801719964	0.883541787538983	0.00507518031581628	0.0346473924107588
0	1	9009406	rs2274327	T	C	0.241908961753159	0.76003964253866	0.0105192877990877	0.0344410552740882
0	1	9009444	rs2274328	C	A	0.452287269170689	0.120466451810141	0.0462873005756761	0.0298085670367999
0	1	9009470	rs2274330	C	G	0.209643219122188	0.091685316612976	0.0614232208737474	0.0364189326936606
0	1	9009547	rs2274331	A	C	0.209000412567301	0.1126679580019	0.0578886561543571	0.0364925441089323
0	1	9009706	rs12738365	T	C	0.200457269166876	0.427855761545982	-0.0294218832719238	0.0371082560736899
0	1	9010405	rs17032907	T	C	0.388789422430503	0.661837272208437	-0.0132970994507977	0.0304018513852846
0	1	9010569	rs11121273	C	T	0.398572350158952	0.520383865480078	-0.0194465259608058	0.030255015158842
0	1	9010592	rs17032909	C	T	0.0720479438216883	0.0653027348395155	-0.106865490225368	0.0579788683506369
0	1	9010984	rs11576766	C	A	0.380455456152278	0.0191268000644484	0.0713009241717325	0.0304308113527287
0	1	9011586	rs3765968	G	T	0.772313071264707	0.029921110745012	0.0773524701912923	0.0356276956551336
0	1	9011627	rs3765967	A	G	0.21900803602293	0.17528166486767	0.0484699003428297	0.0357598845255927
0	1	9011722	rs3765966	T	G	0.845071237167218	0.239233764183473	0.0487056806319963	0.041384577067346
0	1	9013585	rs72641561	T	C	0.215341806160505	0.297107509824573	0.0375751505930204	0.0360379072544268
0	1	9015550	rs17032912	C	G	0.264180196450071	0.26326035175811	0.0371550722685122	0.0332121799797656
0	1	9015575	rs61784252	G	A	0.165925953717452	0.0268329301878586	0.0872068987003436	0.0393899167016904
0	1	9015675	rs12741044	C	G	0.535368405467632	0.509968847613796	-0.0195962103146579	0.0297414186067897
0	1	9015954	rs12059715	C	T	0.171239554317549	0.103684716760413	-0.0647754062412512	0.0398067526873252
0	1	9016007	rs6661729	A	C	0.0110357559100991	0.177851466239291	-0.197989475257209	0.146941878401444
0	1	9016302	rs17389460	G	T	0.192742578572897	0.558174321501307	-0.0221692501791461	0.0378602090543103
0	1	9016390	rs17032921	T	C	0.189913192786253	0.521454911868954	-0.0244337061228486	0.0381119041120092
0	1	9017091	rs2274332	T	C	0.143746660768715	0.43035154019771	-0.0335727296389738	0.0425730983663894
0	1	9017204	rs2274333	G	A	0.510378949664749	0.750206490246849	-0.00944364967796809	0.0296627686549928
0	1	9018034	rs7545200	A	G	0.269660899130137	0.851322693491548	-0.00624196690682844	0.033302739848413
0	1	9019221	rs41278984	C	T	0.0122617196556361	0.211449824429989	-0.173422131928617	0.138783368189623
0	1	9019338	rs11805912	T	C	0.144135564998103	0.438914545592898	-0.0328704082564698	0.0424667204292228
0	1	9021301	rs12735688	T	C	0.517047182913547	0.423436447278475	-0.0236083673889636	0.0294929989966587
0	1	9021998	rs3765965	C	T	0.137020782504868	0.677783902452946	-0.0180061027080603	0.0433371255098017
0	1	9023572	rs6577545	G	C	0.150464605909063	0.359601792161886	-0.0382311588780363	0.0417314177807915
0	1	9026751	rs12126080	A	G	0.123283434528403	0.586226277137611	0.0244975802624433	0.0450064423970068
0	1	9027391	rs4466678	T	C	0.123953747467165	0.475274571965033	0.0320280068984178	0.0448619679887171
0	1	9027899	rs2274334	T	G	0.0124917629881506	0.187803971789923	-0.18146786835206	0.137777998377467
0	1	9029539	rs78726732	A	G	0.0226295835200781	0.34506591420393	0.0925911797573518	0.098062787523614
0	1	9030372	rs10864376	T	C	0.622381646111687	0.735559464516114	-0.0102934796489595	0.0304775662852443
0	1	9030964	rs3737665	T	C	0.475892750637048	0.24437413883604	-0.0343126819480009	0.0294751325706198
0	1	9031903	rs12138897	G	C	0.781947368773038	0.255533515946219	-0.0402866293347006	0.0354320361157758
0	1	9033404	rs4908800	G	A	0.628591669752263	0.511773520281526	-0.0200521520837403	0.0305636406048232
0	1	9033552	rs61785762	T	G	0.179924966393872	0.343054232433937	-0.0368818145302575	0.0388988042943496
0	1	9034301	rs72641578	C	T	0.175862047117547	0.597089312778755	0.0204504678692882	0.0386886531954061
0	1	9034421	rs3765964	A	G	0.660950374558094	0.142926196872084	-0.0454642574143163	0.0310340326939028
0	1	9034483	rs74050967	T	C	0.0244437349248562	0.119222536444734	0.145522630962197	0.0934007768415441
0	1	9034598	rs3765963	G	A	0.781273585975458	0.0808552959455154	-0.0616287493893477	0.0353022659538948
0	1	9035013	rs3737663	C	T	0.0383185827380619	0.641410893830989	0.0359500284190757	0.0771911983255444
0	1	9035059	rs12071042	C	A	0.0257715470731722	0.075644324762898	0.16335106822283	0.0919491115669477
0	1	9036614	rs12127547	G	A	0.133425200949852	0.946546028669511	-0.00291394631020917	0.0434626666300739
0	1	9037273	rs6697763	T	C	0.75924100924225	0.00210294132818617	-0.104826061239957	0.0340865011090924
0	1	9039022	rs6577546	A	G	0.803655870275683	0.516480154686485	-0.0239251489257031	0.0368770990040035
0	1	9049032	rs875148	T	G	0.64147550261342	0.751119518019294	-0.00986716609433969	0.0311106575281474
0	1	9058028	rs10779707	G	A	0.853711151048308	0.859524112000322	0.00742882336519924	0.0419755003118667
0	1	9060789	rs17033008	A	G	0.227403098953981	0.0340146418744642	0.0747187147885653	0.0352463713737719
0	1	9061382	rs12047015	C	T	0.151106213246673	0.821046596154868	-0.00935732984026675	0.0413676765345888
0	1	9062952	rs17389948	T	C	0.147018201700374	0.802020419197236	-0.0105126199734554	0.0419275210798644
0	1	9063265	rs12402611	T	C	0.0979745764677683	0.713681957449107	-0.018347833203901	0.050005592697111
0	1	9063602	rs4908804	C	G	0.626463098472351	0.0769809413370583	-0.0546680736016436	0.0309124895899825
0	1	9066132	rs17033013	T	C	0.257908403541438	0.151953769904101	0.048237981008146	0.0336701192871523
0	1	9066695	rs10864377	T	C	0.542692630845679	0.398228834677938	-0.0252432213807515	0.0298811074374034
0	1	9066967	rs12164533	A	C	0.307139554438018	0.634312494968744	-0.0153543402990733	0.0322796815396271
0	1	9068020	rs2039631	T	C	0.124702988105599	0.293533247834792	0.0466635407833876	0.0444244519503035
0	1	9068213	rs17027186	C	T	0.170747402379182	0.573741708891766	0.0221336582074775	0.0393452654735099
0	1	9068386	rs7530465	A	G	0.162111277753726	0.170449927914402	0.0543816357450197	0.0396726298221451
0	1	9069001	rs769901	A	G	0.532721421352447	0.770740453876075	0.00861296680149506	0.0295565376464347
0	1	9069412	rs66463959	A	G	0.154880592925582	0.564490362069836	0.0233635517654392	0.0405487211825384
0	1	9074465	rs12063980	T	C	0.222736013242267	0.882406597677791	-0.00520924954217082	0.0352168773053743
0	1	9074932	rs1556757	A	G	0.507579371117943	0.388069405972449	0.0255314989852131	0.0295803442217886
0	1	9079365	rs10864379	A	G	0.1835785709315	0.850940259797619	0.00712258174557516	0.0379024321114014
0	1	9080411	rs9803660	C	T	0.465246159038129	0.677147439795864	0.0124167895657077	0.0298223269573678
0	1	9103420	rs34605482	T	C	0.219682920820024	0.776836449297867	-0.0101526479507846	0.0358188757390712
0	1	9107849	rs3737661	T	G	0.249129529668969	0.403095066291436	0.0287273651652615	0.0343585054094537
0	1	9108622	rs7368193	T	C	0.582311047032863	0.753334086619142	-0.00944437017697405	0.0300540512083535
0	1	9111626	rs3004245	C	A	0.677072036796558	0.692982932090349	0.0125269758174157	0.0317291050993488
0	1	9115700	rs4908809	C	T	0.475387130469542	0.748077947020879	0.0095735472720339	0.0298079052895286
0	1	9116899	rs2505972	C	A	0.364023625495456	0.867807212825335	0.00512052257586218	0.030764157313984
0	1	9129620	rs5438	T	C	0.0981218751760992	0.308994415372483	0.049964039119588	0.0491127038000125
0	1	9129867	rs3820034	A	G	0.241287347701049	0.57582683704121	-0.0193536344101906	0.0345915176272248
0	1	9130650	rs12736085	G	A	0.384215508730814	0.695389829095714	0.0119382921815229	0.0304897323086862
0	1	9138890	rs1327257	G	A	0.334050257878972	0.381733833711182	0.0274221625076625	0.031350143933156
0	1	9140078	rs12726360	C	T	0.505340744628554	0.203383302024081	0.037836709500303	0.0297465110060868
0	1	9140327	rs12127491	T	C	0.206361318216449	0.431369716856717	-0.0288231888431735	0.0366311128586752
0	1	9143220	rs75856734	A	G	0.227612334938035	0.846543276376216	0.00683861246171548	0.0353360394267729
0	1	9148184	rs12755780	T	C	0.423180038257781	0.324919273168764	0.0296423929960706	0.0301121670080724
0	1	9149450	rs12711519	G	A	0.529924467616638	0.124470541804839	0.0456567784505142	0.0297191122515862
0	1	9151948	rs76799504	C	A	0.16466296520646	0.3610380105894	0.0361769591756043	0.0396073970869995
0	1	9153629	rs12061999	C	T	0.317277333864507	0.108785635804659	0.0504622413590132	0.0314666194050007
0	1	9155701	rs12239636	T	C	0.14933032994508	0.522168263496861	0.0263163987622208	0.04111894457221
0	1	9155711	rs12239637	T	C	0.175285689034596	0.511504027240193	0.0253164246348908	0.0385628608438087
0	1	9159671	rs17033261	T	C	0.339057992377182	0.351369604583629	0.0293762274961112	0.0315217221838135
0	1	9160365	rs7555576	G	A	0.492029756658632	0.270399985637083	0.0328212090217047	0.0297794766701697
0	1	9161550	rs1061907	A	G	0.457926373258061	0.191804502475007	-0.0391664389162589	0.0300066302162922
0	1	9180726	rs78794533	A	G	0.165982833831603	0.639186020390985	0.0184468011081441	0.0393458578148746
0	1	9185660	rs4908812	A	G	0.246975380859127	0.809322601433319	-0.00835930795996795	0.0346427995741945
0	1	9213177	rs2666433	G	A	0.758321798074221	0.806368529385729	-0.00835778376307724	0.0340976031310871
0	1	9219383	rs6577556	C	T	0.240849002954464	0.414732705837342	-0.0283647618006401	0.0347780653989854
0	1	9234363	rs809972	T	G	0.154424117714955	0.137823241194248	-0.0607806972772066	0.040958832990283
0	1	9238095	rs6577559	T	C	0.140557246160094	0.0818742394283127	-0.0748246231092952	0.0430047992898477
0	1	9250059	rs6673205	T	C	0.22270047723918	0.279352157134033	-0.0381963774310025	0.0353089586818025
0	1	9250991	rs10864392	T	C	0.26254537274789	0.477106992693824	0.0238401554842838	0.0335321897203393
0	1	9275194	rs1009941	A	G	0.479900764568898	0.745299844833504	0.00961249404459813	0.0295911931130147
0	1	9278142	rs1009940	A	G	0.534503477246719	0.468505070818032	0.0214767705926795	0.0296266647884926
0	1	9280094	rs10779715	T	C	0.534680120486664	0.46127136070915	0.0218380362490517	0.0296408393708719
0	1	9286018	rs12072683	T	C	0.354572563403225	0.154589138884334	-0.0442156404780106	0.0310610557184147
0	1	9297871	rs4908830	G	A	0.382449981193015	0.632360953680631	-0.0147338265019478	0.0307977179902755
0	1	9307138	rs11121350	C	T	0.401362753230877	0.507369682890545	-0.0202269311457571	0.0305110032985607
0	1	9315847	rs2268170	T	C	0.0980290403588805	0.86848284607826	0.00815629086318681	0.0492571588297332
0	1	9317936	rs3753164	G	A	0.484001641570462	0.363350099141119	-0.0269120899193929	0.0296062578918185
0	1	9321241	rs2268169	A	G	0.472299972928027	0.52959070567505	-0.0185701064849978	0.0295405548360576
0	1	9323910	rs6688832	A	G	0.460259838132402	0.492094920563462	-0.0205334709549305	0.0298894457633847
0	1	9324213	rs17368528	T	C	0.0581696636967987	0.497545101103559	-0.0430461170340579	0.0634563961258803
0	1	9334714	rs12093524	A	G	0.12304143463522	0.275725363583926	-0.049497820765831	0.0454120004370947
0	1	9341038	rs916380	T	C	0.694434780297498	0.918318098378296	0.00330283758903104	0.0322062919807673
0	1	9357724	rs11121365	G	C	0.123052023160822	0.38902180992565	0.0386455368768266	0.0448640185509991
0	1	9358243	rs621846	T	C	0.161392061025825	0.364559958575726	0.0363475312604598	0.0400872549596472
0	1	9364634	rs1294028	G	A	0.823737782640002	0.653127604789258	0.0173904432414114	0.0386951718628653
0	1	9366852	rs581587	C	T	0.760910453147701	0.628499373584132	0.0167948382284367	0.0347115487024407
0	1	9367908	rs9442562	G	A	0.289567171142109	0.688088715983953	-0.0131054378361448	0.0326452414631784
0	1	9371099	rs629524	T	G	0.31303647171627	0.617788248086444	-0.0162070019862553	0.0324797808748545
0	1	9387444	rs1569422	T	C	0.7946902437698	0.702544579608804	0.0139134803294831	0.0364334231772525
0	1	9389218	rs732591	C	T	0.285501463094418	0.48004462206509	-0.0233582580590351	0.0330745390881872
0	1	9390616	rs34817952	T	TG	0.81746478107326	0.427181425376858	0.0304411430713291	0.0383378094558075
0	1	9393082	rs1294022	G	C	0.171746032270087	0.463431471233245	-0.0287956868902579	0.0392735486977802
0	1	9416151	rs9435243	A	G	0.251009256582751	0.593427845316314	-0.0181590051775275	0.0340135736028642
0	1	9422875	rs552230	A	C	0.288600308358229	0.672781559123547	-0.0137433065844666	0.0325413549750747
0	1	9427869	rs2275457	A	G	0.723014773198042	0.164431502101714	-0.0457659449042641	0.0329175445124728
0	1	9431223	rs10492967	A	G	0.321380321194252	0.705647742219612	-0.0120539045781928	0.0319133138413367
0	1	9448852	rs9943073	C	A	0.352236220669034	0.320233104321071	0.0309606668567392	0.0311482110683982
0	1	9466803	rs12044809	G	A	0.442410757093235	0.392846532561101	-0.0254217771098633	0.029751635031773
0	1	9474990	rs72645555	A	G	0.38170846568205	0.0791907384787238	-0.0531877721350149	0.0302994994659004
0	1	9489972	rs10864418	G	A	0.419290663540688	0.700760934595605	0.011483052472507	0.0298809447888161
0	1	9497668	rs9660668	C	T	0.196584708202808	0.396779120495928	0.0313351220986321	0.0369785002088627
0	1	9498113	rs9660890	C	T	0.195191459824849	0.38031616179503	0.0326676852928617	0.0372360281937004
0	1	9499246	rs9787285	A	G	0.207707478704308	0.490194549265685	-0.0250746509341432	0.0363401041278679
0	1	9503008	rs4926481	C	T	0.680348678052913	0.813087812469009	0.00752821353742443	0.0318392490642077
0	1	9514846	rs4926491	C	T	0.281972522135476	0.12087790294838	-0.0511909643039467	0.0330030232330295
0	1	9525235	rs7544834	A	G	0.70990685615809	0.320409038448679	0.0326899153695028	0.0328998933563974
0	1	9525697	rs10746490	A	G	0.903401647197225	0.450625605412307	-0.0376795791449371	0.0499482434648425
0	1	9525764	rs12042017	T	G	0.645712322378012	0.145932625561685	0.0452104916080967	0.0310928179416351
0	1	9526979	rs10864425	G	A	0.706820639808229	0.278707363867807	0.035528907816245	0.0327991128221324
0	1	9533238	rs6679380	T	C	0.909535280312419	0.16194785079886	-0.0715720797359247	0.0511759033133849
0	1	9535303	rs7418365	G	A	0.576201574903998	0.441805442386794	-0.022944121438577	0.0298305667560668
0	1	9535619	rs6541069	G	A	0.900650091126979	0.54517835953279	0.0301573560318354	0.0498467904652514
0	1	9538654	rs12561781	C	G	0.711120870686552	0.60267758250303	-0.0169711169473128	0.0326020369831701
0	1	9555888	rs7417127	C	G	0.206997285604364	0.687092470056132	-0.0148213903279284	0.0367955455169027
0	1	9563315	rs7533271	G	C	0.811059034211922	0.3373103408495	0.0367588958967022	0.0383107412130993
0	1	9567789	rs12755956	A	G	0.526968325665768	0.321616829343781	-0.0293476226800163	0.0296099428717797
0	1	9576675	rs7525571	G	A	0.166467014201541	0.150409000708659	0.0574415393861727	0.039942984876518
0	1	9576789	rs75100051	G	A	0.137563048016701	0.243160497554688	0.0502192618345029	0.0430282328263082
0	1	9600774	rs12140494	C	T	0.860548327307254	0.817581199234163	-0.00984944713364207	0.0427016851765583
0	1	9617682	rs72646718	A	G	0.262830589668396	0.482881510824159	-0.0235785676152658	0.0336032328549434
0	1	9619380	rs58670998	T	C	0.502247975621078	0.714006133415541	0.0107954577536408	0.0294570676466715
0	1	9627521	rs6698575	G	A	0.287224539983709	0.755963196590777	-0.0101647633355572	0.0327066158397298
0	1	9632102	rs56053581	T	C	0.262725152306353	0.502605323965479	-0.0225223420297114	0.0335955746631554
0	1	9637227	rs9430153	G	A	0.321506611176462	0.633449920637192	-0.0150830137156387	0.0316287492020232
0	1	9691975	rs4926485	G	C	0.221261765078378	0.661242495159264	-0.0155206114755206	0.0354191452687884
0	1	9704925	rs4129341	G	T	0.67717051786457	0.929586804791771	0.00277567597328643	0.0314115874038405
0	1	9713386	rs4240895	T	C	0.883543360235659	0.654789178573766	0.020767315588665	0.0464469592901402
0	1	9718087	rs6540991	C	T	0.848539120205961	0.815674096055465	-0.00964452499868348	0.0413728458288755
0	1	9720526	rs58784124	G	A	0.633573890731508	0.869605976171706	0.00505707642427557	0.0308059650324706
0	1	9725525	rs4300218	A	G	0.092783895931589	0.490811888123401	0.0350249997687938	0.0508332083558782
0	1	9734287	rs12568084	A	G	0.49691852192725	0.935355219826975	0.00239258392885778	0.0294983556768231
0	1	9741792	rs4333853	G	A	0.512784407805786	0.77329838785659	0.00848427113882363	0.0294528150774323
0	1	9746248	rs6677649	G	A	0.196137228252668	0.172842159567423	0.0506834826693571	0.0371817474240838
0	1	9760651	rs12566637	T	C	0.16802055061096	0.212590760482589	0.0477416196259604	0.0383013638954543
0	1	9795719	rs12569008	T	C	0.260389231387417	0.673282674649892	0.0142569881941909	0.0338126139866807
0	1	9799496	rs11588785	C	G	0.486705540637004	0.699023528349384	-0.0113364767344882	0.0293205770688192
0	1	9804693	rs7550295	T	C	0.205703107128489	0.766734175472393	0.0108897885640937	0.0367092863812229
0	1	9836556	rs72855716	G	A	0.255488122773408	0.39616299939554	0.0291465880321728	0.0343509717117755
0	1	9846341	rs17034340	C	T	0.206272838002436	0.739618073862256	0.0121836352956734	0.0366580398680961
0	1	9866437	rs61479984	T	G	0.429526841628902	0.189619918746912	-0.0393590352178196	0.0300060269911112
0	1	9875633	rs946277	T	C	0.905910678681278	0.895650535059005	-0.00662579194189701	0.050517739480175
0	1	9877988	rs117550213	T	C	0.139341403604012	0.872571029399992	-0.00684029370548144	0.0426469237484699
0	1	9885290	rs12078414	T	C	0.149159296688365	0.617476893353276	0.0207112519507448	0.0414698271077373
0	1	9888202	rs1767277	T	C	0.850105880224622	0.78286702099271	-0.0114116582214816	0.0414088880457872
0	1	9923741	rs935073	G	A	0.195768415543829	0.202276664657434	0.0471626955605771	0.0369876792343774
0	1	9926924	rs6695334	C	T	0.140074132774395	0.497014928720219	0.0288445575722307	0.0424688030905335
0	1	9938165	rs17034420	G	A	0.140386387292743	0.50886128043676	0.0280097505422842	0.0423997107997506
0	1	9975201	rs2033960	T	C	0.184929439312126	0.715654184248363	-0.0138434695658962	0.0380030109673221
0	1	10008191	rs12064822	A	G	0.152233817342932	0.710710433509235	0.0151370287942892	0.0408113834819399
0	1	10008221	rs1220421	A	G	0.670699125396241	0.159114175567871	-0.0437880730795583	0.0310982235188436
0	1	10029913	rs6683452	G	A	0.826169828269348	0.180465002384483	-0.0515504749153525	0.0384899018483729
0	1	10093457	rs7528979	T	C	0.313405885584631	0.0775447466766127	0.0556627001644679	0.0315349185090816
0	1	10155283	rs9430244	G	A	0.916164224299624	0.471919217035355	-0.0379916151527019	0.0528130867784245
0	1	10159832	rs76154155	T	C	0.106963230371438	0.307370042532516	-0.0490637162094369	0.0480660558419028
0	1	10174189	rs4543799	A	G	0.205785740320488	0.120211691488302	0.0563342677156128	0.0362538048687605
0	1	10177790	rs3762290	G	A	0.207253406184876	0.113696169222669	0.057107291750762	0.0361028192202092
0	1	10190884	rs2295294	T	A	0.344246374296052	0.738396099782189	-0.0103486361929119	0.0309859742989007
0	1	10195940	rs6671289	A	G	0.186092249586926	0.139690159637658	0.0555084387408429	0.0375832598410072
0	1	10195970	rs6685910	T	A	0.104638767065011	0.269766853375822	0.0529308528688879	0.0479620068792006
0	1	10197932	rs118126602	C	T	0.101237081219031	0.432514063517963	-0.0384520818252821	0.0489899826084706
0	1	10203988	rs35316894	C	T	0.29272359294134	0.100922488743525	0.0526334142107666	0.0320857630864842
0	1	10204186	rs12144133	G	T	0.547552009788096	0.522191243896426	-0.0188841205768637	0.029507760630511
0	1	10209557	rs6696978	G	A	0.0946621436548817	0.0189468706343902	-0.12130448174633	0.0516942778676979
0	1	10219202	rs6659436	T	C	0.167530916058362	0.43496269226469	0.0306242705613569	0.0392252924617314
0	1	10235946	rs2180184	C	T	0.313885143597274	0.879225731577359	-0.00483303058942965	0.0318065466968548
0	1	10237960	rs12733312	C	T	0.282422070446953	0.590934232255293	-0.0176099148259814	0.0327636868113098
0	1	10239647	rs41310363	G	A	0.0908321908600461	0.318677718838847	0.0512128577097496	0.051357747072133
0	1	10240094	rs1046277	T	C	0.0915414364024001	0.216535152951788	0.0631184984623982	0.0510752596642774
0	1	10246129	rs2180185	C	G	0.373928394905623	0.745168746830349	0.00994853031821651	0.0306093287844062
0	1	10246471	rs6667639	A	C	0.373672769819134	0.717919072109146	0.0110585346729154	0.0306125980894981
0	1	10247313	rs56221672	G	A	0.35521741812917	0.485367136938782	0.021599516467135	0.0309583355802973
0	1	10290268	rs17396382	C	T	0.0947095163758327	0.178014310751487	-0.0686578697523956	0.0509749540120806
0	1	10323921	rs12757288	C	T	0.321481853012887	0.433898637585278	0.0245945781544781	0.0314292565223839
0	1	10338598	rs10492970	G	A	0.0929616534737716	0.243548566667209	0.0589705953489627	0.0505680574379198
0	1	10353112	rs10492972	C	T	0.322043675273278	0.41252071091473	0.0257445170650034	0.0314162193181563
0	1	10359944	rs12130220	G	T	0.228652034807339	0.955307738526073	0.00195126889369481	0.0348174981597686
0	1	10362071	rs76058266	G	A	0.112638635170376	0.269562793541291	-0.0518038845765899	0.0469208353841159
0	1	10366487	rs8019	G	T	0.325657420471936	0.374906446297222	0.0280197189562443	0.031577905993048
0	1	10384439	rs17401924	G	A	0.226032519920035	0.867588424296166	0.00587868573234251	0.0352603084862155
0	1	10385471	rs17401966	G	A	0.22837833012088	0.848933551848046	0.00663035567079718	0.034808796547239
0	1	10391536	rs12734551	G	T	0.228557706394411	0.869538591416094	0.00572206957341181	0.0348387072916412
0	1	10407360	rs59211028	C	T	0.0989843973945801	0.183933047473093	0.065209598448187	0.0490761864631552
0	1	10414470	rs17402762	C	T	0.33939389263289	0.51384161591201	0.0203734300841721	0.0312060653657289
0	1	10420918	rs3748578	A	G	0.222299218180897	0.61158966569083	0.0179708228652633	0.0353891765572766
0	1	10420937	rs3748579	T	C	0.320403858866783	0.38622045412338	0.0272838388118593	0.0314877012764261
0	1	10431329	rs72867431	T	C	0.0958916976168369	0.29157843084699	0.0525052432372599	0.0497837974139634
0	1	10484416	rs663364	G	T	0.348540349269089	0.681672376881369	0.0128731283790215	0.0313839356851913
0	1	10484880	rs79763829	A	G	0.0973077822614902	0.166331954212625	0.0690690001288581	0.0499022261546795
0	1	10507236	rs1307489	G	A	0.835009155878837	0.866746660001574	0.00676790699554838	0.0403350210558457
0	1	10537090	rs684016	A	C	0.664173408348317	0.302875556194467	-0.0323548492422678	0.0314037412879332
0	1	10539833	rs6680568	G	A	0.117799866857232	0.204961610469889	0.0580262440630088	0.0457785628186332
0	1	10543836	rs9970001	G	A	0.186250336222679	0.971265326382396	0.00137800826091172	0.0382553080244963
0	1	10549380	rs670666	G	A	0.54572351530956	0.0515882626415843	-0.0579595804767681	0.0297754848150692
0	1	10550352	rs673254	T	C	0.372683906711577	0.672202282695642	-0.0129507680628465	0.0306072516768082
0	1	10556097	rs636291	A	G	0.747565833438395	0.123599618429814	-0.0524629812485954	0.0340704342628468
0	1	10556386	rs10127643	T	C	0.0659613560929351	0.129306862624243	-0.0920482077372886	0.0606841553801934
0	1	10557544	rs660725	G	A	0.848729640334472	0.258633050421118	-0.0465888459630489	0.0412426481678129
0	1	10562163	rs76282123	T	C	0.18380338273072	0.984517833927383	0.000745235212918384	0.0384038222902036
0	1	10563609	rs10864459	G	A	0.563687617753018	0.424756884189294	-0.0238822094889027	0.0299202401168929
0	1	10563671	rs10864460	C	G	0.609014768956571	0.637226605036401	-0.0142093812039293	0.0301314330629897
0	1	10563681	rs2506902	T	C	0.256703960376884	0.402006163545037	-0.0284337882180391	0.0339287657515896
0	1	10566148	rs7543322	C	T	0.515980619929074	0.671654948904983	0.0125076841058752	0.029507760630511
0	1	10566215	rs616488	G	A	0.294565806746345	0.498278274694172	-0.0220879657452482	0.0326165460283685
0	1	10567122	rs604814	A	G	0.583219011142061	0.768928327768648	0.00877638587807984	0.0298743146044495
0	1	10567658	rs2480786	T	C	0.875395943769142	0.496295549236917	-0.0302594933280553	0.0444776718157992
0	1	10569930	rs6540934	T	C	0.140665113856486	0.164926346640696	0.0594451085610741	0.0428065381858529
0	1	10573867	rs2274985	A	G	0.57332119230537	0.0218426329284929	-0.0681216205171268	0.0297073040777724
0	1	10578606	rs7419116	A	G	0.653231066960872	0.263816365640292	-0.0346807524419103	0.031036554776398
0	1	10578791	rs11584327	C	T	0.572628274153566	0.0170168120891924	-0.0710044518506953	0.0297544877841144
0	1	10580891	rs2483677	T	C	0.164251310166758	0.288076332562569	0.0423232829434178	0.0398392618665383
0	1	10582047	rs2483678	C	T	0.818072790535839	0.641424839821909	-0.0177805269622258	0.0381795969539254
0	1	10596624	rs10864461	T	C	0.275360278966418	0.642068290225224	-0.0154263065260929	0.0331884898026714
0	1	10597217	rs4240914	C	A	0.275408726439654	0.637794605900148	-0.0156243138193548	0.0331878226551114
0	1	10598216	rs2506892	A	G	0.165208659867317	0.323055523266503	0.0392845784727974	0.0397537387651186
0	1	10609505	rs12120962	A	G	0.350067450100704	0.582511708153937	0.017045151767733	0.0310069927007851
0	1	10613660	rs12127400	T	C	0.476984311097364	0.259434583150915	-0.0334131647686486	0.0296287304592284
0	1	10615775	rs11121584	C	T	0.644464599345535	0.653795780789072	-0.0138430902398058	0.0308656308865551
0	1	10621363	rs7519424	A	G	0.646237466667413	0.610408408429034	-0.0157506974451788	0.0309146006941102
0	1	10633245	rs6687430	A	G	0.755020078922934	0.0304792157080735	-0.0739486820348676	0.0341752775282242
0	1	10643197	rs12038548	A	G	0.240640484355935	0.290476691207435	-0.0365090491932463	0.0345377561579288
0	1	10643829	rs12045923	T	C	0.234914494750727	0.591609686014907	0.0184285064656238	0.0343491890560635
0	1	10644149	rs72857041	A	G	0.246258272725147	0.801597237716318	-0.00866125395201808	0.0344684660728616
0	1	10649223	rs12090714	A	G	0.253734769662165	0.916044064788575	0.00360960872525707	0.0342408862911813
0	1	10651603	rs6540941	C	T	0.206436577080239	0.685733837141109	-0.0148983670763655	0.0368177903265041
0	1	10652605	rs6668131	A	G	0.534296986915599	0.892591671799791	0.00398963021972279	0.029547223930675
0	1	10652977	rs284273	C	T	0.670707463953504	0.344293112040213	0.0300450346963167	0.0317695936849116
0	1	10653628	rs284272	T	G	0.121142981399888	0.277752457084399	0.0487896817239343	0.0449516181741514
0	1	10655913	rs2387230	A	G	0.0207969174330618	0.238159234127165	0.120010188664072	0.101738013597549
0	1	10663573	rs284283	T	C	0.132227199188548	0.425768914046918	0.0345154443617436	0.0433364606821114
0	1	10666517	rs284281	G	T	0.724064138250986	0.780271855365168	0.00923865794888586	0.033117650270005
0	1	10666735	rs11121599	G	A	0.601211263810503	0.534221319056039	-0.0185609223949559	0.0298611114575062
0	1	10672429	rs488854	G	C	0.132594838186943	0.365015601672816	0.0392499017178202	0.0433293926500823
0	1	10673194	rs479407	A	G	0.712218925929237	0.746864587351651	0.0105611728401763	0.0327197801504233
0	1	10767379	rs4845952	A	G	0.394476619987821	0.110517654660828	-0.0484037055634739	0.0303305927247442
0	1	10771380	rs78100955	G	T	0.114662171447248	0.977925815532199	-0.00128422126043962	0.046413020910429
0	1	10780727	rs706007	G	A	0.214879641241425	0.618698753250924	-0.0178714503387938	0.0359084099685714
0	1	10801989	rs4845953	A	G	0.120329564561953	0.486142214962547	0.0316342647840347	0.0454216573973296
0	1	10807369	rs205490	A	G	0.304901387643288	0.926171677485865	0.00300344212559869	0.032412698096623
0	1	10808499	rs2076491	T	C	0.123072663330031	0.702556939726829	0.0171232141620437	0.0448402926383346
0	1	10827135	rs205488	C	T	0.36189355791453	0.453177609902128	0.0230602352509224	0.0307417332438329
0	1	10832322	rs205472	A	G	0.465684751036939	0.978593660064517	-0.000795083060285982	0.0296318000405652
0	1	10834579	rs12031981	C	T	0.523760454730004	0.681685352414727	0.0121877035295167	0.0297141913667927
0	1	10840905	rs17035713	G	A	0.458803410002009	0.93290925278949	-0.00250149597711797	0.0297142313232394
0	1	10841333	rs710135	C	T	0.853034855239876	0.299781429477063	0.0431840359975209	0.0416471632400441
0	1	10842769	rs61227177	A	G	0.150928859692321	0.338940049324083	0.0395259165010672	0.0413337872866381
0	1	10844558	rs710139	C	T	0.830582222435759	0.463270761427738	0.0288899736546636	0.0393879849862871
0	1	10845821	rs776909	C	A	0.677032390122535	0.936752149335828	0.00252586722912485	0.0318309220560891
0	1	10849645	rs10864471	G	A	0.534219615826882	0.36701342422531	-0.0268531795641504	0.0297680099697201
0	1	10854389	rs117360158	A	C	0.104724776821977	0.14728604285714	0.0691020548965882	0.047683404785562
0	1	10854478	rs117927896	A	C	0.105412761971348	0.155553596881269	0.0674956150724686	0.0475259047973173
0	1	10855315	rs11577258	T	C	0.513582487415432	0.202311410904193	-0.0379820285930259	0.0297899695201781
0	1	10860379	rs10779746	A	G	0.45469820826576	0.0308840887673548	-0.0645862707909763	0.0299209575592059
0	1	10862362	rs55752650	T	C	0.100567027004867	0.36830956994694	0.0438833779071841	0.0487785867506213
0	1	10864224	rs80073687	C	T	0.100954620044758	0.356625494844782	0.0448754797692386	0.0486816967629049
0	1	10876600	rs6688450	T	C	0.396182900121988	0.529113330678971	-0.0190313532495089	0.0302392114218304
0	1	10883600	rs10864474	G	A	0.546448729709599	0.586699519119086	-0.0162763028561786	0.0299403106917285
0	1	10888791	rs634478	C	T	0.839679317131915	0.712205939905272	0.0148307944888828	0.0402032875700717
0	1	10894724	rs541695	T	C	0.733425052361825	0.461691830070191	0.024653183061641	0.0334932661625361
0	1	10900348	rs72643268	T	C	0.158141743128311	0.874101431254641	-0.00640594647726931	0.0404285652101203
0	1	10901000	rs35154018	C	CT	0.44241133320603	0.690165790485707	-0.0118871186097248	0.0298199234197154
0	1	10901994	rs946684	T	C	0.254848235391901	0.858109784276005	-0.00605706199905075	0.0338798147319252
0	1	10910576	rs607715	G	C	0.220572928880943	0.583376088079022	0.0196724294603713	0.0358684853604866
0	1	10912551	rs637037	T	C	0.876074675487591	0.893439723203338	-0.00604547432786144	0.0451313025605343
0	1	10913147	rs12085982	G	A	0.1674477261746	0.59833331020913	-0.0209918220418625	0.0398478920053851
0	1	10919094	rs1292646	C	T	0.867990169925727	0.971060945413472	-0.0015810745551372	0.0435825683531062
0	1	10922290	rs1280992	G	A	0.59459266810653	0.432556982892811	-0.0236706548787686	0.0301604767504039
0	1	10926966	rs36047809	T	G	0.0938726773278107	0.535911102912513	0.0312483495131366	0.0504813356254905
0	1	10934874	rs12065037	A	G	0.373316325389706	0.519875455993921	-0.0197104017727961	0.0306282149602549
0	1	10935423	rs1280995	A	G	0.473399412524055	0.942307666442048	-0.00213956088066102	0.0295643028623438
0	1	10935437	rs6667663	T	C	0.395006893765092	0.830387613383875	-0.00646658039648844	0.0301888215075343
0	1	10935519	rs12756252	A	G	0.415143207687992	0.608984847658153	0.0153085153964933	0.0299273223230982
0	1	10936544	rs7537363	G	A	0.356971991131474	0.792991283042856	0.00807866276146459	0.0307842706405507
0	1	10937920	rs11121639	G	A	0.349122104361515	0.789233240356344	0.00824689191803482	0.030851828277555
0	1	10939080	rs6686445	T	G	0.303658403389306	0.929889883944699	0.00283463260990206	0.0322178181470815
0	1	10940287	rs77331515	A	G	0.304454519630118	0.960684103960669	0.00158729300727	0.0321997963523192
0	1	10978062	rs1280972	G	A	0.423056592305186	0.837319586135818	-0.00615564427172594	0.0299802604040204
0	1	10980544	rs4845964	A	G	0.492155391656299	0.631880850688212	-0.0142481698967728	0.029740614653359
0	1	11002488	rs6656310	T	C	0.930912737141012	0.584444655631291	-0.0317217991437534	0.0580024948662374
0	1	11010551	rs10864484	T	C	0.173708930167116	0.786630270525783	-0.0105666083953227	0.0390359787659612
0	1	11013286	rs11121657	G	A	0.433536021867537	0.220114696879169	-0.0364639228147096	0.029736774769839
0	1	11019245	rs12033594	G	T	0.456169469174175	0.0840859956159728	-0.0510967100900795	0.0295791859251033
0	1	11024381	rs6659326	G	A	0.413437912031327	0.230000016657893	-0.036079800726793	0.0300575130305199
0	1	11024637	rs11121664	C	T	0.413842818093114	0.236602639141004	-0.0355698896190305	0.0300542895411441
0	1	11028631	rs74052098	T	G	0.268811192718812	0.0641329471019283	-0.062422859742149	0.0337192208900594
0	1	11030861	rs78234331	T	C	0.26863695967508	0.101446511800274	-0.0552680470031977	0.033743627069092
0	1	11032827	rs2003046	A	C	0.183254632409463	0.626079202482662	-0.0186612721322778	0.0382989542471431
0	1	11033082	rs12565727	G	A	0.289657432952126	0.587932565232378	-0.017657538408361	0.0325884387904628
0	1	11037736	rs11576658	T	C	0.179908941518098	0.471180353170057	-0.0279682182377353	0.0388145655849978
0	1	11038476	rs11121667	T	C	0.283388937175072	0.733434872079746	-0.0111901108563599	0.0328579750228849
0	1	11046855	rs9430161	T	G	0.0733361762615494	0.188490162139156	-0.075216424003823	0.0571962466498005
0	1	11046868	rs9430162	G	C	0.07330555691569	0.212686906656807	-0.0712879616676282	0.0572037610030036
0	1	11053101	rs6704113	G	A	0.35804866914268	0.15530431616378	0.0436509566323094	0.0307175522937163
0	1	11060075	rs11121675	T	G	0.564324681582854	0.753170950716821	-0.00931587617536061	0.0296249038193786
0	1	11063043	rs11121676	C	T	0.676773762828455	0.834138023063938	0.00663783796965106	0.031699715476876
0	1	11074582	rs3765897	G	A	0.176176767878342	0.629733868761855	0.0185727209968786	0.0385245063996499
0	1	11086717	rs1033638	G	A	0.872400052265914	0.986703441687683	0.000736961775631467	0.0442207066663576
0	1	11090916	rs12711521	A	C	0.698248251745436	0.556007765221823	-0.0189442184453731	0.032175287463481
0	1	11126569	rs2791659	A	C	0.826519567753703	0.491710077085945	-0.0266771031854019	0.0387978968456335
0	1	11132965	rs7533211	C	G	0.792839458389515	0.411003580028339	-0.0297806052283142	0.0362237695832549
0	1	11147241	rs12136825	T	C	0.145767981483914	0.851476709647964	0.00783079409517519	0.0418234382757409
0	1	11153241	rs12127428	C	T	0.110880936177749	0.950962283251289	0.00289523026870022	0.0470781345830198
0	1	11153331	rs12126654	G	A	0.111418428845149	0.912667667240023	0.00514495358975293	0.0469111966399134
0	1	11166713	rs2536	C	T	0.0510910631383473	0.696128290390881	-0.0263123140399997	0.0673720861795834
0	1	11171226	rs17036350	T	C	0.0864797022001836	0.892242458720404	-0.00711691775947279	0.0525360773451213
0	1	11212458	rs11581010	G	A	0.113146123963588	0.841520126857494	0.00929306861508215	0.0464770934647534
0	1	11216665	rs4282823	T	C	0.0860710869481189	0.892256437388077	-0.00715788989823745	0.0528454252269789
0	1	11248216	rs3806317	G	A	0.149781649642705	0.870553145927686	0.00666308369928012	0.0408888731004105
0	1	11249132	rs1034528	C	G	0.163643052363101	0.990087910198523	-0.000494752538349513	0.0398246248388931
0	1	11256034	chr1:11256034.T.C	C	T	0.0865400835073069	0.939165495717015	-0.00401184207746478	0.052566914414637
0	1	11269796	rs1010447	C	T	0.880500771082613	0.786659792782646	-0.012250050169627	0.0452614967152898
0	1	11275588	rs2746637	G	A	0.880661137740361	0.838553395769792	-0.00923612403992792	0.045331959365847
0	1	11289161	rs2076655	A	G	0.793208871000572	0.870154110873343	-0.00595279936102236	0.0364168587157383
0	1	11293792	rs11121703	C	A	0.844941067269486	0.709016099936058	-0.0151480682929187	0.0405920912828316
0	1	11322156	rs1883965	G	A	0.873954240747725	0.360764585120936	-0.0403122294311764	0.0441096682457249
0	1	11340472	rs6685950	T	G	0.0731931837491118	0.228477824767849	-0.0691350880247228	0.0574073808891224
0	1	11345339	rs11121715	C	T	0.0728226047643888	0.226569275391952	-0.0697004185668046	0.0576396841058316
0	1	11353244	rs77768358	A	G	0.0707606855462705	0.327131563434648	-0.0571321553848022	0.0583035947278932
0	1	11355449	rs11121717	C	T	0.0741960862568362	0.274001883704618	-0.0623619700052463	0.0570092017160776
0	1	11390336	rs2982376	C	T	0.107821196808598	0.188634301282729	0.062151943179973	0.0472771394281379
0	1	11402749	rs3124632	C	T	0.172288888888889	0.484352070170392	0.026948317484354	0.038535030375922
0	1	11404558	rs3120815	G	A	0.172539441597623	0.548246353008834	0.0231432115774747	0.0385469639894871
0	1	11411432	rs2788558	A	G	0.849862666852273	0.401677344928953	-0.0341054066569031	0.040668034515018
0	1	11432744	rs2982364	C	T	0.260157172213132	0.424942329005593	0.0267094239554149	0.0334756489188304
0	1	11435942	rs2335404	C	T	0.304740702501793	0.989625866064651	-0.000412469389644646	0.0317225213120911
0	1	11444975	rs3010208	T	C	0.42563440458751	0.490767631353155	-0.0207041322794946	0.0300456833917298
0	1	11447805	rs6660541	A	G	0.799442798715322	0.440505328935981	-0.0282406889145094	0.0366124960942561
0	1	11461601	rs6671983	A	G	0.46295963182117	0.631579463662448	-0.0142022381626001	0.029618544775092
0	1	11472413	chr1:11472413.A.C	C	A	0.311178880569582	0.9926167482726	0.000294506423571273	0.0318259194653007
0	1	11476541	rs2890085	C	T	0.406220415918692	0.37500838767293	-0.0266270164274354	0.0300147521524985
0	1	11477192	rs2379143	T	C	0.764352604270206	0.200020404713585	-0.0438939973465816	0.034252221805901
0	1	11485666	rs6661145	C	T	0.694563963941622	0.274604760889229	-0.0344893812351984	0.0315686600436746
0	1	11489255	rs877307	T	C	0.425235210892441	0.314443537452572	-0.0299404909903643	0.0297636395511938
0	1	11490744	rs10864508	G	T	0.478974468093549	0.209646468408827	-0.037194041409808	0.0296475969441934
0	1	11496333	rs12036240	A	G	0.480196608747412	0.339388716678557	-0.0282132217279271	0.0295310827931002
0	1	11498824	rs2379155	A	G	0.147421414089599	0.707576458984502	0.0156030280550734	0.0415955451340673
0	1	11503870	rs76779637	A	G	0.0959859190307767	0.0570028072779982	-0.0970189395250477	0.0509743526217714
0	1	11518397	rs12026602	T	C	0.252417204725996	0.717913808983728	-0.0124143804375194	0.0343652249414909
0	1	11531918	rs17036930	T	C	0.527700171211522	0.635642391168442	-0.0139185949008499	0.0293765069501958
0	1	11532525	rs6674181	G	C	0.527730016954444	0.751824110320163	-0.00936205198694322	0.0296047265046916
0	1	11534053	rs10159458	C	A	0.852959891103491	0.829872131623033	0.00905441247046277	0.0421398952264144
0	1	11537359	rs12027766	A	G	0.84332459516384	0.736993641141363	0.0138108550187498	0.0411236613702318
0	1	11556348	rs10864512	G	A	0.792791749892199	0.835230313359512	-0.00765970652062343	0.0368258173226332
0	1	11564507	rs2817614	A	G	0.72688745479283	0.630316591393419	-0.0158584080605801	0.0329503937153918
0	1	11567190	rs2817637	T	C	0.220882771176423	0.600948657477112	0.018770323198908	0.035887195444016
0	1	11574366	rs10864515	G	C	0.457988497789926	0.498876291498085	-0.0200335621574952	0.0296241019228323
0	1	11586677	rs2745260	C	T	0.411642849263247	0.226426173348149	-0.036242816151769	0.0299622426967613
0	1	11607932	rs2745291	A	G	0.506647895629502	0.101700040855688	-0.0483596079173101	0.0295476136007411
0	1	11613163	rs2817611	T	C	0.103248445288054	0.514912740446192	-0.0317526407705198	0.048759658312669
0	1	11617025	rs2817606	T	C	0.419507211437101	0.140695797283842	-0.0441125662402135	0.0299432662618525
0	1	11618451	rs2594292	G	A	0.688445850176204	0.959598846413845	-0.00162472026231291	0.0320729702463168
0	1	11619933	rs12086490	T	C	0.273836398962548	0.373577423935567	0.0293040699809508	0.0329336072093411
0	1	11636479	rs2745278	C	T	0.472500206914172	0.374404131716906	-0.0262515196486609	0.029554068241112
0	1	11645598	rs2745275	A	G	0.459555764541971	0.371108473577716	-0.0264486155874834	0.0295713848501888
0	1	11647129	rs2745274	T	C	0.434131540584615	0.278307447231634	-0.0322297512848215	0.0297286952166687
0	1	11654491	rs7530509	G	A	0.581224601731165	0.265718202795657	0.0331342489602229	0.0297708233762486
0	1	11656684	rs761087	G	A	0.274166384782558	0.0906592787081967	0.0558236825902995	0.0329940808700917
0	1	11665198	rs11121778	C	T	0.573213494950898	0.488301920075223	0.0207084678418526	0.0298818246220037
0	1	11675059	rs734737	G	T	0.221567389853749	0.479369236927287	-0.0252211320250103	0.0356574445875578
0	1	11676100	rs7554745	A	C	0.281131192755488	0.141464527065393	-0.0486816525093242	0.0331086828245341
0	1	11678938	rs4845872	A	G	0.220845178911512	0.445130997305178	-0.0272921122588633	0.0357433631916798
0	1	11686768	rs10779761	G	T	0.593113902273299	0.39683524470284	-0.0255889078694888	0.0302009966756192
0	1	11689296	rs115723174	T	C	0.183281287191456	0.991204150295305	0.000423066451198999	0.0383762073785727
0	1	11693090	rs80032347	A	G	0.162514325542784	0.818083811835223	0.00923701295338139	0.0401591377442999
0	1	11695180	rs10864529	G	C	0.601457015254336	0.447359807747434	-0.0229611448467207	0.0302190316325806
0	1	11697411	rs74782931	T	C	0.136094927731459	0.600481900838979	0.0225642351566868	0.0430855565708463
0	1	11722688	rs3125815	A	G	0.153634801920467	0.460544296070872	-0.0306601702333239	0.0415477112139149
0	1	11725908	rs3117066	G	A	0.412289564246524	0.414915473244309	0.0242782508970797	0.0297792522938368
0	1	11733075	rs747862	C	T	0.153554880261686	0.745609183612566	0.0132509060199278	0.040843098759465
0	1	11745459	rs2336031	G	A	0.859299409348528	0.335554682560303	-0.0406153262017828	0.0421764567930505
0	1	11749957	rs6658345	C	A	0.312424435013685	0.983642548587314	0.000655362903240527	0.031965084136743
0	1	11751135	rs12088541	T	C	0.118812080228761	0.788065142998333	0.0123056647972531	0.0457759201175093
0	1	11760782	rs1555079	T	C	0.877603396640739	0.548420183839046	-0.026922436891912	0.0448610737053286
0	1	11770653	rs12731150	A	G	0.8023872022257	0.64804291589564	-0.0167555525223399	0.036705778562872
0	1	11773462	rs12565097	G	A	0.522077565089896	0.174002021299952	0.0404394231464128	0.0297467607321486
0	1	11782814	rs7414943	A	G	0.415999188635507	0.908698461182604	0.00340432982594444	0.0296853712281431
0	1	11790687	rs10864532	G	A	0.183256153541694	0.185637540270653	0.0505223699192029	0.0381705616851724
0	1	11790925	rs74541046	T	C	0.39678342174778	0.81373025176954	-0.00708905868629152	0.0300872732944328
0	1	11797186	rs12095517	C	T	0.629549684984298	0.97121753859267	-0.00111289437513239	0.0308440823718967
0	1	11800478	rs11121816	G	T	0.509617789042959	0.241640265400462	-0.0347839263945995	0.0297070815114617
0	1	11800703	rs4073395	T	C	0.322736735285213	0.669942694272359	-0.0135393526838528	0.0317656167897233
0	1	11811234	rs4075033	G	A	0.42606362606345	0.815022111652477	0.0070064054700561	0.0299480252465842
0	1	11824303	rs4845877	C	T	0.851758530549542	0.39651984938471	0.0352514584529995	0.0415773241153462
0	1	11828319	rs4845881	A	G	0.789901048678773	0.264413648053812	0.0407102579943387	0.0364780777474821
0	1	11831615	rs6667720	T	C	0.889162564206367	0.0436855765662884	0.09682063147934	0.0480000300165149
0	1	11843167	rs4845882	G	A	0.809091368700031	0.186438041329974	0.0499695312915204	0.0378216106189792
0	1	11846252	rs4846048	A	G	0.901700950083182	0.063948908967734	0.0934823897635713	0.0504618508753991
0	1	11848972	rs72640221	A	G	0.0902021331129578	0.699108661441204	0.0198931974284179	0.0514669192617828
0	1	11850365	rs4846049	G	T	0.812563266135488	0.202043989494254	0.0486724119391758	0.0381520053170768
0	1	11850927	rs2274976	T	C	0.0897254851547033	0.894973068099336	0.00682251541096746	0.0516801672484357
0	1	11852110	rs13306556	T	C	0.0894279584855337	0.852649156026814	0.00960947729673674	0.0517363524819469
0	1	11852300	rs1476413	T	C	0.189641859134456	0.225803428164737	-0.0459081878516595	0.0379018089040617
0	1	11854476	rs1801131	G	T	0.187158627264102	0.23453705126555	-0.0453705938345073	0.0381665582729289
0	1	11856378	rs1801133	A	G	0.399815426787781	0.830674890946095	-0.00648340206356968	0.0303194960504306
0	1	11857788	rs17421511	A	G	0.0904570345880943	0.108637696746607	-0.0839973046361889	0.052356086825101
0	1	11862214	rs9651118	C	T	0.365854670459934	0.0622965050187028	0.0574253009504149	0.0308045989073284
0	1	11862778	rs17367504	G	A	0.101485136042996	0.590611741359204	0.0263683831891299	0.0490164429663998
0	1	11864586	rs3753584	C	T	0.101304190575552	0.628127490023169	0.0237133256831569	0.0489576448001879
0	1	11881320	rs198396	C	G	0.0938795019193182	0.0906016988711943	-0.0871750958083164	0.0515148529807317
0	1	11886813	rs2076004	A	G	0.0901334261192299	0.87689332713974	0.00801510375542239	0.0517408375091424
0	1	11898789	rs2272803	T	G	0.0889259581954852	0.878019472487769	0.00799305930417518	0.0520787088951519
0	1	11899033	rs1023252	T	G	0.179376364184476	0.251644417061384	-0.0446203514329525	0.03892335843264
0	1	11904092	rs7552330	A	G	0.100793398847729	0.798214933792286	0.0125901532880307	0.049246077234999
0	1	11907648	rs5063	T	C	0.0891017879868337	0.999272149245506	4.73409743603728e-05	0.0518961161522393
0	1	11910677	rs632793	G	A	0.130489476430684	0.407347437074233	-0.0365645916397995	0.0441297243642682
0	1	11913757	rs198375	C	T	0.152810798531819	0.376485074263197	-0.0364731691958587	0.0412409908526722
0	1	11914829	rs6668352	A	G	0.118457654230371	0.397662364868712	-0.0389371574291568	0.0460357007127589
0	1	11918444	rs61761991	T	C	0.0114598512860658	0.919227833602186	-0.0142060565814792	0.140090296009834
0	1	11919271	rs198389	G	A	0.134049688672313	0.200572901977363	-0.0560046628143976	0.0437563415414637
0	1	11922298	rs6668659	G	T	0.133174991701208	0.285241081022071	-0.0468271578701582	0.0438202282212044
0	1	11922812	rs79990227	G	A	0.0646179934331945	0.575552190328739	-0.0339551233610349	0.0606456994718625
0	1	11925300	rs6676300	G	A	0.14491243512217	0.371918281569185	-0.0377188239315338	0.0422437224723934
0	1	11925781	rs1318408	G	A	0.092449970643676	0.621874390493525	-0.0251995297216944	0.0510943933956053
0	1	11927878	rs79653311	C	T	0.0878617378520582	0.655542923645939	-0.0232949115399967	0.0522219377947342
0	1	11934378	rs198384	A	G	0.600799656582308	0.32662501328178	0.0295948716098	0.030170077405853
0	1	11941936	rs11588551	T	C	0.551564238779407	0.44691463162403	-0.0226177247609032	0.0297379057525301
0	1	11959362	rs17037526	T	C	0.404140863981515	0.498386098789414	-0.0203432166464568	0.0300476754963089
0	1	11973888	rs7554547	G	A	0.448456738093381	0.326060149705598	-0.0291585029065578	0.0296905400293928
0	1	11979909	rs3209284	C	T	0.614971642614426	0.641743875217176	-0.0141169976204145	0.0303420415758781
0	1	11982544	rs2639453	C	T	0.652813151057994	0.642390749395431	-0.0144141730211724	0.0310410291307197
0	1	12009955	rs7529452	T	C	0.320839459206324	0.125579141201408	-0.0484887415770376	0.031655361989107
0	1	12009956	rs7551175	A	G	0.225436523837546	0.127373732600693	0.0535415331977116	0.0351197826859491
0	1	12042261	rs2236055	G	A	0.609403053098074	0.602039500408448	-0.015717560898359	0.0301408811409885
0	1	12042755	rs4240897	A	G	0.528896920955928	0.769108575629235	-0.00864352086918823	0.0294456904027997
0	1	12044164	rs1474868	T	C	0.608591412286273	0.732725197607539	-0.0102765444504219	0.0300921352889056
0	1	12046063	rs2336384	T	G	0.581485159818411	0.860310836008314	-0.00524387715814145	0.0297983972974055
0	1	12046089	rs873458	A	G	0.374336379240039	0.2957322144453	-0.0320087729113734	0.0306119700339138
0	1	12046334	rs873457	G	C	0.581755374889875	0.853862135678764	-0.00548835097411771	0.0297967577542783
0	1	12050634	rs4846085	C	T	0.58168085657409	0.829702126238695	-0.00640744702704324	0.0297904930988577
0	1	12054911	rs6672267	G	A	0.610018181818182	0.792259627292264	-0.0079355379138736	0.0301299001245384
0	1	12056440	rs2236056	T	C	0.581509556947344	0.877059619303902	-0.00460889873197916	0.0297929305036347
0	1	12059412	rs2295281	T	C	0.373954031790231	0.327434768118848	-0.0299451584863615	0.0305783151793691
0	1	12065841	rs1042837	T	C	0.0804903825437039	0.994879138241518	-0.000349019858142454	0.0543806213746947
0	1	12072534	rs14305	T	C	0.153961262881117	0.327052098277942	0.0398236022204087	0.0406334710755669
0	1	12128498	rs12029016	A	G	0.44544667661106	0.805799919658936	0.0073057619999646	0.0297165842846883
0	1	12135526	rs6690493	G	A	0.224838320888214	0.366495184728949	0.0321291555135405	0.0355781802582367
0	1	12141461	rs2297875	G	A	0.238988475457487	0.277546745265357	-0.0380525931846197	0.0350441615402525
0	1	12142243	rs59346161	A	T	0.124731992470763	0.578108413076114	-0.0250387900349718	0.0450216603130922
0	1	12147753	rs12133231	A	G	0.122886673330147	0.672594911981773	-0.0191294083609343	0.0452671351403831
0	1	12153413	rs17037598	T	G	0.0866402005125331	0.0657431980426399	0.0948509404105706	0.0515446456614923
0	1	12164071	rs562844	C	T	0.410459065854366	0.440398494828524	-0.0232753872315894	0.0301682044504587
0	1	12164437	rs2230622	T	C	0.27546590091658	0.336819129830307	-0.032147755022551	0.0334708862495717
0	1	12165037	rs10864549	C	T	0.303274692401174	0.416485197153172	-0.0264390895823821	0.0325390501550424
0	1	12165130	rs11569859	A	G	0.112639143119965	0.915853740744617	0.00495817671412146	0.0469266769595602
0	1	12174100	rs72641094	A	G	0.134494141902072	0.882136616054161	0.00642708089972958	0.0433497089571129
0	1	12181401	rs3753577	T	C	0.196595730033701	0.241515167392026	-0.0440229305040197	0.0375876268652246
0	1	12185335	rs488733	C	T	0.671240222960095	0.636902883647805	-0.0148153068146435	0.0313861348769216
0	1	12186933	rs1148475	G	A	0.659198513029158	0.623130518256988	-0.0153491160078484	0.0312343096543711
0	1	12187130	rs6668157	T	C	0.215083231450573	0.0866349831236336	-0.0621484710116175	0.0362715554839525
0	1	12206866	rs630542	T	G	0.30890114705151	0.980827638217385	-0.000771606433523801	0.0321083868267644
0	1	12213337	rs1148461	G	A	0.305016712729506	0.58262065771008	-0.017712266501074	0.0322298584197087
0	1	12223451	rs590368	A	G	0.302189392873991	0.133495719140965	-0.0485530203924987	0.0323587928743667
0	1	12233754	rs976881	C	T	0.856004680041105	0.507341481505253	0.0282362723513385	0.0425897420995286
0	1	12240676	rs3766730	A	G	0.173627936832011	0.666020860018169	-0.0169319806848125	0.0392293117497711
0	1	12249770	rs548580	A	G	0.133910472593311	0.755182251289746	-0.0135347921531481	0.0434066884352196
0	1	12251808	rs653667	G	T	0.306054040911842	0.786322145378073	0.00876603665425512	0.0323363113644229
0	1	12252955	rs1061622	G	T	0.129936518989323	0.693027064854275	0.0173112930560712	0.0438537637318008
0	1	12262792	rs5746059	G	A	0.1273106246463	0.951007569007282	-0.00273164046022231	0.0444591780404851
0	1	12271503	rs235214	C	T	0.559670689899619	0.841154750956173	0.00600080168835915	0.0299416348522555
0	1	12278932	rs7550488	G	A	0.625531247688076	0.542191315910105	0.0187548638878612	0.0307707667024024
0	1	12305286	rs374450	A	G	0.193867847062763	0.737871853589075	-0.0126697995895671	0.0378572628719783
0	1	12306734	rs6541016	G	T	0.126714975845411	0.560844426154348	-0.026100157310764	0.0448774227217779
0	1	12319994	rs235243	T	G	0.125748621117754	0.65957246529039	-0.0198389054753445	0.0450368832278991
0	1	12329295	rs3765339	T	C	0.240760023694867	0.95411632187038	-0.00199121985097733	0.0346068020624377
0	1	12363811	rs7523900	T	C	0.126320502931662	0.677230307279494	-0.0186953011957307	0.0449141130647443
0	1	12368336	rs115361959	C	A	0.0766560390037209	0.966165385980842	0.00238475680021736	0.0562202417889196
0	1	12401868	rs28551666	C	A	0.927747173951677	0.303550029855714	-0.058511160853792	0.0568704322916045
0	1	12486792	rs580233	A	G	0.190728327334972	0.454380625002988	-0.0281381380424953	0.0376112012559337
0	1	12488475	rs11121906	A	C	0.124814761250035	0.548076834858957	-0.0272467120049453	0.0453624646851221
0	1	12519105	rs117618373	T	C	0.0698719089130048	0.705143416460639	0.0218407969674257	0.0577208511109071
0	1	12537010	rs75965755	A	G	0.0691165519592852	0.84014729384021	0.011700468320328	0.0580078029453656
0	1	12587927	rs74638742	A	G	0.0761660585070196	0.883986471939329	0.00813765972839483	0.0557688871023759
0	1	12590762	rs10864555	C	T	0.809506165099269	0.582659842770027	-0.0207513958995815	0.0377638891554809
0	1	12592294	rs7543599	T	C	0.845076259791984	0.841829061091359	-0.00821616892699108	0.041172568485314
0	1	12593561	rs4846107	G	A	0.167745555770089	0.396570596914258	-0.0341940772459909	0.0403345303361972
0	1	12595464	rs56060440	A	G	0.0914838135863435	0.840604988593236	-0.0104006210793239	0.0517135902519553
0	1	12596355	rs56089820	G	T	0.278113195351711	0.611475026438495	-0.0168269959706632	0.0331260239711805
0	1	12597926	rs74054806	C	T	0.421129448716663	0.79238534249373	0.00788547404173912	0.0299583701828351
0	1	12599005	rs11121923	A	C	0.414447096303147	0.744568891615304	0.00978150097784951	0.0300221966762038
0	1	12605011	rs6541027	T	C	0.687498446419239	0.322876794350531	-0.0314687056718862	0.031832763845511
0	1	12606725	rs10779770	C	A	0.496788958457979	0.874976909454998	0.004657768059309	0.0296032065117641
0	1	12619096	rs4845904	A	G	0.196844128993669	0.678586566445241	-0.015487687749229	0.0373744262207853
0	1	12625101	rs10864570	C	T	0.271263120152101	0.885048807169	-0.0047938574547127	0.0331589624298964
0	1	12626182	rs7517059	C	G	0.22474463266691	0.366442811814233	-0.0321223789962845	0.0355667894058757
0	1	12626549	rs4846118	C	T	0.67869149019214	0.498384740299582	-0.0213558948904441	0.0315433385656641
0	1	12628459	rs11121940	A	G	0.182870186348982	0.687452708270181	-0.0154502442789326	0.03840341506022
0	1	12630700	rs4846121	T	C	0.589919634588641	0.599550084247713	-0.0156119420097724	0.0297343350870836
0	1	12637160	rs4845907	A	G	0.376633874880703	0.638964721876739	0.0142864253569189	0.0304519308339999
0	1	12640127	rs3128458	A	G	0.72926387435316	0.21230394854457	-0.0413431375652257	0.0331472969364118
0	1	12642243	rs12029485	G	T	0.166716768921224	0.0864709205622709	-0.0680682693478565	0.039705816032317
0	1	12663774	rs4846127	T	C	0.616125485346801	0.896939979300209	-0.00391824526172133	0.0302502116224819
0	1	12664209	rs6662695	C	T	0.385164242686787	0.773892461937115	0.00868579587725806	0.0302338476177793
0	1	12668321	rs6541043	G	C	0.38887885237165	0.994628344468381	0.000203285659332818	0.0301950232622973
0	1	12669280	rs6541044	G	A	0.313545029004697	0.772881921422528	0.00916363288312262	0.0317512184131262
0	1	12669341	rs12027375	T	C	0.271615705922184	0.356625116028332	-0.0305774556800942	0.0331709267578742
0	1	12669452	rs7548227	T	C	0.375407290049208	0.38738303036944	-0.0262967214276515	0.0304228868756241
0	1	12671324	rs4618985	C	A	0.289226839170621	0.550549426336146	-0.0194229274546679	0.032537649090537
0	1	12671703	rs5022242	C	T	0.441165607669613	0.95869864671157	0.00152703882878931	0.0294870804455119
0	1	12682574	rs3000896	C	T	0.725040619001753	0.128638786304638	0.049863121303587	0.0328156597970172
0	1	12682662	rs4846130	A	G	0.235273889737692	0.485430162146994	-0.0241052917477147	0.0345548241699757
0	1	12684504	rs6680343	T	C	0.477011685871079	0.389958178719236	0.0250564149226925	0.0291457634357851
0	1	12684837	rs12402628	T	G	0.476868613045687	0.371767704037539	0.0260475400927038	0.0291631214896638
0	1	12693125	rs4845911	A	G	0.29589686564953	0.577329485591661	0.0180299850947576	0.0323529823897713
0	1	12699337	rs3000891	C	T	0.581324979637483	0.624583294807582	0.014626236614698	0.029888193792177
0	1	12709554	rs17458785	A	G	0.344106629842163	0.243654169712409	-0.0361966707131626	0.0310460727809689
0	1	12724931	rs2027589	A	G	0.107359274092131	0.286987451251167	-0.050963863302525	0.0478644671415729
0	1	12728153	rs2245926	T	G	0.122226998002068	0.409460903510236	-0.0371602307242359	0.0450512939385933
0	1	12739778	rs2799845	A	G	0.115828224476093	0.431057105177149	-0.036038159941121	0.0457694842098029
0	1	12739867	rs2255773	G	A	0.128977173545677	0.489209609480375	-0.0304731807205537	0.0440639923918412
0	1	12743160	rs2489262	T	G	0.259063836015665	0.469572627716012	-0.0245566292125137	0.0339567091299412
0	1	12746537	rs7524074	C	T	0.738768482286484	0.638388431308103	0.0157945834758427	0.0336088410460912
0	1	12750723	rs3128450	A	T	0.750651935716106	0.586523853195466	0.0185697327867999	0.0341430515769307
0	1	12757671	rs3010951	T	C	0.728945553404405	0.39148344605682	0.0285455382143928	0.0333113914006786
0	1	12762562	rs3000875	G	T	0.730151701458358	0.395989528485424	0.0282668784040409	0.0333019500452368
0	1	12763781	rs10779772	T	G	0.60584030870985	0.807300311987654	0.00739435334160469	0.0303158748567648
0	1	12769239	rs3010872	T	C	0.69676683500112	0.875216397375635	0.00504798310489646	0.0321453672466119
0	1	12769379	rs3010873	C	G	0.710536072847608	0.998513618403051	-6.06197349962576e-05	0.0325404477268046
0	1	12771713	rs3000868	G	A	0.760336967004433	0.141144238017522	0.0510359237941623	0.0346819034830839
0	1	12775851	rs3000861	G	A	0.615200509637227	0.0408335511545713	0.0627065737946137	0.0306601203140542
0	1	12776218	rs3000860	C	A	0.755778197167862	0.18613043165324	0.0453424589091384	0.0342954416469537
0	1	12777049	rs79983604	T	C	0.0808083637117725	0.701644543716064	-0.0208295240427631	0.0543707782394388
0	1	12795653	rs3010902	C	T	0.827564684394776	0.888804370395916	0.00544919189338186	0.0389736691275042
0	1	12796044	rs3010903	T	G	0.827262519414826	0.915237586218288	0.00414739023832445	0.0389665804423798
0	1	12803975	rs6662299	T	C	0.7590201915949	0.416197103201578	0.0283226047907117	0.0348355861857108
0	1	12823636	rs72862122	A	G	0.136414085655016	0.623490381941947	0.0210343156950981	0.0428476350759862
0	1	12829572	rs2009740	T	C	0.843682715917901	0.911905973776607	0.00449310125696891	0.0406120176552405
0	1	12833428	rs11121976	C	T	0.819135421968946	0.549828628551156	-0.0228844996047363	0.0382673098259875
0	1	12835868	rs1812242	C	T	0.727379835067151	0.981492522161125	-0.000772236537039411	0.0332892659606889
0	1	12837840	rs848577	C	G	0.726343612432987	0.890198549557162	-0.00459010252564711	0.0332488488066915
0	1	12866852	chr1:12866852.T.G	G	T	0.091127132754621	0.658348561264301	-0.0225332698032551	0.0509578398947446
0	1	12866899	rs9308457	T	G	0.39805248864348	0.876330641860652	-0.00458851625144459	0.0294849282340968
0	1	12867513	rs116786716	A	G	0.09319356187226	0.488371323865314	-0.0346982155581394	0.0500766876878185
0	1	12868019	rs1416906	T	C	0.320700146250751	0.687202070864589	-0.0124707737269453	0.030971364853344
0	1	12868237	rs703804	A	C	0.418971699593602	0.0425631953660946	0.0593253906895739	0.0292535677815201
0	1	13176463	rs28488227	A	G	0.305000024132914	0.678726386334347	-0.0132712560870738	0.0320405629047577
0	1	13775026	rs10927559	T	G	0.301984009833996	0.205481290422612	0.0406682520842133	0.0321211687098255
0	1	13783354	rs11580598	T	C	0.432490940766551	0.308338704585693	-0.0306259230792529	0.0300633144423589
0	1	13785062	rs2999877	G	A	0.180599445465725	0.93113373587626	0.00329091796106089	0.0380811714180805
0	1	13785485	rs10754872	C	T	0.432471548335252	0.337556634995861	-0.0288732894174204	0.0301075738300378
0	1	13785516	rs10927575	C	G	0.220036437481868	0.364487379397886	0.0324033605897195	0.0357318689326527
0	1	13793697	rs12564562	A	G	0.368493194817554	0.542580877192554	-0.018669384939396	0.0306600911133471
0	1	13795449	rs3013090	C	T	0.389049033602745	0.558639876203764	-0.0179763653860838	0.0307360306314839
0	1	13801089	rs2359535	A	G	0.125032454078793	0.250733084947659	0.0508804965646986	0.044298971670134
0	1	13802224	rs3795750	A	G	0.571238451198474	0.928620474303094	0.00269306136581924	0.0300629862021519
0	1	13802325	rs3013105	C	T	0.572585188221357	0.999085927090403	-3.4708305656036e-05	0.0302965057449734
0	1	13802437	rs3013106	A	G	0.377902900048312	0.138879547851195	0.0454392241332958	0.0307026682791454
0	1	13804575	rs16850548	T	C	0.249479440770656	0.587960734801744	0.0186511673133079	0.0344248603405027
0	1	13804751	rs55957512	T	G	0.124816464396878	0.279551244211322	0.0479474818012596	0.0443412938224883
0	1	13805706	rs2940310	T	C	0.194840543054829	0.12812880239023	-0.0578659526933228	0.0380316148455605
0	1	13806431	rs6666545	A	C	0.253093108972691	0.477225642760861	0.024305084204213	0.0341953399781618
0	1	13806900	rs61781238	A	G	0.195050320812052	0.105248205396649	-0.0615714507779574	0.0380088080193799
0	1	13815792	rs375996	G	A	0.213654004090368	0.193673018354796	0.0466730616179146	0.0359081608405145
0	1	13816076	rs2924851	A	G	0.359501804210819	0.137373933136408	0.0456882756620646	0.0307532275878706
0	1	13817381	rs6690828	G	A	0.143199088293123	0.555423919417186	0.0248362671844656	0.0421202052453998
0	1	13819261	rs164951	A	G	0.506763363437001	0.075103636765723	0.0523274539522427	0.0294002388362243
0	1	13822035	rs354590	A	G	0.466574718696438	0.00144962777628871	0.0941391806566001	0.0295609137170385
0	1	13827439	rs10803381	A	G	0.140867013178435	0.77264089564923	-0.0123518675446131	0.0427515313081042
0	1	13828957	rs12046672	A	G	0.268967045518095	0.702615375344541	-0.012753535027855	0.0334043733683206
0	1	13830815	rs2999900	C	T	0.347934458820425	0.955867172136389	0.00171910764864025	0.0310641694477808
0	1	13833861	rs76079754	C	T	0.175476580391003	0.26430021558307	-0.0435522778768207	0.0390153795145825
0	1	13837213	rs2990678	C	T	0.29276468034144	0.372897785167256	-0.0292360198726693	0.0328104380924913
0	1	13842586	rs2282189	G	A	0.322671703368039	0.0333032917566087	-0.067294092041077	0.0316171054515285
0	1	13844562	rs45223	G	A	0.376356318837815	0.810606749083755	-0.00726820551443941	0.0303292591627429
0	1	13844765	rs16851109	A	G	0.445026000539868	0.49038427722393	0.0204574270163582	0.0296614376854026
0	1	13845251	rs35530871	T	C	0.0803335755997177	0.985928609968211	-0.000954914272578743	0.0541433259654283
0	1	13851036	rs4345799	G	T	0.754095659057489	0.664041561722357	-0.0149337881842518	0.0343827145021833
0	1	13852232	rs16851217	T	C	0.276704390481619	0.603379565522262	-0.0172306584810529	0.0331647933697419
0	1	13852683	rs2168201	G	A	0.901385681200347	0.460529447885771	0.0369665979257014	0.0500919163834465
0	1	13852955	rs12750399	A	G	0.552274967780228	0.783400385865005	0.00810482719323315	0.0294838415867722
0	1	13854682	rs10927814	G	C	0.760543394645664	0.502899178119499	-0.0230932609718026	0.0344708939419849
0	1	13855608	rs12072110	T	C	0.0754878643668985	0.877197556571094	-0.00863891474727218	0.0559070652013103
0	1	13855662	rs76062973	G	A	0.117311959909317	0.595706014178578	0.0244153502826336	0.0460158601719987
0	1	13855758	rs12124179	T	G	0.140233312644185	0.163419006394954	0.0588673226316351	0.042239241766926
0	1	13859570	rs3856278	G	A	0.274623862550158	0.233576742405037	-0.0394809724311664	0.0331439832556663
0	1	13859697	rs75931286	A	G	0.198930932415276	0.265940530443577	-0.0412912974877399	0.0371171161939364
0	1	13863307	rs12564444	A	G	0.242356501092256	0.576693565575354	-0.0193267712543368	0.0346220859859989
0	1	13863608	rs6678308	A	G	0.18241452991453	0.898746568972285	-0.00492286338255408	0.0386880996833021
0	1	13867459	rs183052	G	A	0.184715685312819	0.245025523649522	-0.0445359376769047	0.0383099238129278
0	1	13872988	rs10927854	T	C	0.131309955354554	0.933991384088899	-0.00362429918338971	0.0437589781387508
0	1	13874853	rs1610562	C	T	0.702735512723373	0.456855490777949	0.0240445507706679	0.0323164379426373
0	1	13875610	rs17391912	T	C	0.199089698304195	0.342389822069915	-0.0351610484115042	0.0370329190748815
0	1	13875896	rs13375580	C	G	0.340878968197225	0.488571033400748	-0.0215995926640729	0.0311869917681157
0	1	13876130	rs76996492	A	G	0.197373693989843	0.205075292187023	-0.0473649582784971	0.0373769493289536
0	1	13876264	rs354581	G	C	0.760980733438087	0.904877586404233	0.00412863940212029	0.0345486802189286
0	1	13880522	rs6684199	G	A	0.114341177969877	0.306002779786737	0.0470990804078472	0.0460111275849844
0	1	13885203	rs10927872	T	C	0.179575931731104	0.424775314138388	0.0305715016525798	0.0383022798564559
0	1	13885279	rs12042662	A	G	0.757580299480344	0.765676923793068	-0.0102263688457649	0.0343127153432367
0	1	13900468	rs655839	T	A	0.550845056226661	0.774106113267816	-0.00848511483879669	0.0295640250247116
0	1	13901884	rs12404716	C	T	0.123843248739057	0.340145748856118	-0.0433654265765498	0.0454622685870976
0	1	13903098	rs355013	C	T	0.670524788673329	0.399894821814149	-0.026449318532789	0.0314196161328437
0	1	13908031	rs1261015	A	G	0.692154986548995	0.389000122478538	-0.0273648548279526	0.0317667010045344
0	1	13908105	rs1262461	G	A	0.719980017497718	0.293580057658966	-0.0344542714624698	0.032804209209492
0	1	13912977	rs355027	C	T	0.543027069419464	0.649724880934448	-0.0134250569744592	0.0295612062367197
0	1	13913180	rs355028	T	C	0.522115349199662	0.492226090517299	-0.0202219299044905	0.0294448734850046
0	1	13914230	rs1148455	T	C	0.646239986842074	0.538147142251126	-0.0190715417581316	0.0309795424950531
0	1	13914909	rs10927904	T	C	0.195456435854277	0.847462768572863	-0.00720931532745535	0.0374788789310768
0	1	13916809	rs434651	C	T	0.737369545032498	0.551052535069733	-0.020012105635383	0.0335670141907047
0	1	13917411	rs11804743	T	C	0.0557329017106086	0.259140639701902	-0.0738673309011524	0.06546058134269
0	1	13920193	rs1261025	G	A	0.685787938550066	0.439918355637632	-0.0245634618287655	0.0318043156932357
0	1	13920807	rs1261026	T	G	0.684999143474316	0.333256507334961	-0.0307909188508255	0.0318227616766743
0	1	13922117	rs12566684	G	A	0.169100937078179	0.189309054059627	-0.0520474549570686	0.0396514017215324
0	1	13922799	rs7514217	G	A	0.717874874545304	0.28569843740892	-0.0350075424746353	0.0327907057506011
0	1	13923443	rs16852007	A	G	0.124634165851088	0.630269570921886	-0.0216327478428562	0.0449420628782563
0	1	13923574	rs10927907	C	T	0.168092222592057	0.886848135278008	-0.00563609568629212	0.0396089309547573
0	1	13924863	rs1262460	G	A	0.302211511362858	0.514811491636158	-0.0211339559207576	0.0324456882799326
0	1	13932007	rs2788749	G	C	0.599551104114645	0.268180430981852	-0.0334112698883887	0.030174659023175
0	1	13932427	rs442112	T	C	0.646502371426915	0.773890933474913	0.00883252265112446	0.0307443660937582
0	1	13934056	rs2483133	C	T	0.306820957588979	0.207877969383275	0.0405104122287516	0.0321658778405361
0	1	13935402	rs92406	A	C	0.621554489448823	0.0194078216255061	0.0714196808651246	0.0305525202036974
0	1	13937281	rs4391657	C	T	0.776463655514969	0.0701188245107609	0.0645067726811	0.035616622766793
0	1	13938377	rs1412838	C	A	0.41263767780812	0.140230209602317	0.0440992205027177	0.0298991085338101
0	1	13938925	rs79769438	A	G	0.105424638454932	0.870887944460766	-0.00790589416676929	0.0486424628856566
0	1	13943528	rs1539114	C	A	0.136008299721713	0.31290998030557	-0.0439341423702899	0.0435364447404505
0	1	13943724	rs1061615	C	T	0.182912130902374	0.652860318929263	0.017157582720325	0.038145580654333
0	1	13944568	rs876931	C	T	0.550115882911798	0.490310111311549	0.0205483928379546	0.0297882371293519
0	1	13945379	rs1106669	T	C	0.210095263999723	0.233873428704453	0.0430273054712851	0.036144029919823
0	1	13946586	rs6703700	A	G	0.414012627482896	0.223939306242866	0.0363791331765132	0.0299141042940121
0	1	13947519	rs1772636	G	A	0.185057705574658	0.613861021038948	0.0191770064783894	0.0380066469049701
0	1	13947905	rs11588651	G	A	0.0555970619726002	0.581271473292611	-0.0359495627215616	0.0651817020290802
0	1	13948225	rs1772635	A	C	0.688398120758657	0.840993196667892	-0.0064172375432362	0.0319865138031906
0	1	13948765	rs10927910	A	G	0.113733464825773	0.5269727938233	0.0292731026479449	0.0462717950629981
0	1	13949397	rs75737744	C	A	0.135384500434366	0.950653963069215	0.00268602467829923	0.0434030890110687
0	1	13952864	rs7515525	T	G	0.264122036336654	0.8799895109783	-0.00506973519981687	0.0335782941043378
0	1	13956484	rs10803421	C	T	0.247356079729771	0.794545273348377	-0.00885612194939027	0.0340079967865608
[truncated: 575,852 more rows]
