# Supplementary material for: Japanese GWAS identifies variants for bust-size, dysmenorrhea, and menstrual fever that are eQTLs for relevant protein-coding or long non-coding RNAs
Source: Sci Rep. 2018 May 31;8:8502. doi: 10.1038/s41598-018-25065-9 (PMC5981393; doi:10.1038/s41598-018-25065-9)
Supplement: Supplementary file 8 — Dataset S5 [file 41598_2018_25065_MOESM8_ESM.txt]

regional.analysis	CHR	BP	rsid	A1	A2	A1.AF	P	BETA	SE
0	1	564621	chr1:564621.C.T	T	C	0.026666662219512	0.17818964969846	0.33655625289971	0.249976780793284
0	1	565374	chr1:565374.A.G	G	A	0.035721507945162	0.0710735677992537	-0.561990345426892	0.311350763687098
0	1	752566	rs3094315	A	G	0.844845482616862	0.605653284288366	0.0635436255162194	0.123077869238999
0	1	990417	rs2465136	C	T	0.162531933332127	0.863279423050951	0.0202308319206659	0.117483746707643
0	1	1018704	rs9442372	G	A	0.811955093020658	0.476597190289855	-0.0770264585026251	0.108215726002807
0	1	1036959	rs11579015	C	T	0.203956833597016	0.669391554901477	-0.0467630386587582	0.109519618700285
0	1	1046164	rs6666280	T	C	0.203331467204766	0.582976356318339	-0.0607300362447801	0.110610832339369
0	1	1062638	rs9442373	A	C	0.539650235363657	0.741688052957249	0.0288621615971384	0.0875622565865157
0	1	1216195	rs55834051	A	C	0.644120647219885	0.23125189510392	0.110674169824526	0.0924487921090203
0	1	1217011	rs1262894	C	A	0.121998571152218	0.661976394248226	-0.059980612737735	0.137196982330684
0	1	1217058	rs3753340	A	G	0.0144224634853546	0.594399457115848	-0.220844302199716	0.414753260987888
0	1	1218086	rs6603788	T	C	0.632695236229452	0.252666536268663	0.104771602647981	0.0915918501405326
0	1	1220136	rs2144440	G	A	0.652452234593044	0.43300657884448	0.0724768649220619	0.0924382428047262
0	1	1220954	rs12751100	A	G	0.63732023944962	0.30098356685079	0.0947952218966138	0.0916492275415263
0	1	1221138	rs11260578	A	G	0.622697465688105	0.375458361143312	0.0809887393153291	0.0913789446401509
0	1	1222958	rs111819661	T	C	0.0144933948501963	0.609900028834559	-0.212947979637336	0.417368155834481
0	1	1223529	rs78481580	C	G	0.182144772274009	0.0476016352840125	0.212997963606553	0.107525440514669
0	1	1225959	rs1570867	G	C	0.922551287601294	0.291262256035174	-0.163541793240265	0.154963536056477
0	1	1227244	rs2239609	A	G	0.274785430061188	0.289577851738097	0.101927411603565	0.0962443601877569
0	1	1278237	rs307361	C	T	0.869289889321488	0.753321199668586	-0.0402598317689531	0.128108671028857
0	1	1287040	rs182532	C	T	0.869055990742389	0.762858213881256	-0.0386887209717107	0.128223160767445
0	1	1295323	rs34389364	A	G	0.80813120759208	0.806381311568264	-0.0271007712037012	0.110571607071689
0	1	1314015	rs2649588	T	C	0.826185321680322	0.825039247540071	-0.0254464779652082	0.115106857129694
0	1	1335218	rs2291889	A	G	0.121076782317708	0.569223039359713	0.074727509596497	0.131286044018798
0	1	1487059	rs1887284	A	G	0.262416700018423	0.182251028642975	-0.137000244025809	0.102709914776873
0	1	1489928	rs7366884	C	T	0.716753858246401	0.948884364177531	0.00626008851640177	0.0976493533077589
0	1	1500941	rs6603791	G	A	0.824428729545335	0.599063484365117	0.0621577227760075	0.118227273704973
0	1	1599161	rs6604981	G	A	0.621014096136347	0.952393786744911	-0.0053738775334136	0.0900132130105908
0	1	1647686	rs909823	C	A	0.869063392361448	0.223190327596144	-0.146174874118982	0.120003488324495
0	1	1687625	rs34306661	C	T	0.332064106797263	0.0823523890762421	0.156799332823628	0.0902599561505591
0	1	1706160	rs7531583	G	A	0.700110326433443	0.264177232776177	-0.104786839710712	0.0938468901174446
0	1	1721479	rs2272908	T	C	0.502984155840491	0.13027112358595	-0.132459587398156	0.0875457010051736
0	1	1722585	rs3737626	A	C	0.03810042697029	0.828152572269121	0.0497829810450914	0.229339023252059
0	1	1722932	rs3737628	T	C	0.502720632228769	0.134145136471281	-0.131139455171508	0.0875457010051736
0	1	1723031	rs9660180	A	G	0.504401032585213	0.096681016503936	-0.145664873717837	0.0876885685868101
0	1	1725016	rs80220232	A	G	0.0662230271886063	0.842196772991011	-0.0354846143440716	0.178239106197223
0	1	1725626	rs9970652	T	C	0.206242502904208	0.341414371362847	0.100121832373195	0.105239153578354
0	1	1733219	rs10907185	G	A	0.71032695702947	0.414589922697578	-0.0773707440106152	0.0948353320068333
0	1	1734337	rs75622028	C	T	0.103286436386755	0.210245073091272	-0.193492468246557	0.154436690026627
0	1	1737900	rs17363334	T	C	0.0685096148634582	0.683428921168946	0.0691682711547658	0.169617982923315
0	1	1738984	rs76117314	A	C	0.059859441413314	0.190709369196918	0.22085141059997	0.168784254040626
0	1	1745726	rs16825336	A	G	0.266626571095558	0.230685833312622	-0.121882021978656	0.101687491344395
0	1	1746694	rs12742323	T	G	0.207487664111048	0.324517184996941	0.103368466125829	0.104919424398029
0	1	1747318	rs59787372	C	T	0.0356951409632043	0.208657707812978	-0.345085948439572	0.274473527450005
0	1	1748734	rs2180311	C	T	0.505353400785302	0.105507785673795	-0.141624442206484	0.0874916906658439
0	1	1752955	rs4648726	T	C	0.843102860429493	0.445041677541314	0.0952170508600421	0.124677410246063
0	1	1759026	rs9786963	C	T	0.908969082125604	0.5498609197223	-0.0884200901331556	0.14786745969099
0	1	1759054	rs10907187	A	G	0.128450539955461	0.0335084927628695	0.259152710954738	0.121900457167682
0	1	1759213	rs9786942	G	A	0.505091283075934	0.127105020032426	-0.133723113419794	0.0876517654349714
0	1	1760937	rs77726987	A	G	0.0353723470097471	0.226201888519703	-0.335179432722191	0.276961855964825
0	1	1765583	rs6603797	C	T	0.908316229411299	0.595466227478384	-0.0782928685208722	0.147463211519169
0	1	1766094	rs6663586	C	A	0.195171753588269	0.451574575952126	0.0813982246774716	0.108128359098743
0	1	1770406	rs117025906	A	G	0.0553356313834726	0.145290917494226	-0.319716174500524	0.219529799550486
0	1	1770789	rs6665287	A	T	0.127944266775846	0.0849073385640143	0.21468654886199	0.124607957834499
0	1	1775039	rs75473107	T	C	0.0163390183015403	0.622210206322058	0.159604008560622	0.323924134642517
0	1	1775175	rs11260622	G	A	0.907967715171599	0.611766539308717	-0.0742926356693842	0.146374012215821
0	1	1776269	rs4648727	A	C	0.337854556087905	0.0221776613851339	0.206965436475213	0.0904841590945072
0	1	1777450	chr1:1777450.G.C	C	G	0.505136630360815	0.107540088443061	-0.140848138378653	0.0875187132533547
0	1	1779036	rs6692959	C	T	0.908957183549938	0.549361947949851	-0.0883084240347689	0.147496224137585
0	1	1779230	rs12403351	A	G	0.0842154589371981	0.0433510524170961	0.2871575336281	0.142135253219
0	1	1779476	chr1:1779476.C.A	A	C	0.338114328077594	0.0314445511427606	0.194380399373112	0.090350607138687
0	1	1780878	rs6603801	C	T	0.908828156321628	0.566162296847816	-0.0846740725613629	0.147589702176421
0	1	1781220	rs6681938	C	T	0.167486664204053	0.351160381639935	-0.114090574797749	0.122370021410271
0	1	1781345	rs6664578	A	G	0.90844603384035	0.586623197895225	-0.0802677393558973	0.14762264857827
0	1	1787378	rs12125422	A	G	0.210722495510906	0.308765714243334	0.106086432573795	0.104229546381212
0	1	1793003	rs1889678	G	A	0.909019677093328	0.637009386005318	-0.0702044155087004	0.148774642030089
0	1	1793071	rs12076620	G	A	0.909234665960245	0.624247744641379	-0.0730373180234385	0.149104705519046
0	1	1793111	rs10907192	G	A	0.909147780678851	0.628400174939399	-0.0720039278046368	0.148774642030089
0	1	1793692	rs77270684	G	A	0.0514983629397423	0.295111832561139	0.193352311730693	0.184677381584903
0	1	1793786	rs7511905	C	A	0.909092704025	0.633335034956739	-0.0709711634593777	0.148774642030089
0	1	1795789	rs12036384	T	C	0.173962210780605	0.468015071954312	0.0816182899074186	0.112466433033774
0	1	1797947	rs9660106	G	A	0.527147414578223	0.150154332891229	-0.126054028383769	0.0875991705287728
0	1	1801034	rs4648592	A	G	0.108857272949992	0.0171713192792932	0.303571882383872	0.127389631831054
0	1	1804302	rs3855951	T	C	0.842289562412026	0.412039730391956	0.102351033759222	0.124771250548695
0	1	1805391	rs10907193	A	G	0.172472845521187	0.4207675902756	0.0914899086039392	0.113639317263233
0	1	1806560	rs118184145	A	G	0.055053160955446	0.153535362809978	-0.313700555041896	0.219808403688744
0	1	1809509	rs11260624	T	C	0.173887468030691	0.465980285367865	0.0819919600967226	0.112466433033774
0	1	1809654	rs78934919	A	C	0.0600882468963917	0.599779925531745	-0.103861092484472	0.197937343418624
0	1	1810090	rs7525092	T	C	0.177422848515724	0.620187019960932	0.0545824035307486	0.110137250938143
0	1	1810842	rs76973525	A	T	0.0459629005375594	0.239907077821025	-0.277007580790196	0.235707184290893
0	1	1812366	chr1:1812366.AA.A	A	AA	0.908865975132537	0.771785425395894	-0.0435396233929915	0.150115783846324
0	1	1812504	rs36072213	A	G	0.208695550009856	0.35634629271156	0.096859478878393	0.105013855380185
0	1	1812521	rs6603802	T	C	0.523753308275314	0.123604285008821	-0.134569058361552	0.0873927317063604
0	1	1812688	rs6603803	G	A	0.524519117778697	0.136954017333506	-0.129881921386873	0.0873314162883327
0	1	1812828	rs6670776	A	G	0.908346147885897	0.550475807558414	-0.0881768832206089	0.14768827292712
0	1	1813237	rs33976483	T	C	0.208035879227517	0.457004892414445	0.0790710307923883	0.106308595173444
0	1	1814909	rs76616586	G	A	0.0309592276587923	0.949988532101746	0.0156197307326748	0.249034392420041
0	1	1818129	rs16824526	C	A	0.212742034832327	0.365397978821628	0.0943622850270911	0.104253059812887
0	1	1821625	rs6603805	A	G	0.169365989207811	0.545166939704265	0.0695975273741693	0.11503378506193
0	1	1865298	rs2803316	G	A	0.599659232688709	0.941967135727161	-0.00650800500068369	0.0893985507155503
0	1	1871337	rs16824543	A	G	0.127252651465824	0.73071889599998	0.0448694152579474	0.130370148266323
0	1	1887019	rs28548017	G	A	0.866734948898392	0.414934912042953	0.108702154146131	0.133337601576135
0	1	1903712	rs13303201	A	C	0.336525475612981	0.280062196062061	0.0979389499250218	0.090669132174139
0	1	1930754	rs6605081	T	C	0.233477860661166	0.8914271844851	-0.0144163432740384	0.105615371800519
0	1	1933267	rs28706276	A	G	0.0934635296609023	0.259739435700682	0.159033622971446	0.141111452164919
0	1	1934647	rs6682175	G	C	0.665289470455445	0.875187628321231	0.0145408867183578	0.092574302202205
0	1	1939826	rs28550169	T	C	0.335226355002044	0.374843571495048	-0.0826333810667476	0.0931146255224766
0	1	1948400	rs13303344	A	C	0.400176322570078	0.0825103319648327	0.15244081603847	0.0877962229511193
0	1	1951827	rs3121819	G	A	0.793569179760212	0.826476871831315	0.024013497656366	0.109539475661145
0	1	1992626	rs13303273	G	A	0.15307167013588	0.276937863980107	-0.139034528917231	0.127880307754803
0	1	1993860	rs60959039	T	C	0.250162953866754	0.076497740328656	0.172412570479324	0.0973324145108631
0	1	1994299	rs59095280	T	C	0.247615432214741	0.0775123722611917	0.173415611327963	0.0982354466397207
0	1	2010669	rs2803342	G	A	0.0744120225873605	0.178329155324752	0.206511348630578	0.153435380214391
0	1	2010994	rs16824727	A	G	0.238217444406095	0.878396650083871	-0.0158349257966585	0.103494852984621
0	1	2016802	rs16824749	C	T	0.523670616713603	0.356578287114514	-0.0809149867452247	0.0877693613045906
0	1	2036263	rs10797413	A	G	0.75555788000136	0.850782712401978	-0.0191176670201285	0.101624940265197
0	1	2040898	rs4648807	C	T	0.585663960126325	0.266252229513288	-0.0973616451837792	0.0875763291007108
0	1	2051513	rs3107151	G	T	0.756067303797349	0.834729156334161	-0.021212368309441	0.101669631506417
0	1	2071556	rs436045	G	A	0.83398959260284	0.567298328739392	0.0682426528068484	0.119298057520097
0	1	2071765	rs364677	G	A	0.789494432765152	0.576096993887676	0.0606816001624493	0.108535431673628
0	1	2082566	rs2257182	C	T	0.297497986857487	0.573545461842208	-0.0539868383812135	0.0959190299944754
0	1	2088754	rs262656	C	A	0.166244229187073	0.561256537155646	-0.0692671554162872	0.119225474349737
0	1	2103506	rs2280272	G	C	0.0862149617258177	0.912078178672286	0.017048122286084	0.154396753528046
0	1	2167149	rs262680	T	C	0.64146515148784	0.0775025003337829	0.165841483887324	0.0939417721992388
0	1	2173504	rs263526	C	T	0.18324521347151	0.0706073493592986	0.193226239207901	0.106873242280512
0	1	2185886	rs16824947	T	C	0.0878121085594989	0.0615436201036893	-0.336319856911486	0.179891601707054
0	1	2186220	rs16824948	T	C	0.093885960729176	0.708544312908057	0.0551078279602397	0.147421303001614
0	1	2192433	rs10797417	G	A	0.459582565992546	0.574261392561383	0.0493040444792929	0.0877629344771742
0	1	2281726	rs7527871	C	A	0.435596469755552	0.371722244637285	-0.0793847684346901	0.088871639537783
0	1	2289321	rs903914	A	G	0.104403837890806	0.176305015726278	0.18384888950014	0.135960804087781
0	1	2291680	rs2840542	C	T	0.895841409044332	0.654691470471114	-0.0623772190693839	0.13946701284078
0	1	2292409	rs2645090	C	T	0.416289438561471	0.803219761264766	0.0220888889763121	0.088645493470402
0	1	2292688	rs2840540	G	C	0.209028692707324	0.496696503713023	-0.0750702586598433	0.110446695973068
0	1	2301471	rs2840536	G	C	0.199488243365996	0.185495426168549	0.138845673331684	0.10486651638899
0	1	2301691	rs6665546	A	G	0.2866584666187	0.872340019685043	-0.0158905385231254	0.0988913224144959
0	1	2302911	rs10910060	A	G	0.533625193558649	0.48387060166011	-0.0614261240594605	0.0877402247843913
0	1	2303512	rs10910061	A	G	0.0797498486359648	0.586150067867264	0.0854961850875707	0.157039846289987
0	1	2314319	rs2643901	C	T	0.877732905525136	0.67760679432146	-0.0550352879000957	0.132381941771825
0	1	2335676	rs1129333	G	A	0.868137374611663	0.0879644700835632	-0.206289174764112	0.1209031948924
0	1	2353869	rs35799953	T	G	0.53636549578664	0.525245477989336	0.0560533232216957	0.0882339717807455
0	1	2390588	rs10910078	C	T	0.88334522734915	0.420468074787564	0.114393181420734	0.141995828576342
0	1	2392648	rs2477686	C	G	0.883776316654104	0.440614100119911	0.109568830649108	0.142083757070625
0	1	2397174	rs1998759	A	G	0.251525937334236	0.444719472581473	-0.0786316623525469	0.102887627196907
0	1	2488608	rs1886730	C	T	0.559146977288334	0.0701232715542228	-0.158215848911158	0.0873583250121614
0	1	2494330	rs2234167	A	G	0.0365862457930296	0.327920270857472	-0.260295477826272	0.266066044219941
0	1	2505713	rs10910093	T	C	0.0402846069088694	0.342099344799005	-0.237398472209623	0.249886446549076
0	1	2511280	rs10797434	T	C	0.521894645176817	0.29470009729797	-0.0919324694867079	0.0877329940659992
0	1	2513216	rs734999	T	C	0.520946564226934	0.27949134617026	-0.0947333619434206	0.087597438504012
0	1	2526746	rs3748816	G	A	0.499574117237781	0.345244850334528	-0.0827420113566352	0.0876641009913736
0	1	2533767	rs76202520	T	C	0.104441296908532	0.918635809502712	0.0144434801631847	0.141391665864354
0	1	2551785	rs12117343	T	C	0.0480745018457316	0.624453834177105	0.0971921170172023	0.198534427752774
0	1	2551900	rs11590198	A	G	0.462775391367527	0.0758783608046963	-0.156850369737533	0.088360517907005
0	1	2553624	rs3890745	C	T	0.491734276049747	0.444193462167463	-0.0672417807798733	0.0878826880714146
0	1	2709164	rs4648356	A	C	0.502779741063996	0.770696874045191	-0.0255822047887092	0.0877715629141908
0	1	2745883	rs4609377	T	C	0.520501633326018	0.861723253531853	0.0153434763063972	0.0880892886792553
0	1	2747638	rs10909929	A	G	0.0680866628541399	0.0803042488026352	0.276498924115271	0.158096639821413
0	1	2749921	rs4648482	C	T	0.40269297259742	0.783228409735976	-0.0247888013778464	0.0901036388340909
0	1	2752265	rs7511879	G	A	0.483931322776317	0.874508452049342	-0.0138802662890021	0.087886248661478
0	1	2754512	rs6680471	T	C	0.462499523825537	0.825250355101076	0.0197421624576198	0.089413107361146
0	1	2789108	rs10910019	C	T	0.564152269577791	0.285027022888626	0.0964145878103829	0.0901833976647492
0	1	2792801	rs16823103	T	C	0.0795628160519601	0.715332347930989	0.0573557427895232	0.157266543914474
0	1	2797856	rs10797342	T	C	0.578423667725095	0.131545026609859	0.135804903369567	0.0900540851866889
0	1	2811814	rs1456465	A	G	0.274251242687215	0.0341482886716001	-0.219172007465959	0.103465194009442
0	1	2842319	rs2045332	A	G	0.523392613986382	0.520567050238905	0.0559529257370587	0.0870901209213537
0	1	2852707	rs10797368	T	C	0.237643283537958	0.0606109076696402	0.184032637797272	0.0980815212623833
0	1	2957600	rs12409277	C	T	0.371780413985041	0.26936672223734	0.0980524245617074	0.0887736194322199
0	1	3037613	rs876740	T	C	0.580258585807512	0.260097838150944	-0.0985754469851889	0.0875323707423142
0	1	3072692	rs731031	C	T	0.616517280300276	0.519537389006348	0.0580534822673652	0.0901369469440084
0	1	3083712	rs2651899	C	T	0.38787075232019	0.740252573128054	-0.0299011361381121	0.0901943655111429
0	1	3096355	rs868718	A	G	0.2830656674954	0.977409055958413	-0.00274584602917342	0.0969669698230931
0	1	3105276	rs2817138	G	T	0.667569187411319	0.403850426961619	-0.0763387595724387	0.0914494774966287
0	1	3106397	rs2651916	T	C	0.858243018271459	0.0343008752982343	-0.246116395575623	0.116283694041772
0	1	3133307	rs16823514	G	T	0.186232398457314	0.429129724290013	-0.0918315810641466	0.116142278793899
0	1	3137199	rs2817147	C	T	0.484212061344234	0.0745125000815788	-0.156198151563905	0.0875818437093574
0	1	3146497	rs10157420	C	T	0.203003146965273	0.135389067562754	-0.171701318081598	0.114990071531664
0	1	3157614	rs905138	T	G	0.198067020374462	0.346858462489324	0.101371023131843	0.107761231242606
0	1	3168280	rs10797386	G	A	0.826924329371623	0.505368999150614	0.0786952715720265	0.118149383159031
0	1	3178111	rs3002686	A	C	0.184704945436273	0.412394846668834	-0.0953194612572477	0.116287703894392
0	1	3209767	rs2500294	T	C	0.572025056565046	0.634666150843019	-0.0420772884451631	0.0885521624298872
0	1	3217151	rs2455137	T	C	0.323460139879259	0.587478175875773	-0.051231724927675	0.0944373876544702
0	1	3217525	rs12036358	T	C	0.265210062233435	0.777330635634894	0.0279876722944961	0.0989665290993425
0	1	3232378	rs2483264	G	A	0.638712767834245	0.509487868028495	0.0605299970058866	0.0917628166189795
0	1	3235556	rs12043519	T	C	0.252832729218973	0.903545658367037	-0.0123762742152407	0.102128340609142
0	1	3250423	rs1889121	G	A	0.390995546381276	0.299755833587885	-0.0936989372256919	0.0903595084826374
0	1	3252104	rs2483278	T	C	0.879657286895048	0.762567410992978	0.041684929170028	0.137978830996296
0	1	3254100	rs16824328	G	C	0.095251051250076	0.538985173209878	-0.0950076998897143	0.15464793430617
0	1	3255539	rs2483280	A	G	0.296056529957742	0.765630239256674	-0.0286061178140017	0.0959629152145822
0	1	3257059	rs2255212	A	G	0.29637787731407	0.900449407775091	-0.0119459557822373	0.0954960980722074
0	1	3259113	rs882430	A	G	0.0887082197870161	0.64265873676021	-0.0739579911033438	0.159397492260236
0	1	3285628	rs6424073	A	G	0.570349778083371	0.467861253458071	-0.0639823925296516	0.0881344693989382
0	1	3300807	rs868688	T	C	0.502085824969658	0.951827687399295	0.00528657026747976	0.0875089501060585
0	1	3312914	rs871822	G	T	0.578033261033493	0.370542376334972	-0.079599760550141	0.0888928033950091
0	1	3325037	rs2483225	C	T	0.381669098273169	0.910017041771567	0.0102961978219009	0.0911030527681822
0	1	3352872	rs2236518	C	A	0.492492282712639	0.581127348531223	-0.0481260691779863	0.0872261883040912
0	1	3353949	rs2493264	G	A	0.821179223806628	0.95895530280747	-0.00583095518004208	0.113300292236657
0	1	3362256	rs867814	T	C	0.63735307274061	0.64703505772693	0.0419845406511155	0.0916923241596128
0	1	3375181	rs947352	T	C	0.179980442204003	0.795933179584436	-0.0295747242997138	0.114358615647964
0	1	3424388	rs947345	A	G	0.0655028616487461	0.596100469027889	-0.0984460490259636	0.185741468788103
0	1	3441382	rs1896	T	C	0.114895672079205	0.414671706358492	0.107039012961387	0.131223495730699
0	1	3543951	rs16823922	A	G	0.176148103531118	0.141835910607326	-0.178406688991839	0.121448663457748
0	1	3545612	rs1128474	G	A	0.322292483866121	0.334417125017371	0.0893001185795304	0.0925145399633869
0	1	3586700	rs6657895	A	G	0.408446906240552	0.831928962764955	0.0189428183319771	0.0892568151974044
0	1	3601490	rs3753205	C	G	0.241104650713563	0.0159645554005651	0.234998187865001	0.0975207555044
0	1	3601798	rs3765715	T	A	0.240680969124272	0.014798698864452	0.237959366626872	0.0976336403498891
0	1	3601940	rs3765716	A	G	0.241101653438299	0.0157860805064681	0.235498863943045	0.0975625614685786
0	1	3602555	rs3765717	A	G	0.241671356773766	0.0162665098563169	0.23541494713669	0.0979719816689081
0	1	3603036	rs12033056	C	T	0.249407129573672	0.0149642298517255	0.236141712924401	0.0970481186783426
0	1	3651126	rs1181868	T	G	0.34748280076375	0.48448388536937	-0.0646801231646708	0.0925179319109004
0	1	3659742	rs2298223	T	C	0.113216225054817	0.566273905032126	0.0773195093728792	0.134809202500386
0	1	3665867	rs12120656	T	G	0.21015055947532	0.55051944853442	0.0632743660378388	0.105990421838575
0	1	3671791	rs1181888	G	A	0.0931120785719509	0.67925617267579	0.0609976510933415	0.147523200096311
0	1	3679477	rs6699377	T	G	0.113413867131266	0.584648170527417	0.0740848174596526	0.135535588466399
0	1	3680729	rs1181877	T	C	0.153727068432406	0.238253954913474	0.137318864231842	0.116434846600907
0	1	3682070	rs1181874	A	C	0.597549531157116	0.404958273230609	-0.0739476365135197	0.0887941315590238
0	1	3730435	rs6695834	C	T	0.453329302709511	0.340276634363307	-0.0842313459357136	0.0883281093733807
0	1	3740426	rs79797528	C	T	0.118440991610393	0.472495733988613	0.0938463413452975	0.130628024163777
0	1	3743319	rs6663840	A	G	0.453160617054133	0.348916169389238	-0.0827231530446744	0.0883139904355424
0	1	3745193	rs6659702	C	T	0.170845400924956	0.365772490342865	0.102102115531845	0.112892309978026
0	1	3745721	rs2275833	T	C	0.118476561292914	0.471751747521675	0.0940420545255061	0.130680799294678
0	1	3745787	rs2275832	C	T	0.572042737807037	0.700032483026765	-0.0341827978768244	0.0887227417199778
0	1	3745924	rs2275831	A	G	0.401125117232401	0.339336488366653	-0.0861833673413639	0.0901993032931552
0	1	3746484	rs2275829	C	T	0.148519399686012	0.87250659946204	0.0194981000541695	0.121502113174651
0	1	3796948	rs4074709	T	G	0.152618010423399	0.185285074311077	-0.170510056380086	0.128720195498422
0	1	3800242	rs3205087	G	A	0.426692368008364	0.631371054590248	0.0422053864880571	0.0879649120971817
0	1	3801828	rs10909818	A	G	0.303020057303213	0.029212383511059	-0.216646891549039	0.0993515747312228
0	1	3803755	rs7367066	C	T	0.672101504428201	0.403645448659054	-0.076892775724812	0.0920730042956921
0	1	3806358	rs10909819	C	T	0.301395780485721	0.737221054011611	-0.0321283289061292	0.0957523545835704
0	1	3809423	rs11807227	A	G	0.300971828398632	0.748474602844699	-0.0307129480572685	0.0957829930189755
0	1	3814660	rs10909823	G	A	0.113718736633574	0.350917361464384	-0.134717776601886	0.144421239539624
0	1	3818871	rs10797356	A	G	0.371778977877409	0.405803295483617	-0.07607729267189	0.0915158790096364
0	1	3821782	rs11589102	A	G	0.109131269845433	0.988243566540393	0.00209520472223342	0.142192018739717
0	1	3995644	rs80309618	T	C	0.0971999027303406	0.143440258979435	-0.237879545245717	0.16258607649762
0	1	3996075	rs34770924	T	C	0.0792912829384588	0.192968778989681	-0.234701383348759	0.180283419259497
0	1	4000957	rs61156287	A	C	0.247153216646992	0.750095730916349	0.0324332147782467	0.101826929458689
0	1	4002954	rs72640991	T	C	0.0810674071457946	0.141252929363673	-0.268263116152061	0.182350349762768
0	1	4002958	rs10915568	A	G	0.194237190654874	0.369360866718244	-0.101915149014829	0.113532826678806
0	1	4003276	rs75558957	A	G	0.0612169269637685	0.182323426913951	-0.276804836019132	0.207556629492498
0	1	4004250	rs11583257	T	C	0.272460707008916	0.337468104872517	-0.0961782359706208	0.100271317270263
0	1	4006060	rs7548668	C	T	0.353642421712412	0.277338449133722	-0.100769845418823	0.0927627740909439
0	1	4009694	rs4654479	A	G	0.115001105745849	0.0989008174236629	-0.24837547139065	0.150511800828388
0	1	4010743	rs4654482	G	A	0.575934131771108	0.557936591379308	-0.0517619808965687	0.0883447270840296
0	1	4013749	rs12096512	C	T	0.130483065251862	0.924223115748614	0.0124423096791385	0.130812690544814
0	1	4013997	rs10915431	T	C	0.130769003404519	0.707531192289287	0.0485744493169508	0.129471848862385
0	1	4018038	rs115402422	G	A	0.0718566298149281	0.471226418163739	-0.128621818333671	0.178521154953049
0	1	4026068	rs12031275	A	G	0.568427005394119	0.0732511335899181	0.1614143676268	0.0901120528589053
0	1	4028924	rs10915490	C	G	0.134882079851439	0.531141992313125	-0.0824810988868941	0.131703464536494
0	1	4038065	rs78738452	A	G	0.136528226334297	0.708152737684401	-0.0483200405799066	0.129081254594732
0	1	4039145	rs4654428	C	A	0.853456089501024	0.664308606352613	0.0543799081843494	0.125307345313559
0	1	4039440	rs12758410	T	C	0.544267486560699	0.0438198090035017	0.180021341886755	0.0893047008580051
0	1	4039988	rs72644272	A	G	0.307886329164492	0.0732003454403792	-0.176092830982781	0.0982891513226165
0	1	4053435	rs12038964	C	T	0.337498892344711	0.104753703208712	-0.154144798623922	0.0950201992536125
0	1	4061608	rs12045781	A	G	0.288839698568983	0.100213753075141	-0.164906045118867	0.100318904715823
0	1	4066781	rs4128222	A	C	0.0872239930943724	0.175141049662918	0.19454481980552	0.143483558314011
0	1	4068052	rs6675979	A	G	0.267247442354372	0.69128071652369	-0.0391264280761282	0.0985260403667133
0	1	4069148	rs12027284	T	C	0.180129018265448	0.185280170410237	-0.157988079177171	0.119265866117921
0	1	4071399	rs6680847	G	A	0.467536852307263	0.130869968230073	-0.133576170046814	0.0884212135445563
0	1	4078090	rs4654604	C	T	0.383246262242669	0.022601470063387	-0.211851080325185	0.0929128673182956
0	1	4080780	rs4440829	A	G	0.248922999697521	0.507110751541233	-0.068338899326898	0.103021928292349
0	1	4082367	rs10799261	C	T	0.465714063226406	0.206946958093651	-0.111912777965827	0.0886785478576789
0	1	4085504	rs4233266	G	A	0.214650110361887	0.379362815038728	-0.0957222924734694	0.108890293739629
0	1	4085543	rs12026862	C	T	0.201273547531108	0.212807709801142	-0.141237747294802	0.11336366074073
0	1	4085582	rs12026892	C	T	0.201405614938836	0.210122270867073	-0.142033870960929	0.113334304680565
0	1	4092146	rs58051771	C	T	0.209279618592673	0.164253980812612	-0.156010204940531	0.11216446156001
0	1	4092538	rs12028583	C	T	0.202550582981124	0.188117927111989	-0.149134099736345	0.113309387101905
0	1	4092563	rs4328052	C	T	0.208799145115496	0.189009519191747	-0.147274078016092	0.112122126097455
0	1	4104757	rs12036953	G	A	0.309900183782793	0.134239870212807	-0.146104675485721	0.0975598791408376
0	1	4111741	rs4553153	T	C	0.528903157131232	0.189758258529549	-0.114808060995424	0.0875532185275002
0	1	4112750	rs74827518	T	C	0.115094624173827	0.628721160344127	-0.0682315835916908	0.141112073345742
0	1	4121696	rs7520322	A	C	0.468096173889509	0.640418886623204	-0.0412208469918564	0.0882459465829807
0	1	4124260	rs6672716	T	C	0.298710048776644	0.528602264318036	0.0601462044114152	0.0954487865922487
0	1	4132018	rs9628649	T	C	0.354982766992671	0.412805850651471	0.0741110658956406	0.0904934661403148
0	1	4136869	rs117282266	T	C	0.0876832484586143	0.941282828975061	0.0113469133162902	0.154049435307817
0	1	4145615	rs10915421	C	T	0.525680423573132	0.262935178521382	-0.0992684824968273	0.0886736990242439
0	1	4152206	rs4654410	T	C	0.807983629154004	0.229444634921575	-0.130087219315433	0.108244489505588
0	1	4155841	rs56329102	G	A	0.285909766536194	0.418718769177565	0.0768308756852754	0.0950117493059797
0	1	4156118	rs16840731	G	C	0.286347238106406	0.397128777491401	0.0804665172654961	0.0950286917671853
0	1	4160903	rs76952475	T	C	0.165481624805502	0.723036484226378	0.0416210255555274	0.11743964495447
0	1	4162248	rs76163269	C	T	0.0756566342122183	0.211685297971446	-0.230538578881417	0.184586697438949
0	1	4162415	rs12130437	G	A	0.28692862470372	0.494727846547777	0.0658802316445527	0.0964841971273115
0	1	4166004	rs10399650	C	A	0.565061710276486	0.615979856687246	0.0443197307529471	0.0883644662636436
0	1	4168653	rs10799201	C	T	0.120917112853942	0.550524975184332	0.0792215125887123	0.132705208973469
0	1	4169553	rs12080309	C	T	0.288778564745726	0.467121794457344	0.0697925350309521	0.0959782867717431
0	1	4170178	rs12032575	A	G	0.0781569462550074	0.621001308189037	0.0782101883193711	0.158181975810978
0	1	4171343	rs6702575	C	T	0.563356041151901	0.745041312569141	0.0286416852700084	0.0880782157818546
0	1	4171786	rs10492944	T	C	0.0772538570202952	0.23223149679375	-0.222707538018091	0.1864238115195
0	1	4174116	rs10915434	C	T	0.286457306394025	0.452388806380372	0.0722887776360539	0.0962005256331076
0	1	4183006	rs10915437	G	A	0.259735820413949	0.249733958346834	-0.118261175057036	0.102746833472136
0	1	4183258	rs10915438	A	G	0.197640746783563	0.116356291570508	-0.183200136662334	0.116669193188075
0	1	4187821	rs57905980	A	G	0.102847304802259	0.849367833108172	0.0270566700096945	0.142459694688122
0	1	4187952	rs4654487	C	T	0.508227522412489	0.207307518837202	-0.110156305489842	0.0873560534689537
0	1	4190685	rs4282783	G	T	0.58399273444754	0.312406752623181	-0.0894307387387331	0.088529086296698
0	1	4192707	rs10915442	G	A	0.603256097479782	0.556743490222472	-0.0529971587522066	0.0901794744507044
0	1	4192854	rs80160005	A	G	0.105933470941211	0.73285183634436	0.048140874792822	0.141037268810422
0	1	4197256	rs6663939	T	C	0.429212399860676	0.301958652234109	-0.091261578214826	0.0884110093157518
0	1	4197418	rs4408122	T	C	0.526478002918721	0.408567261526497	-0.0723065007769132	0.0874939057960149
0	1	4197642	rs10915445	A	G	0.428430358224437	0.23582878785419	-0.105172113881788	0.0887171054279581
0	1	4201815	rs4654492	T	C	0.352544795601996	0.454359195302569	-0.0695843907950686	0.093006446576455
0	1	4203563	rs12096127	T	C	0.784925436699228	0.768489185558233	-0.0312639832288783	0.106213027844097
0	1	4207343	rs6680278	T	C	0.260528650504051	0.221813769525478	0.119420283997643	0.0977477210738725
0	1	4210455	rs9426473	A	G	0.172560225975584	0.214343889153624	0.139105847595592	0.112027721224212
0	1	4227248	rs16840872	T	C	0.247758569360814	0.709885450491265	-0.038616521363617	0.103805080121767
0	1	4230463	rs10915459	C	T	0.0982851626617058	0.0477538014624191	-0.338538809869891	0.17101782299741
0	1	4236982	rs4233262	T	C	0.761469721028969	0.596486441525072	-0.0540547483137078	0.102094127152536
0	1	4239028	rs4654418	A	G	0.348851696066307	0.831952163049751	0.0195337214163355	0.0920539955724647
0	1	4251398	rs35392680	A	C	0.326418927535516	0.678443502386604	-0.0387231318000553	0.0934014677958427
0	1	4263677	rs6687268	T	C	0.291785629975607	0.32117527802049	0.0943139258467349	0.0950701511494323
0	1	4267089	rs16840901	C	T	0.312169710517137	0.824299026347544	-0.0209043741238604	0.0941557529559897
0	1	4267889	rs10915471	G	T	0.410758173976715	0.474114939186917	-0.0646103972993778	0.0902632159543339
0	1	4269638	rs6426404;rs567086010	A	G	0.588721474600983	0.561866750174949	0.0524270558375635	0.0903804143016622
0	1	4271526	rs12022636	A	C	0.344473942732099	0.558906896697118	-0.0545478585876935	0.093329410650502
0	1	4281160	rs10799216	A	G	0.574943537084366	0.255227223008805	0.101240220004531	0.0889832716512911
0	1	4284659	rs903540	C	T	0.709372150669902	0.219166078244445	-0.115324577542246	0.0938553073519457
0	1	4284919	rs7528938	T	C	0.472626864210626	0.0870098730328745	0.149604222487008	0.0874169937331017
0	1	4288803	rs10915480	G	A	0.405490814818214	0.755440113435283	-0.027917125450979	0.0896289988913335
0	1	4291842	rs7541544	C	T	0.427097051153542	0.253646666416795	-0.102573584942258	0.0898557083431024
0	1	4291953	rs7534461	G	C	0.343222831213548	0.537386933017467	-0.0573151758604515	0.0929280687800348
0	1	4292038	rs7534558	T	C	0.341871443397214	0.580750759001508	-0.0513943055580808	0.0930570027059903
0	1	4312205	rs1908490	T	C	0.213744467570439	0.709657325100418	-0.0402020527124868	0.10797820852353
0	1	4312527	rs16841005	A	G	0.108139628164996	0.454187762586607	-0.110569928049778	0.147731552454445
0	1	4315204	rs966321	T	G	0.323050392782211	0.405329944994477	-0.0785220695744612	0.094361613110127
0	1	4316544	rs16841037	A	C	0.089751831948348	0.788354805866856	-0.0420648301659006	0.156696616132311
0	1	4325589	rs9286982	C	A	0.591917434578824	0.190307757489694	0.117779240263745	0.0899305241715026
0	1	4330287	rs6677984	G	A	0.248771260281159	0.658110038765476	-0.0451035722512884	0.101923439772759
0	1	4341843	rs1390136	T	C	0.372925153389806	0.0729134163465076	0.159338464919153	0.0888485153818142
0	1	4353287	rs16838562	G	A	0.122783089770355	0.722266293932225	-0.0484635292138077	0.136351219038978
0	1	4355593	rs2029490	G	A	0.584764583904273	0.184350997428822	0.118941471573427	0.0895996587857625
0	1	4358008	rs58506471	A	G	0.18763174846641	0.267950603027432	0.11911152067814	0.107521320444438
0	1	4358349	rs35559925	T	C	0.0837305941178786	0.317044253305271	0.15235599926732	0.152272199199637
0	1	4364472	rs1106307	G	A	0.806502838415829	0.991256999652502	-0.00121465357757312	0.110846837774921
0	1	4365471	rs351625	T	G	0.235464476140919	0.0266907058885526	0.218912153421943	0.0987865545439504
0	1	4367980	rs2934983	A	G	0.628625338441369	0.907597021358501	-0.0105386013607161	0.0907951788175337
0	1	4368942	rs351618	C	T	0.79974891095586	0.945781437378744	0.00751074303003946	0.110443540403912
0	1	4368951	rs351617	T	C	0.672425474244238	0.853006649883321	0.0172821853890918	0.0932742630610313
0	1	4370074	rs1495239	T	C	0.427246501219195	0.214770768833957	0.109857549431084	0.0885552752217044
0	1	4370489	rs12073612	A	G	0.0837004830917874	0.402777909278924	0.127492429915365	0.152380725806633
0	1	4371863	rs351614	T	C	0.208659369498411	0.451677633299506	-0.0829802377510202	0.110254997531753
0	1	4372470	rs716214	G	A	0.151939747222831	0.84553040392347	-0.024007618079266	0.123226944735669
0	1	4379095	rs59704180	A	G	0.0799138155528172	0.360548565011534	0.140896118519447	0.154099299747021
0	1	4379687	rs12408012	G	A	0.547683839825673	0.132881350915955	0.133369762484241	0.0887453895324681
0	1	4380344	rs2411741	A	C	0.899370828564408	0.565174192833277	0.0875403727567111	0.152198292283334
0	1	4381016	rs2130618	C	G	0.138890919602914	0.721329162562673	-0.0460082083886986	0.128989083814522
0	1	4382979	rs13375925	T	C	0.168914650008761	0.723049811111685	0.0408251543691372	0.115199762333226
0	1	4384296	rs351607	G	A	0.166596251009121	0.783286330386984	0.0320631349782293	0.116576715617197
0	1	4384773	rs351608	G	T	0.165384354110181	0.735801259290156	0.0394131706461727	0.116807888591557
0	1	4390211	rs501284	T	C	0.472984714977803	0.0208945653660631	0.201022542585789	0.0870271079124454
0	1	4390289	rs625079	C	T	0.530535941450218	0.285181173630815	0.0937462031308019	0.0877155341712755
0	1	4391391	rs76664831	G	A	0.123732657417289	0.611695077520319	0.0668390871371349	0.131662335889943
0	1	4395812	rs579387	C	A	0.332083458253443	0.132868768481496	0.135942605668374	0.0904544453384402
0	1	4397736	rs588224	G	A	0.330990704454891	0.120135936337308	0.140666212076479	0.0905069589343872
0	1	4400529	rs1108770	G	C	0.454935930328943	0.0748495292055584	0.155570900570414	0.0873314162883327
0	1	4400887	rs12046047	C	A	0.257172992009153	0.306825876119806	0.0994106814747518	0.0972797702379099
0	1	4401563	rs488256	A	G	0.198159175139934	0.267169631492981	0.118690345569335	0.106966383385918
0	1	4401778	rs903539	T	C	0.256911606313835	0.299658296434204	0.100941033099399	0.0973238521743969
0	1	4403047	rs601798	G	A	0.197916102742716	0.24506478387926	0.124398468421796	0.107016772742356
0	1	4414716	rs596133	A	C	0.45737175438395	0.140699926770015	0.129340479902109	0.0877962229511193
0	1	4417946	rs1531329	C	T	0.356533518932857	0.13998411814977	0.133007821243672	0.0901228482833868
0	1	4418164	rs1531328	A	G	0.352043187738365	0.140039288473548	0.132850122015561	0.0900285269351734
0	1	4423030	rs79426491	T	C	0.163267646942335	0.0747034246559317	0.198159920808648	0.111183323122851
0	1	4424115	rs16838812	G	A	0.213744722957433	0.303362542115578	-0.113810387961379	0.11057611426954
0	1	4425847	rs12405082	G	A	0.213188617187252	0.317002155971072	-0.110615048329856	0.110544590426251
0	1	4425876	rs12404603	T	C	0.122376960110986	0.551397635764157	-0.081809430652025	0.137340856271053
0	1	4427083	rs12023786	A	G	0.0964545308450816	0.618672324421199	-0.0755204653886344	0.151728903686866
0	1	4431264	rs572439	C	A	0.658504178394408	0.0817063440347791	0.165356639539545	0.0949850513526483
0	1	4431571	rs12028738	A	G	0.2603914030907	0.135643917110185	0.143041288844463	0.0958586401051479
0	1	4431704	rs12031615	T	C	0.369389730200174	0.0265854676382738	0.197404621992743	0.089019206006838
0	1	4435641	rs74728654	A	G	0.162475469187297	0.0371974851920289	0.231185650635465	0.110955447152053
0	1	4440749	rs589870	T	C	0.0806660368548199	0.416493862429511	0.125249185284384	0.154149229994645
0	1	4444706	rs349413	A	C	0.787429064756237	0.414776504129242	0.0898606900509524	0.110188632301768
0	1	4445873	rs72632733	T	C	0.108605403492528	0.165254060472398	0.183496016355543	0.132238342371888
0	1	4448702	rs747778	T	C	0.298432827399424	0.0101693990499418	-0.25906550257846	0.100803092976998
0	1	4448818	rs747776	C	T	0.569934111825337	0.92845630628696	-0.00795617079638383	0.0886113974442878
0	1	4449129	rs1109046	C	T	0.567336691633049	0.85299020346937	-0.0165205917159763	0.089153750315207
0	1	4449883	rs12041175	C	T	0.460268426461014	0.420698333808657	-0.0712338806466487	0.0884661816438278
0	1	4451081	rs12042157	C	T	0.461472428007077	0.345473529838554	-0.0832649635807031	0.0882599935833229
0	1	4455415	rs349415	C	G	0.189290287543359	0.098261240683509	0.176022766418824	0.10646481246892
0	1	4458068	rs349417	C	T	0.650733894860801	0.74210798520781	0.0302749181745787	0.0920033788632647
0	1	4459317	rs78531899	A	C	0.107903017717853	0.193877203468226	0.172748899402538	0.132966161100703
0	1	4459689	rs6679220	C	T	0.135716618846694	0.660073767411541	0.0551856008764662	0.12547562608838
0	1	4460965	rs56081339	A	G	0.1356171678329	0.745687856586994	0.0409085211435874	0.126132218267374
0	1	4462460	rs349400	G	T	0.652050808337856	0.768590268642339	0.027115868496564	0.0921620731417324
0	1	4463585	rs349401	G	T	0.543435299287668	0.626737417269538	-0.0425875068810538	0.0875702225380031
0	1	4464125	rs12144027	T	C	0.107894815766884	0.232230322508841	0.159878537693763	0.133830635859642
0	1	4466908	rs577114	C	T	0.0799802464894576	0.367519750043332	0.139256561093408	0.154535660631879
0	1	4469868	rs733308	G	T	0.126259138579635	0.383942654347911	0.110548114316658	0.12697123106199
0	1	4471733	rs505933	G	A	0.775970192318673	0.291936473360866	0.114255524073535	0.108413856993808
0	1	4472448	rs4654533	G	C	0.587439587630095	0.860334440053957	-0.0156309561629362	0.0888382705555922
0	1	4475184	rs349405	C	A	0.776318640567807	0.299569245035741	0.112537396957368	0.108484673236923
0	1	4477911	rs349409	T	C	0.775887746633653	0.262412656524891	0.122097734252372	0.108947073863804
0	1	4488779	rs12029910	G	A	0.451627407228835	0.747666860530863	-0.0284323826258708	0.0883769118217467
0	1	4488831	rs6667927	T	C	0.185721870946064	0.960524946359875	0.0055507739623267	0.112148530154982
0	1	4489398	rs6678792	C	T	0.267494826992499	0.558392935484261	0.0573355398454382	0.097970916469772
0	1	4489529	rs10915533	A	G	0.186658865865692	0.915014047471964	0.011922633712565	0.111722700529322
0	1	4496329	rs1762813	T	C	0.893527403274365	0.813170821161706	0.0340330599491698	0.144001970473283
0	1	4497217	rs1674879	T	C	0.137623976328874	0.402262321864679	-0.110445909064357	0.131861909429018
0	1	4502705	rs780575	T	G	0.217746559978971	0.775980528920449	-0.0302853047500499	0.106428181014366
0	1	4504332	rs780584	A	G	0.250181579313436	0.679578208066947	0.041196340631889	0.0997396455827134
0	1	4504927	rs780586	T	C	0.12315247512983	0.405805837703879	-0.116151997519583	0.139723816868904
0	1	4507763	rs780594	C	T	0.848989993493544	0.632450291076338	-0.0574090262223802	0.120032028455025
0	1	4509379	rs2054270	A	C	0.627914167463065	0.941345822778371	0.00664986466266765	0.090377890335123
0	1	4510840	rs705685	T	C	0.170269058082001	0.769461938861538	-0.0344031874231186	0.117385461517439
0	1	4519912	rs608210	G	A	0.75309099756438	0.0379989967527621	-0.203198810072028	0.09793348271308
0	1	4525604	rs4654545	C	T	0.779649580289448	0.0418047570459612	-0.207539851741459	0.101962210741074
0	1	4534661	rs11812066	T	A	0.131838235294118	0.0440298398374903	0.242194229838573	0.120266875060716
0	1	4541444	rs16839089	A	G	0.117452926314376	0.500376276826029	0.0896292960814194	0.133001314349111
0	1	4549380	rs705690	A	G	0.574259380958298	0.0976846640315645	0.148429867814157	0.0896216318964174
0	1	4549402	rs780606	G	A	0.47286616239519	0.210854337860974	0.109986948192252	0.0879037865415854
0	1	4552802	rs1878052	A	G	0.463030552903394	0.105660422083921	0.140687003000987	0.0869506336336019
0	1	4558792	rs10915548	A	G	0.496837564852643	0.182939555874276	0.115570640155859	0.0867804780839511
0	1	4558933	rs609506	C	T	0.864134890558151	0.89890182103268	-0.0162296015540015	0.127743111629939
0	1	4566065	rs4654440	G	A	0.867295824100156	0.81795501595953	-0.0296113511052658	0.128646566201344
0	1	4572023	rs10915549	A	G	0.51506934516252	0.354548683625526	0.0808998644550991	0.0873835119809609
0	1	4573989	rs1710421	T	C	0.88630524412576	0.376528189486453	-0.117456920979787	0.132823046434455
0	1	4581585	rs608203	C	T	0.344008086690511	0.084650722340241	-0.162759379675034	0.0943906642110164
0	1	4582199	rs10489135	C	T	0.306874927485787	0.089618562363559	-0.16570317650226	0.0976209995424098
0	1	4583973	rs76210017	G	A	0.162600349429182	0.463665997891238	0.0842549706011153	0.114973051397407
0	1	4587969	rs241237	T	C	0.34515721200225	0.108030850118709	-0.151209237849976	0.0940878344153447
0	1	4594603	rs537398	C	T	0.46811360249494	0.844736586613749	-0.0170443729435661	0.0870328063700563
0	1	4596288	rs10915554	A	G	0.452208431330711	0.457192559689701	-0.0648208766686431	0.0871860483720686
0	1	4596534	rs12084169	T	C	0.434657258273593	0.591158075670659	-0.0470512024042104	0.087592758787099
0	1	4600491	rs543653	G	T	0.435348094547278	0.569300656010093	-0.049847441337253	0.087592758787099
0	1	4606292	rs80089004	G	A	0.195436773880318	0.706031935871944	-0.0419178983616161	0.111131862633671
0	1	4608204	rs241220	A	G	0.351319849883685	0.46277390191649	-0.0668789647493155	0.0910801554587421
0	1	4610733	rs16839272	C	A	0.096439208862595	0.893034298927834	-0.0199685477523814	0.148502863628035
0	1	4611241	rs241248	A	G	0.0963970793945716	0.903705503917167	-0.017986366146445	0.148670098458809
0	1	4612752	rs12117466	T	C	0.331119487274711	0.711919805914299	-0.0344396423257362	0.0932618588722678
0	1	4614822	rs241257	T	C	0.150511778845111	0.86821570203104	0.0201154460245934	0.121231907645292
0	1	4616102	rs241261	C	T	0.455519420715228	0.879287472857419	0.0132545613630268	0.0872742499647867
0	1	4618251	rs6685798	A	G	0.124842997272041	0.496384864013449	0.087964190245753	0.129323179353084
0	1	4619038	rs241264	T	C	0.419703680693736	0.686995365588883	0.0353694124412217	0.087779248913081
0	1	4619669	rs59595338	A	G	0.252818370585885	0.672570124794788	-0.0426023848549595	0.100804628973751
0	1	4621464	rs6698529	A	G	0.337075389696432	0.477095849182958	-0.0659807305221428	0.092802348399966
0	1	4627077	rs241273	C	A	0.126572656637727	0.895360027637993	0.0171523119931855	0.130411060260805
0	1	4629186	rs241277	C	A	0.148014220599013	0.855803840631824	0.0222134595910037	0.122241212547246
0	1	4630232	rs76191495	A	G	0.119367685179175	0.652576577433854	-0.0617422456603613	0.1371484068747
0	1	4632528	rs241211	G	A	0.314277197462086	0.375812427425544	-0.0849394355228185	0.0959075828663813
0	1	4632560	rs980092	G	A	0.528529805168444	0.320957563109858	0.0870105471486421	0.0876687611634673
0	1	4632828	rs171317	A	C	0.826870959949912	0.751980594724752	-0.0360412791459634	0.114044261466701
0	1	4633554	rs6673089	A	G	0.582036610692304	0.159069896852492	0.125953935811063	0.0894427949011352
0	1	4633607	rs241209	A	G	0.308130056287815	0.946412309294674	0.00630641172354095	0.0938275652819849
0	1	4635556	chr1:4635556.C.CC	CC	C	0.88989437549095	0.0215736194354706	0.367146321561834	0.159782213116155
0	1	4641742	rs241225	A	G	0.720467623229637	0.791145046595508	0.0259150015436349	0.0978574503621081
0	1	4642477	rs184781	T	C	0.766458977000615	0.900958600140744	-0.0127826351870744	0.102712615770379
0	1	4644085	rs588347	T	C	0.591091462855045	0.742266028881079	-0.0291540313113455	0.0886534128822231
0	1	4646572	rs4654446	T	C	0.298266155295459	0.497808944039672	-0.0660131130068262	0.0973729109799364
0	1	4647646	rs2674014	T	C	0.763706892515377	0.989018578486691	-0.00140565962491612	0.102128736384597
0	1	4649157	rs546397	G	A	0.290360576923077	0.937860185517345	0.00747747765428675	0.095914770641278
0	1	4658538	rs12567277	T	C	0.452470185045949	0.90018082378551	0.0110135650466319	0.0878044187468194
0	1	4665232	rs164781	A	G	0.354676046484705	0.632695284148227	0.0434079002689621	0.0908235409466275
0	1	4665269	rs241243	G	A	0.284726383857468	0.803184499305942	-0.024234718934745	0.0972391893491822
0	1	4666819	rs151716	G	A	0.359430660458909	0.62693333069435	0.044091507903425	0.0907143596355092
0	1	4677535	rs4403602	G	C	0.281065763702882	0.919967403902317	-0.00981825851687822	0.0977186363261387
0	1	4678123	rs7555011	C	T	0.700973991236314	0.0848723948447487	-0.160161545203984	0.0929502342857412
0	1	4679563	rs12145928	C	G	0.243958583779438	0.989290651858826	0.0013696653489702	0.102041880296705
0	1	4682273	rs6668199	C	T	0.474705290214148	0.867182646020122	-0.0148139508912357	0.0885799588569668
0	1	4685648	rs875808	A	G	0.283888827795474	0.766914378511739	-0.0289157740415011	0.097552176008767
0	1	4697300	rs2101195	T	C	0.656702121197333	0.499104640221826	0.0630916565555433	0.093344770567455
0	1	4698446	rs12122716	T	C	0.101385176982788	0.976629672244161	-0.004244573353948	0.144892928010205
0	1	4698677	rs76059212	A	G	0.0598419454649568	0.262395794193822	-0.227505510428518	0.20299462532203
0	1	4700731	rs61265167	A	G	0.254434589800443	0.985936452082751	-0.00177337782898906	0.100606015553962
0	1	4701258	rs10915575	C	T	0.278954447215918	0.849736424421267	0.0183912807453253	0.0970747983778656
0	1	4706317	rs12741248	A	G	0.513744758965191	0.933299192351138	-0.00737650583405134	0.0881359056702046
0	1	4706755	rs12125737	T	C	0.284900954490253	0.589598785132564	-0.0528907475388939	0.0980515912222905
0	1	4708162	rs4654454	C	T	0.404782519727018	0.268603428726409	-0.100355883655959	0.0907143596355092
0	1	4721793	rs12406838	A	G	0.288972182461293	0.847721292406945	-0.0184470046201039	0.0960647909321805
0	1	4722951	rs7517517	T	C	0.150239771737529	0.951162588508759	0.00747236789393294	0.122004041809484
0	1	4723818	rs12083131	A	G	0.150399118533983	0.955153300186486	0.00685852140055148	0.121958255791019
0	1	4727243	rs6663166	G	A	0.805966482178322	0.776347996533091	0.0317993489277773	0.111937452871954
0	1	4731677	rs10799255	G	A	0.394787364593005	0.94785709789185	0.00584739718215742	0.0894124453191639
0	1	4737531	rs16839450	T	C	0.256438799652968	0.804893211931194	-0.0249111474812901	0.1008469282458
0	1	4738058	rs2071990	T	C	0.277762572144146	0.986331681634527	0.00166626804123711	0.0972632096877483
0	1	4738355	rs2071991	G	A	0.322852605376985	0.512249068369671	0.0605270012747633	0.0923597359652186
0	1	4746636	rs10915587	T	C	0.569484649863506	0.70876061193484	-0.0329088873273013	0.0881044832431423
0	1	4763401	rs6681520	T	C	0.506341379432396	0.538644883873996	0.0533106511707062	0.0867032326373893
0	1	4773266	rs2071999	C	A	0.64553265671957	0.714030267769543	0.0340592826952499	0.0929441978060429
0	1	4776974	rs3753696	A	G	0.12936451748982	0.75181219922523	0.0404516629117285	0.127910098170183
0	1	4783142	rs12566272	A	G	0.151472478563237	0.941975673172473	-0.00888265804940792	0.122036446277386
0	1	4784556	rs3820252	T	C	0.155196402072532	0.884095224125747	-0.0172370784907788	0.118240515421536
0	1	4784884	rs3820253	A	G	0.531556272856495	0.790823149635167	0.0234455102724517	0.0883929492179215
0	1	4799200	rs3753702	T	C	0.0676033098184708	0.901620517669498	0.021836213270354	0.176647680589155
0	1	4803834	rs393976	A	G	0.0970740981915256	0.151481377005652	-0.233511440917145	0.162803053579719
0	1	4805106	rs414176	C	A	0.092614489143971	0.149586304965607	-0.239760003132347	0.16638512040571
0	1	4805434	rs371605	G	A	0.281338410615396	0.503168269386354	-0.0663666625749569	0.099126767135882
0	1	4806381	rs368808	G	A	0.141736635372344	0.210205945058789	-0.168052138807566	0.134119893576853
0	1	4806550	rs11586743	A	G	0.0788083132126954	0.778544112193575	-0.0481327872835179	0.171158997516482
0	1	4813115	rs380239	G	A	0.106386557953581	0.303299422879192	-0.155305824578026	0.150872633918565
0	1	4813141	chr1:4813141.C.T	T	C	0.106357766537472	0.305074109205321	-0.154663660578171	0.150801212129371
0	1	4819803	rs368420	C	T	0.221069557051286	0.379959409763686	-0.09580396778682	0.109119729871551
0	1	4826104	rs2802716	A	C	0.0681077576101882	0.167753294543182	-0.271346133453784	0.196704754063701
0	1	4826660	rs2743980	A	G	0.388043904590752	0.261237794474753	-0.102611357581889	0.0913342834045426
0	1	4828606	rs7518471	T	C	0.0880445352409257	0.133246103462597	-0.260242686893679	0.173330653477061
0	1	4833747	rs12029492	A	G	0.296132827735819	0.732591446907919	-0.0328754091022814	0.0962168507417239
0	1	4836121	rs394594	G	A	0.424574589818964	0.276962011658526	-0.0975162748391888	0.0896974170174011
0	1	4848808	rs12133924	G	A	0.122118446892869	0.546204981007815	-0.0832611021700167	0.137973638201198
0	1	4852747	rs7520826	G	A	0.106080466736916	0.96009187790859	-0.00721248148320381	0.144139256471279
0	1	4853688	rs932350	C	T	0.15453474982335	0.780562138328802	0.0336677922051102	0.120852182590826
0	1	4859488	rs17345273	A	G	0.0669024597509348	0.577028250864325	-0.102077142848944	0.183022258174157
0	1	4861767	rs11588395	T	C	0.0667257192299373	0.585695494594121	-0.0997486938499109	0.18299679836477
0	1	4871384	rs59103994	T	C	0.101571795390309	0.848015166700795	0.0277985047132206	0.145047123189893
0	1	4871671	rs1118009	G	A	0.259754786208902	0.401020759365009	-0.0857865201765035	0.102151180431275
0	1	4878871	rs1120120	T	C	0.707920376385198	0.775076071350178	0.0278943158466587	0.0976207867852555
0	1	4880480	rs10915616	T	C	0.134405552552249	0.279364458159658	-0.148205392683612	0.137005452442745
0	1	4885457	rs7516549	A	G	0.100395116879999	0.733615911488326	-0.0510154733551495	0.149904630567995
0	1	4889588	rs10915622	A	C	0.474820413220539	0.974282004657835	0.00281798824066483	0.0874111637346875
0	1	4889912	rs12028290	A	C	0.0685495680324366	0.553477343900815	-0.108476133076189	0.183064322365309
0	1	4897567	rs12118185	A	G	0.159489854986235	0.324296201382793	0.114753274466589	0.116421866835071
0	1	4898833	rs7522386	G	A	0.453364215453258	0.215913685505522	0.10974471472436	0.0886849486282623
0	1	4901142	rs12124406	G	C	0.266232929477332	0.110850900288749	-0.164492544541262	0.103170211616482
0	1	4906783	rs10915626	A	G	0.469673906553938	0.610215756096025	0.0448616301019444	0.0880044447866354
0	1	4911403	rs11803979	A	G	0.361352940651757	0.0753632597326216	0.160265087677365	0.0901253129244252
0	1	4913873	rs10915628	C	T	0.846660315247279	0.815754114116105	-0.0280120136634913	0.120218389648907
0	1	4916906	rs1535734	G	A	0.482268287470942	0.101259139258322	-0.144549974096004	0.0882058584370128
0	1	4927798	rs10915644	T	C	0.376569843922871	0.674999147414563	-0.0381236798846986	0.0909228713258937
0	1	4928868	rs12567053	T	C	0.108211625478594	0.0342008904336367	-0.341069718924797	0.161057039948791
0	1	4930181	rs1886112	C	T	0.470223449154009	0.251460737487063	-0.10182262106902	0.0887878080070907
0	1	4931354	rs11588518	G	A	0.631202675032434	0.731368098149045	-0.0312501075280252	0.0910269177917392
0	1	4932444	rs10915647	G	T	0.482981101251207	0.997895530338606	-0.00023142565432357	0.0877421736464284
0	1	4932655	rs12044914	A	C	0.149555104870591	0.552908399551305	-0.0744685355037685	0.125493058543344
0	1	4932777	rs12044980	G	C	0.1359844261434	0.431263706519684	-0.104015970333099	0.132162478294118
0	1	4938053	rs10753390	C	T	0.851938211402769	0.315984319233496	-0.118775463347568	0.118450416942259
0	1	4938987	rs12410393	C	A	0.0862199935445511	0.472305042762347	0.106968596270779	0.148829257594668
0	1	4940715	rs7539101	T	C	0.432853014982204	0.242913494429585	-0.103510714258341	0.0886422645186365
0	1	4941735	rs4654462	G	C	0.21137601517559	0.483428855162313	-0.0763877576570954	0.109001049199397
0	1	4951910	rs1544061	G	A	0.34137854548286	0.20576948853858	-0.118268129317238	0.0934715968026985
0	1	4953528	rs16839786	T	G	0.401828401291495	0.273806382901267	0.0977659592231261	0.0893379206017896
0	1	4955158	rs16839789	T	C	0.376876125027251	0.950819112375599	0.00559708682079194	0.0907466194060562
0	1	4955862	rs6426446	T	C	0.469531295424153	0.917479850732228	-0.00912879080895886	0.0881083075228776
0	1	4956070	rs6426447	C	T	0.825601728096852	0.0400830091217873	-0.222589420067159	0.108427219226722
0	1	4958102	rs4654620	C	T	0.907105875833234	0.896146859131486	0.0196399907885333	0.150463043421281
0	1	4959786	rs2031246	G	A	0.871839361337836	0.522747746285812	-0.0812602853230563	0.127144898477177
0	1	4963569	rs72634122	T	C	0.146110784269568	0.370012635147868	0.107113934205738	0.119486831891277
0	1	4965152	rs17345545	C	A	0.181929522312372	0.0958477869659946	0.180526179714743	0.108402924400516
0	1	4965631	rs4654468	C	T	0.37645987167716	0.457468694415061	-0.067279359887713	0.0905483414261601
0	1	4967739	rs7520488	C	G	0.367058261948454	0.637470624585055	0.042885772004509	0.0910065647051622
0	1	4968528	rs6678459	T	C	0.342040322590391	0.166172828209728	-0.12945454262905	0.0934955485680581
0	1	4970122	rs10915666	A	G	0.513744917451606	0.280256828322074	0.0945097077334914	0.0875298517777451
0	1	4970486	rs6675549	A	G	0.368552011334347	0.60439711992244	0.0470434990399862	0.0908022020611182
0	1	4971006	rs60530383	G	A	0.144175526211508	0.303164573261724	0.123895949100262	0.12032578822581
0	1	4982386	rs6698453	A	G	0.176537351447941	0.967682410433875	-0.00466518627799414	0.115146645037352
0	1	4984882	rs2093765	G	A	0.631395738072986	0.382846888275469	0.0799297083554667	0.0915928883913757
0	1	4986470	rs2411956	T	G	0.38304391588984	0.577786750165594	0.050236626558216	0.0902529233426284
0	1	4988031	rs61271613	A	G	0.169862453373534	0.699411147791566	0.044582526478656	0.115464230528291
0	1	4988262	rs11584727	A	G	0.451828700801115	0.274284936440424	0.0965276528514081	0.0882943803216225
0	1	4988881	rs6667349	G	A	0.169910502188887	0.864633213712081	0.0198579308921434	0.116482946054308
0	1	4995026	rs12049256	C	T	0.470398089881797	0.53716397014474	-0.0542728969310876	0.0879472647392763
0	1	4996185	rs10915683	G	A	0.470129819164361	0.605285964885734	-0.0455122139265479	0.0880630337584568
0	1	4996226	rs4654470	G	A	0.145510575144913	0.812514902476206	0.0295939424842484	0.124772665360423
0	1	4996275	rs12045266	T	G	0.329117884846539	0.539247763588181	-0.0576399876805788	0.0938837067904541
0	1	4996661	rs12037632	C	T	0.184564458834721	0.141196751972127	0.160856620528985	0.109325943754441
0	1	4997363	rs9426467	G	A	0.434114257194936	0.933678666509163	-0.00735878900535769	0.088428475053418
0	1	4998385	rs9426468	G	A	0.573649427532299	0.977511216477444	0.00249699954377076	0.0885798715356191
0	1	5003504	rs9286971	A	G	0.289773303038258	0.761120062802627	0.0290190917002187	0.0954543120673365
0	1	5005775	rs7534281	C	T	0.319892601509651	0.847241788804119	0.0179228717771875	0.0930387014090561
0	1	5011402	rs9426490	G	A	0.540365822756842	0.976002052903801	0.00264076664944562	0.0877870594224336
0	1	5012101	rs7544541	A	G	0.288384743444547	0.799773419940907	0.0242884728091744	0.095759498378189
0	1	5012301	rs10915298	A	G	0.243925211405511	0.865375115715924	-0.0175123189938838	0.103295621802866
0	1	5012697	rs12022487	T	G	0.209195126196693	0.874451420402188	-0.0170698547674829	0.108032388638434
0	1	5016062	rs76400676	T	G	0.0267235915938999	0.640349403293827	0.120614265530703	0.258158387428317
0	1	5018318	rs9426470	A	C	0.472817505782091	0.678743525789441	0.0363710562651018	0.0878149710845574
0	1	5021200	rs10799145	G	T	0.335413407562051	0.80053854947695	-0.0233850337213206	0.0925589433845101
0	1	5023321	rs12754637	A	G	0.394511567572621	0.574459749247791	0.0499718554144768	0.0889977731954815
0	1	5023430	rs6702660	G	A	0.729256754507435	0.919119806718472	0.0100452501678431	0.0989265410311966
0	1	5023599	rs12741441	T	A	0.347946090467248	0.385234586761252	0.0783832819413883	0.0902729682613468
0	1	5031379	rs10799149	A	G	0.38334586173486	0.212195231154509	-0.113057992668892	0.0906238848506589
0	1	5031561	rs7518523	G	A	0.143158683761017	0.365391679149787	-0.118121207071375	0.130500606907501
0	1	5036174	rs6689050	C	G	0.353177814618419	0.529096300055017	-0.0581640686234201	0.0924139672078299
0	1	5036549	rs11581023	A	G	0.103953898977006	0.42938314314106	-0.118797339658472	0.150329250734534
0	1	5036622	rs12122541	G	A	0.0391275966338155	0.274996179320485	-0.278877429060361	0.255469041843523
0	1	5037812	rs6666330	G	A	0.352041252704011	0.886377352353943	-0.0130850430419889	0.0915744793950212
0	1	5038051	rs12739724	A	G	0.0884313273204015	0.741609275444861	-0.0520621127337355	0.157896516745383
0	1	5038624	rs12564764	A	G	0.3677626843033	0.621317891206488	-0.0452213854612827	0.0915443392052131
0	1	5045030	rs1106586	A	G	0.80100388263498	0.392647834138242	-0.0914276369827503	0.106954754498819
0	1	5047010	rs79254893	T	C	0.0782521856820011	0.879867899160793	-0.0251813436801788	0.166613054140127
0	1	5047163	rs7365286	T	C	0.155802988930227	0.366742648650524	0.106171846671452	0.117629987163477
0	1	5048109	rs716671	T	G	0.354652159595372	0.429457187438239	-0.0734317644305503	0.0929373820793265
0	1	5051232	rs12725971	G	A	0.35673184287935	0.602238982238292	-0.0481291765160926	0.0923459417854869
0	1	5051710	rs6683624	T	C	0.443377702937199	0.942125865296922	0.00636729361553519	0.0877059526922779
0	1	5068245	rs10799151	G	A	0.360015120077611	0.944184717987744	-0.00644910627393262	0.0921153061837587
0	1	5070407	rs10915312	G	A	0.171651386714598	0.55702480984366	-0.0704051760973361	0.119886268356903
0	1	5073092	rs9286975	A	G	0.626403027064085	0.750782777236936	-0.0285763568753719	0.0899738447400472
0	1	5077552	rs12047764	C	T	0.143916332134432	0.813677005467621	-0.0300446972255596	0.127478116990483
0	1	5078939	rs10915316	C	T	0.299095864542117	0.809337445028488	-0.0231399117764669	0.0959044653321981
0	1	5079962	rs79751215	G	A	0.119309581280544	0.77056063905078	0.038890727949833	0.133351083612533
0	1	5081173	rs898337	A	G	0.525659670080664	0.893537878823624	0.0117580089647417	0.0878585232052851
0	1	5083573	rs76601146	G	A	0.227474563859968	0.53534705028678	0.0641003279745969	0.103410238761871
0	1	5088062	rs1459765	T	C	0.130732615572962	0.999462663068538	-8.69477107802271e-05	0.129107505408049
0	1	5090997	rs9439507	G	A	0.398257832767479	0.642271192601396	0.041127712114439	0.0885370115283492
0	1	5091827	rs4949164	G	A	0.28004979563855	0.511871727222641	0.063016168105314	0.0960720667282518
0	1	5094435	rs6693990	A	G	0.128706858357562	0.84820860221687	0.0252212226423195	0.131769143763338
0	1	5124235	rs10799158	G	A	0.180979410683537	0.341712301043373	0.105328274674261	0.110780046840257
0	1	5124859	rs1563792	A	G	0.307436368663582	0.578005676123771	0.052045985671511	0.0935573799604349
0	1	5127449	rs6682478	T	C	0.105105638395537	0.858805550134442	0.0255490255764183	0.14361868601519
0	1	5127543	rs6603832	G	A	0.286649156413616	0.494029787785731	0.0651147950999434	0.0952091089749741
0	1	5136644	rs922123	C	T	0.396693500279402	0.324301828550481	-0.089136477821297	0.0904336359160488
0	1	5137666	rs10915336	A	G	0.268840815448889	0.137032578974031	-0.151662226417922	0.101996696582759
0	1	5138107	rs117944101	A	G	0.102522008192609	0.458691815966833	0.103600259716142	0.139810911152586
0	1	5139200	rs56186517	T	C	0.12414670534653	0.622467719334067	0.0638453888262702	0.129673229655537
0	1	5141293	rs3128687	T	G	0.571680674821336	0.576988472738375	0.0496492956452446	0.0890108900580846
0	1	5141640	rs3128689	A	C	0.69440292745291	0.860275804731937	-0.016790050038236	0.0953854992151406
0	1	5141902	rs11579881	T	C	0.523427351929893	0.902155078551119	-0.0109001494797179	0.0886627777060124
0	1	5142552	rs10915341	G	T	0.677247436063472	0.944882390469294	-0.00650231507260892	0.0940528256961594
0	1	5142629	rs12029437	G	C	0.657220743983188	0.93788062660563	0.00724529167360284	0.0929671287304509
0	1	5142784	rs12047111	G	A	0.68643663661578	0.627108013069816	-0.0455902937197298	0.0938455465229451
0	1	5142818	rs2334263	C	T	0.662090407258475	0.849069877749113	-0.0176324702597659	0.0926535810636642
0	1	5145463	rs12120144	T	G	0.192490316363776	0.763201536602595	-0.0341816716476629	0.113455101246728
0	1	5152159	rs12121092	T	G	0.627617700479353	0.843062555567162	-0.0179864040941013	0.0908506829005698
0	1	5152362	rs12033342	A	C	0.181886569241475	0.706482009601098	0.0418635030404155	0.111166135082234
0	1	5156245	rs3101225	C	A	0.131562927737429	0.459745001319824	0.0934192573097683	0.126367444789347
0	1	5158225	rs4949171	T	C	0.806332753753585	0.799671714981467	-0.0277225275309753	0.10924187369008
0	1	5168663	rs10733013	T	C	0.800373699654429	0.5014903735027	-0.072088088992472	0.107250544982603
0	1	5170712	rs7513590	G	A	0.0936348697583776	0.708489270907991	-0.0572349607061156	0.153081391495358
0	1	5171959	rs66868114	A	G	0.192740398999176	0.602501638991174	0.0568943770210644	0.109242851462001
0	1	5179530	rs10799170	C	A	0.881493101645708	0.226744891977209	0.177247508724721	0.14663260511661
0	1	5180066	rs115200516	A	G	0.0850717506036123	0.139545636716574	-0.260503580793083	0.176315532672876
0	1	5183812	rs4949166	T	C	0.122238480238271	0.363604641324905	0.117030708915766	0.128814967911703
0	1	5183873	rs4313443	T	C	0.771303599424334	0.909991762203074	-0.0117783145557722	0.104187756690027
0	1	5190166	rs12083573	G	A	0.236119673908773	0.60244791963526	-0.0547209200710058	0.105054044633003
0	1	5192365	rs77348721	C	T	0.0851094642333568	0.106793551505302	-0.287882225670881	0.178501248215171
0	1	5193026	rs10492923	G	A	0.374699267829378	0.269057466998388	0.0991855889940283	0.0897415710232339
0	1	5194204	rs16840020	T	C	0.464897624197263	0.184977915691432	0.115950836751059	0.0874715890134558
0	1	5199158	rs79979050	T	C	0.157403451570758	0.498862872796707	-0.0841729168918693	0.124464591345645
0	1	5200882	rs11576612	G	C	0.150311674826458	0.516786648053527	0.0777564695376695	0.11993779824345
0	1	5202617	rs79753066	C	T	0.159421280263488	0.571653153887886	-0.0697008398417698	0.12322942185044
0	1	5209244	rs12025231	T	C	0.340480026992085	0.846643856814846	0.0177610186600767	0.0918345434287778
0	1	5209245	rs75570639	A	G	0.164131431222454	0.74827568200089	-0.0385066171359661	0.119990513949251
0	1	5209712	rs189391360	T	G	0.164234687109921	0.743304023341377	-0.0393041481663826	0.120019586531483
0	1	5210124	rs12121369	A	C	0.326149101851498	0.452723022097728	-0.0707428028768149	0.0942128068398026
0	1	5211338	rs12027352	T	C	0.501194108413936	0.362471150261083	0.0796438588519407	0.0874566746844116
0	1	5211545	rs4314925	A	G	0.82794845743447	0.830973311547617	0.0250602466469256	0.117403814758761
0	1	5222075	rs6668830	G	C	0.164076246334311	0.267981921216845	0.126434212963381	0.114138944478983
0	1	5222596	rs10915365	T	C	0.474178261218876	0.397390612360564	-0.0741793341478314	0.0876523125335907
0	1	5223182	rs12026730	A	G	0.362964768813652	0.586157267221193	-0.0498554675948808	0.0915765475379687
0	1	5228983	rs61542310	A	C	0.390878164390252	0.743160477145083	-0.0296229368539283	0.0904045282912067
0	1	5230746	rs4076635	A	G	0.267876283872657	0.134766854241527	0.144960227792565	0.096926683349724
0	1	5233631	rs4609478	A	G	0.402040004943445	0.258457967530392	-0.102300536082915	0.0905279766703119
0	1	5239931	rs6603818	T	C	0.762880227365002	0.253769466587359	0.120309244711278	0.105419625676729
0	1	5243848	rs4641339	A	G	0.376226136968437	0.842976822731807	-0.0178618331279903	0.0901715568472907
0	1	5243935	rs9439542	A	G	0.22182809833353	0.613987981927131	-0.0533859242850594	0.105842741555082
0	1	5244220	rs12033926	G	A	0.376718416598124	0.918404721982984	-0.0092101141597545	0.0899044008688093
0	1	5247006	rs16840108	C	T	0.0854858236214994	0.733365771328962	-0.0546522624290251	0.160434412953154
0	1	5247355	rs10492931	A	G	0.395453072207683	0.404470405844587	0.0739054309305958	0.088651350820118
0	1	5250497	rs10915375	G	A	0.183245237427656	0.618443970633902	0.0554753119949977	0.111383492925003
0	1	5251088	rs11583754	G	A	0.268848448298001	0.860073837993433	0.0172328869126046	0.0977585093517374
0	1	5251569	rs17375504	T	G	0.0849653287647367	0.142473441646808	0.217047230603715	0.147989227148414
0	1	5255304	rs2722780	T	G	0.220846475185758	0.576537232643038	0.0585895562096061	0.104914622122601
0	1	5258556	rs2722782	C	T	0.787167906823766	0.300650928540109	0.112858777845014	0.109038240719833
0	1	5262901	rs2679218	C	T	0.210512277850989	0.689198247258571	-0.0436703283982451	0.109191287064563
0	1	5264228	rs2722786	G	A	0.782433745002546	0.118172952188858	0.172661245250761	0.110504010050063
0	1	5264697	rs12043987	G	A	0.153465817957609	0.730763574282967	0.040927361032451	0.118936859899961
0	1	5267850	rs6603821	A	G	0.610327404727996	0.960282302289691	-0.00447851668812236	0.0899312677149265
0	1	5276014	rs59234006	A	C	0.153345403235753	0.808251436881205	-0.0296514279720485	0.122182024962225
0	1	5277437	rs10915385	T	C	0.232199109456932	0.86153648519101	-0.0180477155244823	0.103473562341633
0	1	5277746	rs4565728	T	G	0.283974510325825	0.770810921952376	0.0280630206622009	0.0963324385961524
0	1	5281117	rs7549461	A	C	0.237323384012426	0.632457959889746	-0.0496269596803487	0.10376345400055
0	1	5281236	rs16840186	A	G	0.0919195082347483	0.890383990243033	0.0206043213823566	0.149503480683696
0	1	5281421	rs7511995	C	T	0.764352117231309	0.930728534786586	-0.00897718681603856	0.103271210286496
0	1	5283239	rs10753355	C	T	0.764742718129162	0.910073101540449	-0.011655409335961	0.10319422374661
0	1	5284813	rs7524247	C	T	0.392468338826697	0.635356974437236	-0.0426758157280915	0.089995308884803
0	1	5284844	rs7552988	A	G	0.758408972756139	0.644713855707533	-0.047046477619687	0.102026952868632
0	1	5296277	rs76065129	T	G	0.136956941927207	0.581951862011103	-0.0725953336169902	0.13186303363861
0	1	5296844	rs2353169	C	T	0.236281596932686	0.913804073642953	0.0111826375387474	0.103311860136611
0	1	5297845	rs473104	G	A	0.483144913948485	0.988883986138912	-0.00122251274811115	0.0877466062696252
0	1	5298490	rs12026938	A	G	0.155653928387847	0.529001416749605	-0.0773120009622405	0.122808867298034
0	1	5299059	rs551536	C	T	0.565699319799292	0.970952627560821	0.00318755619522349	0.0875376919390507
0	1	5300124	rs663142	T	G	0.482616173269498	0.945459433255781	-0.00598850332792758	0.0875386961188722
0	1	5302004	rs10915389	C	G	0.248322649834493	0.824571869288418	-0.0226249057422577	0.102066350029349
0	1	5302315	rs12125575	A	G	0.133494653018062	0.107581467214984	0.194457225924938	0.12084397139231
0	1	5302528	rs12066405	G	A	0.574665615687529	0.892904288934549	-0.0117808091175805	0.0875049729271419
0	1	5308304	rs572111	G	A	0.370542964578838	0.912910767890206	-0.00998808046323973	0.0913255999019148
0	1	5309255	rs7534404	A	G	0.243289915456432	0.919628011639905	0.0103116659848822	0.102194551136767
0	1	5310292	rs4465223	C	T	0.791450525862125	0.993257989940746	0.000911274209693293	0.107843649545052
0	1	5310609	rs6686714	T	G	0.417988872389961	0.900589483009364	-0.0110638177246909	0.0885695518089388
0	1	5312165	rs4475768	G	T	0.166473254600927	0.201497538449333	-0.158116770127419	0.123790171237928
0	1	5312308	rs670971	A	G	0.0944482404584697	0.574707362227593	0.0809692829933836	0.144296247963234
0	1	5312366	rs494046	C	T	0.334699007987037	0.941716765502228	0.00675858581354598	0.0924411783624909
0	1	5317486	rs76220290	T	C	0.0971539256938933	0.470030527317918	0.104855395201996	0.145142760935333
0	1	5319728	rs521758	A	C	0.220353444676409	0.934378168872546	-0.0086456783319895	0.105002658581419
0	1	5324231	rs499416	C	T	0.298793764965587	0.718512393812611	-0.0343481569134027	0.0952930511016771
0	1	5325924	rs648378	A	G	0.29686246092281	0.447744599112295	-0.0730166097294299	0.0961781965054556
0	1	5326050	rs536995	C	T	0.59861208724873	0.969793659494911	-0.00335865441786383	0.0886958883126946
0	1	5326334	rs646542	A	C	0.265237238406335	0.451808733110764	-0.0749604930737828	0.0996281134310612
0	1	5327281	rs479689	C	T	0.598571184946431	0.977346140255427	-0.00251990975100097	0.0887410328480161
0	1	5327828	rs619423	C	T	0.265964007846569	0.42511293963485	-0.0793257586900221	0.0994577751393073
0	1	5330286	rs494138	T	C	0.297196838274256	0.429064525336914	-0.0761365443021639	0.096278671851406
0	1	5330728	rs4847580	A	G	0.299098114302292	0.499230966916844	0.0638778798085122	0.094535821579922
0	1	5335977	rs541414	C	A	0.600481003663846	0.960509720636376	0.00439261011527216	0.0887145975605326
0	1	5343098	rs12094921	C	T	0.301362171529239	0.457977140434903	0.0699005072094209	0.0941824481219243
0	1	5344728	rs622315	T	G	0.6217746716275	0.254888758876752	-0.10127113297423	0.0889470625604405
0	1	5344881	rs623106	T	C	0.620711460818832	0.229830536909047	-0.106508321235295	0.0886981347064675
0	1	5346924	rs561303	C	A	0.179398775562072	0.627985379969902	0.0540454622901397	0.111534119271201
0	1	5347439	rs565941	G	A	0.232197351671072	0.644437461712156	-0.0480693925557677	0.104158256511376
0	1	5347540	rs4847574	T	C	0.281824927510503	0.601043152261005	-0.0517079868852459	0.0988867632574804
0	1	5347627	rs478357	C	T	0.505971153686148	0.266065560764595	-0.0975049761358706	0.087671019209589
0	1	5347979	rs678476	A	C	0.481165521393625	0.467141029539306	-0.0639371886426005	0.0879298458697427
0	1	5348270	rs4417082	G	A	0.239827085474231	0.64860592966503	-0.0468762510678073	0.102866536692032
0	1	5353894	rs10753360	T	C	0.427556359765556	0.980479581820673	-0.00216782771640018	0.0885997257779767
0	1	5354844	rs912988	T	C	0.176436901653612	0.677285128049995	0.0467140601876953	0.112247365687764
0	1	5355175	rs4030898	A	G	0.428416724213698	0.985480996397845	0.00161506056506783	0.0887499448307189
0	1	5356424	rs12127626	A	C	0.24364477492383	0.892723430930818	0.0138001774556766	0.102330486477586
0	1	5356607	rs10799191	A	C	0.257690317913782	0.992963010373577	-0.000888320866868042	0.100720386634732
0	1	5357171	rs9439550	C	A	0.362050771760939	0.849887153274511	0.0172478665328043	0.0911320229718797
0	1	5364634	rs9439519	T	C	0.634484392624087	0.886840168958291	0.0129952412815398	0.0913205100695997
0	1	5365555	rs76535383	T	C	0.104890364950097	0.523520673573447	0.087965436128953	0.137892461698173
0	1	5368769	rs9439523	G	A	0.571766972893692	0.774874993069701	0.025406128106308	0.0888313470643362
0	1	5370012	rs4847572	A	T	0.571772014514011	0.835684206664254	0.0184567679195008	0.0889838723862623
0	1	5377544	rs2031582	G	A	0.575414450344993	0.76314848356241	0.0268448434762359	0.089082278686346
0	1	5378416	rs2148210	G	A	0.72471102041443	0.93393459945314	-0.0081336137512213	0.0981188328613764
0	1	5381412	rs9439566	C	T	0.646144952115122	0.792084694671565	-0.0242773337306472	0.0920975712159315
0	1	5384082	rs10157507	G	A	0.584502090654344	0.94863135735183	0.00580834621084606	0.0901558920378045
0	1	5384158	rs1570964	G	A	0.749214014698827	0.414418228694047	-0.0815529929340725	0.099924855360798
0	1	5384377	rs61763318	T	C	0.0621848714817849	0.663161029338682	-0.0818164215376538	0.1878448985144
0	1	5385613	rs16840531	A	G	0.0622085902190777	0.656809049908701	-0.0833814475764367	0.187659520492426
0	1	5391497	rs9439531	T	G	0.646309186371893	0.788275527390546	-0.0247168678840279	0.0920380270494652
0	1	5395799	rs12065434	T	C	0.102646687312532	0.502799616244177	-0.101093473026693	0.150865231503982
0	1	5410542	rs4129058	T	C	0.369397824862	0.39129500916628	0.0769796148152579	0.089796102869858
0	1	5421533	rs7364349	A	G	0.24111264405778	0.621656053905069	0.0498689684866504	0.101050655396606
0	1	5424374	rs6681674	C	T	0.128445789839944	0.624848904642739	0.0623770996058977	0.127563186731128
0	1	5463937	rs11801490	G	A	0.115506273265364	0.186826493134041	-0.194954494299691	0.147689941854954
0	1	5467532	rs34900182	T	C	0.123336770501218	0.904413829402545	0.0159483577930186	0.13280613697793
0	1	5473808	rs7366321	C	T	0.18682922883598	0.426324885401788	0.0870830561273739	0.109470101193392
0	1	5476788	rs7417543	G	A	0.452567675403216	0.562867366723695	-0.051219754971867	0.0885254729809721
0	1	5482386	rs11260657	A	G	0.174060736077129	0.763596549017005	0.034391230987947	0.114347275411248
0	1	5485177	rs3922826	G	T	0.181336815895713	0.87536619729887	-0.017906168707351	0.114163992733328
0	1	5486898	rs6603840	C	A	0.642957414405355	0.47697078134614	-0.0645228679281474	0.0907260987510099
0	1	5489136	rs35608111	T	C	0.315432792822357	0.536452232131009	0.0580837782568284	0.0939583009151811
0	1	5491477	chr1:5491477.G.A	A	G	0.197933201856522	0.318911658014057	-0.113129889138087	0.113504807602442
0	1	5493392	rs12724170	C	G	0.30630248612397	0.832744579152914	-0.0202506565762688	0.0958915693793877
0	1	5524582	rs12079662	A	G	0.122387647118238	0.670837223983644	-0.0590272049703097	0.138887787325853
0	1	5527459	rs6603841	C	T	0.592353462103315	0.358434689899167	-0.081590239554903	0.08884420443772
0	1	5532101	rs12566922	G	T	0.408059644042637	0.33656821344499	0.0853764452978904	0.08884420443772
0	1	5533601	rs7414322	C	T	0.598347157106298	0.94595305197492	0.00609118189456625	0.0898541060827205
0	1	5534441	rs7415896	G	A	0.598502779061071	0.850083604771744	-0.0169707589665322	0.0897867917778602
0	1	5534948	rs7366606	G	T	0.326664415479039	0.626835974146606	0.0452921441193961	0.0931582422385006
0	1	5540807	rs1004125	C	A	0.823942859014009	0.125366634487631	0.186810794471238	0.121888904238477
0	1	5541205	rs2012852	A	C	0.520466924728565	0.292480724365331	0.0929397325928399	0.0882874126305034
0	1	5542439	rs9729575	G	A	0.56254207756205	0.320941843680348	-0.0867460297874342	0.0873994036704565
0	1	5542669	rs10796404	A	G	0.28010643216254	0.100312107480775	-0.165076697542188	0.100451796379677
0	1	5545279	rs17028069	T	C	0.15106519847126	0.328335263716079	0.116314809375368	0.118995474637856
0	1	5545452	rs9729637	T	G	0.428641587857751	0.0205818430498907	-0.207393076680203	0.0895646494578873
0	1	5547562	rs12045091	C	T	0.18874547851439	0.596034933681611	0.0588032148137993	0.110926218380277
0	1	5549525	rs11260698	T	C	0.585845188644728	0.218344289778133	-0.107787798136018	0.0875652430605476
0	1	5555529	rs2071957	C	T	0.864887922705314	0.539245137843757	-0.0772439692572738	0.125813753949591
0	1	5563399	rs9659669	A	G	0.428333434104946	0.0773073581217143	0.155028902574364	0.0877591120286004
0	1	5572076	rs10796398	A	G	0.426918996795886	0.0198756837777596	-0.208777461700538	0.0896546050316329
0	1	5575158	rs878141	A	G	0.884512761735073	0.471370258077473	-0.0976756485494224	0.135613282400071
0	1	5592422	rs10737109	A	G	0.944319127910361	0.246440252195756	-0.208617833300854	0.179992060066005
0	1	5592799	rs9787199	C	T	0.944382429340095	0.239492450892774	-0.21186438831364	0.180117529179787
0	1	5603850	rs7515958	G	A	0.350216169143506	0.417962005647814	0.0728661171536364	0.0899623877604201
0	1	5612956	rs1418632	T	C	0.529180536076424	0.222662367685533	-0.105747473887249	0.0867152751143438
0	1	5617579	rs75786431	T	C	0.0661545424476923	0.719562746329106	0.0617982814544326	0.172119331435848
0	1	5618182	rs11260644	T	C	0.386510573847389	0.447641596714925	0.0671343410535476	0.0884099582849455
0	1	5624529	rs6687987	C	T	0.0660007259259351	0.72824064305051	0.0598493011635006	0.172244652196344
0	1	5631545	rs4845837	T	A	0.372207526835986	0.604797150041982	-0.0471853139666929	0.0911768213118165
0	1	5634851	rs10796403	C	T	0.359233264737378	0.700249121755535	0.0348032646377849	0.0904018000073359
0	1	5635316	rs7522344	C	A	0.357062665166774	0.698094072443876	0.0351013909185032	0.0904920964711233
0	1	5636732	rs1775403	A	G	0.618333042041473	0.965305185457782	-0.00390550347603883	0.0897874399545211
0	1	5638673	rs12080410	G	C	0.271508351287416	0.718403837797195	-0.0360533530139153	0.0999835503549168
0	1	5638751	rs1695639	C	G	0.613983344711108	0.201980884934272	-0.113741458796581	0.0891440871463568
0	1	5641785	rs34374334	C	T	0.549278070840209	0.639359846037478	0.0410484482617628	0.0875991705287728
0	1	5642511	rs1818038	A	G	0.57801470393485	0.443855581368486	-0.0677042846977743	0.0884215708026735
0	1	5643543	rs61762122	A	G	0.138387909346453	0.3936746557435	0.10464391059342	0.122681485019407
0	1	5643758	rs1695645	T	C	0.734409297245644	0.943504956289558	0.00702142804366341	0.0990813207430891
0	1	5646104	rs76037289	T	G	0.126575061609115	0.268568188197106	-0.154151522868551	0.139331414589491
0	1	5646202	rs12036552	A	G	0.311797710574372	0.36935293045361	-0.0866642422567711	0.0965418132110852
0	1	5647810	rs12041102	T	C	0.309821293313943	0.394810084783876	-0.0815917861850372	0.0958858012005553
0	1	5656069	rs13376100	T	C	0.125289693097583	0.902880078548075	0.0161672581437399	0.132492537829037
0	1	5658267	rs10907201	G	A	0.265585098164812	0.628558687136561	0.0470856614459459	0.0973333919720815
0	1	5659587	rs950601	T	G	0.202269120333145	0.922949802286174	-0.0105690219444109	0.109275908096879
0	1	5671757	rs707583	C	A	0.450187410777038	0.238994595748869	-0.103237731393895	0.087675094091884
0	1	5675044	rs11260662	T	G	0.10894502923202	0.791032944204788	0.0364662160579192	0.137624193125746
0	1	5676334	rs2011457	T	A	0.371279242872903	0.113480780260112	-0.145102152265436	0.0916778305707137
0	1	5679441	rs9439603	G	A	0.238441479900391	0.499492031351792	0.0677641954459753	0.100348403942424
0	1	5680372	rs9329417	C	T	0.284537692868871	0.918695743677978	-0.0098309637955183	0.096309515844325
0	1	5680572	rs10157819	G	A	0.125619055352551	0.693360470690253	-0.0534760047415965	0.13562305718782
0	1	5680991	rs9439606	G	C	0.158817368734238	0.805384561660488	0.0290152549712676	0.117764098703628
0	1	5681063	rs35683655;rs35683655;rs1695620	T	C	0.881777290312597	0.492946570099844	-0.0911656023535675	0.132966214790484
0	1	5682755	rs1775398	C	T	0.30270796431705	0.59344378002999	-0.051145221615623	0.0958040811831165
0	1	5684110	rs2173541	T	C	0.434785370933684	0.673301192149204	-0.0370117970484313	0.0877843819659254
0	1	5684788	rs12145625	A	G	0.275832580147398	0.539215299503014	-0.0608954735388958	0.0991782888944592
0	1	5686915	rs4845793	G	A	0.839334145068708	0.399191825123833	-0.0974315667770324	0.11556820841835
0	1	5689408	rs11578045	A	G	0.309538916260858	0.727020530009219	-0.0330931980214759	0.0947980313218656
0	1	5689610	rs770682	T	C	0.538876002552853	0.49604287207414	-0.059554556616208	0.0874864172067322
0	1	5689702	rs770683	G	A	0.933544599914733	0.0488237754052626	-0.305363753470294	0.154996960554821
0	1	5690136	rs6663290	T	C	0.377303899619125	0.83001932071901	0.0192729685481691	0.0897766762730248
0	1	5692156	rs4845808	T	C	0.229655833239286	0.732699185015357	0.0350694341254423	0.102681146884324
0	1	5694969	rs6669927	C	T	0.584372695134668	0.748390433004044	-0.028388083151378	0.0885018959236806
0	1	5696625	rs6666290	A	C	0.230018238386439	0.706967276971149	0.0386188402460976	0.102728196432573
0	1	5706244	rs11260670	A	C	0.602871282133765	0.420625029344515	-0.0712376142351595	0.0884568603677616
0	1	5709691	rs707585	T	G	0.599047144706329	0.365031633511761	-0.080252717529399	0.0885968528438911
0	1	5717948	rs1763321	T	C	0.575620938931135	0.0306811996016153	-0.18836750847603	0.0871594405329596
0	1	5718016	rs1695629	C	A	0.575864474624108	0.0293302112863976	-0.19033225451337	0.0873476555356104
0	1	5718398	rs771072	G	A	0.861855169628375	0.107378495380107	-0.195261630520036	0.121273835097442
0	1	5719342	rs771073	T	C	0.283909987595453	0.118883114456365	0.146679430402031	0.0940567045695344
0	1	5724660	rs17028587	C	T	0.102233925152043	0.225133601559246	0.1668104	0.13752
0	1	5725898	rs1775412	A	C	0.60725566827839	0.0959315706026704	-0.147539111362864	0.0886170978049761
0	1	5732473	rs771071	A	G	0.348843459994025	0.251046095976955	0.103785822914081	0.0904205601539025
0	1	5738500	rs10492948	A	G	0.115708756501087	0.0751560071125164	-0.274805305636037	0.154427418861345
0	1	5739515	rs34972674	C	CA	0.271118298300048	0.849817790908194	0.018479404776328	0.097593426276782
0	1	5739638	rs811284	G	T	0.154493749617882	0.0531124603743602	0.217070639675725	0.1122388988377
0	1	5742158	rs707595	G	A	0.923284447329272	0.0103350769486031	-0.373698380583448	0.145724779709493
0	1	5748611	rs1278832	C	T	0.865639756442085	0.0252219952538504	-0.260660153057817	0.116470881203489
0	1	5750013	rs2649069	A	G	0.565648605011945	0.145013042479049	0.13057501305556	0.0895960622524904
0	1	5750125	rs2649070	T	C	0.540316606236187	0.0655444252730724	0.164361654507053	0.0892529350032885
0	1	5750582	rs770710	T	A	0.306580597189802	0.100878580905796	0.151219727778191	0.0921729167890113
0	1	5751020	rs770711	T	C	0.138537972628161	0.0440482011766971	0.237233654938161	0.11781381802495
0	1	5751779	rs2842268	T	C	0.53256436646897	0.0652905835823577	0.165073982722893	0.0895552940896522
0	1	5751990	rs11581150	T	C	0.105052564416829	0.151587976553024	-0.22902035098492	0.159713490346598
0	1	5753350	rs2649071	A	G	0.530500768723171	0.0657581137022944	0.164246943506684	0.089261297855008
0	1	5754088	rs2649072	A	G	0.415647713445194	0.00483079808287457	0.249735129592511	0.088618100753078
0	1	5758772	rs7521197	C	T	0.117754801993714	0.259278014908123	-0.1694789402172	0.150234071544713
0	1	5770265	rs873982	A	C	0.460888685727817	0.0420094502024595	0.179631631091763	0.0883393765425505
0	1	5771817	rs770695	C	G	0.26992384158371	0.256329105149015	0.109612967237594	0.0965659169270628
0	1	5777920	rs904532	A	G	0.225868908643299	0.124653016415947	0.154429570244033	0.100570677660599
0	1	5782769	rs2649086	C	T	0.579684545482626	0.0190443450821033	0.213962161873579	0.0912550207587158
0	1	5795008	rs17028719	G	A	0.091857692855481	0.38224172711951	0.130157725572146	0.148960521603728
0	1	5799271	rs57866012	T	C	0.0912838573461469	0.360903487858019	0.136526416138757	0.149430509106997
0	1	5799631	rs2649063	G	A	0.147870450349829	0.00181739114543276	0.348066408675583	0.111611374138486
0	1	5800904	rs2133496	A	G	0.0495410449027459	0.000383298900515904	0.571953389496938	0.161053584912206
0	1	5801086	rs2173540	G	A	0.147338863187162	0.00242015281354006	0.340008290591272	0.112097420909382
0	1	5820307	rs74426861	G	A	0.130451903523967	0.0686715876668859	0.220375606125011	0.121047299382603
0	1	5835569	rs77306643	A	G	0.172578759222131	0.257934125433746	0.12614654237109	0.1115070643911
0	1	5836317	rs11260693	G	A	0.195622528140656	0.171518806561931	0.145226775517799	0.106211177533482
0	1	5847239	rs58269693	T	C	0.240390534946169	0.62134304509216	0.0500407261658379	0.101307721441246
0	1	5861497	rs28479388	A	G	0.894084207346766	0.140887917187347	-0.197210808705927	0.133929919461531
0	1	5876249	rs1890190	T	G	0.889023088654335	0.647202121641622	-0.0626140957559115	0.136815807333608
0	1	5903233	rs525289	T	C	0.911634784261816	0.209686766847744	-0.181356462882096	0.14457312560185
0	1	5904718	rs1624858	T	C	0.875918888309078	0.976281712449899	0.00397267500173422	0.133621330672588
0	1	5912321	rs1287618	G	T	0.784519163840987	0.458253848821449	-0.0776505098060775	0.104689054492518
0	1	5913621	rs548726	C	T	0.875220860155931	0.609952949705389	-0.0658473671898239	0.129076895063923
0	1	5929772	rs1287630	A	G	0.283358898034809	0.0814623885031011	0.164208854706024	0.0942503111588682
0	1	5931205	rs11121790	G	A	0.0984489747178075	0.233051339741867	0.164474091006834	0.137919660307723
0	1	5932517	rs472651	T	C	0.177845499983538	0.289205222560679	0.117846394773541	0.111189821132507
0	1	5956909	rs12058375	A	C	0.238444024092599	0.992201767320989	-0.00100128679089265	0.102446103477229
0	1	5957342	rs12139627	A	G	0.0768490394684813	0.248621746830541	0.17893736852752	0.155098227489017
0	1	5957589	rs7519953	G	A	0.117248972216333	0.229987941982911	0.154892113054671	0.129034833206406
0	1	5961870	rs2134551	A	G	0.811572946859903	0.142729249973705	-0.157420012893808	0.107402404221074
0	1	5971455	rs6694744	G	A	0.852381696847099	0.805054287214462	-0.0302979459574804	0.122757545963795
0	1	5973775	rs11120772	A	G	0.732859518221189	0.00938548147193916	-0.246213733118575	0.094782017710026
0	1	5977982	rs7549818	G	A	0.818936941044854	0.143648648721911	-0.159845672997557	0.109308305170017
0	1	5982044	rs7549324	A	G	0.731832133553946	0.0115760023686199	-0.238623599424233	0.0945114128936781
0	1	5983190	rs11120786	A	G	0.0768910768941116	0.0699654252855343	0.266511253456989	0.147070353541763
0	1	6007446	rs551207	T	C	0.67512904024461	0.426870567537031	0.0753858222847334	0.094877664765691
0	1	6011757	rs6662680	C	T	0.830790478421453	0.531687538154995	-0.0717173842053133	0.114668548236997
0	1	6080378	rs10399600	G	T	0.580367766668139	0.649415837834784	0.0407057866361547	0.0895471329165012
0	1	6088364	rs11121065	A	G	0.313290821256039	0.144527643199926	-0.141321001975596	0.0968525135386611
0	1	6105109	rs3789559	T	C	0.350137667013779	0.508174568788432	-0.0613736438553766	0.0927538836624998
0	1	6137403	rs3789543	T	G	0.37560003173076	0.822788691994263	-0.0203658418850121	0.0909353131540535
0	1	6141325	rs3789541	A	G	0.292129173981365	0.212844914019339	0.11754551586506	0.0943549013917082
0	1	6158562	rs2229002	G	A	0.313758662942525	0.431187721691898	0.0738574738109811	0.0938276787515355
0	1	6165419	rs1883768	T	C	0.429992772587269	0.19836615823676	-0.114278771772457	0.0888485153818142
0	1	6175507	rs6670822	C	G	0.291470424495477	0.928106289787498	0.0087266667767517	0.0967182900479561
0	1	6182321	rs2843495	G	A	0.171502490174033	0.00728486212519776	0.287098796383748	0.106985349461722
0	1	6187086	rs6703057	T	C	0.400263877141545	0.189120252801142	-0.118953524592871	0.0905839060080072
0	1	6198745	rs2785585	A	T	0.754206692974312	0.4590881777169	-0.074570661629692	0.100723643361068
0	1	6202245	rs2273032	A	G	0.38044568289539	0.292082918106627	-0.0965883939100374	0.0916778305707137
0	1	6247066	rs4908863	T	C	0.178371893433904	0.0887212065704387	0.185779881986897	0.109142179406643
0	1	6258794	rs3789524	G	A	0.3446120323472	0.35925914147021	0.0820976141202361	0.089550186810335
0	1	6281667	rs14281	C	A	0.0755929977596866	0.0630037152494591	0.27460042330159	0.147700920956907
0	1	6366471	rs7543514	C	T	0.187170807894759	0.229469243857521	-0.141768861536211	0.117970919664485
0	1	6376222	rs3789491	C	T	0.148245787180514	0.489709098335436	-0.0883145335894944	0.127849112757311
0	1	6437542	rs6675376	C	G	0.21203841365819	0.45482593973758	-0.0823876409505347	0.110233254040778
0	1	6465054	rs17026985	A	G	0.157295244033013	0.381574066636343	-0.109709566378293	0.12538240395728
0	1	6473294	rs7529205	G	A	0.21337575901209	0.211145902440137	-0.139666975382114	0.111695986837517
0	1	6501796	rs10864548	C	T	0.198455351061762	0.298275035044268	-0.119189237831876	0.114589651835693
0	1	6550376	rs2986742	C	T	0.29646147421968	0.586553369773723	0.0516765368703324	0.0950220357619998
0	1	6579607	rs1556035	T	C	0.857383855254001	0.0409220414145559	-0.236761128257107	0.115814178657008
0	1	6580397	rs12046229	T	C	0.135164621131832	0.104442956945883	0.194449956402282	0.119758390316715
0	1	6581877	rs7540913	A	G	0.840744577663901	0.0263795514817086	-0.245901527685898	0.110737617977528
0	1	6601607	rs4908915	C	T	0.851598967260653	0.0957092379903836	-0.193257056881232	0.115999174363614
0	1	6606991	rs76310280	T	C	0.11692530388994	0.862854178506959	-0.0237497200897967	0.137486606006241
0	1	6615695	rs925744	T	C	0.843348699425482	0.0321004220375539	-0.241229585974553	0.11255800923028
0	1	6620545	rs12565181	A	G	0.149544220349935	0.112723593391992	0.183738765683757	0.115845358948079
0	1	6623499	rs4908563	T	C	0.393378676802918	0.637182324010913	-0.042562594112184	0.0902434298725217
0	1	6624575	rs117192896	A	G	0.021151606439172	0.534212706722502	0.195948644342314	0.315238700081892
0	1	6626276	rs76948507	A	C	0.0213878964367911	0.551781901196312	0.185818004055746	0.312250827032523
0	1	6626615	rs12080675	A	C	0.852411366006256	0.0490334739861763	-0.226658089369631	0.115154210900728
0	1	6627148	rs11586033	G	A	0.978827203189088	0.532389019827397	-0.196600124724371	0.314880973896007
0	1	6627694	rs57065667	A	G	0.15460796109148	0.271210041225686	0.127453292372325	0.115837118900212
0	1	6629274	rs4908930	G	A	0.694462717617934	0.160156807423405	0.137416852206391	0.0978373162658624
0	1	6629994	rs12043532	G	T	0.0287234421065691	0.262229555792991	0.276104990248645	0.246272304665444
0	1	6630622	rs12082471	C	G	0.433924096786735	0.770549782182236	-0.0259736138349882	0.0890556983376967
0	1	6631431	rs11587438	T	C	0.828916820140187	0.132065608755919	-0.169271613930959	0.11239769505138
0	1	6631615	rs12760552	T	C	0.828617265695544	0.124618982690763	-0.172657962057492	0.112431577085102
0	1	6632951	rs12041318	C	T	0.141947027463339	0.21877957246105	0.147707253698128	0.120108699984662
0	1	6633230	rs12132145	A	G	0.40503070362971	0.724955533241156	-0.0317011263520657	0.0901000425068511
0	1	6635306	rs34160967	A	G	0.389077697320135	0.283949544758105	-0.098082451240682	0.0915384452065909
0	1	6638064	rs11122100	C	T	0.143672476128673	0.220628577965523	0.146085289575046	0.119267084254653
0	1	6638556	rs80277780	T	C	0.0141914495843763	0.513578742914819	-0.294537615428153	0.45086285418006
0	1	6681744	rs3747994	T	C	0.588764741602965	0.239017642997877	0.105563432661718	0.0896546050316329
0	1	6683240	rs14057	A	G	0.381400141329931	0.758540375583896	-0.0279887899488082	0.0910506282026778
0	1	6685851	rs12127219	A	C	0.589103303601201	0.278491678959627	0.0972586198814619	0.0897456621766074
0	1	6701978	rs200448	C	T	0.395877765966288	0.529439877602552	-0.0571160924211534	0.0908246290674939
0	1	6715390	rs6577584	G	T	0.187524635841655	0.0503072949777976	0.209201861489495	0.106880597158329
0	1	6724249	rs2039363	A	G	0.178727569696156	0.084280724313707	0.189806326253459	0.109945282625048
0	1	6732568	rs3789572	T	G	0.41838432126256	0.90626926471442	-0.0105371059481824	0.0894904723576263
0	1	6744709	rs12126058	T	C	0.418875070512946	0.73988866864218	-0.0297521368215384	0.0896146589086192
0	1	6745444	rs200444	G	A	0.599321624512526	0.390593483681759	0.0773410908568079	0.0900842697769057
0	1	6747897	rs277686	G	C	0.1599016654687	0.0977364788528494	0.189278158141824	0.114303401088065
0	1	6786156	rs12568431	T	C	0.453173486563353	0.634375461044276	-0.0421062040232454	0.0885370115283492
0	1	6790946	rs11122122	G	A	0.558986815912801	0.121053458525108	-0.136932262482186	0.0883224836332472
0	1	6795230	rs447558	C	T	0.892593378568448	0.291979716001938	-0.142058957060172	0.134807833054603
0	1	6814758	rs277665	T	C	0.587874718621295	0.854275105894496	-0.0164648607917283	0.089645430734498
0	1	6822627	rs376778	G	C	0.883287434698996	0.654764196349357	-0.059800041761419	0.133734914277949
0	1	6831646	rs399951	A	G	0.586714489240612	0.878613844139714	0.0137853579024254	0.0902616403785014
0	1	6832052	rs391674	A	G	0.887615531203494	0.611586882765284	-0.0686167489030852	0.135122987189899
0	1	6834346	rs11122143	A	G	0.30136811868507	0.64992132497647	-0.0436210936302694	0.0961089088467803
0	1	6886308	rs17441375	C	A	0.0432121409656087	0.315358681639133	0.197777747771165	0.196981675294436
0	1	6893053	rs7522354	A	G	0.320445318977609	0.468107554262429	-0.0692274022366757	0.0954121606735627
0	1	6904879	rs4908570	G	A	0.435795585360423	0.677888009788492	-0.0371485485493716	0.0894398226966183
0	1	6905166	rs75855758	T	G	0.0721523648493897	0.440977622995848	0.124480308886979	0.161548732290543
0	1	6913887	rs76631326	A	G	0.29814948372357	0.804348532296637	-0.0239407875845729	0.0966432760253181
0	1	6922492	rs11120779	G	A	0.364256316918528	0.795892433562502	-0.0236483751874355	0.0914241276703278
0	1	6934286	rs17029982	C	G	0.211888082543681	0.57995144105533	0.0583157712672016	0.105366656235329
0	1	6934933	rs76581429	T	C	0.113242498611572	0.713030517447193	-0.0517659588288516	0.14074903974381
0	1	6943720	rs58627359	G	A	0.364640605711102	0.978323479002353	0.00248357428872497	0.0914058942560152
0	1	6945619	rs10399796	C	T	0.318532247996841	0.562202909956294	-0.0550571056944461	0.0949960550708554
0	1	6951887	rs7556557	T	C	0.318553881374916	0.559940901235566	-0.0553615746502579	0.0949713378291301
0	1	6954158	rs78326504	T	C	0.297285733689922	0.83848975533016	-0.0197225005106925	0.0967616266378377
0	1	6960196	rs6691442	A	G	0.389070115908824	0.559590701989228	-0.0529732864611332	0.0907932578017104
0	1	6963269	rs77254260	A	C	0.298635677765145	0.784977488913311	-0.0263472964449217	0.0965674281226118
0	1	6972393	rs11586867	T	C	0.391985531418388	0.512614659400714	-0.0594316704782038	0.0907669912410799
0	1	6977005	rs1892262	T	C	0.396970913058638	0.225555620692833	-0.109451071991453	0.0903145818456877
0	1	6977200	rs1892261	C	A	0.418441608297447	0.202327509348579	-0.115146430851832	0.0903145818456877
0	1	6985069	rs867389	G	A	0.127925448028674	0.240635013931181	-0.163190214856763	0.139074542343447
0	1	6985872	rs76066289	G	A	0.300488231558162	0.568680036665533	-0.055319967106908	0.0970531609505567
0	1	6986109	rs4908574	A	G	0.497951443106679	0.273959321465392	-0.0966108305080549	0.0883105164885589
0	1	6991925	rs6577395	C	T	0.153659303287683	0.157423272890142	-0.184119250498382	0.13023088188588
0	1	7001555	rs66495811	T	C	0.169593660745385	0.22361912199921	-0.14920675968675	0.122606050124815
0	1	7002266	rs11586158	G	A	0.446510332040086	0.0869339830890288	-0.152399591744721	0.0890289809272428
0	1	7004301	rs10864250	G	A	0.543305734412112	0.0825896685798169	-0.152193915168063	0.0876766841138269
0	1	7029814	rs12033659	T	C	0.548631697505335	0.24768891139817	0.102537254329614	0.0887015016490544
0	1	7048779	rs1317017	A	G	0.360134555309668	0.68303481858777	-0.0374646163114732	0.0917518709213016
0	1	7052566	rs6681529	A	G	0.487186195357599	0.918608196524307	0.00898176347612984	0.0878953092993307
0	1	7055326	rs10128022	C	T	0.113456938548336	0.742067781774232	-0.0465311764368669	0.141382167826363
0	1	7056538	rs12130593	C	T	0.343211975128113	0.893612895519061	0.0122478130074906	0.0915833695379591
0	1	7068367	rs2275907	T	C	0.371228907267475	0.408341242445029	0.0741697595378942	0.0897052560122846
0	1	7071415	rs11588097	G	A	0.342542269634759	0.158874439301502	0.127878554563263	0.0907669327374553
0	1	7087739	rs11120820	A	G	0.0903773104509508	0.219310708048908	-0.203489505000216	0.165659088487266
0	1	7088855	rs4243823	A	G	0.437537713458562	0.394379878832596	0.0754022678549026	0.0885313485523086
0	1	7091231	rs66653799	A	G	0.17619066447223	0.289538554122624	-0.126578040369032	0.11951083335487
0	1	7093213	rs12738895	C	T	0.537589270067785	0.914928359916718	-0.00942009716372679	0.088183083207716
0	1	7095796	rs4908588	C	T	0.701109530730704	0.905564282276437	0.0113477117068376	0.0956520518903066
0	1	7096308	rs7522254	C	T	0.259481951159321	0.982443939191372	-0.00216901456099129	0.0985690122553318
0	1	7100494	rs7535234	C	T	0.231995672185152	0.843757089192322	-0.020529992342614	0.104165557529296
0	1	7102944	rs7524998	G	A	0.701533291792772	0.916365629167202	0.0100573348000062	0.0957724396486337
0	1	7105935	rs76299678	A	G	0.32498214156717	0.436836301996978	0.0724515885629128	0.0931797279024336
0	1	7106963	rs6577409	G	A	0.701809688145811	0.975053128496918	-0.00299833353787942	0.0958811282891525
0	1	7113247	rs11120823	A	G	0.414682417508868	0.849836853836008	0.0167633961146884	0.0885422160118081
0	1	7121397	rs7414485	A	G	0.559364562001642	0.809077628561904	0.0212324035046407	0.0878766007950203
0	1	7123189	rs66929565	T	G	0.149670059429317	0.927843585570219	0.0111150058370579	0.122738706743172
0	1	7127737	rs67316652	G	A	0.0926720775625084	0.793834816389197	-0.0403768188643653	0.154502637518157
0	1	7128056	rs7536178	A	G	0.407471911969596	0.866255728458768	0.0149045421303335	0.0884981779639666
0	1	7130084	rs4908597	T	G	0.255445940199027	0.856317161725987	-0.0182907400274163	0.101017965529772
0	1	7131192	rs11120831	G	A	0.463841677745595	0.810569914129989	0.0210254525371756	0.0877190383874566
0	1	7135268	rs10864271	G	A	0.477896132848588	0.318191608169156	0.0883403080601324	0.0885012937731886
0	1	7135714	rs61528401	G	T	0.0798457734829429	0.180120283957305	0.20257471035246	0.151131760526684
0	1	7137325	rs4565737	G	A	0.797193853868876	0.922218105474663	0.0107469488499088	0.110066992795965
0	1	7137465	rs9434823	C	T	0.738118187896171	0.642447398621779	0.0474438650068674	0.102188119897283
0	1	7137637	rs9434824	G	A	0.737089866750541	0.612505737556781	0.051869335240295	0.102407388402199
0	1	7139110	rs12044473	A	G	0.279360999599449	0.993876219900041	-0.000750000385531905	0.0977187037027414
0	1	7141327	rs17345754	C	T	0.0899107609718472	0.286815896416949	-0.176051660489301	0.165286133113436
0	1	7141352	rs9434458	T	C	0.36144728233308	0.886397221439907	-0.0131031542133263	0.0917173768796114
0	1	7141982	rs9434829	G	T	0.211580557933087	0.936297740294951	-0.00861965700609587	0.107848233906814
0	1	7142771	rs7542716	T	C	0.270215006247453	0.695681108065985	-0.0389523865710484	0.0995824579333349
0	1	7142832	rs9434830	A	G	0.2024850501917	0.930602973981412	-0.0095980325412883	0.110212980867005
0	1	7145417	rs7511741	A	G	0.642495804105322	0.434801205388348	-0.0709867966110784	0.0908919300401936
0	1	7150527	rs2071917	A	G	0.54321836659503	0.31055511282238	-0.0899594072754701	0.0887122963916304
0	1	7153973	rs1010806	G	A	0.39144948406182	0.85933960269523	-0.0159006355967029	0.0897251685603882
0	1	7155815	rs10864279	T	G	0.267733051875426	0.725729383710947	-0.0348983315181798	0.0994787240938061
0	1	7156082	rs11120840	T	G	0.354061292172655	0.976854295631008	-0.00262636398000757	0.090523981844638
0	1	7159838	rs2071919	T	C	0.268825387093794	0.647413684556768	-0.0455718648015813	0.0996415413899448
0	1	7160542	rs10779674	C	T	0.456329416023481	0.519841565204869	-0.0563658119340741	0.0875803583212138
0	1	7161293	rs59622855	T	C	0.162153464939807	0.297630232032378	-0.129251305489629	0.1240976876239
0	1	7167031	rs6694886	T	G	0.4818550565529	0.737552456543267	-0.0296476956229616	0.0884751550877488
0	1	7169066	rs1005430	C	G	0.652851287318405	0.497682897935935	-0.0615813930681482	0.0908092552261986
0	1	7169735	rs4908599	C	G	0.131395858253449	0.424552360222909	0.0997229243133865	0.124880262013191
0	1	7170719	rs17349921	G	A	0.174328570538456	0.121657611485272	-0.188932890385608	0.122061235299052
0	1	7173895	rs7527268	C	T	0.308401167012939	0.502838884423513	-0.0646854657529271	0.0965411978701878
0	1	7177813	rs9434845	C	T	0.273937943303554	0.513650076299659	-0.0651916060153818	0.0998088255426063
0	1	7178763	rs6674708	T	C	0.301061933152446	0.421819773524458	-0.0788993113555423	0.0982228825830654
0	1	7179479	rs7532024	T	C	0.366221099389366	0.756594807079404	0.0284288181359638	0.0917190350989228
0	1	7179721	rs4908443	C	T	0.672688197933207	0.427768768234582	-0.0730940049671278	0.0921722225827331
0	1	7186325	rs4460663	A	G	0.526456192130187	0.171602451212716	-0.119925208339615	0.0877240758914703
0	1	7186547	rs6698911	C	T	0.274904054202548	0.685715785297935	-0.0404792321905833	0.100028777894571
0	1	7190806	rs12032971	G	A	0.0730483464066983	0.320134215518513	0.158120855594606	0.15904616851108
0	1	7196879	rs12090163	T	C	0.477360181241066	0.036209070014739	-0.18556508957606	0.0885933274678203
0	1	7197182	rs9434481	T	C	0.280713660960122	0.600049620574008	-0.0523494888937863	0.0998408884692667
0	1	7200575	rs9434855	G	A	0.466196719917929	0.177324197084011	-0.119735073169145	0.0887557781091572
0	1	7209434	rs17030376	T	C	0.0908105122466458	0.751830784724488	-0.0492620636290467	0.155781070174965
0	1	7210974	rs17030384	A	G	0.103185377340757	0.0396308309840183	0.270307293283573	0.131371703359446
0	1	7214374	rs13376128	T	G	0.190204203159136	0.107512360579562	-0.18871584370728	0.117252992207417
0	1	7217906	rs10779676	T	C	0.313177993945857	0.350999942320622	0.0864722287011969	0.0927165508541021
0	1	7220970	rs4908602	G	A	0.561566392140989	0.855549948308732	0.0161077508500299	0.088483819572339
0	1	7221458	rs6667429	C	T	0.757189943080046	0.154676722512694	-0.140931327709184	0.0990239093441736
0	1	7232692	rs6577417	A	G	0.259582138726819	0.676255267215486	-0.0430185003555963	0.103018936723519
0	1	7235628	rs6687729	C	G	0.20869115641024	0.505903381109711	-0.0740759029063434	0.111353818187922
0	1	7236810	rs6680365	G	A	0.478082301505552	0.762855757747305	-0.0264306605594578	0.0875962442692439
0	1	7244883	rs10864286	A	G	0.254666529586418	0.617418767967744	-0.0510921170053637	0.102284072806058
0	1	7245669	rs4908446	C	T	0.210735664637059	0.500886352817338	-0.0744597746800906	0.110622850281612
0	1	7247335	rs72641232	A	G	0.116946004195171	0.339281509640836	-0.137662322687113	0.144060653135969
0	1	7247376	rs12125984	C	T	0.673855733370575	0.546321967060419	-0.0560319474602173	0.0928787329858897
0	1	7252366	rs11120876	T	C	0.307800842787405	0.721947532953081	-0.0339221154807314	0.0953250866578599
0	1	7252661	rs10489140	C	A	0.128539964918768	0.145386467418628	0.180043553841031	0.123654396885378
0	1	7253983	rs78437257	G	A	0.127777745234066	0.180299025488324	0.166350153846154	0.124157202833282
0	1	7254521	rs6659347	C	T	0.128434588447544	0.15282882718181	0.176737383322925	0.123626244837563
0	1	7255371	rs763195	T	C	0.636214921677988	0.322437181982083	-0.089096339675552	0.0900452417568532
0	1	7261498	rs2097524	A	C	0.502721009350779	0.881153866464607	0.013067315692647	0.0874029091193042
0	1	7263540	rs74517198	C	T	0.115320383929823	0.340201773241052	0.125410518571474	0.131489728974122
0	1	7267729	rs8179413	G	T	0.782332870798042	0.706604111475926	-0.0395313766017712	0.105019117805268
0	1	7268991	rs17030564	T	C	0.0918476930811772	0.432095362342784	-0.125399866178448	0.159620793226775
0	1	7269323	rs4908607	C	T	0.674416230657978	0.69187630984759	0.0374363911077505	0.0944623800537244
0	1	7272250	rs916393	C	T	0.657620125409984	0.590486956429714	0.0500773120708873	0.0930579329155618
0	1	7280190	rs12562461	G	C	0.0982057843024976	0.420285276011506	-0.125004528662855	0.155106626906343
0	1	7282162	rs58566616	A	C	0.114347939704451	0.310514443453962	0.132870185683487	0.1310171879149
0	1	7303216	rs2412151	C	G	0.553265207133791	0.507700657968337	-0.0584065323763641	0.088171153287057
0	1	7308264	rs4243825	C	T	0.76210911194268	0.56250804814109	-0.0588944505637964	0.101696413155014
0	1	7312670	rs75954372	T	C	0.127966023453348	0.567348473009073	-0.0779369970059775	0.136262808833989
0	1	7314231	rs6577427	C	T	0.221826437541636	0.948653199814933	-0.00677310732041374	0.105175488614614
0	1	7314363	rs7551574	T	G	0.536141142478581	0.811149337996847	-0.0209228430287665	0.0875639499776638
0	1	7317696	rs6698698	G	A	0.391137554363031	0.351334269169179	-0.0842203847097328	0.0903647963408892
0	1	7319151	rs6667599	C	G	0.521947367200186	0.482724032024265	-0.0609180404326991	0.0867867298120752
0	1	7319392	rs61780031	G	A	0.229351190637519	0.26887216480372	-0.118793573128544	0.107440976308145
0	1	7321641	rs916394	G	C	0.411405279953583	0.369241877953424	0.0790543644627128	0.0880441720103464
0	1	7322807	rs7522322	G	A	0.449221335307506	0.796764779055646	0.0225215698159375	0.0874500713742544
0	1	7323688	rs4140605	G	A	0.810409553236975	0.976760949425	0.00326182572614109	0.111974986092312
0	1	7323971	rs7556024	C	A	0.805267032719151	0.931600546213126	-0.00956375505228729	0.111425064030118
0	1	7324503	rs11120890	C	T	0.415532112647649	0.689966467033501	-0.0356152737863708	0.0892835864490222
0	1	7324547	rs11583129	A	G	0.343127599869375	0.478687000337409	-0.0660859963651284	0.0932869987835647
0	1	7326747	rs10864291	C	T	0.446858958586934	0.478347494871246	0.0622347593598247	0.0877828143644598
0	1	7336103	rs12048158	T	C	0.243625355959847	0.715701748034074	0.0369474842913019	0.101445755820561
0	1	7336706	rs4908614	C	T	0.872941956856345	0.763929167283583	-0.0387404811486554	0.128995136985541
0	1	7338813	rs7539551	G	A	0.402471163808961	0.298686279360659	-0.0936823839182681	0.0901438122357224
0	1	7342106	rs12409413	C	T	0.470314972945684	0.642196001635607	0.0406651294690361	0.0875214155821831
0	1	7352328	rs6577435	C	A	0.77565212972668	0.442561702427626	-0.0784412996099519	0.102153791685363
0	1	7356673	rs6662782	G	A	0.326445297639365	0.839892799799977	-0.0189736355566601	0.0939146608736342
0	1	7360149	rs77095910	A	G	0.0805833404748843	0.0223221302308248	0.318821691600616	0.139537778945103
0	1	7361090	rs55839439	C	A	0.102593030914472	0.881099611714562	0.0213403677544121	0.142672970690931
0	1	7362992	rs12410983	G	A	0.0992279187424713	0.793262913784858	0.0377592805138116	0.144077643617589
0	1	7363506	rs12404738	A	C	0.0957324500065648	0.982468307629288	0.00325931752470539	0.148322808759003
0	1	7375585	rs12405371	T	C	0.0942626111518913	0.896196541147002	0.019251462452016	0.147557498195059
0	1	7378180	rs11120900	G	A	0.882758149838851	0.330698589327297	-0.125904916965531	0.129437563730428
0	1	7378291	chr1:7378291.G.T	T	G	0.211629966692866	0.940560966722244	-0.00805745859485641	0.108059789158194
0	1	7381141	rs12134803	T	C	0.170387146510974	0.946981454579818	-0.00779606397206982	0.117237802326277
0	1	7386456	rs12739426	A	C	0.655357878551394	0.627560361534366	-0.0442553103613949	0.0912173094834321
0	1	7392594	rs2301462	T	C	0.704840058725019	0.314638931987369	-0.0942917088250367	0.0937726047821819
0	1	7397400	rs7553372	G	C	0.706061633145008	0.285503252192791	-0.100200379669253	0.0938172190152789
0	1	7402502	rs705680	C	T	0.866949790953162	0.368842419902528	-0.111084828379919	0.12361385922195
0	1	7403966	rs7513440	G	C	0.69564360922607	0.136258642606768	-0.138242955862211	0.0927886554114877
0	1	7405293	rs845246	T	C	0.160993673981504	0.524913728370138	0.0736774822188601	0.115883479248617
0	1	7409156	rs845240	T	C	0.161387289522497	0.544269261226517	0.0701076484562539	0.115618647245309
0	1	7412088	rs4908624	T	C	0.116334139516023	0.495739314550097	0.0897225672687062	0.131710796345403
0	1	7425417	rs845265	C	T	0.297334743385134	0.891785880173551	0.0129632263707508	0.0952864660219831
0	1	7426727	rs2071925	T	C	0.0914195354817293	0.613908209007225	-0.0791550183393414	0.156897134736075
0	1	7462478	rs705694	G	A	0.352874706125627	0.7899490297258	-0.024450800572604	0.0917902776674688
0	1	7462976	rs845201	A	G	0.303376230321219	0.953898083689691	-0.00550182919098809	0.0951669868460537
0	1	7469780	rs4908635	G	A	0.149352532723817	0.525142497062038	0.0760577089234225	0.119693274479978
0	1	7471157	rs7535846	T	C	0.19010893522311	0.712433438231027	0.0404119045028472	0.109639212728543
0	1	7478076	rs11120917	T	C	0.147226900873665	0.686740388120469	-0.0502752704388094	0.124665131823021
0	1	7480000	rs6677657	T	C	0.553751651131415	0.913876067496522	-0.00945534851714868	0.0874274442340986
0	1	7480054	rs6677745	A	C	0.554376273271099	0.891895820729333	-0.0118892784628576	0.0874818165095723
0	1	7482963	rs845252	C	T	0.161681629417676	0.902729182418986	-0.0145463225722568	0.119022934812282
0	1	7487277	rs10864302	T	C	0.585672498802145	0.814830914361887	-0.0207954484287752	0.0887941315590238
0	1	7491320	rs17030828	T	C	0.0805917652778172	0.352736273659937	0.140621076200113	0.151320183797016
0	1	7492265	rs1193220	A	G	0.730556735864488	0.994666992367775	0.00065836467823782	0.0984988466266797
0	1	7501037	rs1193227	T	C	0.305508631146811	0.38365248815648	0.0814812396871979	0.093529074205044
0	1	7501823	rs1775047	C	T	0.827318689858454	0.76872280365499	-0.0337898629419763	0.114913552666498
0	1	7518513	rs17030898	T	G	0.0612879146369752	0.501417232726357	0.116232961600798	0.172898434592979
0	1	7520601	rs1750837	C	T	0.488926140456287	0.0025485115875402	0.264010400329855	0.0874924738013497
0	1	7524342	rs2693953	A	G	0.0745398979355138	0.397200681723107	0.134040673912463	0.15832237657561
0	1	7525525	rs1193242	G	A	0.255514247803739	0.198045737728466	0.125798024854408	0.0977345842313561
0	1	7526371	rs1193238	C	T	0.195718986009872	0.0582215850939926	0.198691350116911	0.104904246742051
0	1	7528669	rs1149331	A	G	0.132228720626632	0.089831654559716	0.204590699054758	0.120610941001696
0	1	7540699	rs2693957	G	C	0.549660431416666	0.0129337093726934	0.22204862670507	0.0893343952863946
0	1	7540770	rs6678279	T	C	0.127628850664883	0.11571270104593	-0.224720394554342	0.142858627082994
0	1	7540862	rs2796482	G	C	0.139276856948482	0.181896512561151	0.160512853476092	0.120239896455072
0	1	7541291	rs2693958	C	T	0.60727611474729	0.00879406032429769	0.242774275243969	0.0926634234241048
0	1	7541345	rs2796483	T	C	0.549798871796971	0.0167358587085869	0.213619053357161	0.0892884587558216
0	1	7551631	rs1193230	C	T	0.732629549937242	0.111143763125151	0.16344985839443	0.102600341861415
0	1	7553654	rs2796484	C	T	0.559284486028352	0.0236058534025391	0.204299136255586	0.0902586950869241
0	1	7557152	rs10864304	G	A	0.382924311358712	0.0391436820780479	0.182407403098646	0.0884325242349425
0	1	7563901	rs2462925	G	A	0.601668022120537	0.236570625365907	-0.104718315561214	0.0884742594476428
0	1	7567037	rs11120955	G	T	0.11944512089059	0.220150954146656	-0.178116339424079	0.145267468569413
0	1	7568982	rs1193180	T	G	0.157114879734316	0.333201742356379	-0.121574534298324	0.125634418234897
0	1	7569602	rs1193179	T	C	0.459015824386903	0.380140595368631	-0.0775149182523221	0.088322272390164
0	1	7571996	rs6577446	A	G	0.325699707402451	0.889043770668842	0.013058137164374	0.0935971353560774
0	1	7576979	rs1193172	G	A	0.259474981883518	0.0410953067254383	-0.215903266574214	0.105701919072932
0	1	7578776	rs1750817	G	A	0.746095630116239	0.0154325859328117	-0.231758868901604	0.095686474159068
0	1	7598094	rs6577449	T	C	0.291771627502176	0.926471934858822	0.00891664621002751	0.0966211868771211
0	1	7600905	rs12407666	A	G	0.35098375287288	0.225979706205955	-0.113051246334017	0.0933705875428448
0	1	7603317	rs1750824	A	G	0.755450846716472	0.00589573671582711	-0.265871685734187	0.0965568641438717
0	1	7613745	rs957856	A	G	0.481488186770614	0.604308573840846	-0.0453444025750149	0.0875012121413386
0	1	7670574	rs17031163	A	C	0.100748131377098	0.302453017767739	-0.159476175399121	0.154652974186629
0	1	7678496	rs6684215	G	T	0.147145418696358	0.381769071749326	-0.111604101473943	0.12759984331572
0	1	7681549	rs7555169	A	G	0.165807330121147	0.55162675205463	-0.0711903125257321	0.119582417545987
0	1	7682794	rs17031185	G	T	0.104227174344698	0.286568728958211	-0.161861607237112	0.151885879500238
0	1	7682879	rs61014722	C	T	0.171088332732898	0.719739721691511	-0.0418869279408463	0.116739546136809
0	1	7688059	rs17031211	T	C	0.169099631761291	0.887765891506158	-0.0164486701234673	0.11654836353995
0	1	7713021	rs9434879	G	A	0.749835316868736	0.898836782684442	0.0129195385501863	0.10162389270505
0	1	7731730	rs4908473	C	T	0.20605877797042	0.869964382335226	0.0176516769284096	0.107826969516653
0	1	7747366	rs3124794	A	G	0.647103584293924	0.89733239558449	-0.0117502730553681	0.0910648584681667
0	1	7751053	rs3124801	G	T	0.816564689512524	0.43560085637857	-0.0863262190494438	0.110725274071075
0	1	7770901	rs2995034	T	C	0.645701332928279	0.797270357712649	-0.02335800771351	0.0909291643237715
0	1	7784438	rs6693805	A	G	0.164905526564349	0.715990567153545	0.0422157141473262	0.116033822208365
0	1	7792411	rs2301488	T	C	0.43194316314816	0.72371105115588	0.0310294169129676	0.0877768460032638
0	1	7796641	rs2071985	G	A	0.516304120334026	0.325899489792007	0.085876951637504	0.0874148609273144
0	1	7797734	rs1417986	A	T	0.515704665302755	0.299196892503462	0.091466300309911	0.0881044832431423
0	1	7798956	rs17031531	A	G	0.244166395663957	0.150383211729743	0.142037312465386	0.0987619006137987
0	1	7801288	rs2032563	A	G	0.184933369316765	0.892257507375183	0.0151767270940912	0.112048190454361
0	1	7810543	rs2066293	G	A	0.505676741507315	0.644680717138359	0.0404388392295162	0.0876885685868101
0	1	7811961	rs9919220	G	A	0.206340586016826	0.116750970929591	0.161323134911007	0.102848053668184
0	1	7812398	rs9919223	G	A	0.505822970296858	0.650111559331983	0.0399367673952186	0.0880426193549018
0	1	7816543	rs4908481	A	C	0.417580737079125	0.955367799255167	0.00497016358637099	0.0888046615508587
0	1	7818679	rs6577456	C	G	0.400631713532966	0.993674719051222	0.000707559180035944	0.0892521038657994
0	1	7825311	rs707455	A	G	0.646515926908151	0.576986871825189	0.0514683352979325	0.0922716631134334
0	1	7832212	rs707458	T	C	0.368419470036083	0.800840196258581	-0.0229282455117657	0.0908913675401811
0	1	7833302	rs2239846	A	G	0.130717010018845	0.465842183513239	-0.0990518193625965	0.135824971918794
0	1	7834026	rs2071987	A	G	0.362100461791138	0.713303296628802	-0.0335488828273839	0.0913085346434409
0	1	7839405	rs697677	T	G	0.550096846759743	0.793796647034664	0.0230182391664308	0.0880630337584568
0	1	7844680	rs172933	C	T	0.594918929110106	0.464241240059548	0.0659152904380724	0.0900628596170651
0	1	7845087	rs697682	A	G	0.0526995526117018	0.331813165706319	0.178039953585582	0.18345779141734
0	1	7845567	rs2301491	T	C	0.04356152894653	0.550251731814615	-0.141075863824401	0.236156493733278
0	1	7845695	rs228729	C	T	0.736933727604801	0.840650150931345	0.0200229096908554	0.0995857836896554
0	1	7847225	rs697684	T	C	0.0525962302998257	0.326481278677101	0.180141741750223	0.183588420832824
0	1	7847614	rs697685	A	G	0.437116315839037	0.242820315130301	-0.10402454890936	0.089064675316952
0	1	7847836	rs228727	C	T	0.564093390813976	0.249809935896107	0.102630100480378	0.0891806621017552
0	1	7847846	rs7556518	A	G	0.0333623811107791	0.735290661042681	0.0820713144901166	0.242745419352833
0	1	7848557	rs11121023	A	G	0.260500369543011	0.606932706027741	-0.0520222837539452	0.101120815109995
0	1	7849656	rs6699986	G	A	0.263206172282835	0.768819096076611	-0.0297250504134134	0.101133160381883
0	1	7849841	rs75307902	T	C	0.116414889244227	0.25441553191536	-0.166441286507636	0.146040858944011
0	1	7850062	rs707463	T	C	0.438008016727317	0.29318134103998	-0.0936840959315054	0.0891237910964107
0	1	7850081	rs10864315	T	C	0.262064082965388	0.622679721889234	-0.0495566739121228	0.10071347377729
0	1	7850218	rs697686	T	C	0.439331580289338	0.284088368369964	-0.0946738177958567	0.0883827101090073
0	1	7852117	rs170631	G	C	0.0803852462041733	0.776809835774776	0.0448247351458823	0.158123768748781
0	1	7852797	rs696305	T	C	0.437136312270845	0.238784161990722	-0.10496225073764	0.0890997194057634
0	1	7852919	rs875994	C	T	0.0330202898550725	0.19129698414328	0.281533738128441	0.215445439201586
0	1	7854209	rs11807683	T	C	0.0331231795764433	0.202463972188351	0.274268475357276	0.215186289269916
0	1	7855382	rs117562183	A	G	0.0605118279753436	0.434289292892144	-0.154030672627008	0.197002197334358
0	1	7855494	rs12565104	A	G	0.261634887509915	0.572043581398047	-0.0571516182916609	0.10114536267854
0	1	7855814	rs707464	G	A	0.710606819819755	0.66734833342438	-0.0411114826820925	0.0956547916491113
0	1	7856140	rs77772130	T	C	0.201741602985605	0.230566093071108	0.125577460638807	0.104743733153048
0	1	7856267	rs7545893	A	C	0.0331678565186543	0.198455621269156	0.277073206443492	0.215459533539064
0	1	7856346	rs228682	C	T	0.257737441860472	0.798957913938174	-0.0255423229202738	0.100285532402226
0	1	7857309	rs12078018	A	G	0.0333870389762268	0.726816963017991	0.0847383307559356	0.242551103385597
0	1	7857374	rs12723500	C	G	0.033409119106028	0.740515959290451	0.0803334048715765	0.242574406809604
0	1	7857974	rs228685	T	C	0.0807249367534529	0.818850827772408	0.0361812054639662	0.157980475219381
0	1	7858008	rs2071983	A	G	0.186467114816818	0.241788263622676	0.125715362975536	0.107400494227054
0	1	7858108	rs61773374	G	A	0.0332488054256572	0.204622158606619	0.272962175215313	0.215186289269916
0	1	7858135	rs1012477	C	G	0.0332901423259797	0.7249190075554	0.0854939730741737	0.242954916857482
0	1	7859191	rs17031578	C	A	0.186684609889341	0.233421480361579	0.127948084788951	0.107375799921662
0	1	7859317	rs560959	A	G	0.079845724627503	0.758173573524066	0.0486953390528713	0.15816332417095
0	1	7859320	rs560961	G	C	0.291053656914449	0.802344641761014	0.0239510638066257	0.0956841309818773
0	1	7860548	rs116886234	A	G	0.0136647978532194	0.671684184618965	0.155200805846061	0.366179807348557
0	1	7861157	chr1:7861157.G.GT	GT	G	0.91981185151441	0.786480065114065	-0.0429637081152027	0.158605416818439
0	1	7861600	rs707466	A	C	0.48846326860595	0.181962804610352	-0.117399091443893	0.0879567956818663
0	1	7863293	rs228642	T	C	0.292047098166164	0.667655951922284	0.0408411684429362	0.0951194212769709
0	1	7863735	rs149164395	C	CTTA	0.186891126281113	0.252125899793237	0.122994005913094	0.107399491236811
0	1	7865467	rs6657232	T	C	0.177093555464894	0.900196188728322	-0.0144900331362509	0.115538050840492
0	1	7865633	rs11121026	G	A	0.176677791306701	0.847828328734024	-0.0222375220089705	0.115886788245476
0	1	7865710	rs12092614	T	C	0.0334445256179819	0.738428354710579	0.0809882558258088	0.242526762351647
0	1	7867255	rs60450998	A	G	0.185701378173348	0.211077321682886	0.134585498837895	0.107616005409144
0	1	7868417	rs12566473	C	T	0.185711815083067	0.271796746145087	0.119559577700325	0.108795933636127
0	1	7868725	rs228666	C	T	0.301192632243407	0.114512351301068	0.146576566436264	0.0928739111719359
0	1	7869733	rs79898259	T	C	0.186487477170677	0.243799402497218	0.125123432790238	0.107352083318284
0	1	7869747	rs79126741	T	A	0.0763323915542726	0.578642047619058	0.0886172366569389	0.159564505133142
0	1	7869789	rs117742910	C	G	0.0533771903010316	0.385110674483856	-0.183373414604707	0.211133629238198
0	1	7870418	rs228671	T	C	0.0796295896976265	0.94842035052618	0.0105229378951758	0.162665650998982
0	1	7870715	rs79372391	C	A	0.188199019863662	0.295240429221935	0.112919709712211	0.107882188046887
0	1	7871229	rs12137927	C	T	0.176989994906139	0.970754415688609	0.004215006976784	0.114969005663555
0	1	7872076	rs10864316	G	A	0.0331987372970855	0.20210267092651	0.275016745486242	0.215600682344554
0	1	7873075	rs61773379	C	T	0.0337300410057619	0.0944907055005007	0.345896582940813	0.206854852777303
0	1	7873855	rs929123	A	T	0.186586963581536	0.244911075353406	0.12488518401535	0.107400494227054
0	1	7874043	rs2172563	A	G	0.175690024996745	0.859167008466434	-0.0206000968049585	0.11609964113929
0	1	7874246	rs78510193	A	G	0.132321492965385	0.553330434703603	-0.0792238314267344	0.133648636717348
0	1	7876166	rs7550657	C	T	0.291944786532924	0.73536001040519	0.0321947039628519	0.0952494152618223
0	1	7876476	rs11121029	A	G	0.176009307685425	0.972087753739767	0.00403074872756369	0.115197323460325
0	1	7876523	rs77567305	C	T	0.0817942198033208	0.715095133960739	-0.0602939756508266	0.16517910927625
0	1	7877008	rs6661252	A	G	0.477087749366613	0.236304198884785	0.104006647666558	0.0878230500492493
0	1	7877488	rs4908482	G	A	0.477957200482765	0.218011422549748	0.108039098757575	0.0877059526922779
0	1	7878056	rs10746473	G	A	0.477495257420037	0.208307086085085	0.110264762764137	0.0876345331376225
0	1	7879130	rs228688	G	T	0.477862019204292	0.213207326865255	0.10912063123766	0.0876615682585882
0	1	7879168	rs228689	A	G	0.0820152435029131	0.904224834118114	0.0190153973788604	0.158032199992152
0	1	7879322	rs228690	T	C	0.0806421499802798	0.817829870179875	0.036420354196086	0.158117652685276
0	1	7879627	rs10462018	T	C	0.033543244530327	0.772790844529636	-0.074154002039675	0.256831488014381
0	1	7879685	rs17374230	C	T	0.0332775569270909	0.205594136622241	0.27275871686053	0.215487753256128
0	1	7880683	rs10462020	G	T	0.0333754676413661	0.20392144752945	0.273411984645733	0.21520737567477
0	1	7881234	rs17374292	T	C	0.0333008170679725	0.729814956444264	0.0840407722188083	0.243334281137345
0	1	7881780	rs10127838	T	C	0.176485061638887	0.823465432238275	-0.0258554266522505	0.115896823504725
0	1	7883358	rs697688	T	A	0.522376527153076	0.181047579986132	-0.117250546193229	0.0876615682585882
0	1	7883834	rs228694	G	A	0.477130967741116	0.202967344911	0.111640076845951	0.0876885685868101
0	1	7884525	rs61773390	T	G	0.0331082125603865	0.197810745962916	0.277053071537925	0.215134397526095
0	1	7885354	rs697691	G	A	0.489305648683213	0.171053798267799	-0.120177717096997	0.0877962229511193
0	1	7886424	rs697693	A	G	0.494071355203711	0.250389808766665	-0.0996810852537002	0.0867242193783072
0	1	7887248	rs2859387	A	G	0.709539731578369	0.613442938976385	-0.0482183360658957	0.0954506635664216
0	1	7887579	rs228697	G	C	0.0800920360987521	0.780396455782097	0.0441529931793951	0.158366605609234
0	1	7888009	rs118049345	T	C	0.0409889931757603	0.555152121243286	-0.139106124253027	0.235750128584478
0	1	7888438	rs17374439	T	C	0.032990774586597	0.191087954406313	0.281232141229747	0.215113315077475
0	1	7888730	rs12061787	C	G	0.033676815220962	0.754479069122195	0.0758849595586058	0.242646403054493
0	1	7889941	rs2640908	T	C	0.489771854676969	0.137880890200303	-0.130794983994093	0.0881528932484879
0	1	7890064	rs12023156	G	A	0.176892106546243	0.813059458852433	-0.0274481570923969	0.116069191865774
0	1	7890117	rs2640909	C	T	0.113839540739488	0.357698304045927	0.12112304958233	0.131689873651951
0	1	7890264	rs1773135	G	A	0.822462589803642	0.844173555978992	0.0228143110862462	0.116069191865774
0	1	7890801	rs1689904	T	C	0.488820661874638	0.176908390713863	-0.118518084195191	0.0877693613045906
0	1	7890956	rs228665	C	G	0.822749072298844	0.792780694761622	0.0304328015612575	0.115845576453267
0	1	7891797	rs1773138	T	C	0.488608812327205	0.180002879336709	-0.117676434861368	0.0877693613045906
0	1	7891862	rs12027673	A	G	0.0223381225720415	0.475174008554867	-0.24124767908115	0.337841215835496
0	1	7892109	rs228663	A	T	0.113945635291625	0.359129826045129	0.120740435256293	0.131665447674134
0	1	7895015	rs34020118	T	C	0.033369422686394	0.732498712283927	0.0828965165686132	0.242526762351647
0	1	7895069	rs56204811	G	A	0.194581923657037	0.325950674963267	-0.11185785391818	0.113873083903066
0	1	7895278	rs228657	A	G	0.0803838252298573	0.789639976857969	0.0422501335867058	0.158371790373362
0	1	7895418	rs61773392	T	G	0.0330626133406283	0.194710610999062	0.279315851782623	0.215393650367111
0	1	7897133	rs10462021	G	A	0.0316189374093949	0.122118510288859	0.344201552622107	0.222648386605103
0	1	7897228	rs228654	A	G	0.0808332074740919	0.824673423385456	0.0350044361483256	0.158006346898629
0	1	7901038	rs77209938	T	G	0.186284143982405	0.193139999138379	0.139449691789024	0.107158032028656
0	1	7901429	rs12563789	G	A	0.184482363050946	0.155571973019381	0.152960084930718	0.107709065378016
0	1	7901886	rs61595437	G	A	0.186558035269225	0.191178497956489	0.139967570003836	0.107082465088323
0	1	7901888	rs61071946	C	T	0.187880813774093	0.216161487817557	0.132439550798487	0.107082465088323
0	1	7902231	rs12029963	G	A	0.172803216196898	0.898637228797766	0.0149134762445926	0.117075826851741
0	1	7905274	rs4908699	A	G	0.0327279546916301	0.671505775657456	0.103695192324891	0.244516657125375
0	1	7906008	rs707472	T	G	0.487099411552378	0.203983977102659	-0.111514265416496	0.0877869725484378
0	1	7906888	rs74373240	T	C	0.018866829471862	0.930407335742872	-0.0279617247283208	0.320176002888657
0	1	7906914	rs10864317	C	T	0.176167606731431	0.83841621602481	-0.0236501367318679	0.115977669966162
0	1	7907007	rs697694	A	G	0.520342271243647	0.132701355081079	-0.132340404299043	0.0880195527832734
0	1	7908888	rs228652	A	G	0.298925629939942	0.0884815775225831	0.158652167947981	0.0931351184098045
0	1	7910391	rs170629	A	G	0.356341911354926	0.43984055667793	-0.0703921259694517	0.0911269183351337
0	1	7911099	rs228651	T	C	0.24574432356638	0.762119107512484	-0.0308638796217092	0.101962210741074
0	1	7911302	rs3753500	T	C	0.493393781552803	0.562889285386584	-0.0507940159199454	0.0877945763686709
0	1	7911437	rs3753499	C	T	0.133776656678963	0.112827876536273	0.189781725674929	0.119690064182166
0	1	7911782	rs3753498	C	A	0.0407617146394305	0.342934702465423	0.194628389786268	0.205221379065483
0	1	7912870	rs13306062	A	G	0.0230986437595527	0.689769623287253	-0.123675527346238	0.309833485517719
0	1	7913029	rs34305100	G	A	0.0560023190332507	0.966533625791133	-0.00797727048230808	0.190133356484732
0	1	7913430	rs228648	A	G	0.363286998311779	0.795569840804244	-0.0237182181303116	0.0915461714011236
0	1	7913445	rs13306061	T	C	0.0545902834644978	0.913853261990216	-0.0209582831242958	0.193736080686693
0	1	7918110	rs2000237	T	G	0.0483959870099745	0.296477763408115	0.197046307468488	0.188738693861568
0	1	7918435	rs61773396	A	G	0.240526066493977	0.581358816284977	-0.0571787625717774	0.10369724159983
0	1	7923501	rs2797682	A	G	0.763106864399968	0.442407420259437	0.0813924041955843	0.105961168019824
0	1	7923576	rs17031661	C	T	0.13959779671827	0.425947338336701	-0.106394042734302	0.133636392260035
0	1	7926542	rs504560	G	A	0.710688712028605	0.384302077723305	0.0854522113811278	0.0982212783497699
0	1	7927456	rs500508	G	T	0.71134671964699	0.324520624550405	0.0973918842617898	0.0988538716136093
0	1	7928181	rs2066980	A	G	0.489089280226806	0.384283707484696	-0.077124287716434	0.088645493470402
0	1	7928365	rs743999	A	G	0.238904251022517	0.585902600698491	-0.0569368931326378	0.10451292917385
0	1	7929819	rs228725	C	T	0.700793361102761	0.671317437068793	0.0408605138355662	0.0962917860040713
0	1	7929863	rs74055806	A	G	0.138328975607276	0.341285765731305	-0.12882876227465	0.135377254773007
0	1	7952203	rs1040395	G	A	0.591893741256615	0.21110276661302	0.11289761842238	0.0902791759861793
0	1	7953944	rs9803665	C	T	0.20949070895863	0.139666663969934	0.152987725176895	0.103577696539427
0	1	7955089	rs227147	A	G	0.200028738825882	0.0581996424042361	0.198859788497897	0.104984013102568
0	1	7961206	rs227163	T	C	0.563985391038831	0.704443842394216	0.0334288261489752	0.0881262935873141
0	1	7961801	rs10489448	T	C	0.408744490857393	0.880455752235033	0.013419995310267	0.0892337392743453
0	1	7971301	rs680522	A	G	0.886389067238	0.661034405459372	-0.0595080557596896	0.135712721881512
0	1	7982034	rs161827	C	T	0.428981309862714	0.961377643372285	-0.00426492270850769	0.088072991713633
0	1	7989566	rs2453021	T	C	0.396171354462016	0.842335125288894	0.0178024923857822	0.0895013761810079
0	1	7996894	rs2300428	G	A	0.482090099621076	0.646792527753255	-0.0400091434809302	0.0873137724974836
0	1	8002431	rs76413824	T	C	0.341056270258849	0.247582900221688	-0.10879134067225	0.0940906015170829
0	1	8030300	rs178932	A	G	0.635147130225783	0.321233149305591	0.0907946631005238	0.0915336162848246
0	1	8044361	rs225119	C	T	0.565207087359503	0.731537081700256	0.0303037480759268	0.0883281093733807
0	1	8046672	rs12727642	A	C	0.0611050937818966	0.302761801488317	0.177509959989461	0.172251319794857
0	1	8100639	rs9434586	A	G	0.503908651261964	0.741825102698628	-0.0285642504271976	0.0867061554219323
0	1	8106201	rs12757968	G	A	0.0610211388100114	0.175997131823806	0.227610279900201	0.168203603834458
0	1	8121822	rs225106	C	T	0.565126203363348	0.673900963342905	0.0370268938766221	0.0879916197641119
0	1	8123684	rs225110	G	A	0.565697983960878	0.771066705812505	0.0255196540174538	0.0877024687331649
0	1	8136468	rs4500345	A	G	0.014025563717041	0.50010992209592	0.246195037107066	0.36510292369897
0	1	8137400	rs60074929	A	G	0.154956930120069	0.472816781984733	0.0837420219103279	0.116648018091983
0	1	8163122	rs4908727	C	T	0.399417353341744	0.575775749123985	-0.0501102447678821	0.0895520408361123
0	1	8165745	rs79778556	T	C	0.116142351879002	0.273230182905485	0.142489100324023	0.130049348762283
0	1	8168634	rs11121090	T	C	0.399264447425595	0.564159341080784	-0.0515817383562674	0.0894468814572414
0	1	8180383	rs72634282	A	G	0.109613367490068	0.860129296016334	0.0245713936430318	0.139444142930261
0	1	8185985	rs9434608	C	T	0.761338860326775	0.524087029143692	0.0668721116354779	0.104970200347608
0	1	8186775	rs56296862	T	C	0.166849299609052	0.972658205640013	-0.00400699091094055	0.116908579033942
0	1	8187211	rs4908736	G	A	0.666724584650918	0.602672833546086	-0.0480739059850047	0.0923502410256854
0	1	8191792	rs12136685	T	G	0.494928569778409	0.777797823299061	0.0247472921699084	0.087697267421621
0	1	8191820	rs12133365	C	A	0.494497093898861	0.831642879577546	0.0186099665550938	0.0875371830792195
0	1	8192898	rs7545284	A	G	0.37052304186671	0.929513075370221	0.00803982946793999	0.0908891953920692
0	1	8193432	rs6677033	A	G	0.426042014544129	0.67495623464715	0.0369396376601654	0.0880866587948366
0	1	8195226	rs7529511	C	T	0.602621266419339	0.287501273708455	-0.0939892665778769	0.0883674090841441
0	1	8200328	rs9434617	C	T	0.147817778116659	0.385309198654472	-0.111063091021943	0.127929948043067
0	1	8200578	rs9434618	G	A	0.83905769096586	0.292974748087642	0.131420489198931	0.124969772803003
0	1	8206343	rs61391705	G	A	0.0858405475708301	0.887019280280167	-0.0225209646263599	0.158512522830619
0	1	8207789	rs6683857	T	C	0.820115588194537	0.887197978699005	0.0161829853359356	0.114084678361564
0	1	8207838	rs77321792	T	C	0.121028344085571	0.435563661790773	-0.109955118037742	0.141021166789661
0	1	8213010	rs1455701	C	T	0.833362756765947	0.91256879149384	-0.0128043835527492	0.116616586989075
0	1	8213427	rs4908739	C	T	0.833318308076926	0.879826988525542	-0.0176551520851971	0.116775728153087
0	1	8214803	rs2100516	T	G	0.764779114853393	0.774500685254245	-0.0292397774639753	0.102061114741082
0	1	8218115	rs17509146	G	C	0.469612010510676	0.433502783633488	-0.0687091128722013	0.0877273789694584
0	1	8218206	rs7524007	C	T	0.859070500066044	0.697822141882008	0.049369230234879	0.127154416135423
0	1	8222156	rs17032281	A	G	0.374536250762738	0.257536102096188	0.101059934276962	0.0892571157751233
0	1	8260756	rs11588420	A	G	0.19312642801328	0.779398601501009	-0.0310847318200285	0.110976137143979
0	1	8261393	rs12138839	G	T	0.213759256030224	0.66468774436808	0.0452652085313503	0.104430011793429
0	1	8264457	rs12745477	G	A	0.190745662683219	0.63519930436679	-0.053362857459714	0.112479826483837
0	1	8272526	rs425371	A	G	0.483151818458905	0.21904241479844	0.108696217060825	0.0884371717308405
0	1	8273392	rs12041676	A	G	0.42376527029744	0.344103769470255	0.0840959330229995	0.0888880785557126
0	1	8273851	rs448202	T	C	0.125802692937293	0.330380292445744	-0.134900665669488	0.13859446260525
0	1	8273940	rs395847	C	T	0.916469699374996	0.700060416939901	0.0625282731762421	0.162310377717521
0	1	8274807	rs411654	G	A	0.1036760548149	0.599190548298476	0.0731369404730628	0.139158722757075
0	1	8276909	rs478128	G	A	0.112803694806582	0.705682862050759	0.0511416773723996	0.135417090206835
0	1	8278899	rs428180	C	A	0.451239399869537	0.461448117348903	0.0652969881600414	0.0886627880944512
0	1	8281564	rs506403	T	C	0.634270906839988	0.567293128755168	0.0527576861995131	0.0922268518600228
0	1	8287391	rs11121137	A	G	0.453300392841776	0.244492727854571	0.102644943818043	0.0881957878489612
0	1	8292195	rs299501	A	G	0.856319550768489	0.141339251249428	0.196826118755889	0.133820485313851
0	1	8295130	rs7528376	C	T	0.695990763727519	0.648294705302567	0.0438944811273611	0.096231866252747
0	1	8301494	rs17032328	A	G	0.0982805268721558	0.0501897819112221	0.261707319080299	0.133637122380804
0	1	8302619	rs7513908	A	G	0.0531423406726585	0.485745687208609	-0.144636827363496	0.207486217225383
0	1	8306031	rs12403649	C	T	0.128640686615634	0.213183201515759	0.152935922497451	0.122853909278496
0	1	8310158	rs72861200	G	C	0.153237506788383	0.0867252399329999	0.193832278545969	0.113158254462426
0	1	8319635	rs401691	T	C	0.578635829541807	0.420727076930548	-0.0715329450677156	0.0888430897591529
0	1	8336374	rs72862657	T	C	0.218512743504134	0.0291099674732696	0.221390759529178	0.10146258350133
0	1	8357221	rs11121152	T	C	0.796444305289809	0.478744959042511	0.0784206163365364	0.110713139373654
0	1	8357338	rs6577481	C	T	0.181760069280672	0.446705583056684	-0.0885008942211336	0.11630793852275
0	1	8362754	rs4908748	C	T	0.678438977907848	0.750438910583642	-0.0293167562330954	0.0921734696772987
0	1	8370088	rs11121157	A	G	0.17159635901797	0.870313219481274	-0.0192447829384662	0.117877661412678
0	1	8370729	rs72864229	G	A	0.199164661379485	0.897102576975491	0.0139706113281475	0.108029354044269
0	1	8372536	rs1107284	T	C	0.776801065006646	0.866431649057491	-0.0175365260022431	0.104264462200836
0	1	8374297	rs78641116	C	G	0.134558176356674	0.87275769445369	0.0203043672153779	0.126778189076777
0	1	8388571	rs1473309	A	G	0.058141457659236	0.838841373114216	-0.0435310619873266	0.214042567284964
0	1	8399193	rs12039434	G	A	0.648440852044328	0.363941573535638	-0.0825876418695394	0.0909675650320573
0	1	8433747	rs754346	C	T	0.839952288431048	0.037623162584895	-0.231986234734338	0.111588884362393
0	1	8490320	rs302719	G	T	0.118612275697092	0.129596793279049	0.19345816305906	0.127636704479817
0	1	8495590	rs172531	G	A	0.119079531632793	0.139500166860408	0.188568362039473	0.127613260542167
0	1	8520108	rs80296853	A	G	0.116870241928494	0.386445702562461	0.113665283373217	0.131240927240783
0	1	8526142	rs4908760	A	G	0.839955053401135	0.424126981629324	-0.0941977531029218	0.117852981692282
0	1	8564301	rs6669503	G	C	0.839737859007833	0.402708343180271	-0.0986827500226871	0.117929555272746
0	1	8596335	rs55860300	A	G	0.103544250246974	0.958464792758985	-0.00754684773543816	0.144908205006798
0	1	8596742	rs17032657	G	T	0.323209568824423	0.791870030796079	0.024701533135684	0.0936078781234212
0	1	8598127	rs10492965	A	G	0.104369201400004	0.865412617465871	-0.0248294855936322	0.146496800080788
0	1	8613418	rs2016084	A	C	0.840146259252817	0.414237569697478	-0.0962260995244924	0.117857822741416
0	1	8638666	rs12029303	C	T	0.730074996318246	0.248516698817412	-0.113320214951499	0.0982011908324845
0	1	8645816	rs1934138	A	G	0.84032839759557	0.288442087765194	-0.12406440846399	0.116871499067881
0	1	8654642	rs76545421	G	A	0.0681231486252777	0.339385501784893	-0.190426951514252	0.199320612588168
0	1	8656227	rs12134896	A	G	0.10515752330362	0.917384277416349	0.0148358231481675	0.143024601337161
0	1	8658527	rs6681362	G	T	0.839541004771345	0.292930018419851	-0.123169092868443	0.11711253918299
0	1	8701231	rs1463052	G	A	0.838523566719864	0.35367836169991	-0.108238536539723	0.116701987406456
0	1	8725420	rs56305243	C	T	0.107369003189525	0.786552293185432	0.0380839770030078	0.140640089275481
0	1	8751897	rs56163601	A	G	0.101417260167587	0.736628760500796	0.0484475505338271	0.144051486534776
0	1	8759554	rs12025126	C	T	0.73165306491365	0.529539858353087	-0.0616946792612343	0.0981292143695709
0	1	8788636	rs7518204	C	T	0.951114414676448	0.782834674975838	-0.0552686319354629	0.200519758318177
0	1	8794410	rs4908775	A	G	0.0972867920041835	0.639216946896554	0.0679843269053658	0.145019643242542
0	1	8804997	rs3938719	G	A	0.128078334710894	0.123137722488959	0.191371848933569	0.124127496404598
0	1	8879610	rs4908516	C	G	0.103975433077166	0.462161602314657	0.102570993382716	0.13949692876193
0	1	8898807	rs11582339	T	G	0.132623040214203	0.471673068381031	0.0909237833659353	0.126325223898688
0	1	8918795	rs11121247	C	T	0.936160459084041	0.966640570031946	0.00751507901313056	0.179691859763128
0	1	8926868	rs2781064	T	C	0.162651214794181	0.313943888445717	-0.125136256308018	0.124268732060409
0	1	8930369	rs2781060	C	T	0.936025031025594	0.95070851932926	0.0110803347427388	0.179243968285988
0	1	8931149	rs2274971	T	C	0.77565321720527	0.441880101623365	0.0830921831722878	0.108049127447529
0	1	8949480	rs7539600	G	A	0.895479179237459	0.868332103213223	0.0240469020541448	0.145055337534992
0	1	8969219	rs7534552	A	G	0.255133855068593	0.8437790252697	0.0196278923530795	0.0996026277844504
0	1	8978514	rs6665631	G	A	0.156397910106372	0.433369840181833	0.0916418648483169	0.116973957388462
0	1	8981748	rs4908795	G	C	0.153129926725055	0.70746191298332	0.0448678850541347	0.119562567933112
0	1	8982305	rs12137125	C	G	0.248803452893964	0.436121085312239	-0.080085736248466	0.102837501787891
0	1	8982906	rs4908796	A	G	0.249855628023978	0.564353097760503	-0.0591554853379009	0.102631399730275
0	1	8983655	rs11806366	C	G	0.181794074008185	0.992484145700146	-0.00107182180772956	0.113783129765651
0	1	8985036	rs10864370	T	C	0.279906879929886	0.685972181031354	-0.0397929201949651	0.0984176368031576
0	1	8987259	rs2765512	T	C	0.638085919740199	0.870533570261348	0.0147704893362211	0.0906271870557592
0	1	8991116	rs2781079	A	G	0.186749583867367	0.390134599362997	0.0941083911059875	0.109508163532986
0	1	8994112	rs4418632	C	T	0.727600494324277	0.338657848459023	-0.0922394260697938	0.0964020140083986
0	1	8998059	rs914997	T	C	0.834209543712992	0.45089265201321	-0.0869875736257764	0.115379202255415
0	1	8999843	rs2781087	T	G	0.445724034129248	0.947541030809202	-0.00578772210566236	0.0879659764095303
0	1	9000628	rs1475734	T	G	0.193936231884058	0.628768859198484	0.052822675386557	0.109259566253308
0	1	9000882	rs6692694	T	C	0.354252302808102	0.394200457710942	-0.0793777194982896	0.0931636512682056
0	1	9001562	rs17032875	C	T	0.666849661141615	0.538481020378426	0.0573396751538804	0.0932183280886877
0	1	9007556	rs942969	C	G	0.859010642136061	0.714378912618598	0.0470710953296888	0.128616066427954
0	1	9008370	rs6577541	G	C	0.858889083323755	0.726429533268238	0.0450504760829125	0.128760172698005
0	1	9008739	rs12070475	G	C	0.858969680645552	0.633184162813303	0.061808367642502	0.12950943349524
0	1	9009214	rs2274326	T	C	0.237409801719964	0.901101105319683	0.0126897713644071	0.102114110425256
0	1	9009406	rs2274327	T	C	0.241908961753159	0.95163947317934	0.00617475095827273	0.101812784068062
0	1	9009444	rs2274328	C	A	0.452287269170689	0.860626878978255	0.0154776587592473	0.0881534982011537
0	1	9009470	rs2274330	C	G	0.209643219122188	0.783531307198337	0.0296340501049805	0.10786998426442
0	1	9009547	rs2274331	A	C	0.209000412567301	0.723277098058933	0.0382283241305318	0.10796447185047
0	1	9009706	rs12738365	T	C	0.200457269166876	0.889934370882568	0.015105743482639	0.109155599073798
0	1	9010405	rs17032907	T	C	0.388789422430503	0.664633083728606	0.0388255240325364	0.0895576588520402
0	1	9010569	rs11121273	C	T	0.398572350158952	0.618200869634363	0.044383882531471	0.0890524125232086
0	1	9010592	rs17032909	C	T	0.0720479438216883	0.610010291060211	0.0828522107185271	0.162436597594326
0	1	9010984	rs11576766	C	A	0.380455456152278	0.928479085740012	-0.0081143346849206	0.0904018000073359
0	1	9011586	rs3765968	G	T	0.772313071264707	0.77046874680572	0.0307677007653336	0.105454859900125
0	1	9011627	rs3765967	A	G	0.21900803602293	0.731316791665348	0.0363277523155166	0.105796322913581
0	1	9011722	rs3765966	T	G	0.845071237167218	0.496792527284056	0.085142585940964	0.125293498685331
0	1	9013585	rs72641561	T	C	0.215341806160505	0.924220427569683	-0.0102355134013517	0.107607626014792
0	1	9015550	rs17032912	C	G	0.264180196450071	0.847528148285707	-0.0190848095318116	0.0992587719372025
0	1	9015575	rs61784252	G	A	0.165925953717452	0.659549089800737	0.0510099459320381	0.115790693981702
0	1	9015675	rs12741044	C	G	0.535368405467632	0.313594503567097	-0.0888819006045588	0.08820201017109
0	1	9015954	rs12059715	C	T	0.171239554317549	0.580861262861627	-0.0658765082594611	0.119314023834518
0	1	9016007	rs6661729	A	C	0.0110357559100991	0.407166300007759	-0.421356495398516	0.508337869927609
0	1	9016302	rs17389460	G	T	0.192742578572897	0.653486272799531	-0.0514642560592961	0.11463905419424
0	1	9016390	rs17032921	T	C	0.189913192786253	0.674998775392664	-0.048273028650899	0.115128367897027
0	1	9017091	rs2274332	T	C	0.143746660768715	0.926675571206246	0.0116628382970462	0.126731026288479
0	1	9017204	rs2274333	G	A	0.510378949664749	0.182861132594871	-0.117145503960511	0.0879472647392763
0	1	9018034	rs7545200	A	G	0.269660899130137	0.340057181789678	0.0924265182303973	0.0968778342538257
0	1	9019221	rs41278984	C	T	0.0122617196556361	0.604711378021057	-0.236177129803387	0.456259907751503
0	1	9019338	rs11805912	T	C	0.144135564998103	0.976842357855463	0.00367446002899514	0.126583839141502
0	1	9021301	rs12735688	T	C	0.517047182913547	0.266503135420339	-0.0969445383566975	0.0872469116350731
0	1	9021998	rs3765965	C	T	0.137020782504868	0.925639823525915	0.0121052712470112	0.129701210095239
0	1	9023572	rs6577545	G	C	0.150464605909063	0.684941069464311	-0.0513289876521196	0.126510241164193
0	1	9026751	rs12126080	A	G	0.123283434528403	0.18536780357849	0.167727340357262	0.126643319880694
0	1	9027391	rs4466678	T	C	0.123953747467165	0.147385094444284	0.181529280111419	0.125293715587021
0	1	9027899	rs2274334	T	G	0.0124917629881506	0.576228373562573	-0.254964688424348	0.456188265802435
0	1	9029539	rs78726732	A	G	0.0226295835200781	0.646054838463584	0.132418919511939	0.288337497421465
0	1	9030372	rs10864376	T	C	0.622381646111687	0.591396775725373	0.0488546496400012	0.0910086894890116
0	1	9030964	rs3737665	T	C	0.475892750637048	0.634098547387083	-0.0416094285072134	0.0874209964158321
0	1	9031903	rs12138897	G	C	0.781947368773038	0.682090479479271	-0.0430954426883397	0.105210361135794
0	1	9033404	rs4908800	G	A	0.628591669752263	0.745080533163025	0.0296085015972274	0.0910658589336284
0	1	9033552	rs61785762	T	G	0.179924966393872	0.357872045696484	-0.109391927405455	0.118978315680129
0	1	9034301	rs72641578	C	T	0.175862047117547	0.12058983511599	0.169303921220068	0.109066312694033
0	1	9034421	rs3765964	A	G	0.660950374558094	0.387169406594032	-0.0792428013274528	0.0916353830222762
0	1	9034483	rs74050967	T	C	0.0244437349248562	0.84866783906617	0.0546887152090813	0.286600783774842
0	1	9034598	rs3765963	G	A	0.781273585975458	0.661869742493552	-0.0456522427110835	0.104387788911723
0	1	9035013	rs3737663	C	T	0.0383185827380619	0.544706575160795	-0.148588981304425	0.245313265278187
0	1	9035059	rs12071042	C	A	0.0257715470731722	0.887212994618597	0.0396223723507502	0.279362019797557
0	1	9036614	rs12127547	G	A	0.133425200949852	0.0889310270613534	0.20458288055156	0.120267619027837
0	1	9037273	rs6697763	T	C	0.75924100924225	0.849736690591244	-0.0192589405569642	0.101654754173436
0	1	9039022	rs6577546	A	G	0.803655870275683	0.311048266471821	-0.107823806093444	0.106437468463501
0	1	9049032	rs875148	T	G	0.64147550261342	0.71197262376574	-0.0339527806417669	0.0919610952536165
0	1	9058028	rs10779707	G	A	0.853711151048308	0.264582755611286	-0.132734117975326	0.118977377914055
0	1	9060789	rs17033008	A	G	0.227403098953981	0.536554728897726	-0.066323997542526	0.107314955099653
0	1	9061382	rs12047015	C	T	0.151106213246673	0.485803546595695	0.083196184499854	0.119363454921405
0	1	9062952	rs17389948	T	C	0.147018201700374	0.518649792702046	0.0787608639592665	0.122028871832297
0	1	9063265	rs12402611	T	C	0.0979745764677683	0.978951479040404	-0.00391271405985368	0.14830172617699
0	1	9063602	rs4908804	C	G	0.626463098472351	0.713860227410881	0.0340069090888289	0.0927435910872457
0	1	9066132	rs17033013	T	C	0.257908403541438	0.198456933375866	-0.133538657338605	0.103843534000746
0	1	9066695	rs10864377	T	C	0.542692630845679	0.616583976654852	0.0446981319201893	0.0892717157603917
0	1	9066967	rs12164533	A	C	0.307139554438018	0.532010579737601	0.0593767113640322	0.0950118921173011
0	1	9068020	rs2039631	T	C	0.124702988105599	0.975239164797328	-0.0041259887197584	0.132933084518581
0	1	9068213	rs17027186	C	T	0.170747402379182	0.115975669545639	-0.195715694408458	0.124509655649794
0	1	9068386	rs7530465	A	G	0.162111277753726	0.71404877682529	0.0426822200029284	0.116483172081081
0	1	9069001	rs769901	A	G	0.532721421352447	0.877672140944712	0.0134847984723737	0.0876086516099015
0	1	9069412	rs66463959	A	G	0.154880592925582	0.949985744948297	0.00752588340314785	0.119982812228712
0	1	9074465	rs12063980	T	C	0.222736013242267	0.980688537258429	-0.00253442443434894	0.104703651927423
0	1	9074932	rs1556757	A	G	0.507579371117943	0.729520250143249	-0.030305394305556	0.0876476842533453
0	1	9079365	rs10864379	A	G	0.1835785709315	0.748735057448018	0.0357966419356868	0.111757031221859
0	1	9080411	rs9803660	C	T	0.465246159038129	0.510283369691032	-0.058235255744797	0.0884501266329699
0	1	9103420	rs34605482	T	C	0.219682920820024	0.190645308777671	0.133574881461022	0.102068990405129
0	1	9107849	rs3737661	T	G	0.249129529668969	0.195276533780491	-0.136171096025402	0.105141140638309
0	1	9108622	rs7368193	T	C	0.582311047032863	0.219934871276328	-0.108254003100989	0.0882480529728411
0	1	9111626	rs3004245	C	A	0.677072036796558	0.153800515593114	-0.130907737961011	0.0917855308444018
0	1	9115700	rs4908809	C	T	0.475387130469542	0.0828736201423294	-0.154147206713171	0.0888840416469275
0	1	9116899	rs2505972	C	A	0.364023625495456	0.418752883028161	0.0730240657991062	0.0903107364824827
0	1	9129620	rs5438	T	C	0.0981218751760992	0.987539241282171	-0.00230232772536499	0.147416149451823
0	1	9129867	rs3820034	A	G	0.241287347701049	0.332469173273114	0.0963226259164266	0.0993885267724935
0	1	9130650	rs12736085	G	A	0.384215508730814	0.349429746800273	0.0835013726143128	0.0892398550439193
0	1	9138890	rs1327257	G	A	0.334050257878972	0.0200304133575596	-0.226152818091012	0.0972375042356798
0	1	9140078	rs12726360	C	T	0.505340744628554	0.0485598830876878	-0.174242152796009	0.0883385692047152
0	1	9140327	rs12127491	T	C	0.206361318216449	0.358517934941571	0.0963624145875417	0.104947908637731
0	1	9143220	rs75856734	A	G	0.227612334938035	0.08500669309716	-0.190898271538424	0.110836132620701
0	1	9148184	rs12755780	T	C	0.423180038257781	0.478935995817427	-0.0637042444489811	0.0899758510357151
0	1	9149450	rs12711519	G	A	0.529924467616638	0.097103988080423	-0.146111400100355	0.0880688612402071
0	1	9151948	rs76799504	C	A	0.16466296520646	0.894630185131384	0.0154944083591149	0.116985104008823
0	1	9153629	rs12061999	C	T	0.317277333864507	0.686904038597637	-0.038051766088629	0.094407185109413
0	1	9155701	rs12239636	T	C	0.14933032994508	0.591401282010576	0.0643140297029703	0.119808589916674
0	1	9155711	rs12239637	T	C	0.175285689034596	0.176011907567268	0.148655474402315	0.109859894659778
0	1	9159671	rs17033261	T	C	0.339057992377182	0.0262858028228654	-0.216347855158934	0.0973678906044979
0	1	9160365	rs7555576	G	A	0.492029756658632	0.25039880195199	-0.101743379268568	0.0885201302458439
0	1	9161550	rs1061907	A	G	0.457926373258061	0.164434605804302	0.124170877407085	0.0893116148837723
0	1	9180726	rs78794533	A	G	0.165982833831603	0.313319997439437	-0.122676411575537	0.121668976186916
0	1	9185660	rs4908812	A	G	0.246975380859127	0.541949562981129	-0.063400477688974	0.103957785169867
0	1	9213177	rs2666433	G	A	0.758321798074221	0.669057316785552	0.0439429706237109	0.102804487664178
0	1	9219383	rs6577556	C	T	0.240849002954464	0.447099821602488	0.0764409417941865	0.100545929855118
0	1	9234363	rs809972	T	G	0.154424117714955	0.837343382346711	-0.0247956688557969	0.120781980246147
0	1	9238095	rs6577559	T	C	0.140557246160094	0.482168117347382	-0.091117182810389	0.129645174344946
0	1	9250059	rs6673205	T	C	0.22270047723918	0.896350651688099	-0.013578302442046	0.104229811352278
0	1	9250991	rs10864392	T	C	0.26254537274789	0.435362110577264	0.076652833672572	0.0982667069451231
0	1	9275194	rs1009941	A	G	0.479900764568898	0.531335537637297	-0.05501347149716	0.0878853532943362
0	1	9278142	rs1009940	A	G	0.534503477246719	0.335968090191043	-0.084282963066985	0.0875974502979054
0	1	9280094	rs10779715	T	C	0.534680120486664	0.32868207735021	-0.0856053177678103	0.0876410505358922
0	1	9286018	rs12072683	T	C	0.354572563403225	0.770742445292143	0.0266227113998144	0.0913601807323976
0	1	9297871	rs4908830	G	A	0.382449981193015	0.22689958625815	-0.111655403162355	0.0924005961303168
0	1	9307138	rs11121350	C	T	0.401362753230877	0.123228433475136	-0.141220381654351	0.0916204490640525
0	1	9315847	rs2268170	T	C	0.0980290403588805	0.610903663296424	0.0723021273380376	0.142107717504308
0	1	9317936	rs3753164	G	A	0.484001641570462	0.133420128586746	-0.131917864370312	0.0879012680877692
0	1	9321241	rs2268169	A	G	0.472299972928027	0.117284393703266	-0.137511595610567	0.0877953418862511
0	1	9323910	rs6688832	A	G	0.460259838132402	0.557644476959077	-0.0519963039664082	0.0886788613783113
0	1	9324213	rs17368528	T	C	0.0581696636967987	0.227165017169565	0.205949092584213	0.170530867962471
0	1	9334714	rs12093524	A	G	0.12304143463522	0.106478385995495	0.200389037113533	0.124139383743362
0	1	9341038	rs916380	T	C	0.694434780297498	0.733162302655603	-0.0322873298094493	0.0947059147014766
0	1	9357724	rs11121365	G	C	0.123052023160822	0.632925945574804	0.0626153162968749	0.131100631393039
0	1	9358243	rs621846	T	C	0.161392061025825	0.347097567428877	0.108989643066036	0.115917578033931
0	1	9364634	rs1294028	G	A	0.823737782640002	0.421033807803141	0.0949696866532983	0.1180291635208
0	1	9366852	rs581587	C	T	0.760910453147701	0.100440972317409	0.177396924519522	0.107989781156992
0	1	9367908	rs9442562	G	A	0.289567171142109	0.227628021218437	-0.119447943006843	0.0990043772229258
0	1	9371099	rs629524	T	G	0.31303647171627	0.355965308944136	-0.0902505551239317	0.0977710666513796
0	1	9387444	rs1569422	T	C	0.7946902437698	0.559468443193127	0.064163705964883	0.109938780697003
0	1	9389218	rs732591	C	T	0.285501463094418	0.212130046679582	-0.124903555613574	0.100104655451217
0	1	9390616	rs34817952	T	TG	0.81746478107326	0.474966393162153	0.0830006916079803	0.116178833176307
0	1	9393082	rs1294022	G	C	0.171746032270087	0.830172919148677	-0.0250310352567674	0.116705794535901
0	1	9416151	rs9435243	A	G	0.251009256582751	0.328680926596342	0.0958433784145692	0.0981223433965739
0	1	9422875	rs552230	A	C	0.288600308358229	0.532976683967369	0.0592519559682517	0.0950360029936738
0	1	9427869	rs2275457	A	G	0.723014773198042	0.0651329467408822	-0.174100030207643	0.0943966965072553
0	1	9431223	rs10492967	A	G	0.321380321194252	0.167518894331663	-0.132897868896995	0.0962874480408821
0	1	9448852	rs9943073	C	A	0.352236220669034	0.662022172550614	0.0402360521963707	0.092047445031047
0	1	9466803	rs12044809	G	A	0.442410757093235	0.305857019537494	-0.0907081970593473	0.0885862062591401
0	1	9474990	rs72645555	A	G	0.38170846568205	0.456951836938405	-0.0670357041552837	0.0901168405992451
0	1	9489972	rs10864418	G	A	0.419290663540688	0.0194143235485469	-0.211913934522774	0.090659206031831
0	1	9497668	rs9660668	C	T	0.196584708202808	0.213204066297573	0.132064284954247	0.10609249345245
0	1	9498113	rs9660890	C	T	0.195191459824849	0.165562164870048	0.147949092414511	0.106698782383008
0	1	9499246	rs9787285	A	G	0.207707478704308	0.8912246416138	0.0146065134598171	0.106808078599728
0	1	9503008	rs4926481	C	T	0.680348678052913	0.099983676218485	0.159554329970002	0.0969974779055382
0	1	9514846	rs4926491	C	T	0.281972522135476	0.939168531168773	0.00744359628107716	0.0975378501964774
0	1	9525235	rs7544834	A	G	0.70990685615809	0.988483884437469	-0.00139892329409015	0.0969198803826088
0	1	9525697	rs10746490	A	G	0.903401647197225	0.541182041230502	-0.0877445612278687	0.143601893191742
0	1	9525764	rs12042017	T	G	0.645712322378012	0.779478894723125	0.0257255588061568	0.0918775901637744
0	1	9526979	rs10864425	G	A	0.706820639808229	0.956723978815123	-0.00523687258830324	0.0965054059726565
0	1	9533238	rs6679380	T	C	0.909535280312419	0.696683150149743	-0.0583228765557123	0.149621895393348
0	1	9535303	rs7418365	G	A	0.576201574903998	0.150463774817377	0.129284609172218	0.0899123967977669
0	1	9535619	rs6541069	G	A	0.900650091126979	0.326897055472008	-0.136743674586598	0.139479838539111
0	1	9538654	rs12561781	C	G	0.711120870686552	0.509884874386266	0.0646362681248464	0.098079824223751
0	1	9555888	rs7417127	C	G	0.206997285604364	0.660467392211083	0.0472760249491798	0.107624570904556
0	1	9563315	rs7533271	G	C	0.811059034211922	0.392277233116478	-0.0945889863435141	0.110566395713583
0	1	9567789	rs12755956	A	G	0.526968325665768	0.979062175793372	-0.00230089815905286	0.087671019209589
0	1	9576675	rs7525571	G	A	0.166467014201541	0.947219222346162	-0.00792045685676835	0.119645783521076
0	1	9576789	rs75100051	G	A	0.137563048016701	0.267910207966074	0.136303633178344	0.123030160691051
0	1	9600774	rs12140494	C	T	0.860548327307254	0.347025184988059	0.124537237816151	0.132433575245456
0	1	9617682	rs72646718	A	G	0.262830589668396	0.00730536725455509	0.252632429287002	0.0941746878915841
0	1	9619380	rs58670998	T	C	0.502247975621078	0.633029924290317	-0.0417204201946027	0.0873787261609338
0	1	9627521	rs6698575	G	A	0.287224539983709	0.0856248039637767	0.160936999839854	0.0936255750622747
0	1	9632102	rs56053581	T	C	0.262725152306353	0.0123934059578452	0.236885319213313	0.0947260814097341
0	1	9637227	rs9430153	G	A	0.321506611176462	0.235277355785954	0.108663214652818	0.0915541346129287
0	1	9691975	rs4926485	G	C	0.221261765078378	0.805195143604578	0.0256537789688901	0.104017573075657
0	1	9704925	rs4129341	G	T	0.67717051786457	0.0840931110462821	-0.157180891955563	0.0909919549345863
0	1	9713386	rs4240895	T	C	0.883543360235659	0.402393358738687	-0.110670239727433	0.132166538460355
0	1	9718087	rs6540991	C	T	0.848539120205961	0.0703301872831518	-0.207418069534015	0.114609661899015
0	1	9720526	rs58784124	G	A	0.633573890731508	0.33804634739917	-0.0864645170825239	0.090252170925847
0	1	9725525	rs4300218	A	G	0.092783895931589	0.705150708331529	-0.0590087428468941	0.155952332548065
0	1	9734287	rs12568084	A	G	0.49691852192725	0.435813984978325	-0.0679980938307192	0.0872574351381757
0	1	9741792	rs4333853	G	A	0.512784407805786	0.446451273228008	0.0665127822274262	0.0873622575075172
0	1	9746248	rs6677649	G	A	0.196137228252668	0.414341362583003	-0.0930574931803219	0.114002257488825
0	1	9760651	rs12566637	T	C	0.16802055061096	0.445265208790399	-0.0904120093910968	0.118443831694859
0	1	9795719	rs12569008	T	C	0.260389231387417	0.907154682088568	0.0117187775759149	0.100479786120863
0	1	9799496	rs11588785	C	G	0.486705540637004	0.375608497349497	-0.077229371079261	0.0871646844647168
0	1	9804693	rs7550295	T	C	0.205703107128489	0.940091538021437	-0.00825433145484055	0.109831044982861
0	1	9836556	rs72855716	G	A	0.255488122773408	0.699404344492283	0.0391499494199567	0.101391993532272
0	1	9846341	rs17034340	C	T	0.206272838002436	0.94609115303286	-0.00742365483638004	0.109791055824356
0	1	9866437	rs61479984	T	G	0.429526841628902	0.0779888040035153	-0.158168973531757	0.0897424522795813
0	1	9875633	rs946277	T	C	0.905910678681278	0.964493795043933	0.00671115238166749	0.150761167483914
0	1	9877988	rs117550213	T	C	0.139341403604012	0.0324091604407635	-0.301062132793555	0.140727468770817
0	1	9885290	rs12078414	T	C	0.149159296688365	0.867871295336263	0.0203749083048366	0.122472600005463
0	1	9888202	rs1767277	T	C	0.850105880224622	0.913104537752572	-0.0133547959924519	0.12238240416062
0	1	9923741	rs935073	G	A	0.195768415543829	0.410812055820698	0.0880559327162691	0.107063385106218
0	1	9926924	rs6695334	C	T	0.140074132774395	0.824044150696919	0.0278826900389272	0.125401970165412
0	1	9938165	rs17034420	G	A	0.140386387292743	0.861408419821884	0.0218928746447591	0.125401970165412
0	1	9975201	rs2033960	T	C	0.184929439312126	0.561225781221819	-0.0664173990164853	0.114311377687955
0	1	10008191	rs12064822	A	G	0.152233817342932	0.649451246054212	0.0547718040867552	0.12050348143814
0	1	10008221	rs1220421	A	G	0.670699125396241	0.189985143405142	-0.118683448861474	0.0905549827459538
0	1	10029913	rs6683452	G	A	0.826169828269348	0.14061832497947	-0.160628105527596	0.109011835369198
0	1	10093457	rs7528979	T	C	0.313405885584631	0.223863591490045	0.11160950475444	0.0917600929744273
0	1	10155283	rs9430244	G	A	0.916164224299624	0.516366642614361	-0.0983547171734001	0.151558312688784
0	1	10159832	rs76154155	T	C	0.106963230371438	0.608161495155493	-0.0747354868322715	0.145768579043404
0	1	10174189	rs4543799	A	G	0.205785740320488	0.152493002040456	0.147928901167349	0.103390320020268
0	1	10177790	rs3762290	G	A	0.207253406184876	0.142815382320238	0.15088035799389	0.10296281159142
0	1	10190884	rs2295294	T	A	0.344246374296052	0.172220608945711	0.122713730609627	0.0898933710421907
0	1	10195940	rs6671289	A	G	0.186092249586926	0.221987441521413	0.131073921242297	0.107326759440296
0	1	10195970	rs6685910	T	A	0.104638767065011	0.703299963274893	0.0537254613498228	0.141059964535144
0	1	10197932	rs118126602	C	T	0.101237081219031	0.702788525492457	-0.0564273742197642	0.147886379805659
0	1	10203988	rs35316894	C	T	0.29272359294134	0.241378528938658	0.109283250221304	0.0932810600579537
0	1	10204186	rs12144133	G	T	0.547552009788096	0.377211217778673	-0.0770587671939942	0.0872646892675633
0	1	10209557	rs6696978	G	A	0.0946621436548817	0.621244162766655	-0.0766310110460076	0.155095933723785
0	1	10219202	rs6659436	T	C	0.167530916058362	0.611230219891757	0.0583008078628772	0.114693531994425
0	1	10235946	rs2180184	C	T	0.313885143597274	0.401192925789514	0.0778400114239815	0.0927226863794081
0	1	10237960	rs12733312	C	T	0.282422070446953	0.271752490270883	0.10455948851416	0.0951374806142306
0	1	10239647	rs41310363	G	A	0.0908321908600461	0.843352851968248	0.0301902015206461	0.152779299307782
0	1	10240094	rs1046277	T	C	0.0915414364024001	0.684549712584724	0.0609340326355335	0.149986838300432
0	1	10246129	rs2180185	C	G	0.373928394905623	0.180495648094093	0.119623417231365	0.0893225010650452
0	1	10246471	rs6667639	A	C	0.373672769819134	0.17553394688007	0.121061182715669	0.0893681341743625
0	1	10247313	rs56221672	G	A	0.35521741812917	0.179096385596635	0.121241478643615	0.0902401538346514
0	1	10290268	rs17396382	C	T	0.0947095163758327	0.867881080196193	0.0246322815239346	0.148074534397441
0	1	10323921	rs12757288	C	T	0.321481853012887	0.168592380327471	0.12549588773745	0.0911543276992737
0	1	10338598	rs10492970	G	A	0.0929616534737716	0.492527001152468	0.100069292244803	0.14581086716442
0	1	10353112	rs10492972	C	T	0.322043675273278	0.151250184009377	0.130645901639344	0.091034221632289
0	1	10359944	rs12130220	G	T	0.228652034807339	0.221708922341014	0.122312354837635	0.100092223971057
0	1	10362071	rs76058266	G	A	0.112638635170376	0.402235491238724	-0.12067493340526	0.144066177154235
0	1	10366487	rs8019	G	T	0.325657420471936	0.235537536255765	0.109187672195063	0.0920471440889637
0	1	10384439	rs17401924	G	A	0.226032519920035	0.284850575202594	0.109141421309732	0.10205031701101
0	1	10385471	rs17401966	G	A	0.22837833012088	0.217024656956054	0.12356169756274	0.100092223971057
0	1	10391536	rs12734551	G	T	0.228557706394411	0.22105555797793	0.122545544572899	0.100141315366475
0	1	10407360	rs59211028	C	T	0.0989843973945801	0.52154778671271	0.0909846722231714	0.141950322780904
0	1	10414470	rs17402762	C	T	0.33939389263289	0.0887444716588843	0.15359895096609	0.0902430699593023
0	1	10420918	rs3748578	A	G	0.222299218180897	0.16492232376765	0.140616546727483	0.101257284305922
0	1	10420937	rs3748579	T	C	0.320403858866783	0.160321091140978	0.128470105056822	0.0915034144268837
0	1	10431329	rs72867431	T	C	0.0958916976168369	0.499416385665343	0.0965760472199512	0.142989130304854
0	1	10484416	rs663364	G	T	0.348540349269089	0.941978975750112	0.00675587860526745	0.0928224888989319
0	1	10484880	rs79763829	A	G	0.0973077822614902	0.178586663622846	0.187950606477887	0.139727818758528
0	1	10507236	rs1307489	G	A	0.835009155878837	0.780170723826013	-0.0329368694954818	0.11801245282795
0	1	10537090	rs684016	A	C	0.664173408348317	0.165169955933285	-0.126895079227915	0.0914300865869781
0	1	10539833	rs6680568	G	A	0.117799866857232	0.189429984686244	0.169071132118137	0.12883895000173
0	1	10543836	rs9970001	G	A	0.186250336222679	0.0570584065133073	0.205400254973722	0.107942737069257
0	1	10549380	rs670666	G	A	0.54572351530956	0.0547040256880786	-0.168757068662021	0.0878385099343235
0	1	10550352	rs673254	T	C	0.372683906711577	0.132250360777416	-0.138837700341979	0.0922333880571449
0	1	10556097	rs636291	A	G	0.747565833438395	0.849878771926925	-0.0190848058827569	0.100832105495406
0	1	10556386	rs10127643	T	C	0.0659613560929351	0.794281298467367	0.0452599726128339	0.173572659205286
0	1	10557544	rs660725	G	A	0.848729640334472	0.813035816328865	0.0292157893366317	0.123528007630769
0	1	10562163	rs76282123	T	C	0.18380338273072	0.0393981597786997	0.222201817814976	0.107864751400387
0	1	10563609	rs10864459	G	A	0.563687617753018	0.830370887900202	-0.0189571714071647	0.0884914946257786
0	1	10563671	rs10864460	C	G	0.609014768956571	0.866023054014658	-0.0150520339168645	0.089217244116464
0	1	10563681	rs2506902	T	C	0.256703960376884	0.30290042859476	-0.105807427584233	0.102702379815679
0	1	10566148	rs7543322	C	T	0.515980619929074	0.451996801479918	0.0655736276619426	0.0871885119842947
0	1	10566215	rs616488	G	A	0.294565806746345	0.6953641220309	-0.0379516291088205	0.0969177334243677
0	1	10567122	rs604814	A	G	0.583219011142061	0.463005948786722	-0.0643259918288234	0.0876487999103491
0	1	10567658	rs2480786	T	C	0.875395943769142	0.0799559086745772	-0.216685748133974	0.123753815667156
0	1	10569930	rs6540934	T	C	0.140665113856486	0.124712064206593	0.185851215795085	0.121052665616446
0	1	10573867	rs2274985	A	G	0.57332119230537	0.0532314023719706	-0.168270967376453	0.0870499630718251
0	1	10578606	rs7419116	A	G	0.653231066960872	0.313114167663427	-0.0912285001007166	0.0904408420288687
0	1	10578791	rs11584327	C	T	0.572628274153566	0.0476229349717537	-0.172822111023404	0.0872522654710919
0	1	10580891	rs2483677	T	C	0.164251310166758	0.917920528614152	-0.0122208414803969	0.118587376942222
0	1	10582047	rs2483678	C	T	0.818072790535839	0.215840606593496	-0.135038839675298	0.109107819377496
0	1	10596624	rs10864461	T	C	0.275360278966418	0.313393661204046	0.0971320990091131	0.0963491027615218
0	1	10597217	rs4240914	C	A	0.275408726439654	0.334678376033249	0.09316900396208	0.0965748742132651
0	1	10598216	rs2506892	A	G	0.165208659867317	0.870325234933759	-0.0193518972769549	0.118544836714176
0	1	10609505	rs12120962	A	G	0.350067450100704	0.0807177459087859	-0.164788936145538	0.0943518345301155
0	1	10613660	rs12127400	T	C	0.476984311097364	0.0740327583800795	-0.157390805753221	0.0881044832431423
0	1	10615775	rs11121584	C	T	0.644464599345535	0.0442503485678857	-0.17976966672396	0.089361550615
0	1	10621363	rs7519424	A	G	0.646237466667413	0.0469996349655855	-0.178054402202977	0.0896410859554415
0	1	10633245	rs6687430	A	G	0.755020078922934	0.318464857537769	-0.0991438368375079	0.0993806082015773
0	1	10643197	rs12038548	A	G	0.240640484355935	0.86835766157381	-0.0169729162670332	0.102403814625693
0	1	10643829	rs12045923	T	C	0.234914494750727	0.936437177189399	0.00813191044297858	0.101969273926297
0	1	10644149	rs72857041	A	G	0.246258272725147	0.362775933395372	-0.0952239311539664	0.104631527491486
0	1	10649223	rs12090714	A	G	0.253734769662165	0.476163618427157	-0.0734399593544211	0.103075591903543
0	1	10651603	rs6540941	C	T	0.206436577080239	0.0695321386096069	0.188654906097915	0.103945163586923
0	1	10652605	rs6668131	A	G	0.534296986915599	0.300687738964778	-0.0906432490772082	0.0875814298501263
0	1	10652977	rs284273	C	T	0.670707463953504	0.684338696737092	-0.0380279523479201	0.093538246204428
0	1	10653628	rs284272	T	G	0.121142981399888	0.273188331911961	0.140121880595225	0.12787763685995
0	1	10655913	rs2387230	A	G	0.0207969174330618	0.281598244827011	0.295351009049153	0.274302170198832
0	1	10663573	rs284283	T	C	0.132227199188548	0.77478210359121	0.0365190427980676	0.12763301355205
0	1	10666517	rs284281	G	T	0.724064138250986	0.41718146129617	-0.0780519355959656	0.0962035417280608
0	1	10666735	rs11121599	G	A	0.601211263810503	0.325803548255259	-0.0865995398957181	0.0881329100153677
0	1	10672429	rs488854	G	C	0.132594838186943	0.87503691621096	0.0202103271398249	0.128512231382725
0	1	10673194	rs479407	A	G	0.712218925929237	0.645932701197909	-0.0439745308494329	0.0957175260976781
0	1	10767379	rs4845952	A	G	0.394476619987821	0.0669054219149659	0.161682826991597	0.0882399430258092
0	1	10771380	rs78100955	G	T	0.114662171447248	0.955050702812287	-0.00775631168846035	0.137607623362748
0	1	10780727	rs706007	G	A	0.214879641241425	0.203293661860577	0.130332259789719	0.102444454883193
0	1	10801989	rs4845953	A	G	0.120329564561953	0.657988703408039	0.0584139297090469	0.131951698674966
0	1	10807369	rs205490	A	G	0.304901387643288	0.801532166767648	-0.0242206818432097	0.0963567400618028
0	1	10808499	rs2076491	T	C	0.123072663330031	0.287605911895398	0.137290552471536	0.129106702490071
0	1	10827135	rs205488	C	T	0.36189355791453	0.727710552542685	-0.0319409796883696	0.0917389199834645
0	1	10832322	rs205472	A	G	0.465684751036939	0.568688055491492	0.0498835481846135	0.0875173414711914
0	1	10834579	rs12031981	C	T	0.523760454730004	0.880538900200228	-0.0132116828245616	0.0879102122860984
0	1	10840905	rs17035713	G	A	0.458803410002009	0.659362300386146	0.0387216173434274	0.0878452000043203
0	1	10841333	rs710135	C	T	0.853034855239876	0.80574286156172	0.0304207283972982	0.123700881127077
0	1	10842769	rs61227177	A	G	0.150928859692321	0.392442732712233	0.101954264995708	0.119217445771627
0	1	10844558	rs710139	C	T	0.830582222435759	0.788235993106857	0.0314513895446435	0.117092920359183
0	1	10845821	rs776909	C	A	0.677032390122535	0.750769312721438	-0.029758219986814	0.0936897542623687
0	1	10849645	rs10864471	G	A	0.534219615826882	0.68872991204698	0.0354681760730884	0.0885422160118081
0	1	10854389	rs117360158	A	C	0.104724776821977	0.27107592647351	-0.168421312784697	0.153028456810984
0	1	10854478	rs117927896	A	C	0.105412761971348	0.251576876503608	-0.177286969139138	0.154629470007782
0	1	10855315	rs11577258	T	C	0.513582487415432	0.414629805049058	0.07212748089326	0.0884160840171272
0	1	10860379	rs10779746	A	G	0.45469820826576	0.413244023423704	0.0721414482758621	0.0881711159601327
0	1	10862362	rs55752650	T	C	0.100567027004867	0.827663791185134	-0.0322479037904697	0.148130822762099
0	1	10864224	rs80073687	C	T	0.100954620044758	0.991453870951642	0.00155876384949713	0.145526684775602
0	1	10876600	rs6688450	T	C	0.396182900121988	0.0653941825930743	0.162911392809114	0.0884160840171272
0	1	10883600	rs10864474	G	A	0.546448729709599	0.136757917002796	0.133083521027412	0.089439450883864
0	1	10888791	rs634478	C	T	0.839679317131915	0.602980454731629	0.0633498144375365	0.121798632008271
0	1	10894724	rs541695	T	C	0.733425052361825	0.9282876199174	-0.00887917241379311	0.0986580300662431
0	1	10900348	rs72643268	T	C	0.158141743128311	0.34653532096134	-0.117178731950207	0.124481979738708
0	1	10901000	rs35154018	C	CT	0.44241133320603	0.119165472903647	0.136851322843582	0.0878216998235917
0	1	10901994	rs946684	T	C	0.254848235391901	0.710248900382443	-0.0375698362605087	0.101124169115417
0	1	10910576	rs607715	G	C	0.220572928880943	0.719108254889622	-0.0386726417296468	0.107528293570861
0	1	10912551	rs637037	T	C	0.876074675487591	0.0308304986147358	0.325549873617677	0.150769634135648
0	1	10913147	rs12085982	G	A	0.1674477261746	0.417326437670919	-0.0985812481894034	0.121544937437605
0	1	10919094	rs1292646	C	T	0.867990169925727	0.0577587191728656	0.272600262485281	0.143660980742722
0	1	10922290	rs1280992	G	A	0.59459266810653	0.0905525607183951	-0.150368352368787	0.0888444486852136
0	1	10926966	rs36047809	T	G	0.0938726773278107	0.903006364316482	-0.0185899338808064	0.152545986016699
0	1	10934874	rs12065037	A	G	0.373316325389706	0.10303137753667	-0.150509758419527	0.0923184795380699
0	1	10935423	rs1280995	A	G	0.473399412524055	0.137452079287048	-0.130464334891542	0.0878342806232526
0	1	10935437	rs6667663	T	C	0.395006893765092	0.245122907342418	-0.10486384233734	0.0902227517977866
0	1	10935519	rs12756252	A	G	0.415143207687992	0.250920928687528	0.100747532563147	0.0877503540197122
0	1	10936544	rs7537363	G	A	0.356971991131474	0.0747549169213804	-0.166478791452988	0.0934242695702083
0	1	10937920	rs11121639	G	A	0.349122104361515	0.0799664440787597	-0.163963474851	0.0936462804974708
0	1	10939080	rs6686445	T	G	0.303658403389306	0.0544109591443723	-0.190367816648573	0.0989668965119887
0	1	10940287	rs77331515	A	G	0.304454519630118	0.0560243581197633	-0.189138667590394	0.0989816317720396
0	1	10978062	rs1280972	G	A	0.423056592305186	0.387773911660878	0.0761883923138206	0.0882155788553085
0	1	10980544	rs4845964	A	G	0.492155391656299	0.291737498324797	-0.0926869500999971	0.0879117861100182
0	1	11002488	rs6656310	T	C	0.930912737141012	0.990282852530187	0.00212381693639613	0.174384391954814
0	1	11010551	rs10864484	T	C	0.173708930167116	0.349895155607267	0.104832959324704	0.112145679145295
0	1	11013286	rs11121657	G	A	0.433536021867537	0.950990681199398	0.00539509990078627	0.0877783712798008
0	1	11019245	rs12033594	G	T	0.456169469174175	0.69043460169928	0.0347418768282896	0.0872329896063009
0	1	11024381	rs6659326	G	A	0.413437912031327	0.871102939294026	0.0144058318696643	0.088783667134181
0	1	11024637	rs11121664	C	T	0.413842818093114	0.886855786167013	0.0126324838207745	0.088783667134181
0	1	11028631	rs74052098	T	G	0.268811192718812	0.685617853099975	0.039849855514182	0.0984411105685759
0	1	11030861	rs78234331	T	C	0.26863695967508	0.83866784367099	0.0201541710478335	0.098990141339509
0	1	11032827	rs2003046	A	C	0.183254632409463	0.0181617257546828	-0.293647740413911	0.124305634863341
0	1	11033082	rs12565727	G	A	0.289657432952126	0.176461558211252	-0.133899568032358	0.0990578908486936
0	1	11037736	rs11576658	T	C	0.179908941518098	0.0318017948733608	-0.267738199368035	0.124709610457136
0	1	11038476	rs11121667	T	C	0.283388937175072	0.0998017573978885	-0.165606844216467	0.100622972486525
0	1	11046855	rs9430161	T	G	0.0733361762615494	0.255504574982713	-0.209502483691459	0.184245932701318
0	1	11046868	rs9430162	G	C	0.07330555691569	0.255752825692421	-0.209434180498895	0.184282081887371
0	1	11053101	rs6704113	G	A	0.35804866914268	0.26104360327504	-0.10378960811726	0.0923454304722764
0	1	11060075	rs11121675	T	G	0.564324681582854	0.486806721021174	0.0612226539885518	0.0880398957893437
0	1	11063043	rs11121676	C	T	0.676773762828455	0.833554795604522	0.0198000134374155	0.0942208882780455
0	1	11074582	rs3765897	G	A	0.176176767878342	0.613505254255582	-0.0589579797811129	0.116730840556414
0	1	11086717	rs1033638	G	A	0.872400052265914	0.215164331908277	-0.15384630263174	0.124120714016949
0	1	11090916	rs12711521	A	C	0.698248251745436	0.566004528584283	-0.0541802589877368	0.0943996208658667
0	1	11126569	rs2791659	A	C	0.826519567753703	0.531562944437138	-0.0707848980326598	0.113143247513915
0	1	11132965	rs7533211	C	G	0.792839458389515	0.153527974692048	-0.14815353569396	0.103808573670622
0	1	11147241	rs12136825	T	C	0.145767981483914	0.104294330919818	0.189423865157324	0.116612889478842
0	1	11153241	rs12127428	C	T	0.110880936177749	0.408081424829866	0.110907769343023	0.134064029609167
0	1	11153331	rs12126654	G	A	0.111418428845149	0.435895008575654	0.104322480802644	0.133893743579453
0	1	11166713	rs2536	C	T	0.0510910631383473	0.906496863168405	-0.02384482357871	0.203006662512007
0	1	11171226	rs17036350	T	C	0.0864797022001836	0.356389004521273	0.136273030929893	0.147758665091438
0	1	11212458	rs11581010	G	A	0.113146123963588	0.539179889061953	0.082233302465127	0.13391876303401
0	1	11216665	rs4282823	T	C	0.0860710869481189	0.328395476106156	0.144986318749843	0.148346231601095
0	1	11248216	rs3806317	G	A	0.149781649642705	0.819441094430901	0.0274232069552691	0.120138173609044
0	1	11249132	rs1034528	C	G	0.163643052363101	0.737153087808819	0.0392507820420038	0.11694805775934
0	1	11256034	chr1:11256034.T.C	C	T	0.0865400835073069	0.35531357466648	0.136729238868395	0.147922244191894
0	1	11269796	rs1010447	C	T	0.880500771082613	0.496037089486482	-0.0886090462908586	0.130166092764765
0	1	11275588	rs2746637	G	A	0.880661137740361	0.489675993096709	-0.0899544188148478	0.130213174462347
0	1	11289161	rs2076655	A	G	0.793208871000572	0.251679928343464	-0.120153965466605	0.104820917015804
0	1	11293792	rs11121703	C	A	0.844941067269486	0.147696265191987	-0.165818031480031	0.114537615171265
0	1	11322156	rs1883965	G	A	0.873954240747725	0.551941626243906	-0.0760126554238254	0.127783896797029
0	1	11340472	rs6685950	T	G	0.0731931837491118	0.0569755181159591	0.287464900649912	0.151019235251547
0	1	11345339	rs11121715	C	T	0.0728226047643888	0.0739377163243004	0.272715667325846	0.15261101420125
0	1	11353244	rs77768358	A	G	0.0707606855462705	0.0325754532731591	0.323381327918301	0.151305282242586
0	1	11355449	rs11121717	C	T	0.0741960862568362	0.0474340835758762	0.296664221209172	0.149648747924042
0	1	11390336	rs2982376	C	T	0.107821196808598	0.651869210811869	0.0630242513654137	0.139691633166668
0	1	11402749	rs3124632	C	T	0.172288888888889	0.717402163521967	-0.0421908169298014	0.116570821143677
0	1	11404558	rs3120815	G	A	0.172539441597623	0.945346026898378	-0.00789122020529452	0.115112487064388
0	1	11411432	rs2788558	A	G	0.849862666852273	0.957044868710714	0.00655860220365112	0.121766086945165
0	1	11432744	rs2982364	C	T	0.260157172213132	0.979654564223086	-0.00254220492840358	0.0996865462047216
0	1	11435942	rs2335404	C	T	0.304740702501793	0.304969818652887	-0.0982675592875176	0.0957928432895465
0	1	11444975	rs3010208	T	C	0.42563440458751	0.171815464735827	-0.122781664302287	0.0898581980055346
0	1	11447805	rs6660541	A	G	0.799442798715322	0.899422783434711	0.0138177114343389	0.109325512141325
0	1	11461601	rs6671983	A	G	0.46295963182117	0.214559333137363	0.108343715172929	0.0872947188261211
0	1	11472413	chr1:11472413.A.C	C	A	0.311178880569582	0.456565359948406	-0.0711186316107012	0.09552351962728
0	1	11476541	rs2890085	C	T	0.406220415918692	0.43244868292278	0.0690876292603428	0.0880087845733823
0	1	11477192	rs2379143	T	C	0.764352604270206	0.684225279467812	0.0420280520717053	0.103338139758598
0	1	11485666	rs6661145	C	T	0.694563963941622	0.755194505491086	0.0294453312657877	0.0944373876544702
0	1	11489255	rs877307	T	C	0.425235210892441	0.777214041754153	0.0248088666387	0.0876788764982789
0	1	11490744	rs10864508	G	T	0.478974468093549	0.11305288107599	0.138851653939017	0.0876246194532654
0	1	11496333	rs12036240	A	G	0.480196608747412	0.0683168547096324	0.159341413857836	0.0874104133968979
0	1	11498824	rs2379155	A	G	0.147421414089599	0.443334086858638	-0.0977323153135587	0.127492132663268
0	1	11503870	rs76779637	A	G	0.0959859190307767	0.949400469668475	0.00940662024401192	0.148229885122798
0	1	11518397	rs12026602	T	C	0.252417204725996	0.936409278140437	0.00808718788754812	0.101363894707579
0	1	11531918	rs17036930	T	C	0.527700171211522	0.915604789354974	0.00915781978489325	0.086417581182543
0	1	11532525	rs6674181	G	C	0.527730016954444	0.811168023651676	-0.0208348729023936	0.0872045816642471
0	1	11534053	rs10159458	C	A	0.852959891103491	0.143503961985164	-0.172964491979346	0.11823670408785
0	1	11537359	rs12027766	A	G	0.84332459516384	0.237702845384054	-0.137961360109168	0.116842340316679
0	1	11556348	rs10864512	G	A	0.792791749892199	0.932063041065781	-0.00930584997166775	0.109160174877515
0	1	11564507	rs2817614	A	G	0.72688745479283	0.344234711234516	0.0945091334858432	0.099921780739324
0	1	11567190	rs2817637	T	C	0.220882771176423	0.728594477685807	-0.0373382628412235	0.107604366843324
0	1	11574366	rs10864515	G	C	0.457988497789926	0.0824187892473517	0.151398905385828	0.0871701311357832
0	1	11586677	rs2745260	C	T	0.411642849263247	0.0678404468076072	0.159921721311475	0.0875772258741008
0	1	11607932	rs2745291	A	G	0.506647895629502	0.412036991769955	0.0717706795555807	0.0874916906658439
0	1	11613163	rs2817611	T	C	0.103248445288054	0.670491496696268	-0.0629838354226026	0.148032315771607
0	1	11617025	rs2817606	T	C	0.419507211437101	0.178428008277557	0.118064382139702	0.0877403527253579
0	1	11618451	rs2594292	G	A	0.688445850176204	0.786230311938709	-0.0256270259440273	0.0944918069786265
0	1	11619933	rs12086490	T	C	0.273836398962548	0.0577101437762382	-0.194266155498815	0.102358841297305
0	1	11636479	rs2745278	C	T	0.472500206914172	0.0894528221302456	0.148823125192881	0.0876311015440481
0	1	11645598	rs2745275	A	G	0.459555764541971	0.00569766818815572	0.242060472504605	0.0875542486952228
0	1	11647129	rs2745274	T	C	0.434131540584615	0.00257299045864839	0.263212300841421	0.0873118529579944
0	1	11654491	rs7530509	G	A	0.581224601731165	0.0244342020371611	-0.195905509727626	0.0870601264210624
0	1	11656684	rs761087	G	A	0.274166384782558	0.24805092744279	-0.116479085028084	0.100839270998128
0	1	11665198	rs11121778	C	T	0.573213494950898	0.152318721809285	-0.126094122147298	0.0880921333354311
0	1	11675059	rs734737	G	T	0.221567389853749	0.649193791022597	0.0472220956743529	0.10381163972759
0	1	11676100	rs7554745	A	C	0.281131192755488	0.972901369174918	0.00332652142691385	0.0979263393167887
0	1	11678938	rs4845872	A	G	0.220845178911512	0.710363010716613	0.0387548860832169	0.104356927966764
0	1	11686768	rs10779761	G	T	0.593113902273299	0.710873907803652	-0.0331505360150079	0.089431040857197
0	1	11689296	rs115723174	T	C	0.183281287191456	0.552651399384588	0.066300180201833	0.111655607912259
0	1	11693090	rs80032347	A	G	0.162514325542784	0.0483913170997578	-0.25622525771374	0.129805565578938
0	1	11695180	rs10864529	G	C	0.601457015254336	0.659880390710179	-0.0392453238938053	0.0891780462685923
0	1	11697411	rs74782931	T	C	0.136094927731459	0.0891524631094963	-0.237162367444853	0.139516671065578
0	1	11722688	rs3125815	A	G	0.153634801920467	0.940124334057569	-0.00923639325055464	0.122965672217568
0	1	11725908	rs3117066	G	A	0.412289564246524	0.920927687583737	0.00872179157161122	0.0878635139012967
0	1	11733075	rs747862	C	T	0.153554880261686	0.865570547609374	0.0203099900599809	0.119973395303424
0	1	11745459	rs2336031	G	A	0.859299409348528	0.45074240887188	0.0978396948003688	0.129730260482383
0	1	11749957	rs6658345	C	A	0.312424435013685	0.913425689809094	0.0102735956663114	0.0944971311814095
0	1	11751135	rs12088541	T	C	0.118812080228761	0.84439491115686	-0.0268830127263058	0.136966041492864
0	1	11760782	rs1555079	T	C	0.877603396640739	0.760194227950522	0.0413152786065283	0.135359744986619
0	1	11770653	rs12731150	A	G	0.8023872022257	0.278777086473582	0.122012142333768	0.112653913879756
0	1	11773462	rs12565097	G	A	0.522077565089896	0.853765278953105	-0.0162513793103448	0.0881711159601327
0	1	11782814	rs7414943	A	G	0.415999188635507	0.494670561733325	-0.0603583335761434	0.0883854259682236
0	1	11790687	rs10864532	G	A	0.183256153541694	0.0523072327980898	0.208142114004674	0.107256767985423
0	1	11790925	rs74541046	T	C	0.39678342174778	0.225413286858708	-0.109297827937626	0.0901604656291672
0	1	11797186	rs12095517	C	T	0.629549684984298	0.848866859621316	-0.0173384543514427	0.0909847356429403
0	1	11800478	rs11121816	G	T	0.509617789042959	0.823290384470782	0.0196480789249681	0.0879837109116061
0	1	11800703	rs4073395	T	C	0.322736735285213	0.347750870668199	-0.0896171213648097	0.0954428782445443
0	1	11811234	rs4075033	G	A	0.42606362606345	0.0644869216271245	-0.166703540695522	0.0901685853962051
0	1	11824303	rs4845877	C	T	0.851758530549542	0.268258667611245	0.142255505525039	0.128495957978776
0	1	11828319	rs4845881	A	G	0.789901048678773	0.932384776026087	0.00912214319240351	0.107515641558644
0	1	11831615	rs6667720	T	C	0.889162564206367	0.927775618575329	0.012688930058327	0.139986722026972
0	1	11843167	rs4845882	G	A	0.809091368700031	0.683960759968164	0.0458739732529784	0.112694659813343
0	1	11846252	rs4846048	A	G	0.901700950083182	0.762668356245907	0.0450093762264758	0.149048218155638
0	1	11848972	rs72640221	A	G	0.0902021331129578	0.520599176178324	-0.102350841970788	0.159320246574022
0	1	11850365	rs4846049	G	T	0.812563266135488	0.451034335043552	0.0868387052277285	0.115217799419196
0	1	11850927	rs2274976	T	C	0.0897254851547033	0.458016327363012	-0.11947695890411	0.160994730110298
0	1	11852110	rs13306556	T	C	0.0894279584855337	0.373152870011082	-0.144893884790023	0.162695525105091
0	1	11852300	rs1476413	T	C	0.189641859134456	0.307366462490301	-0.11777979828966	0.115384012900621
0	1	11854476	rs1801131	G	T	0.187158627264102	0.404100409192878	-0.0965913227025914	0.115772444762406
0	1	11856378	rs1801133	A	G	0.399815426787781	0.068956258233298	-0.166153086253902	0.0913578465881188
0	1	11857788	rs17421511	A	G	0.0904570345880943	0.676634966202758	-0.0652210857566668	0.156383208168677
0	1	11862214	rs9651118	C	T	0.365854670459934	0.0634266295139057	0.166452005084188	0.0896740627738093
0	1	11862778	rs17367504	G	A	0.101485136042996	0.471735717976799	-0.109768334913212	0.152528515179777
0	1	11864586	rs3753584	C	T	0.101304190575552	0.445756776572487	-0.11618867091934	0.15237695471025
0	1	11881320	rs198396	C	G	0.0938795019193182	0.939113248195879	-0.0114959641603764	0.150501386138614
0	1	11886813	rs2076004	A	G	0.0901334261192299	0.440271279623923	-0.124579391861083	0.16142764031036
0	1	11898789	rs2272803	T	G	0.0889259581954852	0.500428500879479	-0.108857423747464	0.161553709688541
0	1	11899033	rs1023252	T	G	0.179376364184476	0.417454412885607	-0.0957328006789128	0.118065405861708
0	1	11904092	rs7552330	A	G	0.100793398847729	0.400398481359425	-0.129137760799471	0.15356910396107
0	1	11907648	rs5063	T	C	0.0891017879868337	0.114871121224404	-0.271654349266446	0.172296094428253
0	1	11910677	rs632793	G	A	0.130489476430684	0.441299261347489	-0.104027491778898	0.135100451935082
0	1	11913757	rs198375	C	T	0.152810798531819	0.492286082008225	-0.0856050080984755	0.124665550471113
0	1	11914829	rs6668352	A	G	0.118457654230371	0.360579404188117	-0.129885070138092	0.142065542818064
0	1	11918444	rs61761991	T	C	0.0114598512860658	0.807079544071582	0.0951881133199132	0.389803169017769
0	1	11919271	rs198389	G	A	0.134049688672313	0.609441541542754	-0.0671906480002123	0.131521806215696
0	1	11922298	rs6668659	G	T	0.133174991701208	0.623931113973496	-0.0645182127944869	0.131592855969894
0	1	11922812	rs79990227	G	A	0.0646179934331945	0.356004287325926	0.154464426078545	0.167349392259713
0	1	11925300	rs6676300	G	A	0.14491243512217	0.511348345004938	-0.0837314529082211	0.127495659662376
0	1	11925781	rs1318408	G	A	0.092449970643676	0.366533597157957	-0.144992371106164	0.160569990420487
0	1	11927878	rs79653311	C	T	0.0878617378520582	0.353979523804804	-0.153725544876343	0.16584948272995
0	1	11934378	rs198384	A	G	0.600799656582308	0.573133071262032	0.050535252533247	0.0896900435314861
0	1	11941936	rs11588551	T	C	0.551564238779407	0.82874529514152	0.0190956284717381	0.0882785615446299
0	1	11959362	rs17037526	T	C	0.404140863981515	0.892946822982768	0.0119294074866443	0.088644144509393
0	1	11973888	rs7554547	G	A	0.448456738093381	0.621093885342854	-0.0433884092191078	0.0877773711296297
0	1	11979909	rs3209284	C	T	0.614971642614426	0.855107527805749	-0.0163974734117474	0.089797233659598
0	1	11982544	rs2639453	C	T	0.652813151057994	0.911669502172508	0.0102181343254845	0.092110889127085
0	1	12009955	rs7529452	T	C	0.320839459206324	0.44013346474625	-0.0731544936755717	0.0947636523103653
0	1	12009956	rs7551175	A	G	0.225436523837546	0.0935543813770285	0.168696766903016	0.100598025189928
0	1	12042261	rs2236055	G	A	0.609403053098074	0.956491230511337	0.00489447480966728	0.0897127058308641
0	1	12042755	rs4240897	A	G	0.528896920955928	0.611093984741188	0.0444958406484351	0.0875019627776626
0	1	12044164	rs1474868	T	C	0.608591412286273	0.938357407493305	0.00691811359615367	0.089456959839941
0	1	12046063	rs2336384	T	G	0.581485159818411	0.615142388565754	0.0446156052366861	0.0887437100434911
0	1	12046089	rs873458	A	G	0.374336379240039	0.717661145651032	-0.0329545880109992	0.0911389090357849
0	1	12046334	rs873457	G	C	0.581755374889875	0.619892233240154	0.0440171540983484	0.0887437100434911
0	1	12050634	rs4846085	C	T	0.58168085657409	0.619354826358894	0.0440847632050495	0.0887437100434911
0	1	12054911	rs6672267	G	A	0.610018181818182	0.98930449535745	0.00119899676236494	0.0894424700718028
0	1	12056440	rs2236056	T	C	0.581509556947344	0.612249354077522	0.044973496862926	0.0887287003837596
0	1	12059412	rs2295281	T	C	0.373954031790231	0.628803999655061	-0.0441380280680644	0.0913054022985621
0	1	12065841	rs1042837	T	C	0.0804903825437039	0.40994587613713	-0.140520968779605	0.17053745762177
0	1	12072534	rs14305	T	C	0.153961262881117	0.289817909372912	0.123502948106372	0.116674992295076
0	1	12128498	rs12029016	A	G	0.44544667661106	0.501209020359636	0.0590422924876613	0.0877836578439736
0	1	12135526	rs6690493	G	A	0.224838320888214	0.183907161024711	0.135707983362254	0.102126639506972
0	1	12141461	rs2297875	G	A	0.238988475457487	0.241674733055391	0.117669191108939	0.100502289052217
0	1	12142243	rs59346161	A	T	0.124731992470763	0.331385979559298	0.123974818429014	0.127634617051035
0	1	12147753	rs12133231	A	G	0.122886673330147	0.336726696972815	0.123108233974323	0.128150581672262
0	1	12153413	rs17037598	T	G	0.0866402005125331	0.496006525957988	-0.110285121441563	0.161996608572634
0	1	12164071	rs562844	C	T	0.410459065854366	0.361189283898463	0.0807785825706661	0.0884661816438278
0	1	12164437	rs2230622	T	C	0.27546590091658	0.191972171614897	0.125705917159763	0.096343568889014
0	1	12165037	rs10864549	C	T	0.303274692401174	0.550164583897365	0.0568425393357718	0.0951318046221157
0	1	12165130	rs11569859	A	G	0.112639143119965	0.757772957243375	0.0420004687743612	0.136185374083766
0	1	12174100	rs72641094	A	G	0.134494141902072	0.961796944096859	0.00614797592427426	0.128353606137539
0	1	12181401	rs3753577	T	C	0.196595730033701	0.962162476043147	-0.00532299734748011	0.112204616471693
0	1	12185335	rs488733	C	T	0.671240222960095	0.49663065664563	-0.0626014427858837	0.0920879337208954
0	1	12186933	rs1148475	G	A	0.659198513029158	0.374053271462675	-0.081408265552606	0.0915824726942686
0	1	12187130	rs6668157	T	C	0.215083231450573	0.650725162467129	-0.0497577015190211	0.10989983613358
0	1	12206866	rs630542	T	G	0.30890114705151	0.0100111004713951	-0.257296663962229	0.0999037443094924
0	1	12213337	rs1148461	G	A	0.305016712729506	0.0217530338400347	-0.22941956571364	0.0999800809866867
0	1	12223451	rs590368	A	G	0.302189392873991	0.0012349017674969	-0.33113284458322	0.102495894135126
0	1	12233754	rs976881	C	T	0.856004680041105	0.521097483413891	0.0829700561492328	0.129306418416548
0	1	12240676	rs3766730	A	G	0.173627936832011	0.00649904508725367	-0.354416290809131	0.13022927931832
0	1	12249770	rs548580	A	G	0.133910472593311	0.239662132847436	-0.159512693050763	0.135659458675458
0	1	12251808	rs653667	G	T	0.306054040911842	0.0932408217079362	-0.166718780241839	0.0993234110937732
0	1	12252955	rs1061622	G	T	0.129936518989323	0.182183250310617	-0.185354230485389	0.138939650801167
0	1	12262792	rs5746059	G	A	0.1273106246463	0.0309013658912491	-0.319703582050378	0.148124717977773
0	1	12271503	rs235214	C	T	0.559670689899619	0.910042329136089	-0.00997009809224143	0.0882425537670656
0	1	12278932	rs7550488	G	A	0.625531247688076	0.0726395850736089	-0.161247831581811	0.0898272273257948
0	1	12305286	rs374450	A	G	0.193867847062763	0.933684119221138	0.00929398455723952	0.11169237392749
0	1	12306734	rs6541016	G	T	0.126714975845411	0.670214446910812	-0.0575405718864593	0.135118165040375
0	1	12319994	rs235243	T	G	0.125748621117754	0.738120844403884	-0.0452332650778379	0.135290054492398
0	1	12329295	rs3765339	T	C	0.240760023694867	0.494334903955125	-0.0713416352172613	0.104387561975392
0	1	12363811	rs7523900	T	C	0.126320502931662	0.690132666317696	-0.053917325355348	0.135241288820103
0	1	12368336	rs115361959	C	A	0.0766560390037209	0.726705359881596	0.0569865020397413	0.163046156192401
0	1	12401868	rs28551666	C	A	0.927747173951677	0.256900582446251	0.209490670736132	0.184777224578408
0	1	12486792	rs580233	A	G	0.190728327334972	0.253396107725361	0.122821770137459	0.107536590710478
0	1	12488475	rs11121906	A	C	0.124814761250035	0.987656386889446	-0.0020708309620881	0.133852068030799
0	1	12519105	rs117618373	T	C	0.0698719089130048	0.868611986178249	-0.029048102663363	0.17560019564394
0	1	12537010	rs75965755	A	G	0.0691165519592852	0.950807975432585	0.0106928028725934	0.173325121352543
0	1	12587927	rs74638742	A	G	0.0761660585070196	0.678942036486385	-0.0709264871861789	0.171358408784184
0	1	12590762	rs10864555	C	T	0.809506165099269	0.442376916544048	-0.0844143908888229	0.10988801260389
0	1	12592294	rs7543599	T	C	0.845076259791984	0.180245013324272	-0.156179704554751	0.116551929607802
0	1	12593561	rs4846107	G	A	0.167745555770089	0.0942054688245146	-0.213387267663515	0.127500492149253
0	1	12595464	rs56060440	A	G	0.0914838135863435	0.0775966306173088	-0.305385384488314	0.17304204917254
0	1	12596355	rs56089820	G	T	0.278113195351711	0.257341813817985	-0.11383498281251	0.100499121650737
0	1	12597926	rs74054806	C	T	0.421129448716663	0.307939492500261	-0.0911911749470634	0.0894421222610426
0	1	12599005	rs11121923	A	C	0.414447096303147	0.22442802476834	-0.109142634208242	0.0898413346132516
0	1	12605011	rs6541027	T	C	0.687498446419239	0.846914161208519	0.0183248660345066	0.0949193544194554
0	1	12606725	rs10779770	C	A	0.496788958457979	0.10390827316782	-0.142931297027042	0.0878931098307007
0	1	12619096	rs4845904	A	G	0.196844128993669	0.871511916453943	-0.0181020574586599	0.111921874704541
0	1	12625101	rs10864570	C	T	0.271263120152101	0.851327164846764	0.01831100790111	0.0976976164550446
0	1	12626182	rs7517059	C	G	0.22474463266691	0.867882043353184	-0.0175661633724902	0.105598038015797
0	1	12626549	rs4846118	C	T	0.67869149019214	0.108012718675434	-0.147023667928842	0.0914787161422657
0	1	12628459	rs11121940	A	G	0.182870186348982	0.794458842922537	-0.0298777907565341	0.114683013628718
0	1	12630700	rs4846121	T	C	0.589919634588641	0.195656777447508	-0.113040622998529	0.0873558246109409
0	1	12637160	rs4845907	A	G	0.376633874880703	0.271565683128284	-0.100968177363651	0.0918339917027433
0	1	12640127	rs3128458	A	G	0.72926387435316	0.755379849667657	-0.0304988753946246	0.0978928875785964
0	1	12642243	rs12029485	G	T	0.166716768921224	0.152355975085873	0.158458438782081	0.110712616818128
0	1	12663774	rs4846127	T	C	0.616125485346801	0.313493092690312	-0.0894809058071962	0.0887778267122614
0	1	12664209	rs6662695	C	T	0.385164242686787	0.44181721570025	0.0685393384637496	0.0891130236706246
0	1	12668321	rs6541043	G	C	0.38887885237165	0.38868118005396	0.0764521090796907	0.0886903568560868
0	1	12669280	rs6541044	G	A	0.313545029004697	0.168038810539291	0.126840615326672	0.0920113065907601
0	1	12669341	rs12027375	T	C	0.271615705922184	0.995684537973781	0.000528481172082164	0.0977102589363447
0	1	12669452	rs7548227	T	C	0.375407290049208	0.738355262557692	0.0299021129441547	0.0895186546734208
0	1	12671324	rs4618985	C	A	0.289226839170621	0.545080972393853	0.0575928439618251	0.0951715749495611
0	1	12671703	rs5022242	C	T	0.441165607669613	0.475603299204648	0.0621347575521414	0.0870976523554339
0	1	12682574	rs3000896	C	T	0.725040619001753	0.948928242837912	-0.00618665035942071	0.0965868377910031
0	1	12682662	rs4846130	A	G	0.235273889737692	0.790000557570286	-0.0273069743178338	0.102538341340196
0	1	12684504	rs6680343	T	C	0.477011685871079	0.207326730786399	-0.109287393040502	0.0866706542297948
0	1	12684837	rs12402628	T	G	0.476868613045687	0.21105767302496	-0.108451534321023	0.0867152751143438
0	1	12693125	rs4845911	A	G	0.29589686564953	0.26533716556405	0.105289025142766	0.0945258520093992
0	1	12699337	rs3000891	C	T	0.581324979637483	0.90046863213136	0.0110929990368184	0.0886947703112505
0	1	12709554	rs17458785	A	G	0.344106629842163	0.044792063003885	0.179593194822795	0.0895011561126322
0	1	12724931	rs2027589	A	G	0.107359274092131	0.251134984085909	0.152746782528156	0.133101417524815
0	1	12728153	rs2245926	T	G	0.122226998002068	0.407220811888479	0.10607649366936	0.127988926990469
0	1	12739778	rs2799845	A	G	0.115828224476093	0.592478022142922	0.0702465115000437	0.131240927240783
0	1	12739867	rs2255773	G	A	0.128977173545677	0.811792451802378	0.0307119744548089	0.128979972103723
0	1	12743160	rs2489262	T	G	0.259063836015665	0.887020065184115	0.014175014010169	0.0997707240620101
0	1	12746537	rs7524074	C	T	0.738768482286484	0.587024402696977	-0.0534450749464723	0.0983978109623867
0	1	12750723	rs3128450	A	T	0.750651935716106	0.557809436174	-0.0584982277170277	0.0998095786653662
0	1	12757671	rs3010951	T	C	0.728945553404405	0.455352313514628	-0.0722569047596241	0.0967914294096146
0	1	12762562	rs3000875	G	T	0.730151701458358	0.388119865032173	-0.0835037456152111	0.0967562549081568
0	1	12763781	rs10779772	T	G	0.60584030870985	0.866690050362127	-0.0150554530106062	0.089688246079765
0	1	12769239	rs3010872	T	C	0.69676683500112	0.778885305324744	-0.0266637663239942	0.0949659131078997
0	1	12769379	rs3010873	C	G	0.710536072847608	0.445916870313777	-0.0723261415649711	0.0948863303598486
0	1	12771713	rs3000868	G	A	0.760336967004433	0.93031679302903	0.00900104745166958	0.102932321478343
0	1	12775851	rs3000861	G	A	0.615200509637227	0.547140641311813	0.0550283551335859	0.0914015874541547
0	1	12776218	rs3000860	C	A	0.755778197167862	0.863189858567703	-0.0174507905611564	0.10127258913927
0	1	12777049	rs79983604	T	C	0.0808083637117725	0.732000887839371	-0.056368753479233	0.164597063867619
0	1	12795653	rs3010902	C	T	0.827564684394776	0.730898706263259	-0.0393524184900272	0.114419749574855
0	1	12796044	rs3010903	T	G	0.827262519414826	0.744634263223155	-0.0372606547643741	0.114393836132896
0	1	12803975	rs6662299	T	C	0.7590201915949	0.311591198342745	0.107124042110695	0.105865423371504
0	1	12823636	rs72862122	A	G	0.136414085655016	0.117714544680525	-0.214858884718541	0.137339267472413
0	1	12829572	rs2009740	T	C	0.843682715917901	0.277472591760905	-0.125765049004575	0.115804211476849
0	1	12833428	rs11121976	C	T	0.819135421968946	0.132633618542106	-0.163042965239545	0.108420853727157
0	1	12835868	rs1812242	C	T	0.727379835067151	0.656084852637387	0.0443597974745249	0.0996121718763229
0	1	12837840	rs848577	C	G	0.726343612432987	0.651673960178342	0.0448624692077274	0.0993768300341782
0	1	12866852	chr1:12866852.T.G	G	T	0.091127132754621	0.0132082884562495	-0.451999464550366	0.182397343050879
0	1	12866899	rs9308457	T	G	0.39805248864348	0.0133712753242241	-0.222595048162054	0.0899837655741934
0	1	12867513	rs116786716	A	G	0.09319356187226	0.00704179298506033	-0.495171637014597	0.183746611015607
0	1	12868019	rs1416906	T	C	0.320700146250751	0.980492184268069	0.00225117920540255	0.0920657742961012
0	1	12868237	rs703804	A	C	0.418971699593602	0.161594686801801	0.120599684464976	0.0861593509706974
0	1	13176463	rs28488227	A	G	0.305000024132914	0.712856525469204	-0.0351345462789277	0.0954684972217346
0	1	13775026	rs10927559	T	G	0.301984009833996	0.628928238276078	-0.0465726497431834	0.0963766319338509
0	1	13783354	rs11580598	T	C	0.432490940766551	0.528601929282033	0.0557969162002453	0.0885466285148123
0	1	13785062	rs2999877	G	A	0.180599445465725	0.570962095447984	-0.0652468221925796	0.115147857209463
0	1	13785485	rs10754872	C	T	0.432471548335252	0.420030143698426	0.0715879129853725	0.0887781118310346
0	1	13785516	rs10927575	C	G	0.220036437481868	0.735880260437016	-0.0362356529251548	0.107424122731766
0	1	13793697	rs12564562	A	G	0.368493194817554	0.839474243948334	-0.0184141840665307	0.0909046008519254
0	1	13795449	rs3013090	C	T	0.389049033602745	0.710398333999585	-0.0338800656939176	0.0912419454789139
0	1	13801089	rs2359535	A	G	0.125032454078793	0.539063566618136	0.0791169353453786	0.128806761706747
0	1	13802224	rs3795750	A	G	0.571238451198474	0.421975352600283	-0.0712836984906658	0.0887718473384159
0	1	13802325	rs3013105	C	T	0.572585188221357	0.599864454827281	-0.0470852998132679	0.089755449428138
0	1	13802437	rs3013106	A	G	0.377902900048312	0.604767096016937	-0.0475407100638348	0.0918559142140191
0	1	13804575	rs16850548	T	C	0.249479440770656	0.184258560715781	-0.140299567242868	0.105666639124213
0	1	13804751	rs55957512	T	G	0.124816464396878	0.514715065050962	0.0839048535779816	0.128784520216288
0	1	13805706	rs2940310	T	C	0.194840543054829	0.95980228107331	-0.00563895018054131	0.111880156655777
0	1	13806431	rs6666545	A	C	0.253093108972691	0.203235233680667	-0.133647903003845	0.105037052136345
0	1	13806900	rs61781238	A	G	0.195050320812052	0.852885032627007	-0.020819033535667	0.112269145683775
0	1	13815792	rs375996	G	A	0.213654004090368	0.395729567838335	-0.0937875289752231	0.110432760802836
0	1	13816076	rs2924851	A	G	0.359501804210819	0.554781184615836	-0.0541474798910281	0.0916804672577163
0	1	13817381	rs6690828	G	A	0.143199088293123	0.811007067354807	0.0296650057930673	0.124055416598681
0	1	13819261	rs164951	A	G	0.506763363437001	0.146569960349642	-0.126718620721931	0.0872865530050671
0	1	13822035	rs354590	A	G	0.466574718696438	0.867115309299203	-0.0146816046305447	0.0877436926098548
0	1	13827439	rs10803381	A	G	0.140867013178435	0.865190006824983	0.0212567097279223	0.125207918239253
0	1	13828957	rs12046672	A	G	0.268967045518095	0.439240410487175	-0.077868058567439	0.100672812992081
0	1	13830815	rs2999900	C	T	0.347934458820425	0.630071694487091	0.0441350239854758	0.0916375556088772
0	1	13833861	rs76079754	C	T	0.175476580391003	0.943138373928002	-0.00821020933549196	0.115108370108606
0	1	13837213	rs2990678	C	T	0.29276468034144	0.597368857574883	0.0507382909757852	0.0960610445579051
0	1	13842586	rs2282189	G	A	0.322671703368039	0.946041161716099	-0.00630631137015193	0.0931797279024336
0	1	13844562	rs45223	G	A	0.376356318837815	0.778854448519534	-0.0254354604397212	0.0905781898625136
0	1	13844765	rs16851109	A	G	0.445026000539868	0.902031858215338	0.0108246535259519	0.0879373829278301
0	1	13845251	rs35530871	T	C	0.0803335755997177	0.946462599857806	-0.0108145860137538	0.16105210441842
0	1	13851036	rs4345799	G	T	0.754095659057489	0.54812204398741	0.0620543948271063	0.103324700635644
0	1	13852232	rs16851217	T	C	0.276704390481619	0.487309998478189	0.0675595632260609	0.0972648743611126
0	1	13852683	rs2168201	G	A	0.901385681200347	0.948051462886716	-0.00959587075703505	0.147280059391317
0	1	13852955	rs12750399	A	G	0.552274967780228	0.694849382995377	0.0343607304446257	0.0875917673108821
0	1	13854682	rs10927814	G	C	0.760543394645664	0.436288615922653	0.0812005590090268	0.104307118510045
0	1	13855608	rs12072110	T	C	0.0754878643668985	0.827954901551502	0.03548124013682	0.163263332340341
0	1	13855662	rs76062973	G	A	0.117311959909317	0.552682946623145	-0.0836069250001827	0.140812943380872
0	1	13855758	rs12124179	T	G	0.140233312644185	0.449023844786064	-0.0996732704177579	0.131661231983739
0	1	13859570	rs3856278	G	A	0.274623862550158	0.731205363789287	0.0334563402304179	0.0973919709590978
0	1	13859697	rs75931286	A	G	0.198930932415276	0.732858798626736	0.037197458175564	0.108979533385352
0	1	13863307	rs12564444	A	G	0.242356501092256	0.806921667628622	0.0250762634966405	0.1026037087468
0	1	13863608	rs6678308	A	G	0.18241452991453	0.639524170330548	0.0526148823695934	0.112337542534672
0	1	13867459	rs183052	G	A	0.184715685312819	0.969553804810501	0.00432141578311871	0.113221173596364
0	1	13872988	rs10927854	T	C	0.131309955354554	0.695199076115295	0.0498018983972495	0.12710747380514
0	1	13874853	rs1610562	C	T	0.702735512723373	0.587453800080794	-0.0513987616863948	0.094739111797701
0	1	13875610	rs17391912	T	C	0.199089698304195	0.843684296084512	-0.021762811493542	0.110368572435868
0	1	13875896	rs13375580	C	G	0.340878968197225	0.68548445502857	0.0372199919888718	0.0919033585068467
0	1	13876130	rs76996492	A	G	0.197373693989843	0.6295202245423	-0.0542112919575455	0.112377776406532
0	1	13876264	rs354581	G	C	0.760980733438087	0.679766421141536	-0.0418794142004405	0.101456520331115
0	1	13880522	rs6684199	G	A	0.114341177969877	0.467915083226356	0.0960093665237219	0.132266984515066
0	1	13885203	rs10927872	T	C	0.179575931731104	0.536271460107838	0.0689144553951635	0.111428932355093
0	1	13885279	rs12042662	A	G	0.757580299480344	0.424453808581599	-0.0796972398547322	0.0997814197487891
0	1	13900468	rs655839	T	A	0.550845056226661	0.931135628996171	0.00757417323709755	0.0876476842533453
0	1	13901884	rs12404716	C	T	0.123843248739057	0.348816785717383	0.120613941639287	0.128739075641208
0	1	13903098	rs355013	C	T	0.670524788673329	0.41453246810419	0.0770961364620519	0.0944871051324109
0	1	13908031	rs1261015	A	G	0.692154986548995	0.640573959326007	-0.0437264879322451	0.0936535010122567
0	1	13908105	rs1262461	G	A	0.719980017497718	0.823086485067467	-0.0217600970502165	0.0973270950795143
0	1	13912977	rs355027	C	T	0.543027069419464	0.295154087796611	0.0925181132683796	0.0883749354723103
0	1	13913180	rs355028	T	C	0.522115349199662	0.290564605752526	0.0928743032716118	0.0878756018359333
0	1	13914230	rs1148455	T	C	0.646239986842074	0.326159453856754	-0.0891750768979606	0.0908208397269381
0	1	13914909	rs10927904	T	C	0.195456435854277	0.194136569560202	-0.150668851445609	0.116038463516488
0	1	13916809	rs434651	C	T	0.737369545032498	0.956580569124837	0.00542875501089906	0.0997106758127574
0	1	13917411	rs11804743	T	C	0.0557329017106086	0.279270416934759	-0.22869319256782	0.21136941030241
0	1	13920193	rs1261025	G	A	0.685787938550066	0.349180223913432	-0.0872064239180195	0.0931512856082897
0	1	13920807	rs1261026	T	G	0.684999143474316	0.337411195112317	-0.0895554411342791	0.0933556770432497
0	1	13922117	rs12566684	G	A	0.169100937078179	0.0378134963040459	0.226954337629085	0.109277067441843
0	1	13922799	rs7514217	G	A	0.717874874545304	0.680350470979802	-0.0397628042128242	0.096515191650642
0	1	13923443	rs16852007	A	G	0.124634165851088	0.446913304801317	-0.106077519699018	0.139470884282276
0	1	13923574	rs10927907	C	T	0.168092222592057	0.713827895136675	-0.0436464722762512	0.11901852542848
0	1	13924863	rs1262460	G	A	0.302211511362858	0.486184371972703	0.0659207470044929	0.0946606196518788
0	1	13932007	rs2788749	G	C	0.599551104114645	0.335957192642092	0.0866563934979768	0.0900621865481902
0	1	13932427	rs442112	T	C	0.646502371426915	0.240786038771202	0.108741057334713	0.0927014488604458
0	1	13934056	rs2483133	C	T	0.306820957588979	0.0758690585279477	-0.175482884264779	0.0988538716136093
0	1	13935402	rs92406	A	C	0.621554489448823	0.0753741486659603	-0.157721329101776	0.0886981347064675
0	1	13937281	rs4391657	C	T	0.776463655514969	0.0856669802599273	-0.172474156135389	0.100350868069721
0	1	13938377	rs1412838	C	A	0.41263767780812	0.0994106067418111	-0.148324319746757	0.0900180391872704
0	1	13938925	rs79769438	A	G	0.105424638454932	0.813237616670447	-0.0346965448643515	0.14686282766492
0	1	13943528	rs1539114	C	A	0.136008299721713	0.584924299500469	0.0689101581771506	0.126161467157022
0	1	13943724	rs1061615	C	T	0.182912130902374	0.651992870048606	0.0503933532678343	0.111738066846449
0	1	13944568	rs876931	C	T	0.550115882911798	0.177259199305641	-0.11917600845811	0.0883281093733807
0	1	13945379	rs1106669	T	C	0.210095263999723	0.744712182341257	0.0347363095989052	0.106677576462786
0	1	13946586	rs6703700	A	G	0.414012627482896	0.147055183964283	-0.130201618933835	0.0897934792897118
0	1	13947519	rs1772636	G	A	0.185057705574658	0.698575313128275	0.0431270598152709	0.111369110485677
0	1	13947905	rs11588651	G	A	0.0555970619726002	0.195576796397447	0.224841909938406	0.173722820554537
0	1	13948225	rs1772635	A	C	0.688398120758657	0.938958843308585	-0.00726930507953822	0.0949261568468613
0	1	13948765	rs10927910	A	G	0.113733464825773	0.852366938642989	0.0255420619939002	0.137249685300368
0	1	13949397	rs75737744	C	A	0.135384500434366	0.753313686496573	0.0395905040088993	0.125974873032528
0	1	13952864	rs7515525	T	G	0.264122036336654	0.858515276391278	-0.0178621616723157	0.100200343480719
0	1	13956484	rs10803421	C	T	0.247356079729771	0.984663021682075	-0.00194059689804028	0.100950585864458
[truncated: 554,983 more rows]
