# Supplementary material for: Japanese GWAS identifies variants for bust-size, dysmenorrhea, and menstrual fever that are eQTLs for relevant protein-coding or long non-coding RNAs
Source: Sci Rep. 2018 May 31;8:8502. doi: 10.1038/s41598-018-25065-9 (PMC5981393; doi:10.1038/s41598-018-25065-9)
Supplement: Supplementary file 9 — Dataset S6 [file 41598_2018_25065_MOESM9_ESM.txt]

regional.analysis	CHR	BP	rsid	A1	A2	A1.AF	P	BETA	SE
0	1	564621	chr1:564621.C.T	T	C	0.026666662219512	0.755181898014842	0.0471305248402493	0.151149491971438
0	1	565374	chr1:565374.A.G	G	A	0.035721507945162	0.0913960982300532	0.20927013240147	0.123969407735107
0	1	752566	rs3094315	A	G	0.844845482616862	0.0400243919082352	-0.131994297411743	0.0642778108658845
0	1	990417	rs2465136	C	T	0.162531933332127	0.217979485567588	0.0793879911323879	0.0644425613156501
0	1	1018704	rs9442372	G	A	0.811955093020658	0.854738650466081	-0.0112677962962665	0.0615472098172943
0	1	1036959	rs11579015	C	T	0.203956833597016	0.767092513175309	0.0176636609649712	0.059638235163014
0	1	1046164	rs6666280	T	C	0.203331467204766	0.74544687642646	0.0194138643949895	0.0597995846766161
0	1	1062638	rs9442373	A	C	0.539650235363657	0.885872556746417	0.00696649915643085	0.0485372865180271
0	1	1216195	rs55834051	A	C	0.644120647219885	0.491198838338138	0.034831442653326	0.0505974361443249
0	1	1217011	rs1262894	C	A	0.121998571152218	0.834159567267749	-0.0156550623732227	0.0747723045781203
0	1	1217058	rs3753340	A	G	0.0144224634853546	0.39919973266343	0.163567931306766	0.194018945255365
0	1	1218086	rs6603788	T	C	0.632695236229452	0.129832085474794	0.0766026136173406	0.0505706464475029
0	1	1220136	rs2144440	G	A	0.652452234593044	0.204632486818062	0.0649741811693278	0.0512227450958385
0	1	1220954	rs12751100	A	G	0.63732023944962	0.152019051162276	0.0725989874172981	0.0506821819376419
0	1	1221138	rs11260578	A	G	0.622697465688105	0.280740226005733	0.054246069799216	0.0502903339242859
0	1	1222958	rs111819661	T	C	0.0144933948501963	0.125165080212575	0.288899937800223	0.188398699659083
0	1	1223529	rs78481580	C	G	0.182144772274009	0.328209416077795	0.0606730455343656	0.0620552076816723
0	1	1225959	rs1570867	G	C	0.922551287601294	0.198115873056934	-0.113567447569965	0.088246241069031
0	1	1227244	rs2239609	A	G	0.274785430061188	0.720946802691004	0.0193787461076106	0.0542527658365025
0	1	1278237	rs307361	C	T	0.869289889321488	0.508500378628102	-0.0470787389281481	0.0712047049119477
0	1	1287040	rs182532	C	T	0.869055990742389	0.447154350973812	-0.0541269561172114	0.0712039676215377
0	1	1295323	rs34389364	A	G	0.80813120759208	0.94801674559134	0.00404754824804726	0.0620813340848537
0	1	1314015	rs2649588	T	C	0.826185321680322	0.871332373981562	0.0104859219457788	0.0647413718428717
0	1	1335218	rs2291889	A	G	0.121076782317708	0.382075636790708	0.0639048652814462	0.0731111484265061
0	1	1487059	rs1887284	A	G	0.262416700018423	0.0731340539474897	0.0969970335039291	0.0541280140205957
0	1	1489928	rs7366884	C	T	0.716753858246401	0.706854622595751	0.0203991371775124	0.0542409404757234
0	1	1500941	rs6603791	G	A	0.824428729545335	0.59510745501335	0.034252229556941	0.0644506043059067
0	1	1599161	rs6604981	G	A	0.621014096136347	0.396377951420794	-0.0422219256596628	0.0497836794476253
0	1	1647686	rs909823	C	A	0.869063392361448	0.877469395521208	-0.0108119262603843	0.0701262625616737
0	1	1687625	rs34306661	C	T	0.332064106797263	0.437849990765364	0.0394814700721876	0.0508894006847398
0	1	1706160	rs7531583	G	A	0.700110326433443	0.636135627590717	0.0251236629586514	0.0531033624352965
0	1	1721479	rs2272908	T	C	0.502984155840491	0.746279689539009	-0.0156943253128206	0.0485068325288374
0	1	1722585	rs3737626	A	C	0.03810042697029	0.303221898961001	-0.137803602321221	0.133848549271414
0	1	1722932	rs3737628	T	C	0.502720632228769	0.686958418373115	-0.0195582227048037	0.0485332387675929
0	1	1723031	rs9660180	A	G	0.504401032585213	0.752873785010409	-0.0153090213593141	0.0486228634851197
0	1	1725016	rs80220232	A	G	0.0662230271886063	0.980338270033579	-0.00239116949913209	0.0970252422430212
0	1	1725626	rs9970652	T	C	0.206242502904208	0.336380463950091	-0.0583446976550369	0.0606909144766045
0	1	1733219	rs10907185	G	A	0.71032695702947	0.391928449876497	-0.045492045172346	0.0531371315439254
0	1	1734337	rs75622028	C	T	0.103286436386755	0.996713875430766	0.000331545457703323	0.0805003731510965
0	1	1737900	rs17363334	T	C	0.0685096148634582	0.272697264261184	-0.110173796115386	0.100443603586726
0	1	1738984	rs76117314	A	C	0.059859441413314	0.132173234698055	0.147475248435714	0.0979519955230121
0	1	1745726	rs16825336	A	G	0.266626571095558	0.442758522011941	-0.0422876123723561	0.0550947535258431
0	1	1746694	rs12742323	T	G	0.207487664111048	0.382135687634058	-0.0528658422467678	0.0604894492866318
0	1	1747318	rs59787372	C	T	0.0356951409632043	0.0792892051055813	0.212698385362814	0.121207730921328
0	1	1748734	rs2180311	C	T	0.505353400785302	0.808655464603804	-0.0117272812302112	0.0484276346708731
0	1	1752955	rs4648726	T	C	0.843102860429493	0.401449074386304	-0.0554291354461388	0.066062876283019
0	1	1759026	rs9786963	C	T	0.908969082125604	0.715964995101678	-0.0305999494238044	0.0840988956149243
0	1	1759054	rs10907187	A	G	0.128450539955461	0.636862192847893	0.0343125856679898	0.0726822201378003
0	1	1759213	rs9786942	G	A	0.505091283075934	0.78896976927472	-0.0129756920328779	0.0484803170006189
0	1	1760937	rs77726987	A	G	0.0353723470097471	0.0659872217715713	0.227296236182829	0.123630646096737
0	1	1765583	rs6603797	C	T	0.908316229411299	0.785753975764894	-0.0228165944906399	0.0839374967251059
0	1	1766094	rs6663586	C	A	0.195171753588269	0.472405012649392	0.0437134332360639	0.0608338023143704
0	1	1770406	rs117025906	A	G	0.0553356313834726	0.50370500434581	0.0700986802069427	0.104832750391989
0	1	1770789	rs6665287	A	T	0.127944266775846	0.601477602959727	0.0380530464137326	0.0728599176386169
0	1	1775039	rs75473107	T	C	0.0163390183015403	0.793732113674226	-0.0519467285125939	0.198673852088661
0	1	1775175	rs11260622	G	A	0.907967715171599	0.636962510904038	-0.0390329567125407	0.0827057114857231
0	1	1776269	rs4648727	A	C	0.337854556087905	0.745840020647038	-0.0166309090388528	0.0513094638481123
0	1	1777450	chr1:1777450.G.C	C	G	0.505136630360815	0.816192833432139	-0.0112647270121491	0.0484620189755539
0	1	1779036	rs6692959	C	T	0.908957183549938	0.712779870043577	-0.0309203113658803	0.0839940055444266
0	1	1779230	rs12403351	A	G	0.0842154589371981	0.19670103086196	0.109351595001672	0.0847025162655936
0	1	1779476	chr1:1779476.C.A	A	C	0.338114328077594	0.73089154311505	-0.0176895110575734	0.0514319945704954
0	1	1780878	rs6603801	C	T	0.908828156321628	0.653063883185661	-0.0376938440017704	0.0838554295693502
0	1	1781220	rs6681938	C	T	0.167486664204053	0.299296346293437	0.0667497207233134	0.0643095879756152
0	1	1781345	rs6664578	A	G	0.90844603384035	0.710706328836061	-0.0310798130960578	0.08379394282995
0	1	1787378	rs12125422	A	G	0.210722495510906	0.521900001985387	-0.0382764375813689	0.0597677712093056
0	1	1793003	rs1889678	G	A	0.909019677093328	0.714473336752703	-0.0308086601510465	0.0842100475282779
0	1	1793071	rs12076620	G	A	0.909234665960245	0.719688501856465	-0.0302862121845783	0.0843920607908132
0	1	1793111	rs10907192	G	A	0.909147780678851	0.881324544512319	-0.0126254702007358	0.0845699123008257
0	1	1793692	rs77270684	G	A	0.0514983629397423	0.856971463220746	0.0195787279208669	0.10863148538208
0	1	1793786	rs7511905	C	A	0.909092704025	0.743900609245159	-0.0275107758301173	0.0842100475282779
0	1	1795789	rs12036384	T	C	0.173962210780605	0.146141820989751	0.0910272910699354	0.0626351024022513
0	1	1797947	rs9660106	G	A	0.527147414578223	0.573671882128903	-0.02728756275256	0.0484981182397896
0	1	1801034	rs4648592	A	G	0.108857272949992	0.250266722031553	0.0875146430388179	0.0761194291930395
0	1	1804302	rs3855951	T	C	0.842289562412026	0.309197849975304	-0.0670961729963265	0.0659806624767029
0	1	1805391	rs10907193	A	G	0.172472845521187	0.212433778166181	0.0788839207476373	0.063263977632799
0	1	1806560	rs118184145	A	G	0.055053160955446	0.554929261959771	0.0621674882552961	0.105299032673505
0	1	1809509	rs11260624	T	C	0.173887468030691	0.145097496283688	0.0912449465287533	0.0626222802257744
0	1	1809654	rs78934919	A	C	0.0600882468963917	0.960309263958312	-0.00510347461849988	0.102550465236235
0	1	1810090	rs7525092	T	C	0.177422848515724	0.0958398088670075	0.101104488382712	0.0607100804046983
0	1	1810842	rs76973525	A	T	0.0459629005375594	0.749136465604832	0.036728832867951	0.114857208922619
0	1	1812366	chr1:1812366.AA.A	A	AA	0.908865975132537	0.661042434941443	-0.0367590842699049	0.0838340517953517
0	1	1812504	rs36072213	A	G	0.208695550009856	0.550238826603346	-0.0358672167325198	0.0600386330272778
0	1	1812521	rs6603802	T	C	0.523753308275314	0.305330005539167	-0.0497787304082888	0.0485612831749504
0	1	1812688	rs6603803	G	A	0.524519117778697	0.392881155464504	-0.0414427885921174	0.048504906823355
0	1	1812828	rs6670776	A	G	0.908346147885897	0.634747925047021	-0.0397416629853077	0.0836570101991985
0	1	1813237	rs33976483	T	C	0.208035879227517	0.643482446459134	-0.027832937547953	0.0601357312672621
0	1	1814909	rs76616586	G	A	0.0309592276587923	0.0830111293386913	-0.273226813184402	0.157617895799954
0	1	1818129	rs16824526	C	A	0.212742034832327	0.678599493472538	-0.0245817911499871	0.059322572636039
0	1	1821625	rs6603805	A	G	0.169365989207811	0.210927868377486	0.0800560642090869	0.0639927297964548
0	1	1865298	rs2803316	G	A	0.599659232688709	0.148300914989757	-0.0711891886566109	0.0492468210783142
0	1	1871337	rs16824543	A	G	0.127252651465824	0.686691859285388	0.0291597474350324	0.072294174038094
0	1	1887019	rs28548017	G	A	0.866734948898392	0.246160098281455	-0.0806898172535207	0.0695765801260046
0	1	1903712	rs13303201	A	C	0.336525475612981	0.0366420944980899	0.105531260894176	0.050499959316485
0	1	1930754	rs6605081	T	C	0.233477860661166	0.282168944695633	0.0614834148300896	0.0571694245208468
0	1	1933267	rs28706276	A	G	0.0934635296609023	0.889251182200467	-0.0116520619078979	0.0836762073324715
0	1	1934647	rs6682175	G	C	0.665289470455445	0.120206847808443	0.0809787140017635	0.0521130078881778
0	1	1939826	rs28550169	T	C	0.335226355002044	0.276221663712785	0.0552216755333048	0.050715766570442
0	1	1948400	rs13303344	A	C	0.400176322570078	0.652016470515655	-0.022230456204518	0.0492955599452727
0	1	1951827	rs3121819	G	A	0.793569179760212	0.145175796471415	0.0901638090123982	0.0618923328955751
0	1	1992626	rs13303273	G	A	0.15307167013588	0.410241923043933	-0.05667024008355	0.0688189971959164
0	1	1993860	rs60959039	T	C	0.250162953866754	0.163724952773431	0.0770315860471641	0.0553128622465232
0	1	1994299	rs59095280	T	C	0.247615432214741	0.169726187711613	0.0766415032904059	0.0558170475307995
0	1	2010669	rs2803342	G	A	0.0744120225873605	0.114401963171955	0.139711543103276	0.088497128256361
0	1	2010994	rs16824727	A	G	0.238217444406095	0.473072798929272	0.0406327258894825	0.0566318933894223
0	1	2016802	rs16824749	C	T	0.523670616713603	0.451014483774454	-0.0365632320888915	0.0485100554194354
0	1	2036263	rs10797413	A	G	0.75555788000136	0.928308065662073	0.00510972514474752	0.0567912808008413
0	1	2040898	rs4648807	C	T	0.585663960126325	0.932160431928993	0.00418556664873711	0.0491685018589165
0	1	2051513	rs3107151	G	T	0.756067303797349	0.858223809359573	0.010168793457853	0.0569247747145721
0	1	2071556	rs436045	G	A	0.83398959260284	0.764838505847625	0.0195642468185579	0.0654031534090083
0	1	2071765	rs364677	G	A	0.789494432765152	0.67260704845287	0.0252971427580525	0.059864593183101
0	1	2082566	rs2257182	C	T	0.297497986857487	0.505749052053774	0.0350848940531762	0.052721868802237
0	1	2088754	rs262656	C	A	0.166244229187073	0.936461942825253	-0.00518492675178451	0.0650412634684312
0	1	2103506	rs2280272	G	C	0.0862149617258177	0.078923504676289	0.144282773029053	0.0821203852900288
0	1	2167149	rs262680	T	C	0.64146515148784	0.311846901549112	-0.0510459844376885	0.0504729016429336
0	1	2173504	rs263526	C	T	0.18324521347151	0.353539291375052	0.0571995880764632	0.0616543560142371
0	1	2185886	rs16824947	T	C	0.0878121085594989	0.0135080471382229	-0.23107396321868	0.0935489444244302
0	1	2186220	rs16824948	T	C	0.093885960729176	0.870665114496898	0.013511621380566	0.0829882293563929
0	1	2192433	rs10797417	G	A	0.459582565992546	0.10366117303506	-0.0795834875654117	0.0489035034532292
0	1	2281726	rs7527871	C	A	0.435596469755552	0.860049053173631	-0.00867290223239048	0.0491907294401884
0	1	2289321	rs903914	A	G	0.104403837890806	0.735082105167178	0.0268825342976802	0.0794464479036296
0	1	2291680	rs2840542	C	T	0.895841409044332	0.97766042826811	-0.00221404997272799	0.0790671134073734
0	1	2292409	rs2645090	C	T	0.416289438561471	0.854648545519433	0.0090285151114191	0.0492848425375786
0	1	2292688	rs2840540	G	C	0.209028692707324	0.619681698215581	-0.0298591375734378	0.0601633013932178
0	1	2301471	rs2840536	G	C	0.199488243365996	0.195579988913792	0.0767401853641435	0.0592932905165306
0	1	2301691	rs6665546	A	G	0.2866584666187	0.239987872740912	-0.0645194944009981	0.0549094086779093
0	1	2302911	rs10910060	A	G	0.533625193558649	0.855473585936025	0.00886302289075468	0.0486607445459776
0	1	2303512	rs10910061	A	G	0.0797498486359648	0.352520167236204	-0.08585576062052	0.0923466097821631
0	1	2314319	rs2643901	C	T	0.877732905525136	0.5557617036569	0.044253444599841	0.0751142528303041
0	1	2335676	rs1129333	G	A	0.868137374611663	0.928321081087218	0.00650198362642664	0.0722784881698774
0	1	2353869	rs35799953	T	G	0.53636549578664	0.887058861370678	-0.00693647209838203	0.0488391881670377
0	1	2390588	rs10910078	C	T	0.88334522734915	0.870171454629149	-0.0123258590707625	0.0754148665690432
0	1	2392648	rs2477686	C	G	0.883776316654104	0.853508174927559	-0.0139627658622236	0.0756198765094538
0	1	2397174	rs1998759	A	G	0.251525937334236	0.733874151121287	0.0189115991522331	0.0556261790949565
0	1	2488608	rs1886730	C	T	0.559146977288334	0.62937516238657	0.0236284881910541	0.0489601531475627
0	1	2494330	rs2234167	A	G	0.0365862457930296	0.841393952500111	0.0258048874789023	0.128953018428103
0	1	2505713	rs10910093	T	C	0.0402846069088694	0.911930397683955	0.0136916844209221	0.123790169414088
0	1	2511280	rs10797434	T	C	0.521894645176817	0.665602492438	0.0211158602387788	0.0488576879358645
0	1	2513216	rs734999	T	C	0.520946564226934	0.572490732231652	0.0274693068550593	0.0486710415701116
0	1	2526746	rs3748816	G	A	0.499574117237781	0.613982123202215	0.0244544846832836	0.0484825718694296
0	1	2533767	rs76202520	T	C	0.104441296908532	0.572614521233204	-0.0452991856573038	0.080288500394147
0	1	2551785	rs12117343	T	C	0.0480745018457316	0.0126936643940317	0.261569861202908	0.104953298272336
0	1	2551900	rs11590198	A	G	0.462775391367527	0.804253982839642	-0.0120205524131356	0.0485001927843737
0	1	2553624	rs3890745	C	T	0.491734276049747	0.928282624130335	0.0043745493561991	0.0486029842190786
0	1	2709164	rs4648356	A	C	0.502779741063996	0.984135574309429	-0.00096460590120633	0.0485106398155596
0	1	2745883	rs4609377	T	C	0.520501633326018	0.456325091658468	0.0362508399923435	0.0486646124479323
0	1	2747638	rs10909929	A	G	0.0680866628541399	0.843513127257804	0.0191143312101911	0.0968295728172676
0	1	2749921	rs4648482	C	T	0.40269297259742	0.917149660473009	-0.00515483713936747	0.0495539206322438
0	1	2752265	rs7511879	G	A	0.483931322776317	0.890357118377384	0.00669602832105967	0.0485739186815949
0	1	2754512	rs6680471	T	C	0.462499523825537	0.723092047445661	-0.0174999666644976	0.0493889791400223
0	1	2789108	rs10910019	C	T	0.564152269577791	0.847918357784929	-0.0094723738499519	0.0493931312564316
0	1	2792801	rs16823103	T	C	0.0795628160519601	0.839570200125147	0.018026791210474	0.0890461350639012
0	1	2797856	rs10797342	T	C	0.578423667725095	0.519514870522711	-0.0316059109378385	0.0490703847977176
0	1	2811814	rs1456465	A	G	0.274251242687215	0.485260819882717	-0.0382246967899983	0.0547736687185139
0	1	2842319	rs2045332	A	G	0.523392613986382	0.582524015806183	-0.0264680034099198	0.0481497604514289
0	1	2852707	rs10797368	T	C	0.237643283537958	0.803895730800278	0.0140890443231549	0.0567400830209502
0	1	2957600	rs12409277	C	T	0.371780413985041	0.603903896152139	0.0257683428621032	0.0496696314989705
0	1	3037613	rs876740	T	C	0.580258585807512	0.48936305895332	-0.0337099371797557	0.0487615402195067
0	1	3072692	rs731031	C	T	0.616517280300276	0.808695179002115	-0.011998449667812	0.0495579100673406
0	1	3083712	rs2651899	C	T	0.38787075232019	0.292298242894604	0.052248257808554	0.0496140834341143
0	1	3096355	rs868718	A	G	0.2830656674954	0.814467266928912	0.0125803027675973	0.0536091874923578
0	1	3105276	rs2817138	G	T	0.667569187411319	0.272353261828532	0.056648207508679	0.0516081851550703
0	1	3106397	rs2651916	T	C	0.858243018271459	0.508300906192915	0.0465576709946146	0.0703834922213181
0	1	3133307	rs16823514	G	T	0.186232398457314	0.0312412171573084	0.129904009174815	0.0603086411234477
0	1	3137199	rs2817147	C	T	0.484212061344234	0.238066222581136	0.0571641396819194	0.0484509999554324
0	1	3146497	rs10157420	C	T	0.203003146965273	0.150375074502758	-0.0889816689595633	0.0618698235393148
0	1	3157614	rs905138	T	G	0.198067020374462	0.436655480926328	0.0472118166126464	0.0606950108142548
0	1	3168280	rs10797386	G	A	0.826924329371623	0.0961442252712381	-0.103601378681185	0.0622663968635289
0	1	3178111	rs3002686	A	C	0.184704945436273	0.639110913424583	0.0289894001993451	0.0618186994703637
0	1	3209767	rs2500294	T	C	0.572025056565046	0.504061279441188	-0.0327803644558387	0.0490640808600018
0	1	3217151	rs2455137	T	C	0.323460139879259	0.669474286256008	-0.0222125676284989	0.0520359519947729
0	1	3217525	rs12036358	T	C	0.265210062233435	0.697918167261145	0.0211752465788905	0.0545567821173782
0	1	3232378	rs2483264	G	A	0.638712767834245	0.842907865527269	0.00999484762596996	0.0504343610547572
0	1	3235556	rs12043519	T	C	0.252832729218973	0.810288463855541	-0.0134396874102703	0.0559861216013066
0	1	3250423	rs1889121	G	A	0.390995546381276	0.47215150990576	0.0355728674772936	0.04947665906774
0	1	3252104	rs2483278	T	C	0.879657286895048	0.406063094605459	-0.0608452168974804	0.0732332297741816
0	1	3254100	rs16824328	G	C	0.095251051250076	0.989623840479573	0.00107428964234898	0.0826061855223614
0	1	3255539	rs2483280	A	G	0.296056529957742	0.311540424027239	0.0529821636916611	0.0523541731861014
0	1	3257059	rs2255212	A	G	0.29637787731407	0.312038616305065	0.0528952605137789	0.0523221423021762
0	1	3259113	rs882430	A	G	0.0887082197870161	0.336923093678357	0.0794778833826435	0.0827668260838901
0	1	3285628	rs6424073	A	G	0.570349778083371	0.0320215587143301	-0.104693721764519	0.0488278066694404
0	1	3300807	rs868688	T	C	0.502085824969658	0.79493963282835	0.012612634333005	0.0485284875149439
0	1	3312914	rs871822	G	T	0.578033261033493	0.612775132561214	0.0251142695407764	0.0496215559830697
0	1	3325037	rs2483225	C	T	0.381669098273169	0.417493440003704	-0.0411025637172591	0.0506952427065718
0	1	3352872	rs2236518	C	A	0.492492282712639	0.414442727996102	0.039652564847274	0.0485878525924085
0	1	3353949	rs2493264	G	A	0.821179223806628	0.145021615271908	0.0942588151571165	0.0646785210891318
0	1	3362256	rs867814	T	C	0.63735307274061	0.188090852816034	0.0670607206810769	0.0509483972609851
0	1	3375181	rs947352	T	C	0.179980442204003	0.0753067740512658	-0.115577625711614	0.0649826741023463
0	1	3424388	rs947345	A	G	0.0655028616487461	0.772717488503015	-0.0288796653320681	0.0999911756350622
0	1	3441382	rs1896	T	C	0.114895672079205	0.321649780114117	-0.0774009662098649	0.0780981232393591
0	1	3543951	rs16823922	A	G	0.176148103531118	0.645158269367845	-0.02952539625482	0.0641161269844144
0	1	3545612	rs1128474	G	A	0.322292483866121	0.991121037726316	0.000577925265143598	0.0519326600140101
0	1	3586700	rs6657895	A	G	0.408446906240552	0.636498182408499	-0.0235398627240085	0.0498092145538916
0	1	3601490	rs3753205	C	G	0.241104650713563	0.796168130064503	0.0146820682053966	0.0568390776556809
0	1	3601798	rs3765715	T	A	0.240680969124272	0.825962690572029	0.0125291584791054	0.0569811617283281
0	1	3601940	rs3765716	A	G	0.241101653438299	0.793265806766748	0.0148996027894424	0.0568530535845896
0	1	3602555	rs3765717	A	G	0.241671356773766	0.709307259047875	0.0211935932543947	0.0568518071709037
0	1	3603036	rs12033056	C	T	0.249407129573672	0.580156532616045	0.0311604532340869	0.0563321165306529
0	1	3651126	rs1181868	T	G	0.34748280076375	0.939294978417713	-0.00388921436932219	0.051069039352934
0	1	3659742	rs2298223	T	C	0.113216225054817	0.141084570162064	-0.11669213315489	0.0792872492155331
0	1	3665867	rs12120656	T	G	0.21015055947532	0.0542139803498141	-0.117453272434878	0.0610107906975431
0	1	3671791	rs1181888	G	A	0.0931120785719509	0.355900896023964	-0.0788888907002898	0.085451199596792
0	1	3679477	rs6699377	T	G	0.113413867131266	0.164372946659433	-0.110323914476829	0.079340401806221
0	1	3680729	rs1181877	T	C	0.153727068432406	0.324071072408701	-0.0676286245748039	0.0685800746115799
0	1	3682070	rs1181874	A	C	0.597549531157116	0.277849986191001	-0.0535721443581	0.0493678848999131
0	1	3730435	rs6695834	C	T	0.453329302709511	0.411884682210983	-0.0400842064627559	0.0488485371495939
0	1	3740426	rs79797528	C	T	0.118440991610393	0.180107835284922	-0.103927121571589	0.0775330736040834
0	1	3743319	rs6663840	A	G	0.453160617054133	0.435519864132498	-0.0381412483445936	0.0489127772485399
0	1	3745193	rs6659702	C	T	0.170845400924956	0.635093965878125	-0.03099	0.0653013112425777
0	1	3745721	rs2275833	T	C	0.118476561292914	0.19797220101572	-0.0996767120728523	0.0774278050849104
0	1	3745787	rs2275832	C	T	0.572042737807037	0.101091958747131	-0.0803516226125596	0.0490073612703316
0	1	3745924	rs2275831	A	G	0.401125117232401	0.20168082240468	-0.0638030368487713	0.0499719320152459
0	1	3746484	rs2275829	C	T	0.148519399686012	0.102133345935357	0.107361048193621	0.0656803983593668
0	1	3796948	rs4074709	T	G	0.152618010423399	0.442881066441438	-0.0523788582022867	0.0682605500827041
0	1	3800242	rs3205087	G	A	0.426692368008364	0.0674559970636168	0.0891681456780692	0.0487624352654976
0	1	3801828	rs10909818	A	G	0.303020057303213	0.172718893405348	-0.0727160460188022	0.053329677011754
0	1	3803755	rs7367066	C	T	0.672101504428201	0.0486096973625138	0.103337250192673	0.0524022778364602
0	1	3806358	rs10909819	C	T	0.301395780485721	0.205214854500721	0.0660596993290724	0.0521455288112659
0	1	3809423	rs11807227	A	G	0.300971828398632	0.1775151998381	0.0704053583550469	0.0522122461734604
0	1	3814660	rs10909823	G	A	0.113718736633574	0.694952673010519	-0.0300978702043743	0.0767523128661124
0	1	3818871	rs10797356	A	G	0.371778977877409	0.204227543441797	0.0635700542945986	0.0500709748374868
0	1	3821782	rs11589102	A	G	0.109131269845433	0.111277873624194	0.119978719680438	0.0753410081074282
0	1	3995644	rs80309618	T	C	0.0971999027303406	0.345246984526184	-0.0791204618365951	0.0838274865423084
0	1	3996075	rs34770924	T	C	0.0792912829384588	0.366570116036939	-0.0837569244015998	0.0927626280896532
0	1	4000957	rs61156287	A	C	0.247153216646992	0.722450514283943	0.0200797339530985	0.0565330664192741
0	1	4002954	rs72640991	T	C	0.0810674071457946	0.0840421015746795	-0.163122121073352	0.0944157910142162
0	1	4002958	rs10915568	A	G	0.194237190654874	0.626657626553088	-0.0300393530041795	0.0617538879579689
0	1	4003276	rs75558957	A	G	0.0612169269637685	0.444331967160156	-0.0797296154825145	0.104235544944375
0	1	4004250	rs11583257	T	C	0.272460707008916	0.94638024253677	-0.00366863681818699	0.0545497357922154
0	1	4006060	rs7548668	C	T	0.353642421712412	0.862044098401504	-0.00880225802285256	0.0506538593693984
0	1	4009694	rs4654479	A	G	0.115001105745849	0.514472967866822	0.0488948446769152	0.0750048955217975
0	1	4010743	rs4654482	G	A	0.575934131771108	0.0390685482760965	-0.101175637768468	0.0490319333202813
0	1	4013749	rs12096512	C	T	0.130483065251862	0.711608168772896	0.0266200620636941	0.072005054247366
0	1	4013997	rs10915431	T	C	0.130769003404519	0.59687416402902	0.037895182620042	0.0716489216617222
0	1	4018038	rs115402422	G	A	0.0718566298149281	0.808758848768837	0.0225265490309983	0.0930743337983118
0	1	4026068	rs12031275	A	G	0.568427005394119	0.57301668297622	-0.027720462965596	0.0491833957295741
0	1	4028924	rs10915490	C	G	0.134882079851439	0.912813573908704	0.007780801486888	0.0710638093569211
0	1	4038065	rs78738452	A	G	0.136528226334297	0.867480669319757	0.0117826150367862	0.0706140267760285
0	1	4039145	rs4654428	C	A	0.853456089501024	0.844607962589679	-0.0134019979600856	0.0683765585303645
0	1	4039440	rs12758410	T	C	0.544267486560699	0.380451855487218	-0.0429392805908957	0.0489579764473397
0	1	4039988	rs72644272	A	G	0.307886329164492	0.401445415918954	0.0437646497107019	0.0521602249463565
0	1	4053435	rs12038964	C	T	0.337498892344711	0.396978384674883	0.0431699249568776	0.0509662273476913
0	1	4061608	rs12045781	A	G	0.288839698568983	0.743476313260089	0.0174972376193978	0.0534669560440569
0	1	4066781	rs4128222	A	C	0.0872239930943724	0.248015154612346	0.0962818573999508	0.0833476498065656
0	1	4068052	rs6675979	A	G	0.267247442354372	0.481592237463072	0.037981899108994	0.0539711900474927
0	1	4069148	rs12027284	T	C	0.180129018265448	0.751753857083719	-0.0200689960349318	0.0634437066098563
0	1	4071399	rs6680847	G	A	0.467536852307263	0.686754898397073	-0.0196682092078825	0.0487726831567778
0	1	4078090	rs4654604	C	T	0.383246262242669	0.224645528697909	-0.0612247852999606	0.0504211608576996
0	1	4080780	rs4440829	A	G	0.248922999697521	0.599814435914219	-0.0297174528200375	0.056640557104687
0	1	4082367	rs10799261	C	T	0.465714063226406	0.803447120509786	-0.0121354342466491	0.0487585399937732
0	1	4085504	rs4233266	G	A	0.214650110361887	0.660630245741037	0.0257362128402134	0.0586188642857172
0	1	4085543	rs12026862	C	T	0.201273547531108	0.26918130987817	-0.0678517246526861	0.0614070613179508
0	1	4085582	rs12026892	C	T	0.201405614938836	0.268644899758431	-0.0680027639624612	0.0614748375505902
0	1	4092146	rs58051771	C	T	0.209279618592673	0.112317462248722	-0.0970797702529328	0.0611386550566378
0	1	4092538	rs12028583	C	T	0.202550582981124	0.279801240710362	-0.0661377550296055	0.0611952618915796
0	1	4092563	rs4328052	C	T	0.208799145115496	0.152969575395023	-0.0870424581277113	0.0609063073515363
0	1	4104757	rs12036953	G	A	0.309900183782793	0.136743078789928	-0.0791369398729077	0.0531823682027978
0	1	4111741	rs4553153	T	C	0.528903157131232	0.165518633648827	-0.0674379217642571	0.0486302660571359
0	1	4112750	rs74827518	T	C	0.115094624173827	0.0518618918937958	0.141807852492334	0.0729359822564134
0	1	4121696	rs7520322	A	C	0.468096173889509	0.879331687971791	-0.00742078292208861	0.0488799581595716
0	1	4124260	rs6672716	T	C	0.298710048776644	0.976445979397744	0.00158256936122103	0.0536012195451989
0	1	4132018	rs9628649	T	C	0.354982766992671	0.670288326503863	0.0215861464375262	0.0507011822199702
0	1	4136869	rs117282266	T	C	0.0876832484586143	0.256647025932168	-0.101037992063677	0.0890711291720011
0	1	4145615	rs10915421	C	T	0.525680423573132	0.722289516436204	-0.0174396430852331	0.0490703847977176
0	1	4152206	rs4654410	T	C	0.807983629154004	0.436251119045576	-0.0475306448701783	0.0610510502372194
0	1	4155841	rs56329102	G	A	0.285909766536194	0.341446686113278	0.0505562749724534	0.0531438108933113
0	1	4156118	rs16840731	G	C	0.286347238106406	0.339936244985879	0.0505847547285369	0.0530076700134586
0	1	4160903	rs76952475	T	C	0.165481624805502	0.72835493543124	-0.0229223263384947	0.0659987288679534
0	1	4162248	rs76163269	C	T	0.0756566342122183	0.722954604953697	0.0322495614609936	0.0909686772104115
0	1	4162415	rs12130437	G	A	0.28692862470372	0.606405006637972	0.0277078547548234	0.0537795396075037
0	1	4166004	rs10399650	C	A	0.565061710276486	0.290573771472418	0.0519326991657411	0.0491384994860975
0	1	4168653	rs10799201	C	T	0.120917112853942	0.283550565660705	0.0789563390079679	0.073627382309444
0	1	4169553	rs12080309	C	T	0.288778564745726	0.651077001106902	0.0242209521238536	0.053554600509626
0	1	4170178	rs12032575	A	G	0.0781569462550074	0.618505730111141	-0.0459796917396048	0.0923344033587175
0	1	4171343	rs6702575	C	T	0.563356041151901	0.21702032573977	0.0606036502572422	0.049092049610679
0	1	4171786	rs10492944	T	C	0.0772538570202952	0.726777271150665	0.0318442323722079	0.0911356734753005
0	1	4174116	rs10915434	C	T	0.286457306394025	0.511722887372892	0.0351606080114713	0.0535856346071875
0	1	4183006	rs10915437	G	A	0.259735820413949	0.123412504272482	-0.0870333385089082	0.0564928940531069
0	1	4183258	rs10915438	A	G	0.197640746783563	0.542910506672135	0.036805	0.0604929851305091
0	1	4187821	rs57905980	A	G	0.102847304802259	0.601688020574713	-0.0424017067686855	0.0812332771350493
0	1	4187952	rs4654487	C	T	0.508227522412489	0.852808820842716	-0.0089677371765148	0.0483342743299221
0	1	4190685	rs4282783	G	T	0.58399273444754	0.998248933491361	-0.000107922890788338	0.0491757102134956
0	1	4192707	rs10915442	G	A	0.603256097479782	0.0287632919558494	-0.108610835242803	0.0496684777691535
0	1	4192854	rs80160005	A	G	0.105933470941211	0.035805308276589	0.15969819029338	0.0760782202145097
0	1	4197256	rs6663939	T	C	0.429212399860676	0.935791906625064	0.00392255606918372	0.0486911347199684
0	1	4197418	rs4408122	T	C	0.526478002918721	0.874051766166909	-0.00767953700392873	0.0484470491902852
0	1	4197642	rs10915445	A	G	0.428430358224437	0.918881189762322	0.00496109190193171	0.0487130731069446
0	1	4201815	rs4654492	T	C	0.352544795601996	0.0605888809421093	-0.0961647143487322	0.0512472933505223
0	1	4203563	rs12096127	T	C	0.784925436699228	0.815902061309637	0.0138487834748118	0.0594830806550893
0	1	4207343	rs6680278	T	C	0.260528650504051	0.942185950129679	0.00402214067634447	0.05546044630919
0	1	4210455	rs9426473	A	G	0.172560225975584	0.963985884148679	-0.00291950721927952	0.0646590484843202
0	1	4227248	rs16840872	T	C	0.247758569360814	0.200189835769949	0.0714311278095243	0.055761529840462
0	1	4230463	rs10915459	C	T	0.0982851626617058	0.674086940422782	0.0338534424914859	0.0804988667548751
0	1	4236982	rs4233262	T	C	0.761469721028969	0.0553806589069255	-0.107648361482949	0.056187489931213
0	1	4239028	rs4654418	A	G	0.348851696066307	0.26671265692567	-0.0572840170101342	0.0515763322658984
0	1	4251398	rs35392680	A	C	0.326418927535516	0.435095673874713	-0.04062741519865	0.0520529542984168
0	1	4263677	rs6687268	T	C	0.291785629975607	0.11121999667808	0.0843367700275067	0.0529509625120542
0	1	4267089	rs16840901	C	T	0.312169710517137	0.80314600185309	-0.0130815178447441	0.0524776959275712
0	1	4267889	rs10915471	G	T	0.410758173976715	0.205498042100048	-0.0633224384671431	0.0500160641922778
0	1	4269638	rs6426404;rs567086010	A	G	0.588721474600983	0.241552638453179	0.0585492944073878	0.0499944964865013
0	1	4271526	rs12022636	A	C	0.344473942732099	0.313743398966809	-0.0519854508286289	0.0516036704287202
0	1	4281160	rs10799216	A	G	0.574943537084366	0.807222249339307	0.0119493294795614	0.0489704408301764
0	1	4284659	rs903540	C	T	0.709372150669902	0.218267152258043	-0.06495945326756	0.0527632762042927
0	1	4284919	rs7528938	T	C	0.472626864210626	0.460705728828751	0.0357571494871558	0.0484720940336831
0	1	4288803	rs10915480	G	A	0.405490814818214	0.385823045891512	0.0427440647052507	0.049288768244109
0	1	4291842	rs7541544	C	T	0.427097051153542	0.117569675247738	0.0766639967509034	0.0489848126974082
0	1	4291953	rs7534461	G	C	0.343222831213548	0.193251016059719	0.0659246814013678	0.0506714682520951
0	1	4292038	rs7534558	T	C	0.341871443397214	0.232121204982931	0.0607986740123274	0.0508812756134634
0	1	4312205	rs1908490	T	C	0.213744467570439	0.939759838633108	-0.00447029318130654	0.0591529921052281
0	1	4312527	rs16841005	A	G	0.108139628164996	0.291658516759956	-0.0853258210148609	0.080916651489052
0	1	4315204	rs966321	T	G	0.323050392782211	0.382403237643036	-0.045478837677553	0.0520664508227924
0	1	4316544	rs16841037	A	C	0.089751831948348	0.250791382768287	-0.101050343649212	0.0879900429420958
0	1	4325589	rs9286982	C	A	0.591917434578824	0.351590196082634	0.0460276305936269	0.0494118872434501
0	1	4330287	rs6677984	G	A	0.248771260281159	0.618930260565012	-0.0279536323918067	0.0562032291278465
0	1	4341843	rs1390136	T	C	0.372925153389806	0.585732127879294	0.0272547218229724	0.0500058103085134
0	1	4353287	rs16838562	G	A	0.122783089770355	0.173914067533197	-0.104300457529736	0.0767065073746366
0	1	4355593	rs2029490	G	A	0.584764583904273	0.822569405253457	0.0110392497508348	0.0492292930192776
0	1	4358008	rs58506471	A	G	0.18763174846641	0.670750367445033	0.0260534266375942	0.0612851074505368
0	1	4358349	rs35559925	T	C	0.0837305941178786	0.968378359164666	0.00347172385252794	0.0875764014101007
0	1	4364472	rs1106307	G	A	0.806502838415829	0.157294177665404	-0.085405722282629	0.0603902336896191
0	1	4365471	rs351625	T	G	0.235464476140919	0.364572139954101	-0.0528192301603547	0.0582551731028118
0	1	4367980	rs2934983	A	G	0.628625338441369	0.871193391847527	-0.0081615125608744	0.0503353332660771
0	1	4368942	rs351618	C	T	0.79974891095586	0.995482023790475	0.000345358778552103	0.0609907958822281
0	1	4368951	rs351617	T	C	0.672425474244238	0.576674956599936	0.0290154414333143	0.0519758861276548
0	1	4370074	rs1495239	T	C	0.427246501219195	0.73051627602522	0.0170193736261747	0.0494118872434501
0	1	4370489	rs12073612	A	G	0.0837004830917874	0.533395359490097	-0.0554980005479713	0.0891059854539594
0	1	4371863	rs351614	T	C	0.208659369498411	0.83848066837058	-0.0122370677779247	0.0600335153843209
0	1	4372470	rs716214	G	A	0.151939747222831	0.986828674212387	-0.00112117990060728	0.0679150690925994
0	1	4379095	rs59704180	A	G	0.0799138155528172	0.468491389759527	-0.0664166299774559	0.0916172520705611
0	1	4379687	rs12408012	G	A	0.547683839825673	0.934160908247155	0.0040373174293164	0.0488714667094112
0	1	4380344	rs2411741	A	C	0.899370828564408	0.659034330718189	-0.035256834135045	0.0799027519052298
0	1	4381016	rs2130618	C	G	0.138890919602914	0.00474678105334596	0.187741818431739	0.0664870842478495
0	1	4382979	rs13375925	T	C	0.168914650008761	0.113882136902684	-0.105502975282996	0.0667325563805738
0	1	4384296	rs351607	G	A	0.166596251009121	0.189953094655141	-0.0877050859130882	0.0669137783663044
0	1	4384773	rs351608	G	T	0.165384354110181	0.24038582922282	-0.0787328192938569	0.0670624186866264
0	1	4390211	rs501284	T	C	0.472984714977803	0.0111385840945805	0.122939699116534	0.0484334764664499
0	1	4390289	rs625079	C	T	0.530535941450218	0.00877356590642944	0.128070788542468	0.048867925064763
0	1	4391391	rs76664831	G	A	0.123732657417289	0.00905739209869167	0.184233259763081	0.0705906944984598
0	1	4395812	rs579387	C	A	0.332083458253443	0.882304141515164	0.00758131276704518	0.0512081513419192
0	1	4397736	rs588224	G	A	0.330990704454891	0.807056703815031	0.012512465856304	0.0512333912341001
0	1	4400529	rs1108770	G	C	0.454935930328943	0.0515683267053382	0.0946183020107562	0.0486039634679293
0	1	4400887	rs12046047	C	A	0.257172992009153	0.854470855021503	0.0101079304780137	0.0551090229884449
0	1	4401563	rs488256	A	G	0.198159175139934	0.0216220033987654	0.136404779982472	0.0593853487285368
0	1	4401778	rs903539	T	C	0.256911606313835	0.858432700356535	0.00982669779967818	0.0550917660431037
0	1	4403047	rs601798	G	A	0.197916102742716	0.0200516587387645	0.137897955912743	0.0593012607260306
0	1	4414716	rs596133	A	C	0.45737175438395	0.0675399466431594	0.088984850806036	0.0486770981062056
0	1	4417946	rs1531329	C	T	0.356533518932857	0.0699875641913867	0.0909842783624486	0.0502123194328044
0	1	4418164	rs1531328	A	G	0.352043187738365	0.0639299974577052	0.0927332077740799	0.0500538796399254
0	1	4423030	rs79426491	T	C	0.163267646942335	0.539103044244366	0.0399203287545164	0.0649988334790697
0	1	4424115	rs16838812	G	A	0.213744722957433	0.330996837851319	-0.0584374018045792	0.0601141062945402
0	1	4425847	rs12405082	G	A	0.213188617187252	0.352563419775485	-0.0558810122179374	0.060111116276457
0	1	4425876	rs12404603	T	C	0.122376960110986	0.702702152788801	0.0279254589279098	0.0731654680645435
0	1	4427083	rs12023786	A	G	0.0964545308450816	0.476642504271023	-0.0592044664261608	0.0831858696788855
0	1	4431264	rs572439	C	A	0.658504178394408	0.632037949516404	0.0246180687601165	0.0514096992350975
0	1	4431571	rs12028738	A	G	0.2603914030907	0.948580223685217	0.00353589947272106	0.0548288121907575
0	1	4431704	rs12031615	T	C	0.369389730200174	0.272864171512943	0.0549215120104208	0.0500884514832705
0	1	4435641	rs74728654	A	G	0.162475469187297	0.462647504142346	0.0479713719809948	0.0653121050796172
0	1	4440749	rs589870	T	C	0.0806660368548199	0.948065299029455	-0.00586290522704196	0.0900094867280183
0	1	4444706	rs349413	A	C	0.787429064756237	0.657134012944655	0.0265251275520602	0.059758298078623
0	1	4445873	rs72632733	T	C	0.108605403492528	0.0816775798140705	0.130642607258497	0.0750373574008382
0	1	4448702	rs747778	T	C	0.298432827399424	0.0961964010174967	-0.0897825773764604	0.0539694994911199
0	1	4448818	rs747776	C	T	0.569934111825337	0.994481849249522	-0.000339925156532374	0.0491503194374668
0	1	4449129	rs1109046	C	T	0.567336691633049	0.873999468909958	0.00782123446913531	0.049320308700062
0	1	4449883	rs12041175	C	T	0.460268426461014	0.32219554426968	-0.048557777393958	0.0490504317448674
0	1	4451081	rs12042157	C	T	0.461472428007077	0.344170227359595	-0.0463226554073139	0.0489690624747108
0	1	4455415	rs349415	C	G	0.189290287543359	0.217411664944231	0.0751406225194384	0.0609195624443672
0	1	4458068	rs349417	C	T	0.650733894860801	0.964156953512084	-0.00228258414464212	0.050794395120766
0	1	4459317	rs78531899	A	C	0.107903017717853	0.0898470892448565	0.127678598455781	0.0752730999696783
0	1	4459689	rs6679220	C	T	0.135716618846694	0.536971298972511	0.042949841493222	0.0695657292831484
0	1	4460965	rs56081339	A	G	0.1356171678329	0.530352680851821	0.0436299502243002	0.0695333766750187
0	1	4462460	rs349400	G	T	0.652050808337856	0.951449251247956	-0.00309466743258831	0.0508264576795756
0	1	4463585	rs349401	G	T	0.543435299287668	0.280854636446969	-0.0524260516945834	0.0486145964333985
0	1	4464125	rs12144027	T	C	0.107894815766884	0.0861832723052226	0.129159909270136	0.0752730999696783
0	1	4466908	rs577114	C	T	0.0799802464894576	0.958210638279003	0.00472978001640686	0.0902644132797633
0	1	4469868	rs733308	G	T	0.126259138579635	0.532822831149398	0.0446976789612772	0.0716650368038597
0	1	4471733	rs505933	G	A	0.775970192318673	0.713830604061305	0.0214536406889558	0.0585020009782529
0	1	4472448	rs4654533	G	C	0.587439587630095	0.576952823121752	-0.0275340535358228	0.0493582283047991
0	1	4475184	rs349405	C	A	0.776318640567807	0.616013885704983	0.0294676659461142	0.0587581568198382
0	1	4477911	rs349409	T	C	0.775887746633653	0.753486183514306	0.0183521513838666	0.0584378010531575
0	1	4488779	rs12029910	G	A	0.451627407228835	0.288760911185491	-0.0520227221928124	0.049039004732168
0	1	4488831	rs6667927	T	C	0.185721870946064	0.136979934696097	0.0904014885894342	0.0607891463240315
0	1	4489398	rs6678792	C	T	0.267494826992499	0.253582732566538	0.0618600363495811	0.0541828470695095
0	1	4489529	rs10915533	A	G	0.186658865865692	0.162473461666245	0.0847002523439672	0.0606387455614727
0	1	4496329	rs1762813	T	C	0.893527403274365	0.0449836690369189	-0.150382152823861	0.0750107827770945
0	1	4497217	rs1674879	T	C	0.137623976328874	0.0997862157283795	-0.119928794194045	0.0728655779583529
0	1	4502705	rs780575	T	G	0.217746559978971	0.136545890327774	-0.0891616602203393	0.0598891656486503
0	1	4504332	rs780584	A	G	0.250181579313436	0.251155295033035	-0.0650661331216134	0.0567001512924893
0	1	4504927	rs780586	T	C	0.12315247512983	0.178520453214911	-0.102718534142438	0.0763522342432305
0	1	4507763	rs780594	C	T	0.848989993493544	0.138582806736955	-0.0984659408895004	0.0664821141214137
0	1	4509379	rs2054270	A	C	0.627914167463065	0.818509237437696	-0.0114805919501793	0.0500324775543387
0	1	4510840	rs705685	T	C	0.170269058082001	0.389535491409833	-0.0564152348770888	0.0655640366945804
0	1	4519912	rs608210	G	A	0.75309099756438	0.342469410520311	0.05442953570469	0.0573366572464276
0	1	4525604	rs4654545	C	T	0.779649580289448	0.553581357461929	0.0353577711574366	0.0596854246321533
0	1	4534661	rs11812066	T	A	0.131838235294118	0.72326444110575	-0.0258843092031215	0.073099005589579
0	1	4541444	rs16839089	A	G	0.117452926314376	0.401100670882623	-0.0646262070676785	0.0769673794703512
0	1	4549380	rs705690	A	G	0.574259380958298	0.42865591281485	0.0389068214721181	0.0491561944846193
0	1	4549402	rs780606	G	A	0.47286616239519	0.398034899116063	0.0410791670355138	0.048606574622604
0	1	4552802	rs1878052	A	G	0.463030552903394	0.309751195438033	0.0490018526635649	0.0482423141319383
0	1	4558792	rs10915548	A	G	0.496837564852643	0.276198198491833	0.0522982963234284	0.0480285787821802
0	1	4558933	rs609506	C	T	0.864134890558151	0.430545791285818	0.0572694143220654	0.0726531314381423
0	1	4566065	rs4654440	G	A	0.867295824100156	0.735401851663622	0.0244695391916017	0.0724060771267353
0	1	4572023	rs10915549	A	G	0.51506934516252	0.300806587799276	0.0497953189897016	0.0481251249407487
0	1	4573989	rs1710421	T	C	0.88630524412576	0.637244538996378	0.036611628364597	0.0776402279750426
0	1	4581585	rs608203	C	T	0.344008086690511	0.925702284151464	-0.00474039894530312	0.0508335459702195
0	1	4582199	rs10489135	C	T	0.306874927485787	0.637809556356499	-0.0246646478172687	0.0523928516936235
0	1	4583973	rs76210017	G	A	0.162600349429182	0.433192352452056	-0.0522149272077769	0.0666227183578151
0	1	4587969	rs241237	T	C	0.34515721200225	0.983558829439771	0.00104800652240803	0.0508558098826849
0	1	4594603	rs537398	C	T	0.46811360249494	0.893408880246675	0.0064480165112705	0.0481223900001979
0	1	4596288	rs10915554	A	G	0.452208431330711	0.936560722648221	0.00383550360585584	0.0481887736236522
0	1	4596534	rs12084169	T	C	0.434657258273593	0.838490772862777	0.00985438471706005	0.0483474387777474
0	1	4600491	rs543653	G	T	0.435348094547278	0.913266088992984	0.00526054607808158	0.0482974196540647
0	1	4606292	rs80089004	G	A	0.195436773880318	0.403595815312919	-0.0516432319289351	0.0618321492546012
0	1	4608204	rs241220	A	G	0.351319849883685	0.918299252295348	-0.00513964436565756	0.0501055730433285
0	1	4610733	rs16839272	C	A	0.096439208862595	0.518806443339703	-0.0538940675189049	0.0835325625396571
0	1	4611241	rs241248	A	G	0.0963970793945716	0.529261803390838	-0.0526211648408822	0.0836407266718368
0	1	4612752	rs12117466	T	C	0.331119487274711	0.352593030608785	0.0471546495844056	0.0507273013723007
0	1	4614822	rs241257	T	C	0.150511778845111	0.621919844528594	0.0331105898855902	0.0671435631567041
0	1	4616102	rs241261	C	T	0.455519420715228	0.767097843418076	0.0143160472113786	0.0483367470228431
0	1	4618251	rs6685798	A	G	0.124842997272041	0.27047631130011	-0.0836868155628591	0.0759431695415548
0	1	4619038	rs241264	T	C	0.419703680693736	0.66050965029477	-0.0214632646979355	0.0488679286453481
0	1	4619669	rs59595338	A	G	0.252818370585885	0.702700004058395	0.0209647939856873	0.0549279182204564
0	1	4621464	rs6698529	A	G	0.337075389696432	0.961640361973498	-0.0024488113842287	0.0509159077740512
0	1	4627077	rs241273	C	A	0.126572656637727	0.680921278587598	-0.0302540187771355	0.0735738234749399
0	1	4629186	rs241277	C	A	0.148014220599013	0.781805935075946	-0.0190107991985744	0.0686393793031578
0	1	4630232	rs76191495	A	G	0.119367685179175	0.722889822416089	-0.0266654349066025	0.0751987866075709
0	1	4632528	rs241211	G	A	0.314277197462086	0.970572205050559	-0.00192347698047642	0.052139977058579
0	1	4632560	rs980092	G	A	0.528529805168444	0.768361768681017	0.0143217354860138	0.0486276346331725
0	1	4632828	rs171317	A	C	0.826870959949912	0.874634136871078	0.0101131718388268	0.0640987160155816
0	1	4633554	rs6673089	A	G	0.582036610692304	0.333276560415106	0.0476368230864024	0.0492352358647749
0	1	4633607	rs241209	A	G	0.308130056287815	0.441016800216316	-0.0404326362675059	0.0524773863252071
0	1	4635556	chr1:4635556.C.CC	CC	C	0.88989437549095	0.885439745262632	0.0111591700177591	0.0774528740754368
0	1	4641742	rs241225	A	G	0.720467623229637	0.669536801236198	-0.0229859526980917	0.0538585397811953
0	1	4642477	rs184781	T	C	0.766458977000615	0.383028861906866	-0.0492849975613728	0.0564981691530356
0	1	4644085	rs588347	T	C	0.591091462855045	0.428894558071719	0.0392306566154423	0.0495909677869844
0	1	4646572	rs4654446	T	C	0.298266155295459	0.269068475802918	0.0584055288686446	0.0528456249371696
0	1	4647646	rs2674014	T	C	0.763706892515377	0.464798338987132	-0.0411297884419688	0.0562675182430254
0	1	4649157	rs546397	G	A	0.290360576923077	0.598256719807907	-0.0281879927269927	0.0534968805060502
0	1	4658538	rs12567277	T	C	0.452470185045949	0.777755502153146	-0.0136954244100282	0.0485231437825029
0	1	4665232	rs164781	A	G	0.354676046484705	0.379695649150345	-0.0446113023696353	0.0507836942424268
0	1	4665269	rs241243	G	A	0.284726383857468	0.660242967192929	-0.0236709510712413	0.0538492944824103
0	1	4666819	rs151716	G	A	0.359430660458909	0.892231908402497	0.00684388519405605	0.0505156134280883
0	1	4677535	rs4403602	G	C	0.281065763702882	0.0985501453226958	0.0879289399399341	0.0532282152034519
0	1	4678123	rs7555011	C	T	0.700973991236314	0.855221987544451	-0.0096597760208399	0.0529419737766102
0	1	4679563	rs12145928	C	G	0.243958583779438	0.0089135077405555	0.143817953518582	0.0549898658837001
0	1	4682273	rs6668199	C	T	0.474705290214148	0.0441736888018583	-0.0987760249208239	0.0490827441882269
0	1	4685648	rs875808	A	G	0.283888827795474	0.0227367414528596	0.119548227300598	0.0524833971801744
0	1	4697300	rs2101195	T	C	0.656702121197333	0.0826440367481961	-0.088163369648418	0.050798618804665
0	1	4698446	rs12122716	T	C	0.101385176982788	0.473706659116243	0.056665176545147	0.0790903707174204
0	1	4698677	rs76059212	A	G	0.0598419454649568	0.568875460912447	0.0572409029224756	0.100474029071149
0	1	4700731	rs61265167	A	G	0.254434589800443	0.150556813371204	0.0788652798620048	0.054860228079497
0	1	4701258	rs10915575	C	T	0.278954447215918	0.135331041023663	0.0796756720242362	0.0533516618696386
0	1	4706317	rs12741248	A	G	0.513744758965191	0.0991068667073669	-0.0808439530098745	0.0490201313238123
0	1	4706755	rs12125737	T	C	0.284900954490253	0.323661812292691	0.0525914464286397	0.0532862517636176
0	1	4708162	rs4654454	C	T	0.404782519727018	0.251621829723622	-0.0574570489207694	0.050118717080739
0	1	4721793	rs12406838	A	G	0.288972182461293	0.57801534091452	0.0294416119662649	0.0529253132032193
0	1	4722951	rs7517517	T	C	0.150239771737529	0.932447907999144	0.00573749761535356	0.0676867942020254
0	1	4723818	rs12083131	A	G	0.150399118533983	0.860894723745935	0.0118220700740122	0.0674639640889739
0	1	4727243	rs6663166	G	A	0.805966482178322	0.763853294702136	0.0186600455311102	0.0621122403395713
0	1	4731677	rs10799255	G	A	0.394787364593005	0.736103285665397	-0.016741419098089	0.0496751393351535
0	1	4737531	rs16839450	T	C	0.256438799652968	0.264026404781386	-0.0629576217804755	0.0563669209290026
0	1	4738058	rs2071990	T	C	0.277762572144146	0.874097890829989	0.00858727172290349	0.0541935889308903
0	1	4738355	rs2071991	G	A	0.322852605376985	0.495604672701639	0.0351584818304293	0.0515957738586093
0	1	4746636	rs10915587	T	C	0.569484649863506	0.592818447135922	-0.0261608414807628	0.0489210615886479
0	1	4763401	rs6681520	T	C	0.506341379432396	0.0468818426697828	0.0958282495726973	0.0482187202802899
0	1	4773266	rs2071999	C	A	0.64553265671957	0.542521393198725	0.031222840471715	0.0512686451452639
0	1	4776974	rs3753696	A	G	0.12936451748982	0.534490447525924	0.0442811741966139	0.0712871897864893
0	1	4783142	rs12566272	A	G	0.151472478563237	0.63079588959855	0.0322523119718605	0.0671074634928273
0	1	4784556	rs3820252	T	C	0.155196402072532	0.67767526749175	0.0268987891515462	0.0647169417752367
0	1	4784884	rs3820253	A	G	0.531556272856495	0.905942772944075	-0.00578527626375763	0.048962364911755
0	1	4799200	rs3753702	T	C	0.0676033098184708	0.725145537478878	0.0336902164042794	0.0958223704715492
0	1	4803834	rs393976	A	G	0.0970740981915256	0.751498761288968	-0.0262911971800465	0.0830255992021845
0	1	4805106	rs414176	C	A	0.092614489143971	0.996046799279473	-0.00041588871255319	0.0839395337030577
0	1	4805434	rs371605	G	A	0.281338410615396	0.676784613112872	0.0224681393787603	0.0538991973502437
0	1	4806381	rs368808	G	A	0.141736635372344	0.756584685436555	0.0215820806930024	0.0696266235606604
0	1	4806550	rs11586743	A	G	0.0788083132126954	0.552986557065765	0.0530991111930069	0.0894993003612593
0	1	4813115	rs380239	G	A	0.106386557953581	0.557521881569656	0.0456343022953892	0.0778043558472003
0	1	4813141	chr1:4813141.C.T	T	C	0.106357766537472	0.566135126639896	0.044620796920308	0.0777700793491675
0	1	4819803	rs368420	C	T	0.221069557051286	0.53607678146457	0.0361103787438001	0.0583595947937449
0	1	4826104	rs2802716	A	C	0.0681077576101882	0.841602026659641	-0.0194230843781634	0.0971908817821332
0	1	4826660	rs2743980	A	G	0.388043904590752	0.559712684744841	-0.0292366509362205	0.0501255595035864
0	1	4828606	rs7518471	T	C	0.0880445352409257	0.82237117896776	-0.0194968999289478	0.0868473273324023
0	1	4833747	rs12029492	A	G	0.296132827735819	0.983456813583435	0.00110378819774162	0.0532323358832761
0	1	4836121	rs394594	G	A	0.424574589818964	0.923728048661627	-0.00473136310913883	0.0494195103130074
0	1	4848808	rs12133924	G	A	0.122118446892869	0.679348047346514	0.0303320109932787	0.0733804165297457
0	1	4852747	rs7520826	G	A	0.106080466736916	0.460366013134137	-0.05951	0.0806101730552664
0	1	4853688	rs932350	C	T	0.15453474982335	0.994096713518246	-0.00049969122006842	0.0675373410045294
0	1	4859488	rs17345273	A	G	0.0669024597509348	0.649902477105497	-0.0450644860017326	0.0992833594191134
0	1	4861767	rs11588395	T	C	0.0667257192299373	0.671620067118602	-0.0420749146113467	0.0992507027985475
0	1	4871384	rs59103994	T	C	0.101571795390309	0.540861809563273	-0.0503864326733825	0.0823967047898125
0	1	4871671	rs1118009	G	A	0.259754786208902	0.564891817849912	-0.032270415080477	0.056064858019741
0	1	4878871	rs1120120	T	C	0.707920376385198	0.140974045175252	0.0804054272188268	0.0546168165496855
0	1	4880480	rs10915616	T	C	0.134405552552249	0.816781851565895	0.0165348263060563	0.0713673735611204
0	1	4885457	rs7516549	A	G	0.100395116879999	0.631457795844511	-0.039668010668255	0.0826975096680911
0	1	4889588	rs10915622	A	C	0.474820413220539	0.109133794973626	0.0774277533033519	0.048328954630954
0	1	4889912	rs12028290	A	C	0.0685495680324366	0.893049814071487	0.0129401582188281	0.0962479111124715
0	1	4897567	rs12118185	A	G	0.159489854986235	0.14577331202383	-0.100000891597894	0.0687468885252958
0	1	4898833	rs7522386	G	A	0.453364215453258	0.0398131722089188	0.10109266499969	0.0491771888963646
0	1	4901142	rs12124406	G	C	0.266232929477332	0.419656894812335	0.0442463697504373	0.0548270846109466
0	1	4906783	rs10915626	A	G	0.469673906553938	0.802115253928216	0.0122583627682453	0.0489140008077628
0	1	4911403	rs11803979	A	G	0.361352940651757	0.490890034985953	0.0348791241800259	0.0506306180144583
0	1	4913873	rs10915628	C	T	0.846660315247279	0.946212030687704	0.00452870480655578	0.0671273622213043
0	1	4916906	rs1535734	G	A	0.482268287470942	0.64704851359184	-0.0223049363651955	0.0487149574300315
0	1	4927798	rs10915644	T	C	0.376569843922871	0.802767593403588	-0.0125658631170936	0.0503103552974114
0	1	4928868	rs12567053	T	C	0.108211625478594	0.471482570834178	-0.0576444199191817	0.0800540329065764
0	1	4930181	rs1886112	C	T	0.470223449154009	0.450893221949568	-0.0369428751779899	0.0490006176204333
0	1	4931354	rs11588518	G	A	0.631202675032434	0.683695780194161	-0.0206286375339435	0.050631727180218
0	1	4932444	rs10915647	G	T	0.482981101251207	0.821843363018471	0.010972063599471	0.0487268912905329
0	1	4932655	rs12044914	A	C	0.149555104870591	0.837224352076152	0.0139242844061993	0.0677761668617674
0	1	4932777	rs12044980	G	C	0.1359844261434	0.619326806973801	0.0348001425086207	0.0700479386254211
0	1	4938053	rs10753390	C	T	0.851938211402769	0.807973081047441	-0.0164673448910466	0.0677552196824361
0	1	4938987	rs12410393	C	A	0.0862199935445511	0.974896752357272	0.00272701405109603	0.0866614314663184
0	1	4940715	rs7539101	T	C	0.432853014982204	0.276635068712784	0.0528293973165715	0.0485604713219859
0	1	4941735	rs4654462	G	C	0.21137601517559	0.945957542312914	-0.00401328116954039	0.0592068677085848
0	1	4951910	rs1544061	G	A	0.34137854548286	0.770724188948763	0.0147927651848384	0.0507596303670702
0	1	4953528	rs16839786	T	G	0.401828401291495	0.515347520196965	-0.0324426734021318	0.0498708549872701
0	1	4955158	rs16839789	T	C	0.376876125027251	0.275520066818237	-0.0553262993372172	0.0507376652100822
0	1	4955862	rs6426446	T	C	0.469531295424153	0.760846274206586	-0.0148607530870212	0.0488246848624429
0	1	4956070	rs6426447	C	T	0.825601728096852	0.504717940904978	-0.0421414684512861	0.0631725767260548
0	1	4958102	rs4654620	C	T	0.907105875833234	0.198474167643022	-0.103045521761557	0.0801342641281612
0	1	4959786	rs2031246	G	A	0.871839361337836	0.0966808900152512	-0.116114943026165	0.0698998257045383
0	1	4963569	rs72634122	T	C	0.146110784269568	0.856489811539158	0.0123213190282445	0.0681322048839711
0	1	4965152	rs17345545	C	A	0.181929522312372	0.559497051362218	0.0365621881226964	0.0626506080330434
0	1	4965631	rs4654468	C	T	0.37645987167716	0.569033688692307	0.0282680511044525	0.049638773655547
0	1	4967739	rs7520488	C	G	0.367058261948454	0.431594525887691	-0.0399417191151242	0.0507863260701247
0	1	4968528	rs6678459	T	C	0.342040322590391	0.930401262119289	0.00442652796771255	0.0506815674103721
0	1	4970122	rs10915666	A	G	0.513744917451606	0.465914970413466	-0.0352295407804658	0.048316451132537
0	1	4970486	rs6675549	A	G	0.368552011334347	0.398010242188429	-0.0429585357592695	0.0508276653512457
0	1	4971006	rs60530383	G	A	0.144175526211508	0.938581781416824	0.00533502265508577	0.0692388017108958
0	1	4982386	rs6698453	A	G	0.176537351447941	0.334275500298549	-0.062402955109558	0.0646302542845394
0	1	4984882	rs2093765	G	A	0.631395738072986	0.799657550890722	-0.0127545195054813	0.0502561304200177
0	1	4986470	rs2411956	T	G	0.38304391588984	0.703031919588223	-0.01920651698954	0.0503802729458036
0	1	4988031	rs61271613	A	G	0.169862453373534	0.651998300473456	-0.0293273521003124	0.0650291390636275
0	1	4988262	rs11584727	A	G	0.451828700801115	0.611996953259172	0.024908050761955	0.049106512099117
0	1	4988881	rs6667349	G	A	0.169910502188887	0.771001461257889	-0.0189219839039193	0.0650094359359345
0	1	4995026	rs12049256	C	T	0.470398089881797	0.812173686995848	-0.011584993811139	0.0487537188630304
0	1	4996185	rs10915683	G	A	0.470129819164361	0.835697732998347	-0.0101060645395558	0.0487274839155335
0	1	4996226	rs4654470	G	A	0.145510575144913	0.765414556993596	-0.0206898809085734	0.0693411373957842
0	1	4996275	rs12045266	T	G	0.329117884846539	0.769387660606497	-0.0151136945334029	0.0515516166089873
0	1	4996661	rs12037632	C	T	0.184564458834721	0.274750960462731	0.0673548657948639	0.0616697251740611
0	1	4997363	rs9426467	G	A	0.434114257194936	0.612590412779627	-0.0248514382174255	0.0490767274275763
0	1	4998385	rs9426468	G	A	0.573649427532299	0.726164149289862	-0.0171609505231321	0.0489987252395579
0	1	5003504	rs9286971	A	G	0.289773303038258	0.00516483801145809	0.14560898109839	0.052067008088644
0	1	5005775	rs7534281	C	T	0.319892601509651	0.0059594418652679	0.139683970432691	0.0507940851424522
0	1	5011402	rs9426490	G	A	0.540365822756842	0.783266080999664	0.0133891515353181	0.0486762678483936
0	1	5012101	rs7544541	A	G	0.288384743444547	0.00224376400346071	0.158676233922701	0.0519243307428138
0	1	5012301	rs10915298	A	G	0.243925211405511	0.00135240573666396	-0.190259888433713	0.0593704860419578
0	1	5012697	rs12022487	T	G	0.209195126196693	0.00231065227923611	-0.19094842992424	0.0626657440673883
0	1	5016062	rs76400676	T	G	0.0267235915938999	0.999136951641069	-0.00016364615089893	0.151290145476101
0	1	5018318	rs9426470	A	C	0.472817505782091	0.627081563038472	-0.0235787555452775	0.0485320695527633
0	1	5021200	rs10799145	G	T	0.335413407562051	0.248998020938929	0.0585024413828161	0.0507487211680902
0	1	5023321	rs12754637	A	G	0.394511567572621	0.763224244246463	-0.0149668560192378	0.0496825916176314
0	1	5023430	rs6702660	G	A	0.729256754507435	0.510289679913986	0.0362729640463728	0.055093707222117
0	1	5023599	rs12741441	T	A	0.347946090467248	0.337421337193676	-0.0489513427413125	0.0510296372871029
0	1	5031379	rs10799149	A	G	0.38334586173486	0.182329576843453	0.0656367325472705	0.049217097405635
0	1	5031561	rs7518523	G	A	0.143158683761017	0.320346392973554	0.0675493420404983	0.0679744333855859
0	1	5036174	rs6689050	C	G	0.353177814618419	0.645163010300322	0.0233158120932142	0.0506323777340154
0	1	5036549	rs11581023	A	G	0.103953898977006	0.571887419234467	0.0444260313526311	0.0785920321331194
0	1	5036622	rs12122541	G	A	0.0391275966338155	0.642298244209719	0.0567981460466163	0.122281224215125
0	1	5037812	rs6666330	G	A	0.352041252704011	0.216981767471438	-0.0631759966837114	0.0511714893876444
0	1	5038051	rs12739724	A	G	0.0884313273204015	0.388952401576258	0.0719385696731243	0.0835020364666346
0	1	5038624	rs12564764	A	G	0.3677626843033	0.208209151546292	0.0632825251939931	0.0502838854220831
0	1	5045030	rs1106586	A	G	0.80100388263498	0.865479295934379	0.0102800101791151	0.0606835875684519
0	1	5047010	rs79254893	T	C	0.0782521856820011	0.577436414863534	-0.051443322537899	0.0923357665364938
0	1	5047163	rs7365286	T	C	0.155802988930227	0.904753513351379	-0.0080126559930175	0.0669625828574957
0	1	5048109	rs716671	T	G	0.354652159595372	0.115462682324516	-0.0811194973452014	0.051533656964596
0	1	5051232	rs12725971	G	A	0.35673184287935	0.12742568276473	-0.0783336530761554	0.0513888244178248
0	1	5051710	rs6683624	T	C	0.443377702937199	0.0946317679198557	0.0816359249893948	0.0488412234492997
0	1	5068245	rs10799151	G	A	0.360015120077611	0.137948320299884	-0.0768546142014186	0.0518071603312907
0	1	5070407	rs10915312	G	A	0.171651386714598	0.368854265861481	-0.0590752458532661	0.0657398485366725
0	1	5073092	rs9286975	A	G	0.626403027064085	0.148393636554349	0.0731525322986799	0.0506165761378164
0	1	5077552	rs12047764	C	T	0.143916332134432	0.312584682108845	-0.0714003098463149	0.0707064368162615
0	1	5078939	rs10915316	C	T	0.299095864542117	0.242842179080482	-0.0626842645920298	0.0536720689584728
0	1	5079962	rs79751215	G	A	0.119309581280544	0.946091614161775	-0.00507591827935474	0.0750701930181245
0	1	5081173	rs898337	A	G	0.525659670080664	0.00952438880232716	-0.126416840069107	0.0487599900669873
0	1	5083573	rs76601146	G	A	0.227474563859968	0.114612965033752	-0.0941988232554383	0.0597028693605943
0	1	5088062	rs1459765	T	C	0.130732615572962	0.812952002116587	-0.0170445635976137	0.0720336431937452
0	1	5090997	rs9439507	G	A	0.398257832767479	0.807085638029959	-0.0120594583313111	0.0493860671362011
0	1	5091827	rs4949164	G	A	0.28004979563855	0.375491928492113	-0.0481929330847577	0.0543795225750368
0	1	5094435	rs6693990	A	G	0.128706858357562	0.784188562252027	-0.0199978863089962	0.0730210308653818
0	1	5124235	rs10799158	G	A	0.180979410683537	0.974456135532171	0.00201891526761064	0.0630517791306957
0	1	5124859	rs1563792	A	G	0.307436368663582	0.823882667282896	-0.011685170476946	0.0525048852787895
0	1	5127449	rs6682478	T	C	0.105105638395537	0.699552779007303	-0.0307377393531204	0.0796470817316016
0	1	5127543	rs6603832	G	A	0.286649156413616	0.850282035047462	-0.0101124610121322	0.0535735165480741
0	1	5136644	rs922123	C	T	0.396693500279402	0.571539705686502	0.0281224781850111	0.0497052073168269
0	1	5137666	rs10915336	A	G	0.268840815448889	0.98672862985727	-0.000911446029131118	0.0547942806373954
0	1	5138107	rs117944101	A	G	0.102522008192609	0.514509636437527	-0.0537316732009962	0.0824317976070885
0	1	5139200	rs56186517	T	C	0.12414670534653	0.872956490524778	-0.0117679349832777	0.073593628958135
0	1	5141293	rs3128687	T	G	0.571680674821336	0.368534299860465	-0.0441783288061356	0.0491294889663904
0	1	5141640	rs3128689	A	C	0.69440292745291	0.692542168127356	-0.0208842552045873	0.0528170424688704
0	1	5141902	rs11579881	T	C	0.523427351929893	0.83959926575319	0.00994854643769089	0.0491514178688061
0	1	5142552	rs10915341	G	T	0.677247436063472	0.72498355088801	0.018425478358998	0.0523739329611822
0	1	5142629	rs12029437	G	C	0.657220743983188	0.762826123898699	-0.0154703820104875	0.051265188968782
0	1	5142784	rs12047111	G	A	0.68643663661578	0.667385576927137	-0.0223872152442624	0.0520949227605808
0	1	5142818	rs2334263	C	T	0.662090407258475	0.671703705447546	-0.0217986774442664	0.0514349108097055
0	1	5145463	rs12120144	T	G	0.192490316363776	0.868913861283311	0.0101916376784666	0.0617531787202446
0	1	5152159	rs12121092	T	G	0.627617700479353	0.894682060992643	0.00668432716739524	0.0504926757647619
0	1	5152362	rs12033342	A	C	0.181886569241475	0.700516417062111	-0.0242437192190449	0.0630323480466744
0	1	5156245	rs3101225	C	A	0.131562927737429	0.815556184287812	-0.0168899214820449	0.0724068021773158
0	1	5158225	rs4949171	T	C	0.806332753753585	0.503902052653687	0.0414696156625228	0.0620465671580011
0	1	5168663	rs10733013	T	C	0.800373699654429	0.583379975665725	0.0336087319672466	0.0612789976208283
0	1	5170712	rs7513590	G	A	0.0936348697583776	0.762892616713413	-0.025357298366972	0.0840523852960736
0	1	5171959	rs66868114	A	G	0.192740398999176	0.504149457927598	-0.0416172223520992	0.0623035492131603
0	1	5179530	rs10799170	C	A	0.881493101645708	0.419988250568444	0.0622526235464568	0.0771942086488492
0	1	5180066	rs115200516	A	G	0.0850717506036123	0.235126013153037	-0.108356795394787	0.0912664548796789
0	1	5183812	rs4949166	T	C	0.122238480238271	0.697915562850758	-0.0290173684410519	0.074760871694789
0	1	5183873	rs4313443	T	C	0.771303599424334	0.226386545131306	0.0710966236501389	0.0587711644856594
0	1	5190166	rs12083573	G	A	0.236119673908773	0.322873970862375	-0.0574942614763959	0.0581590672241678
0	1	5192365	rs77348721	C	T	0.0851094642333568	0.318492872118165	-0.0905548069080791	0.090776321064321
0	1	5193026	rs10492923	G	A	0.374699267829378	0.38927607496515	-0.0432508140726949	0.0502372625006154
0	1	5194204	rs16840020	T	C	0.464897624197263	0.181550221765696	-0.0648292075699564	0.0485249613611766
0	1	5199158	rs79979050	T	C	0.157403451570758	0.718843009058278	-0.0241888590287932	0.0671902456938972
0	1	5200882	rs11576612	G	C	0.150311674826458	0.684790043512818	-0.0278154285159659	0.0685218050961538
0	1	5202617	rs79753066	C	T	0.159421280263488	0.721798018684626	-0.0238432904859673	0.0669648483291801
0	1	5209244	rs12025231	T	C	0.340480026992085	0.910935094907666	-0.00570618439989051	0.0510122320709065
0	1	5209245	rs75570639	A	G	0.164131431222454	0.943035239491042	0.0046783548243851	0.0654722840914164
0	1	5209712	rs189391360	T	G	0.164234687109921	0.939381733671224	0.00498001160429342	0.0654860007016841
0	1	5210124	rs12121369	A	C	0.326149101851498	0.280992930659843	0.0550893849788496	0.0510989889822892
0	1	5211338	rs12027352	T	C	0.501194108413936	0.301355339241941	-0.0500157669174282	0.0483930847644569
0	1	5211545	rs4314925	A	G	0.82794845743447	0.969224625468363	-0.00248297910804456	0.0643579276340844
0	1	5222075	rs6668830	G	C	0.164076246334311	0.353055003778443	-0.0620828417837726	0.0668506362780662
0	1	5222596	rs10915365	T	C	0.474178261218876	0.300996110168132	0.0500528550566001	0.0483929933302177
0	1	5223182	rs12026730	A	G	0.362964768813652	0.92462653888431	0.00477169500295584	0.0504367159423466
0	1	5228983	rs61542310	A	C	0.390878164390252	0.867395012714798	-0.00835787371937805	0.0500566578054069
0	1	5230746	rs4076635	A	G	0.267876283872657	0.609774090298217	0.0280000778702154	0.0548595215266871
0	1	5233631	rs4609478	A	G	0.402040004943445	0.831070220503544	-0.010591357630726	0.0496479571170625
0	1	5239931	rs6603818	T	C	0.762880227365002	0.858968842114787	0.0100766162049698	0.0567099426908615
0	1	5243848	rs4641339	A	G	0.376226136968437	0.642561146969837	-0.0231833648020199	0.0499511357540057
0	1	5243935	rs9439542	A	G	0.22182809833353	0.999169909359103	6.01407545331709e-05	0.0578073869245988
0	1	5244220	rs12033926	G	A	0.376718416598124	0.705321080042006	-0.018901102477056	0.0499834225379732
0	1	5247006	rs16840108	C	T	0.0854858236214994	0.957865591483087	0.00455305289994055	0.086179477507451
0	1	5247355	rs10492931	A	G	0.395453072207683	0.649937864709588	0.0224439296739918	0.0494524695183401
0	1	5250497	rs10915375	G	A	0.183245237427656	0.100265785099984	-0.106223636514121	0.06462996086786
0	1	5251088	rs11583754	G	A	0.268848448298001	0.175966987786802	-0.0747790238578553	0.0552577152177859
0	1	5251569	rs17375504	T	G	0.0849653287647367	0.10223564341388	0.137566407450583	0.0841842730978008
0	1	5255304	rs2722780	T	G	0.220846475185758	0.674037804054801	-0.0249631615631511	0.0593494972181893
0	1	5258556	rs2722782	C	T	0.787167906823766	0.636485649997928	0.0279624403309273	0.0591649768315062
0	1	5262901	rs2679218	C	T	0.210512277850989	0.587215755428765	-0.0327954047761911	0.0604105820504182
0	1	5264228	rs2722786	G	A	0.782433745002546	0.743565175887276	-0.0190508022612526	0.0582351496806823
0	1	5264697	rs12043987	G	A	0.153465817957609	0.102731237207199	-0.113139314472156	0.0693359951728118
0	1	5267850	rs6603821	A	G	0.610327404727996	0.682832398205525	0.020449105843462	0.0500466203676095
0	1	5276014	rs59234006	A	C	0.153345403235753	0.992848521890329	0.000602859354342691	0.06725962426826
0	1	5277437	rs10915385	T	C	0.232199109456932	0.956500350303621	0.00311650956531443	0.0571356870033
0	1	5277746	rs4565728	T	G	0.283974510325825	0.482044688297687	0.0375606972277479	0.053427807857684
0	1	5281117	rs7549461	A	C	0.237323384012426	0.8899437171575	0.00781869122336445	0.0565034662126289
0	1	5281236	rs16840186	A	G	0.0919195082347483	0.839144154701888	-0.0170387182969414	0.0839393989329288
0	1	5281421	rs7511995	C	T	0.764352117231309	0.751792526515743	0.0182448799813241	0.0576864574231086
0	1	5283239	rs10753355	C	T	0.764742718129162	0.635199294659693	0.0274260114478153	0.0578093652985433
0	1	5284813	rs7524247	C	T	0.392468338826697	0.931815890910159	-0.00424415578393219	0.0496042154413278
0	1	5284844	rs7552988	A	G	0.758408972756139	0.678819686893196	0.0238272384307678	0.0575433875002881
0	1	5296277	rs76065129	T	G	0.136956941927207	0.0645399650188933	-0.136749461979107	0.0739813577411281
0	1	5296844	rs2353169	C	T	0.236281596932686	0.58196467113186	-0.0318080901385525	0.0577785565016656
0	1	5297845	rs473104	G	A	0.483144913948485	0.774754962043119	-0.0138859135599577	0.0485248619494531
0	1	5298490	rs12026938	A	G	0.155653928387847	0.863214348608281	-0.011508687591456	0.0668007180858022
0	1	5299059	rs551536	C	T	0.565699319799292	0.730451712917794	-0.0167653308883611	0.0486622009510565
0	1	5300124	rs663142	T	G	0.482616173269498	0.852343411453374	-0.00902875768422343	0.0485080024427305
0	1	5302004	rs10915389	C	G	0.248322649834493	0.948640913739305	0.00361698314743671	0.0561524899395326
0	1	5302315	rs12125575	A	G	0.133494653018062	0.610034293612315	0.0361172028010541	0.0708146420376929
0	1	5302528	rs12066405	G	A	0.574665615687529	0.645253638717401	-0.0224397995530081	0.0487434054696585
0	1	5308304	rs572111	G	A	0.370542964578838	0.331059282812731	-0.0492735516485951	0.0506938700187825
0	1	5309255	rs7534404	A	G	0.243289915456432	0.913259378761574	-0.00617547590792615	0.0566930471320709
0	1	5310292	rs4465223	C	T	0.791450525862125	0.11124268416466	-0.0933440796324963	0.0586099344387975
0	1	5310609	rs6686714	T	G	0.417988872389961	0.731397282610186	-0.016881977042705	0.0491802474583748
0	1	5312165	rs4475768	G	T	0.166473254600927	0.134076361020442	0.0953908308983872	0.0636694842098303
0	1	5312308	rs670971	A	G	0.0944482404584697	0.136144761630414	-0.129340106704874	0.0867878312975327
0	1	5312366	rs494046	C	T	0.334699007987037	0.535482006575517	-0.0319882638171979	0.0516223272915898
0	1	5317486	rs76220290	T	C	0.0971539256938933	0.430923088156784	0.0631581157225719	0.0801892718489773
0	1	5319728	rs521758	A	C	0.220353444676409	0.0267636126931479	-0.13352758253963	0.0602847398209502
0	1	5324231	rs499416	C	T	0.298793764965587	0.133386741602644	-0.0799798834367893	0.0532886787736764
0	1	5325924	rs648378	A	G	0.29686246092281	0.294772429944771	-0.0555183612720532	0.0529902198545485
0	1	5326050	rs536995	C	T	0.59861208724873	0.599712410295044	-0.0257835014077273	0.0491288250583944
0	1	5326334	rs646542	A	C	0.265237238406335	0.436474613561078	-0.0426915127064651	0.0548621172521379
0	1	5327281	rs479689	C	T	0.598571184946431	0.562200767055603	-0.0284614874500542	0.0491074526136676
0	1	5327828	rs619423	C	T	0.265964007846569	0.315130577667612	-0.0551272602884401	0.0548794945028488
0	1	5330286	rs494138	T	C	0.297196838274256	0.239206721060576	-0.0625804292046697	0.0531707078668496
0	1	5330728	rs4847580	A	G	0.299098114302292	0.498329905690909	0.0357170557532307	0.0527484978282594
0	1	5335977	rs541414	C	A	0.600481003663846	0.6009024491705	-0.0257155832898389	0.0491596763778128
0	1	5343098	rs12094921	C	T	0.301362171529239	0.467868443228166	0.0381659394435585	0.0525736695692857
0	1	5344728	rs622315	T	G	0.6217746716275	0.989414600514243	0.000661099743139293	0.0498295605049355
0	1	5344881	rs623106	T	C	0.620711460818832	0.998889415690875	-6.93091247975727e-05	0.049794204985271
0	1	5346924	rs561303	C	A	0.179398775562072	0.258065344656053	-0.0727429942644487	0.0643187984815988
0	1	5347439	rs565941	G	A	0.232197351671072	0.811365356921352	-0.0137095562269691	0.0574426753481759
0	1	5347540	rs4847574	T	C	0.281824927510503	0.503681061126676	0.035886672287655	0.0536655957844153
0	1	5347627	rs478357	C	T	0.505971153686148	0.721044649725819	0.0174199168791131	0.0487866772204825
0	1	5347979	rs678476	A	C	0.481165521393625	0.890198227589725	0.00672924089665017	0.0487437593517703
0	1	5348270	rs4417082	G	A	0.239827085474231	0.243382095262117	-0.0670127107697474	0.0574439860501068
0	1	5353894	rs10753360	T	C	0.427556359765556	0.531588735224531	0.0307493308839816	0.0491531085342676
0	1	5354844	rs912988	T	C	0.176436901653612	0.866627380041994	0.0106109340563261	0.0631814039052557
0	1	5355175	rs4030898	A	G	0.428416724213698	0.513053062857396	0.0321364095654441	0.0491313909998369
0	1	5356424	rs12127626	A	C	0.24364477492383	0.592455741706299	0.0302066259860324	0.056431370810861
0	1	5356607	rs10799191	A	C	0.257690317913782	0.661585350263732	0.0242637759716041	0.0554315003017142
0	1	5357171	rs9439550	C	A	0.362050771760939	0.616702289220453	0.0253354172489488	0.0506172307903977
0	1	5364634	rs9439519	T	C	0.634484392624087	0.663683808244464	-0.0218944882860843	0.0503515126007442
0	1	5365555	rs76535383	T	C	0.104890364950097	0.739463777905676	0.0260543521446607	0.0783439852261337
0	1	5368769	rs9439523	G	A	0.571766972893692	0.27967677677559	-0.0530345352339691	0.049058549756608
0	1	5370012	rs4847572	A	T	0.571772014514011	0.232220692810054	-0.0587178242144203	0.0491503225466548
0	1	5377544	rs2031582	G	A	0.575414450344993	0.221943311359457	-0.0601866151638393	0.0492776719681955
0	1	5378416	rs2148210	G	A	0.72471102041443	0.849299996478469	-0.0103305063436173	0.0543677505979084
0	1	5381412	rs9439566	C	T	0.646144952115122	0.906580107332497	0.00602726738820314	0.0513600260495456
0	1	5384082	rs10157507	G	A	0.584502090654344	0.624102969080041	-0.0244329208105095	0.0498586561268162
0	1	5384158	rs1570964	G	A	0.749214014698827	0.560481720049162	0.0330843772940528	0.0568336913722878
0	1	5384377	rs61763318	T	C	0.0621848714817849	0.28367783445026	0.104200208559617	0.0971931687766167
0	1	5385613	rs16840531	A	G	0.0622085902190777	0.209055658778886	0.121157449004225	0.0964501616919554
0	1	5391497	rs9439531	T	G	0.646309186371893	0.943264103058749	0.00365056716984676	0.0512951136244467
0	1	5395799	rs12065434	T	C	0.102646687312532	0.480974152082489	0.0553867513484847	0.0785921280219649
0	1	5410542	rs4129058	T	C	0.369397824862	0.142816705583689	-0.0741695530608198	0.0506144809662345
0	1	5421533	rs7364349	A	G	0.24111264405778	0.0848014867133266	-0.0996546638701919	0.0578217192984148
0	1	5424374	rs6681674	C	T	0.128445789839944	0.878901268863105	0.0109972061269315	0.0721780475482334
0	1	5463937	rs11801490	G	A	0.115506273265364	0.188985079294054	-0.102998910193973	0.0784103953993743
0	1	5467532	rs34900182	T	C	0.123336770501218	0.658704227844044	0.0323063115373633	0.0731403693558332
0	1	5473808	rs7366321	C	T	0.18682922883598	0.19959661791278	0.0786929779359935	0.0613494005301332
0	1	5476788	rs7417543	G	A	0.452567675403216	0.939081919584232	-0.00374165098478282	0.0489592249649624
0	1	5482386	rs11260657	A	G	0.174060736077129	0.772720110284041	0.0183629470638487	0.0635794917799786
0	1	5485177	rs3922826	G	T	0.181336815895713	0.395317025672359	0.0526511603229443	0.0619414850306204
0	1	5486898	rs6603840	C	A	0.642957414405355	0.497794629226419	0.0346048960687071	0.0510423930018528
0	1	5489136	rs35608111	T	C	0.315432792822357	0.869956811548396	-0.00861721829286882	0.0526360162984708
0	1	5491477	chr1:5491477.G.A	A	G	0.197933201856522	0.199274866657969	0.0768287411329393	0.0598531708513753
0	1	5493392	rs12724170	C	G	0.30630248612397	0.603755201234053	0.0272901745002248	0.0525814195966475
0	1	5524582	rs12079662	A	G	0.122387647118238	0.894229996040997	0.0098055	0.0737512372777569
0	1	5527459	rs6603841	C	T	0.592353462103315	0.638237157970964	-0.0232596076098499	0.0494711622688028
0	1	5532101	rs12566922	G	T	0.408059644042637	0.70474100206292	0.0187375707649358	0.0494488368780322
0	1	5533601	rs7414322	C	T	0.598347157106298	0.656976410971091	-0.0220772119490227	0.0497132021848861
0	1	5534441	rs7415896	G	A	0.598502779061071	0.835010271233009	-0.0103585958936702	0.0497339690487832
0	1	5534948	rs7366606	G	T	0.326664415479039	0.539455313963972	0.0317733889093553	0.051778813296151
0	1	5540807	rs1004125	C	A	0.823942859014009	0.503239963875268	-0.0422437824530678	0.0631068779254154
0	1	5541205	rs2012852	A	C	0.520466924728565	0.666087828633887	0.021130111888331	0.0489663156036018
0	1	5542439	rs9729575	G	A	0.56254207756205	0.805866398861111	0.011988988642474	0.048782903257959
0	1	5542669	rs10796404	A	G	0.28010643216254	0.209583375614145	-0.0679950717541918	0.0541917817541761
0	1	5545279	rs17028069	T	C	0.15106519847126	0.443294818676031	0.0518251947417476	0.0676003176189242
0	1	5545452	rs9729637	T	G	0.428641587857751	0.565555386707115	-0.0280716611944005	0.0488534533123916
0	1	5547562	rs12045091	C	T	0.18874547851439	0.491572763259665	0.042542661158599	0.0618523910724051
0	1	5549525	rs11260698	T	C	0.585845188644728	0.900615196324473	-0.00612271338754372	0.0490271106127404
0	1	5555529	rs2071957	C	T	0.864887922705314	0.18642371868469	-0.0919827859052008	0.0696189034757833
0	1	5563399	rs9659669	A	G	0.428333434104946	0.805039314787737	0.0121095029772297	0.049059971334295
0	1	5572076	rs10796398	A	G	0.426918996795886	0.166504215542154	-0.0677667388653157	0.0489812484528784
0	1	5575158	rs878141	A	G	0.884512761735073	0.237180343608757	-0.0874661600185171	0.073994442579141
0	1	5592422	rs10737109	A	G	0.944319127910361	0.41683634255253	-0.0831369007067478	0.102395171303786
0	1	5592799	rs9787199	C	T	0.944382429340095	0.390449209088352	-0.088005286267034	0.102474357559586
0	1	5603850	rs7515958	G	A	0.350216169143506	0.875492172517683	-0.00791770844264537	0.050532267794986
0	1	5612956	rs1418632	T	C	0.529180536076424	0.83293728940843	0.0102135085804456	0.0484199632829898
0	1	5617579	rs75786431	T	C	0.0661545424476923	0.34369249642387	-0.0960575732386284	0.101444843536498
0	1	5618182	rs11260644	T	C	0.386510573847389	0.618184733401635	-0.0247255597387108	0.0496074129358838
0	1	5624529	rs6687987	C	T	0.0660007259259351	0.352605548857838	-0.0944389492121798	0.101596717061622
0	1	5631545	rs4845837	T	A	0.372207526835986	0.998524768680113	9.30566781150453e-05	0.0503300353260701
0	1	5634851	rs10796403	C	T	0.359233264737378	0.225440095112184	-0.061756794445395	0.050946512152473
0	1	5635316	rs7522344	C	A	0.357062665166774	0.224463087037668	-0.0620635925736842	0.0510918386344293
0	1	5636732	rs1775403	A	G	0.618333042041473	0.203181496142879	-0.0629466761295125	0.0494654002868478
0	1	5638673	rs12080410	G	C	0.271508351287416	0.599868124847767	0.0286463357519929	0.0546070773701313
0	1	5638751	rs1695639	C	G	0.613983344711108	0.279392514312789	-0.0539077866213367	0.0498368618594814
0	1	5641785	rs34374334	C	T	0.549278070840209	0.0212358472368966	-0.111430387028443	0.0483688198503798
0	1	5642511	rs1818038	A	G	0.57801470393485	0.281259708366579	-0.0528368722013795	0.0490368213886291
0	1	5643543	rs61762122	A	G	0.138387909346453	0.941069769380233	-0.00522145206183585	0.0706313964876867
0	1	5643758	rs1695645	T	C	0.734409297245644	0.232984753825151	-0.0648243240408355	0.0543506567421261
0	1	5646104	rs76037289	T	G	0.126575061609115	0.888709125201064	-0.010198849057038	0.0728812954726776
0	1	5646202	rs12036552	A	G	0.311797710574372	0.433692032912068	0.0406999605133267	0.0519868552032055
0	1	5647810	rs12041102	T	C	0.309821293313943	0.351463616402565	0.0484029216531318	0.0519481709080708
0	1	5656069	rs13376100	T	C	0.125289693097583	0.118953620287106	0.111603538126142	0.0715783224941935
0	1	5658267	rs10907201	G	A	0.265585098164812	0.47488863570916	0.0389322520772472	0.05448517675066
0	1	5659587	rs950601	T	G	0.202269120333145	0.649607984898595	-0.0278535746615169	0.0613100474473412
0	1	5671757	rs707583	C	A	0.450187410777038	0.857808862929442	0.00864438665801501	0.0482484345499146
0	1	5675044	rs11260662	T	G	0.10894502923202	0.146706653142396	-0.118298860499718	0.0815144218148441
0	1	5676334	rs2011457	T	A	0.371279242872903	0.685170236284874	0.020177527341391	0.0497696802782744
0	1	5679441	rs9439603	G	A	0.238441479900391	0.962053621606694	0.00270017591847695	0.0567541955594903
0	1	5680372	rs9329417	C	T	0.284537692868871	0.959756324428657	0.00269420426933145	0.0533935352757569
0	1	5680572	rs10157819	G	A	0.125619055352551	0.231931535618748	-0.0900101462092438	0.0752972149971577
0	1	5680991	rs9439606	G	C	0.158817368734238	0.222647645683397	0.0784981515457446	0.0643681775210724
0	1	5681063	rs35683655;rs35683655;rs1695620	T	C	0.881777290312597	0.968982951593418	-0.00296112045797099	0.0761528638512302
0	1	5682755	rs1775398	C	T	0.30270796431705	0.72865677420048	0.0181510278650896	0.0523215746715828
0	1	5684110	rs2173541	T	C	0.434785370933684	0.864167010967512	-0.00829621105101913	0.0484953841018509
0	1	5684788	rs12145625	A	G	0.275832580147398	0.22917081936493	-0.0660677577815174	0.0549421147946882
0	1	5686915	rs4845793	G	A	0.839334145068708	0.568188843670131	-0.0375385886962756	0.0657739854370045
0	1	5689408	rs11578045	A	G	0.309538916260858	0.265506104847866	-0.0587528383473022	0.0527654757714594
0	1	5689610	rs770682	T	C	0.538876002552853	0.211877583706696	-0.06039	0.0483731749009717
0	1	5689702	rs770683	G	A	0.933544599914733	0.84834909243789	-0.0188022487153469	0.0983251166194423
0	1	5690136	rs6663290	T	C	0.377303899619125	0.913558268576707	-0.00544471596557067	0.0501579283448718
0	1	5692156	rs4845808	T	C	0.229655833239286	0.497880553452967	0.0385609501147156	0.0568889629603973
0	1	5694969	rs6669927	C	T	0.584372695134668	0.217512685919652	0.0609857311327628	0.049454476075061
0	1	5696625	rs6666290	A	C	0.230018238386439	0.557072907789327	0.0334652561410576	0.0569917481041638
0	1	5706244	rs11260670	A	C	0.602871282133765	0.654344676224843	0.0221202892146987	0.0494049026526426
0	1	5709691	rs707585	T	G	0.599047144706329	0.87389760295506	0.00784807346881192	0.0494492392920086
0	1	5717948	rs1763321	T	C	0.575620938931135	0.626526757576087	0.0238341740475732	0.0489789004643596
0	1	5718016	rs1695629	C	A	0.575864474624108	0.483814273122741	0.0343736633439383	0.0490925391329083
0	1	5718398	rs771072	G	A	0.861855169628375	0.139082822770413	-0.101376709359343	0.0685341206952873
0	1	5719342	rs771073	T	C	0.283909987595453	0.0718510109870307	-0.0987147279381595	0.0548396578672782
0	1	5724660	rs17028587	C	T	0.102233925152043	0.834434454857495	0.0166419538126637	0.0796198467736053
0	1	5725898	rs1775412	A	C	0.60725566827839	0.880638370987128	-0.00745530834275212	0.0496490913844421
0	1	5732473	rs771071	A	G	0.348843459994025	0.251511751756639	-0.058791283438805	0.0512706396943797
0	1	5738500	rs10492948	A	G	0.115708756501087	0.787990124870945	-0.0205064338789814	0.0762543611195505
0	1	5739515	rs34972674	C	CA	0.271118298300048	0.966647690245964	0.00227251232701871	0.0543492880746241
0	1	5739638	rs811284	G	T	0.154493749617882	0.804658497983207	0.0164357638640293	0.0664547344451728
0	1	5742158	rs707595	G	A	0.923284447329272	0.576856737696757	-0.0504226890634289	0.090366171810325
0	1	5748611	rs1278832	C	T	0.865639756442085	0.895364935677259	-0.0092716526394212	0.0704967992244465
0	1	5750013	rs2649069	A	G	0.565648605011945	0.599838173425648	-0.025781543794494	0.0491420324425385
0	1	5750125	rs2649070	T	C	0.540316606236187	0.845719007868188	-0.00949854923900806	0.0488147679792961
0	1	5750582	rs770710	T	A	0.306580597189802	0.518895017236505	-0.0341548903400657	0.0529492432774131
0	1	5751020	rs770711	T	C	0.138537972628161	0.643464394700559	0.032308924684814	0.0698027328982526
0	1	5751779	rs2842268	T	C	0.53256436646897	0.64652625321069	-0.0225206047668444	0.0491080115303059
0	1	5751990	rs11581150	T	C	0.105052564416829	0.849869799408654	-0.0150806526913675	0.0796718604327069
0	1	5753350	rs2649071	A	G	0.530500768723171	0.707889437006688	-0.0183947872015037	0.0490930690562429
0	1	5754088	rs2649072	A	G	0.415647713445194	0.939487642578208	-0.00378626190180366	0.0498757761847206
0	1	5758772	rs7521197	C	T	0.117754801993714	0.784243734697867	-0.0207901347798762	0.0759337816459823
0	1	5770265	rs873982	A	C	0.460888685727817	0.940760560179121	0.00364703745098701	0.049076067135939
0	1	5771817	rs770695	C	G	0.26992384158371	0.53535895197992	-0.0342463186857606	0.0552496902707798
0	1	5777920	rs904532	A	G	0.225868908643299	0.811001736324741	0.0137747494809439	0.0576026570615519
0	1	5782769	rs2649086	C	T	0.579684545482626	0.904980610853508	0.00590046995789808	0.0494292457705294
0	1	5795008	rs17028719	G	A	0.091857692855481	0.0107817496517429	0.201874022464977	0.0791757834632247
0	1	5799271	rs57866012	T	C	0.0912838573461469	0.0126034397730298	0.199117321243979	0.0798135029081939
0	1	5799631	rs2649063	G	A	0.147870450349829	0.0305934805691687	0.141733118096882	0.0655467670135076
0	1	5800904	rs2133496	A	G	0.0495410449027459	0.841951665192443	0.0220838465574686	0.110752768784217
0	1	5801086	rs2173540	G	A	0.147338863187162	0.0289660925812743	0.143472615629393	0.0656941632399369
0	1	5820307	rs74426861	G	A	0.130451903523967	0.758419470587274	0.0220223405464963	0.0716041027699021
0	1	5835569	rs77306643	A	G	0.172578759222131	0.690351844580939	-0.0258873250344305	0.0649818741188895
0	1	5836317	rs11260693	G	A	0.195622528140656	0.51385438882485	-0.0405893257317311	0.0621727211881973
0	1	5847239	rs58269693	T	C	0.240390534946169	0.634352402338945	0.0269426644680405	0.0566486755859831
0	1	5861497	rs28479388	A	G	0.894084207346766	0.0452379042585412	-0.152111417221606	0.0759632011098913
0	1	5876249	rs1890190	T	G	0.889023088654335	0.0576844331492176	-0.14136172169563	0.0744758352462381
0	1	5903233	rs525289	T	C	0.911634784261816	0.719545070804583	0.031206963569012	0.0869112882316066
0	1	5904718	rs1624858	T	C	0.875918888309078	0.845694600853659	0.0145546730774806	0.0747871240793575
0	1	5912321	rs1287618	G	T	0.784519163840987	0.764330215309742	-0.0177827994076018	0.0593156713996795
0	1	5913621	rs548726	C	T	0.875220860155931	0.330842515227429	0.0735688556813448	0.075655568479397
0	1	5929772	rs1287630	A	G	0.283358898034809	0.185801341072653	0.0702099073195962	0.0530646075561358
0	1	5931205	rs11121790	G	A	0.0984489747178075	0.238965751319718	0.0933807794290394	0.0792991646522856
0	1	5932517	rs472651	T	C	0.177845499983538	0.924099774065481	-0.00605440600675652	0.0635494726999356
0	1	5956909	rs12058375	A	C	0.238444024092599	0.718765477643776	0.0204734200762362	0.0568533667626846
0	1	5957342	rs12139627	A	G	0.0768490394684813	0.201533561506862	0.113604716901255	0.0889486371551695
0	1	5957589	rs7519953	G	A	0.117248972216333	0.0630395785490953	0.135253782876252	0.0727596385699888
0	1	5961870	rs2134551	A	G	0.811572946859903	0.971559429213899	0.00221253038527086	0.0620581749406667
0	1	5971455	rs6694744	G	A	0.852381696847099	0.979600946620579	-0.00175138254140128	0.0684957685184321
0	1	5973775	rs11120772	A	G	0.732859518221189	0.290126652856834	-0.0575542478308501	0.0544071316792045
0	1	5977982	rs7549818	G	A	0.818936941044854	0.84498200017421	-0.0122874641877085	0.0628434561093852
0	1	5982044	rs7549324	A	G	0.731832133553946	0.25229229344082	-0.0621268315145013	0.054268752566232
0	1	5983190	rs11120786	A	G	0.0768910768941116	0.29335796084416	0.0930967344598403	0.0885974323358701
0	1	6007446	rs551207	T	C	0.67512904024461	0.613439029952097	0.0264571160940531	0.0523726380631682
0	1	6011757	rs6662680	C	T	0.830790478421453	0.99009559312985	-0.000803938112280011	0.0647624175766708
0	1	6080378	rs10399600	G	T	0.580367766668139	0.829906871525249	-0.0106353720480428	0.0495080627272025
0	1	6088364	rs11121065	A	G	0.313290821256039	0.124626200632673	-0.0814386136183462	0.0530322901920646
0	1	6105109	rs3789559	T	C	0.350137667013779	0.180126287119057	-0.0689764557518051	0.0514608998139917
0	1	6137403	rs3789543	T	G	0.37560003173076	0.734135603200448	0.0169740796459514	0.0499782337624051
0	1	6141325	rs3789541	A	G	0.292129173981365	0.239461819212233	0.0624911360960142	0.0531236768543134
0	1	6158562	rs2229002	G	A	0.313758662942525	0.584823301466733	-0.0288743303219016	0.0528492194501635
0	1	6165419	rs1883768	T	C	0.429992772587269	0.559816256950355	0.0284750999263097	0.0488327804860663
0	1	6175507	rs6670822	C	G	0.291470424495477	0.755162498633096	-0.0168402370580281	0.0540028980831404
0	1	6182321	rs2843495	G	A	0.171502490174033	0.602532543577702	-0.033896731729692	0.0650906336019234
0	1	6187086	rs6703057	T	C	0.400263877141545	0.390098475139092	0.0425096002740564	0.0494620450447595
0	1	6198745	rs2785585	A	T	0.754206692974312	0.504003159524434	-0.0376443984094449	0.0563366557639823
0	1	6202245	rs2273032	A	G	0.38044568289539	0.477139522024456	0.0355525721524188	0.0500098927723067
0	1	6247066	rs4908863	T	C	0.178371893433904	0.482726977561944	-0.0456587525325307	0.0650480621821295
0	1	6258794	rs3789524	G	A	0.3446120323472	0.163906392947903	-0.070802025685607	0.0508615929387219
0	1	6281667	rs14281	C	A	0.0755929977596866	0.796410418254564	-0.0238893287766462	0.0925959303373217
0	1	6366471	rs7543514	C	T	0.187170807894759	0.0270080949077628	0.133874158237626	0.0605381704634132
0	1	6376222	rs3789491	C	T	0.148245787180514	0.0171429065289525	0.156395053097869	0.0656121810346036
0	1	6437542	rs6675376	C	G	0.21203841365819	0.0256643612868593	0.12862112830987	0.0576452407383227
0	1	6465054	rs17026985	A	G	0.157295244033013	0.0445914071157153	0.129590019936826	0.0645211660807687
0	1	6473294	rs7529205	G	A	0.21337575901209	0.0164015042461839	0.137723040268145	0.0573880336046407
0	1	6501796	rs10864548	C	T	0.198455351061762	0.015944161519709	0.142026174013999	0.0589273469221658
0	1	6550376	rs2986742	C	T	0.29646147421968	0.903645709086799	0.0064361229529607	0.0531659546108802
0	1	6579607	rs1556035	T	C	0.857383855254001	0.48088464434458	0.0496354972271239	0.0704169026242219
0	1	6580397	rs12046229	T	C	0.135164621131832	0.389343537638071	-0.0622042385018956	0.0722625769317371
0	1	6581877	rs7540913	A	G	0.840744577663901	0.557070903190479	0.0392755960768378	0.0668864893685972
0	1	6601607	rs4908915	C	T	0.851598967260653	0.525319640212137	0.0439162779188679	0.0691413320101308
0	1	6606991	rs76310280	T	C	0.11692530388994	0.282105077047473	0.080540648035511	0.0748795669450705
0	1	6615695	rs925744	T	C	0.843348699425482	0.627985728372755	0.0327075247934457	0.0674988891509756
0	1	6620545	rs12565181	A	G	0.149544220349935	0.506146367867389	-0.0458668323636598	0.0689882300181834
0	1	6623499	rs4908563	T	C	0.393378676802918	0.357594075249719	-0.0459974076124777	0.0499993989966504
0	1	6624575	rs117192896	A	G	0.021151606439172	0.677791149127511	0.0695828935665579	0.167476244161477
0	1	6626276	rs76948507	A	C	0.0213878964367911	0.704725887704487	0.0629267570178216	0.166056094301873
0	1	6626615	rs12080675	A	C	0.852411366006256	0.979081473078754	0.00180367527643145	0.0687887715569608
0	1	6627148	rs11586033	G	A	0.978827203189088	0.573115547468244	-0.0930792100265918	0.165189577628293
0	1	6627694	rs57065667	A	G	0.15460796109148	0.315728916979919	-0.0685989283558539	0.0683751022523286
0	1	6629274	rs4908930	G	A	0.694462717617934	0.956340033377355	0.00288875916329414	0.0527656259675041
0	1	6629994	rs12043532	G	T	0.0287234421065691	0.583189417027046	0.078383953545655	0.142845616391413
0	1	6630622	rs12082471	C	G	0.433924096786735	0.705252604560867	-0.0186841597547899	0.0493976817278511
0	1	6631431	rs11587438	T	C	0.828916820140187	0.486701209636819	0.0457088156559403	0.0657146450360497
0	1	6631615	rs12760552	T	C	0.828617265695544	0.480691633640874	0.0463235660350214	0.0656894269266132
0	1	6632951	rs12041318	C	T	0.141947027463339	0.423457231241432	-0.0566547367859028	0.070779693451651
0	1	6633230	rs12132145	A	G	0.40503070362971	0.703004541732894	-0.0189796291940291	0.0497803093333485
0	1	6635306	rs34160967	A	G	0.389077697320135	0.544614314890643	0.0303260643978215	0.0500553943867519
0	1	6638064	rs11122100	C	T	0.143672476128673	0.459278473004753	-0.0519615733983841	0.0702149769851692
0	1	6638556	rs80277780	T	C	0.0141914495843763	0.546983400092302	0.117921601234966	0.195789857272706
0	1	6681744	rs3747994	T	C	0.588764741602965	0.797788457878709	-0.0125549058615305	0.0490023468829978
0	1	6683240	rs14057	A	G	0.381400141329931	0.97858905428132	-0.00134944996732049	0.0502815741709308
0	1	6685851	rs12127219	A	C	0.589103303601201	0.805811348422971	-0.0120411422213536	0.0489809422144063
0	1	6701978	rs200448	C	T	0.395877765966288	0.98519671557336	-0.000927434824050607	0.049985087786512
0	1	6715390	rs6577584	G	T	0.187524635841655	0.827993713786119	-0.01358016944323	0.0625020981363105
0	1	6724249	rs2039363	A	G	0.178727569696156	0.910069233254978	-0.00718525827059405	0.0636138207061197
0	1	6732568	rs3789572	T	G	0.41838432126256	0.616308335940185	-0.0249057538192873	0.0497032325129161
0	1	6744709	rs12126058	T	C	0.418875070512946	0.73068713825635	-0.0171274813681726	0.0497585786834159
0	1	6745444	rs200444	G	A	0.599321624512526	0.554817542068619	-0.0290408139438897	0.0491753258790067
0	1	6747897	rs277686	G	C	0.1599016654687	0.818479298106866	-0.0153157704766152	0.0667350007449383
0	1	6786156	rs12568431	T	C	0.453173486563353	0.759362037146725	-0.0150124803806932	0.0490093572697139
0	1	6790946	rs11122122	G	A	0.558986815912801	0.97442531315674	0.00157453311609498	0.0491142085452534
0	1	6795230	rs447558	C	T	0.892593378568448	0.642636402172577	0.0368455160908184	0.0794057303342244
0	1	6814758	rs277665	T	C	0.587874718621295	0.635983624036406	-0.023509332607796	0.0496688161980764
0	1	6822627	rs376778	G	C	0.883287434698996	0.753624632728054	0.0239748959276018	0.0763863521012119
0	1	6831646	rs399951	A	G	0.586714489240612	0.842555124084292	-0.00987056882633524	0.0496941829216903
0	1	6832052	rs391674	A	G	0.887615531203494	0.685302032413635	0.0314573908608165	0.0776268107420267
0	1	6834346	rs11122143	A	G	0.30136811868507	0.59903660054252	0.0276370718784365	0.0525633033454924
0	1	6886308	rs17441375	C	A	0.0432121409656087	0.848270449599337	-0.023039106558542	0.12041827096698
0	1	6893053	rs7522354	A	G	0.320445318977609	0.539276262822061	0.0317720660262949	0.0517538082966576
0	1	6904879	rs4908570	G	A	0.435795585360423	0.807915711105454	0.0119968007608835	0.0493460400173098
0	1	6905166	rs75855758	T	G	0.0721523648493897	0.943578695084081	0.00661952145435102	0.0935321900651766
0	1	6913887	rs76631326	A	G	0.29814948372357	0.701429477899297	0.0203022868183035	0.0529544470822019
0	1	6922492	rs11120779	G	A	0.364256316918528	0.690879738315282	0.0200323564508991	0.0503754013655888
0	1	6934286	rs17029982	C	G	0.211888082543681	0.823524896434404	-0.0132666585110873	0.0594881055430729
0	1	6934933	rs76581429	T	C	0.113242498611572	0.548251015357668	-0.0471060832466664	0.0784600551879685
0	1	6943720	rs58627359	G	A	0.364640605711102	0.726683272495611	0.0176214712846917	0.0504131887991265
0	1	6945619	rs10399796	C	T	0.318532247996841	0.49007435851545	0.0358091032885397	0.0518829223710748
0	1	6951887	rs7556557	T	C	0.318553881374916	0.597083040663409	0.0275336928791287	0.0520879661598728
0	1	6954158	rs78326504	T	C	0.297285733689922	0.692282417834698	0.0210073366501598	0.0530810601999652
0	1	6960196	rs6691442	A	G	0.389070115908824	0.748117389196223	0.0160430169171708	0.0499591453602304
0	1	6963269	rs77254260	A	C	0.298635677765145	0.734167895689542	0.0179727353796664	0.0529253425604485
0	1	6972393	rs11586867	T	C	0.391985531418388	0.731166560492454	0.0171229782207362	0.0498377940675963
0	1	6977005	rs1892262	T	C	0.396970913058638	0.341133208227383	0.0469609572242734	0.04933243798636
0	1	6977200	rs1892261	C	A	0.418441608297447	0.549905606651399	0.0295024533225736	0.0493433273791899
0	1	6985069	rs867389	G	A	0.127925448028674	0.917304977517184	0.00753712221504467	0.0725916207066817
0	1	6985872	rs76066289	G	A	0.300488231558162	0.461564654811015	0.0388338687373898	0.0527438541470451
0	1	6986109	rs4908574	A	G	0.497951443106679	0.334807992044447	0.0470774974792994	0.0488115426923041
0	1	6991925	rs6577395	C	T	0.153659303287683	0.642418189515084	0.0310628002148711	0.0668994906621728
0	1	7001555	rs66495811	T	C	0.169593660745385	0.781979674097292	-0.0180221824997323	0.0651231322189254
0	1	7002266	rs11586158	G	A	0.446510332040086	0.34771378539077	0.0457487299274753	0.0487189783433452
0	1	7004301	rs10864250	G	A	0.543305734412112	0.263604703402992	0.0545183558320698	0.0487680336104952
0	1	7029814	rs12033659	T	C	0.548631697505335	0.312960981278404	-0.0492168134040086	0.048776436879376
0	1	7048779	rs1317017	A	G	0.360134555309668	0.340133178440392	-0.0485687627685171	0.0509158754979851
0	1	7052566	rs6681529	A	G	0.487186195357599	0.756340448823409	0.0151253020532142	0.0487456989922068
0	1	7055326	rs10128022	C	T	0.113456938548336	0.49707856238439	-0.0528576621657487	0.0778356073205024
0	1	7056538	rs12130593	C	T	0.343211975128113	0.546920356477891	0.0306682871318206	0.0509117518535918
0	1	7068367	rs2275907	T	C	0.371228907267475	0.360560068721157	0.0457055910856013	0.049989796394297
0	1	7071415	rs11588097	G	A	0.342542269634759	0.611858535843071	-0.0261006798529294	0.0514377854380661
0	1	7087739	rs11120820	A	G	0.0903773104509508	0.499215823331262	-0.0581550582506009	0.086063316531227
0	1	7088855	rs4243823	A	G	0.437537713458562	0.381271278372151	-0.0432284900291646	0.049372597609098
0	1	7091231	rs66653799	A	G	0.17619066447223	0.48179773098892	0.0444109219276452	0.0631362419919778
0	1	7093213	rs12738895	C	T	0.537589270067785	0.82093634158062	0.0110371960943919	0.0487636097801301
0	1	7095796	rs4908588	C	T	0.701109530730704	0.920926025217214	-0.00525998133014044	0.0529880462041724
0	1	7096308	rs7522254	C	T	0.259481951159321	0.347079784794598	0.0509815686181304	0.0542202162569632
0	1	7100494	rs7535234	C	T	0.231995672185152	0.374252630311224	0.0507057445523307	0.0570666336377085
0	1	7102944	rs7524998	G	A	0.701533291792772	0.930242124176771	-0.0046510151243878	0.0531300423022448
0	1	7105935	rs76299678	A	G	0.32498214156717	0.632460048302273	-0.0251266824342307	0.0525369148417518
0	1	7106963	rs6577409	G	A	0.701809688145811	0.847036635460102	0.0102980022810478	0.0533849559520023
0	1	7113247	rs11120823	A	G	0.414682417508868	0.331354615515841	0.0479539433161493	0.0493663655288195
0	1	7121397	rs7414485	A	G	0.559364562001642	0.676594188094045	0.0204379418072124	0.0489983211522149
0	1	7123189	rs66929565	T	G	0.149670059429317	0.537805478836344	-0.0426044794080695	0.0691479710935257
0	1	7127737	rs67316652	G	A	0.0926720775625084	0.85602170711011	0.0152053855645011	0.0838036283559144
0	1	7128056	rs7536178	A	G	0.407471911969596	0.355988827232634	0.0452529859706015	0.0490262806043435
0	1	7130084	rs4908597	T	G	0.255445940199027	0.129839799507158	-0.0864158554298445	0.0570501881646625
0	1	7131192	rs11120831	G	A	0.463841677745595	0.18113229638637	0.0651075582672593	0.0486866724824421
0	1	7135268	rs10864271	G	A	0.477896132848588	0.962920619611779	0.00228188332649662	0.0490845277474266
0	1	7135714	rs61528401	G	T	0.0798457734829429	0.429338817854569	-0.0726131386061081	0.091877732379103
0	1	7137325	rs4565737	G	A	0.797193853868876	0.689236550362215	-0.0240559263187629	0.0601561570897462
0	1	7137465	rs9434823	C	T	0.738118187896171	0.452659985851443	-0.0413936686386766	0.0551189613472557
0	1	7137637	rs9434824	G	A	0.737089866750541	0.534818740266665	-0.0342346496851518	0.0551578369318572
0	1	7139110	rs12044473	A	G	0.279360999599449	0.401875610675374	-0.0458896760279647	0.0547429082705927
0	1	7141327	rs17345754	C	T	0.0899107609718472	0.434668131211346	0.0655683975608465	0.0839298617289025
0	1	7141352	rs9434458	T	C	0.36144728233308	0.932744934020452	-0.00429274481855331	0.0508668530363225
0	1	7141982	rs9434829	G	T	0.211580557933087	0.707467677072174	0.0222302354762975	0.0592396752549103
0	1	7142771	rs7542716	T	C	0.270215006247453	0.391317256821432	-0.0474482087991252	0.0553505544713313
0	1	7142832	rs9434830	A	G	0.2024850501917	0.685134155029008	0.0244504976443834	0.0603020422334595
0	1	7145417	rs7511741	A	G	0.642495804105322	0.312231945757033	-0.0510872080690125	0.0505538740657914
0	1	7150527	rs2071917	A	G	0.54321836659503	0.761846737128241	-0.014845538872455	0.0489860292291547
0	1	7153973	rs1010806	G	A	0.39144948406182	0.840228166569598	-0.0100336679713803	0.0497697746772735
0	1	7155815	rs10864279	T	G	0.267733051875426	0.407592736897898	-0.0458737661538462	0.0553939124675405
0	1	7156082	rs11120840	T	G	0.354061292172655	0.953608341842661	-0.00291523639797833	0.0501105331437648
0	1	7159838	rs2071919	T	C	0.268825387093794	0.347152342490677	-0.0520607681180581	0.0553763051766174
0	1	7160542	rs10779674	C	T	0.456329416023481	0.203062208656096	-0.062110805160622	0.0487956622622536
0	1	7161293	rs59622855	T	C	0.162153464939807	0.323257674581569	-0.0664560661525106	0.0672778262451876
0	1	7167031	rs6694886	T	G	0.4818550565529	0.711812549934575	-0.0180675385530611	0.0489074709746947
0	1	7169066	rs1005430	C	G	0.652851287318405	0.416177004147938	-0.0412148636324852	0.0506903245354782
0	1	7169735	rs4908599	C	G	0.131395858253449	0.243332117086074	-0.0863327583275542	0.0739974830838214
0	1	7170719	rs17349921	G	A	0.174328570538456	0.219912099421385	0.0765557970372056	0.0624047729388291
0	1	7173895	rs7527268	C	T	0.308401167012939	0.847117607506441	-0.010156463892537	0.0526794537746929
0	1	7177813	rs9434845	C	T	0.273937943303554	0.703199291604514	0.0206689681330547	0.0542485009097106
0	1	7178763	rs6674708	T	C	0.301061933152446	0.808453493414714	-0.0130251565675489	0.0537293548727519
0	1	7179479	rs7532024	T	C	0.366221099389366	0.234784793990537	-0.0609279933141842	0.0512808627318139
0	1	7179721	rs4908443	C	T	0.672688197933207	0.12679803896867	-0.0779692813640479	0.0510654122313966
0	1	7186325	rs4460663	A	G	0.526456192130187	0.560962944709283	-0.0282110260325478	0.0485215915857075
0	1	7186547	rs6698911	C	T	0.274904054202548	0.30226959005181	-0.0567415799506939	0.0550046136455308
0	1	7190806	rs12032971	G	A	0.0730483464066983	0.466093031121794	-0.0694794471636861	0.0953274146358075
0	1	7196879	rs12090163	T	C	0.477360181241066	0.72961018310721	-0.0166954434963189	0.048302408325109
0	1	7197182	rs9434481	T	C	0.280713660960122	0.245989985284645	-0.0635206210339122	0.0547523363618708
0	1	7200575	rs9434855	G	A	0.466196719917929	0.659486759967354	-0.021384367997535	0.0485322426331376
0	1	7209434	rs17030376	T	C	0.0908105122466458	0.068821678368019	-0.163889548134087	0.0900695617345357
0	1	7210974	rs17030384	A	G	0.103185377340757	0.621969713428552	-0.0400430601668078	0.0812132499886581
0	1	7214374	rs13376128	T	G	0.190204203159136	0.307778318083601	0.0616709929449969	0.0604679895545477
0	1	7217906	rs10779676	T	C	0.313177993945857	0.204795236860488	0.0653543798960766	0.0515410001843222
0	1	7220970	rs4908602	G	A	0.561566392140989	0.849314827627225	0.00936301238724581	0.0492808982847172
0	1	7221458	rs6667429	C	T	0.757189943080046	0.251877183257138	0.0657760204650518	0.0574061083441903
0	1	7232692	rs6577417	A	G	0.259582138726819	0.401610206142115	-0.0472785517112572	0.0563679417996556
0	1	7235628	rs6687729	C	G	0.20869115641024	0.710284085796166	-0.0225807887439837	0.0607869015920285
0	1	7236810	rs6680365	G	A	0.478082301505552	0.775034616420512	0.0138787444175045	0.0485617710434783
0	1	7244883	rs10864286	A	G	0.254666529586418	0.461190963133147	-0.0416506610577723	0.0565224398037043
0	1	7245669	rs4908446	C	T	0.210735664637059	0.977135882729785	-0.00172704939205147	0.060260250128531
0	1	7247335	rs72641232	A	G	0.116946004195171	0.64024981216099	0.0350118494269088	0.0749157660412001
0	1	7247376	rs12125984	C	T	0.673855733370575	0.563721991802702	-0.0299762004630965	0.0519228494980775
0	1	7252366	rs11120876	T	C	0.307800842787405	0.515114450037095	-0.0343285692642021	0.052740586469866
0	1	7252661	rs10489140	C	A	0.128539964918768	0.440486680459609	-0.0567680382057788	0.073593628958135
0	1	7253983	rs78437257	G	A	0.127777745234066	0.462283766740117	-0.0541564954308049	0.0736731345119658
0	1	7254521	rs6659347	C	T	0.128434588447544	0.407068463846079	-0.0611072885366952	0.0737064011742924
0	1	7255371	rs763195	T	C	0.636214921677988	0.44191829786915	0.0390372717806393	0.0507664610822478
0	1	7261498	rs2097524	A	C	0.502721009350779	0.844002777810239	0.00955771246163124	0.0485715180111322
0	1	7263540	rs74517198	C	T	0.115320383929823	0.233846489402715	-0.0930148568668533	0.078130342308266
0	1	7267729	rs8179413	G	T	0.782332870798042	0.717057475586012	0.0214983128826035	0.0593230053886622
0	1	7268991	rs17030564	T	C	0.0918476930811772	0.436716445557523	0.063986076438353	0.0822707572726604
0	1	7269323	rs4908607	C	T	0.674416230657978	0.910270323049796	0.00588370579685187	0.0522079178962179
0	1	7272250	rs916393	C	T	0.657620125409984	0.715985759843474	-0.0186461957841747	0.0512498989815095
0	1	7280190	rs12562461	G	C	0.0982057843024976	0.262199176575728	0.0890533683133659	0.0794262426796491
0	1	7282162	rs58566616	A	C	0.114347939704451	0.285169275118475	-0.0832772277641782	0.0779181006246068
0	1	7303216	rs2412151	C	G	0.553265207133791	0.386533112784291	0.0424566072911615	0.0490305396459309
0	1	7308264	rs4243825	C	T	0.76210911194268	0.40903605061896	0.0479631601222028	0.0580955348870143
0	1	7312670	rs75954372	T	C	0.127966023453348	0.785099450801886	0.0196397323082578	0.0720249188439928
0	1	7314231	rs6577427	C	T	0.221826437541636	0.786779904271034	0.0156639750459208	0.0579086795073609
0	1	7314363	rs7551574	T	G	0.536141142478581	0.730646188365327	0.0167818604357577	0.0487467724216166
0	1	7317696	rs6698698	G	A	0.391137554363031	0.448151106271815	-0.0376751093778197	0.0496704799161328
0	1	7319151	rs6667599	C	G	0.521947367200186	0.302300230510414	-0.0495032332191077	0.0479908877104046
0	1	7319392	rs61780031	G	A	0.229351190637519	0.797372208679511	-0.0148182060048106	0.0577146592321284
0	1	7321641	rs916394	G	C	0.411405279953583	0.38600469243311	0.0423788449561133	0.0488863176358177
0	1	7322807	rs7522322	G	A	0.449221335307506	0.110778834190148	0.0772328058388695	0.0484308627114645
0	1	7323688	rs4140605	G	A	0.810409553236975	0.527151317567006	0.0397801871574022	0.0629074477716506
0	1	7323971	rs7556024	C	A	0.805267032719151	0.688152817338501	0.0249250762768069	0.0621010667624719
0	1	7324503	rs11120890	C	T	0.415532112647649	0.191313522121571	0.0642974172950048	0.0492058303224874
0	1	7324547	rs11583129	A	G	0.343127599869375	0.0225878209031369	0.115295521931777	0.0505607800217653
0	1	7326747	rs10864291	C	T	0.446858958586934	0.63250973313898	-0.0234426152551568	0.049022886050446
0	1	7336103	rs12048158	T	C	0.243625355959847	0.273135352590688	-0.0633355839628061	0.0577947586190657
0	1	7336706	rs4908614	C	T	0.872941956856345	0.917249198190113	-0.00754205857340823	0.0725900239930356
0	1	7338813	rs7539551	G	A	0.402471163808961	0.344103535658275	0.0467437063767485	0.0494073385199516
0	1	7342106	rs12409413	C	T	0.470314972945684	0.924170151415074	-0.00463623102785388	0.0487090409985679
0	1	7352328	rs6577435	C	A	0.77565212972668	0.376663379097217	0.0518248179230535	0.0586213261017052
0	1	7356673	rs6662782	G	A	0.326445297639365	0.931309274834507	0.00448505831825785	0.0520322392847304
0	1	7360149	rs77095910	A	G	0.0805833404748843	0.405464096995231	-0.0752796913265695	0.0904910250682138
0	1	7361090	rs55839439	C	A	0.102593030914472	0.986028317665753	-0.00139545882352941	0.0796867635030699
0	1	7362992	rs12410983	G	A	0.0992279187424713	0.818142239457091	0.0184863058040086	0.080397946082485
0	1	7363506	rs12404738	A	C	0.0957324500065648	0.99878481837036	-0.000125236302096929	0.0822297431331963
0	1	7375585	rs12405371	T	C	0.0942626111518913	0.539008615384681	-0.0518685953940396	0.0844335190638073
0	1	7378180	rs11120900	G	A	0.882758149838851	0.976061114289965	-0.00225965936411462	0.0753032869325894
0	1	7378291	chr1:7378291.G.T	T	G	0.211629966692866	0.64867580451041	0.0270461045979393	0.0593633732246675
0	1	7381141	rs12134803	T	C	0.170387146510974	0.36120133598928	0.0583540728425357	0.0639091627234084
0	1	7386456	rs12739426	A	C	0.655357878551394	0.440756298866372	-0.0390888522288154	0.0507043776117741
0	1	7392594	rs2301462	T	C	0.704840058725019	0.340186577870519	-0.0501581152766483	0.0525878492943462
0	1	7397400	rs7553372	G	C	0.706061633145008	0.389232719953282	-0.0453966978732363	0.0527249573577646
0	1	7402502	rs705680	C	T	0.866949790953162	0.487449672376048	-0.0488454877879121	0.0703449577508525
0	1	7403966	rs7513440	G	C	0.69564360922607	0.731905086880667	0.0181587896111034	0.0530040574522
0	1	7405293	rs845246	T	C	0.160993673981504	0.191916774022932	-0.0888581065022201	0.0680941693076322
0	1	7409156	rs845240	T	C	0.161387289522497	0.168287888930259	-0.0936091956913815	0.0679447096784943
0	1	7412088	rs4908624	T	C	0.116334139516023	0.580307122605486	0.0412557657397027	0.0746121675433064
0	1	7425417	rs845265	C	T	0.297334743385134	0.898846808239441	-0.0067625947307114	0.0531992440007896
0	1	7426727	rs2071925	T	C	0.0914195354817293	0.628376678030119	0.0403206867381459	0.0833049749432209
0	1	7462478	rs705694	G	A	0.352874706125627	0.760390393693481	0.0154141624247655	0.0505435119516928
0	1	7462976	rs845201	A	G	0.303376230321219	0.890920614871068	-0.0072696298640675	0.0530090564275273
0	1	7469780	rs4908635	G	A	0.149352532723817	0.677165185760984	0.0281290326768149	0.0675635256950415
0	1	7471157	rs7535846	T	C	0.19010893522311	0.848180914370153	0.0117676756735516	0.0614692752335005
0	1	7478076	rs11120917	T	C	0.147226900873665	0.230513691229391	-0.0844878174530862	0.0704630811496666
0	1	7480000	rs6677657	T	C	0.553751651131415	0.884768514914568	0.00705042729250423	0.0486481310142783
0	1	7480054	rs6677745	A	C	0.554376273271099	0.856355048181196	0.00880929450949916	0.0486658440395529
0	1	7482963	rs845252	C	T	0.161681629417676	0.460260033380031	-0.0495390669201738	0.0670880417706064
0	1	7487277	rs10864302	T	C	0.585672498802145	0.691592124111087	0.0195974471733478	0.0494017557947479
0	1	7491320	rs17030828	T	C	0.0805917652778172	0.10883216867896	-0.150257461232578	0.0937080135633377
0	1	7492265	rs1193220	A	G	0.730556735864488	0.0926082734245509	-0.0905470973543538	0.0538395030861096
0	1	7501037	rs1193227	T	C	0.305508631146811	0.864650131754691	-0.00896822662828086	0.0526125965414136
0	1	7501823	rs1775047	C	T	0.827318689858454	0.0291791706028758	-0.135775969039741	0.0622523591275562
0	1	7518513	rs17030898	T	G	0.0612879146369752	0.587703380703848	0.0538332398387347	0.0992927040607199
0	1	7520601	rs1750837	C	T	0.488926140456287	0.0871191709485103	0.082459032634122	0.048199279826157
0	1	7524342	rs2693953	A	G	0.0745398979355138	0.392600223585312	0.0772242961801378	0.0903301794663335
0	1	7525525	rs1193242	G	A	0.255514247803739	0.957422973409326	-0.0029937501927529	0.0560756120649908
0	1	7526371	rs1193238	C	T	0.195718986009872	0.507549248282095	0.0404653411975816	0.0610651441232712
0	1	7528669	rs1149331	A	G	0.132228720626632	0.579049886400799	0.0395191033187289	0.071234717672237
0	1	7540699	rs2693957	G	C	0.549660431416666	0.0475546963741974	0.0967880837930561	0.048850149182835
0	1	7540770	rs6678279	T	C	0.127628850664883	0.201402802983525	-0.0958384270990973	0.0750164708053637
0	1	7540862	rs2796482	G	C	0.139276856948482	0.123231762781313	0.104695111902653	0.0679243196522978
0	1	7541291	rs2693958	C	T	0.60727611474729	0.0473471670066569	0.099296344729788	0.0500692186060733
0	1	7541345	rs2796483	T	C	0.549798871796971	0.0478418986873558	0.096740504845085	0.0488892094438214
0	1	7551631	rs1193230	C	T	0.732629549937242	0.277907114902475	0.060036279911781	0.0553313026464845
0	1	7553654	rs2796484	C	T	0.559284486028352	0.113020373412137	0.0782379382295786	0.0493688820695763
0	1	7557152	rs10864304	G	A	0.382924311358712	0.266946437179169	0.0551043575132684	0.049638107420023
0	1	7563901	rs2462925	G	A	0.601668022120537	0.118423737526596	-0.0769963110550582	0.0493115963043161
0	1	7567037	rs11120955	G	T	0.11944512089059	0.210262576787448	-0.0976793662476928	0.0779661201744732
0	1	7568982	rs1193180	T	G	0.157114879734316	0.251380234685745	-0.0786032428257141	0.0685292179340276
0	1	7569602	rs1193179	T	C	0.459015824386903	0.294586300238107	0.0510852269626317	0.0487401652333213
0	1	7571996	rs6577446	A	G	0.325699707402451	0.0122049035083837	0.127923846846818	0.0510436877569041
0	1	7576979	rs1193172	G	A	0.259474981883518	0.710627764628866	0.0205664438245778	0.0554331992150371
0	1	7578776	rs1750817	G	A	0.746095630116239	0.120529904800156	-0.0851021092927223	0.054814293804332
0	1	7598094	rs6577449	T	C	0.291771627502176	0.312468194750172	-0.0547732264596656	0.0542278807444474
0	1	7600905	rs12407666	A	G	0.35098375287288	0.666617434347631	0.0219070634061486	0.0508526406485029
0	1	7603317	rs1750824	A	G	0.755450846716472	0.0803422143271883	-0.0970288096140158	0.0554861284513498
0	1	7613745	rs957856	A	G	0.481488186770614	0.810539436960706	0.0116013988256835	0.0483935682833459
0	1	7670574	rs17031163	A	C	0.100748131377098	0.528249878642419	0.0496572877634973	0.0787361257624584
0	1	7678496	rs6684215	G	T	0.147145418696358	0.577777965624378	0.037448243436466	0.0672763205672607
0	1	7681549	rs7555169	A	G	0.165807330121147	0.57259912224214	-0.0371385198918989	0.0658218560366025
0	1	7682794	rs17031185	G	T	0.104227174344698	0.934757281227291	-0.00652652474270407	0.0797269529320311
0	1	7682879	rs61014722	C	T	0.171088332732898	0.596118484383288	-0.0343638360206524	0.0648385828129871
0	1	7688059	rs17031211	T	C	0.169099631761291	0.326572445567341	-0.0648103470521875	0.0660628216589922
0	1	7713021	rs9434879	G	A	0.749835316868736	0.675862369585551	-0.023390555204467	0.0559427526584097
0	1	7731730	rs4908473	C	T	0.20605877797042	0.507660626497804	0.0395512369330254	0.0597013575494279
0	1	7747366	rs3124794	A	G	0.647103584293924	0.974712718931661	-0.00160869918588954	0.0507504671775832
0	1	7751053	rs3124801	G	T	0.816564689512524	0.759086879080711	0.0193850677370737	0.0632094087829318
0	1	7770901	rs2995034	T	C	0.645701332928279	0.925047975021177	0.00477932238496689	0.0508022299143502
0	1	7784438	rs6693805	A	G	0.164905526564349	0.327189568590516	0.0629742007432271	0.0642731320078332
0	1	7792411	rs2301488	T	C	0.43194316314816	0.755842895782275	0.0151847278056651	0.0488342230137112
0	1	7796641	rs2071985	G	A	0.516304120334026	0.926546407505527	0.00447949116567386	0.0485893247764241
0	1	7797734	rs1417986	A	T	0.515704665302755	0.881375853667621	0.00725748363671057	0.0486344033623916
0	1	7798956	rs17031531	A	G	0.244166395663957	0.400368309184145	0.0472802131402534	0.0562214718823268
0	1	7801288	rs2032563	A	G	0.184933369316765	0.270679391432827	-0.070284224543621	0.0638077772441877
0	1	7810543	rs2066293	G	A	0.505676741507315	0.488569164080334	0.033739106839004	0.0487146558488244
0	1	7811961	rs9919220	G	A	0.206340586016826	0.412650768238693	0.0485009053099657	0.0592024769330018
0	1	7812398	rs9919223	G	A	0.505822970296858	0.499404313033208	0.0329227725706971	0.048743619923043
0	1	7816543	rs4908481	A	C	0.417580737079125	0.991740145238135	-0.000512027775596846	0.0494599204756748
0	1	7818679	rs6577456	C	G	0.400631713532966	0.942498549460486	0.00357631614070096	0.0495816196043749
0	1	7825311	rs707455	A	G	0.646515926908151	0.911973631525507	0.00565183528109478	0.0511249497338824
0	1	7832212	rs707458	T	C	0.368419470036083	0.439524262197106	0.0389497228147979	0.0503879469755759
0	1	7833302	rs2239846	A	G	0.130717010018845	0.112511905073863	-0.120137847418709	0.0757010713473823
0	1	7834026	rs2071987	A	G	0.362100461791138	0.309806625329769	-0.0517358819614334	0.0509398010867528
0	1	7839405	rs697677	T	G	0.550096846759743	0.494384466598858	0.0335599791127844	0.0491108256662044
0	1	7844680	rs172933	C	T	0.594918929110106	0.474813569972979	0.0356644394690422	0.0499034339678562
0	1	7845087	rs697682	A	G	0.0526995526117018	0.813116418709262	-0.0260794576519811	0.110315659909734
0	1	7845567	rs2301491	T	C	0.04356152894653	0.415511477871608	0.0962712175678605	0.118235463694316
0	1	7845695	rs228729	C	T	0.736933727604801	0.382964334154746	0.0484397515445214	0.055521685054047
0	1	7847225	rs697684	T	C	0.0525962302998257	0.764179780072699	-0.0332732799349514	0.110912205152657
0	1	7847614	rs697685	A	G	0.437116315839037	0.902606049392905	-0.00601563988470728	0.0491594604133679
0	1	7847836	rs228727	C	T	0.564093390813976	0.81349218256462	0.011627658624024	0.0492857564116143
0	1	7847846	rs7556518	A	G	0.0333623811107791	0.125809828131261	0.192296011479107	0.125614997159225
0	1	7848557	rs11121023	A	G	0.260500369543011	0.461243215330739	-0.0410974722581702	0.0557782326788971
0	1	7849656	rs6699986	G	A	0.263206172282835	0.378886345392635	-0.0491194191107944	0.0558206873572741
0	1	7849841	rs75307902	T	C	0.116414889244227	0.519683129138819	0.0481158551012902	0.074733332419676
0	1	7850062	rs707463	T	C	0.438008016727317	0.904919285638435	-0.00586353858811966	0.0490880330491923
0	1	7850081	rs10864315	T	C	0.262064082965388	0.414042578701974	-0.0454326069440856	0.0556226640584106
0	1	7850218	rs697686	T	C	0.439331580289338	0.818516780220828	-0.0112276937321582	0.0489324155535751
0	1	7852117	rs170631	G	C	0.0803852462041733	0.669507271039303	0.0376959728141897	0.0883172972877065
0	1	7852797	rs696305	T	C	0.437136312270845	0.77809597511838	-0.0138793532165175	0.0492522912684688
0	1	7852919	rs875994	C	T	0.0330202898550725	0.189282261937227	0.166328131475983	0.126706373522336
0	1	7854209	rs11807683	T	C	0.0331231795764433	0.197039812887663	0.163269062460112	0.126562100086355
0	1	7855382	rs117562183	A	G	0.0605118279753436	0.285899757410229	-0.11382760823505	0.106664087281937
0	1	7855494	rs12565104	A	G	0.261634887509915	0.483077446613327	-0.0391260553367639	0.055785861817405
0	1	7855814	rs707464	G	A	0.710606819819755	0.870712510703294	0.00874340184734616	0.0537217393352949
0	1	7856140	rs77772130	T	C	0.201741602985605	0.666610500617561	0.0259124451939292	0.0601489608124099
0	1	7856267	rs7545893	A	C	0.0331678565186543	0.196051723525978	0.163897546192115	0.126769102732786
0	1	7856346	rs228682	C	T	0.257737441860472	0.451166349914376	-0.0421051631942701	0.05588152574515
0	1	7857309	rs12078018	A	G	0.0333870389762268	0.16169393495162	0.176640940513051	0.126226458558804
0	1	7857374	rs12723500	C	G	0.033409119106028	0.12863274521817	0.190600090493827	0.125434764174646
0	1	7857974	rs228685	T	C	0.0807249367534529	0.798403111051612	0.0226117491905927	0.0885296842873212
0	1	7858008	rs2071983	A	G	0.186467114816818	0.705694073660607	0.0233173659505353	0.0617440839568337
0	1	7858108	rs61773374	G	A	0.0332488054256572	0.205822389562924	0.160118336241433	0.126562100086355
0	1	7858135	rs1012477	C	G	0.0332901423259797	0.121924815739622	0.194283805832404	0.125608191033507
0	1	7859191	rs17031578	C	A	0.186684609889341	0.729172395317552	0.0213701496475488	0.0617230078799148
0	1	7859317	rs560959	A	G	0.079845724627503	0.676627646129566	0.0369670739851273	0.088635306173653
0	1	7859320	rs560961	G	C	0.291053656914449	0.880471605371272	-0.00804054153379388	0.053471216032158
0	1	7860548	rs116886234	A	G	0.0136647978532194	0.81425065905586	-0.0506962916343325	0.215778499371369
0	1	7861157	chr1:7861157.G.GT	GT	G	0.91981185151441	0.684255375547326	-0.036158024251239	0.0889139333289047
0	1	7861600	rs707466	A	C	0.48846326860595	0.504078145666146	-0.0324993920787523	0.0486454588085329
0	1	7863293	rs228642	T	C	0.292047098166164	0.998308258900239	-0.000112993759689807	0.0532917884334603
0	1	7863735	rs149164395	C	CTTA	0.186891126281113	0.706524654913426	0.023260515744795	0.0617763795659584
0	1	7865467	rs6657232	T	C	0.177093555464894	0.367523180828874	-0.0583057291505623	0.0647034425438581
0	1	7865633	rs11121026	G	A	0.176677791306701	0.363875471770027	-0.0587594395362457	0.0647126681922576
0	1	7865710	rs12092614	T	C	0.0334445256179819	0.132021695422767	0.188926979616011	0.125434764174646
0	1	7867255	rs60450998	A	G	0.185701378173348	0.652464949095182	0.0278900264986868	0.0619309771931034
0	1	7868417	rs12566473	C	T	0.185711815083067	0.775930253854601	0.017728026044945	0.0622852115284903
0	1	7868725	rs228666	C	T	0.301192632243407	0.385570800025855	0.0455848117270893	0.0525365720598402
0	1	7869733	rs79898259	T	C	0.186487477170677	0.736698039910461	0.0207715416567819	0.0617779242883791
0	1	7869747	rs79126741	T	A	0.0763323915542726	0.735398019991328	0.0306358501966809	0.090651006613342
0	1	7869789	rs117742910	C	G	0.0533771903010316	0.521793495003945	0.0673541211038018	0.105144995152661
0	1	7870418	rs228671	T	C	0.0796295896976265	0.680456041069662	0.0370126299779754	0.0898711856366528
0	1	7870715	rs79372391	C	A	0.188199019863662	0.875163932211535	0.00974602768842184	0.0620360404959441
0	1	7871229	rs12137927	C	T	0.176989994906139	0.343316739959581	-0.0614281951127195	0.0648228254266161
0	1	7872076	rs10864316	G	A	0.0331987372970855	0.202051320498212	0.16168891766113	0.126742366932521
0	1	7873075	rs61773379	C	T	0.0337300410057619	0.199276544309507	0.161474636004196	0.12579673853436
0	1	7873855	rs929123	A	T	0.186586963581536	0.716332324375476	0.0224317009304083	0.0617332643863094
0	1	7874043	rs2172563	A	G	0.175690024996745	0.410592130295946	-0.0533679127572886	0.0648572394345116
0	1	7874246	rs78510193	A	G	0.132321492965385	0.127435981179662	-0.114251960210552	0.0749541552341628
0	1	7876166	rs7550657	C	T	0.291944786532924	0.94136137530527	-0.0039299811225315	0.053426316956087
0	1	7876476	rs11121029	A	G	0.176009307685425	0.410140060241976	-0.0535749809290056	0.0650460321689434
0	1	7876523	rs77567305	C	T	0.0817942198033208	0.859714770477701	-0.0159017954243477	0.0899742092591811
0	1	7877008	rs6661252	A	G	0.477087749366613	0.981593681746877	0.00112625274185395	0.0488169307119082
0	1	7877488	rs4908482	G	A	0.477957200482765	0.888667834863908	0.00682720670975228	0.0487692207893395
0	1	7878056	rs10746473	G	A	0.477495257420037	0.889245474665794	0.00678359056751291	0.0487120386007269
0	1	7879130	rs228688	G	T	0.477862019204292	0.921421548618713	0.00481205646351546	0.0487824323852127
0	1	7879168	rs228689	A	G	0.0820152435029131	0.689027214815133	0.0350454360096031	0.0875751534397789
0	1	7879322	rs228690	T	C	0.0806421499802798	0.78422775861184	0.024240574989091	0.0885294301359957
0	1	7879627	rs10462018	T	C	0.033543244530327	0.108357494571326	0.200387931898426	0.124804106503363
0	1	7879685	rs17374230	C	T	0.0332775569270909	0.204192461052603	0.16087874529214	0.126706373522336
0	1	7880683	rs10462020	G	T	0.0333754676413661	0.216116540536996	0.156547275899745	0.126562100086355
0	1	7881234	rs17374292	T	C	0.0333008170679725	0.117625233851506	0.196878287818488	0.125815332390474
0	1	7881780	rs10127838	T	C	0.176485061638887	0.300550787974768	-0.0672698789254098	0.0649791703119273
0	1	7883358	rs697688	T	A	0.522376527153076	0.901143368336884	-0.0060573432591176	0.0487641583991684
0	1	7883834	rs228694	G	A	0.477130967741116	0.95644912892968	0.00266779600145335	0.0488517372764191
0	1	7884525	rs61773390	T	G	0.0331082125603865	0.29492190308321	0.134230621279103	0.12815782281853
0	1	7885354	rs697691	G	A	0.489305648683213	0.51840960377396	-0.0314085321973713	0.0486351594033479
0	1	7886424	rs697693	A	G	0.494071355203711	0.528411495555682	-0.0303479066587932	0.0481382147795213
0	1	7887248	rs2859387	A	G	0.709539731578369	0.991929216299526	0.000542963008933748	0.053676870814001
0	1	7887579	rs228697	G	C	0.0800920360987521	0.794357197113994	0.0232041126964129	0.0890217109268975
0	1	7888009	rs118049345	T	C	0.0409889931757603	0.718079615892522	-0.0447494733241425	0.123950651314608
0	1	7888438	rs17374439	T	C	0.032990774586597	0.224381580583444	0.15472470858813	0.127349695720479
0	1	7888730	rs12061787	C	G	0.033676815220962	0.147329256270722	0.181758713208286	0.125434764174646
0	1	7889941	rs2640908	T	C	0.489771854676969	0.425848508079028	-0.0388151322882553	0.0487433912569974
0	1	7890064	rs12023156	G	A	0.176892106546243	0.347195015428287	-0.0609323193938979	0.0648185855090355
0	1	7890117	rs2640909	C	T	0.113839540739488	0.339225539456498	0.0712597758238102	0.0745631779278419
0	1	7890264	rs1773135	G	A	0.822462589803642	0.33302933331167	0.0627195560693462	0.0647909146117075
0	1	7890801	rs1689904	T	C	0.488820661874638	0.546664898549572	-0.0293260526536136	0.048652530896832
0	1	7890956	rs228665	C	G	0.822749072298844	0.297869942689519	0.0674396158803917	0.0647827410446537
0	1	7891797	rs1773138	T	C	0.488608812327205	0.459590063756965	-0.0359956116455033	0.0486741569281118
0	1	7891862	rs12027673	A	G	0.0223381225720415	0.300672864238925	0.15883730763855	0.153467252818496
0	1	7892109	rs228663	A	T	0.113945635291625	0.348255028376764	0.0699058639377096	0.0745281490542885
0	1	7895015	rs34020118	T	C	0.033369422686394	0.159767559374777	0.177407998892887	0.126192358011856
0	1	7895069	rs56204811	G	A	0.194581923657037	0.819223691923081	0.0139325932112818	0.0609625267435732
0	1	7895278	rs228657	A	G	0.0803838252298573	0.699648462136876	0.0342360556599275	0.0887415629803936
0	1	7895418	rs61773392	T	G	0.0330626133406283	0.291288031786656	0.135355019834583	0.128262095293129
0	1	7897133	rs10462021	G	A	0.0316189374093949	0.0845886973477846	0.225038426204904	0.1304827492005
0	1	7897228	rs228654	A	G	0.0808332074740919	0.811525436089935	0.0211106629293048	0.0885296842873212
0	1	7901038	rs77209938	T	G	0.186284143982405	0.789279215751711	0.0165720545059223	0.0620103223524813
0	1	7901429	rs12563789	G	A	0.184482363050946	0.750893661036553	0.0198400672058646	0.0624960341105257
0	1	7901886	rs61595437	G	A	0.186558035269225	0.696442657812293	0.0240981171651944	0.0617699333422572
0	1	7901888	rs61071946	C	T	0.187880813774093	0.649089513142668	0.0280691773462752	0.0616867823369884
0	1	7902231	rs12029963	G	A	0.172803216196898	0.329022631793204	-0.065039103641619	0.0666326624635396
0	1	7905274	rs4908699	A	G	0.0327279546916301	0.178469095257904	0.173772365831568	0.129152342219952
0	1	7906008	rs707472	T	G	0.487099411552378	0.590533429959117	-0.0261879232329517	0.0486707214383466
0	1	7906888	rs74373240	T	C	0.018866829471862	0.791411497316079	-0.0490241590481112	0.185361847700559
0	1	7906914	rs10864317	C	T	0.176167606731431	0.377096713677047	-0.0572147536867615	0.0647769196067627
0	1	7907007	rs697694	A	G	0.520342271243647	0.981426059616824	-0.00113541340474933	0.0487697805003439
0	1	7908888	rs228652	A	G	0.298925629939942	0.51255498549309	0.034665167155194	0.0529348683551455
0	1	7910391	rs170629	A	G	0.356341911354926	0.560201908968791	-0.0293746614631845	0.0504249995991363
0	1	7911099	rs228651	T	C	0.24574432356638	0.801084748914733	-0.0142581546812008	0.0565926711748137
0	1	7911302	rs3753500	T	C	0.493393781552803	0.37459318227399	-0.0432463024768686	0.0487061370885752
0	1	7911437	rs3753499	C	T	0.133776656678963	0.287323594814784	0.0735384443392417	0.069114347296121
0	1	7911782	rs3753498	C	A	0.0407617146394305	0.884916711310615	-0.017992052787035	0.124306619964837
0	1	7912870	rs13306062	A	G	0.0230986437595527	0.268220980418982	-0.193967988416034	0.175192797205746
0	1	7913029	rs34305100	G	A	0.0560023190332507	0.190174732357419	0.132767264380542	0.101344230629279
0	1	7913430	rs228648	A	G	0.363286998311779	0.828269836285036	0.0109593147303547	0.0505221248638842
0	1	7913445	rs13306061	T	C	0.0545902834644978	0.198246993427308	0.131878589201812	0.102504650787375
0	1	7918110	rs2000237	T	G	0.0483959870099745	0.911807197447004	-0.0126691907440492	0.114384863429638
0	1	7918435	rs61773396	A	G	0.240526066493977	0.748279434959947	-0.018289038542769	0.0569913735020571
0	1	7923501	rs2797682	A	G	0.763106864399968	0.925484432823295	-0.00538180079855429	0.0575423877669963
0	1	7923576	rs17031661	C	T	0.13959779671827	0.973224860856751	0.00238060406821642	0.0709273870731538
0	1	7926542	rs504560	G	A	0.710688712028605	0.388316300131929	-0.0459545950564096	0.0532698948645115
0	1	7927456	rs500508	G	T	0.71134671964699	0.32447755242568	-0.05255966153164	0.0533439059943597
0	1	7928181	rs2066980	A	G	0.489089280226806	0.58275043451887	-0.0268863934247936	0.0489402648699573
0	1	7928365	rs743999	A	G	0.238904251022517	0.450977379020363	0.0427789036388509	0.0567520095884942
0	1	7929819	rs228725	C	T	0.700793361102761	0.526078234940298	0.0338335851739836	0.053364942614916
0	1	7929863	rs74055806	A	G	0.138328975607276	0.956903163216053	0.003856370326251	0.0713611859225262
0	1	7952203	rs1040395	G	A	0.591893741256615	0.782150660500478	-0.0136671432156355	0.0494259705009436
0	1	7953944	rs9803665	C	T	0.20949070895863	0.249882054379859	0.0677732202285833	0.0589006651126419
0	1	7955089	rs227147	A	G	0.200028738825882	0.231214299633528	0.0722181516356535	0.0603206953000133
0	1	7961206	rs227163	T	C	0.563985391038831	0.282647239063491	-0.0524321509345714	0.0488017167720584
0	1	7961801	rs10489448	T	C	0.408744490857393	0.273784509436368	-0.0546619817827329	0.0499474990497552
0	1	7971301	rs680522	A	G	0.886389067238	0.767240142033676	-0.0226159462614828	0.0764086244977404
0	1	7982034	rs161827	C	T	0.428981309862714	0.322429853179225	0.0485471450516012	0.0490634432436678
0	1	7989566	rs2453021	T	C	0.396171354462016	0.28297829784247	-0.0537605110115778	0.0500725263773463
0	1	7996894	rs2300428	G	A	0.482090099621076	0.406770372932792	-0.0403524354500383	0.0486413928813507
0	1	8002431	rs76413824	T	C	0.341056270258849	0.119984194517239	-0.0807024350110301	0.0519040146729859
0	1	8030300	rs178932	A	G	0.635147130225783	0.0145656819769165	0.125159850919922	0.0512320019309554
0	1	8044361	rs225119	C	T	0.565207087359503	0.0672034397647109	0.0899802150268728	0.0491611603147465
0	1	8046672	rs12727642	A	C	0.0611050937818966	0.222127955438593	-0.131409287865343	0.107634077313537
0	1	8100639	rs9434586	A	G	0.503908651261964	0.0174309826912278	0.115308320573637	0.0485000523304708
0	1	8106201	rs12757968	G	A	0.0610211388100114	0.211811861055498	-0.134369621817552	0.107616333311255
0	1	8121822	rs225106	C	T	0.565126203363348	0.0635069501049096	0.0913201824604028	0.0492126133660702
0	1	8123684	rs225110	G	A	0.565697983960878	0.0744940486074153	0.0874706488587578	0.0490425354764236
0	1	8136468	rs4500345	A	G	0.014025563717041	0.217366377454002	-0.287557077408294	0.233111277091576
0	1	8137400	rs60074929	A	G	0.154956930120069	8.32987360753204e-06	0.275086971610477	0.0617267819682907
0	1	8163122	rs4908727	C	T	0.399417353341744	0.714166289736387	-0.0182063290455219	0.0497078859000374
0	1	8165745	rs79778556	T	C	0.116142351879002	0.907196783764928	-0.00889292184045855	0.0762849280755076
0	1	8168634	rs11121090	T	C	0.399264447425595	0.72279496189889	-0.0176114273736276	0.0496479914333296
0	1	8180383	rs72634282	A	G	0.109613367490068	0.802353683305774	0.0193358988545693	0.0772502265531598
0	1	8185985	rs9434608	C	T	0.761338860326775	0.544178528807917	-0.0342141947089888	0.0564119262168662
0	1	8186775	rs56296862	T	C	0.166849299609052	0.245276934438991	-0.0770208765889899	0.0662888500266746
0	1	8187211	rs4908736	G	A	0.666724584650918	0.786124646669415	0.0140376270567107	0.0517332409013649
0	1	8191792	rs12136685	T	G	0.494928569778409	0.0921814361910462	-0.0820420571663683	0.0487185264513786
0	1	8191820	rs12133365	C	A	0.494497093898861	0.0904986972544852	-0.0825528222564232	0.0487678062457817
0	1	8192898	rs7545284	A	G	0.37052304186671	0.440348043112971	-0.0390784511655195	0.0506456277913106
0	1	8193432	rs6677033	A	G	0.426042014544129	0.2832910069631	-0.0528112085878602	0.0492203080970848
0	1	8195226	rs7529511	C	T	0.602621266419339	0.146402993911656	-0.0715495497626464	0.0492645135229857
0	1	8200328	rs9434617	C	T	0.147817778116659	0.946166273656106	0.00461621501843359	0.0683662475169436
0	1	8200578	rs9434618	G	A	0.83905769096586	0.223649997798676	0.0821484738672741	0.067507474400989
0	1	8206343	rs61391705	G	A	0.0858405475708301	0.57942492603395	-0.0491043841684549	0.0886001015794613
0	1	8207789	rs6683857	T	C	0.820115588194537	0.608796833678455	-0.0319661059988954	0.0624592173256258
0	1	8207838	rs77321792	T	C	0.121028344085571	0.163212892391665	0.100818802552329	0.0723053974577325
0	1	8213010	rs1455701	C	T	0.833362756765947	0.521096542625475	-0.0411398482681431	0.064115111774342
0	1	8213427	rs4908739	C	T	0.833318308076926	0.427487721881304	-0.0507965946762562	0.0640160319686722
0	1	8214803	rs2100516	T	G	0.764779114853393	0.846120628793674	-0.0110423541718897	0.0568986551134357
0	1	8218115	rs17509146	G	C	0.469612010510676	0.884900045510131	0.00701954838933725	0.0484908039277699
0	1	8218206	rs7524007	C	T	0.859070500066044	0.626835467314749	-0.0333318940081317	0.0685579398082823
0	1	8222156	rs17032281	A	G	0.374536250762738	0.642413277033379	-0.0232729098806059	0.0501217794867542
0	1	8260756	rs11588420	A	G	0.19312642801328	0.412630219639881	-0.0505647836147363	0.0617190295548342
0	1	8261393	rs12138839	G	T	0.213759256030224	0.431485152594866	-0.0467551453918269	0.0594355559547821
0	1	8264457	rs12745477	G	A	0.190745662683219	0.207845883041158	-0.0789639025992432	0.0626941039974656
0	1	8272526	rs425371	A	G	0.483151818458905	0.196540289702846	-0.0632440470206117	0.0489705388374897
0	1	8273392	rs12041676	A	G	0.42376527029744	0.551223335564234	-0.0295512336915718	0.049588598499433
0	1	8273851	rs448202	T	C	0.125802692937293	0.0388563215445308	-0.159312130841945	0.0771223932813456
0	1	8273940	rs395847	C	T	0.916469699374996	0.205365862415977	-0.107040749031879	0.0845228938307678
0	1	8274807	rs411654	G	A	0.1036760548149	0.277838698805246	-0.0890157678336874	0.0820280205516346
0	1	8276909	rs478128	G	A	0.112803694806582	0.178445607244184	-0.107036911145872	0.0795484364906906
0	1	8278899	rs428180	C	A	0.451239399869537	0.01139782573599	-0.125500452744851	0.0495998384578963
0	1	8281564	rs506403	T	C	0.634270906839988	0.204647489835053	-0.0639667465351272	0.0504301997890617
0	1	8287391	rs11121137	A	G	0.453300392841776	0.017951755951651	-0.116880818046921	0.0493874080650576
0	1	8292195	rs299501	A	G	0.856319550768489	0.0600625179949051	-0.125586834394221	0.0667896276724058
0	1	8295130	rs7528376	C	T	0.695990763727519	0.0257699587525683	-0.116018341221196	0.0520340727583439
0	1	8301494	rs17032328	A	G	0.0982805268721558	0.0562861428902022	0.147515733188425	0.077281371965981
0	1	8302619	rs7513908	A	G	0.0531423406726585	0.719933273893787	0.0383074070524753	0.10684039508085
0	1	8306031	rs12403649	C	T	0.128640686615634	0.564285234683687	0.0407453929876519	0.0706786228580031
0	1	8310158	rs72861200	G	C	0.153237506788383	0.613761356212254	-0.0340297600594205	0.0674241580012397
0	1	8319635	rs401691	T	C	0.578635829541807	0.524918884275407	-0.0314290995617781	0.0494338107978846
0	1	8336374	rs72862657	T	C	0.218512743504134	0.686112397732444	-0.0241145113013226	0.0596692343333114
0	1	8357221	rs11121152	T	C	0.796444305289809	0.0425618406695626	-0.118846071281398	0.0586030501815466
0	1	8357338	rs6577481	C	T	0.181760069280672	0.117317046155016	0.095904286860276	0.0612362885700084
0	1	8362754	rs4908748	C	T	0.678438977907848	0.0901627575860525	-0.086404313102275	0.0509898402385009
0	1	8370088	rs11121157	A	G	0.17159635901797	0.91427250334591	-0.00699075333792546	0.0649390191252083
0	1	8370729	rs72864229	G	A	0.199164661379485	0.664600866863536	-0.026304575884675	0.0606697599740956
0	1	8372536	rs1107284	T	C	0.776801065006646	0.773789319020162	0.0167843729452903	0.0583962976140088
0	1	8374297	rs78641116	C	G	0.134558176356674	0.422030599045324	-0.0579282566507896	0.0721484803599411
0	1	8388571	rs1473309	A	G	0.058141457659236	0.349433400206602	-0.101757775560093	0.108751721089598
0	1	8399193	rs12039434	G	A	0.648440852044328	0.389683899159912	0.0442193242396198	0.0514064164293532
0	1	8433747	rs754346	C	T	0.839952288431048	0.548153954962108	0.040373267952511	0.0672295420558442
0	1	8490320	rs302719	G	T	0.118612275697092	0.831116428985168	0.0159503178085887	0.0747893435213181
0	1	8495590	rs172531	G	A	0.119079531632793	0.770819272882349	0.0217147078289001	0.0745432645845756
0	1	8520108	rs80296853	A	G	0.116870241928494	0.445457117009496	0.0570035094530738	0.074708680075627
0	1	8526142	rs4908760	A	G	0.839955053401135	0.136785748575276	0.102454469960414	0.0688599260773245
0	1	8564301	rs6669503	G	C	0.839737859007833	0.169547310829357	0.0944156159085105	0.0687328939240373
0	1	8596335	rs55860300	A	G	0.103544250246974	0.264219317111512	-0.0922311790047221	0.0826093429706171
0	1	8596742	rs17032657	G	T	0.323209568824423	0.143872272502935	-0.0768693458524442	0.05259541190372
0	1	8598127	rs10492965	A	G	0.104369201400004	0.230838171487168	-0.0991999622652541	0.0827906450052792
0	1	8613418	rs2016084	A	C	0.840146259252817	0.14655642712261	0.100056831424435	0.0689190205148331
0	1	8638666	rs12029303	C	T	0.730074996318246	0.133942114382876	0.08519582959371	0.0568451184206862
0	1	8645816	rs1934138	A	G	0.84032839759557	0.152110223365008	0.0986573893207902	0.0688891768160827
0	1	8654642	rs76545421	G	A	0.0681231486252777	0.5773167696063	0.0533910979438692	0.095801718485885
0	1	8656227	rs12134896	A	G	0.10515752330362	0.298746976581223	-0.085203512877102	0.0819955042255047
0	1	8658527	rs6681362	G	T	0.839541004771345	0.155648655776972	0.0978138448905194	0.0688898167534641
0	1	8701231	rs1463052	G	A	0.838523566719864	0.249158186780348	0.078548685361219	0.0681611639069411
0	1	8725420	rs56305243	C	T	0.107369003189525	0.334546440511481	-0.0780135784571868	0.0808433589034983
0	1	8751897	rs56163601	A	G	0.101417260167587	0.556238542972899	-0.0483215554800515	0.0821183890012687
0	1	8759554	rs12025126	C	T	0.73165306491365	0.179844539626225	0.0748247578130365	0.0557880028605956
0	1	8788636	rs7518204	C	T	0.951114414676448	0.117147711828417	0.190793213592192	0.121767972912827
0	1	8794410	rs4908775	A	G	0.0972867920041835	0.61098127076689	-0.0424937303732183	0.0835383614172376
0	1	8804997	rs3938719	G	A	0.128078334710894	0.769924452429817	-0.0215244425182059	0.0735944505517625
0	1	8879610	rs4908516	C	G	0.103975433077166	0.488003065907378	-0.0564163040233749	0.0813514677520046
0	1	8898807	rs11582339	T	G	0.132623040214203	0.833619962449936	-0.015200753757285	0.0723634770733122
0	1	8918795	rs11121247	C	T	0.936160459084041	0.0246716156740261	0.245343618817853	0.109211201235365
0	1	8926868	rs2781064	T	C	0.162651214794181	0.931706756949852	-0.00565013374429225	0.0659310102231733
0	1	8930369	rs2781060	C	T	0.936025031025594	0.0237718044488932	0.246551915739754	0.109055288884658
0	1	8931149	rs2274971	T	C	0.77565321720527	0.146081046379999	0.0869534492497839	0.0598229110052214
0	1	8949480	rs7539600	G	A	0.895479179237459	0.0958964012660768	0.139092239009636	0.083534769252897
0	1	8969219	rs7534552	A	G	0.255133855068593	0.958873518362582	-0.00286563052359467	0.0555707495719845
0	1	8978514	rs6665631	G	A	0.156397910106372	0.843171864508589	-0.0132981654013562	0.0672174695348246
0	1	8981748	rs4908795	G	C	0.153129926725055	0.656852659407942	-0.0302618588146642	0.0681170358182249
0	1	8982305	rs12137125	C	G	0.248803452893964	0.85621785281625	0.0101358270068312	0.0559400899919399
0	1	8982906	rs4908796	A	G	0.249855628023978	0.866496868422759	-0.00944719712616068	0.056196574414867
0	1	8983655	rs11806366	C	G	0.181794074008185	0.985294929409848	0.0011597527124387	0.0629236282481172
0	1	8985036	rs10864370	T	C	0.279906879929886	0.208190488242875	0.0676415819843341	0.0537453584361368
0	1	8987259	rs2765512	T	C	0.638085919740199	0.775256473072808	0.0144010323881285	0.0504403762778197
0	1	8991116	rs2781079	A	G	0.186749583867367	0.122674555567613	-0.0989058958600252	0.0640729884845897
0	1	8994112	rs4418632	C	T	0.727600494324277	0.17258678249019	0.0753793914610765	0.0552659572969691
0	1	8998059	rs914997	T	C	0.834209543712992	0.524431502753172	-0.0416109100682606	0.0653715569064565
0	1	8999843	rs2781087	T	G	0.445724034129248	0.0462675359730081	-0.0979887466663669	0.0491678276544887
0	1	9000628	rs1475734	T	G	0.193936231884058	0.621460683122662	-0.0305776868465384	0.0619255741991053
0	1	9000882	rs6692694	T	C	0.354252302808102	0.614807768509886	0.0257165807090926	0.0511037860510598
0	1	9001562	rs17032875	C	T	0.666849661141615	0.185511561427273	0.0683121431802992	0.0515962736352386
0	1	9007556	rs942969	C	G	0.859010642136061	0.898142376726082	-0.00895812750904695	0.0699808140667533
0	1	9008370	rs6577541	G	C	0.858889083323755	0.890799759387001	-0.00961149198141728	0.0700075112430405
0	1	9008739	rs12070475	G	C	0.858969680645552	0.855523560251006	-0.0127313557257338	0.069923538732662
0	1	9009214	rs2274326	T	C	0.237409801719964	0.468323167363583	-0.0417342867238158	0.0575478589958066
0	1	9009406	rs2274327	T	C	0.241908961753159	0.647220370311092	-0.0261148828696899	0.0570658574787796
0	1	9009444	rs2274328	C	A	0.452287269170689	0.854216839089252	-0.00900697883618432	0.0490200395250136
0	1	9009470	rs2274330	C	G	0.209643219122188	0.722684837321852	0.0212226163061352	0.059803434882716
0	1	9009547	rs2274331	A	C	0.209000412567301	0.720133663720425	0.0214610268039453	0.0599001261531026
0	1	9009706	rs12738365	T	C	0.200457269166876	0.934698535361238	0.00498183086364396	0.0608023562436228
0	1	9010405	rs17032907	T	C	0.388789422430503	0.582540889759361	0.0273456073687344	0.0497484960971469
0	1	9010569	rs11121273	C	T	0.398572350158952	0.458611398555971	0.0366952138265732	0.0495121647161102
0	1	9010592	rs17032909	C	T	0.0720479438216883	0.865371424952151	0.0158112468496046	0.0932593433118189
0	1	9010984	rs11576766	C	A	0.380455456152278	0.318883061087322	-0.0501623667054953	0.0503256335069911
0	1	9011586	rs3765968	G	T	0.772313071264707	0.657607555116174	-0.0256315181171079	0.0578304078502319
0	1	9011627	rs3765967	A	G	0.21900803602293	0.851950366438163	-0.0110166996907541	0.0590294771061116
0	1	9011722	rs3765966	T	G	0.845071237167218	0.66592933374824	-0.0289600040407143	0.0670771908896702
0	1	9013585	rs72641561	T	C	0.215341806160505	0.709638954317383	0.0219676380289867	0.0589987036448215
0	1	9015550	rs17032912	C	G	0.264180196450071	0.0176624295085111	-0.133838072710151	0.0564094032498384
0	1	9015575	rs61784252	G	A	0.165925953717452	0.444785120813691	-0.0506217851786518	0.0662469312982744
0	1	9015675	rs12741044	C	G	0.535368405467632	0.412297491323532	-0.0401012611027188	0.0489124920614652
0	1	9015954	rs12059715	C	T	0.171239554317549	0.748945868048828	0.0205906884494955	0.0643399435932842
0	1	9016007	rs6661729	A	C	0.0110357559100991	0.322831455228962	0.216255796915046	0.218737141172713
0	1	9016302	rs17389460	G	T	0.192742578572897	0.277965445645716	0.0663239559433084	0.0611336405302817
0	1	9016390	rs17032921	T	C	0.189913192786253	0.278960215835752	0.0665971096006393	0.0615125962919091
0	1	9017091	rs2274332	T	C	0.143746660768715	0.641855906952225	0.0320301754486004	0.0688664730797114
0	1	9017204	rs2274333	G	A	0.510378949664749	0.890163253856858	-0.00671392797914875	0.048617254865335
0	1	9018034	rs7545200	A	G	0.269660899130137	0.440340166167837	0.0417611930253749	0.0541215255938078
0	1	9019221	rs41278984	C	T	0.0122617196556361	0.348667355512479	0.196147216001533	0.209295735611512
0	1	9019338	rs11805912	T	C	0.144135564998103	0.567016011244386	0.0392295366613124	0.06852899188612
0	1	9021301	rs12735688	T	C	0.517047182913547	0.861904323703852	-0.00842802513118563	0.0484506950427098
0	1	9021998	rs3765965	C	T	0.137020782504868	0.659617437871876	0.0308890617465212	0.0701320561335925
0	1	9023572	rs6577545	G	C	0.150464605909063	0.578052544563111	0.0374450155896297	0.0673191096683908
0	1	9026751	rs12126080	A	G	0.123283434528403	0.922961100067218	0.00711945055382098	0.0736207074402376
0	1	9027391	rs4466678	T	C	0.123953747467165	0.989169559097436	0.000999354101178612	0.0736207074402376
0	1	9027899	rs2274334	T	G	0.0124917629881506	0.277997510129267	0.223319097791981	0.205856544716005
0	1	9029539	rs78726732	A	G	0.0226295835200781	0.100072371651882	0.24851339278473	0.151117639922129
0	1	9030372	rs10864376	T	C	0.622381646111687	0.639680842180839	0.0234513314065352	0.050094153114064
0	1	9030964	rs3737665	T	C	0.475892750637048	0.986848157536063	-0.000797896608463153	0.0484039066306092
0	1	9031903	rs12138897	G	C	0.781947368773038	0.364387955445712	0.0537789230599855	0.0592908605096672
0	1	9033404	rs4908800	G	A	0.628591669752263	0.925380913276121	0.00469661420228382	0.0501464814734743
0	1	9033552	rs61785762	T	G	0.179924966393872	0.529541469297231	0.039539991977386	0.0628910560597441
0	1	9034301	rs72641578	C	T	0.175862047117547	0.292958302845105	0.0658034212750957	0.0625713576296967
0	1	9034421	rs3765964	A	G	0.660950374558094	0.736756783662516	-0.0171641512684773	0.0510607927140597
0	1	9034483	rs74050967	T	C	0.0244437349248562	0.0693193062482453	0.261608185706316	0.144030960130039
0	1	9034598	rs3765963	G	A	0.781273585975458	0.869384606413138	-0.00959099344986486	0.0583251084493471
0	1	9035013	rs3737663	C	T	0.0383185827380619	0.0260442966288547	0.262057506372242	0.117749514896045
0	1	9035059	rs12071042	C	A	0.0257715470731722	0.0930248395095562	0.2404902539022	0.143178529552777
0	1	9036614	rs12127547	G	A	0.133425200949852	0.584268358890163	0.0383565191984349	0.0701010175068327
0	1	9037273	rs6697763	T	C	0.75924100924225	0.934261858498591	0.00467415381103327	0.0566674148810835
0	1	9039022	rs6577546	A	G	0.803655870275683	0.88660990621553	0.00867570318584179	0.0608414907645619
0	1	9049032	rs875148	T	G	0.64147550261342	0.397129173739356	0.0435081001826776	0.0513818846968613
0	1	9058028	rs10779707	G	A	0.853711151048308	0.874215629393725	0.010966169214983	0.0692719462736869
0	1	9060789	rs17033008	A	G	0.227403098953981	0.459561808371039	-0.0435295972042437	0.0588580937304792
0	1	9061382	rs12047015	C	T	0.151106213246673	0.489233714026604	-0.0477391810614268	0.0690343306534628
0	1	9062952	rs17389948	T	C	0.147018201700374	0.796343471736739	-0.0178783117151311	0.0692737119718133
0	1	9063265	rs12402611	T	C	0.0979745764677683	0.550603671056207	0.048078199985293	0.0805524573733757
0	1	9063602	rs4908804	C	G	0.626463098472351	0.169026641842102	0.0705418696289296	0.0512905650737546
0	1	9066132	rs17033013	T	C	0.257908403541438	0.560461104470897	-0.0325260986646006	0.0558717198158863
0	1	9066695	rs10864377	T	C	0.542692630845679	0.287350677031967	0.0524361191157734	0.0492843139536432
0	1	9066967	rs12164533	A	C	0.307139554438018	0.21384010695054	-0.0666138977885547	0.0535879851577338
0	1	9068020	rs2039631	T	C	0.124702988105599	0.141886849276479	0.104565039204421	0.0711907598657681
0	1	9068213	rs17027186	C	T	0.170747402379182	0.085154335686293	-0.115171257500018	0.0669004464567823
0	1	9068386	rs7530465	A	G	0.162111277753726	0.554608401205247	-0.0392845137313579	0.0664860296565655
0	1	9069001	rs769901	A	G	0.532721421352447	0.410797714777386	0.0399379745376548	0.0485573608547083
0	1	9069412	rs66463959	A	G	0.154880592925582	0.204414306387658	0.0826700036576358	0.0651419356109106
0	1	9074465	rs12063980	T	C	0.222736013242267	0.783246280947317	-0.0159903493959336	0.0581274777974952
0	1	9074932	rs1556757	A	G	0.507579371117943	0.141095962659842	0.0716106352344435	0.0486577186167122
0	1	9079365	rs10864379	A	G	0.1835785709315	0.734165979472842	-0.0213412490206269	0.0628443266521316
0	1	9080411	rs9803660	C	T	0.465246159038129	0.590040975024848	-0.0264209596320365	0.0490387983235734
0	1	9103420	rs34605482	T	C	0.219682920820024	0.560713729891152	0.0338683422881021	0.0582148632457805
0	1	9107849	rs3737661	T	G	0.249129529668969	0.398354549357033	0.047275027869157	0.0559756883424522
0	1	9108622	rs7368193	T	C	0.582311047032863	0.709446316666237	-0.0183752171318775	0.0493162282895841
0	1	9111626	rs3004245	C	A	0.677072036796558	0.353287187208237	-0.0480863338388587	0.0518042134988288
0	1	9115700	rs4908809	C	T	0.475387130469542	0.497815339351613	-0.0333041181222162	0.0491261058403142
0	1	9116899	rs2505972	C	A	0.364023625495456	0.11021814127464	-0.0815873626935437	0.0510810649590648
0	1	9129620	rs5438	T	C	0.0981218751760992	0.559575481129445	-0.0483304397707488	0.0828324667392419
0	1	9129867	rs3820034	A	G	0.241287347701049	0.349320233883268	0.0524048321442566	0.0559935345286564
0	1	9130650	rs12736085	G	A	0.384215508730814	0.728352861496556	0.0173629922866746	0.0499917108800689
0	1	9138890	rs1327257	G	A	0.334050257878972	0.970953682812808	0.00187885792718525	0.0515996751801556
0	1	9140078	rs12726360	C	T	0.505340744628554	0.55744439823853	0.0287130670613282	0.0489448143547228
0	1	9140327	rs12127491	T	C	0.206361318216449	0.743618675698034	0.0195109540739025	0.0596546567975241
0	1	9143220	rs75856734	A	G	0.227612334938035	0.303155918144587	0.0590012782747913	0.0573000835529565
0	1	9148184	rs12755780	T	C	0.423180038257781	0.275385997570253	0.0538964682311211	0.0494126203514851
0	1	9149450	rs12711519	G	A	0.529924467616638	0.976910129710153	0.001415	0.0488893628512379
0	1	9151948	rs76799504	C	A	0.16466296520646	0.804919419081996	0.0160874190955702	0.0651350660027074
0	1	9153629	rs12061999	C	T	0.317277333864507	0.839954194958082	-0.0105173293256598	0.0520783438677619
0	1	9155701	rs12239636	T	C	0.14933032994508	0.916723722002203	-0.00712832361865039	0.0681734659657006
0	1	9155711	rs12239637	T	C	0.175285689034596	0.974969251638122	0.00200090752917404	0.0637708184434251
0	1	9159671	rs17033261	T	C	0.339057992377182	0.486157733880646	0.0359834973314387	0.0516682866950324
0	1	9160365	rs7555576	G	A	0.492029756658632	0.208176699006494	0.0616404364490721	0.0489755978344681
0	1	9161550	rs1061907	A	G	0.457926373258061	0.411706098122324	-0.0406409344426402	0.0495080809060501
0	1	9180726	rs78794533	A	G	0.165982833831603	0.386607281373759	0.0555874693218961	0.0642045961116047
0	1	9185660	rs4908812	A	G	0.246975380859127	0.119403028051942	-0.0904284771135229	0.0580680635320586
0	1	9213177	rs2666433	G	A	0.758321798074221	0.153099989742666	-0.078938884356739	0.0552535256529898
0	1	9219383	rs6577556	C	T	0.240849002954464	0.604033515778623	-0.0296037650458288	0.0570830277328927
0	1	9234363	rs809972	T	G	0.154424117714955	0.574192218311027	-0.0378405375941869	0.0673453188981091
0	1	9238095	rs6577559	T	C	0.140557246160094	0.621078722445625	-0.0347380343717555	0.0702740877610426
0	1	9250059	rs6673205	T	C	0.22270047723918	0.23482721639261	0.0676308789194659	0.0569275959687013
0	1	9250991	rs10864392	T	C	0.26254537274789	0.458201543308354	0.0407159431465607	0.0548871813974702
0	1	9275194	rs1009941	A	G	0.479900764568898	0.198454337674679	0.0625093494792721	0.0486088024723098
0	1	9278142	rs1009940	A	G	0.534503477246719	0.0507273865316124	0.0953808429897634	0.0488186506368212
0	1	9280094	rs10779715	T	C	0.534680120486664	0.0464407200287685	0.0972791434464573	0.0488504715944483
0	1	9286018	rs12072683	T	C	0.354572563403225	0.381700613863219	-0.0447394775744366	0.051144441698475
0	1	9297871	rs4908830	G	A	0.382449981193015	0.299753954650484	-0.0527088078690865	0.0508300691144418
0	1	9307138	rs11121350	C	T	0.401362753230877	0.185308058664638	-0.0669807652181537	0.0505672698378119
0	1	9315847	rs2268170	T	C	0.0980290403588805	0.491024585981958	-0.0569603842078607	0.0827094933028407
0	1	9317936	rs3753164	G	A	0.484001641570462	0.105433819369444	-0.079029613958229	0.0488119604155521
0	1	9321241	rs2268169	A	G	0.472299972928027	0.0831949660156041	-0.0843804419274095	0.0487060815013879
0	1	9323910	rs6688832	A	G	0.460259838132402	0.833075221412286	0.0103474301151225	0.049095996310805
0	1	9324213	rs17368528	T	C	0.0581696636967987	0.960278075380286	0.00516001320424375	0.103605086237251
0	1	9334714	rs12093524	A	G	0.12304143463522	0.594089444331315	-0.0398781592677427	0.0748296397706728
0	1	9341038	rs916380	T	C	0.694434780297498	0.650261959501113	-0.0238862427920741	0.052682691419092
0	1	9357724	rs11121365	G	C	0.123052023160822	0.78511320261261	-0.02032510059743	0.0745432645845756
0	1	9358243	rs621846	T	C	0.161392061025825	0.842612981035529	0.0130821198389131	0.0658875308727424
0	1	9364634	rs1294028	G	A	0.823737782640002	0.308967847426886	-0.0632848304785055	0.0622031067014901
0	1	9366852	rs581587	C	T	0.760910453147701	0.289185908464207	-0.0595120918985493	0.0561482924514458
0	1	9367908	rs9442562	G	A	0.289567171142109	0.292867054165211	-0.0569729632366584	0.054164384028296
0	1	9371099	rs629524	T	G	0.31303647171627	0.0480438529761766	-0.107094823719972	0.0541709099357598
0	1	9387444	rs1569422	T	C	0.7946902437698	0.497377740271217	-0.0401781333616506	0.059205515272258
0	1	9389218	rs732591	C	T	0.285501463094418	0.376702334830839	-0.0483305959733723	0.0546733212780256
0	1	9390616	rs34817952	T	TG	0.81746478107326	0.128715518682024	-0.0931773646662898	0.0613337170756661
0	1	9393082	rs1294022	G	C	0.171746032270087	0.0359526000250741	0.130604451510104	0.0622678183333898
0	1	9416151	rs9435243	A	G	0.251009256582751	0.264221672190038	0.061595619675043	0.0551700500261563
0	1	9422875	rs552230	A	C	0.288600308358229	0.156640734888001	0.0748482616236181	0.0528417587936241
0	1	9427869	rs2275457	A	G	0.723014773198042	0.675559085618633	0.0227954068964501	0.0544653055030041
0	1	9431223	rs10492967	A	G	0.321380321194252	0.915075921734911	-0.00558744969289378	0.052396268148508
0	1	9448852	rs9943073	C	A	0.352236220669034	0.260033791325033	-0.0581538819235362	0.0516321586618876
0	1	9466803	rs12044809	G	A	0.442410757093235	0.271833035698278	0.0536163736696775	0.0487931217809924
0	1	9474990	rs72645555	A	G	0.38170846568205	0.432132060618874	0.0389214723124899	0.0495468752800485
0	1	9489972	rs10864418	G	A	0.419290663540688	0.52641136209683	0.0310498501043724	0.0490136764494237
0	1	9497668	rs9660668	C	T	0.196584708202808	0.248025810606626	-0.0719619712833147	0.0622962256957935
0	1	9498113	rs9660890	C	T	0.195191459824849	0.159925772695525	-0.0887695356020232	0.0631667212836922
0	1	9499246	rs9787285	A	G	0.207707478704308	0.748733210907598	-0.0191405276470969	0.0597562274388428
0	1	9503008	rs4926481	C	T	0.680348678052913	0.184065741642137	-0.0686223033236197	0.0516601867408636
0	1	9514846	rs4926491	C	T	0.281972522135476	0.625668257250608	-0.0264263774605688	0.0541709700257939
0	1	9525235	rs7544834	A	G	0.70990685615809	0.636008276347029	0.0256150809543744	0.0541216405132199
0	1	9525697	rs10746490	A	G	0.903401647197225	0.61757741188103	-0.0409457053928295	0.0820084012933713
0	1	9525764	rs12042017	T	G	0.645712322378012	0.625087856723197	0.0249556516361596	0.0510703623067955
0	1	9526979	rs10864425	G	A	0.706820639808229	0.729053121225951	0.0186644623425792	0.053883518643293
0	1	9533238	rs6679380	T	C	0.909535280312419	0.626533788092225	-0.0410004638716663	0.084257107830434
0	1	9535303	rs7418365	G	A	0.576201574903998	0.813864460535049	-0.0115275465650381	0.0489609710623852
0	1	9535619	rs6541069	G	A	0.900650091126979	0.698982063807729	-0.031182619428242	0.080638809392615
0	1	9538654	rs12561781	C	G	0.711120870686552	0.867820158166977	0.00895421576891982	0.0538023468616233
0	1	9555888	rs7417127	C	G	0.206997285604364	0.97725788381601	-0.00171919082690053	0.0603079345721493
0	1	9563315	rs7533271	G	C	0.811059034211922	0.39165813469027	-0.0529786141522657	0.061846527970007
0	1	9567789	rs12755956	A	G	0.526968325665768	0.0270457656956505	-0.107194154828017	0.0484853484363532
0	1	9576675	rs7525571	G	A	0.166467014201541	0.0572401894243572	0.121550946919667	0.0639246508142528
0	1	9576789	rs75100051	G	A	0.137563048016701	0.185153418005812	0.0918159750436528	0.0692922793372421
0	1	9600774	rs12140494	C	T	0.860548327307254	0.87887008827152	-0.0106654686026118	0.0699825927954255
0	1	9617682	rs72646718	A	G	0.262830589668396	0.112890021712632	0.0857867531968452	0.0541126644949376
0	1	9619380	rs58670998	T	C	0.502247975621078	0.0202447422241589	-0.11251284975156	0.0484597212232193
0	1	9627521	rs6698575	G	A	0.287224539983709	0.105385228588431	0.0856213005885456	0.0528758813942047
0	1	9632102	rs56053581	T	C	0.262725152306353	0.101400593837225	0.0885862752259426	0.0540786354287675
0	1	9637227	rs9430153	G	A	0.321506611176462	0.0731374175568585	0.0916496007028811	0.0511445435114145
0	1	9691975	rs4926485	G	C	0.221261765078378	0.357427882090178	0.0527272177193837	0.0572949253756002
0	1	9704925	rs4129341	G	T	0.67717051786457	0.212768281349853	-0.0637586660143247	0.0511711137044647
0	1	9713386	rs4240895	T	C	0.883543360235659	0.162071561997088	-0.10323984449004	0.0738409424634271
0	1	9718087	rs6540991	C	T	0.848539120205961	0.0609373919418012	-0.123061248587356	0.0656694598596584
0	1	9720526	rs58784124	G	A	0.633573890731508	0.468773917863296	-0.0364987300303153	0.0503795290916489
0	1	9725525	rs4300218	A	G	0.092783895931589	0.821762276640039	-0.019012751464414	0.0843964858734524
0	1	9734287	rs12568084	A	G	0.49691852192725	0.959733105920249	0.00244868440291805	0.0484998355737438
0	1	9741792	rs4333853	G	A	0.512784407805786	0.691500223082237	0.0192262457523965	0.0484508018513894
0	1	9746248	rs6677649	G	A	0.196137228252668	0.587817910924981	-0.0335534925067278	0.0619067140980482
0	1	9760651	rs12566637	T	C	0.16802055061096	0.855093377279733	0.0115207232528297	0.0630845311863376
0	1	9795719	rs12569008	T	C	0.260389231387417	0.745855870469435	-0.0180778931725721	0.0557772832004455
0	1	9799496	rs11588785	C	G	0.486705540637004	0.779519205406767	-0.013481318772436	0.048156915138155
0	1	9804693	rs7550295	T	C	0.205703107128489	0.918615410533073	0.00615696802402144	0.0602572921538661
0	1	9836556	rs72855716	G	A	0.255488122773408	0.67939404181136	-0.0234899312848682	0.0568364162208712
0	1	9846341	rs17034340	C	T	0.206272838002436	0.955210760078223	0.00337942555288707	0.0601701333254211
0	1	9866437	rs61479984	T	G	0.429526841628902	0.677782476588365	-0.0204640119492487	0.0492525956546411
0	1	9875633	rs946277	T	C	0.905910678681278	0.856037897677442	0.0151465206659941	0.0834886898868727
0	1	9877988	rs117550213	T	C	0.139341403604012	0.588311333813903	0.0375112757466605	0.0693004488322889
0	1	9885290	rs12078414	T	C	0.149159296688365	0.324009755069898	-0.0685890778383166	0.0695452263407614
0	1	9888202	rs1767277	T	C	0.850105880224622	0.319978055213632	0.0690102524309817	0.0693916999762765
0	1	9923741	rs935073	G	A	0.195768415543829	0.00391345995160801	-0.185758721904488	0.0643865571499765
0	1	9926924	rs6695334	C	T	0.140074132774395	0.051845175927126	-0.142546358687451	0.0733105876371262
0	1	9938165	rs17034420	G	A	0.140386387292743	0.0392225172635267	-0.151419604967541	0.0734388966894066
0	1	9975201	rs2033960	T	C	0.184929439312126	0.10520023428298	-0.104021409332425	0.0642048339566919
0	1	10008191	rs12064822	A	G	0.152233817342932	0.568499589265621	0.0378807380221789	0.0664268297519104
0	1	10008221	rs1220421	A	G	0.670699125396241	0.105436142874893	0.0840323819880853	0.0519022232161543
0	1	10029913	rs6683452	G	A	0.826169828269348	0.0125425877561573	0.166739557925126	0.066789344025257
0	1	10093457	rs7528979	T	C	0.313405885584631	0.205633433085066	-0.0665862054538688	0.0526097052527955
0	1	10155283	rs9430244	G	A	0.916164224299624	0.733805908547614	0.0300128862006881	0.0882557466126674
0	1	10159832	rs76154155	T	C	0.106963230371438	0.88116407378576	0.0116532127380287	0.0779511919644034
0	1	10174189	rs4543799	A	G	0.205785740320488	0.0680531440915005	-0.112807435364801	0.061823988720953
0	1	10177790	rs3762290	G	A	0.207253406184876	0.0776441025868192	-0.108511319125649	0.0614961487446119
0	1	10190884	rs2295294	T	A	0.344246374296052	0.137983886376605	-0.0763624562739843	0.0514800483214027
0	1	10195940	rs6671289	A	G	0.186092249586926	0.0862297230830887	-0.110067344716602	0.0641556299170258
0	1	10195970	rs6685910	T	A	0.104638767065011	0.748923316536881	-0.0257271017945176	0.0803822769135087
0	1	10197932	rs118126602	C	T	0.101237081219031	0.912662914818727	0.00874059691621402	0.0796915758513156
0	1	10203988	rs35316894	C	T	0.29272359294134	0.164731807386077	-0.0747126478032008	0.0537759484523356
0	1	10204186	rs12144133	G	T	0.547552009788096	0.0719735590891596	0.0877055688970681	0.0487446698642619
0	1	10209557	rs6696978	G	A	0.0946621436548817	0.494185108795628	-0.0579509211592457	0.0847647658781234
0	1	10219202	rs6659436	T	C	0.167530916058362	0.563001979343005	-0.0378734998195635	0.0654810940310127
0	1	10235946	rs2180184	C	T	0.313885143597274	0.274464028242967	-0.0576258626772291	0.0527303716711836
0	1	10237960	rs12733312	C	T	0.282422070446953	0.317002591144815	-0.0543307676080916	0.0542962096406096
0	1	10239647	rs41310363	G	A	0.0908321908600461	0.0240454402943122	-0.206346464000258	0.0914493187344492
0	1	10240094	rs1046277	T	C	0.0915414364024001	0.0356868501575592	-0.190134514704847	0.0905196588801486
0	1	10246129	rs2180185	C	G	0.373928394905623	0.0333544983387486	-0.108385735245229	0.0509381729066265
0	1	10246471	rs6667639	A	C	0.373672769819134	0.0398831481872423	-0.104665468183316	0.0509331644999253
0	1	10247313	rs56221672	G	A	0.35521741812917	0.0630641356660971	-0.0957890811970644	0.0515344428060474
0	1	10290268	rs17396382	C	T	0.0947095163758327	0.945277086744612	-0.00572088005143121	0.0833475400213111
0	1	10323921	rs12757288	C	T	0.321481853012887	0.114867620264782	-0.0827026674536079	0.052453454920189
0	1	10338598	rs10492970	G	A	0.0929616534737716	0.0197521276241029	-0.210400879430021	0.0902611627547633
0	1	10353112	rs10492972	C	T	0.322043675273278	0.130958709415755	-0.0791746416435999	0.0524220087666069
0	1	10359944	rs12130220	G	T	0.228652034807339	0.91574076744295	-0.00607632956790604	0.0574320422620638
0	1	10362071	rs76058266	G	A	0.112638635170376	0.810697140017282	0.0182110831925267	0.076029427072446
0	1	10366487	rs8019	G	T	0.325657420471936	0.106300436505891	-0.0849741866176581	0.0526140521201134
0	1	10384439	rs17401924	G	A	0.226032519920035	0.990842440556912	-0.000666841781052985	0.0580996589025868
0	1	10385471	rs17401966	G	A	0.22837833012088	0.964699729333549	-0.00254151682671468	0.0574266207802998
0	1	10391536	rs12734551	G	T	0.228557706394411	0.967011301652889	-0.0023748819541632	0.057423957618144
0	1	10407360	rs59211028	C	T	0.0989843973945801	0.0168283436849094	-0.20938139911134	0.0875912704523714
0	1	10414470	rs17402762	C	T	0.33939389263289	0.204653673321849	-0.0657412050874235	0.0518298579895881
0	1	10420918	rs3748578	A	G	0.222299218180897	0.923127102170309	0.00562979048298853	0.0583425598327894
0	1	10420937	rs3748579	T	C	0.320403858866783	0.086631794816199	-0.0904511493167025	0.0527892419503348
0	1	10431329	rs72867431	T	C	0.0958916976168369	0.0242369403763611	-0.199247419093373	0.08842266396077
0	1	10484416	rs663364	G	T	0.348540349269089	0.481939312703911	-0.0363871426792155	0.0517460510570706
0	1	10484880	rs79763829	A	G	0.0973077822614902	0.220228552055414	-0.104826258057456	0.0855081945674512
0	1	10507236	rs1307489	G	A	0.835009155878837	0.92069302169406	0.00659275089733751	0.0662183445167675
0	1	10537090	rs684016	A	C	0.664173408348317	0.032688118746368	-0.109112509014438	0.0510851891996178
0	1	10539833	rs6680568	G	A	0.117799866857232	0.226291749095378	-0.0943936071836999	0.0780134057028431
0	1	10543836	rs9970001	G	A	0.186250336222679	0.0556090051819392	0.116871539694797	0.0610586263357069
0	1	10549380	rs670666	G	A	0.54572351530956	0.239791075400791	-0.05751308360414	0.0489261042374756
0	1	10550352	rs673254	T	C	0.372683906711577	0.528274330373242	-0.0318187366173482	0.0504544788757447
0	1	10556097	rs636291	A	G	0.747565833438395	0.894807473553914	0.00746482235786508	0.0564560722645835
0	1	10556386	rs10127643	T	C	0.0659613560929351	0.924349433310712	-0.00933951654282846	0.0983558082341654
0	1	10557544	rs660725	G	A	0.848729640334472	0.45563262593093	-0.0501967636833759	0.0672826927232463
0	1	10562163	rs76282123	T	C	0.18380338273072	0.0690826162800228	0.111650782212242	0.0614181566787368
0	1	10563609	rs10864459	G	A	0.563687617753018	0.576866778190409	0.0274865471162279	0.0492619402018801
0	1	10563671	rs10864460	C	G	0.609014768956571	0.701199337451755	0.0190598690957701	0.0496736258570019
0	1	10563681	rs2506902	T	C	0.256703960376884	0.774346964696474	0.0158893599570187	0.0554227993138199
0	1	10566148	rs7543322	C	T	0.515980619929074	0.0540760414039712	0.0936451910052121	0.0486158657068106
0	1	10566215	rs616488	G	A	0.294565806746345	0.589624531380899	0.0287344555644652	0.0532730991476958
0	1	10567122	rs604814	A	G	0.583219011142061	0.0493359281793562	-0.0959801210159851	0.0488280215252505
0	1	10567658	rs2480786	T	C	0.875395943769142	0.0227839724381532	-0.159100629630983	0.0698717580770119
0	1	10569930	rs6540934	T	C	0.140665113856486	0.183389422301879	-0.0968718969265901	0.0728145970142243
0	1	10573867	rs2274985	A	G	0.57332119230537	0.268346249453323	-0.0539247150382504	0.0487178050926237
0	1	10578606	rs7419116	A	G	0.653231066960872	0.0831072592247244	-0.0877232040533216	0.0506211799674817
0	1	10578791	rs11584327	C	T	0.572628274153566	0.23807765262468	-0.0575919575431786	0.0488147972403757
0	1	10580891	rs2483677	T	C	0.164251310166758	0.559669565445467	0.0380330761859427	0.0651996651663942
0	1	10582047	rs2483678	C	T	0.818072790535839	0.104809903919467	-0.0993448042725636	0.0612494941740276
0	1	10596624	rs10864461	T	C	0.275360278966418	0.220925523148135	0.0658022669981903	0.0537569129265737
0	1	10597217	rs4240914	C	A	0.275408726439654	0.211247456895004	0.0672038074182907	0.0537569129265737
0	1	10598216	rs2506892	A	G	0.165208659867317	0.690647746665039	0.0259572650687929	0.0652231630661944
0	1	10609505	rs12120962	A	G	0.350067450100704	0.325922371703636	-0.0504872301456049	0.0513938007898084
0	1	10613660	rs12127400	T	C	0.476984311097364	0.309581306166692	-0.0495696193552085	0.0487841471596403
0	1	10615775	rs11121584	C	T	0.644464599345535	0.555745982233421	-0.0297406862389978	0.05047879493496
0	1	10621363	rs7519424	A	G	0.646237466667413	0.490431590727916	-0.0348709187273668	0.0505652249504311
0	1	10633245	rs6687430	A	G	0.755020078922934	0.898885137637853	0.00719029771199826	0.0565854086347958
0	1	10643197	rs12038548	A	G	0.240640484355935	0.200244408394956	-0.0736483480567644	0.0574993394881657
0	1	10643829	rs12045923	T	C	0.234914494750727	0.0594165625320933	0.104208134703805	0.0552799462274543
0	1	10644149	rs72857041	A	G	0.246258272725147	0.259308398075627	-0.064823451828872	0.0574662093228503
0	1	10649223	rs12090714	A	G	0.253734769662165	0.381737450180684	-0.0497911657424117	0.056923740801664
0	1	10651603	rs6540941	C	T	0.206436577080239	0.489181766225871	-0.0422918894168352	0.0611498379154879
0	1	10652605	rs6668131	A	G	0.534296986915599	0.14692386633598	0.0707658529850059	0.0487877839409624
0	1	10652977	rs284273	C	T	0.670707463953504	0.64313519326955	0.0242790955000369	0.0524024621147066
0	1	10653628	rs284272	T	G	0.121142981399888	0.396633222063781	-0.0644324553275518	0.0760130909870256
0	1	10655913	rs2387230	A	G	0.0207969174330618	0.293411074033803	0.170050035558043	0.161849439732135
0	1	10663573	rs284283	T	C	0.132227199188548	0.406042142077717	-0.0607184634634424	0.0730774076420206
0	1	10666517	rs284281	G	T	0.724064138250986	0.747393058248181	-0.0174449969618258	0.0541637675033046
0	1	10666735	rs11121599	G	A	0.601211263810503	0.807460012446666	-0.0119613606242066	0.0490814949565918
0	1	10672429	rs488854	G	C	0.132594838186943	0.504657613713372	-0.0485210816594025	0.0727257004097981
0	1	10673194	rs479407	A	G	0.712218925929237	0.585776012095065	-0.0291074548815552	0.0534113793861851
0	1	10767379	rs4845952	A	G	0.394476619987821	0.692646613518446	0.0196383144090136	0.0496837979325021
0	1	10771380	rs78100955	G	T	0.114662171447248	0.531087470411732	0.0469405072528255	0.07494331309719
0	1	10780727	rs706007	G	A	0.214879641241425	0.734640744695368	-0.0201167973280808	0.0593487926125933
0	1	10801989	rs4845953	A	G	0.120329564561953	0.546763928407516	0.0444789066856137	0.0738096556598671
0	1	10807369	rs205490	A	G	0.304901387643288	0.522903467024988	0.0337589183234876	0.0528410949118967
0	1	10808499	rs2076491	T	C	0.123072663330031	0.620448398413416	0.0362990265948322	0.0732995370212908
0	1	10827135	rs205488	C	T	0.36189355791453	0.573840515662455	0.0283326624719913	0.0503777388834837
0	1	10832322	rs205472	A	G	0.465684751036939	0.185484953962429	-0.0646572777294628	0.0488327927728899
0	1	10834579	rs12031981	C	T	0.523760454730004	0.177601929083399	-0.0658436168024862	0.0488390530331328
0	1	10840905	rs17035713	G	A	0.458803410002009	0.344830795106416	-0.0462660491221548	0.0489762317773047
0	1	10841333	rs710135	C	T	0.853034855239876	0.419575951303358	0.0560342623961578	0.0694217509095352
0	1	10842769	rs61227177	A	G	0.150928859692321	0.0625636328375612	0.122703121728917	0.0658886534892247
0	1	10844558	rs710139	C	T	0.830582222435759	0.128664902008568	0.1010442082525	0.0665032362838308
0	1	10845821	rs776909	C	A	0.677032390122535	0.694564165440661	-0.0204444620084881	0.0520654184681766
0	1	10849645	rs10864471	G	A	0.534219615826882	0.788272647768591	-0.0131288243011069	0.0488870295648925
0	1	10854389	rs117360158	A	C	0.104724776821977	0.538544630812073	0.0478968498321854	0.0778791219406891
0	1	10854478	rs117927896	A	C	0.105412761971348	0.428062551439649	0.0612106059876227	0.077236247378056
0	1	10855315	rs11577258	T	C	0.513582487415432	0.953958842530494	0.00282495120219552	0.0489286855241968
0	1	10860379	rs10779746	A	G	0.45469820826576	0.199225065187817	0.0628691210646883	0.0489725479727609
0	1	10862362	rs55752650	T	C	0.100567027004867	0.431815165298341	0.0622481550272688	0.0791871280522473
0	1	10864224	rs80073687	C	T	0.100954620044758	0.387714029978672	0.068021868729684	0.078749941578494
0	1	10876600	rs6688450	T	C	0.396182900121988	0.100639234079509	0.0810421047959219	0.0493628676245334
0	1	10883600	rs10864474	G	A	0.546448729709599	0.978841930876645	0.00130232969432833	0.0491059440638642
0	1	10888791	rs634478	C	T	0.839679317131915	0.491113644086642	-0.0448249461010964	0.065101569147434
0	1	10894724	rs541695	T	C	0.733425052361825	0.87674883288105	0.00850992176805753	0.0548701727085603
0	1	10900348	rs72643268	T	C	0.158141743128311	0.0727598312464313	0.115369499076143	0.0642965477362706
0	1	10901000	rs35154018	C	CT	0.44241133320603	0.635295269957329	-0.0232260893092634	0.0489705388374897
0	1	10901994	rs946684	T	C	0.254848235391901	0.943378419396245	-0.00394891253270718	0.0555994608805877
0	1	10910576	rs607715	G	C	0.220572928880943	0.422070149977594	0.0468625787674706	0.0583713750076698
0	1	10912551	rs637037	T	C	0.876074675487591	0.299072505899624	0.079194667380627	0.0762642575898883
0	1	10913147	rs12085982	G	A	0.1674477261746	0.262539066008843	0.0717224917227311	0.0640145025424642
0	1	10919094	rs1292646	C	T	0.867990169925727	0.936303165361	0.00574064559211566	0.0718324790602981
0	1	10922290	rs1280992	G	A	0.59459266810653	0.366810639095646	0.0449472598850142	0.0498050657564068
0	1	10926966	rs36047809	T	G	0.0938726773278107	0.49199325783897	-0.0585678330275796	0.0852339605891271
0	1	10934874	rs12065037	A	G	0.373316325389706	0.411083273779361	0.0412587208720588	0.0501937752595122
0	1	10935423	rs1280995	A	G	0.473399412524055	0.733036451848304	-0.0165648958245203	0.0485647072489796
0	1	10935437	rs6667663	T	C	0.395006893765092	0.659260633486201	-0.0219316166224139	0.049738978313336
0	1	10935519	rs12756252	A	G	0.415143207687992	0.791639906473747	0.0129791925027952	0.0491297927794138
0	1	10936544	rs7537363	G	A	0.356971991131474	0.861935001504213	0.00880620279329202	0.0506361105817851
0	1	10937920	rs11121639	G	A	0.349122104361515	0.967350968774773	0.00207486574997109	0.0506918933422557
0	1	10939080	rs6686445	T	G	0.303658403389306	0.755403650671816	-0.016514158022754	0.053011171470663
0	1	10940287	rs77331515	A	G	0.304454519630118	0.760989854220646	-0.016127114286252	0.0530181181389486
0	1	10978062	rs1280972	G	A	0.423056592305186	0.0699815124715268	0.0889055405474725	0.0490640469976183
0	1	10980544	rs4845964	A	G	0.492155391656299	0.0380427413215543	-0.101683164128881	0.0490182520494855
0	1	11002488	rs6656310	T	C	0.930912737141012	0.0547296088019565	0.197167862611607	0.102637248304419
0	1	11010551	rs10864484	T	C	0.173708930167116	0.163435054221174	-0.0915514363872264	0.0656936730211677
0	1	11013286	rs11121657	G	A	0.433536021867537	0.986739629209537	-0.000810769819155738	0.0487822663686725
0	1	11019245	rs12033594	G	T	0.456169469174175	0.372053503665472	-0.0433468099684557	0.0485605937257703
0	1	11024381	rs6659326	G	A	0.413437912031327	0.195892115947517	-0.0639630779572342	0.0494555809897145
0	1	11024637	rs11121664	C	T	0.413842818093114	0.211932958066309	-0.0617684199933671	0.0494833032203045
0	1	11028631	rs74052098	T	G	0.268811192718812	0.453090572437996	-0.0415896516984219	0.0554327247920229
0	1	11030861	rs78234331	T	C	0.26863695967508	0.433046859271703	-0.0435866679317021	0.0555960553401628
0	1	11032827	rs2003046	A	C	0.183254632409463	0.191335409593496	-0.0838808007211817	0.0641958589782029
0	1	11033082	rs12565727	G	A	0.289657432952126	0.463862047030722	-0.0393855622112328	0.0537685177010028
0	1	11037736	rs11576658	T	C	0.179908941518098	0.239275987012221	-0.0763066880020377	0.0648426178304529
0	1	11038476	rs11121667	T	C	0.283388937175072	0.519709422399803	-0.0349129170501299	0.0542300025749787
0	1	11046855	rs9430161	T	G	0.0733361762615494	0.800021317690782	0.0233891210281407	0.0923305143264828
0	1	11046868	rs9430162	G	C	0.07330555691569	0.796480034954131	0.0238223358592317	0.092368558200452
0	1	11053101	rs6704113	G	A	0.35804866914268	0.662621149297995	0.0219955235409019	0.0504140894219211
0	1	11060075	rs11121675	T	G	0.564324681582854	0.066808287153465	-0.0888899937002656	0.0484952851290047
0	1	11063043	rs11121676	C	T	0.676773762828455	0.271366736746917	-0.0568651393926019	0.0516993150030959
0	1	11074582	rs3765897	G	A	0.176176767878342	0.334222068142817	0.0603394822662678	0.0624862237634118
0	1	11086717	rs1033638	G	A	0.872400052265914	0.410862601667346	0.0611161650997415	0.0743165190269949
0	1	11090916	rs12711521	A	C	0.698248251745436	0.776305814730528	-0.015016810510479	0.0528507008664893
0	1	11126569	rs2791659	A	C	0.826519567753703	0.151584301493083	-0.0895296725809739	0.0624353601160417
0	1	11132965	rs7533211	C	G	0.792839458389515	0.350640576289059	-0.055015324800476	0.0589440960164737
0	1	11147241	rs12136825	T	C	0.145767981483914	0.241745032943206	0.0785180474706865	0.0670729696313428
0	1	11153241	rs12127428	C	T	0.110880936177749	0.0945830100442292	0.123708092820736	0.074001262926313
0	1	11153331	rs12126654	G	A	0.111418428845149	0.0788148430622165	0.129508603640378	0.0736847285770338
0	1	11166713	rs2536	C	T	0.0510910631383473	0.0590431012831561	0.193089444152783	0.102278871377441
0	1	11171226	rs17036350	T	C	0.0864797022001836	0.348143606600301	0.0787018971500045	0.0838863978750636
0	1	11212458	rs11581010	G	A	0.113146123963588	0.875510266663331	0.0119658289590703	0.076379306677881
0	1	11216665	rs4282823	T	C	0.0860710869481189	0.480991351192148	0.0598630600674847	0.0849472056178965
0	1	11248216	rs3806317	G	A	0.149781649642705	0.166797821425853	-0.0960212916423938	0.0694514805687215
0	1	11249132	rs1034528	C	G	0.163643052363101	0.191530055900121	0.0834853778419926	0.0639212466384085
0	1	11256034	chr1:11256034.T.C	C	T	0.0865400835073069	0.298318815748584	0.087162060163604	0.0838060160206752
0	1	11269796	rs1010447	C	T	0.880500771082613	0.913101281595837	-0.00813842533123736	0.0745771473676703
0	1	11275588	rs2746637	G	A	0.880661137740361	0.8993221714223	-0.00943960670202155	0.0746109813363206
0	1	11289161	rs2076655	A	G	0.793208871000572	0.452278011293791	-0.0445597609857274	0.0592847491956653
0	1	11293792	rs11121703	C	A	0.844941067269486	0.778630553248734	0.0189604914417345	0.0674500697418924
0	1	11322156	rs1883965	G	A	0.873954240747725	0.998543400313633	-0.000133703437000734	0.0732389618449584
0	1	11340472	rs6685950	T	G	0.0731931837491118	0.438527001595562	-0.0741799436845092	0.0957552239349482
0	1	11345339	rs11121715	C	T	0.0728226047643888	0.814392748425935	-0.0221683164712262	0.0944285255894616
0	1	11353244	rs77768358	A	G	0.0707606855462705	0.876106671684636	-0.0148658260374284	0.0953508672605633
0	1	11355449	rs11121717	C	T	0.0741960862568362	0.867392867886601	-0.0155735546239612	0.0932710153477132
0	1	11390336	rs2982376	C	T	0.107821196808598	0.132882420868018	-0.123026890429705	0.0818633792773621
0	1	11402749	rs3124632	C	T	0.172288888888889	0.233848609723975	-0.0776749361091238	0.0652454572102009
0	1	11404558	rs3120815	G	A	0.172539441597623	0.223704921597403	-0.0793991933448435	0.0652559267030317
0	1	11411432	rs2788558	A	G	0.849862666852273	0.296955096672435	0.0717922813571408	0.0688334540364922
0	1	11432744	rs2982364	C	T	0.260157172213132	0.477538537601497	-0.0395282016109963	0.0556525895666272
0	1	11435942	rs2335404	C	T	0.304740702501793	0.720819276362119	-0.0186878502086952	0.0522935911506212
0	1	11444975	rs3010208	T	C	0.42563440458751	0.0118398072547396	-0.125726724559754	0.0499533409797754
0	1	11447805	rs6660541	A	G	0.799442798715322	0.183335403567472	0.0822926584727282	0.0618483599301569
0	1	11461601	rs6671983	A	G	0.46295963182117	0.254384537238056	0.0554131366106092	0.0486180692947904
0	1	11472413	chr1:11472413.A.C	C	A	0.311178880569582	0.781083049455388	-0.0145673249586216	0.0524178128120613
0	1	11476541	rs2890085	C	T	0.406220415918692	0.180433708180158	0.0657512113727479	0.0490892849504658
0	1	11477192	rs2379143	T	C	0.764352604270206	0.233894410547494	0.0683751375212401	0.0574394299755478
0	1	11485666	rs6661145	C	T	0.694563963941622	0.994892480758885	-0.000333023553488302	0.0520237955961737
0	1	11489255	rs877307	T	C	0.425235210892441	0.272270626915079	0.0535495962842979	0.0487768519899282
0	1	11490744	rs10864508	G	T	0.478974468093549	0.453376344921594	0.0365367116219014	0.04872873668736
0	1	11496333	rs12036240	A	G	0.480196608747412	0.838001762777254	0.0099343608270775	0.0485906320661691
0	1	11498824	rs2379155	A	G	0.147421414089599	0.117242940807456	0.10412889154089	0.0664743770739383
0	1	11503870	rs76779637	A	G	0.0959859190307767	0.133602914322859	-0.129221467993827	0.0861450982201753
0	1	11518397	rs12026602	T	C	0.252417204725996	0.100341453703426	-0.0944372052906458	0.0574715042492356
0	1	11531918	rs17036930	T	C	0.527700171211522	0.419167419710008	0.0389596696088988	0.0482253789141021
0	1	11532525	rs6674181	G	C	0.527730016954444	0.277836048220697	0.0528204710239868	0.0486737899266509
0	1	11534053	rs10159458	C	A	0.852959891103491	0.0118508603816587	0.18393939998934	0.0730917638780828
0	1	11537359	rs12027766	A	G	0.84332459516384	0.00219809609594501	0.220356138617682	0.071963051222482
0	1	11556348	rs10864512	G	A	0.792791749892199	0.037738651257236	0.130145203411882	0.0626396141606474
0	1	11564507	rs2817614	A	G	0.72688745479283	0.419043862303751	-0.0434087295760703	0.0537182794425519
0	1	11567190	rs2817637	T	C	0.220882771176423	0.12596389691867	-0.0924135427837398	0.0603925819929516
0	1	11574366	rs10864515	G	C	0.457988497789926	0.474688960580945	0.0346989202133077	0.0485387379297037
0	1	11586677	rs2745260	C	T	0.411642849263247	0.154449568040322	0.0696211495909661	0.0488916239363247
0	1	11607932	rs2745291	A	G	0.506647895629502	0.212913074645329	0.0604625504510658	0.0485410945042541
0	1	11613163	rs2817611	T	C	0.103248445288054	0.966920907352806	-0.00331356912806083	0.079902071716189
0	1	11617025	rs2817606	T	C	0.419507211437101	0.554780028184579	0.028923603078839	0.0489722089199966
0	1	11618451	rs2594292	G	A	0.688445850176204	0.060912475491963	0.10041499891401	0.0535795199718974
0	1	11619933	rs12086490	T	C	0.273836398962548	0.409595251965434	0.0443230215370249	0.0537505374397367
0	1	11636479	rs2745278	C	T	0.472500206914172	0.178750552421972	0.0651983436591731	0.0484885912128398
0	1	11645598	rs2745275	A	G	0.459555764541971	0.0341005747778656	0.102711434476336	0.0484743895458407
0	1	11647129	rs2745274	T	C	0.434131540584615	0.0958970153888202	0.0809337818865538	0.048606574622604
0	1	11654491	rs7530509	G	A	0.581224601731165	0.165944611916957	-0.0673784696179279	0.0486363249513271
0	1	11656684	rs761087	G	A	0.274166384782558	0.634887359857731	-0.0259611893209634	0.0546713453391819
0	1	11665198	rs11121778	C	T	0.573213494950898	0.0569691311093004	-0.0928157818535311	0.0487593705156895
0	1	11675059	rs734737	G	T	0.221567389853749	0.110238725118085	-0.0954481984264264	0.0597626572967356
0	1	11676100	rs7554745	A	C	0.281131192755488	0.699545911206295	-0.0209705061615227	0.0543370957586961
0	1	11678938	rs4845872	A	G	0.220845178911512	0.107013631789116	-0.0966370415492676	0.0599573706865464
0	1	11686768	rs10779761	G	T	0.593113902273299	0.931141173994832	-0.00428215200684459	0.0495566966963147
0	1	11689296	rs115723174	T	C	0.183281287191456	0.945764807235535	-0.0043002515449309	0.0632146712031549
0	1	11693090	rs80032347	A	G	0.162514325542784	0.236732474898177	0.0766944117510281	0.0648198395300934
0	1	11695180	rs10864529	G	C	0.601457015254336	0.954779695277753	-0.00281344310082965	0.0496148880265414
0	1	11697411	rs74782931	T	C	0.136094927731459	0.202968389378101	0.0884248955576264	0.0694541840836005
0	1	11722688	rs3125815	A	G	0.153634801920467	0.611768789745066	0.0342558566120064	0.0674925424791692
0	1	11725908	rs3117066	G	A	0.412289564246524	0.578898458461743	-0.027202723216417	0.0490144060863392
0	1	11733075	rs747862	C	T	0.153554880261686	0.0302501624136657	0.13974040860711	0.0644916259316648
0	1	11745459	rs2336031	G	A	0.859299409348528	0.410068435923553	0.0584454456003665	0.0709484665576212
0	1	11749957	rs6658345	C	A	0.312424435013685	0.357474567616806	-0.0486278323822593	0.0528455454604391
0	1	11751135	rs12088541	T	C	0.118812080228761	0.142795687670294	-0.114751354367296	0.0783040276443474
0	1	11760782	rs1555079	T	C	0.877603396640739	0.044134214222948	-0.142791739315254	0.0709413530227936
0	1	11770653	rs12731150	A	G	0.8023872022257	0.712996859375697	0.0223961849791158	0.0608866288749647
0	1	11773462	rs12565097	G	A	0.522077565089896	0.718451437190468	0.0176165349136324	0.0488629929463223
0	1	11782814	rs7414943	A	G	0.415999188635507	0.427801484883729	0.0386180736817114	0.0487011999449759
0	1	11790687	rs10864532	G	A	0.183256153541694	0.964034129590322	0.00285477309167187	0.0633102353227974
0	1	11790925	rs74541046	T	C	0.39678342174778	0.18718013789089	0.0649822039709356	0.0492674971461924
0	1	11797186	rs12095517	C	T	0.629549684984298	0.91702621420595	-0.00527280725653585	0.0506122930701618
0	1	11800478	rs11121816	G	T	0.509617789042959	0.474879280250723	-0.0348955323960473	0.0488348060211984
0	1	11800703	rs4073395	T	C	0.322736735285213	0.374423756193114	0.0460476429788907	0.0518427546483001
0	1	11811234	rs4075033	G	A	0.42606362606345	0.767587884570213	0.0145548079435052	0.0492495974630269
0	1	11824303	rs4845877	C	T	0.851758530549542	0.0656361988449225	-0.120833857073204	0.0656384649350062
0	1	11828319	rs4845881	A	G	0.789901048678773	0.211594569531644	-0.0733159428447761	0.0586906549611838
0	1	11831615	rs6667720	T	C	0.889162564206367	0.086202721461268	-0.12796166654511	0.0745793934401948
0	1	11843167	rs4845882	G	A	0.809091368700031	0.241132158854446	-0.0711147817891121	0.0606697730583358
0	1	11846252	rs4846048	A	G	0.901700950083182	0.163060277389313	-0.109760461819412	0.0786896462533307
0	1	11848972	rs72640221	A	G	0.0902021331129578	0.81333793618564	0.0198768765604092	0.0841805054662374
0	1	11850365	rs4846049	G	T	0.812563266135488	0.309841083151229	-0.0622459983617573	0.061292559169685
0	1	11850927	rs2274976	T	C	0.0897254851547033	0.956256576240194	0.00464847661720186	0.0847461946080406
0	1	11852110	rs13306556	T	C	0.0894279584855337	0.908902310272333	0.00970100049735498	0.0847817492165772
0	1	11852300	rs1476413	T	C	0.189641859134456	0.410530557128404	0.0503410811472978	0.0611707269057642
0	1	11854476	rs1801131	G	T	0.187158627264102	0.253767597766409	0.0699549641084063	0.0612970110549298
0	1	11856378	rs1801133	A	G	0.399815426787781	0.665573251264389	-0.021614394965971	0.0500065375726533
0	1	11857788	rs17421511	A	G	0.0904570345880943	0.140762335902813	0.120615703660115	0.0818867177447917
0	1	11862214	rs9651118	C	T	0.365854670459934	0.861643189953195	0.00882282380738513	0.0506235964204175
0	1	11862778	rs17367504	G	A	0.101485136042996	0.557546137529071	0.0467006514886234	0.0796273331960438
0	1	11864586	rs3753584	C	T	0.101304190575552	0.571914577557386	0.0449652601952538	0.0795515768439105
0	1	11881320	rs198396	C	G	0.0938795019193182	0.11263571123974	0.127323886272379	0.0802567593472548
0	1	11886813	rs2076004	A	G	0.0901334261192299	0.853106769383926	0.0156650714990062	0.0846047723272494
0	1	11898789	rs2272803	T	G	0.0889259581954852	0.830815307445845	0.0181808315346143	0.085093933814792
0	1	11899033	rs1023252	T	G	0.179376364184476	0.263628282716178	0.0699874162627634	0.0626085868458323
0	1	11904092	rs7552330	A	G	0.100793398847729	0.499028269404652	0.0539441846362959	0.079796788783005
0	1	11907648	rs5063	T	C	0.0891017879868337	0.767508041243653	0.0249705160059082	0.0844637052234329
0	1	11910677	rs632793	G	A	0.130489476430684	0.0664510038325687	0.12774550384094	0.0696020744564403
0	1	11913757	rs198375	C	T	0.152810798531819	0.0846511371969211	0.112766278762275	0.0653977556784064
0	1	11914829	rs6668352	A	G	0.118457654230371	0.11862021335256	0.113397875498996	0.0726634037154682
0	1	11918444	rs61761991	T	C	0.0114598512860658	0.116428857090488	-0.435873502631707	0.277636882816928
0	1	11919271	rs198389	G	A	0.134049688672313	0.152355716619795	0.0989718262046248	0.0691501383437998
0	1	11922298	rs6668659	G	T	0.133174991701208	0.168566597716676	0.0957215314351301	0.0695234216249058
0	1	11922812	rs79990227	G	A	0.0646179934331945	0.742056513669034	-0.0334333088103921	0.101580487080005
0	1	11925300	rs6676300	G	A	0.14491243512217	0.195926120884771	0.0870039029508474	0.0672756214196478
0	1	11925781	rs1318408	G	A	0.092449970643676	0.438019800961352	0.0634806189274787	0.0818532929410993
0	1	11927878	rs79653311	C	T	0.0878617378520582	0.316753022029473	0.0831744605167253	0.0830787011915284
0	1	11934378	rs198384	A	G	0.600799656582308	0.662628206131694	0.0216116377922483	0.0495353216127971
0	1	11941936	rs11588551	T	C	0.551564238779407	0.815574882669007	-0.0113769356079976	0.0487777623969572
0	1	11959362	rs17037526	T	C	0.404140863981515	0.630199011269578	0.0236804155516848	0.0491859486968092
0	1	11973888	rs7554547	G	A	0.448456738093381	0.990710774279989	-0.000566982812873946	0.0486990655977655
0	1	11979909	rs3209284	C	T	0.614971642614426	0.545296767637959	0.0302492349783729	0.0500133871673476
0	1	11982544	rs2639453	C	T	0.652813151057994	0.621409390442349	0.0252446413851451	0.051117634799392
0	1	12009955	rs7529452	T	C	0.320839459206324	0.192526360934039	0.0669343329646931	0.0513638146005198
0	1	12009956	rs7551175	A	G	0.225436523837546	0.855205239905764	-0.0106362422681677	0.0582868380360097
0	1	12042261	rs2236055	G	A	0.609403053098074	0.907767976542666	-0.0057308059087051	0.049465609012765
0	1	12042755	rs4240897	A	G	0.528896920955928	0.315255422248198	0.0486782249133874	0.0484719470424725
0	1	12044164	rs1474868	T	C	0.608591412286273	0.927314329088131	-0.00450666075760914	0.0494019511255104
0	1	12046063	rs2336384	T	G	0.581485159818411	0.611645492874108	0.024890587154553	0.0490236580642999
0	1	12046089	rs873458	A	G	0.374336379240039	0.932870893921643	-0.00424102926924992	0.0503485697579174
0	1	12046334	rs873457	G	C	0.581755374889875	0.595315799737896	0.0260463814657699	0.0490378415104125
0	1	12050634	rs4846085	C	T	0.58168085657409	0.624374864274607	0.0240031805466908	0.0490201466236251
0	1	12054911	rs6672267	G	A	0.610018181818182	0.910487170906795	-0.00555669641164458	0.0494262162271546
0	1	12056440	rs2236056	T	C	0.581509556947344	0.574487293198732	0.0275443433096024	0.0490588483363211
0	1	12059412	rs2295281	T	C	0.373954031790231	0.83209994945205	0.0106429172831801	0.0502002896009271
0	1	12065841	rs1042837	T	C	0.0804903825437039	0.0391300542476159	-0.197612579388645	0.0957974535196487
0	1	12072534	rs14305	T	C	0.153961262881117	0.410859850973248	0.0543846184839033	0.066130650828933
0	1	12128498	rs12029016	A	G	0.44544667661106	0.350908247233843	-0.0456511266840276	0.0489383637899584
0	1	12135526	rs6690493	G	A	0.224838320888214	0.471438369540701	0.0417915605452168	0.0580324934352203
0	1	12141461	rs2297875	G	A	0.238988475457487	0.127464028232516	0.0859263960359365	0.0563755319199722
0	1	12142243	rs59346161	A	T	0.124731992470763	0.129395203692212	0.108296636226669	0.0714126392669502
0	1	12147753	rs12133231	A	G	0.122886673330147	0.0987451356535335	0.118184712993412	0.0715851078010632
0	1	12153413	rs17037598	T	G	0.0866402005125331	0.0398109773738907	-0.188796677989195	0.0918403636843248
0	1	12164071	rs562844	C	T	0.410459065854366	0.2625024457713	-0.0557185098099939	0.0497266465856006
0	1	12164437	rs2230622	T	C	0.27546590091658	0.435942894350159	-0.0429713921610977	0.0551578233345281
0	1	12165037	rs10864549	C	T	0.303274692401174	0.33216902453461	-0.0520975189115166	0.0537223954697031
0	1	12165130	rs11569859	A	G	0.112639143119965	0.737288387914418	-0.0260779249377459	0.077740964441816
0	1	12174100	rs72641094	A	G	0.134494141902072	0.982504908452197	-0.00156345569625123	0.071297551613949
0	1	12181401	rs3753577	T	C	0.196595730033701	0.098436645443108	0.0991696205045857	0.0600125828793585
0	1	12185335	rs488733	C	T	0.671240222960095	0.983703785422093	0.0010537050067957	0.0515872257221076
0	1	12186933	rs1148475	G	A	0.659198513029158	0.896796387553205	0.00666660383308203	0.0513964799724599
0	1	12187130	rs6668157	T	C	0.215083231450573	0.13985254628538	0.0855745527377701	0.0579639732406879
0	1	12206866	rs630542	T	G	0.30890114705151	0.747514255191225	0.0169447561276409	0.0526367495210205
0	1	12213337	rs1148461	G	A	0.305016712729506	0.948421459309114	0.0034294810626876	0.0530147364006307
0	1	12223451	rs590368	A	G	0.302189392873991	0.862923141336131	-0.00917208502609892	0.0531239781230582
0	1	12233754	rs976881	C	T	0.856004680041105	0.0665995932355523	0.132835489123679	0.0724149080782553
0	1	12240676	rs3766730	A	G	0.173627936832011	0.326347422453466	0.0622402728609027	0.0634135768817705
0	1	12249770	rs548580	A	G	0.133910472593311	0.0337563819445007	0.145018120549855	0.0683090828726499
0	1	12251808	rs653667	G	T	0.306054040911842	0.789389042856119	-0.014225005808286	0.0532564195703349
0	1	12252955	rs1061622	G	T	0.129936518989323	0.0251206032048505	0.154861627555723	0.0691487610594834
0	1	12262792	rs5746059	G	A	0.1273106246463	0.0298015901179086	0.151998495686759	0.0699577831273408
0	1	12271503	rs235214	C	T	0.559670689899619	0.793867960243281	-0.0128418228083704	0.0491475538187159
0	1	12278932	rs7550488	G	A	0.625531247688076	0.704400484825421	0.0192055705244219	0.050622634144514
0	1	12305286	rs374450	A	G	0.193867847062763	0.90885147828258	0.00708468710431503	0.0618818363954178
0	1	12306734	rs6541016	G	T	0.126714975845411	0.690698000240695	0.0289940015683523	0.0728660929570551
0	1	12319994	rs235243	T	G	0.125748621117754	0.639045900327997	0.0342761159432637	0.0730782286512871
0	1	12329295	rs3765339	T	C	0.240760023694867	0.634151248351459	0.0269034927813833	0.0565327573211183
0	1	12363811	rs7523900	T	C	0.126320502931662	0.560608923051654	0.0422940926308419	0.0726780935155445
0	1	12368336	rs115361959	C	A	0.0766560390037209	0.797779199143436	0.0234227431033865	0.091415712636685
0	1	12401868	rs28551666	C	A	0.927747173951677	0.917348904874802	-0.00975083519476213	0.0939624515516599
0	1	12486792	rs580233	A	G	0.190728327334972	0.474596231528238	0.0436452063339396	0.0610404765338049
0	1	12488475	rs11121906	A	C	0.124814761250035	0.379822069331258	0.0639692667076193	0.0728393361830814
0	1	12519105	rs117618373	T	C	0.0698719089130048	0.0971172473793681	0.149915312889807	0.0903652594403572
0	1	12537010	rs75965755	A	G	0.0691165519592852	0.0713103745400551	0.162772005409322	0.0902536061937912
0	1	12587927	rs74638742	A	G	0.0761660585070196	0.783761702389377	-0.0254679804601273	0.0928064995879891
0	1	12590762	rs10864555	C	T	0.809506165099269	0.810518984745361	-0.0148965124616033	0.062131824254334
0	1	12592294	rs7543599	T	C	0.845076259791984	0.648675835901728	0.0312035825618595	0.0684886094524439
0	1	12593561	rs4846107	G	A	0.167745555770089	0.815832627255186	-0.0153930804390547	0.0660907388667004
0	1	12595464	rs56060440	A	G	0.0914838135863435	0.740891285797047	0.027763145902134	0.083959446995977
0	1	12596355	rs56089820	G	T	0.278113195351711	0.526241996761073	0.03420533811399	0.0539726602192155
0	1	12597926	rs74054806	C	T	0.421129448716663	0.675459123646918	-0.0206370086006622	0.0492921154968835
0	1	12599005	rs11121923	A	C	0.414447096303147	0.768745476845738	-0.0145437041696843	0.0494656454016336
0	1	12605011	rs6541027	T	C	0.687498446419239	0.262861306284224	-0.0582658476154162	0.0520391624355535
0	1	12606725	rs10779770	C	A	0.496788958457979	0.997660752122916	0.000142981853820233	0.0487690301321196
0	1	12619096	rs4845904	A	G	0.196844128993669	0.791409540330617	0.0161858398943197	0.0611985689094556
0	1	12625101	rs10864570	C	T	0.271263120152101	0.977003027172129	0.00157150841130064	0.0545162476244354
0	1	12626182	rs7517059	C	G	0.22474463266691	0.226489631784453	0.0693238017177768	0.0573184053622502
0	1	12626549	rs4846118	C	T	0.67869149019214	0.904008032966417	-0.00624865976542242	0.0518131882343352
0	1	12628459	rs11121940	A	G	0.182870186348982	0.400184075750606	0.0522479442978133	0.0621043722388752
0	1	12630700	rs4846121	T	C	0.589919634588641	0.643884518613006	0.0226472404473306	0.0489908978970747
0	1	12637160	rs4845907	A	G	0.376633874880703	0.460627349327056	-0.0371243266971358	0.0503166319629899
0	1	12640127	rs3128458	A	G	0.72926387435316	0.262606530370334	-0.0604958440190468	0.054002011835718
0	1	12642243	rs12029485	G	T	0.166716768921224	0.306635930410986	-0.0674987686319985	0.0660259704588117
0	1	12663774	rs4846127	T	C	0.616125485346801	0.775293031450181	-0.0141887666186561	0.0497052128732975
0	1	12664209	rs6662695	C	T	0.385164242686787	0.825941110501063	0.010938734847854	0.0497418310279291
0	1	12668321	rs6541043	G	C	0.38887885237165	0.783094515729299	0.0136587892851568	0.0496162531683834
0	1	12669280	rs6541044	G	A	0.313545029004697	0.159350794903684	-0.0744979468810842	0.0529383583966677
0	1	12669341	rs12027375	T	C	0.271615705922184	0.377320201708969	-0.048520640896359	0.0549594312028914
0	1	12669452	rs7548227	T	C	0.375407290049208	0.086477386496153	-0.0864323763308877	0.0504190657998379
0	1	12671324	rs4618985	C	A	0.289226839170621	0.595248966561911	-0.0285039480162715	0.0536549885857172
0	1	12671703	rs5022242	C	T	0.441165607669613	0.217059521517707	-0.0599573792544571	0.0485726780702348
0	1	12682574	rs3000896	C	T	0.725040619001753	0.695910306408205	0.0210642237334821	0.0538937791170758
0	1	12682662	rs4846130	A	G	0.235273889737692	0.645379970940261	-0.0262250671332267	0.0569874983873073
0	1	12684504	rs6680343	T	C	0.477011685871079	0.386291923463958	-0.0415087046074578	0.0479115268731453
0	1	12684837	rs12402628	T	G	0.476868613045687	0.366055946991101	-0.0433389820879587	0.0479474076881827
0	1	12693125	rs4845911	A	G	0.29589686564953	0.726039669264442	0.018607422265542	0.0531036048684387
0	1	12699337	rs3000891	C	T	0.581324979637483	0.125044630833501	0.0757127111463246	0.0493583546900409
0	1	12709554	rs17458785	A	G	0.344106629842163	0.241166804228664	-0.0602432097704767	0.0513987514561959
0	1	12724931	rs2027589	A	G	0.107359274092131	0.597356049640658	0.040690766411443	0.0770357234824825
0	1	12728153	rs2245926	T	G	0.122226998002068	0.461511632951935	0.0533573525162877	0.0724609587544077
0	1	12739778	rs2799845	A	G	0.115828224476093	0.509863448271126	0.0484527991414278	0.0735191179913519
0	1	12739867	rs2255773	G	A	0.128977173545677	0.688640961530429	0.0286496586631553	0.0714990114277215
0	1	12743160	rs2489262	T	G	0.259063836015665	0.334795651746988	0.0530803244670317	0.0550340717192929
0	1	12746537	rs7524074	C	T	0.738768482286484	0.408626982954537	-0.0451726899654181	0.0546678203621178
0	1	12750723	rs3128450	A	T	0.750651935716106	0.515760942967793	-0.0361536265508681	0.0556300688750261
0	1	12757671	rs3010951	T	C	0.728945553404405	0.989985271604191	0.000685311952477019	0.0545981325508744
0	1	12762562	rs3000875	G	T	0.730151701458358	0.955808915853226	0.00302604327433565	0.0546082579434136
0	1	12763781	rs10779772	T	G	0.60584030870985	0.251795096808265	-0.0567712741730004	0.049538627886548
0	1	12769239	rs3010872	T	C	0.69676683500112	0.896896011299008	0.00684940222806686	0.0528570826646175
0	1	12769379	rs3010873	C	G	0.710536072847608	0.806659210162211	0.0131290802964901	0.053645424393174
0	1	12771713	rs3000868	G	A	0.760336967004433	0.0134891832068823	-0.136385729998347	0.0552037949437593
0	1	12775851	rs3000861	G	A	0.615200509637227	0.075311187048231	-0.0886167616635024	0.0498248791116002
0	1	12776218	rs3000860	C	A	0.755778197167862	0.00551606660042429	-0.151157677084848	0.0544664874506583
0	1	12777049	rs79983604	T	C	0.0808083637117725	0.384079089519621	0.0755432513517025	0.0867909160331864
0	1	12795653	rs3010902	C	T	0.827564684394776	0.0822679798585409	-0.108057649352566	0.0621851659883976
0	1	12796044	rs3010903	T	G	0.827262519414826	0.0694713172353094	-0.112789598535644	0.0621313107168863
0	1	12803975	rs6662299	T	C	0.7590201915949	0.137061648411618	-0.0834162209614228	0.0561036778623254
0	1	12823636	rs72862122	A	G	0.136414085655016	0.247347529170964	0.079552932028831	0.0687688704407487
0	1	12829572	rs2009740	T	C	0.843682715917901	0.0262584445859744	-0.142318095389791	0.0640389413327146
0	1	12833428	rs11121976	C	T	0.819135421968946	0.102308537295389	-0.100622427175861	0.0615893502916663
0	1	12835868	rs1812242	C	T	0.727379835067151	0.10398394575491	-0.0874461321589817	0.0537852403196772
0	1	12837840	rs848577	C	G	0.726343612432987	0.102908230875143	-0.0876332968427205	0.0537325920681627
0	1	12866852	chr1:12866852.T.G	G	T	0.091127132754621	0.690430837329059	0.0328256223504708	0.0824204307311582
0	1	12866899	rs9308457	T	G	0.39805248864348	0.388529976805151	-0.0419324952411087	0.0486294332785208
0	1	12867513	rs116786716	A	G	0.09319356187226	0.822891374427806	0.0181223764900199	0.0809657446533462
0	1	12868019	rs1416906	T	C	0.320700146250751	0.609657334119056	-0.0261021617735842	0.0511243071060308
0	1	12868237	rs703804	A	C	0.418971699593602	0.983530203726254	-0.000995581821627029	0.0482278551661091
0	1	13176463	rs28488227	A	G	0.305000024132914	0.357574762605232	0.0480865512862821	0.0522682083321185
0	1	13775026	rs10927559	T	G	0.301984009833996	0.967582318613986	0.00215011580599823	0.0529054515162403
0	1	13783354	rs11580598	T	C	0.432490940766551	0.450827372467724	0.0370408489040242	0.0491234236279338
0	1	13785062	rs2999877	G	A	0.180599445465725	0.11771072863653	0.0957886744920279	0.0612281389583625
0	1	13785485	rs10754872	C	T	0.432471548335252	0.364124710759913	0.0446271644740942	0.0491741203206574
0	1	13785516	rs10927575	C	G	0.220036437481868	0.407954696987289	0.0482059033806056	0.0582549892713063
0	1	13793697	rs12564562	A	G	0.368493194817554	0.0458924164175062	0.0994527156824074	0.0498164891190113
0	1	13795449	rs3013090	C	T	0.389049033602745	0.921017458553916	0.00499318424350991	0.0503588046243531
0	1	13801089	rs2359535	A	G	0.125032454078793	0.752812659606805	0.0230579071916073	0.0732153193010823
0	1	13802224	rs3795750	A	G	0.571238451198474	0.202525080521028	0.0633224057218114	0.0496883874763517
0	1	13802325	rs3013105	C	T	0.572585188221357	0.113816380258948	0.0794706309331123	0.0502574797918902
0	1	13802437	rs3013106	A	G	0.377902900048312	0.190731148308429	0.065865193114723	0.05033951718553
0	1	13804575	rs16850548	T	C	0.249479440770656	0.356252641194638	0.0517710255235547	0.0561185805896729
0	1	13804751	rs55957512	T	G	0.124816464396878	0.604315911993978	0.0377621636840536	0.0728712250689056
0	1	13805706	rs2940310	T	C	0.194840543054829	0.836829308422507	0.0127061308064847	0.0616949681904224
0	1	13806431	rs6666545	A	C	0.253093108972691	0.244608300990439	0.064760118916375	0.0556575794260602
0	1	13806900	rs61781238	A	G	0.195050320812052	0.708488804608736	0.0229687452985098	0.0614324104351606
0	1	13815792	rs375996	G	A	0.213654004090368	0.0361294858702808	-0.12874872235785	0.061441537028032
0	1	13816076	rs2924851	A	G	0.359501804210819	0.246812994266168	-0.0591024597526905	0.0510328810701686
0	1	13817381	rs6690828	G	A	0.143199088293123	0.435567432360587	0.0534033901833419	0.0684922210788112
0	1	13819261	rs164951	A	G	0.506763363437001	0.389112604886333	-0.0415710172669712	0.0482694804122008
0	1	13822035	rs354590	A	G	0.466574718696438	0.993407214171801	0.000401865316955738	0.0486347488942369
0	1	13827439	rs10803381	A	G	0.140867013178435	0.871714944047588	-0.011404624676029	0.0706253849801906
0	1	13828957	rs12046672	A	G	0.268967045518095	0.511844802875523	0.0356635595359227	0.0543678457778181
0	1	13830815	rs2999900	C	T	0.347934458820425	0.804806311525471	0.0125965769340837	0.0509711121697616
0	1	13833861	rs76079754	C	T	0.175476580391003	0.872723774665729	0.0101723808266494	0.0634981310749061
0	1	13837213	rs2990678	C	T	0.29276468034144	0.358131437611402	-0.0498097943910251	0.0542040380934349
0	1	13842586	rs2282189	G	A	0.322671703368039	0.994999249256143	-0.000324235780634195	0.0517324383782961
0	1	13844562	rs45223	G	A	0.376356318837815	0.479431530889341	0.0351254783594647	0.0496671742703374
0	1	13844765	rs16851109	A	G	0.445026000539868	0.210903456645725	-0.061212254661414	0.0489273336337165
0	1	13845251	rs35530871	T	C	0.0803335755997177	0.343023011913352	0.0820876115081002	0.0865712118922946
0	1	13851036	rs4345799	G	T	0.754095659057489	0.781279767537841	0.0158077817071844	0.056933862376088
0	1	13852232	rs16851217	T	C	0.276704390481619	0.0682627581222569	0.0973387282999606	0.0533869457779949
0	1	13852683	rs2168201	G	A	0.901385681200347	0.493747706244806	0.0573312707601784	0.0837735246226238
0	1	13852955	rs12750399	A	G	0.552274967780228	0.456998677500998	-0.0359877606503137	0.048383781115163
0	1	13854682	rs10927814	G	C	0.760543394645664	0.790161794914392	0.0151821902570687	0.0570543427928958
0	1	13855608	rs12072110	T	C	0.0754878643668985	0.184053105924232	0.117181122936718	0.0882136566732964
0	1	13855662	rs76062973	G	A	0.117311959909317	0.740137311452051	-0.0254081352348544	0.0766063229189255
0	1	13855758	rs12124179	T	G	0.140233312644185	0.649622799020476	0.0315876362031431	0.0695324479077071
0	1	13859570	rs3856278	G	A	0.274623862550158	0.0465813690270596	0.105896346945838	0.0532119223339743
0	1	13859697	rs75931286	A	G	0.198930932415276	0.18240605427966	0.0792972858240779	0.0594707362944903
0	1	13863307	rs12564444	A	G	0.242356501092256	0.0299085150272741	-0.126656528896625	0.0583321230177094
0	1	13863608	rs6678308	A	G	0.18241452991453	0.855979059156767	-0.0115703646421128	0.0637503225130159
0	1	13867459	rs183052	G	A	0.184715685312819	0.251727467635163	0.0704714814711095	0.0614846621590403
0	1	13872988	rs10927854	T	C	0.131309955354554	0.946930785716011	-0.00479222480790129	0.0719969329353874
0	1	13874853	rs1610562	C	T	0.702735512723373	0.796530552349877	-0.0136220629407042	0.0528314997276631
0	1	13875610	rs17391912	T	C	0.199089698304195	0.527874044964575	0.0379250227821894	0.0600788030464097
0	1	13875896	rs13375580	C	G	0.340878968197225	0.380602729445867	0.0446271453893361	0.0508985440503739
0	1	13876130	rs76996492	A	G	0.197373693989843	0.635961554375577	0.0287318258494323	0.0606985542767964
0	1	13876264	rs354581	G	C	0.760980733438087	0.674563815872045	0.0239925352138566	0.0571396770213722
0	1	13880522	rs6684199	G	A	0.114341177969877	0.74148924647439	0.0249459229022963	0.0756207828181365
0	1	13885203	rs10927872	T	C	0.179575931731104	0.215588991621905	0.0767473119046016	0.0619758226980037
0	1	13885279	rs12042662	A	G	0.757580299480344	0.169405948412844	0.0790065353956745	0.0574963004684397
0	1	13900468	rs655839	T	A	0.550845056226661	0.327871453300164	0.0475737166654918	0.0486234848185909
0	1	13901884	rs12404716	C	T	0.123843248739057	0.133209822801819	-0.115936670621239	0.0772106239992317
0	1	13903098	rs355013	C	T	0.670524788673329	0.7781293246895	-0.0145015532744887	0.0514681742761978
0	1	13908031	rs1261015	A	G	0.692154986548995	0.905045322543712	0.0062400668639929	0.0523099016070345
0	1	13908105	rs1262461	G	A	0.719980017497718	0.908162688442373	0.00623544752711422	0.0540537942158287
0	1	13912977	rs355027	C	T	0.543027069419464	0.593914802432617	-0.0258683807127074	0.0485179273575686
0	1	13913180	rs355028	T	C	0.522115349199662	0.622886659124213	-0.0237602064593709	0.0483163440268647
0	1	13914230	rs1148455	T	C	0.646239986842074	0.581354968805559	0.0281803502503374	0.0511062972667825
0	1	13914909	rs10927904	T	C	0.195456435854277	0.239472246710562	0.07115	0.0604859140626973
0	1	13916809	rs434651	C	T	0.737369545032498	0.877506300307531	0.00851827825208086	0.055266416552008
0	1	13917411	rs11804743	T	C	0.0557329017106086	0.241640787928467	0.119009176446267	0.101639452367673
0	1	13920193	rs1261025	G	A	0.685787938550066	0.415704757699482	0.0428192720519495	0.0526102754425784
0	1	13920807	rs1261026	T	G	0.684999143474316	0.36222685402997	0.0480190145649003	0.0527027008702247
0	1	13922117	rs12566684	G	A	0.169100937078179	0.520344560508765	-0.0420929878390473	0.0654823384342918
0	1	13922799	rs7514217	G	A	0.717874874545304	0.415599278489418	0.0443204846475679	0.0544424374383968
0	1	13923443	rs16852007	A	G	0.124634165851088	0.491570259675947	0.0498648532655484	0.0724976410942526
0	1	13923574	rs10927907	C	T	0.168092222592057	0.779438017801678	0.018122175762799	0.0647101615008172
0	1	13924863	rs1262460	G	A	0.302211511362858	0.835972366962339	-0.0110431559071305	0.0533362097746886
0	1	13932007	rs2788749	G	C	0.599551104114645	0.674437200103434	0.0209004530137371	0.0497551582783072
0	1	13932427	rs442112	T	C	0.646502371426915	0.0503572246556027	0.100220144515545	0.0512132825619726
0	1	13934056	rs2483133	C	T	0.306820957588979	0.407895345342119	-0.0442099929554855	0.0534193215230127
0	1	13935402	rs92406	A	C	0.621554489448823	0.356840295698077	-0.0458342668641403	0.049744019756937
0	1	13937281	rs4391657	C	T	0.776463655514969	0.280472145915573	-0.0616892299829075	0.0571588582375902
0	1	13938377	rs1412838	C	A	0.41263767780812	0.321859621238473	-0.0489674506642019	0.0494299350114506
0	1	13938925	rs79769438	A	G	0.105424638454932	0.509373284317888	-0.0533232648700124	0.0808156173385378
0	1	13943528	rs1539114	C	A	0.136008299721713	0.901098793945823	0.00875737313907358	0.0704685951410307
0	1	13943724	rs1061615	C	T	0.182912130902374	0.971205608444086	0.00226524442682063	0.0627556633094298
0	1	13944568	rs876931	C	T	0.550115882911798	0.434553342907678	-0.0381148970718903	0.0487762242286137
0	1	13945379	rs1106669	T	C	0.210095263999723	0.861627088470012	0.010364596279304	0.0594629875565485
0	1	13946586	rs6703700	A	G	0.414012627482896	0.298699576635362	-0.0514345256090585	0.0494931023097662
0	1	13947519	rs1772636	G	A	0.185057705574658	0.733433237828605	-0.0214340800297496	0.0629373548370646
0	1	13947905	rs11588651	G	A	0.0555970619726002	0.969684733192594	-0.00403478617483466	0.106168250336045
0	1	13948225	rs1772635	A	C	0.688398120758657	0.136529766971163	-0.0772588284802174	0.0518919963355357
0	1	13948765	rs10927910	A	G	0.113733464825773	0.243087337637648	0.0869532910619722	0.0744906538868415
0	1	13949397	rs75737744	C	A	0.135384500434366	0.682645532856506	-0.029445299479198	0.0720187996289941
0	1	13952864	rs7515525	T	G	0.264122036336654	0.164727683127023	-0.0780267773130722	0.0561608120906993
0	1	13956484	rs10803421	C	T	0.247356079729771	0.23066658071277	-0.0679937762283963	0.0567256018904432
[truncated: 534,508 more rows]
