# Supplementary material for: Japanese GWAS identifies variants for bust-size, dysmenorrhea, and menstrual fever that are eQTLs for relevant protein-coding or long non-coding RNAs
Source: Sci Rep. 2018 May 31;8:8502. doi: 10.1038/s41598-018-25065-9 (PMC5981393; doi:10.1038/s41598-018-25065-9)
Supplement: Supplementary file 10 — Dataset S7 [file 41598_2018_25065_MOESM10_ESM.txt]

regional.analysis	CHR	BP	rsid	A1	A2	A1.AF	P	BETA	SE
0	1	564621	chr1:564621.C.T	T	C	0.026666662219512	0.160716657940832	0.14414353241359	0.102764022506474
0	1	565374	chr1:565374.A.G	G	A	0.035721507945162	0.468210401788991	-0.0677511326512954	0.0933990908295663
0	1	752566	rs3094315	A	G	0.844845482616862	0.18081412207329	0.0626535337781758	0.0468174213503699
0	1	990417	rs2465136	C	T	0.162531933332127	0.096636765713538	-0.0769450666966671	0.046313894211458
0	1	1018704	rs9442372	G	A	0.811955093020658	0.0852742172767528	0.0745376392554827	0.0433139003568307
0	1	1036959	rs11579015	C	T	0.203956833597016	0.187015773681714	-0.0553435312204624	0.0419441145348259
0	1	1046164	rs6666280	T	C	0.203331467204766	0.210799105108527	-0.0525839187287351	0.0420210419265769
0	1	1062638	rs9442373	A	C	0.539650235363657	0.669749074312263	-0.0143449543218815	0.0336347232435709
0	1	1216195	rs55834051	A	C	0.644120647219885	0.429723534010066	0.0277070551230427	0.035087107779977
0	1	1217011	rs1262894	C	A	0.121998571152218	0.00626370430378175	-0.146036047332191	0.053421680056884
0	1	1217058	rs3753340	A	G	0.0144224634853546	0.709322467412927	-0.0544600351947497	0.146097034640357
0	1	1218086	rs6603788	T	C	0.632695236229452	0.282536707437442	0.0375026292420371	0.034897909389977
0	1	1220136	rs2144440	G	A	0.652452234593044	0.219555420021289	0.0434476888955589	0.0353891784420469
0	1	1220954	rs12751100	A	G	0.63732023944962	0.472846239698242	0.0250587303925325	0.0349077522846055
0	1	1221138	rs11260578	A	G	0.622697465688105	0.462380526548538	0.0255878008949231	0.034816525962795
0	1	1222958	rs111819661	T	C	0.0144933948501963	0.645274124995831	-0.0678070238699646	0.14729856227954
0	1	1223529	rs78481580	C	G	0.182144772274009	0.0561525701040445	0.0825431775039665	0.0432197246737279
0	1	1225959	rs1570867	G	C	0.922551287601294	0.0109904170867955	0.168724600464199	0.0663485557381966
0	1	1227244	rs2239609	A	G	0.274785430061188	0.0318115464569482	0.0805889877306999	0.037539635827255
0	1	1278237	rs307361	C	T	0.869289889321488	0.0114769552565037	0.130152650059521	0.0514878745295584
0	1	1287040	rs182532	C	T	0.869055990742389	0.0116062472786737	0.130066561185057	0.0515340547194822
0	1	1295323	rs34389364	A	G	0.80813120759208	0.0080337803447134	0.11629209898081	0.0438731024054359
0	1	1314015	rs2649588	T	C	0.826185321680322	0.144627891156288	0.0660867937056839	0.0453030335959375
0	1	1335218	rs2291889	A	G	0.121076782317708	0.0126441890877254	-0.132926243407754	0.0533061789291814
0	1	1487059	rs1887284	A	G	0.262416700018423	0.560292158372915	-0.0222917963137791	0.0382752491872431
0	1	1489928	rs7366884	C	T	0.716753858246401	0.603180430542568	-0.0194941266945987	0.0375007956671173
0	1	1500941	rs6603791	G	A	0.824428729545335	0.661937060483364	0.0195614167215698	0.0447383627342653
0	1	1599161	rs6604981	G	A	0.621014096136347	0.306322936657155	-0.0353723278265161	0.0345781343543283
0	1	1647686	rs909823	C	A	0.869063392361448	0.0437688296978859	-0.0967966491122652	0.0480071158920366
0	1	1687625	rs34306661	C	T	0.332064106797263	0.709928920740381	-0.0132537202459446	0.0356329208626609
0	1	1706160	rs7531583	G	A	0.700110326433443	0.917529168071341	0.00380228432880256	0.0367205141313511
0	1	1721479	rs2272908	T	C	0.502984155840491	0.382538345301492	0.029384006207596	0.0336498338862643
0	1	1722585	rs3737626	A	C	0.03810042697029	0.551388581947759	-0.0530725306620915	0.0890956084472727
0	1	1722932	rs3737628	T	C	0.502720632228769	0.339066517785036	0.0321672113409611	0.0336473123546795
0	1	1723031	rs9660180	A	G	0.504401032585213	0.414079938279945	0.0275149429985449	0.0336889519022754
0	1	1725016	rs80220232	A	G	0.0662230271886063	0.156623757057634	0.093121510168577	0.0657397071791485
0	1	1725626	rs9970652	T	C	0.206242502904208	0.611317006028706	0.0210325630077093	0.0413868439244153
0	1	1733219	rs10907185	G	A	0.71032695702947	0.123929212871379	0.0575696954143422	0.0374196457079367
0	1	1734337	rs75622028	C	T	0.103286436386755	0.209842978415156	-0.0704109677435724	0.0561492169450867
0	1	1737900	rs17363334	T	C	0.0685096148634582	0.368675277535961	0.0592152020705395	0.0658709665976222
0	1	1738984	rs76117314	A	C	0.059859441413314	0.415694609672597	-0.0586634360856652	0.072075778431489
0	1	1745726	rs16825336	A	G	0.266626571095558	0.889439125123859	0.00526712117343602	0.037889155381082
0	1	1746694	rs12742323	T	G	0.207487664111048	0.642215233478919	0.0191759524920522	0.0412737773895687
0	1	1747318	rs59787372	C	T	0.0356951409632043	0.482766242804939	0.0622056896510578	0.0886297216877112
0	1	1748734	rs2180311	C	T	0.505353400785302	0.33988495370937	0.03206623808378	0.0335985822693453
0	1	1752955	rs4648726	T	C	0.843102860429493	0.0283579065368935	0.103799554789018	0.0473473478668219
0	1	1759026	rs9786963	C	T	0.908969082125604	0.409899969418931	0.049157413085352	0.0596520106864453
0	1	1759054	rs10907187	A	G	0.128450539955461	0.757555469342767	0.0157077630895135	0.0508848268590373
0	1	1759213	rs9786942	G	A	0.505091283075934	0.336611228070817	0.0323239296515763	0.033639834349981
0	1	1760937	rs77726987	A	G	0.0353723470097471	0.744814548459162	0.0296781155489456	0.0911813988706071
0	1	1765583	rs6603797	C	T	0.908316229411299	0.426772649757269	0.0471680704411709	0.0593513291727564
0	1	1766094	rs6663586	C	A	0.195171753588269	0.292664738812658	-0.0452977786720047	0.043046699735913
0	1	1770406	rs117025906	A	G	0.0553356313834726	0.0297012628228617	-0.165979213964819	0.0763455736715162
0	1	1770789	rs6665287	A	T	0.127944266775846	0.81630919491293	0.0118881168438132	0.051176893876151
0	1	1775039	rs75473107	T	C	0.0163390183015403	0.84665264263957	0.025537478817053	0.132050914787884
0	1	1775175	rs11260622	G	A	0.907967715171599	0.307499971944092	0.0601644679364486	0.0589569185746846
0	1	1776269	rs4648727	A	C	0.337854556087905	0.499222097019387	0.0240268251574613	0.0355576720940133
0	1	1777450	chr1:1777450.G.C	C	G	0.505136630360815	0.38362517810998	0.0292959147792993	0.0336256844629634
0	1	1779036	rs6692959	C	T	0.908957183549938	0.409582794754006	0.0491493633722923	0.0596018577369935
0	1	1779230	rs12403351	A	G	0.0842154589371981	0.749307964031922	-0.0195800475729551	0.0612734309116211
0	1	1779476	chr1:1779476.C.A	A	C	0.338114328077594	0.476534888798262	0.0253679149789237	0.0356347605722201
0	1	1780878	rs6603801	C	T	0.908828156321628	0.427009328167264	0.0472696820499581	0.0595096420409755
0	1	1781220	rs6681938	C	T	0.167486664204053	0.611553612422989	0.0229218348484064	0.0451344247783427
0	1	1781345	rs6664578	A	G	0.90844603384035	0.371601840254663	0.0531470678273534	0.059483427227181
0	1	1787378	rs12125422	A	G	0.210722495510906	0.43448172257321	0.03197	0.0409061272916418
0	1	1793003	rs1889678	G	A	0.909019677093328	0.398533762991521	0.0503622485217963	0.0596537521349813
0	1	1793071	rs12076620	G	A	0.909234665960245	0.392475296303377	0.051156496977888	0.059822573085526
0	1	1793111	rs10907192	G	A	0.909147780678851	0.31433131382195	0.0601437146073219	0.059774596280361
0	1	1793692	rs77270684	G	A	0.0514983629397423	0.660490557412743	0.0331135821963895	0.0753890477106143
0	1	1793786	rs7511905	C	A	0.909092704025	0.372895527212754	0.0531425526340255	0.0596395201719695
0	1	1795789	rs12036384	T	C	0.173962210780605	0.189227841921025	-0.0590526387311567	0.0449799168819592
0	1	1797947	rs9660106	G	A	0.527147414578223	0.297680187993451	0.035110383466516	0.0337139183540237
0	1	1801034	rs4648592	A	G	0.108857272949992	0.959713737912636	0.0027497970577168	0.0544376131598199
0	1	1804302	rs3855951	T	C	0.842289562412026	0.0280307080367168	0.10394020457037	0.0473131550806382
0	1	1805391	rs10907193	A	G	0.172472845521187	0.118137426280228	-0.0709544930720973	0.0454068234110245
0	1	1806560	rs118184145	A	G	0.055053160955446	0.0377404262656081	-0.158915214003615	0.076487490120831
0	1	1809509	rs11260624	T	C	0.173887468030691	0.17781605167919	-0.0606322208694137	0.0449957500929941
0	1	1809654	rs78934919	A	C	0.0600882468963917	0.0810664138412498	-0.128220787665352	0.0734986848273997
0	1	1810090	rs7525092	T	C	0.177422848515724	0.175987708668201	-0.0593326300529219	0.0438457551660025
0	1	1810842	rs76973525	A	T	0.0459629005375594	0.471953539514652	-0.0584297810273451	0.0812309800153831
0	1	1812366	chr1:1812366.AA.A	A	AA	0.908865975132537	0.329213403600486	0.0582106323934924	0.0596604106246238
0	1	1812504	rs36072213	A	G	0.208695550009856	0.495478327111645	0.0280726159504063	0.0411850515995865
0	1	1812521	rs6603802	T	C	0.523753308275314	0.280695757132845	0.0363229141821267	0.0336710590828498
0	1	1812688	rs6603803	G	A	0.524519117778697	0.291525101512091	0.0355599622705158	0.0337130960666738
0	1	1812828	rs6670776	A	G	0.908346147885897	0.30070168516569	0.0616590455383096	0.0595779965854258
0	1	1813237	rs33976483	T	C	0.208035879227517	0.605563344697155	0.0213818531689062	0.0414042567287212
0	1	1814909	rs76616586	G	A	0.0309592276587923	0.730769114685079	0.0327261108144251	0.0951056724772978
0	1	1818129	rs16824526	C	A	0.212742034832327	0.409383737415947	0.0336356600943301	0.0407715544232505
0	1	1821625	rs6603805	A	G	0.169365989207811	0.135255374400484	-0.0685504413702355	0.0458932008205082
0	1	1865298	rs2803316	G	A	0.599659232688709	0.931467801547473	-0.00295013749126259	0.03430461895196
0	1	1871337	rs16824543	A	G	0.127252651465824	0.393658101438472	-0.0438496059795209	0.0514062068987297
0	1	1887019	rs28548017	G	A	0.866734948898392	0.687074887975674	-0.0198813226628882	0.0493543923475433
0	1	1903712	rs13303201	A	C	0.336525475612981	0.55740623913323	0.0207591074561466	0.035382924462358
0	1	1930754	rs6605081	T	C	0.233477860661166	0.378311403833955	0.0352397494423792	0.0399991773864298
0	1	1933267	rs28706276	A	G	0.0934635296609023	0.568829157088364	-0.033037765934752	0.057983707705885
0	1	1934647	rs6682175	G	C	0.665289470455445	0.355287930567163	0.0330058541200176	0.0357058945280815
0	1	1939826	rs28550169	T	C	0.335226355002044	0.417299139290582	-0.0287992476173972	0.0355057138860846
0	1	1948400	rs13303344	A	C	0.400176322570078	0.0935153151041916	0.0571019975017578	0.0340472670616418
0	1	1951827	rs3121819	G	A	0.793569179760212	0.283483544264083	0.0453592298887421	0.042291936801875
0	1	1992626	rs13303273	G	A	0.15307167013588	0.672009657233024	0.0198384032523204	0.0468559335942471
0	1	1993860	rs60959039	T	C	0.250162953866754	0.790893065101833	0.0103001254775172	0.0388462486405174
0	1	1994299	rs59095280	T	C	0.247615432214741	0.934141656647996	0.00324530698394631	0.0392727217618831
0	1	2010669	rs2803342	G	A	0.0744120225873605	0.928457518108068	-0.00576411040104384	0.0641985404306839
0	1	2010994	rs16824727	A	G	0.238217444406095	0.396143739308718	0.0335234481310374	0.0395077482977262
0	1	2016802	rs16824749	C	T	0.523670616713603	0.215053245195943	-0.0417981612609702	0.0337139164730129
0	1	2036263	rs10797413	A	G	0.75555788000136	0.0334512728361628	0.0848307185565568	0.039889838493671
0	1	2040898	rs4648807	C	T	0.585663960126325	0.106202007740885	0.0551323801971773	0.0341270868553008
0	1	2051513	rs3107151	G	T	0.756067303797349	0.0258384417920026	0.0890603884303829	0.039961919895202
0	1	2071556	rs436045	G	A	0.83398959260284	0.313650756092493	0.045634998539975	0.0452911841789703
0	1	2071765	rs364677	G	A	0.789494432765152	0.0855819054215518	0.0716046934317573	0.041650532812709
0	1	2082566	rs2257182	C	T	0.297497986857487	0.18136233535552	-0.0493026896105637	0.0368874135760785
0	1	2088754	rs262656	C	A	0.166244229187073	0.3146196795171	-0.0455191106119181	0.0452667133805405
0	1	2103506	rs2280272	G	C	0.0862149617258177	0.737048981784392	0.0198752625535708	0.0591941772209795
0	1	2167149	rs262680	T	C	0.64146515148784	0.53447704863755	0.0219687918697985	0.0353658663545633
0	1	2173504	rs263526	C	T	0.18324521347151	0.29338792464387	-0.0460454842409622	0.04382285731567
0	1	2185886	rs16824947	T	C	0.0878121085594989	0.274689664772938	0.0642121070840623	0.0587847255773302
0	1	2186220	rs16824948	T	C	0.093885960729176	0.203562420852829	-0.0747063110395788	0.0587559787386164
0	1	2192433	rs10797417	G	A	0.459582565992546	0.0676661799390702	0.0617882438445463	0.0338153737911301
0	1	2281726	rs7527871	C	A	0.435596469755552	0.0806502092506183	-0.059686294168321	0.03416647350052
0	1	2289321	rs903914	A	G	0.104403837890806	0.695875922517763	-0.021690176720366	0.0554887047258992
0	1	2291680	rs2840542	C	T	0.895841409044332	0.110156307438373	-0.0859961769355616	0.0538320267127319
0	1	2292409	rs2645090	C	T	0.416289438561471	0.255670750292184	0.038805059145821	0.0341388520448221
0	1	2292688	rs2840540	G	C	0.209028692707324	0.15460092218194	0.0585976844616389	0.0411654774673193
0	1	2301471	rs2840536	G	C	0.199488243365996	0.22123551857775	0.0508211462554206	0.0415460223728142
0	1	2301691	rs6665546	A	G	0.2866584666187	0.89388220606992	-0.00504216052908023	0.0377991543951877
0	1	2302911	rs10910060	A	G	0.533625193558649	0.974203136933951	0.00109606749054493	0.0338949326420709
0	1	2303512	rs10910061	A	G	0.0797498486359648	0.243587380709136	-0.0736876562114248	0.0631933326428631
0	1	2314319	rs2643901	C	T	0.877732905525136	0.287203366028764	-0.0541845503382379	0.0509120888408977
0	1	2335676	rs1129333	G	A	0.868137374611663	0.688138554094591	0.0201679142756997	0.0502461263425886
0	1	2353869	rs35799953	T	G	0.53636549578664	0.63620786540205	-0.0160350022019714	0.0339001050956358
0	1	2390588	rs10910078	C	T	0.88334522734915	0.267445575316977	0.0588534789800236	0.0530706696555523
0	1	2392648	rs2477686	C	G	0.883776316654104	0.247748629629593	0.0615161985092368	0.0532222984727012
0	1	2397174	rs1998759	A	G	0.251525937334236	0.0990648836448612	0.0633215215280064	0.0383905454620116
0	1	2488608	rs1886730	C	T	0.559146977288334	0.649366820758704	-0.0153975342398765	0.0338673826226849
0	1	2494330	rs2234167	A	G	0.0365862457930296	0.561402947853921	0.0519628441092391	0.0894740358932853
0	1	2505713	rs10910093	T	C	0.0402846069088694	0.681040621445961	0.0351720740361906	0.0855677613079698
0	1	2511280	rs10797434	T	C	0.521894645176817	0.734851930072087	-0.011484987544565	0.0339111787265075
0	1	2513216	rs734999	T	C	0.520946564226934	0.568817238140855	-0.0192614314828514	0.0338041856272557
0	1	2526746	rs3748816	G	A	0.499574117237781	0.450889179493607	-0.0254368130228244	0.033738803847157
0	1	2533767	rs76202520	T	C	0.104441296908532	0.792512870161195	-0.0145168181173727	0.0551867609447838
0	1	2551785	rs12117343	T	C	0.0480745018457316	0.941893166249271	-0.00582206164844588	0.0798739598033507
0	1	2551900	rs11590198	A	G	0.462775391367527	0.468519664190294	-0.0244381628396983	0.0337129370984017
0	1	2553624	rs3890745	C	T	0.491734276049747	0.376314558373795	-0.0299231564928603	0.0338226654829521
0	1	2709164	rs4648356	A	C	0.502779741063996	0.119459788540394	-0.0525863189901	0.0337731517744981
0	1	2745883	rs4609377	T	C	0.520501633326018	0.576541395669277	-0.0188672917739118	0.0337854820893732
0	1	2747638	rs10909929	A	G	0.0680866628541399	0.501611056546102	-0.046147596942635	0.0686764113565421
0	1	2749921	rs4648482	C	T	0.40269297259742	0.0709300599673512	0.062081965310186	0.0343768242321835
0	1	2752265	rs7511879	G	A	0.483931322776317	0.16973761448594	0.0464071209762368	0.0337986301800899
0	1	2754512	rs6680471	T	C	0.462499523825537	0.504158833617916	0.0229714047959138	0.0343903662600735
0	1	2789108	rs10910019	C	T	0.564152269577791	0.598199578329365	0.0180562239930725	0.0342628454014014
0	1	2792801	rs16823103	T	C	0.0795628160519601	0.53027642306736	-0.0393431554196866	0.0626898530643681
0	1	2797856	rs10797342	T	C	0.578423667725095	0.752448007552889	0.0107776412353025	0.0341699206441853
0	1	2811814	rs1456465	A	G	0.274251242687215	0.793956025600457	0.00985147534883807	0.0377195385252699
0	1	2842319	rs2045332	A	G	0.523392613986382	0.582973794001901	0.0184001672895284	0.0335129715721133
0	1	2852707	rs10797368	T	C	0.237643283537958	0.854506312516387	0.00722500761229488	0.0394008685594493
0	1	2957600	rs12409277	C	T	0.371780413985041	0.79260646155187	-0.00908665650162374	0.03455955187854
0	1	3037613	rs876740	T	C	0.580258585807512	0.233232416260641	-0.0403964481826344	0.0338875474339988
0	1	3072692	rs731031	C	T	0.616517280300276	0.220011733799228	0.0423677764358756	0.0345437283681716
0	1	3083712	rs2651899	C	T	0.38787075232019	0.932317332363318	0.00293690464271413	0.034580446237074
0	1	3096355	rs868718	A	G	0.2830656674954	0.378710324299747	-0.0330171288659382	0.0375077412401865
0	1	3105276	rs2817138	G	T	0.667569187411319	0.0497763153567409	-0.0692362835527895	0.0352907622694869
0	1	3106397	rs2651916	T	C	0.858243018271459	0.485166670905225	-0.0333409160023504	0.0477652038149982
0	1	3133307	rs16823514	G	T	0.186232398457314	0.749311532356465	-0.0138868448169626	0.0434578698451922
0	1	3137199	rs2817147	C	T	0.484212061344234	0.698149908940962	-0.0130293223826011	0.0335963915639844
0	1	3146497	rs10157420	C	T	0.203003146965273	0.610674344068244	-0.0214869464393766	0.0422048271470668
0	1	3157614	rs905138	T	G	0.198067020374462	0.337032904823027	0.0406538132756164	0.0423457667757949
0	1	3168280	rs10797386	G	A	0.826924329371623	0.44197539635064	-0.0339373984134847	0.0441397938546053
0	1	3178111	rs3002686	A	C	0.184704945436273	0.217884209636455	0.052875395008356	0.0429122902821093
0	1	3209767	rs2500294	T	C	0.572025056565046	0.41171601474802	-0.0280201729101904	0.0341344121337619
0	1	3217151	rs2455137	T	C	0.323460139879259	0.0795933064666757	-0.0636269126462075	0.0362949645435081
0	1	3217525	rs12036358	T	C	0.265210062233435	0.111074356000677	0.0604425908493161	0.0379335042645322
0	1	3232378	rs2483264	G	A	0.638712767834245	0.134640493770357	0.0526421842152085	0.0351874378198781
0	1	3235556	rs12043519	T	C	0.252832729218973	0.232939344115566	0.0462315350648647	0.038758138262219
0	1	3250423	rs1889121	G	A	0.390995546381276	0.139273984932323	0.0508093326969559	0.034365459001688
0	1	3252104	rs2483278	T	C	0.879657286895048	0.638508947579994	0.0244415522344652	0.0520271511380679
0	1	3254100	rs16824328	G	C	0.095251051250076	0.361768987260953	0.0515142829571542	0.0564849911144315
0	1	3255539	rs2483280	A	G	0.296056529957742	0.27593185364095	0.0398784396004736	0.0366023924957198
0	1	3257059	rs2255212	A	G	0.29637787731407	0.24112335008376	0.0428462353280897	0.0365524950329176
0	1	3259113	rs882430	A	G	0.0887082197870161	0.252911715285614	0.0663034201851263	0.0579927344222124
0	1	3285628	rs6424073	A	G	0.570349778083371	0.740218986071793	-0.0112900543745124	0.0340509704764959
0	1	3300807	rs868688	T	C	0.502085824969658	0.758966787763843	0.0103399390642081	0.0336983806298896
0	1	3312914	rs871822	G	T	0.578033261033493	0.616602137830767	0.0172282067691597	0.0344101815708586
0	1	3325037	rs2483225	C	T	0.381669098273169	0.998137651244008	-8.18397832976112e-05	0.0350625198693804
0	1	3352872	rs2236518	C	A	0.492492282712639	0.914759188005247	-0.00360386993272238	0.033669210820142
0	1	3353949	rs2493264	G	A	0.821179223806628	0.930860844006046	-0.00379034588690334	0.0436868003326449
0	1	3362256	rs867814	T	C	0.63735307274061	0.971882718599686	0.00123759686633092	0.0351120363789509
0	1	3375181	rs947352	T	C	0.179980442204003	0.833471151593646	-0.00918040714197232	0.0436638692060846
0	1	3424388	rs947345	A	G	0.0655028616487461	0.289676228288978	-0.0741378665171861	0.0700185259818667
0	1	3441382	rs1896	T	C	0.114895672079205	0.944547161830583	-0.00366417207114669	0.0526795514074273
0	1	3543951	rs16823922	A	G	0.176148103531118	0.827997372174775	-0.00960653172222538	0.0442145707069872
0	1	3545612	rs1128474	G	A	0.322292483866121	0.737074146937117	-0.0121403644548011	0.0361610473998849
0	1	3586700	rs6657895	A	G	0.408446906240552	0.560979241273049	-0.0200303059099877	0.0344525843388003
0	1	3601490	rs3753205	C	G	0.241104650713563	0.376098240576473	-0.0351771485878926	0.039743328425197
0	1	3601798	rs3765715	T	A	0.240680969124272	0.389802634866493	-0.0342328257685199	0.0398067526873252
0	1	3601940	rs3765716	A	G	0.241101653438299	0.381577428393418	-0.0347856441121386	0.0397553159955582
0	1	3602555	rs3765717	A	G	0.241671356773766	0.433742426163405	-0.0311563524743873	0.0398009802727502
0	1	3603036	rs12033056	C	T	0.249407129573672	0.469065120516538	-0.0285261164948414	0.0394006589140923
0	1	3651126	rs1181868	T	G	0.34748280076375	0.759731418326208	0.0107826940860895	0.0352567458662412
0	1	3659742	rs2298223	T	C	0.113216225054817	0.205814123285643	0.066095528849082	0.0522428388597883
0	1	3665867	rs12120656	T	G	0.21015055947532	0.978845221843028	-0.00109455167105901	0.0412778398972281
0	1	3671791	rs1181888	G	A	0.0931120785719509	0.236314644073713	-0.0698882524795696	0.059014846014756
0	1	3679477	rs6699377	T	G	0.113413867131266	0.231774713307111	0.0626716238729837	0.0524097984169357
0	1	3680729	rs1181877	T	C	0.153727068432406	0.417426018114186	0.0377146790985311	0.0465099462217566
0	1	3682070	rs1181874	A	C	0.597549531157116	0.620757720806175	0.0170511269107714	0.0344622641478403
0	1	3730435	rs6695834	C	T	0.453329302709511	0.898980412563418	0.0043000438077214	0.033872096430747
0	1	3740426	rs79797528	C	T	0.118440991610393	0.51174889313961	0.033947622780736	0.0517402025600594
0	1	3743319	rs6663840	A	G	0.453160617054133	0.897598209696111	0.00435923882231974	0.033872375291711
0	1	3745193	rs6659702	C	T	0.170845400924956	0.731365785438968	0.0154014956587619	0.0448618656050899
0	1	3745721	rs2275833	T	C	0.118476561292914	0.539126432067616	0.0318062798136462	0.0517904111457897
0	1	3745787	rs2275832	C	T	0.572042737807037	0.569259818772461	0.0194831711124427	0.0342325345627301
0	1	3745924	rs2275831	A	G	0.401125117232401	0.845934258596681	0.00669677431755908	0.0344646330714755
0	1	3746484	rs2275829	C	T	0.148519399686012	0.292151681356058	-0.0498688793354107	0.0473402857032823
0	1	3796948	rs4074709	T	G	0.152618010423399	0.128293193378571	0.0701727579655072	0.046139967319969
0	1	3800242	rs3205087	G	A	0.426692368008364	0.000572824969366769	-0.117583462667041	0.034139899197998
0	1	3801828	rs10909818	A	G	0.303020057303213	0.5848706794452	0.0199340330560895	0.0364902325972347
0	1	3803755	rs7367066	C	T	0.672101504428201	0.765774739003888	-0.0106454583629317	0.0357342599034677
0	1	3806358	rs10909819	C	T	0.301395780485721	0.00602047672787486	-0.101705923479921	0.0370288908264038
0	1	3809423	rs11807227	A	G	0.300971828398632	0.00794302407888026	-0.098426749485963	0.0370794542016361
0	1	3814660	rs10909823	G	A	0.113718736633574	0.627671073290544	0.025419599286214	0.0524107417425121
0	1	3818871	rs10797356	A	G	0.371778977877409	0.120233823965975	-0.0545714026284254	0.0351214132358185
0	1	3821782	rs11589102	A	G	0.109131269845433	0.540125751630711	-0.0337270882686656	0.0550535925124607
0	1	3995644	rs80309618	T	C	0.0971999027303406	0.690969542052072	-0.0227036337533496	0.0571103607939464
0	1	3996075	rs34770924	T	C	0.0792912829384588	0.686445669400723	-0.0254652527937776	0.0630822649693989
0	1	4000957	rs61156287	A	C	0.247153216646992	0.536550538126171	0.0242866003852212	0.0392963137881031
0	1	4002954	rs72640991	T	C	0.0810674071457946	0.659925602872689	0.0271871542104705	0.0617867563036727
0	1	4002958	rs10915568	A	G	0.194237190654874	0.384408707274378	-0.0371559039662584	0.0427176655356991
0	1	4003276	rs75558957	A	G	0.0612169269637685	0.647803865387856	0.0320375716054124	0.0701324523010239
0	1	4004250	rs11583257	T	C	0.272460707008916	0.931506922504018	-0.0032515249767342	0.0378308442110962
0	1	4006060	rs7548668	C	T	0.353642421712412	0.988109079849297	-0.000522393598655144	0.0350514806364742
0	1	4009694	rs4654479	A	G	0.115001105745849	0.498145325762381	-0.0360615563907442	0.053234395634478
0	1	4010743	rs4654482	G	A	0.575934131771108	0.0626047144630739	0.0638791871720179	0.0343069723351585
0	1	4013749	rs12096512	C	T	0.130483065251862	0.63629125326622	-0.0239012273808189	0.0505428293866296
0	1	4013997	rs10915431	T	C	0.130769003404519	0.580466005487228	-0.0279294365846471	0.0505323438693593
0	1	4018038	rs115402422	G	A	0.0718566298149281	0.879987348005894	-0.00985464003732865	0.0652688906020103
0	1	4026068	rs12031275	A	G	0.568427005394119	0.0507601772653272	0.0670613108322257	0.0343287703241682
0	1	4028924	rs10915490	C	G	0.134882079851439	0.0744730405119793	-0.0892565460002064	0.0500402170159387
0	1	4038065	rs78738452	A	G	0.136528226334297	0.0396951968585226	-0.102652678542724	0.0499063356622059
0	1	4039145	rs4654428	C	A	0.853456089501024	0.0650711220300103	0.0889742465238649	0.0482305576889626
0	1	4039440	rs12758410	T	C	0.544267486560699	0.0796371959114217	0.0597640141347429	0.0340964077265673
0	1	4039988	rs72644272	A	G	0.307886329164492	0.784016236677782	-0.0100220083620803	0.0365647976493277
0	1	4053435	rs12038964	C	T	0.337498892344711	0.769789263864376	-0.010450145187368	0.0357086116836679
0	1	4061608	rs12045781	A	G	0.288839698568983	0.380682513303101	-0.0326983141767327	0.0372996159160062
0	1	4066781	rs4128222	A	C	0.0872239930943724	0.155641225085653	0.082786813498248	0.0583053034737772
0	1	4068052	rs6675979	A	G	0.267247442354372	0.392668487109978	0.0320786109343344	0.0375281456056208
0	1	4069148	rs12027284	T	C	0.180129018265448	0.970519110103023	0.00161765552488995	0.0437710197329893
0	1	4071399	rs6680847	G	A	0.467536852307263	0.349198737496574	-0.0317308462512979	0.0338952400365147
0	1	4078090	rs4654604	C	T	0.383246262242669	0.0789540944756765	-0.0613847304267197	0.0349414726072917
0	1	4080780	rs4440829	A	G	0.248922999697521	0.345931509633152	-0.036919400053169	0.0391713547992693
0	1	4082367	rs10799261	C	T	0.465714063226406	0.283138944927314	-0.0363501743477676	0.0338678433812856
0	1	4085504	rs4233266	G	A	0.214650110361887	0.832855610626604	-0.00864257925518565	0.0409522163527879
0	1	4085543	rs12026862	C	T	0.201273547531108	0.0487334389485727	-0.0835999328159965	0.0424167827821428
0	1	4085582	rs12026892	C	T	0.201405614938836	0.041620018848917	-0.0864086310390801	0.0424133137822476
0	1	4092146	rs58051771	C	T	0.209279618592673	0.0403149513848407	-0.0859152792317579	0.0418995235456492
0	1	4092538	rs12028583	C	T	0.202550582981124	0.0270579253601708	-0.093586647759389	0.0423338517721432
0	1	4092563	rs4328052	C	T	0.208799145115496	0.0598943211955778	-0.078621015411633	0.0417847777149149
0	1	4104757	rs12036953	G	A	0.309900183782793	0.0786945839432225	-0.0644961772847969	0.0366807534617222
0	1	4111741	rs4553153	T	C	0.528903157131232	0.821152890484804	-0.0076396823220886	0.0337945736548744
0	1	4112750	rs74827518	T	C	0.115094624173827	0.576740556618405	-0.0298420559537741	0.0534658175080082
0	1	4121696	rs7520322	A	C	0.468096173889509	0.649665594607982	-0.0154192835517901	0.03394622137276
0	1	4124260	rs6672716	T	C	0.298710048776644	0.403591870706115	0.0309365539787594	0.0370398502058605
0	1	4132018	rs9628649	T	C	0.354982766992671	0.722426169791786	0.0125121402850089	0.0352238204774221
0	1	4136869	rs117282266	T	C	0.0876832484586143	0.835848283490118	0.01231914478779	0.0594533538332032
0	1	4145615	rs10915421	C	T	0.525680423573132	0.454451455813143	-0.025512492147046	0.0341069520070303
0	1	4152206	rs4654410	T	C	0.807983629154004	0.195959114943516	0.0562375260616944	0.0434887810923501
0	1	4155841	rs56329102	G	A	0.285909766536194	0.0307205466170551	0.079586698850639	0.0368342037896722
0	1	4156118	rs16840731	G	C	0.286347238106406	0.0277951753474684	0.0808666717103141	0.0367548178610119
0	1	4160903	rs76952475	T	C	0.165481624805502	0.0388683722335029	0.0925553422621458	0.0448084535553985
0	1	4162248	rs76163269	C	T	0.0756566342122183	0.986905576523993	-0.00104750224714547	0.0638247535192578
0	1	4162415	rs12130437	G	A	0.28692862470372	0.0595328001456533	0.0701302633162326	0.0372194309932379
0	1	4166004	rs10399650	C	A	0.565061710276486	0.0449292193709331	0.0684126765085954	0.0341156499127502
0	1	4168653	rs10799201	C	T	0.120917112853942	0.769505182456327	0.0153233694280482	0.05229422683515
0	1	4169553	rs12080309	C	T	0.288778564745726	0.0331923847147216	0.0787573132992237	0.0369796312925264
0	1	4170178	rs12032575	A	G	0.0781569462550074	0.563542299051754	-0.0365904665464838	0.0633504599621621
0	1	4171343	rs6702575	C	T	0.563356041151901	0.0656084723856523	0.0626614796956982	0.0340350027851102
0	1	4171786	rs10492944	T	C	0.0772538570202952	0.616443687377209	-0.0321529003419488	0.0641906560394354
0	1	4174116	rs10915434	C	T	0.286457306394025	0.0371898684464118	0.0773275551862631	0.0371111654437525
0	1	4183006	rs10915437	G	A	0.259735820413949	0.246490977411401	0.0443091048335688	0.038233277056789
0	1	4183258	rs10915438	A	G	0.197640746783563	0.126098125320482	-0.0654559009969243	0.0427908292868369
0	1	4187821	rs57905980	A	G	0.102847304802259	0.0600139889508422	-0.106713986192329	0.0567419083287056
0	1	4187952	rs4654487	C	T	0.508227522412489	0.85908895833625	0.00596030277721723	0.0335727390416223
0	1	4190685	rs4282783	G	T	0.58399273444754	0.735688790739574	0.0115349978699809	0.0341708907551956
0	1	4192707	rs10915442	G	A	0.603256097479782	0.536668201211889	-0.0214655290281335	0.0347417849037212
0	1	4192854	rs80160005	A	G	0.105933470941211	0.409846136661604	0.0452538409584194	0.0549087530085201
0	1	4197256	rs6663939	T	C	0.429212399860676	0.121587144236726	0.0522971724020397	0.0337805166412267
0	1	4197418	rs4408122	T	C	0.526478002918721	0.507666101830985	0.0223040569907702	0.033667712121347
0	1	4197642	rs10915445	A	G	0.428430358224437	0.110995752917065	0.0538729055232841	0.033802958796294
0	1	4201815	rs4654492	T	C	0.352544795601996	0.0323817218316156	0.0747972153564718	0.0349574163089285
0	1	4203563	rs12096127	T	C	0.784925436699228	0.0599875236860215	0.0783964616336479	0.0416806180337447
0	1	4207343	rs6680278	T	C	0.260528650504051	0.0223588707560584	-0.0892849911416985	0.0390878147282484
0	1	4210455	rs9426473	A	G	0.172560225975584	0.129063219310451	-0.0690671104575207	0.0455045596827415
0	1	4227248	rs16840872	T	C	0.247758569360814	0.527479806035714	0.024737046511808	0.0391497055709203
0	1	4230463	rs10915459	C	T	0.0982851626617058	0.958337608311279	-0.00295800429690129	0.0566235597757803
0	1	4236982	rs4233262	T	C	0.761469721028969	0.0732049397079001	0.0720758190770592	0.0402309643850861
0	1	4239028	rs4654418	A	G	0.348851696066307	0.190684607913788	0.0463167885214874	0.0353953282331122
0	1	4251398	rs35392680	A	C	0.326418927535516	0.739360950789368	0.0118787704644482	0.0357041778844686
0	1	4263677	rs6687268	T	C	0.291785629975607	0.0332364540936366	-0.0800803300192707	0.0376102553562556
0	1	4267089	rs16840901	C	T	0.312169710517137	0.0722239924748027	0.0646741551697092	0.0359759837975015
0	1	4267889	rs10915471	G	T	0.410758173976715	0.279495749430483	0.0373451825993893	0.0345324205473166
0	1	4269638	rs6426404;rs567086010	A	G	0.588721474600983	0.18831946526934	-0.0454352991103213	0.0345366706560198
0	1	4271526	rs12022636	A	C	0.344473942732099	0.560169976467799	0.0207238836370342	0.0355720443566914
0	1	4281160	rs10799216	A	G	0.574943537084366	0.555896500971511	-0.0199674177205135	0.0339035621325373
0	1	4284659	rs903540	C	T	0.709372150669902	0.0199463518389628	0.0869733063979274	0.0373700133877156
0	1	4284919	rs7528938	T	C	0.472626864210626	0.0949039796982551	-0.0562900622787234	0.0337050547130029
0	1	4288803	rs10915480	G	A	0.405490814818214	0.722431764110822	0.0121982384514731	0.0343408549633247
0	1	4291842	rs7541544	C	T	0.427097051153542	0.615085603484697	0.0171924889816234	0.034191628788851
0	1	4291953	rs7534461	G	C	0.343222831213548	0.673543973267523	0.0149386479277757	0.035459372630431
0	1	4292038	rs7534558	T	C	0.341871443397214	0.651301514659895	0.0160611309215136	0.0355370258786763
0	1	4312205	rs1908490	T	C	0.213744467570439	0.937384340251342	-0.00323133718576319	0.0411332350210704
0	1	4312527	rs16841005	A	G	0.108139628164996	0.587045383670012	-0.0299499534299791	0.0551440000361221
0	1	4315204	rs966321	T	G	0.323050392782211	0.642082162009967	-0.0167258739729164	0.0359859068952638
0	1	4316544	rs16841037	A	C	0.089751831948348	0.69788468076307	-0.0230209220037005	0.0593051422427442
0	1	4325589	rs9286982	C	A	0.591917434578824	0.913053885592321	-0.00373702984245811	0.0342258466642046
0	1	4330287	rs6677984	G	A	0.248771260281159	0.872654378090312	0.00621881453068292	0.0387978061195457
0	1	4341843	rs1390136	T	C	0.372925153389806	0.808537144252392	0.0084243725777829	0.0347663983051136
0	1	4353287	rs16838562	G	A	0.122783089770355	0.904187627677581	-0.00620566759354394	0.0515536230736315
0	1	4355593	rs2029490	G	A	0.584764583904273	0.71940238269559	0.0122736366389742	0.0341638876875475
0	1	4358008	rs58506471	A	G	0.18763174846641	0.960520718082253	0.00211684877644698	0.0427644926091702
0	1	4358349	rs35559925	T	C	0.0837305941178786	0.391373296760771	0.0517727719679569	0.0604025056840379
0	1	4364472	rs1106307	G	A	0.806502838415829	0.589478825089326	-0.0229541249856996	0.0425398246236788
0	1	4365471	rs351625	T	G	0.235464476140919	0.150925019371787	0.0569103730181767	0.0396236795912558
0	1	4367980	rs2934983	A	G	0.628625338441369	0.366010586383335	-0.0315242335319682	0.0348730444534045
0	1	4368942	rs351618	C	T	0.79974891095586	0.934452790288135	-0.0034822213074489	0.0423401939813068
0	1	4368951	rs351617	T	C	0.672425474244238	0.757704716801922	-0.0110454769289518	0.0358042446643181
0	1	4370074	rs1495239	T	C	0.427246501219195	0.471518200311747	-0.0247093910001743	0.0343180725620891
0	1	4370489	rs12073612	A	G	0.0837004830917874	0.591797539860577	0.0320404327560714	0.059750954682402
0	1	4371863	rs351614	T	C	0.208659369498411	0.514118666003054	0.0269892686311957	0.0413667953169365
0	1	4372470	rs716214	G	A	0.151939747222831	0.595090437813393	0.0247443584863567	0.046557995559213
0	1	4379095	rs59704180	A	G	0.0799138155528172	0.209162535949376	0.0763053762007436	0.0607589006156429
0	1	4379687	rs12408012	G	A	0.547683839825673	0.678725338007467	-0.0140471572001392	0.0339136902635537
0	1	4380344	rs2411741	A	C	0.899370828564408	0.308867627380786	-0.0566322839470453	0.0556527418463534
0	1	4381016	rs2130618	C	G	0.138890919602914	0.777387490050608	-0.0138598031884975	0.0490221696857367
0	1	4382979	rs13375925	T	C	0.168914650008761	0.248200248997232	-0.0523796687398148	0.045360893399492
0	1	4384296	rs351607	G	A	0.166596251009121	0.134052557078905	0.0670772094167879	0.0447685593095389
0	1	4384773	rs351608	G	T	0.165384354110181	0.158494775907517	0.0634538993861589	0.0449979114723928
0	1	4390211	rs501284	T	C	0.472984714977803	0.823219214573962	-0.0075175886445229	0.0336498338862643
0	1	4390289	rs625079	C	T	0.530535941450218	0.560841138276435	-0.0195888819369116	0.0336814505933818
0	1	4391391	rs76664831	G	A	0.123732657417289	0.891257005457524	0.00707822407644551	0.0517740202493471
0	1	4395812	rs579387	C	A	0.332083458253443	0.782994504872134	-0.00983003319884407	0.0356912212534763
0	1	4397736	rs588224	G	A	0.330990704454891	0.810694433115823	-0.00855130993924849	0.0357003321599617
0	1	4400529	rs1108770	G	C	0.454935930328943	0.897518961090147	-0.00435480272378171	0.0338115938379205
0	1	4400887	rs12046047	C	A	0.257172992009153	0.530761105281829	-0.0241517568206357	0.0385290977078236
0	1	4401563	rs488256	A	G	0.198159175139934	0.519686579933464	0.0272535872087146	0.0423305004366791
0	1	4401778	rs903539	T	C	0.256911606313835	0.5292061367752	-0.0242614810464283	0.0385581288360424
0	1	4403047	rs601798	G	A	0.197916102742716	0.561265849601727	0.0245960379459758	0.0423367181304247
0	1	4414716	rs596133	A	C	0.45737175438395	0.764950733196798	-0.010130756794348	0.0338837171017963
0	1	4417946	rs1531329	C	T	0.356533518932857	0.623142480090606	-0.0173646376087053	0.0353369626202985
0	1	4418164	rs1531328	A	G	0.352043187738365	0.73733811259611	-0.0118006231104517	0.035185781009083
0	1	4423030	rs79426491	T	C	0.163267646942335	0.541420880278563	0.0277385895428846	0.0454235221698181
0	1	4424115	rs16838812	G	A	0.213744722957433	0.694023504060592	0.0161280722899951	0.0409965452225626
0	1	4425847	rs12405082	G	A	0.213188617187252	0.76273436088277	0.0123955051176098	0.0410593964327689
0	1	4425876	rs12404603	T	C	0.122376960110986	0.56526481513579	-0.029553002773541	0.0513930267568684
0	1	4427083	rs12023786	A	G	0.0964545308450816	0.399663693289348	-0.0483896927387081	0.0574547944429955
0	1	4431264	rs572439	C	A	0.658504178394408	0.830131988249554	0.00763730409173205	0.0355997880051678
0	1	4431571	rs12028738	A	G	0.2603914030907	0.897664263887014	-0.00491316570492099	0.0382013037123916
0	1	4431704	rs12031615	T	C	0.369389730200174	0.829993282437394	-0.00750693790636483	0.0349631199740456
0	1	4435641	rs74728654	A	G	0.162475469187297	0.590855178036062	0.0245860759189795	0.0457332680815912
0	1	4440749	rs589870	T	C	0.0806660368548199	0.627827768250054	0.0299077607824287	0.0616926379485249
0	1	4444706	rs349413	A	C	0.787429064756237	0.715729435206622	-0.0149546317429045	0.0410647279173919
0	1	4445873	rs72632733	T	C	0.108605403492528	0.927942535803639	-0.00491928097730283	0.0543965149195654
0	1	4448702	rs747778	T	C	0.298432827399424	0.261394969741976	-0.0414643121640902	0.0369195149683105
0	1	4448818	rs747776	C	T	0.569934111825337	0.569005980479877	-0.019423659509748	0.0341055523271487
0	1	4449129	rs1109046	C	T	0.567336691633049	0.540936318577386	-0.0209449545373737	0.0342574959116422
0	1	4449883	rs12041175	C	T	0.460268426461014	0.703592514190293	-0.0129167754255128	0.0339490374613228
0	1	4451081	rs12042157	C	T	0.461472428007077	0.584053869476625	-0.0185782719767036	0.0339345952551389
0	1	4455415	rs349415	C	G	0.189290287543359	0.836077560369928	0.00889205751686299	0.0429747967900826
0	1	4458068	rs349417	C	T	0.650733894860801	0.835920688917651	-0.00729938646581339	0.0352432967172074
0	1	4459317	rs78531899	A	C	0.107903017717853	0.947982473987449	-0.00355724089439645	0.0545249968076757
0	1	4459689	rs6679220	C	T	0.135716618846694	0.993179596377104	-0.000420503268458358	0.0491919537562844
0	1	4460965	rs56081339	A	G	0.1356171678329	0.966639166055273	-0.00205797032718015	0.0492057292818911
0	1	4462460	rs349400	G	T	0.652050808337856	0.656915464833741	-0.0156562660401023	0.0352479017348858
0	1	4463585	rs349401	G	T	0.543435299287668	0.6859969727039	-0.0136663216890348	0.0338029793057822
0	1	4464125	rs12144027	T	C	0.107894815766884	0.944084406177364	-0.00382881083252291	0.0545902496723481
0	1	4466908	rs577114	C	T	0.0799802464894576	0.421399112422374	0.0497014615279792	0.0618180227790921
0	1	4469868	rs733308	G	T	0.126259138579635	0.995542854534807	0.00028349590644792	0.0507490348087446
0	1	4471733	rs505933	G	A	0.775970192318673	0.737806799400844	-0.0134748772350181	0.040252457284451
0	1	4472448	rs4654533	G	C	0.587439587630095	0.418345625735832	-0.0277425944627039	0.0342799634948923
0	1	4475184	rs349405	C	A	0.776318640567807	0.552097448367166	-0.0239167611663891	0.0402219191621315
0	1	4477911	rs349409	T	C	0.775887746633653	0.654395628696526	-0.0180075693588577	0.0402256268441563
0	1	4488779	rs12029910	G	A	0.451627407228835	0.501989635577471	-0.0228435344940577	0.0340256342805277
0	1	4488831	rs6667927	T	C	0.185721870946064	0.464704664282341	0.031532127058322	0.0431284094043454
0	1	4489398	rs6678792	C	T	0.267494826992499	0.274164933776832	0.041527434029905	0.0379758764996332
0	1	4489529	rs10915533	A	G	0.186658865865692	0.508216517398739	0.028433676507242	0.0429760172585712
0	1	4496329	rs1762813	T	C	0.893527403274365	0.810184573112315	-0.0130321907635078	0.0542583091484428
0	1	4497217	rs1674879	T	C	0.137623976328874	0.672952162561932	-0.020620105969071	0.048851255577969
0	1	4502705	rs780575	T	G	0.217746559978971	0.776472200689431	0.0115074253544878	0.0405306156949099
0	1	4504332	rs780584	A	G	0.250181579313436	0.95595531484506	0.00213916952018661	0.0387320966967315
0	1	4504927	rs780586	T	C	0.12315247512983	0.77291011981171	-0.0147943969304237	0.0512678879495388
0	1	4507763	rs780594	C	T	0.848989993493544	0.824244016853679	0.0105159919197933	0.0473501902473718
0	1	4509379	rs2054270	A	C	0.627914167463065	0.955909584239366	-0.00192248370338065	0.0347726131703807
0	1	4510840	rs705685	T	C	0.170269058082001	0.549392971966669	-0.0268899575580301	0.0449161607064637
0	1	4519912	rs608210	G	A	0.75309099756438	0.623631650212158	-0.0192835733418096	0.0392972991137769
0	1	4525604	rs4654545	C	T	0.779649580289448	0.938821520324522	-0.00315681727989331	0.0411305586207932
0	1	4534661	rs11812066	T	A	0.131838235294118	0.454896176934108	-0.0379667350497692	0.0508067537835707
0	1	4541444	rs16839089	A	G	0.117452926314376	0.741228256030035	0.0173813100821393	0.0526343902097188
0	1	4549380	rs705690	A	G	0.574259380958298	0.0307123709774937	0.073866774809711	0.0341852430707341
0	1	4549402	rs780606	G	A	0.47286616239519	0.168516385498866	0.046487401222341	0.0337602418531951
0	1	4552802	rs1878052	A	G	0.463030552903394	0.311004524985403	0.0339762298371234	0.0335363507880041
0	1	4558792	rs10915548	A	G	0.496837564852643	0.151750960546259	0.0478633792151727	0.0333921059048763
0	1	4558933	rs609506	C	T	0.864134890558151	0.205710854622189	0.0635642945923082	0.0502306735372754
0	1	4566065	rs4654440	G	A	0.867295824100156	0.509663493644171	0.0332291044243973	0.050395862458881
0	1	4572023	rs10915549	A	G	0.51506934516252	0.247551633091317	0.0386836988981413	0.0334542416780139
0	1	4573989	rs1710421	T	C	0.88630524412576	0.501820983531254	0.0361576048646896	0.0538358163435776
0	1	4581585	rs608203	C	T	0.344008086690511	0.252904338589384	-0.0405097972245323	0.0354316170278994
0	1	4582199	rs10489135	C	T	0.306874927485787	0.110721785126245	-0.058166937892036	0.0364692759856761
0	1	4583973	rs76210017	G	A	0.162600349429182	0.264387727912639	0.0503856708169638	0.0451451988034388
0	1	4587969	rs241237	T	C	0.34515721200225	0.251466798956318	-0.040636610431643	0.0354349717134246
0	1	4594603	rs537398	C	T	0.46811360249494	0.56344410427436	-0.0193580087527688	0.0335068176546736
0	1	4596288	rs10915554	A	G	0.452208431330711	0.745358092234938	-0.0108815810231458	0.03350590020621
0	1	4596534	rs12084169	T	C	0.434657258273593	0.581527138100639	-0.0185325246480763	0.0336248615605055
0	1	4600491	rs543653	G	T	0.435348094547278	0.572757217062032	-0.0189635051505993	0.0336235063171353
0	1	4606292	rs80089004	G	A	0.195436773880318	0.184298353918674	0.0557488336205855	0.0419910499442482
0	1	4608204	rs241220	A	G	0.351319849883685	0.128764136975075	-0.0530351167245002	0.0349146440715139
0	1	4610733	rs16839272	C	A	0.096439208862595	0.336298607521103	-0.0553033780890838	0.0575175499184584
0	1	4611241	rs241248	A	G	0.0963970793945716	0.35252231444217	-0.0535419688766695	0.0575900943680916
0	1	4612752	rs12117466	T	C	0.331119487274711	0.938000283369836	-0.00276597144776621	0.0355598805176898
0	1	4614822	rs241257	T	C	0.150511778845111	0.773185510451681	0.0135408623590613	0.0469825219328663
0	1	4616102	rs241261	C	T	0.455519420715228	0.36745371367174	-0.0303646280273824	0.033691562162697
0	1	4618251	rs6685798	A	G	0.124842997272041	0.200314737045265	-0.0668371299876516	0.0521897856135895
0	1	4619038	rs241264	T	C	0.419703680693736	0.263335411591218	-0.0380063572052503	0.0339784682861725
0	1	4619669	rs59595338	A	G	0.252818370585885	0.282266745789195	-0.0414311290761503	0.0385319390329782
0	1	4621464	rs6698529	A	G	0.337075389696432	0.63564445197235	0.0167453643011666	0.0353428858621096
0	1	4627077	rs241273	C	A	0.126572656637727	0.225874218821878	-0.0621572214596986	0.0513248424417714
0	1	4629186	rs241277	C	A	0.148014220599013	0.531223064153112	-0.0299244078855373	0.0477918739913285
0	1	4630232	rs76191495	A	G	0.119367685179175	0.2997304091727	-0.054358168996663	0.0524180870134167
0	1	4632528	rs241211	G	A	0.314277197462086	0.312563602674653	-0.0367066668614761	0.036348365552807
0	1	4632560	rs980092	G	A	0.528529805168444	0.236626324685618	0.0399419388832493	0.0337500977570831
0	1	4632828	rs171317	A	C	0.826870959949912	0.999685362036529	1.74586183544382e-05	0.0442729844906614
0	1	4633554	rs6673089	A	G	0.582036610692304	0.191414207641477	0.0445688674933907	0.034115608384026
0	1	4633607	rs241209	A	G	0.308130056287815	0.182159129229478	-0.0485600330848886	0.0363980998069086
0	1	4635556	chr1:4635556.C.CC	CC	C	0.88989437549095	0.965170739948216	0.00232664581406923	0.0532829295081158
0	1	4641742	rs241225	A	G	0.720467623229637	0.771326672893365	-0.0108970879943506	0.0374934228246227
0	1	4642477	rs184781	T	C	0.766458977000615	0.907879591784256	-0.00458157160223109	0.0395940910812332
0	1	4644085	rs588347	T	C	0.591091462855045	0.637904475218679	-0.0161237874434136	0.0342599562614975
0	1	4646572	rs4654446	T	C	0.298266155295459	0.76411822344331	-0.0111354205051918	0.0371085115395482
0	1	4647646	rs2674014	T	C	0.763706892515377	0.831424758496121	-0.00837091493086258	0.0393232171450803
0	1	4649157	rs546397	G	A	0.290360576923077	0.81561098965684	-0.00863675531051812	0.0370368278710802
0	1	4658538	rs12567277	T	C	0.452470185045949	0.904075770505843	-0.00407971327965363	0.0338525307920218
0	1	4665232	rs164781	A	G	0.354676046484705	0.97289477497974	-0.00119540612720769	0.035181873530733
0	1	4665269	rs241243	G	A	0.284726383857468	0.875301753524945	-0.00585380115464673	0.0373025131198585
0	1	4666819	rs151716	G	A	0.359430660458909	0.52603826405697	0.0222392076109804	0.0350740068279927
0	1	4677535	rs4403602	G	C	0.281065763702882	0.89930388020685	0.00476245666210646	0.0376357496316756
0	1	4678123	rs7555011	C	T	0.700973991236314	0.453919422822181	0.0276201170313386	0.0368810734200606
0	1	4679563	rs12145928	C	G	0.243958583779438	0.524738462778823	-0.0251540466473412	0.0395467664254793
0	1	4682273	rs6668199	C	T	0.474705290214148	0.0813506453904524	0.0593456918196055	0.0340499204343358
0	1	4685648	rs875808	A	G	0.283888827795474	0.87569739176226	-0.00585750751328173	0.0374459138163926
0	1	4697300	rs2101195	T	C	0.656702121197333	0.874105787863183	-0.00565639756271442	0.035699333210864
0	1	4698446	rs12122716	T	C	0.101385176982788	0.278225653561857	-0.0612195729854755	0.0564592726908716
0	1	4698677	rs76059212	A	G	0.0598419454649568	0.487252379292848	0.0489043458482598	0.0703978154352718
0	1	4700731	rs61265167	A	G	0.254434589800443	0.393894294202246	-0.033262483421029	0.0390140827336015
0	1	4701258	rs10915575	C	T	0.278954447215918	0.562477694062724	-0.0218880286142173	0.0377923738161425
0	1	4706317	rs12741248	A	G	0.513744758965191	0.140941888553414	0.0500927947522858	0.0340236687577781
0	1	4706755	rs12125737	T	C	0.284900954490253	0.749211914201424	-0.0119792239456782	0.0374727007082499
0	1	4708162	rs4654454	C	T	0.404782519727018	0.257195439581242	0.039157479406193	0.0345595155143206
0	1	4721793	rs12406838	A	G	0.288972182461293	0.53614049043511	0.0228033366642174	0.0368592500087462
0	1	4722951	rs7517517	T	C	0.150239771737529	0.557317781770501	-0.0278168345189617	0.0474018491596532
0	1	4723818	rs12083131	A	G	0.150399118533983	0.537164910074524	-0.0292348987665995	0.0473742045197085
0	1	4727243	rs6663166	G	A	0.805966482178322	0.321189435195213	0.0427723242032659	0.0431165414549703
0	1	4731677	rs10799255	G	A	0.394787364593005	0.228080014203267	0.0415113992958105	0.0344401645707996
0	1	4737531	rs16839450	T	C	0.256438799652968	0.0514760980167707	-0.0759006544638994	0.038973591992606
0	1	4738058	rs2071990	T	C	0.277762572144146	0.813578236200559	-0.00888161995303975	0.0376639205295348
0	1	4738355	rs2071991	G	A	0.322852605376985	0.692067833781818	0.0142222229168617	0.0359101322295671
0	1	4746636	rs10915587	T	C	0.569484649863506	0.14331690756797	-0.0497372240198661	0.033983956588964
0	1	4763401	rs6681520	T	C	0.506341379432396	0.284820983999678	-0.0357494787082999	0.0334247205587466
0	1	4773266	rs2071999	C	A	0.64553265671957	0.915549885077572	0.00376240779399762	0.0354807159797173
0	1	4776974	rs3753696	A	G	0.12936451748982	0.526279774558386	-0.0319874514775601	0.050477663000492
0	1	4783142	rs12566272	A	G	0.151472478563237	0.159289940464721	-0.0670492325525374	0.0476383395240746
0	1	4784556	rs3820252	T	C	0.155196402072532	0.151505481104309	-0.0659345988595374	0.0459719935621447
0	1	4784884	rs3820253	A	G	0.531556272856495	0.446035106716366	0.02592027169018	0.0340142424388041
0	1	4799200	rs3753702	T	C	0.0676033098184708	0.699460092031133	0.0258546679286018	0.066972435953064
0	1	4803834	rs393976	A	G	0.0970740981915256	0.905986511761526	-0.00673625619812291	0.0570374139115839
0	1	4805106	rs414176	C	A	0.092614489143971	0.928474233981391	0.0052049939739953	0.0579848920229538
0	1	4805434	rs371605	G	A	0.281338410615396	0.278114816297043	-0.0409797851158365	0.0377845714293372
0	1	4806381	rs368808	G	A	0.141736635372344	0.76022810908052	0.0147954703054511	0.0484809277091434
0	1	4806550	rs11586743	A	G	0.0788083132126954	0.928764865426439	-0.00565675755816607	0.0632754429063922
0	1	4813115	rs380239	G	A	0.106386557953581	0.358171571064646	0.0498051265680695	0.0542034839250965
0	1	4813141	chr1:4813141.C.T	T	C	0.106357766537472	0.340348301234976	0.0516614323443766	0.0541821323988452
0	1	4819803	rs368420	C	T	0.221069557051286	0.901678635910479	0.00504534423058462	0.0408394009130772
0	1	4826104	rs2802716	A	C	0.0681077576101882	0.873513054205739	0.010637522417445	0.0668195406460084
0	1	4826660	rs2743980	A	G	0.388043904590752	0.497997582363176	0.0235275962456733	0.034719711218294
0	1	4828606	rs7518471	T	C	0.0880445352409257	0.77851185861037	0.0168142380166132	0.0597820731557474
0	1	4833747	rs12029492	A	G	0.296132827735819	0.781346676287872	0.0102142523832655	0.0367995615118702
0	1	4836121	rs394594	G	A	0.424574589818964	0.494347469806515	0.0233959734138004	0.0342341425574124
0	1	4848808	rs12133924	G	A	0.122118446892869	0.218223002865152	0.0625639493222524	0.0508126563958471
0	1	4852747	rs7520826	G	A	0.106080466736916	0.257303550630405	0.0614086493666027	0.0542102165189157
0	1	4853688	rs932350	C	T	0.15453474982335	0.494389849762318	0.0318305855035418	0.0465806555879157
0	1	4859488	rs17345273	A	G	0.0669024597509348	0.428119729577828	0.0530245720712147	0.066915298340784
0	1	4861767	rs11588395	T	C	0.0667257192299373	0.443364363832425	0.0513467385531913	0.0669864407792151
0	1	4871384	rs59103994	T	C	0.101571795390309	0.207365727393954	-0.0717296210547534	0.0568902471658134
0	1	4871671	rs1118009	G	A	0.259754786208902	0.646039238775951	-0.0177865780476379	0.0387278103109009
0	1	4878871	rs1120120	T	C	0.707920376385198	0.568010382959684	-0.021247793800569	0.0372125803819422
0	1	4880480	rs10915616	T	C	0.134405552552249	0.814420569359567	0.0116616480297105	0.0496817329846814
0	1	4885457	rs7516549	A	G	0.100395116879999	0.218448286865467	-0.070511362327049	0.0572953469408939
0	1	4889588	rs10915622	A	C	0.474820413220539	0.738704834286509	-0.0112175155217854	0.0336287737265598
0	1	4889912	rs12028290	A	C	0.0685495680324366	0.274573418694876	0.0720768992815272	0.0659687840023289
0	1	4897567	rs12118185	A	G	0.159489854986235	0.308301446982895	-0.047736509922363	0.0468559652388154
0	1	4898833	rs7522386	G	A	0.453364215453258	0.442802725756268	-0.0263514389064396	0.0343355098044467
0	1	4901142	rs12124406	G	C	0.266232929477332	0.711287781401251	-0.0142030477452695	0.0383734324208586
0	1	4906783	rs10915626	A	G	0.469673906553938	0.120848059445128	-0.0525634909690711	0.0338851755789698
0	1	4911403	rs11803979	A	G	0.361352940651757	0.712109180777555	-0.0130506793039865	0.0353653101675377
0	1	4913873	rs10915628	C	T	0.846660315247279	0.171864906991644	-0.0627839952322059	0.0459539904074232
0	1	4916906	rs1535734	G	A	0.482268287470942	0.660162929580289	-0.0148782068699515	0.0338380832380309
0	1	4927798	rs10915644	T	C	0.376569843922871	0.689600952908259	0.0139064961857414	0.0348187591406952
0	1	4928868	rs12567053	T	C	0.108211625478594	0.0809254597814766	-0.0969646043143137	0.055556239252478
0	1	4930181	rs1886112	C	T	0.470223449154009	0.493627432743095	-0.0233218343193993	0.0340688154360881
0	1	4931354	rs11588518	G	A	0.631202675032434	0.484732774660492	-0.0245955642657529	0.0352013505261292
0	1	4932444	rs10915647	G	T	0.482981101251207	0.967420375976632	0.00138159646917168	0.033826298081838
0	1	4932655	rs12044914	A	C	0.149555104870591	0.162676544833291	-0.0669172118602279	0.0479306381725651
0	1	4932777	rs12044980	G	C	0.1359844261434	0.395592637760376	-0.0420939981256744	0.0495503983336286
0	1	4938053	rs10753390	C	T	0.851938211402769	0.775904590180303	-0.0134415464745484	0.04721964269286
0	1	4938987	rs12410393	C	A	0.0862199935445511	0.942718316355782	-0.00431525245853043	0.0600560710931029
0	1	4940715	rs7539101	T	C	0.432853014982204	0.65370516585341	-0.0151755588571834	0.0338271342158598
0	1	4941735	rs4654462	G	C	0.21137601517559	0.301011309088088	-0.042825710393777	0.0414068184667614
0	1	4951910	rs1544061	G	A	0.34137854548286	0.385075430074988	-0.0307399072801311	0.0353908820776592
0	1	4953528	rs16839786	T	G	0.401828401291495	0.622408205517835	0.0169781353857261	0.0344775595285257
0	1	4955158	rs16839789	T	C	0.376876125027251	0.681357891075849	0.0143355647925143	0.0349127746067254
0	1	4955862	rs6426446	T	C	0.469531295424153	0.684152654074331	0.0137814155521999	0.0338773662188363
0	1	4956070	rs6426447	C	T	0.825601728096852	0.651608428861495	-0.0199665544171037	0.0442198852360483
0	1	4958102	rs4654620	C	T	0.907105875833234	0.840877153826651	-0.0115173298830078	0.0573653278070609
0	1	4959786	rs2031246	G	A	0.871839361337836	0.547023973479123	-0.0301640045966004	0.0500875491038449
0	1	4963569	rs72634122	T	C	0.146110784269568	0.892886661470116	0.00640225583823116	0.0475465193532349
0	1	4965152	rs17345545	C	A	0.181929522312372	0.77025226592903	0.0128048923281246	0.043845623385241
0	1	4965631	rs4654468	C	T	0.37645987167716	0.583698692519573	-0.0189883609675857	0.0346509189851217
0	1	4967739	rs7520488	C	G	0.367058261948454	0.686019183330426	0.014172280770468	0.0350570637162621
0	1	4968528	rs6678459	T	C	0.342040322590391	0.371235810204175	-0.0316192045359093	0.0353618734763599
0	1	4970122	rs10915666	A	G	0.513744917451606	0.584086177411093	0.0184067847023576	0.0336242499352304
0	1	4970486	rs6675549	A	G	0.368552011334347	0.6902588778151	0.013986484754631	0.0350974964589079
0	1	4971006	rs60530383	G	A	0.144175526211508	0.663130593303691	0.0209117974052194	0.0480074312608266
0	1	4982386	rs6698453	A	G	0.176537351447941	0.778322815143102	0.012407739713378	0.0440763883666945
0	1	4984882	rs2093765	G	A	0.631395738072986	0.374380596678995	0.0311454462299934	0.0350619433434004
0	1	4986470	rs2411956	T	G	0.38304391588984	0.634288461037683	0.016587329931424	0.0348693432314722
0	1	4988031	rs61271613	A	G	0.169862453373534	0.708083096902698	0.0167675268499436	0.0447812589606456
0	1	4988262	rs11584727	A	G	0.451828700801115	0.485336599913559	0.0237962696956234	0.0341045300203235
0	1	4988881	rs6667349	G	A	0.169910502188887	0.580533572465135	0.0247380373828436	0.0447661798800809
0	1	4995026	rs12049256	C	T	0.470398089881797	0.649514129837485	0.0153557155192151	0.0337906162540799
0	1	4996185	rs10915683	G	A	0.470129819164361	0.673036112705991	0.0142569466310199	0.0337854507033231
0	1	4996226	rs4654470	G	A	0.145510575144913	0.625492644794531	0.0232236356810266	0.0475815438892296
0	1	4996275	rs12045266	T	G	0.329117884846539	0.846193844179188	-0.00693117480490433	0.0357319303835163
0	1	4996661	rs12037632	C	T	0.184564458834721	0.219518369559604	0.0530841288131968	0.0432348137935353
0	1	4997363	rs9426467	G	A	0.434114257194936	0.966614090535383	-0.00142412283939974	0.0340249513152917
0	1	4998385	rs9426468	G	A	0.573649427532299	0.487424831921584	0.0237278023831078	0.0341697073069667
0	1	5003504	rs9286971	A	G	0.289773303038258	0.167837540380225	0.0505998975156121	0.0366882440985527
0	1	5005775	rs7534281	C	T	0.319892601509651	0.188422252194086	0.0469235328535532	0.0356762181404968
0	1	5011402	rs9426490	G	A	0.540365822756842	0.590787917651877	0.0181787190372462	0.0338086332170181
0	1	5012101	rs7544541	A	G	0.288384743444547	0.15536793846105	0.0521803354296173	0.0367254046141544
0	1	5012301	rs10915298	A	G	0.243925211405511	0.485652886843162	-0.0276992428003286	0.039727009885245
0	1	5012697	rs12022487	T	G	0.209195126196693	0.488623039977122	-0.0288250408453453	0.0416245745973011
0	1	5016062	rs76400676	T	G	0.0267235915938999	0.72266602266092	0.0368847474041398	0.103930564832126
0	1	5018318	rs9426470	A	C	0.472817505782091	0.888944669682069	-0.0047199266523229	0.0338007497849014
0	1	5021200	rs10799145	G	T	0.335413407562051	0.467817344740281	-0.0258297922304121	0.0355765135074938
0	1	5023321	rs12754637	A	G	0.394511567572621	0.611275530659526	0.0174974711132201	0.0344266569681735
0	1	5023430	rs6702660	G	A	0.729256754507435	0.776910088954909	-0.0107746767617255	0.0380263031008463
0	1	5023599	rs12741441	T	A	0.347946090467248	0.991594250341486	-0.000371174673823652	0.0352317253426319
0	1	5031379	rs10799149	A	G	0.38334586173486	0.26794486043271	-0.038142832171402	0.0344309135001915
0	1	5031561	rs7518523	G	A	0.143158683761017	0.156541075023417	-0.0690490010222826	0.0487358450359238
0	1	5036174	rs6689050	C	G	0.353177814618419	0.563226526583114	-0.0204211323369179	0.0353272755043314
0	1	5036549	rs11581023	A	G	0.103953898977006	0.222505137773914	-0.0684736217578027	0.0561308057724093
0	1	5036622	rs12122541	G	A	0.0391275966338155	0.794882735989713	-0.0227051759163845	0.0873358572071049
0	1	5037812	rs6666330	G	A	0.352041252704011	0.819623387569673	-0.00803088888300609	0.0352186560819796
0	1	5038051	rs12739724	A	G	0.0884313273204015	0.720082453257021	-0.0212775294421823	0.059376622464377
0	1	5038624	rs12564764	A	G	0.3677626843033	0.731423919400606	0.0120118879445926	0.0349964086188892
0	1	5045030	rs1106586	A	G	0.80100388263498	0.629932950533171	0.0203564795558556	0.042249030390324
0	1	5047010	rs79254893	T	C	0.0782521856820011	0.247345718547738	0.0715449970563081	0.0618462407760512
0	1	5047163	rs7365286	T	C	0.155802988930227	0.986227271497887	0.000800770764777524	0.0463881139522498
0	1	5048109	rs716671	T	G	0.354652159595372	0.403522716934248	0.0294903104993213	0.0353030929442519
0	1	5051232	rs12725971	G	A	0.35673184287935	0.442125309135193	0.0270531766569817	0.0351975681411966
0	1	5051710	rs6683624	T	C	0.443377702937199	0.656573117249425	-0.0150624113878423	0.0338748016828166
0	1	5068245	rs10799151	G	A	0.360015120077611	0.123892753704695	0.0544082790144825	0.0353613308304146
0	1	5070407	rs10915312	G	A	0.171651386714598	0.308861036838287	0.0453243145395105	0.0445397543368939
0	1	5073092	rs9286975	A	G	0.626403027064085	0.599419334462167	-0.01825200470631	0.0347501205901269
0	1	5077552	rs12047764	C	T	0.143916332134432	0.492432821363939	0.0328119044233288	0.0477997888691817
0	1	5078939	rs10915316	C	T	0.299095864542117	0.2629370967281	0.0410210002890955	0.0366430347222235
0	1	5079962	rs79751215	G	A	0.119309581280544	0.011848030983018	-0.134518700236307	0.053451736548149
0	1	5081173	rs898337	A	G	0.525659670080664	0.223632126165561	0.041139433182748	0.0338060090094273
0	1	5083573	rs76601146	G	A	0.227474563859968	0.709460691800581	0.0150580434723527	0.0404155441972917
0	1	5088062	rs1459765	T	C	0.130732615572962	0.711341555320285	0.0183287912846591	0.049529919239232
0	1	5090997	rs9439507	G	A	0.398257832767479	0.100518137684276	0.056099682555124	0.0341582423175282
0	1	5091827	rs4949164	G	A	0.28004979563855	0.3411717337542	0.035443474001046	0.0372363046951331
0	1	5094435	rs6693990	A	G	0.128706858357562	0.990796073421151	-0.000581871300928896	0.0504410619576067
0	1	5124235	rs10799158	G	A	0.180979410683537	0.379985609443808	0.0382105248862207	0.0435237864090781
0	1	5124859	rs1563792	A	G	0.307436368663582	0.542688615466256	0.0220597980205277	0.0362377225495425
0	1	5127449	rs6682478	T	C	0.105105638395537	0.691162912650187	0.0216782938883371	0.0545671462715686
0	1	5127543	rs6603832	G	A	0.286649156413616	0.355269416606933	0.0341455100988988	0.0369373585015293
0	1	5136644	rs922123	C	T	0.396693500279402	0.167318438783955	-0.0477482530500577	0.0345783435007766
0	1	5137666	rs10915336	A	G	0.268840815448889	0.436740348174862	-0.0296531612107396	0.03812884495633
0	1	5138107	rs117944101	A	G	0.102522008192609	0.388269590419958	-0.0489044021127975	0.056683687283489
0	1	5139200	rs56186517	T	C	0.12414670534653	0.285932398729576	0.0538549746500339	0.0504691347212041
0	1	5141293	rs3128687	T	G	0.571680674821336	0.367877980976463	0.0308310825742656	0.0342394354829739
0	1	5141640	rs3128689	A	C	0.69440292745291	0.237636746292301	-0.0432097648441243	0.0365900918171099
0	1	5141902	rs11579881	T	C	0.523427351929893	0.286992498160319	-0.0362253705017917	0.0340226603855923
0	1	5142552	rs10915341	G	T	0.677247436063472	0.543685800628134	-0.0219094385689186	0.0360798374612227
0	1	5142629	rs12029437	G	C	0.657220743983188	0.410037190660156	-0.0292511828738344	0.0355064119230478
0	1	5142784	rs12047111	G	A	0.68643663661578	0.714838676231396	-0.0132406898779958	0.0362395848216572
0	1	5142818	rs2334263	C	T	0.662090407258475	0.325507687504428	-0.0350196986931039	0.0356179847621626
0	1	5145463	rs12120144	T	G	0.192490316363776	0.454481470652669	-0.0323565706375438	0.0432594908808247
0	1	5152159	rs12121092	T	G	0.627617700479353	0.431121855561164	0.0276072045088405	0.0350668593486542
0	1	5152362	rs12033342	A	C	0.181886569241475	0.912396990778955	0.00477398401793108	0.0433936946127049
0	1	5156245	rs3101225	C	A	0.131562927737429	0.35888185129542	0.0456814177173897	0.0497891311504261
0	1	5158225	rs4949171	T	C	0.806332753753585	0.695565376685958	0.0166877818131037	0.0426455347641311
0	1	5168663	rs10733013	T	C	0.800373699654429	0.964525962794762	-0.00187881638119206	0.042244544186868
0	1	5170712	rs7513590	G	A	0.0936348697583776	0.915468672025531	0.00613317991370019	0.0577820835336247
0	1	5171959	rs66868114	A	G	0.192740398999176	0.799215135592803	0.0108786715619892	0.0427682945881453
0	1	5179530	rs10799170	C	A	0.881493101645708	0.540790884578961	0.0324637971603768	0.0530785979387742
0	1	5180066	rs115200516	A	G	0.0850717506036123	0.401437173523608	-0.0520644739081271	0.0620511565141246
0	1	5183812	rs4949166	T	C	0.122238480238271	0.585005440061184	-0.028288308062203	0.0518017379192594
0	1	5183873	rs4313443	T	C	0.771303599424334	0.252477116488399	0.0463098645495497	0.0404681504879932
0	1	5190166	rs12083573	G	A	0.236119673908773	0.44676048410137	-0.0304447687308107	0.0400153701302681
0	1	5192365	rs77348721	C	T	0.0851094642333568	0.455582915580287	-0.0462550232215558	0.0619924278624468
0	1	5193026	rs10492923	G	A	0.374699267829378	0.890125046535759	-0.00480760154610656	0.0348008788306115
0	1	5194204	rs16840020	T	C	0.464897624197263	0.69398534938097	-0.0132483324797826	0.0336720054310819
0	1	5199158	rs79979050	T	C	0.157403451570758	0.511935143989835	-0.030652176771366	0.0467381719971613
0	1	5200882	rs11576612	G	C	0.150311674826458	0.742640169506933	-0.0155947171316111	0.0474928744300621
0	1	5202617	rs79753066	C	T	0.159421280263488	0.423850883288994	-0.0372559698554172	0.0465840401083976
0	1	5209244	rs12025231	T	C	0.340480026992085	0.921495069598568	0.00349119936505784	0.0354254388596344
0	1	5209245	rs75570639	A	G	0.164131431222454	0.414590604399104	-0.03743678401254	0.0458873062771351
0	1	5209712	rs189391360	T	G	0.164234687109921	0.443663275455114	-0.0351197532619489	0.045846931489352
0	1	5210124	rs12121369	A	C	0.326149101851498	0.632208742397702	0.017093516204074	0.0357141446204388
0	1	5211338	rs12027352	T	C	0.501194108413936	0.698337529740257	0.0130454225246351	0.0336599081758048
0	1	5211545	rs4314925	A	G	0.82794845743447	0.289834984822827	0.0478590983663453	0.0452147718757612
0	1	5222075	rs6668830	G	C	0.164076246334311	0.48903819567031	0.0314503416054973	0.0454590212340156
0	1	5222596	rs10915365	T	C	0.474178261218876	0.935431743609149	0.00272272946486904	0.0336086176654081
0	1	5223182	rs12026730	A	G	0.362964768813652	0.413572879009872	-0.0287340428016613	0.0351434178391062
0	1	5228983	rs61542310	A	C	0.390878164390252	0.337107385388406	-0.0334001095028067	0.0347955377059196
0	1	5230746	rs4076635	A	G	0.267876283872657	0.764040346903487	0.0115190402993581	0.038373858385581
0	1	5233631	rs4609478	A	G	0.402040004943445	0.312846279566263	-0.0348733842918897	0.0345531569532445
0	1	5239931	rs6603818	T	C	0.762880227365002	0.957278777047204	-0.00210293870084864	0.0392568392038609
0	1	5243848	rs4641339	A	G	0.376226136968437	0.594260320618498	-0.0184592427024201	0.0346540199658217
0	1	5243935	rs9439542	A	G	0.22182809833353	0.686297705437774	0.0161585100884998	0.0400077567700288
0	1	5244220	rs12033926	G	A	0.376718416598124	0.639687155291989	-0.016249911243107	0.0347119265661694
0	1	5247006	rs16840108	C	T	0.0854858236214994	0.726795570656273	0.0208175101881398	0.0595822240728793
0	1	5247355	rs10492931	A	G	0.395453072207683	0.65914313904535	0.0151178895171446	0.0342734290641311
0	1	5250497	rs10915375	G	A	0.183245237427656	0.992317770016381	0.000420278550289352	0.0436499019238883
0	1	5251088	rs11583754	G	A	0.268848448298001	0.828898136266682	0.00814519357613616	0.0376891699249182
0	1	5251569	rs17375504	T	G	0.0849653287647367	0.402828670917423	0.0507033548564831	0.0606078948136243
0	1	5255304	rs2722780	T	G	0.220846475185758	0.877159722359958	-0.00635087543171949	0.0410871719596862
0	1	5258556	rs2722782	C	T	0.787167906823766	0.79185167494636	-0.0107013690168892	0.040549791893385
0	1	5262901	rs2679218	C	T	0.210512277850989	0.616568665750991	-0.0209011227494959	0.0417421926149273
0	1	5264228	rs2722786	G	A	0.782433745002546	0.533714149809571	0.025323479976365	0.0406903326002075
0	1	5264697	rs12043987	G	A	0.153465817957609	0.753597857327774	0.0145580385094408	0.0463781186574794
0	1	5267850	rs6603821	A	G	0.610327404727996	0.283869370490093	-0.0371248564695952	0.0346421384750779
0	1	5276014	rs59234006	A	C	0.153345403235753	0.505389731515188	0.0308945209175573	0.046385841053443
0	1	5277437	rs10915385	T	C	0.232199109456932	0.111848778018013	-0.063805557953188	0.0401308462427734
0	1	5277746	rs4565728	T	G	0.283974510325825	0.316335075816026	0.0372359095314682	0.0371609323439369
0	1	5281117	rs7549461	A	C	0.237323384012426	0.0844186992537458	-0.0686549417724736	0.0397860379275262
0	1	5281236	rs16840186	A	G	0.0919195082347483	0.526303111697676	-0.0369398997118883	0.0582961420498554
0	1	5281421	rs7511995	C	T	0.764352117231309	0.422952772489583	-0.0318816695559637	0.0397869846857033
0	1	5283239	rs10753355	C	T	0.764742718129162	0.365713588165051	-0.0359656432346563	0.039761621799998
0	1	5284813	rs7524247	C	T	0.392468338826697	0.220612549938606	-0.0423486461457225	0.0345731194284751
0	1	5284844	rs7552988	A	G	0.758408972756139	0.353531620036841	-0.0366620787697165	0.0395167327190738
0	1	5296277	rs76065129	T	G	0.136956941927207	0.44147986083689	0.0377940244329026	0.0491024934165801
0	1	5296844	rs2353169	C	T	0.236281596932686	0.337852815118021	0.0380606987080521	0.0397120684063656
0	1	5297845	rs473104	G	A	0.483144913948485	0.529216866303481	-0.0212137520184106	0.0337153321513106
0	1	5298490	rs12026938	A	G	0.155653928387847	0.95894840192823	-0.00237324090425261	0.0461062791350609
0	1	5299059	rs551536	C	T	0.565699319799292	0.33574616276616	-0.0324503767924942	0.0337110258089703
0	1	5300124	rs663142	T	G	0.482616173269498	0.612587641785985	-0.0170645019322077	0.0336987893169956
0	1	5302004	rs10915389	C	G	0.248322649834493	0.226362551791809	-0.0475848738725162	0.0393334282945427
0	1	5302315	rs12125575	A	G	0.133494653018062	0.328841970031087	0.048108948845923	0.0492692858787111
0	1	5302528	rs12066405	G	A	0.574665615687529	0.520864147810362	-0.0216241094824458	0.0336816834646867
0	1	5308304	rs572111	G	A	0.370542964578838	0.258087588156766	-0.0396955721231518	0.0351001609548953
0	1	5309255	rs7534404	A	G	0.243289915456432	0.163892909856468	-0.0551537225584384	0.0396191553340899
0	1	5310292	rs4465223	C	T	0.791450525862125	0.25092640326973	-0.0472842065882077	0.0411846691869823
0	1	5310609	rs6686714	T	G	0.417988872389961	0.891668630313314	0.00464374363845822	0.0340967616047287
0	1	5312165	rs4475768	G	T	0.166473254600927	0.250598364967806	-0.0526499908457605	0.0458265456860722
0	1	5312308	rs670971	A	G	0.0944482404584697	0.860265409511478	0.0101087385272933	0.0574241644197529
0	1	5312366	rs494046	C	T	0.334699007987037	0.162615349148174	-0.0500603003769318	0.0358513566567498
0	1	5317486	rs76220290	T	C	0.0971539256938933	0.0733224047631553	0.100292014234218	0.0560034459066005
0	1	5319728	rs521758	A	C	0.220353444676409	0.658277561151795	-0.0179233646143995	0.0405237819325091
0	1	5324231	rs499416	C	T	0.298793764965587	0.436027967155908	-0.0285014345662008	0.0365910548820664
0	1	5325924	rs648378	A	G	0.29686246092281	0.263443135334577	-0.0409306693364899	0.0366011209308215
0	1	5326050	rs536995	C	T	0.59861208724873	0.971324379600276	0.00122797836185987	0.034160516451462
0	1	5326334	rs646542	A	C	0.265237238406335	0.649047577671116	-0.0172218805189959	0.0378431581438286
0	1	5327281	rs479689	C	T	0.598571184946431	0.888688110733765	0.00477931082626059	0.0341466151827478
0	1	5327828	rs619423	C	T	0.265964007846569	0.756593032246403	-0.0116755626251699	0.0376682305177614
0	1	5330286	rs494138	T	C	0.297196838274256	0.414369669158827	-0.0298501942317545	0.0365708960771296
0	1	5330728	rs4847580	A	G	0.299098114302292	0.375713027397478	0.0325403782836725	0.0367346366279534
0	1	5335977	rs541414	C	A	0.600481003663846	0.882777365766452	0.00503404823555195	0.0341408672179611
0	1	5343098	rs12094921	C	T	0.301362171529239	0.39253893389037	0.0313275853599739	0.036639505259265
0	1	5344728	rs622315	T	G	0.6217746716275	0.926739105138606	0.00317830845882388	0.0345662506118213
0	1	5344881	rs623106	T	C	0.620711460818832	0.926862315002069	0.00317224461495793	0.0345585863548137
0	1	5346924	rs561303	C	A	0.179398775562072	0.995529097170354	0.000245320286397517	0.0437800265645896
0	1	5347439	rs565941	G	A	0.232197351671072	0.442858735210291	-0.0306551418714087	0.0399480720110383
0	1	5347540	rs4847574	T	C	0.281824927510503	0.110403469697803	0.0595267905890717	0.0372885563168113
0	1	5347627	rs478357	C	T	0.505971153686148	0.81010664737734	-0.00812399966144835	0.0338093637885367
0	1	5347979	rs678476	A	C	0.481165521393625	0.416702392742586	0.0274381673264146	0.0337843754008927
0	1	5348270	rs4417082	G	A	0.239827085474231	0.600652423028979	0.0204857829344999	0.0391351471205436
0	1	5353894	rs10753360	T	C	0.427556359765556	0.345059693990884	0.0322023982905049	0.0341049356124394
0	1	5354844	rs912988	T	C	0.176436901653612	0.143037677659349	0.0636450043659809	0.04345637953372
0	1	5355175	rs4030898	A	G	0.428416724213698	0.407031536343673	0.0283054681404492	0.0341388076356258
0	1	5356424	rs12127626	A	C	0.24364477492383	0.987755091370754	-0.0006071134807565	0.0395582745521533
0	1	5356607	rs10799191	A	C	0.257690317913782	0.929398358276799	-0.00343563559819811	0.0387761271137315
0	1	5357171	rs9439550	C	A	0.362050771760939	0.839124132547142	0.007128529378497	0.035113496141587
0	1	5364634	rs9439519	T	C	0.634484392624087	0.181518787199617	-0.0466959021473669	0.0349495824536574
0	1	5365555	rs76535383	T	C	0.104890364950097	0.911926673451015	-0.00606308281805334	0.0548156208508295
0	1	5368769	rs9439523	G	A	0.571766972893692	0.516795158863581	-0.0221317627640898	0.0341384942183292
0	1	5370012	rs4847572	A	T	0.571772014514011	0.512010690765622	-0.0223895928809608	0.0341455683410679
0	1	5377544	rs2031582	G	A	0.575414450344993	0.54587550855382	-0.020705438297941	0.0342832474926592
0	1	5378416	rs2148210	G	A	0.72471102041443	0.189513633104648	-0.0493342420069041	0.0376017663537132
0	1	5381412	rs9439566	C	T	0.646144952115122	0.00517617102158185	-0.0989055582399858	0.0353757107067052
0	1	5384082	rs10157507	G	A	0.584502090654344	0.0351578979312211	-0.0727955972763521	0.034557030380293
0	1	5384158	rs1570964	G	A	0.749214014698827	0.0253077058427158	-0.086693858355642	0.0387601808652553
0	1	5384377	rs61763318	T	C	0.0621848714817849	0.229150096780333	-0.0856709181213065	0.0712409818854375
0	1	5385613	rs16840531	A	G	0.0622085902190777	0.216913419302978	-0.0878794311887211	0.0711702711811697
0	1	5391497	rs9439531	T	G	0.646309186371893	0.00406106591243576	-0.101585036032062	0.0353538588378655
0	1	5395799	rs12065434	T	C	0.102646687312532	0.186231443392588	0.0726046434171029	0.0549282015023142
0	1	5410542	rs4129058	T	C	0.369397824862	0.022800890526202	0.0788424298170441	0.0346293068177307
0	1	5421533	rs7364349	A	G	0.24111264405778	0.101494073774667	0.0636484685455146	0.0388656593403905
0	1	5424374	rs6681674	C	T	0.128445789839944	0.297745322504143	0.0518375914945046	0.0497825368672414
0	1	5463937	rs11801490	G	A	0.115506273265364	0.784235107269707	0.0143603780875095	0.0524476208578502
0	1	5467532	rs34900182	T	C	0.123336770501218	0.9339153708422	0.00424610745120198	0.0512074481708928
0	1	5473808	rs7366321	C	T	0.18682922883598	0.862784701586576	-0.00748836537509851	0.0433278127590118
0	1	5476788	rs7417543	G	A	0.452567675403216	0.0131195281325562	0.0842162514438478	0.0339512099536037
0	1	5482386	rs11260657	A	G	0.174060736077129	0.304986853251649	0.0451022035447621	0.0439679231879656
0	1	5485177	rs3922826	G	T	0.181336815895713	0.298330207827535	0.0450869296307042	0.04335194727723
0	1	5486898	rs6603840	C	A	0.642957414405355	0.66684885302552	0.0152540891608101	0.0354353354731563
0	1	5489136	rs35608111	T	C	0.315432792822357	0.85003649245756	-0.00689873276744366	0.0364873577469704
0	1	5491477	chr1:5491477.G.A	A	G	0.197933201856522	0.246734029211892	0.0485889545476502	0.0419478311580161
0	1	5493392	rs12724170	C	G	0.30630248612397	0.0230883173400003	0.0827053649961452	0.0364024885759892
0	1	5524582	rs12079662	A	G	0.122387647118238	0.707761306242726	0.0192776018763251	0.0514255319511792
0	1	5527459	rs6603841	C	T	0.592353462103315	0.125437592342669	-0.0526330387829772	0.0343480589754163
0	1	5532101	rs12566922	G	T	0.408059644042637	0.1831204527679	0.0457000619708193	0.0343297581693662
0	1	5533601	rs7414322	C	T	0.598347157106298	0.975604744237119	-0.00105675084837625	0.0345572845582805
0	1	5534441	rs7415896	G	A	0.598502779061071	0.975017764882627	-0.00108193439191079	0.0345492574216356
0	1	5534948	rs7366606	G	T	0.326664415479039	0.411265215032089	0.0296150123669022	0.0360425019600944
0	1	5540807	rs1004125	C	A	0.823942859014009	0.130619849970736	0.0677587598817513	0.0448240124401547
0	1	5541205	rs2012852	A	C	0.520466924728565	0.121951881363163	0.0525741572718923	0.0339926623243418
0	1	5542439	rs9729575	G	A	0.56254207756205	0.181048662881691	-0.0451264125732732	0.0337385372033576
0	1	5542669	rs10796404	A	G	0.28010643216254	0.41250034830469	-0.0305527331694129	0.0372820956244957
0	1	5545279	rs17028069	T	C	0.15106519847126	0.583125013907468	-0.0262260933718785	0.0477858259240845
0	1	5545452	rs9729637	T	G	0.428641587857751	0.19798475942904	-0.043647492040146	0.0339058548951359
0	1	5547562	rs12045091	C	T	0.18874547851439	0.63285587874422	-0.020842643412241	0.0436302309365756
0	1	5549525	rs11260698	T	C	0.585845188644728	0.0755426716744543	-0.0602360091667346	0.0338946208269001
0	1	5555529	rs2071957	C	T	0.864887922705314	0.257243915802081	0.0569200123564091	0.0502414483630735
0	1	5563399	rs9659669	A	G	0.428333434104946	0.0342517684027462	0.0718240209556598	0.0339257397208371
0	1	5572076	rs10796398	A	G	0.426918996795886	0.187823462140236	-0.0446340064142604	0.0338895014427739
0	1	5575158	rs878141	A	G	0.884512761735073	0.752428413408868	-0.0166569731449449	0.0528056990476006
0	1	5592422	rs10737109	A	G	0.944319127910361	0.327810703886417	-0.0709534452928951	0.0725100067027946
0	1	5592799	rs9787199	C	T	0.944382429340095	0.343940482534234	-0.0687996033863454	0.0726954940222411
0	1	5603850	rs7515958	G	A	0.350216169143506	0.880713113174456	-0.00525148544489926	0.0349946735455284
0	1	5612956	rs1418632	T	C	0.529180536076424	0.517306180275018	-0.0217086921392574	0.0335267604615128
0	1	5617579	rs75786431	T	C	0.0661545424476923	0.136334241922692	0.0985375215118167	0.0661511334330001
0	1	5618182	rs11260644	T	C	0.386510573847389	0.793838336639185	0.00894896108972332	0.034243961856742
0	1	5624529	rs6687987	C	T	0.0660007259259351	0.122936428399341	0.10218537974183	0.0662438209147575
0	1	5631545	rs4845837	T	A	0.372207526835986	0.051907382527155	0.0675417367318203	0.0347454599750334
0	1	5634851	rs10796403	C	T	0.359233264737378	0.291281155122961	-0.0370813445855237	0.0351376932494966
0	1	5635316	rs7522344	C	A	0.357062665166774	0.281282793041721	-0.0379166583049615	0.0351913642535671
0	1	5636732	rs1775403	A	G	0.618333042041473	0.585686746868462	-0.0188336803429487	0.0345510567436929
0	1	5638673	rs12080410	G	C	0.271508351287416	0.433347572712001	0.0298184349700216	0.0380591498484276
0	1	5638751	rs1695639	C	G	0.613983344711108	0.667654225090455	0.0149345083727375	0.0347824020660886
0	1	5641785	rs34374334	C	T	0.549278070840209	0.778625072613197	-0.00946984290228706	0.0336871715319751
0	1	5642511	rs1818038	A	G	0.57801470393485	0.236417746811565	-0.0403814797656071	0.0341063203834841
0	1	5643543	rs61762122	A	G	0.138387909346453	0.949048995896058	-0.00312560458521689	0.0489131765021637
0	1	5643758	rs1695645	T	C	0.734409297245644	0.175794404584315	-0.0512127561615479	0.037828386705376
0	1	5646104	rs76037289	T	G	0.126575061609115	0.972028896661307	0.00177330297779577	0.0505736644297134
0	1	5646202	rs12036552	A	G	0.311797710574372	0.0831039537321166	-0.063416214822166	0.0365942992013813
0	1	5647810	rs12041102	T	C	0.309821293313943	0.0846320862944755	-0.0631420265333277	0.0366163892674975
0	1	5656069	rs13376100	T	C	0.125289693097583	0.133986892476549	-0.078118780679702	0.0521291073975857
0	1	5658267	rs10907201	G	A	0.265585098164812	0.212109738773847	0.0471001791605453	0.0377470257386504
0	1	5659587	rs950601	T	G	0.202269120333145	0.708230104757694	0.0156842528847138	0.0419102641787783
0	1	5671757	rs707583	C	A	0.450187410777038	0.902280391555201	-0.00410834257105411	0.0334606912699726
0	1	5675044	rs11260662	T	G	0.10894502923202	0.440456850351959	0.0410805051471906	0.0532529616175035
0	1	5676334	rs2011457	T	A	0.371279242872903	0.190258711676826	-0.045444857037967	0.0346956525759434
0	1	5679441	rs9439603	G	A	0.238441479900391	0.0773759017594568	0.0687029148951077	0.0389005035532128
0	1	5680372	rs9329417	C	T	0.284537692868871	0.26923592442425	0.0406900297729213	0.0368294274351091
0	1	5680572	rs10157819	G	A	0.125619055352551	0.542106887985168	-0.0311749061779778	0.051137415514333
0	1	5680991	rs9439606	G	C	0.158817368734238	0.0650703714441826	0.0828817551360592	0.0449278555597112
0	1	5681063	rs35683655;rs35683655;rs1695620	T	C	0.881777290312597	0.33241457771537	-0.0504727551023283	0.0520733969821792
0	1	5682755	rs1775398	C	T	0.30270796431705	0.145947020562147	-0.0535029663941017	0.0367971535127853
0	1	5684110	rs2173541	T	C	0.434785370933684	0.929399237959562	0.00298702911236787	0.033713373902916
0	1	5684788	rs12145625	A	G	0.275832580147398	0.1748222362964	-0.0514404140451929	0.0379110601081405
0	1	5686915	rs4845793	G	A	0.839334145068708	0.127856608738315	-0.0692735437728533	0.0454966135215562
0	1	5689408	rs11578045	A	G	0.309538916260858	0.200214739595306	-0.0467270640468001	0.0364787295574144
0	1	5689610	rs770682	T	C	0.538876002552853	0.0863130493910159	-0.0578213787292941	0.0337116392117432
0	1	5689702	rs770683	G	A	0.933544599914733	0.307829267305638	0.0703332715834128	0.0689685583516835
0	1	5690136	rs6663290	T	C	0.377303899619125	0.895451466202812	0.00455495519589743	0.034662328367998
0	1	5692156	rs4845808	T	C	0.229655833239286	0.653413121735163	-0.0179625613322362	0.0400034153422384
0	1	5694969	rs6669927	C	T	0.584372695134668	0.991471185563197	-0.000365422257219813	0.0341851996956971
0	1	5696625	rs6666290	A	C	0.230018238386439	0.715845095986271	-0.0145388339899708	0.0399399541327672
0	1	5706244	rs11260670	A	C	0.602871282133765	0.671163131797919	-0.0145264082248814	0.0342158340454024
0	1	5709691	rs707585	T	G	0.599047144706329	0.588513040097709	-0.0185414342379013	0.0342730232922664
0	1	5717948	rs1763321	T	C	0.575620938931135	0.705634333480968	-0.0128391873705065	0.0339907650414065
0	1	5718016	rs1695629	C	A	0.575864474624108	0.705614387537807	-0.0128391638178441	0.0339882869415981
0	1	5718398	rs771072	G	A	0.861855169628375	0.938257331177907	-0.00379500512616255	0.0489928723495495
0	1	5719342	rs771073	T	C	0.283909987595453	0.479892334974063	0.0262481336284535	0.0371536235172516
0	1	5724660	rs17028587	C	T	0.102233925152043	0.364718540213139	-0.0512581380282732	0.0565506796253828
0	1	5725898	rs1775412	A	C	0.60725566827839	0.457029020940605	-0.0256234497250861	0.0344517956094775
0	1	5732473	rs771071	A	G	0.348843459994025	0.535961492228074	-0.021900070820396	0.0353836751810409
0	1	5738500	rs10492948	A	G	0.115708756501087	0.845389401709564	-0.0102633138151886	0.0526311560267435
0	1	5739515	rs34972674	C	CA	0.271118298300048	0.944355062169281	0.00262957913978182	0.0376745556212902
0	1	5739638	rs811284	G	T	0.154493749617882	0.704320450843649	0.0175046399739548	0.0461261632400742
0	1	5742158	rs707595	G	A	0.923284447329272	0.153162522268894	-0.0894160268814101	0.0625965617472139
0	1	5748611	rs1278832	C	T	0.865639756442085	0.438071152788338	-0.0377090248852547	0.0486282893536325
0	1	5750013	rs2649069	A	G	0.565648605011945	0.141434165678474	-0.0501822638586563	0.0341266541148547
0	1	5750125	rs2649070	T	C	0.540316606236187	0.219914340026911	-0.0415790715131857	0.0338935158733287
0	1	5750582	rs770710	T	A	0.306580597189802	0.172281857146856	-0.0500355769061523	0.0366585616265322
0	1	5751020	rs770711	T	C	0.138537972628161	0.600208397021106	0.0255242644463546	0.0487010551889692
0	1	5751779	rs2842268	T	C	0.53256436646897	0.212569713532079	-0.0426181653677989	0.034189429554896
0	1	5751990	rs11581150	T	C	0.105052564416829	0.118915687167878	-0.0875296529554724	0.0561324634404497
0	1	5753350	rs2649071	A	G	0.530500768723171	0.25086818697485	-0.0392166256369163	0.0341535889037881
0	1	5754088	rs2649072	A	G	0.415647713445194	0.804183240539035	-0.00858337029899581	0.0346191745356619
0	1	5758772	rs7521197	C	T	0.117754801993714	0.0504745440950152	-0.104890977077534	0.0536274291532136
0	1	5770265	rs873982	A	C	0.460888685727817	0.758453313744575	-0.0104620087516509	0.0340214102417565
0	1	5771817	rs770695	C	G	0.26992384158371	0.679326583201257	0.0157018778661492	0.0379839196689598
0	1	5777920	rs904532	A	G	0.225868908643299	0.145634763269787	-0.0590042043923904	0.0405492446575942
0	1	5782769	rs2649086	C	T	0.579684545482626	0.460920820406799	-0.0252917953013484	0.0343017998526237
0	1	5795008	rs17028719	G	A	0.091857692855481	0.523140774732209	-0.0378791780628027	0.0593241914216912
0	1	5799271	rs57866012	T	C	0.0912838573461469	0.55488754055497	-0.0352240226497686	0.0596560131369905
0	1	5799631	rs2649063	G	A	0.147870450349829	0.802860482093332	-0.0119111354942689	0.0477119442416081
0	1	5800904	rs2133496	A	G	0.0495410449027459	0.519771545620493	0.0495843468602701	0.0770304980980012
0	1	5801086	rs2173540	G	A	0.147338863187162	0.678299430989844	-0.0198795578179895	0.047927399273602
0	1	5820307	rs74426861	G	A	0.130451903523967	0.153749476011388	0.0703284885375149	0.0493044735060499
0	1	5835569	rs77306643	A	G	0.172578759222131	0.85913589423161	-0.00791934950512257	0.0446225284139203
0	1	5836317	rs11260693	G	A	0.195622528140656	0.463231974362174	-0.0313948449969543	0.0427993619053629
0	1	5847239	rs58269693	T	C	0.240390534946169	0.818984781239836	0.00903392980253038	0.0394751720471386
0	1	5861497	rs28479388	A	G	0.894084207346766	0.264495075805669	0.0625401728115542	0.0560481386551278
0	1	5876249	rs1890190	T	G	0.889023088654335	0.778800086436647	0.0151771692426453	0.0540337630581003
0	1	5903233	rs525289	T	C	0.911634784261816	0.327018262389767	-0.0575869515504256	0.0587539533501407
0	1	5904718	rs1624858	T	C	0.875918888309078	0.848645650737586	0.00982846249577459	0.0514992361647659
0	1	5912321	rs1287618	G	T	0.784519163840987	0.557629753992569	-0.0241278752896132	0.0411481659838576
0	1	5913621	rs548726	C	T	0.875220860155931	0.453639937706898	-0.0379550058119136	0.0506498602746176
0	1	5929772	rs1287630	A	G	0.283358898034809	0.934921004045832	0.00304388947277644	0.0372774071523581
0	1	5931205	rs11121790	G	A	0.0984489747178075	0.377699359150632	-0.0505419541764661	0.0572944989868258
0	1	5932517	rs472651	T	C	0.177845499983538	0.785638447950011	0.0119763465827203	0.0440341449251683
0	1	5956909	rs12058375	A	C	0.238444024092599	0.815988267034253	-0.00919655221022903	0.0395197321448713
0	1	5957342	rs12139627	A	G	0.0768490394684813	0.278889409224003	-0.0700746204220414	0.0647150756905828
0	1	5957589	rs7519953	G	A	0.117248972216333	0.426884603080273	-0.0419139640393901	0.052752886819607
0	1	5961870	rs2134551	A	G	0.811572946859903	0.985137724960455	-0.000802277857287405	0.0430679754278188
0	1	5971455	rs6694744	G	A	0.852381696847099	0.988049178160845	0.000714413284859439	0.047695298563287
0	1	5973775	rs11120772	A	G	0.732859518221189	0.580583752405096	0.0211181832418299	0.0382207258383408
0	1	5977982	rs7549818	G	A	0.818936941044854	0.972610756205617	-0.0015022408767406	0.043753648667936
0	1	5982044	rs7549324	A	G	0.731832133553946	0.642947042300612	0.0176939795959663	0.0381679365751107
0	1	5983190	rs11120786	A	G	0.0768910768941116	0.259274793779781	-0.0723928752833584	0.0641720018434905
0	1	6007446	rs551207	T	C	0.67512904024461	0.847489591546752	0.0069508012041827	0.0361413825665138
0	1	6011757	rs6662680	C	T	0.830790478421453	0.838533306727082	0.00918216194400455	0.0450614218816645
0	1	6080378	rs10399600	G	T	0.580367766668139	0.184051172099961	0.0457616357001751	0.0344490931766906
0	1	6088364	rs11121065	A	G	0.313290821256039	0.480826295553786	-0.0256812763188333	0.036428675716095
0	1	6105109	rs3789559	T	C	0.350137667013779	0.803070636908485	-0.00884053334518505	0.0354507447317917
0	1	6137403	rs3789543	T	G	0.37560003173076	0.876528736690297	0.00541593044784148	0.0348580214550147
0	1	6141325	rs3789541	A	G	0.292129173981365	0.236867141473863	-0.0441088390948763	0.0372901905004889
0	1	6158562	rs2229002	G	A	0.313758662942525	0.994945441607361	-0.000231647223117616	0.0365663015981964
0	1	6165419	rs1883768	T	C	0.429992772587269	0.8441603324294	0.00666978666932018	0.033930027655028
0	1	6175507	rs6670822	C	G	0.291470424495477	0.645815645425521	-0.0171704484328848	0.0373609395598522
0	1	6182321	rs2843495	G	A	0.171502490174033	0.781805369390539	-0.0123959027854801	0.0447558674965643
0	1	6187086	rs6703057	T	C	0.400263877141545	0.721194841282604	0.0122853780367409	0.0344260954713632
0	1	6198745	rs2785585	A	T	0.754206692974312	0.719253285845002	-0.0141371576227992	0.0393292105184986
0	1	6202245	rs2273032	A	G	0.38044568289539	0.566433027529902	-0.0199363882554638	0.0347740252226703
0	1	6247066	rs4908863	T	C	0.178371893433904	0.291977222599322	0.0465279488601679	0.0441527917939956
0	1	6258794	rs3789524	G	A	0.3446120323472	0.809744136992425	-0.00843946578870544	0.0350540024918297
0	1	6281667	rs14281	C	A	0.0755929977596866	0.246595220555719	0.0724957556647239	0.0625686741274429
0	1	6366471	rs7543514	C	T	0.187170807894759	0.679549698641161	-0.0180301468483593	0.0436483197613406
0	1	6376222	rs3789491	C	T	0.148245787180514	0.587346934992145	-0.0259892480780839	0.0478901465167628
0	1	6437542	rs6675376	C	G	0.21203841365819	0.237207952182429	0.0484357206458103	0.0409779637468628
0	1	6465054	rs17026985	A	G	0.157295244033013	0.756333142398573	0.0143405721254886	0.0462152466728533
0	1	6473294	rs7529205	G	A	0.21337575901209	0.342978441286916	0.0387414211894108	0.0408536927992484
0	1	6501796	rs10864548	C	T	0.198455351061762	0.319710606401107	0.0417586921569755	0.0419663097175336
0	1	6550376	rs2986742	C	T	0.29646147421968	0.518760385600257	-0.023969768864935	0.0371476070949454
0	1	6579607	rs1556035	T	C	0.857383855254001	0.0728952390359122	0.0879963967739579	0.0490644444700532
0	1	6580397	rs12046229	T	C	0.135164621131832	0.0341472357491919	-0.10671451962655	0.0503767509291157
0	1	6581877	rs7540913	A	G	0.840744577663901	0.561969246558314	0.0267699271579128	0.0461614940260755
0	1	6601607	rs4908915	C	T	0.851598967260653	0.164032257071874	0.066913302072174	0.0480824292089205
0	1	6606991	rs76310280	T	C	0.11692530388994	0.739231178077444	0.0174739864814133	0.0524946688164138
0	1	6615695	rs925744	T	C	0.843348699425482	0.230175214532877	0.0563571518685636	0.0469679083940888
0	1	6620545	rs12565181	A	G	0.149544220349935	0.125286718243728	-0.0736201552995455	0.0480249658450499
0	1	6623499	rs4908563	T	C	0.393378676802918	0.700984956383442	-0.0132989993701291	0.0346336029084766
0	1	6624575	rs117192896	A	G	0.021151606439172	0.287632757821965	0.122760800781624	0.115449494529936
0	1	6626276	rs76948507	A	C	0.0213878964367911	0.307744190453729	0.116850594812864	0.114563131779447
0	1	6626615	rs12080675	A	C	0.852411366006256	0.226820888973197	0.0582141826897693	0.0481670739836679
0	1	6627148	rs11586033	G	A	0.978827203189088	0.379099644461674	-0.101841040310268	0.115786816514365
0	1	6627694	rs57065667	A	G	0.15460796109148	0.0177610373687193	-0.112778461783549	0.0475745560025434
0	1	6629274	rs4908930	G	A	0.694462717617934	0.251767146603544	0.04218465885213	0.0368081740260107
0	1	6629994	rs12043532	G	T	0.0287234421065691	0.142890475932822	0.144331104779063	0.098512021935538
0	1	6630622	rs12082471	C	G	0.433924096786735	0.79559591340015	-0.00889141154080154	0.0343230195770237
0	1	6631431	rs11587438	T	C	0.828916820140187	0.758554216664947	0.0139222252793342	0.045293217764442
0	1	6631615	rs12760552	T	C	0.828617265695544	0.81493181431829	0.0105935150717804	0.0452581868291179
0	1	6632951	rs12041318	C	T	0.141947027463339	0.285851694283386	-0.0522042807633663	0.048914025340522
0	1	6633230	rs12132145	A	G	0.40503070362971	0.435200690001548	-0.0269909483713716	0.0345894497465501
0	1	6635306	rs34160967	A	G	0.389077697320135	0.45046098901718	0.0262598435618229	0.0347975326849261
0	1	6638064	rs11122100	C	T	0.143672476128673	0.292456572689453	-0.0511517794495982	0.0485888235605745
0	1	6638556	rs80277780	T	C	0.0141914495843763	0.99987110750845	-2.31235997898268e-05	0.143142265002257
0	1	6681744	rs3747994	T	C	0.588764741602965	0.791029449824666	-0.00903435988909557	0.034095262409522
0	1	6683240	rs14057	A	G	0.381400141329931	0.312380674004318	0.0352814471774531	0.0349238527761714
0	1	6685851	rs12127219	A	C	0.589103303601201	0.788921809509883	-0.0091254878734892	0.0340870905234059
0	1	6701978	rs200448	C	T	0.395877765966288	0.66910536776033	0.0148520108586128	0.0347516127555678
0	1	6715390	rs6577584	G	T	0.187524635841655	0.588824039066114	-0.0235255381536118	0.0435222138692104
0	1	6724249	rs2039363	A	G	0.178727569696156	0.988621211847978	0.000630736215186353	0.0442259423303187
0	1	6732568	rs3789572	T	G	0.41838432126256	0.638277718247421	-0.0162337977038319	0.0345320456309676
0	1	6744709	rs12126058	T	C	0.418875070512946	0.552141617268907	-0.0205690847228515	0.0345958209737116
0	1	6745444	rs200444	G	A	0.599321624512526	0.587637078351429	-0.0185955209603144	0.0342924151204192
0	1	6747897	rs277686	G	C	0.1599016654687	0.572417455879127	-0.0262581937477154	0.046516274313271
0	1	6786156	rs12568431	T	C	0.453173486563353	0.580453192048911	-0.0187944910251039	0.0340034619880446
0	1	6790946	rs11122122	G	A	0.558986815912801	0.712620204771121	-0.012582960709032	0.0341613250132156
0	1	6795230	rs447558	C	T	0.892593378568448	0.626736973603703	0.0266989471710477	0.0548994272662344
0	1	6814758	rs277665	T	C	0.587874718621295	0.93453265032071	0.00284423474904666	0.0346252211522494
0	1	6822627	rs376778	G	C	0.883287434698996	0.634026029785731	0.0251946310579183	0.0529223518362811
0	1	6831646	rs399951	A	G	0.586714489240612	0.934856975644087	-0.00282871273952422	0.0346080906830527
0	1	6832052	rs391674	A	G	0.887615531203494	0.718548305656684	0.0193150537972071	0.0535934345096544
0	1	6834346	rs11122143	A	G	0.30136811868507	0.706095029265763	0.0138022131120233	0.0366003797466875
0	1	6886308	rs17441375	C	A	0.0432121409656087	0.974809329440161	0.00260459680486388	0.0824838014404914
0	1	6893053	rs7522354	A	G	0.320445318977609	0.376526071430433	0.0318328945322712	0.0359972254356907
0	1	6904879	rs4908570	G	A	0.435795585360423	0.59854688573303	0.0180466528929306	0.0342772091875197
0	1	6905166	rs75855758	T	G	0.0721523648493897	0.673398633191229	0.0273556772417267	0.0649025948615418
0	1	6913887	rs76631326	A	G	0.29814948372357	0.851842263524249	0.0068873909414395	0.0368766493554435
0	1	6922492	rs11120779	G	A	0.364256316918528	0.45723941170184	0.0260176978085111	0.0349982380155895
0	1	6934286	rs17029982	C	G	0.211888082543681	0.881938815167346	-0.00612942899213589	0.0412723157784575
0	1	6934933	rs76581429	T	C	0.113242498611572	0.0664881459827302	0.0956360937461516	0.052114399250642
0	1	6943720	rs58627359	G	A	0.364640605711102	0.346974859616535	0.0329417424569289	0.0350267720182308
0	1	6945619	rs10399796	C	T	0.318532247996841	0.372104720861274	0.0322128019732648	0.0360912452007516
0	1	6951887	rs7556557	T	C	0.318553881374916	0.547429457693695	0.0217471332157498	0.0361478350542456
0	1	6954158	rs78326504	T	C	0.297285733689922	0.992675995777842	-0.000339794260953067	0.037017016790182
0	1	6960196	rs6691442	A	G	0.389070115908824	0.548132975316983	0.020848942081118	0.0347158256949991
0	1	6963269	rs77254260	A	C	0.298635677765145	0.892249964637317	0.00498900723206323	0.036830724897885
0	1	6972393	rs11586867	T	C	0.391985531418388	0.729721411202093	0.0119751799292324	0.0346608211246978
0	1	6977005	rs1892262	T	C	0.396970913058638	0.928810803168074	-0.00307239200826548	0.0343894442676576
0	1	6977200	rs1892261	C	A	0.418441608297447	0.71534291024171	-0.0125349760165926	0.0343716032307231
0	1	6985069	rs867389	G	A	0.127925448028674	0.262885087314465	-0.0572262179482818	0.0511131811943649
0	1	6985872	rs76066289	G	A	0.300488231558162	0.948518128276739	-0.00238072101682417	0.0368716489952451
0	1	6986109	rs4908574	A	G	0.497951443106679	0.773441819535	-0.00974682588235294	0.0338577477477116
0	1	6991925	rs6577395	C	T	0.153659303287683	0.752794377534433	-0.0148178166959775	0.0470471249896576
0	1	7001555	rs66495811	T	C	0.169593660745385	0.0125283034967113	-0.114915920141409	0.0460233720848366
0	1	7002266	rs11586158	G	A	0.446510332040086	0.706672574023845	-0.012765446868479	0.0339210062279165
0	1	7004301	rs10864250	G	A	0.543305734412112	0.497097655732078	0.0229874612774956	0.0338517130565719
0	1	7029814	rs12033659	T	C	0.548631697505335	0.861430682133494	-0.00593031215618408	0.0339742285348529
0	1	7048779	rs1317017	A	G	0.360134555309668	0.66004812755078	-0.0154771871736679	0.03518768355011
0	1	7052566	rs6681529	A	G	0.487186195357599	0.766018067998892	-0.0100622277298746	0.0338126770365115
0	1	7055326	rs10128022	C	T	0.113456938548336	0.297139871671063	-0.0559748368228684	0.0536884373490371
0	1	7056538	rs12130593	C	T	0.343211975128113	0.592357644641171	0.018910248908143	0.0353183594128269
0	1	7068367	rs2275907	T	C	0.371228907267475	0.56998887447577	0.0197532969416782	0.0347727754264299
0	1	7071415	rs11588097	G	A	0.342542269634759	0.537124955905417	0.0218651335490689	0.035428261321503
0	1	7087739	rs11120820	A	G	0.0903773104509508	0.687818670657977	-0.0237817647065354	0.0591855534717319
0	1	7088855	rs4243823	A	G	0.437537713458562	0.814177672144388	0.00801227342098628	0.0340889753237053
0	1	7091231	rs66653799	A	G	0.17619066447223	0.999973522868232	-1.4690804685163e-06	0.0442705287886219
0	1	7093213	rs12738895	C	T	0.537589270067785	0.977358029132829	-0.000961460253637755	0.0338765260988774
0	1	7095796	rs4908588	C	T	0.701109530730704	0.535839378009777	0.0228174661671261	0.0368548616444073
0	1	7096308	rs7522254	C	T	0.259481951159321	0.441605499392011	0.0290904029657681	0.0378050337262048
0	1	7100494	rs7535234	C	T	0.231995672185152	0.265583003874217	0.044156315460337	0.0396628306091884
0	1	7102944	rs7524998	G	A	0.701533291792772	0.581072641208945	0.0203813268882573	0.036934831155275
0	1	7105935	rs76299678	A	G	0.32498214156717	0.664411312479901	-0.0157796149113499	0.0363727398975266
0	1	7106963	rs6577409	G	A	0.701809688145811	0.822199985968012	0.00829630586886669	0.0369190218693818
0	1	7113247	rs11120823	A	G	0.414682417508868	0.740110793954379	0.0113510093626458	0.0342200255893755
0	1	7121397	rs7414485	A	G	0.559364562001642	0.601985836863009	0.0176721826802762	0.0338841672462901
0	1	7123189	rs66929565	T	G	0.149670059429317	0.450642268581821	0.0355416510362607	0.0471159286720325
0	1	7127737	rs67316652	G	A	0.0926720775625084	0.43620437070255	-0.0456107779672324	0.0585790952841842
0	1	7128056	rs7536178	A	G	0.407471911969596	0.957411022738571	0.00182106894430219	0.0341006654439986
0	1	7130084	rs4908597	T	G	0.255445940199027	0.620502269943544	-0.0192070598072381	0.0387912774297537
0	1	7131192	rs11120831	G	A	0.463841677745595	0.102868365347485	0.0550092755352566	0.0337251785918607
0	1	7135268	rs10864271	G	A	0.477896132848588	0.278989166701754	0.0368059429388832	0.0339979538403229
0	1	7135714	rs61528401	G	T	0.0798457734829429	0.868882652890672	0.0103138394985325	0.0624786136185717
0	1	7137325	rs4565737	G	A	0.797193853868876	0.255639784213955	0.0481601653817511	0.0423662711618713
0	1	7137465	rs9434823	C	T	0.738118187896171	0.116300393098516	0.0610705394672133	0.038886214711508
0	1	7137637	rs9434824	G	A	0.737089866750541	0.0967905736031064	0.064634299227804	0.0389218792180592
0	1	7139110	rs12044473	A	G	0.279360999599449	0.78856433661817	0.0100818947372735	0.0375944104325568
0	1	7141327	rs17345754	C	T	0.0899107609718472	0.850860393697834	-0.0111916016679925	0.0595232298539699
0	1	7141352	rs9434458	T	C	0.36144728233308	0.133522203005503	-0.0530421297160343	0.0353530286645496
0	1	7141982	rs9434829	G	T	0.211580557933087	0.443751956871943	-0.0318226444932948	0.0415508189603743
0	1	7142771	rs7542716	T	C	0.270215006247453	0.937610834393601	-0.00297690106883775	0.0380322486452091
0	1	7142832	rs9434830	A	G	0.2024850501917	0.294790378959409	-0.044436449105506	0.0424145217010855
0	1	7145417	rs7511741	A	G	0.642495804105322	0.137713638269835	-0.0520542308361334	0.0350684854012598
0	1	7150527	rs2071917	A	G	0.54321836659503	0.176097657565899	-0.0459527022072778	0.0339668664191684
0	1	7153973	rs1010806	G	A	0.39144948406182	0.149017245035661	-0.0499103822913502	0.0345876550024594
0	1	7155815	rs10864279	T	G	0.267733051875426	0.923947233150737	-0.00363128136912338	0.0380387041342644
0	1	7156082	rs11120840	T	G	0.354061292172655	0.113010511753777	-0.0553850701075462	0.0349475484110022
0	1	7159838	rs2071919	T	C	0.268825387093794	0.888534132229439	-0.0053205710181488	0.0379608859817393
0	1	7160542	rs10779674	C	T	0.456329416023481	0.530780732413668	-0.0211204764410045	0.0336949305319225
0	1	7161293	rs59622855	T	C	0.162153464939807	0.906299634623978	0.00538080814451485	0.0457134872312512
0	1	7167031	rs6694886	T	G	0.4818550565529	0.371399151742593	-0.0303197148698207	0.0339201483811931
0	1	7169066	rs1005430	C	G	0.652851287318405	0.150131141798724	-0.0505276900200309	0.0351113885442227
0	1	7169735	rs4908599	C	G	0.131395858253449	0.446941959205983	-0.0381144129584741	0.0501160481882491
0	1	7170719	rs17349921	G	A	0.174328570538456	0.79839795132481	-0.0113009581896611	0.044244436042319
0	1	7173895	rs7527268	C	T	0.308401167012939	0.0647959984916278	-0.0680862906645876	0.0368699058585766
0	1	7177813	rs9434845	C	T	0.273937943303554	0.46840836635841	-0.0274970676266638	0.0379232667609107
0	1	7178763	rs6674708	T	C	0.301061933152446	0.131324765826038	-0.0565162557435409	0.037455310602539
0	1	7179479	rs7532024	T	C	0.366221099389366	0.762940869063253	0.0106321894537033	0.0352501434486263
0	1	7179721	rs4908443	C	T	0.672688197933207	0.145770565384465	-0.0518415874148152	0.0356389176072706
0	1	7186325	rs4460663	A	G	0.526456192130187	0.1814050334206	-0.0450373189452569	0.0336994334693178
0	1	7186547	rs6698911	C	T	0.274904054202548	0.259085906498597	-0.04296488	0.0380707252958733
0	1	7190806	rs12032971	G	A	0.0730483464066983	0.93144604077974	0.00554297706814905	0.0644340168397492
0	1	7196879	rs12090163	T	C	0.477360181241066	0.0423159405725564	-0.0683424527178845	0.033659607598553
0	1	7197182	rs9434481	T	C	0.280713660960122	0.216022413168601	-0.0469379724550849	0.0379396628233511
0	1	7200575	rs9434855	G	A	0.466196719917929	0.0219824200009013	-0.0773629013203447	0.0337730229863819
0	1	7209434	rs17030376	T	C	0.0908105122466458	0.265774711788037	0.0645927459340825	0.0580428598106606
0	1	7210974	rs17030384	A	G	0.103185377340757	0.043391059819131	0.109750788647465	0.0543340629807938
0	1	7214374	rs13376128	T	G	0.190204203159136	0.189896665050515	-0.0563491096762307	0.0429855521198656
0	1	7217906	rs10779676	T	C	0.313177993945857	0.137900968889625	0.0533134151039055	0.0359338812702479
0	1	7220970	rs4908602	G	A	0.561566392140989	0.957642542823302	0.00181389496337207	0.0341521595473795
0	1	7221458	rs6667429	C	T	0.757189943080046	0.600266447549956	-0.0205121792636252	0.0391440815121716
0	1	7232692	rs6577417	A	G	0.259582138726819	0.116328327543142	-0.0615925252299452	0.0392215860447541
0	1	7235628	rs6687729	C	G	0.20869115641024	0.359131223522018	-0.0387137314958002	0.0422168066711819
0	1	7236810	rs6680365	G	A	0.478082301505552	0.922980926246181	-0.00326214102655993	0.0337418096293568
0	1	7244883	rs10864286	A	G	0.254666529586418	0.403592199107123	-0.0326614424806157	0.0391050594323814
0	1	7245669	rs4908446	C	T	0.210735664637059	0.438861138384624	-0.0325161485968589	0.0420041355968957
0	1	7247335	rs72641232	A	G	0.116946004195171	0.299527466366376	-0.0550717081784049	0.0530838633535258
0	1	7247376	rs12125984	C	T	0.673855733370575	0.426934958686889	0.0287598563192558	0.0362010783380481
0	1	7252366	rs11120876	T	C	0.307800842787405	0.993199826571004	0.000310469417986987	0.0364278586159336
0	1	7252661	rs10489140	C	A	0.128539964918768	0.146842348928566	0.0722048419889087	0.0497698201596536
0	1	7253983	rs78437257	G	A	0.127777745234066	0.177400933729313	0.0672499743501877	0.0498590826988227
0	1	7254521	rs6659347	C	T	0.128434588447544	0.136124293705471	0.0741463173052859	0.0497499342360383
0	1	7255371	rs763195	T	C	0.636214921677988	0.529528140493119	-0.0220018866065104	0.0349943693790646
0	1	7261498	rs2097524	A	C	0.502721009350779	0.0795647876727782	-0.0590492622442924	0.0336805235688566
0	1	7263540	rs74517198	C	T	0.115320383929823	0.3217420871988	0.0518820633269429	0.0523593563426751
0	1	7267729	rs8179413	G	T	0.782332870798042	0.945001674923012	0.00281502477945029	0.0408064174227163
0	1	7268991	rs17030564	T	C	0.0918476930811772	0.164077643729922	0.0797471565930534	0.0573107238640647
0	1	7269323	rs4908607	C	T	0.674416230657978	0.315432997249757	-0.0361720104834549	0.0360319478686259
0	1	7272250	rs916393	C	T	0.657620125409984	0.189942910759542	-0.0465677752149018	0.0355276335836404
0	1	7280190	rs12562461	G	C	0.0982057843024976	0.164621891136863	0.0775443522841633	0.0557995974632776
0	1	7282162	rs58566616	A	C	0.114347939704451	0.324385012199096	0.0516390728644296	0.0523995581400587
0	1	7303216	rs2412151	C	G	0.553265207133791	0.0885452630291436	-0.057751971156523	0.0339094764764095
0	1	7308264	rs4243825	C	T	0.76210911194268	0.559123332824047	-0.0231124194910226	0.039566294500998
0	1	7312670	rs75954372	T	C	0.127966023453348	0.0552587142587714	0.0947458285774279	0.0494282280572098
0	1	7314231	rs6577427	C	T	0.221826437541636	0.0277547662373319	0.0878642610057138	0.0399249559276239
0	1	7314363	rs7551574	T	G	0.536141142478581	0.0256732924110196	-0.0753079072827412	0.0337534350113489
0	1	7317696	rs6698698	G	A	0.391137554363031	0.155994631467488	-0.0488764251905227	0.0344522351494986
0	1	7319151	rs6667599	C	G	0.521947367200186	0.586172554488414	0.0181722070358749	0.0333808102994153
0	1	7319392	rs61780031	G	A	0.229351190637519	0.0430251215979071	-0.0817351609965463	0.0403936411305644
0	1	7321641	rs916394	G	C	0.411405279953583	0.370975263953933	0.0303833895048494	0.0339612766395058
0	1	7322807	rs7522322	G	A	0.449221335307506	0.279029615781442	0.0364217608105216	0.0336459124530048
0	1	7323688	rs4140605	G	A	0.810409553236975	0.959748727157291	0.00217450831765271	0.0430860996579363
0	1	7323971	rs7556024	C	A	0.805267032719151	0.96911059859654	-0.00165218968924524	0.0426660018421895
0	1	7324503	rs11120890	C	T	0.415532112647649	0.375016826807842	0.0303108226739969	0.0341678501413226
0	1	7324547	rs11583129	A	G	0.343127599869375	0.754502431821708	0.0111106041195253	0.035530271478103
0	1	7326747	rs10864291	C	T	0.446858958586934	0.823997315551079	-0.00755570293866782	0.0339724647076818
0	1	7336103	rs12048158	T	C	0.243625355959847	0.266909880823139	-0.0440389680273241	0.0396673521760759
0	1	7336706	rs4908614	C	T	0.872941956856345	0.673795999489068	0.0213612267334039	0.0507460100761316
0	1	7338813	rs7539551	G	A	0.402471163808961	0.235455951552568	0.0407388888774042	0.03433762338887
0	1	7342106	rs12409413	C	T	0.470314972945684	0.0743171303234482	-0.060340638342448	0.0338107949053949
0	1	7352328	rs6577435	C	A	0.77565212972668	0.498674069957137	-0.0270805802354427	0.0400258373047432
0	1	7356673	rs6662782	G	A	0.326445297639365	0.00902061448927826	-0.0950617288802579	0.0364043779895738
0	1	7360149	rs77095910	A	G	0.0805833404748843	0.677624516542632	0.025288388499896	0.0608322608445051
0	1	7361090	rs55839439	C	A	0.102593030914472	0.347684758061108	0.0513763086686403	0.0547086350748436
0	1	7362992	rs12410983	G	A	0.0992279187424713	0.361079416432484	0.050847777597951	0.0556741590019517
0	1	7363506	rs12404738	A	C	0.0957324500065648	0.474690363928514	0.0404811054798712	0.0566273532352803
0	1	7375585	rs12405371	T	C	0.0942626111518913	0.734930004871383	0.0193604330987658	0.0571821299716203
0	1	7378180	rs11120900	G	A	0.882758149838851	0.531686550627664	-0.0324984211748764	0.0519614295729468
0	1	7378291	chr1:7378291.G.T	T	G	0.211629966692866	0.516366463214313	0.0268651367012535	0.0413974353672058
0	1	7381141	rs12134803	T	C	0.170387146510974	0.477757583066919	0.0318366821140538	0.0448458410767223
0	1	7386456	rs12739426	A	C	0.655357878551394	0.259971935744409	-0.0397376592866634	0.0352766620910258
0	1	7392594	rs2301462	T	C	0.704840058725019	0.416240326280511	-0.029820366260157	0.0366811696276008
0	1	7397400	rs7553372	G	C	0.706061633145008	0.421803586043458	-0.029538791541536	0.0367719822320898
0	1	7402502	rs705680	C	T	0.866949790953162	0.320693209087346	-0.0487603446739111	0.0491023740288271
0	1	7403966	rs7513440	G	C	0.69564360922607	0.0875309243599976	-0.0621817198826249	0.0363940475033815
0	1	7405293	rs845246	T	C	0.160993673981504	0.15320019454785	0.0646549464620639	0.0452664757645635
0	1	7409156	rs845240	T	C	0.161387289522497	0.162279109018056	0.0630803170760208	0.0451396756500006
0	1	7412088	rs4908624	T	C	0.116334139516023	0.226531193792092	0.062654890346401	0.0518090428917257
0	1	7425417	rs845265	C	T	0.297334743385134	0.163745621439609	0.051001724497731	0.0366238045051872
0	1	7426727	rs2071925	T	C	0.0914195354817293	0.965107449084348	-0.00256369208705636	0.058605004905725
0	1	7462478	rs705694	G	A	0.352874706125627	0.207504271106385	0.0441596414575991	0.0350346059497486
0	1	7462976	rs845201	A	G	0.303376230321219	0.0888242776632811	0.0620299907829878	0.0364532236609359
0	1	7469780	rs4908635	G	A	0.149352532723817	0.561877459254324	0.0272876582591286	0.0470432173186828
0	1	7471157	rs7535846	T	C	0.19010893522311	0.499620290090633	0.0287228055703949	0.0425468006587468
0	1	7478076	rs11120917	T	C	0.147226900873665	0.302233807570505	0.0483174702026565	0.0468349151995703
0	1	7480000	rs6677657	T	C	0.553751651131415	0.432168166541031	-0.0264591899313442	0.0336850824570164
0	1	7480054	rs6677745	A	C	0.554376273271099	0.424799566022662	-0.026913256198273	0.0337207202130421
0	1	7482963	rs845252	C	T	0.161681629417676	0.411917204733468	0.0371888952007648	0.0453233244051038
0	1	7487277	rs10864302	T	C	0.585672498802145	0.675695563832444	-0.0143213718477525	0.0342334754033536
0	1	7491320	rs17030828	T	C	0.0805917652778172	0.357290070309785	-0.0575023048817628	0.0624657665450692
0	1	7492265	rs1193220	A	G	0.730556735864488	0.0208402607380584	-0.0868104584226223	0.0375662027007986
0	1	7501037	rs1193227	T	C	0.305508631146811	0.802634002114269	-0.00913232610016587	0.0365381213555182
0	1	7501823	rs1775047	C	T	0.827318689858454	0.0610533827090109	-0.0826059423484612	0.0441009880621585
0	1	7518513	rs17030898	T	G	0.0612879146369752	0.711064818908071	-0.0259520464873413	0.0700599300604723
0	1	7520601	rs1750837	C	T	0.488926140456287	0.0306756692823153	0.0724243733708652	0.0335103368482308
0	1	7524342	rs2693953	A	G	0.0745398979355138	0.22624355587889	0.0764257213861408	0.0631569462024951
0	1	7525525	rs1193242	G	A	0.255514247803739	0.791260402972289	0.0102430284225462	0.0387005074323808
0	1	7526371	rs1193238	C	T	0.195718986009872	0.456616603843393	0.0315608961200975	0.042396077736434
0	1	7528669	rs1149331	A	G	0.132228720626632	0.129011082619845	0.0745676909981236	0.0491219004229243
0	1	7540699	rs2693957	G	C	0.549660431416666	0.221457705222339	0.0412647106855621	0.0337499155707461
0	1	7540770	rs6678279	T	C	0.127628850664883	0.571074348053491	-0.0286104742984933	0.0505066045913425
0	1	7540862	rs2796482	G	C	0.139276856948482	0.00915952352691648	0.123805105304858	0.0475069497547534
0	1	7541291	rs2693958	C	T	0.60727611474729	0.384993018653888	0.0299650548701653	0.0344928122288665
0	1	7541345	rs2796483	T	C	0.549798871796971	0.198217258950208	0.0434053009761106	0.0337351983756536
0	1	7551631	rs1193230	C	T	0.732629549937242	0.857583775688151	-0.00680709779562942	0.0379329555879005
0	1	7553654	rs2796484	C	T	0.559284486028352	0.937264479337837	0.00268536364214328	0.0341178325528826
0	1	7557152	rs10864304	G	A	0.382924311358712	0.322968332515716	-0.0342834136197576	0.0346865961266453
0	1	7563901	rs2462925	G	A	0.601668022120537	0.599130747843498	0.0181028416506617	0.0344389020166304
0	1	7567037	rs11120955	G	T	0.11944512089059	0.54370860186471	-0.0319580809869604	0.0526306329310659
0	1	7568982	rs1193180	T	G	0.157114879734316	0.924216046683192	0.00440286319808663	0.0462853368383237
0	1	7569602	rs1193179	T	C	0.459015824386903	0.261468996085097	0.0379927319197218	0.0338336966603854
0	1	7571996	rs6577446	A	G	0.325699707402451	0.577473517801572	0.02002640399007	0.0359489539293203
0	1	7576979	rs1193172	G	A	0.259474981883518	0.356831588335918	0.0354110788051977	0.0384310174221179
0	1	7578776	rs1750817	G	A	0.746095630116239	0.557394161661928	0.0228124866097246	0.0388816213153042
0	1	7598094	rs6577449	T	C	0.291771627502176	0.256330175436843	-0.0425546845574281	0.0374895551697848
0	1	7600905	rs12407666	A	G	0.35098375287288	0.253415768122659	0.0402500841847626	0.0352424175475395
0	1	7603317	rs1750824	A	G	0.755450846716472	0.904806013976313	0.00470724236529457	0.0393607039467225
0	1	7613745	rs957856	A	G	0.481488186770614	0.560896648713146	-0.0194924122886378	0.0335203276481934
0	1	7670574	rs17031163	A	C	0.100748131377098	0.494160870988932	0.0377211756763017	0.0551716365104707
0	1	7678496	rs6684215	G	T	0.147145418696358	0.265887586717378	0.0520402501254949	0.0467742653740176
0	1	7681549	rs7555169	A	G	0.165807330121147	0.274312026341091	0.0488805010320672	0.0447137899573311
0	1	7682794	rs17031185	G	T	0.104227174344698	0.127055540357061	0.0826189746431492	0.0541473815066621
0	1	7682879	rs61014722	C	T	0.171088332732898	0.14135073256703	0.0646415008793438	0.0439505015687559
0	1	7688059	rs17031211	T	C	0.169099631761291	0.142848080359051	0.0649347665381172	0.0443159953701752
0	1	7713021	rs9434879	G	A	0.749835316868736	0.731966657752161	-0.0133048439277679	0.0388450558522089
0	1	7731730	rs4908473	C	T	0.20605877797042	0.918280497960379	-0.00428572711450093	0.0417712477131794
0	1	7747366	rs3124794	A	G	0.647103584293924	0.284783494628915	0.0377775993521467	0.0353182051614328
0	1	7751053	rs3124801	G	T	0.816564689512524	0.948076102216069	-0.00283694709112362	0.0435629342327125
0	1	7770901	rs2995034	T	C	0.645701332928279	0.17294051265081	0.0481465674430238	0.035328737002392
0	1	7784438	rs6693805	A	G	0.164905526564349	0.120381964000545	-0.0715166611125217	0.0460455408557783
0	1	7792411	rs2301488	T	C	0.43194316314816	0.229754673604844	-0.040835487484833	0.0340014919582286
0	1	7796641	rs2071985	G	A	0.516304120334026	0.568649077737122	-0.0192237199510033	0.0337233278873564
0	1	7797734	rs1417986	A	T	0.515704665302755	0.572898599612447	-0.0190387059081686	0.0337692800225176
0	1	7798956	rs17031531	A	G	0.244166395663957	0.526909240674527	-0.0249913239523602	0.0394975416282295
0	1	7801288	rs2032563	A	G	0.184933369316765	0.648895571334738	0.0197307920058807	0.0433360888141266
0	1	7810543	rs2066293	G	A	0.505676741507315	0.786780882527541	0.00914221658079866	0.0337983288083866
0	1	7811961	rs9919220	G	A	0.206340586016826	0.577520668805124	-0.0232076411798885	0.0416646838791098
0	1	7812398	rs9919223	G	A	0.505822970296858	0.768495036701768	0.00995486405849511	0.033820506956341
0	1	7816543	rs4908481	A	C	0.417580737079125	0.513330081167947	-0.0224673489500006	0.0343715484918765
0	1	7818679	rs6577456	C	G	0.400631713532966	0.663673977293654	-0.0149916631534486	0.0344757729398912
0	1	7825311	rs707455	A	G	0.646515926908151	0.735971186953786	-0.011887368376522	0.0352538687525396
0	1	7832212	rs707458	T	C	0.368419470036083	0.49884098050758	0.0236041568718363	0.0349011538706526
0	1	7833302	rs2239846	A	G	0.130717010018845	0.105877014483263	-0.082556344146381	0.0510550677844468
0	1	7834026	rs2071987	A	G	0.362100461791138	0.191475911852171	-0.0459226886405549	0.0351567869193232
0	1	7839405	rs697677	T	G	0.550096846759743	0.641291502525611	0.0158212858788593	0.0339589946995737
0	1	7844680	rs172933	C	T	0.594918929110106	0.183706978805394	0.0460932289175641	0.0346714881657305
0	1	7845087	rs697682	A	G	0.0526995526117018	0.442719657890929	-0.0589441812380821	0.0767893547999879
0	1	7845567	rs2301491	T	C	0.04356152894653	0.798232529877046	0.0215094888066157	0.0841413396251145
0	1	7845695	rs228729	C	T	0.736933727604801	0.187282126977377	-0.0499783807191658	0.0379008265083588
0	1	7847225	rs697684	T	C	0.0525962302998257	0.405316538461861	-0.06404589314522	0.0769630921507636
0	1	7847614	rs697685	A	G	0.437116315839037	0.537652125150923	-0.0210041073888288	0.0340772573912318
0	1	7847836	rs228727	C	T	0.564093390813976	0.4682755658008	0.0247200327002951	0.0340830729375088
0	1	7847846	rs7556518	A	G	0.0333623811107791	0.332067806841023	0.0892435953911477	0.0920077625801169
0	1	7848557	rs11121023	A	G	0.260500369543011	0.221918231482451	0.0466263003811528	0.0381731197965638
0	1	7849656	rs6699986	G	A	0.263206172282835	0.209629616246476	0.0478466501930928	0.0381374458403858
0	1	7849841	rs75307902	T	C	0.116414889244227	0.907491968611953	-0.00616211498454001	0.0530290585235362
0	1	7850062	rs707463	T	C	0.438008016727317	0.523405660919114	-0.0217177631862717	0.0340348067863086
0	1	7850081	rs10864315	T	C	0.262064082965388	0.233115973718553	0.0453772001597458	0.0380562898883883
0	1	7850218	rs697686	T	C	0.439331580289338	0.561760335239459	-0.0196648779287898	0.0338915923619942
0	1	7852117	rs170631	G	C	0.0803852462041733	0.511901133374652	0.0402682278855894	0.0613956949551762
0	1	7852797	rs696305	T	C	0.437136312270845	0.514612627943925	-0.022221871353274	0.034099766186788
0	1	7852919	rs875994	C	T	0.0330202898550725	0.155509301054498	-0.137586652294726	0.096868950589695
0	1	7854209	rs11807683	T	C	0.0331231795764433	0.153433084882203	-0.138269569790445	0.0968606993191712
0	1	7855382	rs117562183	A	G	0.0605118279753436	0.752940901968612	0.0223602937093491	0.0710382980151993
0	1	7855494	rs12565104	A	G	0.261634887509915	0.250608302490814	0.0439698355590279	0.0382721422839154
0	1	7855814	rs707464	G	A	0.710606819819755	0.733351755735179	-0.0126440238883052	0.0371151277874959
0	1	7856140	rs77772130	T	C	0.201741602985605	0.707369514724439	-0.0157472117683669	0.0419487986364712
0	1	7856267	rs7545893	A	C	0.0331678565186543	0.180009248360002	-0.129710243384336	0.096746232521966
0	1	7856346	rs228682	C	T	0.257737441860472	0.360656435935546	0.0349149841335688	0.0381953968431794
0	1	7857309	rs12078018	A	G	0.0333870389762268	0.495836101308352	0.0629603981887696	0.0924452683602152
0	1	7857374	rs12723500	C	G	0.033409119106028	0.388156393982238	0.0793995318368917	0.0920077625801169
0	1	7857974	rs228685	T	C	0.0807249367534529	0.569164617409412	0.0348674420028899	0.0612480761831989
0	1	7858008	rs2071983	A	G	0.186467114816818	0.820747830207731	-0.00976818109148265	0.0431107849364531
0	1	7858108	rs61773374	G	A	0.0332488054256572	0.203637069294863	-0.122474878995409	0.0963415220238639
0	1	7858135	rs1012477	C	G	0.0332901423259797	0.359275434003417	0.0845155879765637	0.0921907829004087
0	1	7859191	rs17031578	C	A	0.186684609889341	0.748303818872421	-0.0138252132311658	0.0430857475791833
0	1	7859317	rs560959	A	G	0.079845724627503	0.62213139372168	0.0304247690989027	0.0617345818797071
0	1	7859320	rs560961	G	C	0.291053656914449	0.715223339338291	0.0134899536668688	0.0369739665190857
0	1	7860548	rs116886234	A	G	0.0136647978532194	0.700354235589492	0.0554697946239082	0.144136417415689
0	1	7861157	chr1:7861157.G.GT	GT	G	0.91981185151441	0.817267739322314	-0.0143378395439892	0.0620522962547654
0	1	7861600	rs707466	A	C	0.48846326860595	0.679794500790067	-0.0139405880384407	0.0337754216481854
0	1	7863293	rs228642	T	C	0.292047098166164	0.845877449241933	0.00717709588935461	0.0369227979266191
0	1	7863735	rs149164395	C	CTTA	0.186891126281113	0.747490175050105	-0.0138832123823519	0.0431221919545479
0	1	7865467	rs6657232	T	C	0.177093555464894	0.467148900736956	0.0320378788507163	0.044060985390562
0	1	7865633	rs11121026	G	A	0.176677791306701	0.515781594965877	0.0286314910403257	0.044057825595688
0	1	7865710	rs12092614	T	C	0.0334445256179819	0.388684697076207	0.0793111629734717	0.0920077625801169
0	1	7867255	rs60450998	A	G	0.185701378173348	0.847597073434447	-0.00831130645424498	0.0432463210583015
0	1	7868417	rs12566473	C	T	0.185711815083067	0.664277329735615	-0.0188934177907118	0.0435316859446489
0	1	7868725	rs228666	C	T	0.301192632243407	0.618852061395191	-0.0182761345234378	0.0367375784152303
0	1	7869733	rs79898259	T	C	0.186487477170677	0.779821138273737	-0.0120479022203908	0.0430971577290072
0	1	7869747	rs79126741	T	A	0.0763323915542726	0.589076919412463	-0.034663259410659	0.0641705229393246
0	1	7869789	rs117742910	C	G	0.0533771903010316	0.984322329362746	-0.00146551313998112	0.0745796418085931
0	1	7870418	rs228671	T	C	0.0796295896976265	0.851678199581474	0.0117449314902514	0.0628146462021013
0	1	7870715	rs79372391	C	A	0.188199019863662	0.98775978487791	-0.000660621292729124	0.0430612410934002
0	1	7871229	rs12137927	C	T	0.176989994906139	0.561226846212822	0.0256095231245495	0.0440768213668458
0	1	7872076	rs10864316	G	A	0.0331987372970855	0.204440457833033	-0.122407711258009	0.096459848150471
0	1	7873075	rs61773379	C	T	0.0337300410057619	0.344939950181736	-0.0897416135337332	0.095020014224763
0	1	7873855	rs929123	A	T	0.186586963581536	0.806904143759554	-0.0105356156763794	0.0431042353300944
0	1	7874043	rs2172563	A	G	0.175690024996745	0.489861306625303	0.0305579510161794	0.0442529304572097
0	1	7874246	rs78510193	A	G	0.132321492965385	0.0840744641368433	-0.0875782210387389	0.0506959472319675
0	1	7876166	rs7550657	C	T	0.291944786532924	0.820895935339177	0.00836142573271502	0.0369332686923009
0	1	7876476	rs11121029	A	G	0.176009307685425	0.478553926080941	0.0314212368122058	0.0443408031818756
0	1	7876523	rs77567305	C	T	0.0817942198033208	0.450481503412253	0.0462674523975535	0.061312860005899
0	1	7877008	rs6661252	A	G	0.477087749366613	0.982090311924733	0.000760334465493273	0.0338703935118019
0	1	7877488	rs4908482	G	A	0.477957200482765	0.855781952739947	0.00615551228318122	0.0338687369603832
0	1	7878056	rs10746473	G	A	0.477495257420037	0.882986089564567	0.00497827100815954	0.033823248631714
0	1	7879130	rs228688	G	T	0.477862019204292	0.908488185312497	0.00389217475190585	0.0338609948672966
0	1	7879168	rs228689	A	G	0.0820152435029131	0.470242013619655	0.0438708943460964	0.0607558306400987
0	1	7879322	rs228690	T	C	0.0806421499802798	0.766103493884564	0.0183114296557994	0.0615560890026328
0	1	7879627	rs10462018	T	C	0.033543244530327	0.551153219942552	0.0551022625295496	0.092448350775266
0	1	7879685	rs17374230	C	T	0.0332775569270909	0.220178442404278	-0.117791972994178	0.0960740680141875
0	1	7880683	rs10462020	G	T	0.0333754676413661	0.272032955333465	-0.10520702813962	0.0957826901639293
0	1	7881234	rs17374292	T	C	0.0333008170679725	0.312955174410165	0.0928791327150827	0.0920469749486315
0	1	7881780	rs10127838	T	C	0.176485061638887	0.521641544640291	0.0282694219186795	0.0441146521919546
0	1	7883358	rs697688	T	A	0.522376527153076	0.903872448093974	-0.00408942503515341	0.0338609948672966
0	1	7883834	rs228694	G	A	0.477130967741116	0.85521744195184	0.00617919983818327	0.0338650347057778
0	1	7884525	rs61773390	T	G	0.0331082125603865	0.187811109016019	-0.127252566501933	0.0966170349370494
0	1	7885354	rs697691	G	A	0.489305648683213	0.658123918228581	-0.0149395275445465	0.0337612737880423
0	1	7886424	rs697693	A	G	0.494071355203711	0.60102495353221	-0.0174730584338419	0.0334139441679679
0	1	7887248	rs2859387	A	G	0.709539731578369	0.686524447872275	-0.0149916012858443	0.0371468986629297
0	1	7887579	rs228697	G	C	0.0800920360987521	0.448550601533223	0.0466060058033216	0.0614989959038909
0	1	7888009	rs118049345	T	C	0.0409889931757603	0.926858721144002	-0.00784323070019673	0.0854403246169117
0	1	7888438	rs17374439	T	C	0.032990774586597	0.209356646823141	-0.121326572919687	0.0966486494375271
0	1	7888730	rs12061787	C	G	0.033676815220962	0.474103637168665	0.0657965417853638	0.0919179554263911
0	1	7889941	rs2640908	T	C	0.489771854676969	0.609567073389322	-0.0173081609718926	0.0338916155737419
0	1	7890064	rs12023156	G	A	0.176892106546243	0.554320319110562	0.0261360700534947	0.0442011309733667
0	1	7890117	rs2640909	C	T	0.113839540739488	0.817588158677274	-0.0122309989992081	0.053028819294416
0	1	7890264	rs1773135	G	A	0.822462589803642	0.498564086598999	-0.0298308587109975	0.0440795330138334
0	1	7890801	rs1689904	T	C	0.488820661874638	0.704912428547424	-0.0127892658246307	0.0337717099231864
0	1	7890956	rs228665	C	G	0.822749072298844	0.450364155907818	-0.0331987043507617	0.0439829753082833
0	1	7891797	rs1773138	T	C	0.488608812327205	0.673665582396286	-0.0142143580026206	0.0337534937921013
0	1	7891862	rs12027673	A	G	0.0223381225720415	0.235565015895284	0.131403248159649	0.110781768523186
0	1	7892109	rs228663	A	T	0.113945635291625	0.828954102867568	-0.0114534835532774	0.0530147929875656
0	1	7895015	rs34020118	T	C	0.033369422686394	0.426068341529033	0.0734071399859863	0.0922272621860186
0	1	7895069	rs56204811	G	A	0.194581923657037	0.800700199814205	0.0107119302024017	0.0424333982933975
0	1	7895278	rs228657	A	G	0.0803838252298573	0.568265380842419	0.0351418324763061	0.0615866430977111
0	1	7895418	rs61773392	T	G	0.0330626133406283	0.192867266610003	-0.125860298543705	0.0966562280917648
0	1	7897133	rs10462021	G	A	0.0316189374093949	0.235715277909041	-0.119333886757252	0.100638767157107
0	1	7897228	rs228654	A	G	0.0808332074740919	0.585700477770631	0.0333870501728283	0.0612519750352653
0	1	7901038	rs77209938	T	G	0.186284143982405	0.794722546866268	-0.0112325015234244	0.0431715277587298
0	1	7901429	rs12563789	G	A	0.184482363050946	0.782081659106723	-0.0120548871820977	0.0435812330420294
0	1	7901886	rs61595437	G	A	0.186558035269225	0.813674622339314	-0.0101554420395564	0.0430884608552144
0	1	7901888	rs61071946	C	T	0.187880813774093	0.696576216951872	-0.0168162065217027	0.0431244103068392
0	1	7902231	rs12029963	G	A	0.172803216196898	0.646014695436237	0.020805048073924	0.0452967394439585
0	1	7905274	rs4908699	A	G	0.0327279546916301	0.618948293518767	0.047111496265989	0.094726665564915
0	1	7906008	rs707472	T	G	0.487099411552378	0.778969478057027	-0.00948279784414342	0.0337872243147205
0	1	7906888	rs74373240	T	C	0.018866829471862	0.361895972112988	-0.114652816162962	0.125749134983997
0	1	7906914	rs10864317	C	T	0.176167606731431	0.550193925424781	0.0263982110166909	0.0441833573785956
0	1	7907007	rs697694	A	G	0.520342271243647	0.977801472008219	-0.000942332557815909	0.0338660107497827
0	1	7908888	rs228652	A	G	0.298925629939942	0.781514800112864	-0.0102267141519875	0.0368735492033388
0	1	7910391	rs170629	A	G	0.356341911354926	0.363706046100953	0.0315168933342349	0.0346977800101361
0	1	7911099	rs228651	T	C	0.24574432356638	0.66564630374973	0.0168230141899296	0.0389303694467622
0	1	7911302	rs3753500	T	C	0.493393781552803	0.939305819407495	0.00257429747550591	0.0338089943664214
0	1	7911437	rs3753499	C	T	0.133776656678963	0.8565347658874	0.00884963428061337	0.0489506113939735
0	1	7911782	rs3753498	C	A	0.0407617146394305	0.513130290435766	-0.0569615593813674	0.0871010067467621
0	1	7912870	rs13306062	A	G	0.0230986437595527	0.416972473209542	0.0898588107842617	0.11070652311024
0	1	7913029	rs34305100	G	A	0.0560023190332507	0.813094503313584	-0.0173188553775061	0.0732497104180016
0	1	7913430	rs228648	A	G	0.363286998311779	0.677337268896178	-0.0146519361498164	0.0352125865728445
0	1	7913445	rs13306061	T	C	0.0545902834644978	0.585126498503275	-0.0406862428831317	0.0745289541052201
0	1	7918110	rs2000237	T	G	0.0483959870099745	0.342163957253362	-0.0763336926596537	0.0803598625818185
0	1	7918435	rs61773396	A	G	0.240526066493977	0.741754456573083	0.0129284079796317	0.0392327661201872
0	1	7923501	rs2797682	A	G	0.763106864399968	0.940440305362478	-0.00298643774931751	0.0399702751091686
0	1	7923576	rs17031661	C	T	0.13959779671827	0.790235022761292	0.0129760220547839	0.0487810409713469
0	1	7926542	rs504560	G	A	0.710688712028605	0.887709594195504	0.00525708021025942	0.0372306612465304
0	1	7927456	rs500508	G	T	0.71134671964699	0.77388707538871	0.0107449943291027	0.0374006677479736
0	1	7928181	rs2066980	A	G	0.489089280226806	0.42136967988866	-0.0273253277885709	0.0339847283216968
0	1	7928365	rs743999	A	G	0.238904251022517	0.583909148507934	-0.0217652517259491	0.0397405549404067
0	1	7929819	rs228725	C	T	0.700793361102761	0.988660473807218	-0.000521930584737202	0.0367234334980632
0	1	7929863	rs74055806	A	G	0.138328975607276	0.816553076931083	0.0113771758339752	0.0490436507521494
0	1	7952203	rs1040395	G	A	0.591893741256615	0.928052974480595	-0.00310646441125987	0.034403591045875
0	1	7953944	rs9803665	C	T	0.20949070895863	0.179738798106855	0.0550715861621385	0.0410504175622648
0	1	7955089	rs227147	A	G	0.200028738825882	0.111659600990943	0.0669241746262129	0.0420700971174217
0	1	7961206	rs227163	T	C	0.563985391038831	0.452788624501807	-0.0254457572582535	0.0338926949666694
0	1	7961801	rs10489448	T	C	0.408744490857393	0.355092417197783	-0.0319221490417432	0.0345195065619501
0	1	7971301	rs680522	A	G	0.886389067238	0.46332467161999	0.0395067012609769	0.0538691027682856
0	1	7982034	rs161827	C	T	0.428981309862714	0.49130793959264	-0.0234118666022931	0.0340175025496818
0	1	7989566	rs2453021	T	C	0.396171354462016	0.256372785370449	0.0391907178389435	0.0345290829016128
0	1	7996894	rs2300428	G	A	0.482090099621076	0.329143068996182	0.0328439752094614	0.0336570834808741
0	1	8002431	rs76413824	T	C	0.341056270258849	0.128162178270655	-0.0543961895392625	0.0357542874626148
0	1	8030300	rs178932	A	G	0.635147130225783	0.90686231596867	0.00408545318558305	0.0349192554093046
0	1	8044361	rs225119	C	T	0.565207087359503	0.243061015069696	-0.0394653793898912	0.0338070896558349
0	1	8046672	rs12727642	A	C	0.0611050937818966	0.360983789294066	-0.0659576676757593	0.0722038735147675
0	1	8100639	rs9434586	A	G	0.503908651261964	0.449933246592159	-0.0252748886045013	0.0334533529317613
0	1	8106201	rs12757968	G	A	0.0610211388100114	0.522432635706358	-0.0458307996150018	0.0716554009710845
0	1	8121822	rs225106	C	T	0.565126203363348	0.272914580464322	-0.0370563163956253	0.0337989348250904
0	1	8123684	rs225110	G	A	0.565697983960878	0.268620062789101	-0.0373210766928506	0.0337366888545686
0	1	8136468	rs4500345	A	G	0.014025563717041	0.75043429183502	-0.0461668430222239	0.145148276529328
0	1	8137400	rs60074929	A	G	0.154956930120069	0.269423887657726	0.0504678039460696	0.0456974369964248
0	1	8163122	rs4908727	C	T	0.399417353341744	0.834570730153302	0.00718755072334637	0.0344160328329575
0	1	8165745	rs79778556	T	C	0.116142351879002	0.144536381087664	0.0756764208949294	0.0518649809892087
0	1	8168634	rs11121090	T	C	0.399264447425595	0.875753804290618	0.00537504100320201	0.0343773279611455
0	1	8180383	rs72634282	A	G	0.109613367490068	0.472093247960394	0.0383433059273618	0.053322920962753
0	1	8185985	rs9434608	C	T	0.761338860326775	0.971820972037842	-0.00139140828695991	0.0393893057465869
0	1	8186775	rs56296862	T	C	0.166849299609052	0.419020485448657	-0.0365634938513222	0.045245030056959
0	1	8187211	rs4908736	G	A	0.666724584650918	0.230563733224753	0.0430975091636219	0.0359473039813856
0	1	8191792	rs12136685	T	G	0.494928569778409	0.0448029211131046	-0.0678563912756114	0.0338182849988638
0	1	8191820	rs12133365	C	A	0.494497093898861	0.0509074900516009	-0.066016992608341	0.0338156978383629
0	1	8192898	rs7545284	A	G	0.37052304186671	0.368134678952663	-0.0315940795180554	0.0351055903251946
0	1	8193432	rs6677033	A	G	0.426042014544129	0.131158204546205	-0.0514478783090237	0.034081591990985
0	1	8195226	rs7529511	C	T	0.602621266419339	0.131877476627859	-0.0517221202710888	0.0343271845178179
0	1	8200328	rs9434617	C	T	0.147817778116659	0.494944181416783	0.0322266061528263	0.0472208061673784
0	1	8200578	rs9434618	G	A	0.83905769096586	0.113163887910455	0.0735434775807407	0.0464251206709682
0	1	8206343	rs61391705	G	A	0.0858405475708301	0.597092711987163	-0.0320709912737646	0.0606731819904722
0	1	8207789	rs6683857	T	C	0.820115588194537	0.145439170380307	-0.0630077967672918	0.0432795905710201
0	1	8207838	rs77321792	T	C	0.121028344085571	0.124710799616455	-0.0806609798204004	0.0525376916157368
0	1	8213010	rs1455701	C	T	0.833362756765947	0.198802592593717	-0.0573974401739587	0.0446682940455779
0	1	8213427	rs4908739	C	T	0.833318308076926	0.167446292645509	-0.0617171644748805	0.04470781040906
0	1	8214803	rs2100516	T	G	0.764779114853393	0.340727274848085	-0.0375213083144745	0.039382971343089
0	1	8218115	rs17509146	G	C	0.469612010510676	0.778166024546002	0.00949156258457284	0.0336926934446729
0	1	8218206	rs7524007	C	T	0.859070500066044	0.124389723933471	-0.0727210413024807	0.0473257440668527
0	1	8222156	rs17032281	A	G	0.374536250762738	0.349167086665011	-0.0325876832923024	0.0348082367060488
0	1	8260756	rs11588420	A	G	0.19312642801328	0.260172037107333	0.0472293164932369	0.0419449044156822
0	1	8261393	rs12138839	G	T	0.213759256030224	0.143714840303077	0.058983117079629	0.040341473880325
0	1	8264457	rs12745477	G	A	0.190745662683219	0.460502772136283	0.0312240150916416	0.0423078619317046
0	1	8272526	rs425371	A	G	0.483151818458905	0.74996189933067	-0.0108368532849722	0.0340044142495964
0	1	8273392	rs12041676	A	G	0.42376527029744	0.940851838726758	-0.00255566792921565	0.0344433098803623
0	1	8273851	rs448202	T	C	0.125802692937293	0.0901988694375597	0.0843871782435063	0.049805056721182
0	1	8273940	rs395847	C	T	0.916469699374996	0.0873200816861024	-0.102040657067748	0.0596831279205489
0	1	8274807	rs411654	G	A	0.1036760548149	0.128791678864317	0.082157747517387	0.0540908611875736
0	1	8276909	rs478128	G	A	0.112803694806582	0.183877689548886	0.0695550328930282	0.0523399153485077
0	1	8278899	rs428180	C	A	0.451239399869537	0.563376811392616	0.0198022171658845	0.0342697873359911
0	1	8281564	rs506403	T	C	0.634270906839988	0.515967770686232	0.0229522257113595	0.0353343025190057
0	1	8287391	rs11121137	A	G	0.453300392841776	0.54855385289767	0.0204748491898916	0.0341288127015014
0	1	8292195	rs299501	A	G	0.856319550768489	0.247685934834476	-0.05518197789669	0.0477357573412577
0	1	8295130	rs7528376	C	T	0.695990763727519	0.246223228302611	-0.0423170618013882	0.0364937000170986
0	1	8301494	rs17032328	A	G	0.0982805268721558	0.11566692017891	-0.0903794019899726	0.0574485210725156
0	1	8302619	rs7513908	A	G	0.0531423406726585	0.00288469829107924	0.212805338896315	0.0714168253985318
0	1	8306031	rs12403649	C	T	0.128640686615634	0.920392002366127	-0.00498792864252162	0.0499092586802653
0	1	8310158	rs72861200	G	C	0.153237506788383	0.813823733426572	-0.0109522869439492	0.0465073035924132
0	1	8319635	rs401691	T	C	0.578635829541807	0.449696492694998	0.0260016127125993	0.0343972567457191
0	1	8336374	rs72862657	T	C	0.218512743504134	0.326310657629432	-0.0406008469863779	0.0413630782634279
0	1	8357221	rs11121152	T	C	0.796444305289809	0.380068565274655	0.0367943339332471	0.041917968566547
0	1	8357338	rs6577481	C	T	0.181760069280672	0.392049781938485	-0.0374684075986021	0.0437763119734565
0	1	8362754	rs4908748	C	T	0.678438977907848	0.474332844824779	0.0256056707548733	0.0357897492880586
0	1	8370088	rs11121157	A	G	0.17159635901797	0.00235483670860102	-0.140820166421509	0.0463011567332827
0	1	8370729	rs72864229	G	A	0.199164661379485	0.911174140636772	-0.00466157259660731	0.0417862150960558
0	1	8372536	rs1107284	T	C	0.776801065006646	0.80747495987579	0.00982361036330824	0.040312777263429
0	1	8374297	rs78641116	C	G	0.134558176356674	0.679543398157837	-0.0203519440028725	0.0492680216942208
0	1	8388571	rs1473309	A	G	0.058141457659236	0.147178159859434	0.102908123280781	0.070992118466391
0	1	8399193	rs12039434	G	A	0.648440852044328	0.9421598422937	0.00256902293925463	0.0354076958629362
0	1	8433747	rs754346	C	T	0.839952288431048	0.616344627794546	0.0231344773833521	0.0461731319126643
0	1	8490320	rs302719	G	T	0.118612275697092	0.609476217752844	-0.0268408176046955	0.0525444406270443
0	1	8495590	rs172531	G	A	0.119079531632793	0.632036567092162	-0.025110243485528	0.0524372906628929
0	1	8520108	rs80296853	A	G	0.116870241928494	0.649892563986914	-0.0240183207108943	0.0529141110059482
0	1	8526142	rs4908760	A	G	0.839955053401135	0.738076868181308	-0.0154945283087234	0.0463351519291906
0	1	8564301	rs6669503	G	C	0.839737859007833	0.857160061880582	-0.00835857411673468	0.0464389855090871
0	1	8596335	rs55860300	A	G	0.103544250246974	0.810642789937312	0.0132585809456958	0.0553370368949187
0	1	8596742	rs17032657	G	T	0.323209568824423	0.953213920026203	0.00211333106287968	0.0360198444381022
0	1	8598127	rs10492965	A	G	0.104369201400004	0.679596337867164	0.0228227794882197	0.0552590906822055
0	1	8613418	rs2016084	A	C	0.840146259252817	0.806379424225589	-0.0113767948758484	0.0464170548039424
0	1	8638666	rs12029303	C	T	0.730074996318246	0.788848988812264	0.0103939759297677	0.0388116506326007
0	1	8645816	rs1934138	A	G	0.84032839759557	0.664427208281997	-0.0201198263505673	0.0463794673667855
0	1	8654642	rs76545421	G	A	0.0681231486252777	0.94699356301136	0.00450394193875283	0.0677461158142272
0	1	8656227	rs12134896	A	G	0.10515752330362	0.696206254641953	0.0214741096481042	0.0549988235919404
0	1	8658527	rs6681362	G	T	0.839541004771345	0.743875658156547	-0.0151673002533324	0.0464221777832183
0	1	8701231	rs1463052	G	A	0.838523566719864	0.838702044311111	-0.00940764788609326	0.0462169643286978
0	1	8725420	rs56305243	C	T	0.107369003189525	0.775472147409863	0.015529768333284	0.054447524863403
0	1	8751897	rs56163601	A	G	0.101417260167587	0.65014223668291	0.0253469473784929	0.0558838747828115
0	1	8759554	rs12025126	C	T	0.73165306491365	0.506064709908473	0.0254786778628622	0.038315081962875
0	1	8788636	rs7518204	C	T	0.951114414676448	0.526319714361844	0.0502889377209436	0.0793659094501725
0	1	8794410	rs4908775	A	G	0.0972867920041835	0.356543103376081	0.052105375398767	0.0565151295193663
0	1	8804997	rs3938719	G	A	0.128078334710894	0.424252924258216	0.0402945580022888	0.0504271561269104
0	1	8879610	rs4908516	C	G	0.103975433077166	0.495040648994172	0.0375217156612714	0.0549918884459305
0	1	8898807	rs11582339	T	G	0.132623040214203	0.360434494532183	0.0453209755605163	0.0495561709429156
0	1	8918795	rs11121247	C	T	0.936160459084041	0.908813327543281	-0.00788132119200889	0.0688111808853058
0	1	8926868	rs2781064	T	C	0.162651214794181	0.527839172747747	0.028686325223955	0.045439510208938
0	1	8930369	rs2781060	C	T	0.936025031025594	0.912858711963876	-0.00750095457801244	0.0685435329320525
0	1	8931149	rs2274971	T	C	0.77565321720527	0.691289071089391	-0.0161030855838773	0.0405510700871268
0	1	8949480	rs7539600	G	A	0.895479179237459	0.785748262387806	0.0150316665761249	0.0552968576255342
0	1	8969219	rs7534552	A	G	0.255133855068593	0.0578262254572335	0.0723817300766832	0.0381556325510287
0	1	8978514	rs6665631	G	A	0.156397910106372	0.198242221320577	0.0589178916589568	0.0457943454873089
0	1	8981748	rs4908795	G	C	0.153129926725055	0.279056128120722	0.0500224882919346	0.0462126224662374
0	1	8982305	rs12137125	C	G	0.248803452893964	0.753186740931013	-0.0122110651865182	0.0388343024914831
0	1	8982906	rs4908796	A	G	0.249855628023978	0.0379144910153388	0.0799623946400531	0.0385216511087165
0	1	8983655	rs11806366	C	G	0.181794074008185	0.862646384840317	0.00755039679811245	0.0436422937092185
0	1	8985036	rs10864370	T	C	0.279906879929886	0.99385810179868	0.000290759201335561	0.0377717081772312
0	1	8987259	rs2765512	T	C	0.638085919740199	0.164930883321547	0.048622696464351	0.035013674204183
0	1	8991116	rs2781079	A	G	0.186749583867367	0.229531716487019	-0.0525202163713967	0.0437098052500809
0	1	8994112	rs4418632	C	T	0.727600494324277	0.150055513948015	0.0548741947703877	0.0381246749527031
0	1	8998059	rs914997	T	C	0.834209543712992	0.637098500569793	-0.0213901929500936	0.0453413135387037
0	1	8999843	rs2781087	T	G	0.445724034129248	0.764812085894591	-0.0101404924214067	0.0338956782667055
0	1	9000628	rs1475734	T	G	0.193936231884058	0.148634083932052	0.0609591074548504	0.0422045467721754
0	1	9000882	rs6692694	T	C	0.354252302808102	0.204496265845136	0.0450139850974129	0.0354763399370107
0	1	9001562	rs17032875	C	T	0.666849661141615	0.250158533272319	0.0411022796876029	0.035742219153837
0	1	9007556	rs942969	C	G	0.859010642136061	0.186873067574964	0.065149717793926	0.0493601080610622
0	1	9008370	rs6577541	G	C	0.858889083323755	0.180343845755331	0.0661903075877682	0.0494069206729296
0	1	9008739	rs12070475	G	C	0.858969680645552	0.188282516502289	0.0649896114898683	0.0493963315380676
0	1	9009214	rs2274326	T	C	0.237409801719964	0.885490255163164	-0.00569073282940012	0.0395154283502994
0	1	9009406	rs2274327	T	C	0.241908961753159	0.751556161814257	-0.012462179658544	0.0393640172070565
0	1	9009444	rs2274328	C	A	0.452287269170689	0.434036095980579	0.0265739169635796	0.0339687975199419
0	1	9009470	rs2274330	C	G	0.209643219122188	0.22752584646232	0.0499901347367794	0.0414251967396583
0	1	9009547	rs2274331	A	C	0.209000412567301	0.152547281504684	0.0592698508013535	0.0414303066393416
0	1	9009706	rs12738365	T	C	0.200457269166876	0.772706813481512	-0.0121970492533758	0.0422282731121792
0	1	9010405	rs17032907	T	C	0.388789422430503	0.981084533971415	-0.000822016931020832	0.0346707384619136
0	1	9010569	rs11121273	C	T	0.398572350158952	0.959399249792171	-0.00175567250459839	0.034487519502197
0	1	9010592	rs17032909	C	T	0.0720479438216883	0.947989665698919	0.00421508178593546	0.0646172559476509
0	1	9010984	rs11576766	C	A	0.380455456152278	0.602426834200898	0.0181015837291128	0.0347496732846985
0	1	9011586	rs3765968	G	T	0.772313071264707	0.67750040396306	0.0167904894834794	0.04037374317779
0	1	9011627	rs3765967	A	G	0.21900803602293	0.262466884040701	0.0455351165891101	0.0406353280028232
0	1	9011722	rs3765966	T	G	0.845071237167218	0.61023811355422	0.0240290361757748	0.0471403815952411
0	1	9013585	rs72641561	T	C	0.215341806160505	0.475658901421429	0.0292385822731689	0.0409904673710528
0	1	9015550	rs17032912	C	G	0.264180196450071	0.991907895329139	0.000384932249087329	0.0379538137087202
0	1	9015575	rs61784252	G	A	0.165925953717452	0.584470909215104	-0.0249347010906753	0.0455956461300012
0	1	9015675	rs12741044	C	G	0.535368405467632	0.602038324241882	-0.0176766025107426	0.0338975400349478
0	1	9015954	rs12059715	C	T	0.171239554317549	0.683698901771437	-0.0184125242703663	0.0451928844483477
0	1	9016007	rs6661729	A	C	0.0110357559100991	0.285156073356578	-0.179620563295661	0.168056861841968
0	1	9016302	rs17389460	G	T	0.192742578572897	0.166234788169536	-0.0601041492170373	0.0434151806047701
0	1	9016390	rs17032921	T	C	0.189913192786253	0.117531733691563	-0.0685854126434768	0.0438184328365883
0	1	9017091	rs2274332	T	C	0.143746660768715	0.497264064714774	-0.0329808982041834	0.0485870030033746
0	1	9017204	rs2274333	G	A	0.510378949664749	0.587376392589779	-0.0183555469634886	0.0338262625422804
0	1	9018034	rs7545200	A	G	0.269660899130137	0.546472564974236	0.0228066732263434	0.0378186062507054
0	1	9019221	rs41278984	C	T	0.0122617196556361	0.267405241335598	-0.176794765525333	0.159409872956674
0	1	9019338	rs11805912	T	C	0.144135564998103	0.639408038482005	-0.0226773342112592	0.0484013782892467
0	1	9021301	rs12735688	T	C	0.517047182913547	0.925725729293981	-0.00313661675143712	0.0336460769908266
0	1	9021998	rs3765965	C	T	0.137020782504868	0.933516909629376	-0.00411141466890054	0.0492852161270506
0	1	9023572	rs6577545	G	C	0.150464605909063	0.447145877317292	-0.0361990486763507	0.04761893153227
0	1	9026751	rs12126080	A	G	0.123283434528403	0.656526391015441	0.022821693407494	0.0513176764715895
0	1	9027391	rs4466678	T	C	0.123953747467165	0.746521574529704	0.0165756594625794	0.0512814223037234
0	1	9027899	rs2274334	T	G	0.0124917629881506	0.321423519327363	-0.155449887017856	0.156776715561619
0	1	9029539	rs78726732	A	G	0.0226295835200781	0.56330553856999	-0.0673330059374798	0.116505455572138
0	1	9030372	rs10864376	T	C	0.622381646111687	0.358556958808364	0.0320003395619728	0.0348542678399573
0	1	9030964	rs3737665	T	C	0.475892750637048	0.517272180789211	0.0217642410278035	0.0336098220438349
0	1	9031903	rs12138897	G	C	0.781947368773038	0.743349330290016	0.0132984032220742	0.0406155832883276
0	1	9033404	rs4908800	G	A	0.628591669752263	0.381153669164425	0.0306328562909606	0.0349780940149756
0	1	9033552	rs61785762	T	G	0.179924966393872	0.35545080075034	-0.0410291150529187	0.0444005262579038
0	1	9034301	rs72641578	C	T	0.175862047117547	0.965409808202828	0.00191990119659664	0.0442720737086701
0	1	9034421	rs3765964	A	G	0.660950374558094	0.556035867542443	0.0209040501432444	0.0355064357397922
0	1	9034483	rs74050967	T	C	0.0244437349248562	0.600459868710831	-0.0584866937575261	0.11167138381284
0	1	9034598	rs3765963	G	A	0.781273585975458	0.281567516855064	0.043887904704025	0.0407575337903338
0	1	9035013	rs3737663	C	T	0.0383185827380619	0.498154151052428	-0.0610851586284039	0.090176315672562
0	1	9035059	rs12071042	C	A	0.0257715470731722	0.831214801351298	-0.0232539252625739	0.10909970249272
0	1	9036614	rs12127547	G	A	0.133425200949852	0.675085737261968	0.0207087228042236	0.0494031216350686
0	1	9037273	rs6697763	T	C	0.75924100924225	0.228935692458572	0.0475161773179679	0.0394946222402488
0	1	9039022	rs6577546	A	G	0.803655870275683	0.646427486254681	0.0194188051853354	0.0423315913527806
0	1	9049032	rs875148	T	G	0.64147550261342	0.246951604477178	0.0412341529007556	0.0356146754772256
0	1	9058028	rs10779707	G	A	0.853711151048308	0.912656011949373	-0.00522394296484949	0.0476250326935422
0	1	9060789	rs17033008	A	G	0.227403098953981	0.061044373300077	-0.0768096396602089	0.0410050765150331
0	1	9061382	rs12047015	C	T	0.151106213246673	0.605917029624347	-0.0243601611433413	0.0472178188662024
0	1	9062952	rs17389948	T	C	0.147018201700374	0.694346243389753	-0.0187799442082911	0.0477905237649418
0	1	9063265	rs12402611	T	C	0.0979745764677683	0.604058425364383	0.0293427386988866	0.0565836040018146
0	1	9063602	rs4908804	C	G	0.626463098472351	0.0977613220402048	0.0587515279440464	0.0354821547179979
0	1	9066132	rs17033013	T	C	0.257908403541438	0.0180094663599755	-0.0924496628070988	0.0390837687450759
0	1	9066695	rs10864377	T	C	0.542692630845679	0.0050152662009507	0.096090945871785	0.0342441836161384
0	1	9066967	rs12164533	A	C	0.307139554438018	0.666372527270757	0.0158461766558147	0.0367548300407387
0	1	9068020	rs2039631	T	C	0.124702988105599	0.723501066941496	-0.0181647147257565	0.0513441404892221
0	1	9068213	rs17027186	C	T	0.170747402379182	0.0216109887257491	0.101725573656725	0.0442836449635027
0	1	9068386	rs7530465	A	G	0.162111277753726	0.314896816308962	0.0452915523668825	0.0450662181360575
0	1	9069001	rs769901	A	G	0.532721421352447	0.927286342341175	0.0030758748141621	0.0337046822994732
0	1	9069412	rs66463959	A	G	0.154880592925582	0.527830138352989	-0.0294722810992034	0.046683452538824
0	1	9074465	rs12063980	T	C	0.222736013242267	0.757082594753876	0.0124066792894344	0.0401102913877031
0	1	9074932	rs1556757	A	G	0.507579371117943	0.723917871061164	0.0119289449547732	0.0337712776261615
0	1	9079365	rs10864379	A	G	0.1835785709315	0.616193274858707	0.0216773544315594	0.0432463576518614
0	1	9080411	rs9803660	C	T	0.465246159038129	0.450124085447584	-0.0256970682765797	0.0340264700401456
0	1	9103420	rs34605482	T	C	0.219682920820024	0.237843510174289	-0.0485160803259365	0.0411015953131374
0	1	9107849	rs3737661	T	G	0.249129529668969	0.1952050414733	-0.0511153145878332	0.0394611083439587
0	1	9108622	rs7368193	T	C	0.582311047032863	0.594630744547909	-0.0182330469098579	0.034263786748872
0	1	9111626	rs3004245	C	A	0.677072036796558	0.593476249007003	0.0193031174878596	0.036161345002886
0	1	9115700	rs4908809	C	T	0.475387130469542	0.900595035956524	-0.0042492487577459	0.034018564016283
0	1	9116899	rs2505972	C	A	0.364023625495456	0.427111623817349	0.0277961845498849	0.0350014426581579
0	1	9129620	rs5438	T	C	0.0981218751760992	0.369525302848206	0.0502263776549091	0.0559710878185462
0	1	9129867	rs3820034	A	G	0.241287347701049	0.431279812739785	-0.031080310681415	0.0394919595326977
0	1	9130650	rs12736085	G	A	0.384215508730814	0.792890389979886	-0.00914392292798115	0.0348261447565196
0	1	9138890	rs1327257	G	A	0.334050257878972	0.262740259657447	0.040076341332196	0.035784434245926
0	1	9140078	rs12726360	C	T	0.505340744628554	0.696399588683936	0.0132358203140949	0.0339218903676344
0	1	9140327	rs12127491	T	C	0.206361318216449	0.9612706054628	0.00201935500090734	0.0415854473462724
0	1	9143220	rs75856734	A	G	0.227612334938035	0.501656515603734	-0.0272775348808705	0.0405984799592984
0	1	9148184	rs12755780	T	C	0.423180038257781	0.468899650950523	-0.0249530586661374	0.0344526759070899
0	1	9149450	rs12711519	G	A	0.529924467616638	0.578605556408303	0.0188389271129189	0.0339181788329216
0	1	9151948	rs76799504	C	A	0.16466296520646	0.938098548647908	-0.00351602832633049	0.0452746630912684
0	1	9153629	rs12061999	C	T	0.317277333864507	0.265156969600436	0.0399770222902173	0.0358768400990699
0	1	9155701	rs12239636	T	C	0.14933032994508	0.377402984902961	0.0412436474897254	0.0467248730356295
0	1	9155711	rs12239637	T	C	0.175285689034596	0.615905756349528	0.0220571013413991	0.0439681098555053
0	1	9159671	rs17033261	T	C	0.339057992377182	0.330786931198513	0.0350121299037499	0.0360010783302805
0	1	9160365	rs7555576	G	A	0.492029756658632	0.233613570688923	0.0404821197635621	0.0339871161349546
0	1	9161550	rs1061907	A	G	0.457926373258061	0.870157698358792	0.00559619805419349	0.0342362681382379
0	1	9180726	rs78794533	A	G	0.165982833831603	0.147023001897723	0.0645506311608703	0.0445137662853427
0	1	9185660	rs4908812	A	G	0.246975380859127	0.727187219188316	0.0137542734591522	0.0394252580639532
0	1	9213177	rs2666433	G	A	0.758321798074221	0.371973447171855	-0.0345287471155318	0.0386754128452622
0	1	9219383	rs6577556	C	T	0.240849002954464	0.418700238119581	-0.0320667675901872	0.0396533075086912
0	1	9234363	rs809972	T	G	0.154424117714955	0.81503710559849	-0.0108335217014561	0.0463103896490782
0	1	9238095	rs6577559	T	C	0.140557246160094	0.827974431908364	-0.0105435259295988	0.0485205620568651
0	1	9250059	rs6673205	T	C	0.22270047723918	0.258540060050848	-0.0455682964851541	0.0403313327019844
0	1	9250991	rs10864392	T	C	0.26254537274789	0.250916918445402	0.0438217980757888	0.0381681382853681
0	1	9275194	rs1009941	A	G	0.479900764568898	0.539345578975804	0.0207235857813212	0.0337626063581915
0	1	9278142	rs1009940	A	G	0.534503477246719	0.404605264468853	0.0281893386056191	0.0338234990181535
0	1	9280094	rs10779715	T	C	0.534680120486664	0.406005836489669	0.0281196647130821	0.0338406666517525
0	1	9286018	rs12072683	T	C	0.354572563403225	0.39980684915691	-0.0298390139339057	0.035439679665463
0	1	9297871	rs4908830	G	A	0.382449981193015	0.0741439851535941	-0.062824206581733	0.0351813676693297
0	1	9307138	rs11121350	C	T	0.401362753230877	0.0724546124741335	-0.0626712898447991	0.0348900521423241
0	1	9315847	rs2268170	T	C	0.0980290403588805	0.338659444523439	0.0532497688658446	0.0556530124389024
0	1	9317936	rs3753164	G	A	0.484001641570462	0.140405665481381	-0.0497819618123137	0.0337669184380612
0	1	9321241	rs2268169	A	G	0.472299972928027	0.102849434699774	-0.0549304948460148	0.0336750269007299
0	1	9323910	rs6688832	A	G	0.460259838132402	0.255614640085542	-0.0387577465933189	0.0340932040533494
0	1	9324213	rs17368528	T	C	0.0581696636967987	0.0305692095990139	0.149930933696731	0.0693278730043035
0	1	9334714	rs12093524	A	G	0.12304143463522	0.930198236743506	-0.00451403774038456	0.0515328012271253
0	1	9341038	rs916380	T	C	0.694434780297498	0.220207681803183	0.0452686650186954	0.0369245911616983
0	1	9357724	rs11121365	G	C	0.123052023160822	0.609790550932552	-0.0264475974868454	0.0518201898397751
0	1	9358243	rs621846	T	C	0.161392061025825	0.621395349601727	-0.0228260947683899	0.0462184821908395
0	1	9364634	rs1294028	G	A	0.823737782640002	0.62121045144635	0.0218356473553282	0.0441895898290223
0	1	9366852	rs581587	C	T	0.760910453147701	0.709355089621293	-0.0147483188140376	0.0395691813117657
0	1	9367908	rs9442562	G	A	0.289567171142109	0.432597564500479	0.0291261699522812	0.0371150119485778
0	1	9371099	rs629524	T	G	0.31303647171627	0.481555070591298	0.0260009821959595	0.0369435179883479
0	1	9387444	rs1569422	T	C	0.7946902437698	0.271947892475006	0.0460424090562478	0.0419105402281744
0	1	9389218	rs732591	C	T	0.285501463094418	0.980546607448692	0.000917494196245237	0.0376274686522038
0	1	9390616	rs34817952	T	TG	0.81746478107326	0.813474486539124	0.0103103026309508	0.0436977010301917
0	1	9393082	rs1294022	G	C	0.171746032270087	0.693011864912291	-0.0177234502319933	0.0448955170582642
0	1	9416151	rs9435243	A	G	0.251009256582751	0.472046878332587	-0.0279358526184372	0.0388455123273117
0	1	9422875	rs552230	A	C	0.288600308358229	0.890550699179718	0.00509462359789452	0.0370228871419601
0	1	9427869	rs2275457	A	G	0.723014773198042	0.15152942499755	-0.0535814644556387	0.0373611265296771
0	1	9431223	rs10492967	A	G	0.321380321194252	0.821812798963066	-0.00818648380472414	0.0363497998061277
0	1	9448852	rs9943073	C	A	0.352236220669034	0.514354784120276	0.0231665708684093	0.0355276320258696
0	1	9466803	rs12044809	G	A	0.442410757093235	0.271320647885709	0.0373039044557178	0.0339118285414251
0	1	9474990	rs72645555	A	G	0.38170846568205	0.0887614123310034	0.0584773772389848	0.0343586868398128
0	1	9489972	rs10864418	G	A	0.419290663540688	0.052262777901348	-0.0663531016097351	0.0341856620255934
0	1	9497668	rs9660668	C	T	0.196584708202808	0.773068563942366	0.0121806170698702	0.0422405067143922
0	1	9498113	rs9660890	C	T	0.195191459824849	0.599854427887112	0.0222809627463962	0.0424714902568646
0	1	9499246	rs9787285	A	G	0.207707478704308	0.000872412688133604	0.134964532552728	0.0405452880516109
0	1	9503008	rs4926481	C	T	0.680348678052913	0.313277733411075	0.0367383750746234	0.0364334923355146
0	1	9514846	rs4926491	C	T	0.281972522135476	0.000201987049903953	0.137351463238621	0.0369570263496725
0	1	9525235	rs7544834	A	G	0.70990685615809	0.367022767911043	-0.0336433368748631	0.0372959453298369
0	1	9525697	rs10746490	A	G	0.903401647197225	0.293326805995403	0.0610074834367711	0.0580552860110581
0	1	9525764	rs12042017	T	G	0.645712322378012	0.0419001458281899	-0.0715482999612108	0.0351673280359272
0	1	9526979	rs10864425	G	A	0.706820639808229	0.297912670344131	-0.0386489025603603	0.0371295602889792
0	1	9533238	rs6679380	T	C	0.909535280312419	0.428768093809722	0.0471603762370152	0.0595984947959048
0	1	9535303	rs7418365	G	A	0.576201574903998	0.0933223418834494	0.0573634388177631	0.0341830174975254
0	1	9535619	rs6541069	G	A	0.900650091126979	0.300472740162115	0.0592755351068451	0.05724780920385
0	1	9538654	rs12561781	C	G	0.711120870686552	0.105044180531897	0.0607995640136894	0.0375103058458343
0	1	9555888	rs7417127	C	G	0.206997285604364	0.0355529426544247	0.0869634955060635	0.0413717117804714
0	1	9563315	rs7533271	G	C	0.811059034211922	0.504563809240338	-0.0289447074561087	0.0433741526334738
0	1	9567789	rs12755956	A	G	0.526968325665768	0.750162745177545	0.0107598670101628	0.0337909224987473
0	1	9576675	rs7525571	G	A	0.166467014201541	0.439073186313858	0.0352326566274151	0.0455343926821644
0	1	9576789	rs75100051	G	A	0.137563048016701	0.747781514236192	0.0158433993909692	0.0492695123329331
0	1	9600774	rs12140494	C	T	0.860548327307254	0.365432000618459	0.0445699042247729	0.0492450836396668
0	1	9617682	rs72646718	A	G	0.262830589668396	0.179880192199757	-0.0515708061835184	0.0384534209351208
0	1	9619380	rs58670998	T	C	0.502247975621078	0.0148845028685674	0.081918528165366	0.0336396594403472
0	1	9627521	rs6698575	G	A	0.287224539983709	0.235338107238243	-0.044353901694327	0.0373752055661903
0	1	9632102	rs56053581	T	C	0.262725152306353	0.17539312728256	-0.052102497621478	0.0384498518365394
0	1	9637227	rs9430153	G	A	0.321506611176462	0.0768281924030535	-0.0640494064218896	0.0361985043727712
0	1	9691975	rs4926485	G	C	0.221261765078378	0.360727752591667	-0.0370550480256961	0.0405425487526507
0	1	9704925	rs4129341	G	T	0.67717051786457	0.12377193383143	0.0554465405161501	0.0360245383681425
0	1	9713386	rs4240895	T	C	0.883543360235659	0.0620596068516029	0.100806782591746	0.0540267019231232
0	1	9718087	rs6540991	C	T	0.848539120205961	0.606420175732233	0.0244629854944418	0.0474834139305334
0	1	9720526	rs58784124	G	A	0.633573890731508	0.399952151128304	0.0296814209698074	0.0352633776443378
0	1	9725525	rs4300218	A	G	0.092783895931589	0.468645994998984	-0.0426608956340399	0.0588682839649103
0	1	9734287	rs12568084	A	G	0.49691852192725	0.0068380223062017	0.0911424738975074	0.0336986675943171
0	1	9741792	rs4333853	G	A	0.512784407805786	0.010426915281427	-0.0861615591785696	0.0336392464441949
0	1	9746248	rs6677649	G	A	0.196137228252668	0.00451160864903646	-0.123716118333456	0.0435622903555513
0	1	9760651	rs12566637	T	C	0.16802055061096	0.974665105702015	-0.00140006853377793	0.0440856514154767
0	1	9795719	rs12569008	T	C	0.260389231387417	0.0666533970775469	-0.0714955190713427	0.0389832945846653
0	1	9799496	rs11588785	C	G	0.486705540637004	0.466402389573752	0.024378305899778	0.0334708196181454
0	1	9804693	rs7550295	T	C	0.205703107128489	0.208436051935316	-0.0532696930252521	0.0423488708921987
0	1	9836556	rs72855716	G	A	0.255488122773408	0.0936081815711608	-0.0664823196362066	0.0396515432297397
0	1	9846341	rs17034340	C	T	0.206272838002436	0.234242298584838	-0.0502643589417126	0.0422566512740251
0	1	9866437	rs61479984	T	G	0.429526841628902	0.0160659308584667	0.0820831130936691	0.0340959642344826
0	1	9875633	rs946277	T	C	0.905910678681278	0.085429990356903	0.101450670164375	0.0589824853343375
0	1	9877988	rs117550213	T	C	0.139341403604012	0.0199255374173273	0.11068472050697	0.0475501489352055
0	1	9885290	rs12078414	T	C	0.149159296688365	0.0198561257532635	-0.112901835000892	0.0484753734033236
0	1	9888202	rs1767277	T	C	0.850105880224622	0.0153616512985272	0.117186875467438	0.0483496311896477
0	1	9923741	rs935073	G	A	0.195768415543829	0.921396266440985	-0.004184640921583	0.0424082909552694
0	1	9926924	rs6695334	C	T	0.140074132774395	0.693325633084628	0.0190785761636948	0.0483803004005277
0	1	9938165	rs17034420	G	A	0.140386387292743	0.699615981473046	0.0186435543762702	0.0483195297943111
0	1	9975201	rs2033960	T	C	0.184929439312126	0.76827292261992	-0.0127421772066572	0.0432473689415904
0	1	10008191	rs12064822	A	G	0.152233817342932	0.0971482994521743	-0.0785878018980946	0.0473751919568324
0	1	10008221	rs1220421	A	G	0.670699125396241	0.642414764730629	0.0165207129797835	0.0355800473935483
0	1	10029913	rs6683452	G	A	0.826169828269348	0.337003850330846	-0.0420646956972343	0.043812733376187
0	1	10093457	rs7528979	T	C	0.313405885584631	0.985466694388145	0.000656170655153515	0.0360220514752199
0	1	10155283	rs9430244	G	A	0.916164224299624	0.208961813023218	-0.0747731884184091	0.059512641401509
0	1	10159832	rs76154155	T	C	0.106963230371438	0.45711378416836	0.0399578845472067	0.0537351607270134
0	1	10174189	rs4543799	A	G	0.205785740320488	0.432569092668044	-0.032775966437211	0.0417633052807249
0	1	10177790	rs3762290	G	A	0.207253406184876	0.36985861798516	-0.0373353945882169	0.0416346638486774
0	1	10190884	rs2295294	T	A	0.344246374296052	0.25746595449169	-0.0400957573997414	0.0354077427386961
0	1	10195940	rs6671289	A	G	0.186092249586926	0.375626452958774	-0.0384232530327522	0.0433679135129875
0	1	10195970	rs6685910	T	A	0.104638767065011	0.436193003790575	-0.0433018358542004	0.0556122837081431
0	1	10197932	rs118126602	C	T	0.101237081219031	0.194134293560127	0.070842392564967	0.054559388681114
0	1	10203988	rs35316894	C	T	0.29272359294134	0.660867583145445	-0.0161479630718607	0.0368073555974029
0	1	10204186	rs12144133	G	T	0.547552009788096	0.556421607131928	0.0197987251932111	0.0336618605091732
0	1	10209557	rs6696978	G	A	0.0946621436548817	0.489925053430301	-0.0401908843501309	0.0582115477396003
0	1	10219202	rs6659436	T	C	0.167530916058362	0.674901063789512	-0.0188887918886014	0.0450343088681996
0	1	10235946	rs2180184	C	T	0.313885143597274	0.0847063386315439	-0.06299213545628	0.0365381849997692
0	1	10237960	rs12733312	C	T	0.282422070446953	0.504185281036273	-0.0250098926471268	0.0374444979499635
0	1	10239647	rs41310363	G	A	0.0908321908600461	0.293496759475243	-0.0629499376331896	0.0599248376714473
0	1	10240094	rs1046277	T	C	0.0915414364024001	0.261545003623267	-0.06711379897171	0.0597764278405198
0	1	10246129	rs2180185	C	G	0.373928394905623	0.135046504015526	-0.0523786086048426	0.0350477168660224
0	1	10246471	rs6667639	A	C	0.373672769819134	0.118406394738309	-0.0547356891416685	0.0350533295051953
0	1	10247313	rs56221672	G	A	0.35521741812917	0.138979644508523	-0.0524946024852211	0.0354788805962917
0	1	10290268	rs17396382	C	T	0.0947095163758327	0.326195841543001	-0.0571551750081007	0.0582143757814727
0	1	10323921	rs12757288	C	T	0.321481853012887	0.0238306929346286	-0.0817778158002968	0.0361873098306152
0	1	10338598	rs10492970	G	A	0.0929616534737716	0.175011002756394	-0.0805114546998841	0.0593620962134374
0	1	10353112	rs10492972	C	T	0.322043675273278	0.0181369444953402	-0.0855312305537102	0.0361989389838091
0	1	10359944	rs12130220	G	T	0.228652034807339	0.140245764943093	-0.059154560804408	0.0401081467704693
0	1	10362071	rs76058266	G	A	0.112638635170376	0.218869250407754	0.0642374842445432	0.05224511765984
0	1	10366487	rs8019	G	T	0.325657420471936	0.0236501738459301	-0.0822261858996413	0.0363388078524734
0	1	10384439	rs17401924	G	A	0.226032519920035	0.114730486097639	-0.0641304650152919	0.0406588267936269
0	1	10385471	rs17401966	G	A	0.22837833012088	0.130715860210874	-0.060673426304225	0.0401469129152842
0	1	10391536	rs12734551	G	T	0.228557706394411	0.103426926582583	-0.0654571323276238	0.0401956729161424
0	1	10407360	rs59211028	C	T	0.0989843973945801	0.120776015255721	-0.0896920936735407	0.0578090049729836
0	1	10414470	rs17402762	C	T	0.33939389263289	0.0275328266626097	-0.0790534737997948	0.0358701450748479
0	1	10420918	rs3748578	A	G	0.222299218180897	0.138247798687725	-0.0605480161546234	0.0408460279565467
0	1	10420937	rs3748579	T	C	0.320403858866783	0.0211633299782418	-0.0836587920411117	0.0362935748549227
0	1	10431329	rs72867431	T	C	0.0958916976168369	0.131951637044212	-0.0880633949282651	0.0584575539036968
0	1	10484416	rs663364	G	T	0.348540349269089	0.944681774878969	0.0024829974724393	0.0357848933113579
0	1	10484880	rs79763829	A	G	0.0973077822614902	0.470013375493054	-0.0419440438434444	0.0580574720007515
0	1	10507236	rs1307489	G	A	0.835009155878837	0.627747472048907	-0.0221149324477931	0.0456072275529175
0	1	10537090	rs684016	A	C	0.664173408348317	0.267152777259337	0.0399194594781694	0.0359750385737303
0	1	10539833	rs6680568	G	A	0.117799866857232	0.242610781340438	-0.0623003296896391	0.0533171381159229
0	1	10543836	rs9970001	G	A	0.186250336222679	0.0912114016867586	-0.0746700514869091	0.0442085253937924
0	1	10549380	rs670666	G	A	0.54572351530956	0.0636937511614875	0.063036493700338	0.0339944448549764
0	1	10550352	rs673254	T	C	0.372683906711577	0.134339131773691	0.0519920694264311	0.0347260151833477
0	1	10556097	rs636291	A	G	0.747565833438395	0.698582918271818	0.0151377980287875	0.0390921114678543
0	1	10556386	rs10127643	T	C	0.0659613560929351	0.0694237589526881	-0.12764991138806	0.0703052708541213
0	1	10557544	rs660725	G	A	0.848729640334472	0.878133748838508	-0.00721768374708714	0.0470712017801585
0	1	10562163	rs76282123	T	C	0.18380338273072	0.124180734949695	-0.0682140537600918	0.044368022276024
0	1	10563609	rs10864459	G	A	0.563687617753018	0.495951539740575	0.0232690344463224	0.0341752683470638
0	1	10563671	rs10864460	C	G	0.609014768956571	0.126157620019167	0.0528106389120872	0.0345295977396457
0	1	10563681	rs2506902	T	C	0.256703960376884	0.498375162820104	-0.0261826900692226	0.0386718068974343
0	1	10566148	rs7543322	C	T	0.515980619929074	0.922654002877232	0.00326042703044448	0.0335810913179268
0	1	10566215	rs616488	G	A	0.294565806746345	0.533089769242295	0.0230347350276874	0.0369563106327604
0	1	10567122	rs604814	A	G	0.583219011142061	0.354470749321045	-0.0314336157990223	0.0339473366589378
0	1	10567658	rs2480786	T	C	0.875395943769142	0.633736521138443	-0.0241689112902075	0.0507244816966557
0	1	10569930	rs6540934	T	C	0.140665113856486	0.410592191639607	-0.0408430994437032	0.049636024536712
0	1	10573867	rs2274985	A	G	0.57332119230537	0.94810747006611	-0.00220608623188431	0.0338962134072818
0	1	10578606	rs7419116	A	G	0.653231066960872	0.472521289637619	-0.0253680240986248	0.0353126830511873
0	1	10578791	rs11584327	C	T	0.572628274153566	0.935491587608499	-0.00274859093489541	0.033959388018878
0	1	10580891	rs2483677	T	C	0.164251310166758	0.695233562967828	0.0177882355353086	0.0454056393533613
0	1	10582047	rs2483678	C	T	0.818072790535839	0.657794384048777	-0.0192591605906846	0.0434782904964886
0	1	10596624	rs10864461	T	C	0.275360278966418	0.653700127286999	-0.016996897116601	0.0378864050742256
0	1	10597217	rs4240914	C	A	0.275408726439654	0.720461169766631	-0.0135512983733931	0.0378694472795297
0	1	10598216	rs2506892	A	G	0.165208659867317	0.499946588342746	0.0304622276060261	0.0451577395348864
0	1	10609505	rs12120962	A	G	0.350067450100704	0.615684185908983	0.0177562880142135	0.0353727610143266
0	1	10613660	rs12127400	T	C	0.476984311097364	0.537334237060059	0.0208339434092476	0.0337747791191425
0	1	10615775	rs11121584	C	T	0.644464599345535	0.254063788659884	0.0402758458164809	0.0353131398998172
0	1	10621363	rs7519424	A	G	0.646237466667413	0.313596977512253	0.0356307749238111	0.0353584027524158
0	1	10633245	rs6687430	A	G	0.755020078922934	0.78027434251692	0.0109522047165532	0.0392606265249162
0	1	10643197	rs12038548	A	G	0.240640484355935	0.897311408424852	0.00505685587288226	0.039182683006746
0	1	10643829	rs12045923	T	C	0.234914494750727	0.325960229141254	0.0383277755611728	0.0390190589511588
0	1	10644149	rs72857041	A	G	0.246258272725147	0.614364862649895	0.0197158911177871	0.039130264713093
0	1	10649223	rs12090714	A	G	0.253734769662165	0.688882451362718	0.0155991346441218	0.0389615900543709
0	1	10651603	rs6540941	C	T	0.206436577080239	0.288824132725536	-0.0447527267092295	0.0421915049288102
0	1	10652605	rs6668131	A	G	0.534296986915599	0.919765785820008	0.00339488884999124	0.0337032748570079
0	1	10652977	rs284273	C	T	0.670707463953504	0.785466904274262	0.00984672824404995	0.0361743766095429
0	1	10653628	rs284272	T	G	0.121142981399888	0.961439420202971	0.0025028544007288	0.0517681836006939
0	1	10655913	rs2387230	A	G	0.0207969174330618	0.822473898462348	-0.0267272170876079	0.119124232143248
0	1	10663573	rs284283	T	C	0.132227199188548	0.583030506464981	-0.027475461860195	0.0500497071729733
0	1	10666517	rs284281	G	T	0.724064138250986	0.578059517401098	-0.0209114601860363	0.0375955698696055
0	1	10666735	rs11121599	G	A	0.601211263810503	0.791455563368343	-0.00900960537030212	0.0340729623501768
0	1	10672429	rs488854	G	C	0.132594838186943	0.521360293169298	-0.0321137368132037	0.0500799043792956
0	1	10673194	rs479407	A	G	0.712218925929237	0.823462025361665	-0.00830198053750091	0.0372128569614656
0	1	10767379	rs4845952	A	G	0.394476619987821	0.993821011770297	-0.000267155215884005	0.0344970541323245
0	1	10771380	rs78100955	G	T	0.114662171447248	0.617797248628065	-0.0265022565294805	0.05311343365716
0	1	10780727	rs706007	G	A	0.214879641241425	0.973184961567492	0.00137417524682077	0.0408810442038696
0	1	10801989	rs4845953	A	G	0.120329564561953	0.878350358541932	-0.00795221481343983	0.0519546270798222
0	1	10807369	rs205490	A	G	0.304901387643288	0.539008359759109	-0.0228006529695448	0.0371156793439437
0	1	10808499	rs2076491	T	C	0.123072663330031	0.875996780308331	-0.00801617374561946	0.051370588818167
0	1	10827135	rs205488	C	T	0.36189355791453	0.502577337248789	0.0234786312270806	0.0350197346799998
0	1	10832322	rs205472	A	G	0.465684751036939	0.821647722506871	-0.00762054118391014	0.0338050359469985
0	1	10834579	rs12031981	C	T	0.523760454730004	0.718822944217471	0.012197126133003	0.0338778619409114
0	1	10840905	rs17035713	G	A	0.458803410002009	0.958225274853451	-0.00177512396279203	0.0338888307012701
0	1	10841333	rs710135	C	T	0.853034855239876	0.467023830226453	-0.0340492058275459	0.0468139720062491
0	1	10842769	rs61227177	A	G	0.150928859692321	0.823259303901652	-0.0105892378850261	0.047409920199733
0	1	10844558	rs710139	C	T	0.830582222435759	0.646409039180342	-0.0203951419924357	0.0444574457360237
0	1	10845821	rs776909	C	A	0.677032390122535	0.515525102144834	-0.0235045505425967	0.036146458320062
0	1	10849645	rs10864471	G	A	0.534219615826882	0.847056382665636	-0.00655660578220557	0.0339939591338928
0	1	10854389	rs117360158	A	C	0.104724776821977	0.442314447055647	-0.0425947047346365	0.0554408636296384
0	1	10854478	rs117927896	A	C	0.105412761971348	0.46992422791158	-0.0399732647708218	0.0553184820363902
0	1	10855315	rs11577258	T	C	0.513582487415432	0.610281336518272	0.017313685598969	0.0339702567599763
0	1	10860379	rs10779746	A	G	0.45469820826576	0.877340118440845	-0.00525380556329681	0.0340400351211506
0	1	10862362	rs55752650	T	C	0.100567027004867	0.913760482631289	-0.00607372717269642	0.0560842319329096
0	1	10864224	rs80073687	C	T	0.100954620044758	0.853888824009897	-0.0103242370157936	0.0560615786617418
0	1	10876600	rs6688450	T	C	0.396182900121988	0.604441686108486	0.0178409848341864	0.0344404753746908
0	1	10883600	rs10864474	G	A	0.546448729709599	0.778652388574715	-0.00959567343643135	0.0341391150298408
0	1	10888791	rs634478	C	T	0.839679317131915	0.494345669561488	-0.0311364675169257	0.0455602254293132
0	1	10894724	rs541695	T	C	0.733425052361825	0.759110834912461	0.0116797257012293	0.03808830233812
0	1	10900348	rs72643268	T	C	0.158141743128311	0.601509721088356	0.0239609102656935	0.0458818502642427
0	1	10901000	rs35154018	C	CT	0.44241133320603	0.340737453710335	-0.0324916979625588	0.0341045300203235
0	1	10901994	rs946684	T	C	0.254848235391901	0.187779637616593	-0.0511276361787208	0.0388161007249817
0	1	10910576	rs607715	G	C	0.220572928880943	0.1166457631651	0.0637299156577692	0.0406179326736088
0	1	10912551	rs637037	T	C	0.876074675487591	0.131089869740767	0.0791583146916127	0.0524290440858299
0	1	10913147	rs12085982	G	A	0.1674477261746	0.801849557825126	-0.0113996465898638	0.0454252164425283
0	1	10919094	rs1292646	C	T	0.867990169925727	0.033064957647008	0.108511550426597	0.0509134676412909
0	1	10922290	rs1280992	G	A	0.59459266810653	0.25052414772559	-0.0395540296595487	0.034422430066535
0	1	10926966	rs36047809	T	G	0.0938726773278107	0.502030009356268	-0.0393082206089361	0.0585554497891273
0	1	10934874	rs12065037	A	G	0.373316325389706	0.889862346976399	0.0048297446845526	0.0348772445166152
0	1	10935423	rs1280995	A	G	0.473399412524055	0.128353564228951	-0.0512387745530145	0.0336958291322478
0	1	10935437	rs6667663	T	C	0.395006893765092	0.488688714152345	-0.0238472257722958	0.034441602499164
0	1	10935519	rs12756252	A	G	0.415143207687992	0.323571692028565	0.0336343873678307	0.0340723972118703
0	1	10936544	rs7537363	G	A	0.356971991131474	0.556821162861623	-0.0206317962567517	0.0351137860358007
0	1	10937920	rs11121639	G	A	0.349122104361515	0.254068248599504	-0.0402228354052826	0.0352669925403671
0	1	10939080	rs6686445	T	G	0.303658403389306	0.461494870139173	-0.0270830203932974	0.036778215284113
0	1	10940287	rs77331515	A	G	0.304454519630118	0.440738506616885	-0.0283514225828334	0.0367748139385533
0	1	10978062	rs1280972	G	A	0.423056592305186	0.504975708584247	-0.0227972429458692	0.034195112440997
0	1	10980544	rs4845964	A	G	0.492155391656299	0.838416522143614	0.00690369173178733	0.0338550101577831
0	1	11002488	rs6656310	T	C	0.930912737141012	0.600035235844788	0.0351237398013349	0.066985315833967
0	1	11010551	rs10864484	T	C	0.173708930167116	0.122507783191892	-0.0696644417903982	0.0451097403447956
0	1	11013286	rs11121657	G	A	0.433536021867537	0.222354314515459	0.0412609269095374	0.0338123473740227
0	1	11019245	rs12033594	G	T	0.456169469174175	0.381177450951344	0.0294960002637677	0.0336816582576056
0	1	11024381	rs6659326	G	A	0.413437912031327	0.830311440324889	0.00733934699310722	0.0342476589258256
0	1	11024637	rs11121664	C	T	0.413842818093114	0.858159214405169	0.00612296336228706	0.0342604932711607
0	1	11028631	rs74052098	T	G	0.268811192718812	0.300322302882801	-0.0398154376833416	0.038441445442928
0	1	11030861	rs78234331	T	C	0.26863695967508	0.442228229810689	-0.0295510481404189	0.0384560979694508
0	1	11032827	rs2003046	A	C	0.183254632409463	0.972796555551119	-0.00148365237428116	0.0435075025775874
0	1	11033082	rs12565727	G	A	0.289657432952126	0.506348201526744	0.0245501912743988	0.0369434348479447
0	1	11037736	rs11576658	T	C	0.179908941518098	0.813220971622723	0.0103787920685909	0.0439271508125292
0	1	11038476	rs11121667	T	C	0.283388937175072	0.787171801104763	0.0100848571649436	0.0373533993882384
0	1	11046855	rs9430161	T	G	0.0733361762615494	0.722741643281905	0.0226802371889769	0.0639245382458438
0	1	11046868	rs9430162	G	C	0.07330555691569	0.665393054692843	0.0276417680553037	0.0639146535239523
0	1	11053101	rs6704113	G	A	0.35804866914268	0.821562444955037	0.00791436423937754	0.0350913812114219
0	1	11060075	rs11121675	T	G	0.564324681582854	0.25427233701176	-0.0384817039296724	0.0337548881686806
0	1	11063043	rs11121676	C	T	0.676773762828455	0.778440075488097	0.0101900561569382	0.0362181161330331
0	1	11074582	rs3765897	G	A	0.176176767878342	0.636331193569155	-0.0209239297507469	0.0442521130316846
0	1	11086717	rs1033638	G	A	0.872400052265914	0.633193583843483	0.0241845184304669	0.05067615018813
0	1	11090916	rs12711521	A	C	0.698248251745436	0.46369754942866	0.0270033892705633	0.0368510152670822
0	1	11126569	rs2791659	A	C	0.826519567753703	0.0813864450527036	-0.0765605907004765	0.0439322285044792
0	1	11132965	rs7533211	C	G	0.792839458389515	0.0677192227441881	-0.0750478106208009	0.0410799808614388
0	1	11147241	rs12136825	T	C	0.145767981483914	0.0574471995912316	0.0893590058372268	0.0470337113747535
0	1	11153241	rs12127428	C	T	0.110880936177749	0.0395349026329273	0.108137902434557	0.0525304473660016
0	1	11153331	rs12126654	G	A	0.111418428845149	0.0514987338898975	0.102084678197429	0.0524236936181858
0	1	11166713	rs2536	C	T	0.0510910631383473	0.0435074378391154	0.149878669836896	0.0742412624054415
0	1	11171226	rs17036350	T	C	0.0864797022001836	0.083160091324748	0.101814484590265	0.0587627101675874
0	1	11212458	rs11581010	G	A	0.113146123963588	0.724243640261644	-0.0188465870180791	0.0534210928456889
0	1	11216665	rs4282823	T	C	0.0860710869481189	0.0999490203494128	0.0974221473202718	0.0592195601597219
0	1	11248216	rs3806317	G	A	0.149781649642705	0.81546305089827	-0.0109201268708497	0.0467903356566761
0	1	11249132	rs1034528	C	G	0.163643052363101	0.385632649340038	0.039300882228013	0.0453002293103554
0	1	11256034	chr1:11256034.T.C	C	T	0.0865400835073069	0.0769923694073784	0.104029851180285	0.0588267683024095
0	1	11269796	rs1010447	C	T	0.880500771082613	0.946976436144507	0.00344687270595498	0.051829420513867
0	1	11275588	rs2746637	G	A	0.880661137740361	0.973843706513699	0.00170144385880257	0.051892390116817
0	1	11289161	rs2076655	A	G	0.793208871000572	0.240510518738738	-0.0485674105551868	0.041379335479476
0	1	11293792	rs11121703	C	A	0.844941067269486	0.921999254610207	-0.0045459461369064	0.0464271551416705
0	1	11322156	rs1883965	G	A	0.873954240747725	0.714327686188884	-0.0184710189310804	0.0504603565639353
0	1	11340472	rs6685950	T	G	0.0731931837491118	0.144017933831697	0.0929741933472606	0.0636377626996075
0	1	11345339	rs11121715	C	T	0.0728226047643888	0.154940055600621	0.0908844954179081	0.0638998020628774
0	1	11353244	rs77768358	A	G	0.0707606855462705	0.0626201255081332	0.119922835117577	0.0644095695615293
0	1	11355449	rs11121717	C	T	0.0741960862568362	0.0766563148923004	0.111737033008157	0.0631131015539058
0	1	11390336	rs2982376	C	T	0.107821196808598	0.9291882404943	0.00484827886201658	0.0545570588408574
0	1	11402749	rs3124632	C	T	0.172288888888889	0.97465085754115	-0.00140671053800901	0.0442698907922541
0	1	11404558	rs3120815	G	A	0.172539441597623	0.97821501827457	-0.0012084728346945	0.0442553503993635
0	1	11411432	rs2788558	A	G	0.849862666852273	0.346430073449589	0.0444271449522453	0.0471857992865216
0	1	11432744	rs2982364	C	T	0.260157172213132	0.638104744729938	0.0180133288496747	0.038297685158247
0	1	11435942	rs2335404	C	T	0.304740702501793	0.486412839632363	-0.0252528686047423	0.0362815261807457
0	1	11444975	rs3010208	T	C	0.42563440458751	0.635492987823403	-0.01624118328058	0.0342633983422607
0	1	11447805	rs6660541	A	G	0.799442798715322	0.73461433286152	0.0142500770293957	0.0420363830771683
0	1	11461601	rs6671983	A	G	0.46295963182117	0.912227753980197	-0.00371783030559747	0.0337282374952188
0	1	11472413	chr1:11472413.A.C	C	A	0.311178880569582	0.826043066391251	0.00797559314031218	0.0362891058941124
0	1	11476541	rs2890085	C	T	0.406220415918692	0.523738957587124	0.0217626147841232	0.0341324806301888
0	1	11477192	rs2379143	T	C	0.764352604270206	0.849441077233745	-0.00744859580141059	0.0392379088485667
0	1	11485666	rs6661145	C	T	0.694563963941622	0.7384289515078	-0.0120483786274195	0.0360800606292039
0	1	11489255	rs877307	T	C	0.425235210892441	0.646932833854384	0.0155133937738211	0.0338700205219014
0	1	11490744	rs10864508	G	T	0.478974468093549	0.485875283567691	0.0235441098539711	0.0337848250515864
0	1	11496333	rs12036240	A	G	0.480196608747412	0.605536782810923	0.0173751078655261	0.0336430352208317
0	1	11498824	rs2379155	A	G	0.147421414089599	0.75181553479474	0.014948355397299	0.0472680735592778
0	1	11503870	rs76779637	A	G	0.0959859190307767	0.121582180894109	-0.0903800688775624	0.0583787730083326
0	1	11518397	rs12026602	T	C	0.252417204725996	0.312651636658925	-0.0397900561757415	0.0394088261760148
0	1	11531918	rs17036930	T	C	0.527700171211522	0.702001818875824	0.012796351702435	0.0334440550165952
0	1	11532525	rs6674181	G	C	0.527730016954444	0.638133711677579	0.0158533224386464	0.0337082559992654
0	1	11534053	rs10159458	C	A	0.852959891103491	0.17797506335257	0.0655473751255915	0.0486611685835255
0	1	11537359	rs12027766	A	G	0.84332459516384	0.192190654193455	0.0618343223375253	0.0474143804745518
0	1	11556348	rs10864512	G	A	0.792791749892199	0.439237348100839	0.0327300820160809	0.0423152629582889
0	1	11564507	rs2817614	A	G	0.72688745479283	0.83789085849872	-0.00768845738552879	0.0375794512394374
0	1	11567190	rs2817637	T	C	0.220882771176423	0.452037697039503	-0.0310222424476855	0.0412517631313744
0	1	11574366	rs10864515	G	C	0.457988497789926	0.873175861643558	-0.00538293721942289	0.0337222274947388
0	1	11586677	rs2745260	C	T	0.411642849263247	0.771249894446253	-0.00991704784314802	0.0341096348974033
0	1	11607932	rs2745291	A	G	0.506647895629502	0.761959528529141	0.0102170942684696	0.0337299593634356
0	1	11613163	rs2817611	T	C	0.103248445288054	0.0608398507189394	0.101767162421611	0.0542857347764502
0	1	11617025	rs2817606	T	C	0.419507211437101	0.59293441957236	-0.0182223036376899	0.0340865969870799
0	1	11618451	rs2594292	G	A	0.688445850176204	0.841565826269837	-0.00731496578135668	0.0365947723351997
0	1	11619933	rs12086490	T	C	0.273836398962548	0.854387898884943	0.00690140653611007	0.0376051902081204
0	1	11636479	rs2745278	C	T	0.472500206914172	0.258964197982595	-0.0381058137678187	0.0337565312813626
0	1	11645598	rs2745275	A	G	0.459555764541971	0.837716318661335	0.0069128594480257	0.0337516509745612
0	1	11647129	rs2745274	T	C	0.434131540584615	0.417972963373592	0.0274543931466119	0.0338966998027177
0	1	11654491	rs7530509	G	A	0.581224601731165	0.590692282596038	-0.0182073195400264	0.0338531037929796
0	1	11656684	rs761087	G	A	0.274166384782558	0.291515333093943	-0.0400116627320774	0.0379328220598877
0	1	11665198	rs11121778	C	T	0.573213494950898	0.559908816241802	0.0198994287787072	0.034134160413327
0	1	11675059	rs734737	G	T	0.221567389853749	0.628241460884757	0.0195794796224756	0.0404364695003581
0	1	11676100	rs7554745	A	C	0.281131192755488	0.646929275226713	0.0172025318572857	0.0375574690183256
0	1	11678938	rs4845872	A	G	0.220845178911512	0.553404271319897	0.023986396662865	0.0404719871821426
0	1	11686768	rs10779761	G	T	0.593113902273299	0.221621490188791	0.042280231955916	0.0345927589204069
0	1	11689296	rs115723174	T	C	0.183281287191456	0.926799482226173	-0.00403148158751548	0.0438813507347878
0	1	11693090	rs80032347	A	G	0.162514325542784	0.461909526098927	0.0335410375220512	0.0455902618478618
0	1	11695180	rs10864529	G	C	0.601457015254336	0.391295252125661	0.0296432270167582	0.0345786041450898
0	1	11697411	rs74782931	T	C	0.136094927731459	0.91278830065509	0.00539706940445883	0.0492783064645633
0	1	11722688	rs3125815	A	G	0.153634801920467	0.868994646980489	-0.00782211343890548	0.0474252494273123
0	1	11725908	rs3117066	G	A	0.412289564246524	0.525897624725962	-0.0215855094878573	0.0340314756352978
0	1	11733075	rs747862	C	T	0.153554880261686	0.72115924964304	-0.0166955731477903	0.046778115778379
0	1	11745459	rs2336031	G	A	0.859299409348528	0.952434961635975	-0.00287790681317255	0.0482471272143455
0	1	11749957	rs6658345	C	A	0.312424435013685	0.722438489013825	-0.0129594116350379	0.0364846551307192
0	1	11751135	rs12088541	T	C	0.118812080228761	0.237659606911649	0.0610127620430294	0.0516682132414423
0	1	11760782	rs1555079	T	C	0.877603396640739	0.839038072429022	-0.0103902414064447	0.0511521963027824
0	1	11770653	rs12731150	A	G	0.8023872022257	0.619073475804994	0.020870690906918	0.0419794978626421
0	1	11773462	rs12565097	G	A	0.522077565089896	0.782659766646349	-0.00934718789294755	0.0338844769479437
0	1	11782814	rs7414943	A	G	0.415999188635507	0.56224127944119	0.0196272712684509	0.0338684050109735
0	1	11790687	rs10864532	G	A	0.183256153541694	0.428486555093531	-0.0348344383878278	0.043994867909682
0	1	11790925	rs74541046	T	C	0.39678342174778	0.527975578450388	0.0216496220756711	0.03430461895196
0	1	11797186	rs12095517	C	T	0.629549684984298	0.739293483713956	-0.011703392617881	0.0351675955740281
0	1	11800478	rs11121816	G	T	0.509617789042959	0.401355720891217	-0.0284392863967815	0.0338884698095041
0	1	11800703	rs4073395	T	C	0.322736735285213	0.140470871558485	0.0531244450724279	0.0360400340254291
0	1	11811234	rs4075033	G	A	0.42606362606345	0.321532812773782	0.0338397233552744	0.0341362683140758
0	1	11824303	rs4845877	C	T	0.851758530549542	0.545107614415665	0.0286030585043979	0.0472693886238268
0	1	11828319	rs4845881	A	G	0.789901048678773	0.315693233016354	0.0417148305945853	0.0415756567468578
0	1	11831615	rs6667720	T	C	0.889162564206367	0.491435701219778	0.0372751913251141	0.0541769213277437
0	1	11843167	rs4845882	G	A	0.809091368700031	0.2467299023476	0.0499077953935343	0.0430860369386556
0	1	11846252	rs4846048	A	G	0.901700950083182	0.338636671664652	0.0545729606333061	0.0570332329182864
0	1	11848972	rs72640221	A	G	0.0902021331129578	0.785270002464867	-0.0160676691454649	0.0589730470238488
0	1	11850365	rs4846049	G	T	0.812563266135488	0.248676739046559	0.0501727898481312	0.0434935156165708
0	1	11850927	rs2274976	T	C	0.0897254851547033	0.627275187293481	-0.028793920470161	0.0592997529878651
0	1	11852110	rs13306556	T	C	0.0894279584855337	0.597244056191067	-0.0313954862526874	0.0594197527576857
0	1	11852300	rs1476413	T	C	0.189641859134456	0.390355112553058	-0.0370400866742246	0.0431213358765964
0	1	11854476	rs1801131	G	T	0.187158627264102	0.334266019856759	-0.0419782903895829	0.0434757354846854
0	1	11856378	rs1801133	A	G	0.399815426787781	0.721121367404599	0.0123283934549395	0.0345371351385141
0	1	11857788	rs17421511	A	G	0.0904570345880943	0.529395040815357	-0.0372110039872368	0.0591655956899492
0	1	11862214	rs9651118	C	T	0.365854670459934	0.684998871700404	0.0142735407420149	0.0351867299446854
0	1	11862778	rs17367504	G	A	0.101485136042996	0.518099030730727	-0.0365129746724064	0.056497278737289
0	1	11864586	rs3753584	C	T	0.101304190575552	0.512721765588623	-0.0369584753317867	0.0564591557641799
0	1	11881320	rs198396	C	G	0.0938795019193182	0.535036915008083	-0.0361324534055475	0.0582466299321753
0	1	11886813	rs2076004	A	G	0.0901334261192299	0.674400495557958	-0.0249446510368835	0.0593755848736469
0	1	11898789	rs2272803	T	G	0.0889259581954852	0.727679643100047	-0.0207850533453544	0.0596904970768026
0	1	11899033	rs1023252	T	G	0.179376364184476	0.497023789922422	-0.0300675932365384	0.0442704309232759
0	1	11904092	rs7552330	A	G	0.100793398847729	0.88369676750155	-0.00824618961579974	0.0563708881836173
0	1	11907648	rs5063	T	C	0.0891017879868337	0.608859813386346	0.0301044052517376	0.0588319458364522
0	1	11910677	rs632793	G	A	0.130489476430684	0.726865106978907	0.0173846622683485	0.0497701950624228
0	1	11913757	rs198375	C	T	0.152810798531819	0.888453916769911	-0.0065465019024131	0.0466737735401737
0	1	11914829	rs6668352	A	G	0.118457654230371	0.889048240711636	-0.00727075212661806	0.0521168645962638
0	1	11918444	rs61761991	T	C	0.0114598512860658	0.185542714594364	-0.222158110257502	0.167808272540737
0	1	11919271	rs198389	G	A	0.134049688672313	0.508117693727725	-0.0328542835782582	0.0496459655964108
0	1	11922298	rs6668659	G	T	0.133174991701208	0.612449350018506	-0.0251996875755813	0.0497447072573095
0	1	11922812	rs79990227	G	A	0.0646179934331945	0.3935137973715	-0.0594298952239341	0.0696501968366473
0	1	11925300	rs6676300	G	A	0.14491243512217	0.477697809063527	-0.0341395882734989	0.0480832361639804
0	1	11925781	rs1318408	G	A	0.092449970643676	0.654209090904035	0.0258508310547633	0.0577127247939999
0	1	11927878	rs79653311	C	T	0.0878617378520582	0.592461032876913	0.0315663490458923	0.0589724194021711
0	1	11934378	rs198384	A	G	0.600799656582308	0.217149735827162	0.0424709366029457	0.0344133111299765
0	1	11941936	rs11588551	T	C	0.551564238779407	0.0824806248628113	0.0589248661150343	0.0339336926699576
0	1	11959362	rs17037526	T	C	0.404140863981515	0.0681197571441021	0.062173245963256	0.0340822145945568
0	1	11973888	rs7554547	G	A	0.448456738093381	0.114248404516976	0.0533057894895934	0.0337510373060342
0	1	11979909	rs3209284	C	T	0.614971642614426	0.159038184598303	0.0488572061103594	0.0346919895911775
0	1	11982544	rs2639453	C	T	0.652813151057994	0.227304447639317	0.0429137599218658	0.0355443013769773
0	1	12009955	rs7529452	T	C	0.320839459206324	0.236011377900192	0.0424269371932159	0.0358028587539578
0	1	12009956	rs7551175	A	G	0.225436523837546	0.755012570205669	0.0125546045688145	0.040234373985437
0	1	12042261	rs2236055	G	A	0.609403053098074	0.938976135436795	-0.00263467661570704	0.0344146698376841
0	1	12042755	rs4240897	A	G	0.528896920955928	0.581186627869338	-0.0185249771176063	0.0335808962437281
0	1	12044164	rs1474868	T	C	0.608591412286273	0.878489808780683	0.00525422832496707	0.0343674336389317
0	1	12046063	rs2336384	T	G	0.581485159818411	0.762278053125065	0.0102902094116536	0.0340182716482004
0	1	12046089	rs873458	A	G	0.374336379240039	0.857177123708697	-0.00627935482678984	0.0348913676096546
0	1	12046334	rs873457	G	C	0.581755374889875	0.755102553609352	0.0106099665106261	0.0340152013725535
0	1	12050634	rs4846085	C	T	0.58168085657409	0.7563037569983	0.0105539661510674	0.0340079465257314
0	1	12054911	rs6672267	G	A	0.610018181818182	0.740892290411622	0.0113804280348191	0.0344160669121425
0	1	12056440	rs2236056	T	C	0.581509556947344	0.740837937034151	0.0112477955346772	0.0340075672813817
0	1	12059412	rs2295281	T	C	0.373954031790231	0.944081602159564	-0.00244332603636832	0.0348345961206058
0	1	12065841	rs1042837	T	C	0.0804903825437039	0.117207454128388	0.0951559885045203	0.0607403230979198
0	1	12072534	rs14305	T	C	0.153961262881117	0.588939092370767	-0.0253599746215307	0.0469304069887496
0	1	12128498	rs12029016	A	G	0.44544667661106	0.436322908723982	-0.0263734369162217	0.033880836391821
0	1	12135526	rs6690493	G	A	0.224838320888214	0.942253238632247	-0.00294582644184264	0.0406667912897509
0	1	12141461	rs2297875	G	A	0.238988475457487	0.412218052983713	-0.0327154700844314	0.0398970808094496
0	1	12142243	rs59346161	A	T	0.124731992470763	0.700330268425347	0.0195978633440835	0.0509201164084606
0	1	12147753	rs12133231	A	G	0.122886673330147	0.728675991514329	0.0177749939244761	0.0512414094118551
0	1	12153413	rs17037598	T	G	0.0866402005125331	0.300207495515709	-0.0624921637126403	0.0603212894245358
0	1	12164071	rs562844	C	T	0.410459065854366	0.263725568482153	-0.0384817126458528	0.0344315689349871
0	1	12164437	rs2230622	T	C	0.27546590091658	0.255191023825021	-0.0435639713902855	0.0382868530409411
0	1	12165037	rs10864549	C	T	0.303274692401174	0.384021986843321	-0.0323827182525969	0.0371997265097116
0	1	12165130	rs11569859	A	G	0.112639143119965	0.558584816904979	-0.0314512393800962	0.0537678735353262
0	1	12174100	rs72641094	A	G	0.134494141902072	0.489916178158991	-0.0344059663778427	0.0498317873583633
0	1	12181401	rs3753577	T	C	0.196595730033701	0.770983056005012	0.0124084531201682	0.042627657396746
0	1	12185335	rs488733	C	T	0.671240222960095	0.769245704266543	-0.0105080421661296	0.0358194082527181
0	1	12186933	rs1148475	G	A	0.659198513029158	0.815728140143783	0.00831820045732718	0.0356938684225619
0	1	12187130	rs6668157	T	C	0.215083231450573	0.939398456743742	0.00312947870144876	0.0411632989022073
0	1	12206866	rs630542	T	G	0.30890114705151	0.521028221696905	0.0234688562089119	0.0365694511543266
0	1	12213337	rs1148461	G	A	0.305016712729506	0.620121303851572	0.018152816777998	0.0366221636311609
0	1	12223451	rs590368	A	G	0.302189392873991	0.621292446123017	0.0181169675700328	0.0366725798268185
0	1	12233754	rs976881	C	T	0.856004680041105	0.655277156758969	-0.0215402775859581	0.0482486442928802
0	1	12240676	rs3766730	A	G	0.173627936832011	0.286078615577111	0.0473293192809081	0.0443672064474135
0	1	12249770	rs548580	A	G	0.133910472593311	0.84891745306983	0.00936757414513281	0.0491736537600844
0	1	12251808	rs653667	G	T	0.306054040911842	0.773803286814295	0.0105798210084587	0.0368117175039109
0	1	12252955	rs1061622	G	T	0.129936518989323	0.917549158099541	0.00517446153528494	0.0499844576873962
0	1	12262792	rs5746059	G	A	0.1273106246463	0.408473876143703	0.0415537048517964	0.0502717114787593
0	1	12271503	rs235214	C	T	0.559670689899619	0.629337166851572	-0.0164205055606498	0.0340208541184332
0	1	12278932	rs7550488	G	A	0.625531247688076	0.0341670012916862	-0.0739741239167152	0.0349248334000081
0	1	12305286	rs374450	A	G	0.193867847062763	0.0530956253486149	-0.0845268176539516	0.0437024796269434
0	1	12306734	rs6541016	G	T	0.126714975845411	0.0539300849376004	-0.100086450281632	0.0519282812359195
0	1	12319994	rs235243	T	G	0.125748621117754	0.0791066276911236	-0.0914091098574942	0.0520584647110491
0	1	12329295	rs3765339	T	C	0.240760023694867	0.931068321285092	0.00341583906838884	0.0394891044340846
0	1	12363811	rs7523900	T	C	0.126320502931662	0.0640857139715386	-0.0962388130995382	0.0519765026627184
0	1	12368336	rs115361959	C	A	0.0766560390037209	0.753444888012145	-0.0202921821832742	0.0646041548591074
0	1	12401868	rs28551666	C	A	0.927747173951677	0.255922382045148	0.0751493372659752	0.0661478295787649
0	1	12486792	rs580233	A	G	0.190728327334972	0.709963418017412	-0.0159574540859435	0.0429073140186532
0	1	12488475	rs11121906	A	C	0.124814761250035	0.104582551945535	-0.0848629430019429	0.0522866708432802
0	1	12519105	rs117618373	T	C	0.0698719089130048	0.466980185437058	0.0475435796696083	0.0653608710331188
0	1	12537010	rs75965755	A	G	0.0691165519592852	0.539975494049148	0.0402428979745173	0.065665162348585
0	1	12587927	rs74638742	A	G	0.0761660585070196	0.311692694384696	-0.0650531960351222	0.0643023613326285
0	1	12590762	rs10864555	C	T	0.809506165099269	0.916076103830767	0.0045716000717518	0.0433829900927017
0	1	12592294	rs7543599	T	C	0.845076259791984	0.898312463619766	0.00604285074129293	0.0472860896133068
0	1	12593561	rs4846107	G	A	0.167745555770089	0.255255006563948	-0.0524429570618346	0.0460964893888249
0	1	12595464	rs56060440	A	G	0.0914838135863435	0.947420325344433	0.00388014580768993	0.0588376767604756
0	1	12596355	rs56089820	G	T	0.278113195351711	0.363785611035634	-0.0343736500550587	0.0378491355162416
0	1	12597926	rs74054806	C	T	0.421129448716663	0.236581571307061	0.0404175358481462	0.0341487068105396
0	1	12599005	rs11121923	A	C	0.414447096303147	0.192720169197021	0.0445403331685026	0.0341940850812627
0	1	12605011	rs6541027	T	C	0.687498446419239	0.453252500605283	-0.0272641428232401	0.0363520130472084
0	1	12606725	rs10779770	C	A	0.496788958457979	0.0994362744244816	-0.0556263888302897	0.0337622204843042
0	1	12619096	rs4845904	A	G	0.196844128993669	0.536371354620626	-0.0264924827184649	0.0428466384785119
0	1	12625101	rs10864570	C	T	0.271263120152101	0.739174284312388	-0.0126048673998987	0.0378584792351801
0	1	12626182	rs7517059	C	G	0.22474463266691	0.116563433595415	-0.0641407194670485	0.0408705499117353
0	1	12626549	rs4846118	C	T	0.67869149019214	0.105619458704382	-0.0579656381781092	0.0358210547735263
0	1	12628459	rs11121940	A	G	0.182870186348982	0.367378067082855	-0.0397248016253428	0.0440703344100801
0	1	12630700	rs4846121	T	C	0.589919634588641	0.130912832045998	-0.0511084468957348	0.033835181185525
0	1	12637160	rs4845907	A	G	0.376633874880703	0.753022442807136	-0.0109408432535036	0.0347707476242084
0	1	12640127	rs3128458	A	G	0.72926387435316	0.45700182108908	-0.0281318012628122	0.0378220927759965
0	1	12642243	rs12029485	G	T	0.166716768921224	0.588233878358083	0.0241759250381625	0.0446546966549722
0	1	12663774	rs4846127	T	C	0.616125485346801	0.114358175503142	-0.054333968951699	0.0344124680909744
0	1	12664209	rs6662695	C	T	0.385164242686787	0.0941718411037118	0.0575906038376323	0.034407301584029
0	1	12668321	rs6541043	G	C	0.38887885237165	0.220959536973003	0.0420825766025247	0.0343817342994291
0	1	12669280	rs6541044	G	A	0.313545029004697	0.258987680078596	0.0407558963301073	0.0361059214892639
0	1	12669341	rs12027375	T	C	0.271615705922184	0.934596278874141	0.00309024219969771	0.0376567546322084
0	1	12669452	rs7548227	T	C	0.375407290049208	0.218645148897381	0.0424412176976556	0.0345011629475508
0	1	12671324	rs4618985	C	A	0.289226839170621	0.817322839877827	-0.00856055451615731	0.0370603374663136
0	1	12671703	rs5022242	C	T	0.441165607669613	0.492216611329048	0.0230827266199781	0.0336097041175522
0	1	12682574	rs3000896	C	T	0.725040619001753	0.886774026810211	0.00530146110691744	0.0372326603015756
0	1	12682662	rs4846130	A	G	0.235273889737692	0.848712821555225	-0.00749975688966786	0.0393149318402166
0	1	12684504	rs6680343	T	C	0.477011685871079	0.269742406949724	0.0367463239076963	0.0332950894821176
0	1	12684837	rs12402628	T	G	0.476868613045687	0.267586572571497	0.0369443088340822	0.0333240641597748
0	1	12693125	rs4845911	A	G	0.29589686564953	0.595754437477807	-0.019654072280117	0.0370471088089469
0	1	12699337	rs3000891	C	T	0.581324979637483	0.243966821647174	-0.0396519248276863	0.0340322216266626
0	1	12709554	rs17458785	A	G	0.344106629842163	0.200608385142861	0.0450579947005067	0.0352065043380533
0	1	12724931	rs2027589	A	G	0.107359274092131	0.598260109144542	0.0283892038567054	0.0538792502330188
0	1	12728153	rs2245926	T	G	0.122226998002068	0.782741457480459	0.0140699047334863	0.0510244627802554
0	1	12739778	rs2799845	A	G	0.115828224476093	0.600848927214389	0.0270368779720273	0.0516779554218545
0	1	12739867	rs2255773	G	A	0.128977173545677	0.921479637343841	-0.00494508436700887	0.0501682155534315
0	1	12743160	rs2489262	T	G	0.259063836015665	0.617951171553043	-0.0193292498915304	0.0387549091611228
0	1	12746537	rs7524074	C	T	0.738768482286484	0.727945298419187	0.0133567722488551	0.0383969723516156
0	1	12750723	rs3128450	A	T	0.750651935716106	0.246277031979269	0.0453617333391912	0.0391238424780973
0	1	12757671	rs3010951	T	C	0.728945553404405	0.947807442865093	0.00248085055423921	0.0378984994484755
0	1	12762562	rs3000875	G	T	0.730151701458358	0.99613413453745	-0.000183521611486304	0.0378772848876183
0	1	12763781	rs10779772	T	G	0.60584030870985	0.929473368007899	0.00305952821211173	0.03456803258204
0	1	12769239	rs3010872	T	C	0.69676683500112	0.308910493656522	-0.037162560562881	0.0365230131137088
0	1	12769379	rs3010873	C	G	0.710536072847608	0.462477625441685	-0.0271798180062635	0.0369907580238528
0	1	12771713	rs3000868	G	A	0.760336967004433	0.391563646943883	-0.0335689987771075	0.0391801838363202
0	1	12775851	rs3000861	G	A	0.615200509637227	0.479613452832894	-0.024659988660683	0.0348834872066905
0	1	12776218	rs3000860	C	A	0.755778197167862	0.427250940607392	-0.0308050942060866	0.0388020073745499
0	1	12777049	rs79983604	T	C	0.0808083637117725	0.634015839398669	0.0292413609274219	0.0614208277551761
0	1	12795653	rs3010902	C	T	0.827564684394776	0.605273796341186	-0.0229195695932532	0.0443463103074501
0	1	12796044	rs3010903	T	G	0.827262519414826	0.605800257680321	-0.0228897026324164	0.0443532242595081
0	1	12803975	rs6662299	T	C	0.7590201915949	0.8130256205889	0.00939212552706898	0.039708873926858
0	1	12823636	rs72862122	A	G	0.136414085655016	0.844105882541807	-0.00967272658459386	0.0491889438122572
0	1	12829572	rs2009740	T	C	0.843682715917901	0.665513096963524	-0.0199702072391819	0.0461937384475904
0	1	12833428	rs11121976	C	T	0.819135421968946	0.798520842204677	-0.0111568680807036	0.0437075375032622
0	1	12835868	rs1812242	C	T	0.727379835067151	0.823314837484214	0.00848956031303599	0.0380214337896281
0	1	12837840	rs848577	C	G	0.726343612432987	0.992745034849287	0.000345482025686257	0.0379948035738438
0	1	12866852	chr1:12866852.T.G	G	T	0.091127132754621	0.530022719960901	-0.0367447553803153	0.0585134280513227
0	1	12866899	rs9308457	T	G	0.39805248864348	0.65705900024529	0.0148770762015924	0.0335086420050806
0	1	12867513	rs116786716	A	G	0.09319356187226	0.804113013744031	-0.0141467415131156	0.0570369534717259
0	1	12868019	rs1416906	T	C	0.320700146250751	0.633861298202475	0.016784373066394	0.0352391441779587
0	1	12868237	rs703804	A	C	0.418971699593602	0.471666606489734	-0.0240356543036236	0.0333935196418914
0	1	13176463	rs28488227	A	G	0.305000024132914	0.734257804062411	0.0123859302008846	0.0364863830394169
0	1	13775026	rs10927559	T	G	0.301984009833996	0.14587943331473	-0.0537582107998918	0.0369665012171886
0	1	13783354	rs11580598	T	C	0.432490940766551	0.012529175117261	-0.0858803631151121	0.034395086033332
0	1	13785062	rs2999877	G	A	0.180599445465725	0.242004321257196	0.0503377149941665	0.0430239943618905
0	1	13785485	rs10754872	C	T	0.432471548335252	0.0123287153669047	-0.0862168115107638	0.0344509890238981
0	1	13785516	rs10927575	C	G	0.220036437481868	0.0620377004365993	-0.0772888784266152	0.0414189675139813
0	1	13793697	rs12564562	A	G	0.368493194817554	0.384419821585132	-0.0304872732593584	0.0350516458957973
0	1	13795449	rs3013090	C	T	0.389049033602745	0.000715858181083079	-0.119623633687396	0.0353557033801135
0	1	13801089	rs2359535	A	G	0.125032454078793	0.887338939515305	0.00719799861022343	0.0508074197068945
0	1	13802224	rs3795750	A	G	0.571238451198474	0.0121553081433029	-0.0859399501674733	0.0342717501046038
0	1	13802325	rs3013105	C	T	0.572585188221357	0.0129769406771538	-0.0858849331066698	0.0345696673557966
0	1	13802437	rs3013106	A	G	0.377902900048312	0.104019321115355	-0.057281406222983	0.0352355118125457
0	1	13804575	rs16850548	T	C	0.249479440770656	0.0590720419747196	-0.0750949757759951	0.0397821132150175
0	1	13804751	rs55957512	T	G	0.124816464396878	0.989360720178828	0.00067879439355439	0.0509041519060441
0	1	13805706	rs2940310	T	C	0.194840543054829	0.266235712437152	-0.0482361855635187	0.0433867168988965
0	1	13806431	rs6666545	A	C	0.253093108972691	0.0623158545855181	-0.0737472628599459	0.0395630980508479
0	1	13806900	rs61781238	A	G	0.195050320812052	0.294826046197747	-0.0453443667778569	0.0432843248489799
0	1	13815792	rs375996	G	A	0.213654004090368	0.390316218320191	0.0352327405026794	0.0410138931201611
0	1	13816076	rs2924851	A	G	0.359501804210819	0.607941311507945	0.018006071276678	0.0350985751544003
0	1	13817381	rs6690828	G	A	0.143199088293123	0.655177939765722	-0.0215675977930079	0.0482949776313592
0	1	13819261	rs164951	A	G	0.506763363437001	0.840559180676611	-0.0067512965179923	0.0335587757790418
0	1	13822035	rs354590	A	G	0.466574718696438	0.24490176494313	-0.039333118700204	0.0338255740581433
0	1	13827439	rs10803381	A	G	0.140867013178435	0.327761942683124	-0.0480990983405269	0.0491493312563198
0	1	13828957	rs12046672	A	G	0.268967045518095	0.875680617330927	-0.00596775515850687	0.0381455158363217
0	1	13830815	rs2999900	C	T	0.347934458820425	0.791445631924081	-0.0093724545952409	0.0354434753284781
0	1	13833861	rs76079754	C	T	0.175476580391003	0.962632044321212	-0.00208085811234437	0.0444144546034097
0	1	13837213	rs2990678	C	T	0.29276468034144	0.805684902765372	-0.00920241056871769	0.0374086976000705
0	1	13842586	rs2282189	G	A	0.322671703368039	0.346688125265531	-0.0339257684498933	0.0360516378312692
0	1	13844562	rs45223	G	A	0.376356318837815	0.0678431955747887	0.0630391459524987	0.0345221940838014
0	1	13844765	rs16851109	A	G	0.445026000539868	0.0250637624291531	-0.0761311516403084	0.033980771708633
0	1	13845251	rs35530871	T	C	0.0803335755997177	0.976387115433486	0.00182391083597513	0.0616213504437805
0	1	13851036	rs4345799	G	T	0.754095659057489	0.0236702582259911	-0.0878826526505443	0.0388441988294098
0	1	13852232	rs16851217	T	C	0.276704390481619	0.288251308376915	0.0400817391326918	0.0377429736376653
0	1	13852683	rs2168201	G	A	0.901385681200347	0.593773923293824	-0.0301040869879239	0.0564407389277984
0	1	13852955	rs12750399	A	G	0.552274967780228	0.0255991435785789	-0.0750751125922477	0.0336321955599837
0	1	13854682	rs10927814	G	C	0.760543394645664	0.0782201717032406	-0.0687942225114719	0.0390630405596808
0	1	13855608	rs12072110	T	C	0.0754878643668985	0.755597750952865	-0.0198955477505954	0.0639179741266211
0	1	13855662	rs76062973	G	A	0.117311959909317	0.994251208113529	-0.000379448915830821	0.0526639019168155
0	1	13855758	rs12124179	T	G	0.140233312644185	0.0833290157950141	0.0827666225430989	0.0477953259148797
0	1	13859570	rs3856278	G	A	0.274623862550158	0.470499836503403	0.0271406200759811	0.0376082830756782
0	1	13859697	rs75931286	A	G	0.198930932415276	0.311879619701771	0.0425462530108985	0.0420714395759588
0	1	13863307	rs12564444	A	G	0.242356501092256	0.00636291985052992	-0.10934222622764	0.0400745813221559
0	1	13863608	rs6678308	A	G	0.18241452991453	0.317160959084844	0.0437395755143877	0.0437260610908808
0	1	13867459	rs183052	G	A	0.184715685312819	0.362247282517755	0.0395406460639362	0.0433992148652608
0	1	13872988	rs10927854	T	C	0.131309955354554	0.582817102872265	-0.0274957390064698	0.0500582866254409
0	1	13874853	rs1610562	C	T	0.702735512723373	0.94034637281651	-0.00275392638363607	0.0368002125828199
0	1	13875610	rs17391912	T	C	0.199089698304195	0.332481391517658	0.0406703667306174	0.0419659446346737
0	1	13875896	rs13375580	C	G	0.340878968197225	0.914124176148918	0.00383557558600649	0.0355679311698018
0	1	13876130	rs76996492	A	G	0.197373693989843	0.39061542678515	0.0363352541308523	0.0423240269840256
0	1	13876264	rs354581	G	C	0.760980733438087	0.648697287071536	0.0179962435281435	0.0395024636374279
0	1	13880522	rs6684199	G	A	0.114341177969877	0.220387626828146	-0.0655244880268045	0.0534676398534935
0	1	13885203	rs10927872	T	C	0.179575931731104	0.315355320125382	-0.0442780783089015	0.0440995489017121
0	1	13885279	rs12042662	A	G	0.757580299480344	0.741802222116498	-0.0128695657446201	0.039061694604911
0	1	13900468	rs655839	T	A	0.550845056226661	0.833062770519389	-0.00712125983330442	0.0337860586147031
0	1	13901884	rs12404716	C	T	0.123843248739057	0.696190345371427	-0.0202107174114725	0.0517602099201977
0	1	13903098	rs355013	C	T	0.670524788673329	0.798594579933367	-0.00915817044574122	0.0358909730603699
0	1	13908031	rs1261015	A	G	0.692154986548995	0.343268347551448	-0.0343146288406665	0.036207284815759
0	1	13908105	rs1262461	G	A	0.719980017497718	0.47087191776066	-0.0270001815233105	0.0374450669851517
0	1	13912977	rs355027	C	T	0.543027069419464	0.378520354071849	-0.0297310810607178	0.033761307978788
0	1	13913180	rs355028	T	C	0.522115349199662	0.347731762627825	-0.0315776755541594	0.0336291184788164
0	1	13914230	rs1148455	T	C	0.646239986842074	0.137932614930192	-0.052314083649118	0.0352631533615864
0	1	13914909	rs10927904	T	C	0.195456435854277	0.85019074144012	0.00805170170335453	0.0426297772112557
0	1	13916809	rs434651	C	T	0.737369545032498	0.570481171334622	-0.0217096369987795	0.0382654535131455
0	1	13917411	rs11804743	T	C	0.0557329017106086	0.561206644597418	0.0423337760508256	0.07285735143219
0	1	13920193	rs1261025	G	A	0.685787938550066	0.225895173294739	-0.0438484669860371	0.0362084600527242
0	1	13920807	rs1261026	T	G	0.684999143474316	0.194924751176984	-0.0469462988646223	0.0362198801449894
0	1	13922117	rs12566684	G	A	0.169100937078179	0.923307980108819	0.00431236989620514	0.044795615026359
0	1	13922799	rs7514217	G	A	0.717874874545304	0.330585968436839	-0.0363801447365284	0.0373921914828871
0	1	13923443	rs16852007	A	G	0.124634165851088	0.816766921084439	0.0118544833335045	0.05116190160818
0	1	13923574	rs10927907	C	T	0.168092222592057	0.660347038122691	0.0197843546152516	0.0450223493818865
0	1	13924863	rs1262460	G	A	0.302211511362858	0.851057682438354	-0.00694420879187595	0.0369827084086412
0	1	13932007	rs2788749	G	C	0.599551104114645	0.971944519933732	0.00121072785370419	0.0344254295896193
0	1	13932427	rs442112	T	C	0.646502371426915	0.622395127245845	0.0172953984816322	0.0351205071125328
0	1	13934056	rs2483133	C	T	0.306820957588979	0.308616226287533	0.0373849940060219	0.0367192770834268
0	1	13935402	rs92406	A	C	0.621554489448823	0.497609928449572	-0.0234956500538172	0.0346413144852778
0	1	13937281	rs4391657	C	T	0.776463655514969	0.53914933672197	-0.024683224877351	0.0401941544671875
0	1	13938377	rs1412838	C	A	0.41263767780812	0.742377499764973	-0.0112492873775087	0.0342228873437588
0	1	13938925	rs79769438	A	G	0.105424638454932	0.231743269917841	-0.0670893264438776	0.0561003688053154
0	1	13943528	rs1539114	C	A	0.136008299721713	0.892622463272191	-0.00664840641520323	0.0492523410312494
0	1	13943724	rs1061615	C	T	0.182912130902374	0.73452750639024	-0.0148568012251869	0.0438112662683354
0	1	13944568	rs876931	C	T	0.550115882911798	0.715705654100223	-0.012396949632928	0.0340384741540583
0	1	13945379	rs1106669	T	C	0.210095263999723	0.555608981504083	-0.024592015784473	0.0417255031063053
0	1	13946586	rs6703700	A	G	0.414012627482896	0.82085377210384	-0.00775569612625399	0.0342494973927479
0	1	13947519	rs1772636	G	A	0.185057705574658	0.925801986312952	-0.00405792976867544	0.0435737476031725
0	1	13947905	rs11588651	G	A	0.0555970619726002	0.95002955170338	-0.00461103420648428	0.0735768097760268
0	1	13948225	rs1772635	A	C	0.688398120758657	0.213299371444042	0.0456879467374913	0.0367105882036353
0	1	13948765	rs10927910	A	G	0.113733464825773	0.793469992096589	0.0138778384072586	0.0530078310483983
0	1	13949397	rs75737744	C	A	0.135384500434366	0.839234457275174	-0.0100164701872428	0.0493731557597012
0	1	13952864	rs7515525	T	G	0.264122036336654	0.701751720796568	-0.0147225264577814	0.0384443430484275
0	1	13956484	rs10803421	C	T	0.247356079729771	0.838170325813687	-0.00793481598033322	0.0388515144625892
[truncated: 534,508 more rows]
