# Supplementary material for: Japanese GWAS identifies variants for bust-size, dysmenorrhea, and menstrual fever that are eQTLs for relevant protein-coding or long non-coding RNAs
Source: Sci Rep. 2018 May 31;8:8502. doi: 10.1038/s41598-018-25065-9 (PMC5981393; doi:10.1038/s41598-018-25065-9)
Supplement: Supplementary file 11 — Dataset S8 [file 41598_2018_25065_MOESM11_ESM.txt]

regional.analysis	CHR	BP	rsid	A1	A2	A1.AF	P	BETA	SE
0	1	564621	chr1:564621.C.T	T	C	0.026666662219512	0.915085863945314	-0.0120153969602459	0.112687538721539
0	1	565374	chr1:565374.A.G	G	A	0.035721507945162	0.620182481519051	-0.0492235783232724	0.0993228383891362
0	1	752566	rs3094315	A	G	0.844845482616862	0.506922006402689	0.032745330003276	0.0493421536819023
0	1	990417	rs2465136	C	T	0.162531933332127	0.684367261636229	-0.0197811022761442	0.0486606953600133
0	1	1018704	rs9442372	G	A	0.811955093020658	0.799213215858026	-0.0115189936208296	0.0452852075347796
0	1	1036959	rs11579015	C	T	0.203956833597016	0.824534564906683	0.00974672538151458	0.0439603018604551
0	1	1046164	rs6666280	T	C	0.203331467204766	0.779377144478754	0.0123417199930476	0.0440569882728107
0	1	1062638	rs9442373	A	C	0.539650235363657	0.0862012518536036	-0.061002272237345	0.0355535474191572
0	1	1216195	rs55834051	A	C	0.644120647219885	0.658651766046659	-0.0163149754444295	0.0369304780064152
0	1	1217011	rs1262894	C	A	0.121998571152218	0.106707981036976	-0.0901628039459822	0.0558917580578654
0	1	1217058	rs3753340	A	G	0.0144224634853546	0.97777583484099	0.00420654771523097	0.151002541369416
0	1	1218086	rs6603788	T	C	0.632695236229452	0.643948676446898	-0.0169769268782277	0.0367318882428694
0	1	1220136	rs2144440	G	A	0.652452234593044	0.637262263556623	-0.0175247274344189	0.0371656638238407
0	1	1220954	rs12751100	A	G	0.63732023944962	0.665792453604559	-0.0158837200992812	0.0367738484908054
0	1	1221138	rs11260578	A	G	0.622697465688105	0.598957254065141	-0.019294390196044	0.036688281487946
0	1	1222958	rs111819661	T	C	0.0144933948501963	0.879500558217263	-0.0232463608568854	0.153337706577864
0	1	1223529	rs78481580	C	G	0.182144772274009	0.901393733146251	-0.00574437442343009	0.0463626495207948
0	1	1225959	rs1570867	G	C	0.922551287601294	0.212777706275846	0.0857939043879695	0.0688574646333244
0	1	1227244	rs2239609	A	G	0.274785430061188	0.19129970354185	0.0518429169168948	0.0396733567225536
0	1	1278237	rs307361	C	T	0.869289889321488	0.00304374169422397	0.163476958780154	0.055167469275366
0	1	1287040	rs182532	C	T	0.869055990742389	0.00309889928503181	0.163195885032459	0.0551756225463019
0	1	1295323	rs34389364	A	G	0.80813120759208	0.013118954345988	0.11549185282523	0.0465594636254333
0	1	1314015	rs2649588	T	C	0.826185321680322	0.0404826101915675	0.0989858283657334	0.0483142765794768
0	1	1335218	rs2291889	A	G	0.121076782317708	0.00591162053279026	-0.156823534576393	0.0569719711932217
0	1	1487059	rs1887284	A	G	0.262416700018423	0.906831915428636	0.00472325163089767	0.0403574240641649
0	1	1489928	rs7366884	C	T	0.716753858246401	0.74250996969053	0.0130862196717409	0.0398324878084273
0	1	1500941	rs6603791	G	A	0.824428729545335	0.44688728699465	0.0360778767908402	0.047432531558679
0	1	1599161	rs6604981	G	A	0.621014096136347	0.308363633541822	0.037461536544444	0.0367752503482524
0	1	1647686	rs909823	C	A	0.869063392361448	0.224171417119352	-0.0618153444696627	0.0508554558317189
0	1	1687625	rs34306661	C	T	0.332064106797263	0.880077676887763	0.00567427713629119	0.0376101878748727
0	1	1706160	rs7531583	G	A	0.700110326433443	0.273909520347002	0.0426976535311976	0.0390252362302123
0	1	1721479	rs2272908	T	C	0.502984155840491	0.668695393154629	-0.0152023172488177	0.0355244800509531
0	1	1722585	rs3737626	A	C	0.03810042697029	0.431686317903279	-0.0747657994966174	0.0950844680724776
0	1	1722932	rs3737628	T	C	0.502720632228769	0.729408344747009	-0.0122899394969334	0.0355290235941516
0	1	1723031	rs9660180	A	G	0.504401032585213	0.645754314659132	-0.0163705486228597	0.035613828572525
0	1	1725016	rs80220232	A	G	0.0662230271886063	0.843378535617462	0.0140104718069833	0.0709125999410591
0	1	1725626	rs9970652	T	C	0.206242502904208	0.908014281183059	-0.00507988918346389	0.0439651363906715
0	1	1733219	rs10907185	G	A	0.71032695702947	0.389690193149464	-0.0335856753703288	0.0390449688039163
0	1	1734337	rs75622028	C	T	0.103286436386755	0.497587115903156	0.039166098248884	0.0577423115276525
0	1	1737900	rs17363334	T	C	0.0685096148634582	0.475387951323608	-0.0511056896471027	0.0716026673719579
0	1	1738984	rs76117314	A	C	0.059859441413314	0.513851268560149	0.0483389123235607	0.0740426056814952
0	1	1745726	rs16825336	A	G	0.266626571095558	0.722697110063237	-0.0142503870192503	0.0401581699910273
0	1	1746694	rs12742323	T	G	0.207487664111048	0.737801949416099	-0.0147020532797741	0.043917461839526
0	1	1747318	rs59787372	C	T	0.0356951409632043	0.91315391442285	-0.0104643595918139	0.0959493879317902
0	1	1748734	rs2180311	C	T	0.505353400785302	0.67271860015607	-0.0149956768642019	0.0354994616765672
0	1	1752955	rs4648726	T	C	0.843102860429493	0.103943266413985	0.0811732205302208	0.0499211077552353
0	1	1759026	rs9786963	C	T	0.908969082125604	0.180402550207804	0.0854464585552936	0.0637890249360903
0	1	1759054	rs10907187	A	G	0.128450539955461	0.00241959357738768	0.158401317133013	0.052222170398714
0	1	1759213	rs9786942	G	A	0.505091283075934	0.671236590877888	-0.0150765382659898	0.0355200519638905
0	1	1760937	rs77726987	A	G	0.0353723470097471	0.524345850902186	-0.0633550703188346	0.0995115078252659
0	1	1765583	rs6603797	C	T	0.908316229411299	0.164340518439248	0.0884232313393062	0.0635854480341735
0	1	1766094	rs6663586	C	A	0.195171753588269	0.0505567478014121	0.0868435943966137	0.044416208121472
0	1	1770406	rs117025906	A	G	0.0553356313834726	0.25106756069618	-0.0911170057231545	0.0793867949103033
0	1	1770789	rs6665287	A	T	0.127944266775846	0.00260824179704027	0.157946896762736	0.0524654633608164
0	1	1775039	rs75473107	T	C	0.0163390183015403	0.69297033715327	0.0544388718754279	0.137880207988711
0	1	1775175	rs11260622	G	A	0.907967715171599	0.214109400579753	0.078021633512219	0.0628019196143285
0	1	1776269	rs4648727	A	C	0.337854556087905	0.0829766193667735	0.0649288681702445	0.0374516841168538
0	1	1777450	chr1:1777450.G.C	C	G	0.505136630360815	0.616447126741895	-0.0178004132289047	0.0355374270525073
0	1	1779036	rs6692959	C	T	0.908957183549938	0.170302594360459	0.0874367926982058	0.0637651266775721
0	1	1779230	rs12403351	A	G	0.0842154589371981	0.0380312291901738	0.12963213250682	0.0624878322369232
0	1	1779476	chr1:1779476.C.A	A	C	0.338114328077594	0.0921297082665959	0.0632571190113279	0.0375576121530246
0	1	1780878	rs6603801	C	T	0.908828156321628	0.140668968045874	0.0941200251699632	0.063883623484923
0	1	1781220	rs6681938	C	T	0.167486664204053	0.69884810273641	0.0185002548872855	0.0478196137940301
0	1	1781345	rs6664578	A	G	0.90844603384035	0.161308634251654	0.0891233422263473	0.0636284499402672
0	1	1787378	rs12125422	A	G	0.210722495510906	0.954278975770889	0.00249203443189648	0.0434650581699904
0	1	1793003	rs1889678	G	A	0.909019677093328	0.214664970828384	0.0790654363923911	0.0637192992485405
0	1	1793071	rs12076620	G	A	0.909234665960245	0.221621176936432	0.0780253681010916	0.0638386024324379
0	1	1793111	rs10907192	G	A	0.909147780678851	0.262130558506866	0.0712861637307071	0.0635706210633544
0	1	1793692	rs77270684	G	A	0.0514983629397423	0.263757637132525	0.0875361429864782	0.0783283525074083
0	1	1793786	rs7511905	C	A	0.909092704025	0.215299448352416	0.0788577570522055	0.0636399055948952
0	1	1795789	rs12036384	T	C	0.173962210780605	0.261545805089264	0.0522360841955112	0.0465253317825355
0	1	1797947	rs9660106	G	A	0.527147414578223	0.887109887105825	0.00505155096976818	0.0355837824726192
0	1	1801034	rs4648592	A	G	0.108857272949992	0.0353667047948411	0.117902735573625	0.056033836373303
0	1	1804302	rs3855951	T	C	0.842289562412026	0.0847396941466403	0.0861195582264716	0.0499584520083536
0	1	1805391	rs10907193	A	G	0.172472845521187	0.397638037964179	0.0397242948318342	0.04696391832701
0	1	1806560	rs118184145	A	G	0.055053160955446	0.205453595318188	-0.101292214885936	0.0799991478379743
0	1	1809509	rs11260624	T	C	0.173887468030691	0.257317225551255	0.0527000582500514	0.0465237992423952
0	1	1809654	rs78934919	A	C	0.0600882468963917	0.632371180951608	-0.0364427511948617	0.0761775830626614
0	1	1810090	rs7525092	T	C	0.177422848515724	0.415983507160712	0.036942073958355	0.0454163483863393
0	1	1810842	rs76973525	A	T	0.0459629005375594	0.335145214361808	-0.0840581896626308	0.0872152075865784
0	1	1812366	chr1:1812366.AA.A	A	AA	0.908865975132537	0.194774047387498	0.0825342121665917	0.063655076921836
0	1	1812504	rs36072213	A	G	0.208695550009856	0.762653347394444	-0.0132512972299928	0.0438787124575147
0	1	1812521	rs6603802	T	C	0.523753308275314	0.837191136957488	0.00730673279643519	0.0355580122713524
0	1	1812688	rs6603803	G	A	0.524519117778697	0.851052932176184	0.00668621828737008	0.0356075816845694
0	1	1812828	rs6670776	A	G	0.908346147885897	0.163484472905168	0.0886490392085897	0.0636184939305325
0	1	1813237	rs33976483	T	C	0.208035879227517	0.60349235858029	-0.0229298211378237	0.0441480318416247
0	1	1814909	rs76616586	G	A	0.0309592276587923	0.585413794377274	0.0547855198175004	0.100432851905966
0	1	1818129	rs16824526	C	A	0.212742034832327	0.866899140751221	-0.00728005527842023	0.0434374692736915
0	1	1821625	rs6603805	A	G	0.169365989207811	0.336772714787778	0.0455906270121581	0.0474624778589711
0	1	1865298	rs2803316	G	A	0.599659232688709	0.328656112155224	-0.0353631986776383	0.036202207883888
0	1	1871337	rs16824543	A	G	0.127252651465824	0.313309954461099	-0.055184148883094	0.0547298332730454
0	1	1887019	rs28548017	G	A	0.866734948898392	0.504677825431089	-0.0345622484695084	0.0518059958997914
0	1	1903712	rs13303201	A	C	0.336525475612981	0.31310186855611	-0.0379390059765909	0.0376104883231538
0	1	1930754	rs6605081	T	C	0.233477860661166	0.0446979649358063	-0.0866430080887098	0.0431599613974214
0	1	1933267	rs28706276	A	G	0.0934635296609023	0.212610719190957	-0.0775146459181569	0.062189893224791
0	1	1934647	rs6682175	G	C	0.665289470455445	0.0622708003617807	-0.0697452372296628	0.0374096954020854
0	1	1939826	rs28550169	T	C	0.335226355002044	0.595652182186164	-0.0199179718759261	0.037534110841383
0	1	1948400	rs13303344	A	C	0.400176322570078	0.314688933454022	-0.0364132557393405	0.0362165317404873
0	1	1951827	rs3121819	G	A	0.793569179760212	0.0353484674636068	-0.0919195219910346	0.0436808480374405
0	1	1992626	rs13303273	G	A	0.15307167013588	0.886206622032212	0.00709346626221915	0.0495679847808982
0	1	1993860	rs60959039	T	C	0.250162953866754	0.481567326004493	0.0288402637256708	0.0409788592574124
0	1	1994299	rs59095280	T	C	0.247615432214741	0.522113951437278	0.0264843315777432	0.0413759358330411
0	1	2010669	rs2803342	G	A	0.0744120225873605	0.911762938755085	0.00749691403277225	0.0676524343612267
0	1	2010994	rs16824727	A	G	0.238217444406095	0.389827961116101	0.035838161461145	0.0416757020649793
0	1	2016802	rs16824749	C	T	0.523670616713603	0.692915507700512	-0.0140916425500093	0.035683933619445
0	1	2036263	rs10797413	A	G	0.75555788000136	0.0860723205029139	0.0723090895084604	0.042126124800444
0	1	2040898	rs4648807	C	T	0.585663960126325	0.773648480110476	0.0103562494920561	0.0360084822296876
0	1	2051513	rs3107151	G	T	0.756067303797349	0.0823853368936055	0.0732917565630691	0.042194195828041
0	1	2071556	rs436045	G	A	0.83398959260284	0.814783808973477	0.0111454466118764	0.047577425830177
0	1	2071765	rs364677	G	A	0.789494432765152	0.418188305253055	0.0354692931137779	0.0438125985996205
0	1	2082566	rs2257182	C	T	0.297497986857487	0.985161141465136	0.000720656516619747	0.0387474250984739
0	1	2088754	rs262656	C	A	0.166244229187073	0.798317163860586	-0.0121574815259731	0.0475783284163979
0	1	2103506	rs2280272	G	C	0.0862149617258177	0.253901173517766	0.0704828855519328	0.0617769715684854
0	1	2167149	rs262680	T	C	0.64146515148784	0.078556526050247	-0.065255713716699	0.0370955830761409
0	1	2173504	rs263526	C	T	0.18324521347151	0.960589161230695	-0.00226973671343826	0.0459328246910173
0	1	2185886	rs16824947	T	C	0.0878121085594989	0.935497946042541	0.00509512018224006	0.0629574429959233
0	1	2186220	rs16824948	T	C	0.093885960729176	0.839436419943791	0.0123419691282222	0.0609135779201383
0	1	2192433	rs10797417	G	A	0.459582565992546	0.148903157560908	-0.0518051362710008	0.0358906341734313
0	1	2281726	rs7527871	C	A	0.435596469755552	0.550400234413766	0.0215214159099269	0.0360395843893489
0	1	2289321	rs903914	A	G	0.104403837890806	0.748834786515669	0.0186014606119029	0.0580975798341453
0	1	2291680	rs2840542	C	T	0.895841409044332	0.667296300496211	-0.0248420287735594	0.0577907568746571
0	1	2292409	rs2645090	C	T	0.416289438561471	0.122875537037845	-0.0560169329055984	0.0363082502895737
0	1	2292688	rs2840540	G	C	0.209028692707324	0.0327867348261774	-0.0955243632437679	0.0447486891274278
0	1	2301471	rs2840536	G	C	0.199488243365996	0.260424874787616	0.04945444492442	0.0439443710464446
0	1	2301691	rs6665546	A	G	0.2866584666187	0.616213290092555	-0.0200724611697329	0.0400468653810647
0	1	2302911	rs10910060	A	G	0.533625193558649	0.676803708820242	0.0149091684245762	0.0357680947725866
0	1	2303512	rs10910061	A	G	0.0797498486359648	0.868387772174661	-0.0109068992546559	0.0658205080160674
0	1	2314319	rs2643901	C	T	0.877732905525136	0.219614149577778	-0.0655454129438728	0.0533951026359814
0	1	2335676	rs1129333	G	A	0.868137374611663	0.534199139193811	0.0330952333472849	0.0532412569392131
0	1	2353869	rs35799953	T	G	0.53636549578664	0.0119849609017789	0.0903028184870697	0.0359401782932025
0	1	2390588	rs10910078	C	T	0.88334522734915	0.81308128661273	0.0131489486289148	0.0556091769255061
0	1	2392648	rs2477686	C	G	0.883776316654104	0.801767665759485	0.0139958888834302	0.0557471715976997
0	1	2397174	rs1998759	A	G	0.251525937334236	0.246743005866192	0.0470876748408115	0.0406525181813384
0	1	2488608	rs1886730	C	T	0.559146977288334	0.598793043591203	0.0188718068963476	0.0358686197299483
0	1	2494330	rs2234167	A	G	0.0365862457930296	0.341896159550405	0.0883014675502837	0.0929073135095385
0	1	2505713	rs10910093	T	C	0.0402846069088694	0.110912861671434	0.139305654988353	0.0873880883754173
0	1	2511280	rs10797434	T	C	0.521894645176817	0.987763677566611	-0.000549440602511111	0.0358255506252206
0	1	2513216	rs734999	T	C	0.520946564226934	0.971799681527506	0.00126211865371923	0.0357022662709703
0	1	2526746	rs3748816	G	A	0.499574117237781	0.958745273690042	-0.00184395808571281	0.0356470626590043
0	1	2533767	rs76202520	T	C	0.104441296908532	0.598765906393713	-0.0307641796937508	0.0584674669859475
0	1	2551785	rs12117343	T	C	0.0480745018457316	0.120107568861564	0.126250698164055	0.0812255619468717
0	1	2551900	rs11590198	A	G	0.462775391367527	0.559880007466784	0.0207516481440589	0.0355933881818355
0	1	2553624	rs3890745	C	T	0.491734276049747	0.995402970129498	-0.000205956599055167	0.0357467073410094
0	1	2709164	rs4648356	A	C	0.502779741063996	0.940174450582573	-0.00267682479492286	0.0356669328878753
0	1	2745883	rs4609377	T	C	0.520501633326018	0.238526332070471	0.0421557028212957	0.0357652344418168
0	1	2747638	rs10909929	A	G	0.0680866628541399	0.476646927223005	-0.051659136260272	0.0725849510047755
0	1	2749921	rs4648482	C	T	0.40269297259742	0.8808890123373	-0.00546057875342826	0.0364421640820416
0	1	2752265	rs7511879	G	A	0.483931322776317	0.406776145642882	-0.0296370653123921	0.0357253746408442
0	1	2754512	rs6680471	T	C	0.462499523825537	0.473953309519318	-0.0260094750331782	0.036322957138382
0	1	2789108	rs10910019	C	T	0.564152269577791	0.417309423489829	-0.0293295308650213	0.036160282360656
0	1	2792801	rs16823103	T	C	0.0795628160519601	0.98796967800636	-0.000989144072060941	0.0656003122051298
0	1	2797856	rs10797342	T	C	0.578423667725095	0.595867784106979	-0.0191310110808016	0.0360722785565015
0	1	2811814	rs1456465	A	G	0.274251242687215	0.532779466697945	-0.0250141837598599	0.0401016944918866
0	1	2842319	rs2045332	A	G	0.523392613986382	0.478249655038098	-0.0251025241372406	0.0353995145130157
0	1	2852707	rs10797368	T	C	0.237643283537958	0.863743850516307	-0.00716326011361681	0.0417414163918318
0	1	2957600	rs12409277	C	T	0.371780413985041	0.763132657913937	-0.0110191012477683	0.0365634109164103
0	1	3037613	rs876740	T	C	0.580258585807512	0.589507157344838	-0.0193381004673906	0.0358411408218729
0	1	3072692	rs731031	C	T	0.616517280300276	0.601102212290072	0.0190627533020003	0.0364616776999926
0	1	3083712	rs2651899	C	T	0.38787075232019	0.000285285935544908	-0.134234209924734	0.0369963762973833
0	1	3096355	rs868718	A	G	0.2830656674954	0.0341209141759619	0.08282045274576	0.039091331283432
0	1	3105276	rs2817138	G	T	0.667569187411319	0.3114008368938	-0.0378603908124786	0.0374008456921063
0	1	3106397	rs2651916	T	C	0.858243018271459	0.834216299530647	-0.0106178690171283	0.0507310802608084
0	1	3133307	rs16823514	G	T	0.186232398457314	0.894548650019025	-0.00607332930134568	0.0458188830230601
0	1	3137199	rs2817147	C	T	0.484212061344234	0.498283520965485	-0.0240765658131611	0.0355534781245367
0	1	3146497	rs10157420	C	T	0.203003146965273	0.354533802416698	-0.0414939630297615	0.0448180737278025
0	1	3157614	rs905138	T	G	0.198067020374462	0.813579421179044	0.0105978582860341	0.0449421928846446
0	1	3168280	rs10797386	G	A	0.826924329371623	0.540500981305839	-0.0286021468673575	0.0467312896374974
0	1	3178111	rs3002686	A	C	0.184704945436273	0.470410861712584	-0.0333600691216894	0.0462171986334037
0	1	3209767	rs2500294	T	C	0.572025056565046	0.586763456838502	-0.0196084533999173	0.0360759766785912
0	1	3217151	rs2455137	T	C	0.323460139879259	0.886322954692972	0.00544049526783532	0.0380564651464124
0	1	3217525	rs12036358	T	C	0.265210062233435	0.406526267266304	-0.0336774238130581	0.0405741272150461
0	1	3232378	rs2483264	G	A	0.638712767834245	0.857889375251299	0.00663837419982011	0.0370731422920006
0	1	3235556	rs12043519	T	C	0.252832729218973	0.527901888235864	-0.0261012986676477	0.0413510783444686
0	1	3250423	rs1889121	G	A	0.390995546381276	0.230116739714195	-0.0439293212151886	0.0366059924252352
0	1	3252104	rs2483278	T	C	0.879657286895048	0.425099047160022	-0.0431552579851264	0.0541059705104408
0	1	3254100	rs16824328	G	C	0.095251051250076	0.918501565312392	-0.00619822659678701	0.0605760501822458
0	1	3255539	rs2483280	A	G	0.296056529957742	0.26704287407128	-0.0433669231479043	0.0390728817629299
0	1	3257059	rs2255212	A	G	0.29637787731407	0.20754272645673	-0.0492792883835015	0.0390996505704836
0	1	3259113	rs882430	A	G	0.0887082197870161	0.992537912556668	0.00058306132990153	0.0623429911235064
0	1	3285628	rs6424073	A	G	0.570349778083371	0.199926676176668	-0.0460983333332691	0.035964857321601
0	1	3300807	rs868688	T	C	0.502085824969658	0.838788264095626	-0.00724335067328707	0.0356037148647374
0	1	3312914	rs871822	G	T	0.578033261033493	0.275387152612503	0.0397239088517525	0.0364192165807877
0	1	3325037	rs2483225	C	T	0.381669098273169	0.930953294112	-0.00321293407177192	0.0370813704768916
0	1	3352872	rs2236518	C	A	0.492492282712639	0.173808952706217	-0.0484441508809313	0.0356189634540346
0	1	3353949	rs2493264	G	A	0.821179223806628	0.100682787229192	0.0771388520774652	0.0469914023844339
0	1	3362256	rs867814	T	C	0.63735307274061	0.45940874683033	0.0275289382128368	0.0372102796529669
0	1	3375181	rs947352	T	C	0.179980442204003	0.253942182367602	-0.0531792425910432	0.0466146678692178
0	1	3424388	rs947345	A	G	0.0655028616487461	0.363066882591629	-0.0672511767245587	0.0739400345667882
0	1	3441382	rs1896	T	C	0.114895672079205	0.234916986774963	0.0651908226531638	0.054884229096169
0	1	3543951	rs16823922	A	G	0.176148103531118	0.605152853583529	-0.0242899988913938	0.0469821594560226
0	1	3545612	rs1128474	G	A	0.322292483866121	0.98021848183931	0.000946027157364825	0.0381539536576177
0	1	3586700	rs6657895	A	G	0.408446906240552	0.640828362388659	-0.0170107854619063	0.0364615077060362
0	1	3601490	rs3753205	C	G	0.241104650713563	0.531992125588641	0.0260294084999902	0.0416491926360884
0	1	3601798	rs3765715	T	A	0.240680969124272	0.614834933836726	0.021020286709777	0.0417745555402625
0	1	3601940	rs3765716	A	G	0.241101653438299	0.514894739750802	0.0271372421534101	0.0416704235046321
0	1	3602555	rs3765717	A	G	0.241671356773766	0.547821453136758	0.0250859389947079	0.0417383986561341
0	1	3603036	rs12033056	C	T	0.249407129573672	0.837721734719061	0.00849245322470778	0.0414653329299823
0	1	3651126	rs1181868	T	G	0.34748280076375	0.38736327677407	0.0321920598003884	0.0372417010676655
0	1	3659742	rs2298223	T	C	0.113216225054817	0.87591256978708	0.0087250635656377	0.0558751608295427
0	1	3665867	rs12120656	T	G	0.21015055947532	0.328828190867943	0.0422268287630261	0.0432440632877667
0	1	3671791	rs1181888	G	A	0.0931120785719509	0.298115010270494	0.0626951470351949	0.0602557427142264
0	1	3679477	rs6699377	T	G	0.113413867131266	0.765821620624687	0.0166550188586939	0.055918447821883
0	1	3680729	rs1181877	T	C	0.153727068432406	0.98860294673799	-0.000707542260124575	0.0495319126974626
0	1	3682070	rs1181874	A	C	0.597549531157116	0.644085761195433	0.0168384495235856	0.036447348967104
0	1	3730435	rs6695834	C	T	0.453329302709511	0.245237650315086	0.0415464915406501	0.0357544611894101
0	1	3740426	rs79797528	C	T	0.118440991610393	0.969104962359275	-0.00213275515248712	0.0550660296258092
0	1	3743319	rs6663840	A	G	0.453160617054133	0.279912922516437	0.0386460900601254	0.0357663623343528
0	1	3745193	rs6659702	C	T	0.170845400924956	0.704694096303644	-0.0180564485191923	0.0476433994291047
0	1	3745721	rs2275833	T	C	0.118476561292914	0.962956981977727	-0.00255846609151743	0.0550880322382897
0	1	3745787	rs2275832	C	T	0.572042737807037	0.272739925090745	0.0397144879889554	0.0362102542010054
0	1	3745924	rs2275831	A	G	0.401125117232401	0.166520597595795	0.0502509353069645	0.0363223715240553
0	1	3746484	rs2275829	C	T	0.148519399686012	0.546696820206715	-0.0301136754956859	0.0499631903859103
0	1	3796948	rs4074709	T	G	0.152618010423399	0.734405467366441	-0.0168208290605599	0.0495793073369854
0	1	3800242	rs3205087	G	A	0.426692368008364	0.254244893092292	-0.0410185570672725	0.0359780534677046
0	1	3801828	rs10909818	A	G	0.303020057303213	0.864496490195706	0.00659026994115732	0.0386179177021886
0	1	3803755	rs7367066	C	T	0.672101504428201	0.972403263251268	0.00130932915368822	0.0378481408274885
0	1	3806358	rs10909819	C	T	0.301395780485721	0.899064825785817	-0.00491275198012192	0.0387310298489677
0	1	3809423	rs11807227	A	G	0.300971828398632	0.834651675347026	-0.00810153001948146	0.0388116941342325
0	1	3814660	rs10909823	G	A	0.113718736633574	0.991781333356314	-0.000573363531425339	0.0556622916171985
0	1	3818871	rs10797356	A	G	0.371778977877409	0.556665346535452	0.0217138734370401	0.0369408090153419
0	1	3821782	rs11589102	A	G	0.109131269845433	0.180573064033564	-0.0787701308090828	0.0588279035822327
0	1	3995644	rs80309618	T	C	0.0971999027303406	0.774302755712411	-0.0173009021264064	0.0603341718778885
0	1	3996075	rs34770924	T	C	0.0792912829384588	0.821389977208675	0.0148906950250378	0.0659587842124023
0	1	4000957	rs61156287	A	C	0.247153216646992	0.402086284303569	0.0347098023705155	0.0414247037409082
0	1	4002954	rs72640991	T	C	0.0810674071457946	0.565491167080634	-0.0381008418550744	0.0662964048498123
0	1	4002958	rs10915568	A	G	0.194237190654874	0.681504569252067	0.0184010679107269	0.0448357219053461
0	1	4003276	rs75558957	A	G	0.0612169269637685	0.992716020852589	-0.000681260857097603	0.0746240424942688
0	1	4004250	rs11583257	T	C	0.272460707008916	0.460021512007058	-0.0296893023267109	0.0401852235084716
0	1	4006060	rs7548668	C	T	0.353642421712412	0.648601437761124	-0.016934742579145	0.0371615563044337
0	1	4009694	rs4654479	A	G	0.115001105745849	0.288777755858172	0.0583817524761979	0.0550352409829006
0	1	4010743	rs4654482	G	A	0.575934131771108	0.674596253502442	0.0151774401779339	0.036149816420942
0	1	4013749	rs12096512	C	T	0.130483065251862	0.162634721887233	0.0730443251099607	0.0523140859995791
0	1	4013997	rs10915431	T	C	0.130769003404519	0.159290188457554	0.0735799364055948	0.0522784220399471
0	1	4018038	rs115402422	G	A	0.0718566298149281	0.296264525300419	0.0704060571355045	0.0674079215277791
0	1	4026068	rs12031275	A	G	0.568427005394119	0.485065181475424	-0.025220790511892	0.0361236675763086
0	1	4028924	rs10915490	C	G	0.134882079851439	0.880571951147181	0.00780303133184268	0.0519356559030344
0	1	4038065	rs78738452	A	G	0.136528226334297	0.842800996845084	0.0102260470290786	0.0515654586058523
0	1	4039145	rs4654428	C	A	0.853456089501024	0.849229020359601	-0.00950986169571089	0.050024986813008
0	1	4039440	rs12758410	T	C	0.544267486560699	0.734000211419697	-0.0122209356562828	0.0359641095245219
0	1	4039988	rs72644272	A	G	0.307886329164492	0.861964706496147	0.00670505830157668	0.038562804693508
0	1	4053435	rs12038964	C	T	0.337498892344711	0.504581664892212	0.025087282897072	0.0375953093353604
0	1	4061608	rs12045781	A	G	0.288839698568983	0.796487083008492	-0.0101418528770095	0.0393253417740787
0	1	4066781	rs4128222	A	C	0.0872239930943724	0.669909563593987	-0.0269783952118667	0.063289136954544
0	1	4068052	rs6675979	A	G	0.267247442354372	0.806097770322212	-0.00979774982538361	0.039915345176574
0	1	4069148	rs12027284	T	C	0.180129018265448	0.938176167840797	0.00358534419201696	0.0462252982397443
0	1	4071399	rs6680847	G	A	0.467536852307263	0.222403011658024	0.0437126186970975	0.0358252227733757
0	1	4078090	rs4654604	C	T	0.383246262242669	0.133223570954608	0.0550098462047672	0.0366363378216486
0	1	4080780	rs4440829	A	G	0.248922999697521	0.190801304438718	0.0535311276139349	0.0409192963452217
0	1	4082367	rs10799261	C	T	0.465714063226406	0.176739190782864	0.048351563668449	0.0357930811309896
0	1	4085504	rs4233266	G	A	0.214650110361887	0.857012100663428	0.00777083102143722	0.0431284118785981
0	1	4085543	rs12026862	C	T	0.201273547531108	0.0963865081678209	0.0725405090733787	0.0436299754232643
0	1	4085582	rs12026892	C	T	0.201405614938836	0.105670784966511	0.0705749488330217	0.043619657550813
0	1	4092146	rs58051771	C	T	0.209279618592673	0.211981208990017	0.0539877634949822	0.0432547077154741
0	1	4092538	rs12028583	C	T	0.202550582981124	0.144599406627759	0.0635457614220467	0.0435580459274541
0	1	4092563	rs4328052	C	T	0.208799145115496	0.238440968793971	0.0509780796743823	0.0432423464909943
0	1	4104757	rs12036953	G	A	0.309900183782793	0.251713525621194	0.0439092020249706	0.0383085897157376
0	1	4111741	rs4553153	T	C	0.528903157131232	0.343373340175497	-0.033820856086948	0.0356940423065726
0	1	4112750	rs74827518	T	C	0.115094624173827	0.13645258597043	0.0818525084370462	0.0549665864719723
0	1	4121696	rs7520322	A	C	0.468096173889509	0.876009149935196	0.00559364618221174	0.0358497467204048
0	1	4124260	rs6672716	T	C	0.298710048776644	0.596686624691112	-0.0208472807616709	0.0393960912105718
0	1	4132018	rs9628649	T	C	0.354982766992671	0.867507190379274	-0.00622151342188018	0.0372934933739954
0	1	4136869	rs117282266	T	C	0.0876832484586143	0.577102949307617	0.0348265855391722	0.0624556130203532
0	1	4145615	rs10915421	C	T	0.525680423573132	0.783169431490988	-0.00992827881636825	0.0360777625270739
0	1	4152206	rs4654410	T	C	0.807983629154004	0.872625509023462	-0.00729169469305419	0.0454808685312482
0	1	4155841	rs56329102	G	A	0.285909766536194	0.0930396254403767	0.0654698285627451	0.038979948220135
0	1	4156118	rs16840731	G	C	0.286347238106406	0.102647282617333	0.0634997046967809	0.0389054880608338
0	1	4160903	rs76952475	T	C	0.165481624805502	0.338015123574179	0.0456753574744834	0.0476731250286821
0	1	4162248	rs76163269	C	T	0.0756566342122183	0.253093653925421	-0.0787884979694149	0.0689393176211942
0	1	4162415	rs12130437	G	A	0.28692862470372	0.106569979726935	0.0635092902076107	0.0393537853444245
0	1	4166004	rs10399650	C	A	0.565061710276486	0.1812194501363	0.048178061697004	0.0360341884115747
0	1	4168653	rs10799201	C	T	0.120917112853942	0.213250079554894	0.0678901272441567	0.0545443230121609
0	1	4169553	rs12080309	C	T	0.288778564745726	0.125255553476958	0.0600239842142104	0.0391524840399357
0	1	4170178	rs12032575	A	G	0.0781569462550074	0.975222087809987	0.00206377549334483	0.0664458682476079
0	1	4171343	rs6702575	C	T	0.563356041151901	0.256289946578372	0.0407634867224865	0.0359085192297933
0	1	4171786	rs10492944	T	C	0.0772538570202952	0.101322217187787	-0.113852782630348	0.0694869558652277
0	1	4174116	rs10915434	C	T	0.286457306394025	0.0695331100619821	0.0711612188614231	0.039208576384642
0	1	4183006	rs10915437	G	A	0.259735820413949	0.582776563130613	-0.0224384139196809	0.0408466107300424
0	1	4183258	rs10915438	A	G	0.197640746783563	0.674247493248507	-0.0188881516680147	0.0449369356261095
0	1	4187821	rs57905980	A	G	0.102847304802259	0.154501031651775	0.0819394036833712	0.0575493321054352
0	1	4187952	rs4654487	C	T	0.508227522412489	0.4984684619884	0.0240433274781866	0.0355196849447504
0	1	4190685	rs4282783	G	T	0.58399273444754	0.403594324158678	0.0302416947076932	0.0362080950525756
0	1	4192707	rs10915442	G	A	0.603256097479782	0.249667561000763	0.0424217935442879	0.0368514333097847
0	1	4192854	rs80160005	A	G	0.105933470941211	0.731251451865432	0.0200384188067617	0.0583425816510065
0	1	4197256	rs6663939	T	C	0.429212399860676	0.995111708033103	0.000219000781092505	0.0357458699462429
0	1	4197418	rs4408122	T	C	0.526478002918721	0.226985392135499	0.0430184591833662	0.035606565702365
0	1	4197642	rs10915445	A	G	0.428430358224437	0.972216456084206	0.00124538198492182	0.0357575047251989
0	1	4201815	rs4654492	T	C	0.352544795601996	0.562724482875333	-0.0215396233483263	0.0372143102019515
0	1	4203563	rs12096127	T	C	0.784925436699228	0.432220685613044	-0.0339849533484228	0.0432710361934961
0	1	4207343	rs6680278	T	C	0.260528650504051	0.0123760423631064	0.100637772219155	0.0402352049898549
0	1	4210455	rs9426473	A	G	0.172560225975584	0.127331945111731	0.0713424407279089	0.046790887605632
0	1	4227248	rs16840872	T	C	0.247758569360814	0.0852111665294668	-0.0723769887254443	0.0420498531340738
0	1	4230463	rs10915459	C	T	0.0982851626617058	0.309567111687803	-0.0619994763707392	0.0610152525390709
0	1	4236982	rs4233262	T	C	0.761469721028969	0.0747726531949581	-0.0741937866385234	0.0416384771054077
0	1	4239028	rs4654418	A	G	0.348851696066307	0.801303862410226	0.0094423656212852	0.0375203246165798
0	1	4251398	rs35392680	A	C	0.326418927535516	0.344988115862915	-0.0358241950089285	0.0379350812403284
0	1	4263677	rs6687268	T	C	0.291785629975607	0.137337799809406	0.0581356280521039	0.0391280665498345
0	1	4267089	rs16840901	C	T	0.312169710517137	0.308080126551048	-0.0392094400407777	0.0384685820040831
0	1	4267889	rs10915471	G	T	0.410758173976715	0.556213937830044	-0.0215394972344822	0.0366022695961608
0	1	4269638	rs6426404;rs567086010	A	G	0.588721474600983	0.489601094048508	0.0252987364721545	0.0366147726340565
0	1	4271526	rs12022636	A	C	0.344473942732099	0.714641679490765	0.0137568894839235	0.0376252341368576
0	1	4281160	rs10799216	A	G	0.574943537084366	0.0781408946804407	0.0634019872549338	0.035991619412119
0	1	4284659	rs903540	C	T	0.709372150669902	0.529101498717942	-0.0245268726148993	0.0389700077698979
0	1	4284919	rs7528938	T	C	0.472626864210626	0.298685664054439	0.0369489493075869	0.0355532680542807
0	1	4288803	rs10915480	G	A	0.405490814818214	0.565524567758382	-0.0208767684836789	0.0363292135715198
0	1	4291842	rs7541544	C	T	0.427097051153542	0.222335167041529	-0.044186167863604	0.0362080134209346
0	1	4291953	rs7534461	G	C	0.343222831213548	0.365816941304112	-0.0340407902009568	0.0376417253624325
0	1	4292038	rs7534558	T	C	0.341871443397214	0.441108711888305	-0.0290465092388804	0.0377069546037042
0	1	4312205	rs1908490	T	C	0.213744467570439	0.971405940361759	-0.00155696683869439	0.0434360787617608
0	1	4312527	rs16841005	A	G	0.108139628164996	0.448695744227676	-0.0443013004632442	0.0584765238892587
0	1	4315204	rs966321	T	G	0.323050392782211	0.473105827821009	-0.027311958837159	0.0380689050223674
0	1	4316544	rs16841037	A	C	0.089751831948348	0.910189963443155	-0.00704712960420232	0.0624751436047848
0	1	4325589	rs9286982	C	A	0.591917434578824	0.835205367194866	-0.00752972605064344	0.0361953463210443
0	1	4330287	rs6677984	G	A	0.248771260281159	0.659926038550986	-0.0181181333588327	0.0411761456263411
0	1	4341843	rs1390136	T	C	0.372925153389806	0.853212625089939	0.00680474921110592	0.0367782687405456
0	1	4353287	rs16838562	G	A	0.122783089770355	0.413443681064528	-0.0449932083827007	0.055014109013954
0	1	4355593	rs2029490	G	A	0.584764583904273	0.860218407660444	0.00636430780338816	0.0361410962246641
0	1	4358008	rs58506471	A	G	0.18763174846641	0.964717172315061	-0.00200286820606391	0.0452780209726753
0	1	4358349	rs35559925	T	C	0.0837305941178786	0.254361667954687	-0.0752230734054342	0.0659956236425663
0	1	4364472	rs1106307	G	A	0.806502838415829	0.923152909723963	-0.00434522783377427	0.0450455691315592
0	1	4365471	rs351625	T	G	0.235464476140919	0.972205225888347	0.00147056457836168	0.04220589825779
0	1	4367980	rs2934983	A	G	0.628625338441369	0.118351472943643	-0.0574442718623919	0.036782446859224
0	1	4368942	rs351618	C	T	0.79974891095586	0.874520249973925	0.00708298184890501	0.0448518572224247
0	1	4368951	rs351617	T	C	0.672425474244238	0.588664544227549	0.0205359179002659	0.0379751667438923
0	1	4370074	rs1495239	T	C	0.427246501219195	0.946100550435582	-0.00245383816418705	0.0362970170572599
0	1	4370489	rs12073612	A	G	0.0837004830917874	0.711090127374348	0.0234977201795018	0.0634400691530117
0	1	4371863	rs351614	T	C	0.208659369498411	0.53068554830372	0.0274059521891607	0.0437124511557058
0	1	4372470	rs716214	G	A	0.151939747222831	0.568738163107568	-0.0284008698981108	0.0498338814268627
0	1	4379095	rs59704180	A	G	0.0799138155528172	0.392810506806216	0.0551259844271257	0.0645101764041567
0	1	4379687	rs12408012	G	A	0.547683839825673	0.663096533130938	0.0156330124993265	0.0358850030063036
0	1	4380344	rs2411741	A	C	0.899370828564408	0.988585253801652	0.000852126645243655	0.0595611579112373
0	1	4381016	rs2130618	C	G	0.138890919602914	0.429404605204391	0.0404676435521622	0.05121119312492
0	1	4382979	rs13375925	T	C	0.168914650008761	0.382457512011369	-0.0418237181115017	0.0478873480074098
0	1	4384296	rs351607	G	A	0.166596251009121	0.724944381033484	0.0167899035768127	0.0477177712421351
0	1	4384773	rs351608	G	T	0.165384354110181	0.825030249791414	0.0106132485167169	0.0480064009485691
0	1	4390211	rs501284	T	C	0.472984714977803	0.024452181973383	0.0800644563251781	0.0355850091638486
0	1	4390289	rs625079	C	T	0.530535941450218	0.0705794485004219	0.064627977697871	0.0357421262334969
0	1	4391391	rs76664831	G	A	0.123732657417289	0.735047045491047	0.0184554148387738	0.054534127762217
0	1	4395812	rs579387	C	A	0.332083458253443	0.120754252701553	0.0581138617379861	0.0374537775781484
0	1	4397736	rs588224	G	A	0.330990704454891	0.0999668403172651	0.0616575410237694	0.0374814596180979
0	1	4400529	rs1108770	G	C	0.454935930328943	0.108914838428548	0.0572173773385489	0.0356919361364708
0	1	4400887	rs12046047	C	A	0.257172992009153	0.208657032649988	0.0506285054072599	0.0402687038298827
0	1	4401563	rs488256	A	G	0.198159175139934	0.46645461156816	0.0325119260273905	0.0446433118765806
0	1	4401778	rs903539	T	C	0.256911606313835	0.205155794822139	0.051050016289906	0.0402920861781242
0	1	4403047	rs601798	G	A	0.197916102742716	0.586960891701947	0.0242906736115132	0.0447140025640166
0	1	4414716	rs596133	A	C	0.45737175438395	0.0389449414089122	0.0738350780071322	0.0357595003960071
0	1	4417946	rs1531329	C	T	0.356533518932857	0.0133259093491882	0.0915060291781109	0.0369730506356867
0	1	4418164	rs1531328	A	G	0.352043187738365	0.0130730664899287	0.0913960300467804	0.0368269152447109
0	1	4423030	rs79426491	T	C	0.163267646942335	0.117175799485007	0.0743948139743633	0.0474838706218058
0	1	4424115	rs16838812	G	A	0.213744722957433	0.352889054066508	-0.0406978912255491	0.0438082761013339
0	1	4425847	rs12405082	G	A	0.213188617187252	0.323921146262516	-0.0433183852051189	0.0439142112218224
0	1	4425876	rs12404603	T	C	0.122376960110986	0.574196370658171	-0.0306124160104285	0.0544819236048809
0	1	4427083	rs12023786	A	G	0.0964545308450816	0.610768735100959	0.0302744576490562	0.0594810584374107
0	1	4431264	rs572439	C	A	0.658504178394408	0.141291295916483	0.0556928989763227	0.037860587384085
0	1	4431571	rs12028738	A	G	0.2603914030907	0.0796877094523237	0.0699806572512777	0.0399318801519836
0	1	4431704	rs12031615	T	C	0.369389730200174	0.0259100225852724	0.08175318618806	0.0367008160414989
0	1	4435641	rs74728654	A	G	0.162475469187297	0.23676226113057	0.0568292707111644	0.0480334638569982
0	1	4440749	rs589870	T	C	0.0806660368548199	0.443784027671413	0.049597124618301	0.0647635104851331
0	1	4444706	rs349413	A	C	0.787429064756237	0.276161769352465	0.0478515651063955	0.0439415524936335
0	1	4445873	rs72632733	T	C	0.108605403492528	0.221438037679397	0.0689422865824677	0.0563846749186893
0	1	4448702	rs747778	T	C	0.298432827399424	0.225802476385754	-0.0474009294941904	0.0391341364371637
0	1	4448818	rs747776	C	T	0.569934111825337	0.474407752784034	0.0258276118509097	0.0361060820376019
0	1	4449129	rs1109046	C	T	0.567336691633049	0.474532612843724	0.0259179916694419	0.0362426693519967
0	1	4449883	rs12041175	C	T	0.460268426461014	0.991172396859755	-0.000397525384724489	0.0359296732076813
0	1	4451081	rs12042157	C	T	0.461472428007077	0.979976207236374	0.000899945717211041	0.0358562146425878
0	1	4455415	rs349415	C	G	0.189290287543359	0.156395474394578	0.063611952927941	0.0448825158164667
0	1	4458068	rs349417	C	T	0.650733894860801	0.299745436315649	0.0388189620666482	0.0374346494675948
0	1	4459317	rs78531899	A	C	0.107903017717853	0.204951553973652	0.0715999159815277	0.0564859664211881
0	1	4459689	rs6679220	C	T	0.135716618846694	0.80248058416854	0.0129679779896695	0.0518432821564636
0	1	4460965	rs56081339	A	G	0.1356171678329	0.78326403963726	0.0142559537403165	0.0518270271009792
0	1	4462460	rs349400	G	T	0.652050808337856	0.269866770997214	0.041332275626827	0.0374600518035444
0	1	4463585	rs349401	G	T	0.543435299287668	0.780516324141752	0.0099739413922237	0.0357942796517253
0	1	4464125	rs12144027	T	C	0.107894815766884	0.273633823889461	0.0620559050411218	0.056685904725689
0	1	4466908	rs577114	C	T	0.0799802464894576	0.493886200601864	0.0446418177482531	0.065252374320188
0	1	4469868	rs733308	G	T	0.126259138579635	0.674133002434933	0.0224219293098046	0.0533242850501414
0	1	4471733	rs505933	G	A	0.775970192318673	0.178598449892067	0.0580169443496902	0.043132614626443
0	1	4472448	rs4654533	G	C	0.587439587630095	0.985059794827314	-0.000679747491242678	0.0362999253864151
0	1	4475184	rs349405	C	A	0.776318640567807	0.213858607859472	0.0536033176705043	0.0431232808016703
0	1	4477911	rs349409	T	C	0.775887746633653	0.227281910531152	0.0520080270320219	0.0430747469458014
0	1	4488779	rs12029910	G	A	0.451627407228835	0.859799993634097	-0.00635093920760479	0.0359564253458429
0	1	4488831	rs6667927	T	C	0.185721870946064	0.734569440633745	0.0154848296767602	0.0456707583929467
0	1	4489398	rs6678792	C	T	0.267494826992499	0.589222564994477	0.0216945631742963	0.040177871619693
0	1	4489529	rs10915533	A	G	0.186658865865692	0.825949948736944	0.0100179070734402	0.045556891519789
0	1	4496329	rs1762813	T	C	0.893527403274365	0.679760357994328	0.0239062700248477	0.0579138556849
0	1	4497217	rs1674879	T	C	0.137623976328874	0.858182504025464	-0.00922592870517681	0.0516314264856979
0	1	4502705	rs780575	T	G	0.217746559978971	0.696634740015626	0.0166939537621118	0.0428195889101782
0	1	4504332	rs780584	A	G	0.250181579313436	0.624599966622663	0.0199940668166669	0.0408591302226806
0	1	4504927	rs780586	T	C	0.12315247512983	0.854334092398688	-0.00996608412169695	0.0542840776072781
0	1	4507763	rs780594	C	T	0.848989993493544	0.997235712616347	0.000172908191768599	0.0499081613132841
0	1	4509379	rs2054270	A	C	0.627914167463065	0.852005850022517	-0.00685753105356221	0.0367578328762658
0	1	4510840	rs705685	T	C	0.170269058082001	0.74169799775385	0.0155374679192624	0.0471395763925164
0	1	4519912	rs608210	G	A	0.75309099756438	0.364182707497126	0.0379828260297211	0.0418578666107025
0	1	4525604	rs4654545	C	T	0.779649580289448	0.489665078683271	0.0301896133946064	0.0436997607405554
0	1	4534661	rs11812066	T	A	0.131838235294118	0.943732921438894	-0.00375748688768341	0.053238121616548
0	1	4541444	rs16839089	A	G	0.117452926314376	0.24581292837597	-0.0655805146416355	0.0565066952946101
0	1	4549380	rs705690	A	G	0.574259380958298	0.538099357543886	0.0221783598432425	0.0360219782595546
0	1	4549402	rs780606	G	A	0.47286616239519	0.162088350334407	0.0499299310693105	0.0357131555016936
0	1	4552802	rs1878052	A	G	0.463030552903394	0.124852334457401	0.0544049570559556	0.0354494081843458
0	1	4558792	rs10915548	A	G	0.496837564852643	0.102035967297928	0.0577284107362185	0.0353065489971376
0	1	4558933	rs609506	C	T	0.864134890558151	0.811834921941574	0.0125087127215679	0.0525444734825162
0	1	4566065	rs4654440	G	A	0.867295824100156	0.780922379821723	0.0147424469927771	0.0530080343911067
0	1	4572023	rs10915549	A	G	0.51506934516252	0.317233188480978	0.0353926375522114	0.0353869833180213
0	1	4573989	rs1710421	T	C	0.88630524412576	0.898545310050768	0.00719981110391892	0.0564694631019236
0	1	4581585	rs608203	C	T	0.344008086690511	0.776883161409916	-0.0105856727541168	0.0373546332001655
0	1	4582199	rs10489135	C	T	0.306874927485787	0.806801575203307	-0.00938277955792687	0.0383668602861289
0	1	4583973	rs76210017	G	A	0.162600349429182	0.181969451796854	0.0633285319206568	0.0474472110637208
0	1	4587969	rs241237	T	C	0.34515721200225	0.877811066040603	-0.00574626976248909	0.0373754092291236
0	1	4594603	rs537398	C	T	0.46811360249494	0.549349722233873	-0.021191011472892	0.035392982272276
0	1	4596288	rs10915554	A	G	0.452208431330711	0.694631023090379	-0.0139017434532643	0.0354113969690965
0	1	4596534	rs12084169	T	C	0.434657258273593	0.758499499530086	-0.0109283399446367	0.035544887587012
0	1	4600491	rs543653	G	T	0.435348094547278	0.689697122001933	-0.0141942700375114	0.0355508995746755
0	1	4606292	rs80089004	G	A	0.195436773880318	0.523587327157405	0.0283813342379764	0.0444970255701948
0	1	4608204	rs241220	A	G	0.351319849883685	0.936239142646111	-0.00293934367017404	0.0367428853835986
0	1	4610733	rs16839272	C	A	0.096439208862595	0.562484419082476	0.0344670050621016	0.0595125482022434
0	1	4611241	rs241248	A	G	0.0963970793945716	0.617031218805917	0.0298565016804002	0.0597055654058502
0	1	4612752	rs12117466	T	C	0.331119487274711	0.328203663343475	-0.0369010253976748	0.0377412002394484
0	1	4614822	rs241257	T	C	0.150511778845111	0.467178156428364	-0.0365391430980309	0.0502547753910141
0	1	4616102	rs241261	C	T	0.455519420715228	0.544641750298406	-0.0215789392034098	0.0356200513020639
0	1	4618251	rs6685798	A	G	0.124842997272041	0.641029231046757	0.0251873919674866	0.0540200289906798
0	1	4619038	rs241264	T	C	0.419703680693736	0.455853087523221	-0.0267791078986112	0.03591172200308
0	1	4619669	rs59595338	A	G	0.252818370585885	0.684837766559512	-0.0164724829044367	0.0405855650240454
0	1	4621464	rs6698529	A	G	0.337075389696432	0.364159476228353	0.0338216231497852	0.0372703291494171
0	1	4627077	rs241273	C	A	0.126572656637727	0.489992464113402	0.0366117512046434	0.0530358504053451
0	1	4629186	rs241277	C	A	0.148014220599013	0.40789450382506	-0.0419579189166443	0.0506980297502172
0	1	4630232	rs76191495	A	G	0.119367685179175	0.376758016197419	0.0478297007216725	0.0541130042327682
0	1	4632528	rs241211	G	A	0.314277197462086	0.576732443342889	-0.0214325386999683	0.0383982862978581
0	1	4632560	rs980092	G	A	0.528529805168444	0.745098076673305	0.0115909780545734	0.0356525179403009
0	1	4632828	rs171317	A	C	0.826870959949912	0.337274455934511	-0.0445450382462643	0.046422141962722
0	1	4633554	rs6673089	A	G	0.582036610692304	0.640588245317685	0.0168227306681422	0.0360325074562042
0	1	4633607	rs241209	A	G	0.308130056287815	0.373960973953576	-0.034197046265563	0.0384634788413205
0	1	4635556	chr1:4635556.C.CC	CC	C	0.88989437549095	0.449738090797699	-0.0421043644876626	0.0557045280175204
0	1	4641742	rs241225	A	G	0.720467623229637	0.143288003684981	-0.0576431316652493	0.0393829817114464
0	1	4642477	rs184781	T	C	0.766458977000615	0.414470628745804	-0.0339936250733872	0.0416562205211427
0	1	4644085	rs588347	T	C	0.591091462855045	0.196366774833358	-0.0467505569585721	0.0361854204277812
0	1	4646572	rs4654446	T	C	0.298266155295459	0.972174922099055	0.00136486744102175	0.0391296613076137
0	1	4647646	rs2674014	T	C	0.763706892515377	0.366476738487079	-0.0373485125964222	0.0413562370167758
0	1	4649157	rs546397	G	A	0.290360576923077	0.106429889512327	-0.0636747356728997	0.0394405166852996
0	1	4658538	rs12567277	T	C	0.452470185045949	0.0847345875216068	0.0615086971550472	0.0356809643253008
0	1	4665232	rs164781	A	G	0.354676046484705	0.0540457781246595	-0.0720996507562605	0.0374257942824201
0	1	4665269	rs241243	G	A	0.284726383857468	0.104857566198841	-0.0645403567955549	0.0397968137875324
0	1	4666819	rs151716	G	A	0.359430660458909	0.155148162337254	-0.0530948641441443	0.0373491871534417
0	1	4677535	rs4403602	G	C	0.281065763702882	0.438196964791438	0.0306631898720343	0.0395530805922162
0	1	4678123	rs7555011	C	T	0.700973991236314	0.695347791479866	-0.0151859348447158	0.0387783967929053
0	1	4679563	rs12145928	C	G	0.243958583779438	0.713262462195786	0.0152399352986995	0.0414716887646185
0	1	4682273	rs6668199	C	T	0.474705290214148	0.262656444520701	-0.0403328427974491	0.0360071422374962
0	1	4685648	rs875808	A	G	0.283888827795474	0.656966275243239	0.0174969629616638	0.0393982084346638
0	1	4697300	rs2101195	T	C	0.656702121197333	0.0577244338344055	-0.0710594804747979	0.0374433812338665
0	1	4698446	rs12122716	T	C	0.101385176982788	0.180099931323369	-0.0805099918150698	0.0600620294923323
0	1	4698677	rs76059212	A	G	0.0598419454649568	0.288740001704457	0.0780222621600799	0.0735441747294043
0	1	4700731	rs61265167	A	G	0.254434589800443	0.576698243110957	0.0227699040679862	0.0407906339478975
0	1	4701258	rs10915575	C	T	0.278954447215918	0.437000548113783	0.030773166928236	0.0395914391396361
0	1	4706317	rs12741248	A	G	0.513744758965191	0.806086616891094	0.00881751788655585	0.0359198409047817
0	1	4706755	rs12125737	T	C	0.284900954490253	0.342551657381207	0.0372976533148297	0.0392964439076387
0	1	4708162	rs4654454	C	T	0.404782519727018	0.788778354952648	0.00980341865377653	0.0365939404426886
0	1	4721793	rs12406838	A	G	0.288972182461293	0.798058097184384	0.00997902914195051	0.0390017449661512
0	1	4722951	rs7517517	T	C	0.150239771737529	0.63243847871204	0.0236948847192709	0.0495400560189206
0	1	4723818	rs12083131	A	G	0.150399118533983	0.675028305925693	0.0207695575250197	0.049538962165438
0	1	4727243	rs6663166	G	A	0.805966482178322	0.233740609131664	0.0545213470691097	0.0457863102218267
0	1	4731677	rs10799255	G	A	0.394787364593005	0.536158446762875	0.0225458048264026	0.0364445815972739
0	1	4737531	rs16839450	T	C	0.256438799652968	0.0852495823742426	-0.0710137023312709	0.0412628820561927
0	1	4738058	rs2071990	T	C	0.277762572144146	0.903361187946911	0.00482676020884406	0.0397537582702481
0	1	4738355	rs2071991	G	A	0.322852605376985	0.826036696338994	0.00834804445725148	0.0379823532504992
0	1	4746636	rs10915587	T	C	0.569484649863506	0.236178393538216	-0.0426011383721034	0.0359626785199962
0	1	4763401	rs6681520	T	C	0.506341379432396	0.652599351749332	-0.0159045594074832	0.0353313686853821
0	1	4773266	rs2071999	C	A	0.64553265671957	0.00646220294293603	0.103132046389351	0.0378694443271364
0	1	4776974	rs3753696	A	G	0.12936451748982	0.348781720828079	0.0490432476006105	0.0523432279236978
0	1	4783142	rs12566272	A	G	0.151472478563237	0.287125465918495	0.0522508798386041	0.0490872675043241
0	1	4784556	rs3820252	T	C	0.155196402072532	0.2940165448025	0.0496714173819658	0.0473353640056899
0	1	4784884	rs3820253	A	G	0.531556272856495	0.346194589441683	0.0339307120052975	0.0360200097277142
0	1	4799200	rs3753702	T	C	0.0676033098184708	0.132791355165079	-0.110429066683957	0.073463392546769
0	1	4803834	rs393976	A	G	0.0970740981915256	0.00108903895809345	-0.208710511208467	0.0638951526843837
0	1	4805106	rs414176	C	A	0.092614489143971	0.00573595025143131	-0.178345816113616	0.0645594305598555
0	1	4805434	rs371605	G	A	0.281338410615396	0.139134885614419	-0.0593241338369248	0.0401104253058349
0	1	4806381	rs368808	G	A	0.141736635372344	0.00243000981520761	-0.162066606335823	0.0534534000340671
0	1	4806550	rs11586743	A	G	0.0788083132126954	0.0451507416213024	-0.138859208408046	0.0693170545442497
0	1	4813115	rs380239	G	A	0.106386557953581	0.199270967783827	-0.0757108046664426	0.0589817344619847
0	1	4813141	chr1:4813141.C.T	T	C	0.106357766537472	0.198522668860704	-0.0758017765572578	0.0589542940809352
0	1	4819803	rs368420	C	T	0.221069557051286	0.00315413937990372	-0.130787681557858	0.0443002330693652
0	1	4826104	rs2802716	A	C	0.0681077576101882	0.200869905741413	-0.0928747720485914	0.0726107689849917
0	1	4826660	rs2743980	A	G	0.388043904590752	0.0755524353985475	-0.0656825185438133	0.0369605897024931
0	1	4828606	rs7518471	T	C	0.0880445352409257	8.79292935807612e-05	-0.268925042497366	0.0685737261409867
0	1	4833747	rs12029492	A	G	0.296132827735819	0.524892854066923	0.024699466173187	0.0388465489770616
0	1	4836121	rs394594	G	A	0.424574589818964	0.10124844553698	-0.0595739015825677	0.0363514595898168
0	1	4848808	rs12133924	G	A	0.122118446892869	0.00217201160763806	-0.174372799584187	0.0568796483814799
0	1	4852747	rs7520826	G	A	0.106080466736916	0.000308045788319379	-0.222509839722491	0.0616637511985454
0	1	4853688	rs932350	C	T	0.15453474982335	0.00105179695996959	-0.169090930602484	0.0516104554913899
0	1	4859488	rs17345273	A	G	0.0669024597509348	0.399710236445564	-0.0612357589142872	0.0727145633954518
0	1	4861767	rs11588395	T	C	0.0667257192299373	0.423024810314061	-0.0582577852347407	0.0727145633954518
0	1	4871384	rs59103994	T	C	0.101571795390309	0.118313671959779	0.0906229680296801	0.0580213143861178
0	1	4871671	rs1118009	G	A	0.259754786208902	0.251981450830369	-0.0471251751008993	0.041137602525261
0	1	4878871	rs1120120	T	C	0.707920376385198	0.0413790459502827	-0.0796818038903075	0.0390652280569394
0	1	4880480	rs10915616	T	C	0.134405552552249	0.0930059674321478	-0.0903698360950334	0.0537995750516509
0	1	4885457	rs7516549	A	G	0.100395116879999	0.121806378460749	0.090540274207679	0.0585174346991191
0	1	4889588	rs10915622	A	C	0.474820413220539	0.0522915564643025	-0.0690428448427119	0.0355757872302362
0	1	4889912	rs12028290	A	C	0.0685495680324366	0.743805609486551	-0.0233276059688019	0.0713779905505263
0	1	4897567	rs12118185	A	G	0.159489854986235	0.182758021793627	0.0645696361757844	0.0484643880653022
0	1	4898833	rs7522386	G	A	0.453364215453258	0.110513363067973	-0.0578995743745231	0.0362804302030918
0	1	4901142	rs12124406	G	C	0.266232929477332	0.678576493540354	0.0167548383475675	0.0404309340905921
0	1	4906783	rs10915626	A	G	0.469673906553938	0.985210911157948	0.000663364963943608	0.0357870832729721
0	1	4911403	rs11803979	A	G	0.361352940651757	0.475866840466194	-0.0266508521125404	0.0373802604419887
0	1	4913873	rs10915628	C	T	0.846660315247279	0.234969804474792	-0.0575836426223057	0.0484852060209855
0	1	4916906	rs1535734	G	A	0.482268287470942	0.925717846388456	0.00332946634253072	0.0357109482024089
0	1	4927798	rs10915644	T	C	0.376569843922871	0.356079683016232	-0.0340883121721723	0.0369376479545887
0	1	4928868	rs12567053	T	C	0.108211625478594	0.254859491752614	0.064629358490566	0.0567608687954571
0	1	4930181	rs1886112	C	T	0.470223449154009	0.802751202457135	-0.00897906583168751	0.0359467279686418
0	1	4931354	rs11588518	G	A	0.631202675032434	0.311210734818834	-0.037599738423466	0.0371287670043076
0	1	4932444	rs10915647	G	T	0.482981101251207	0.194505777794366	-0.0464206941920592	0.0357807630499177
0	1	4932655	rs12044914	A	C	0.149555104870591	0.517112092496046	0.0320924692564664	0.0495404430606379
0	1	4932777	rs12044980	G	C	0.1359844261434	0.211228521241462	0.063806260026815	0.051037068416117
0	1	4938053	rs10753390	C	T	0.851938211402769	0.731269085373989	-0.0171003804420164	0.0497917751511094
0	1	4938987	rs12410393	C	A	0.0862199935445511	0.760369732901284	-0.0193835995574549	0.0635537650478004
0	1	4940715	rs7539101	T	C	0.432853014982204	0.929709115119732	0.00315328733331612	0.0357471704275851
0	1	4941735	rs4654462	G	C	0.21137601517559	0.502619152285143	-0.0292912228417747	0.0436938269345284
0	1	4951910	rs1544061	G	A	0.34137854548286	0.48627073207065	0.0259227146613434	0.0372317739678386
0	1	4953528	rs16839786	T	G	0.401828401291495	0.845371145203747	-0.0071238722039301	0.0365274611270291
0	1	4955158	rs16839789	T	C	0.376876125027251	0.7319012862847	0.0126609630870892	0.0369557957784671
0	1	4955862	rs6426446	T	C	0.469531295424153	0.671238555313438	-0.0152216486830294	0.0358621571152516
0	1	4956070	rs6426447	C	T	0.825601728096852	0.849366589432729	0.00890959815833361	0.0469107257719287
0	1	4958102	rs4654620	C	T	0.907105875833234	0.228553690641296	0.0749129649914912	0.0622152723401342
0	1	4959786	rs2031246	G	A	0.871839361337836	0.182721176252656	0.0722198227165354	0.054201866909569
0	1	4963569	rs72634122	T	C	0.146110784269568	0.707548443499673	0.0187676746519393	0.0500270373199391
0	1	4965152	rs17345545	C	A	0.181929522312372	0.86573173393826	-0.00786113580558444	0.0464928947288093
0	1	4965631	rs4654468	C	T	0.37645987167716	0.900434082435869	0.00457618777547001	0.0365764337003378
0	1	4967739	rs7520488	C	G	0.367058261948454	0.74858274795463	0.0118838219948992	0.0370780030780616
0	1	4968528	rs6678459	T	C	0.342040322590391	0.758487831311194	0.0114450039818777	0.0372235029758629
0	1	4970122	rs10915666	A	G	0.513744917451606	0.570366177863722	0.0201656894590524	0.035533484913636
0	1	4970486	rs6675549	A	G	0.368552011334347	0.776164071638238	0.0105579949426871	0.0371340115864218
0	1	4971006	rs60530383	G	A	0.144175526211508	0.707919827241404	0.0189783272536948	0.0506559781420302
0	1	4982386	rs6698453	A	G	0.176537351447941	0.725611917611882	0.0163043738289034	0.046455365486539
0	1	4984882	rs2093765	G	A	0.631395738072986	0.271283433859932	0.040804254676184	0.0370910087867059
0	1	4986470	rs2411956	T	G	0.38304391588984	0.381241066832712	0.0322232844681407	0.0368008764397383
0	1	4988031	rs61271613	A	G	0.169862453373534	0.708514852410124	0.017643826564904	0.0471947545726882
0	1	4988262	rs11584727	A	G	0.451828700801115	0.543144089316402	0.0219148395125507	0.0360402663629248
0	1	4988881	rs6667349	G	A	0.169910502188887	0.635408020877368	0.0223913557467111	0.0472263085462452
0	1	4995026	rs12049256	C	T	0.470398089881797	0.959793662231806	0.00180219319529003	0.0357489233891922
0	1	4996185	rs10915683	G	A	0.470129819164361	0.895380618398751	0.00470303585080045	0.0357648171918072
0	1	4996226	rs4654470	G	A	0.145510575144913	0.203376698479829	0.0632992399544842	0.0497639475291756
0	1	4996275	rs12045266	T	G	0.329117884846539	0.292321469298678	-0.0399369266903193	0.0379252717577877
0	1	4996661	rs12037632	C	T	0.184564458834721	0.360703841621117	0.0416647013858087	0.0455837781804504
0	1	4997363	rs9426467	G	A	0.434114257194936	0.73325053196882	0.0122623886558519	0.035980679938145
0	1	4998385	rs9426468	G	A	0.573649427532299	0.232254222373008	0.0431550925205546	0.0361259814099144
0	1	5003504	rs9286971	A	G	0.289773303038258	0.736789066716857	-0.0131443135558581	0.0391073551611667
0	1	5005775	rs7534281	C	T	0.319892601509651	0.686504515696311	-0.0153366592764074	0.0379993479374621
0	1	5011402	rs9426490	G	A	0.540365822756842	0.90422244720071	-0.00429875872078475	0.0357250112733496
0	1	5012101	rs7544541	A	G	0.288384743444547	0.590334497533068	-0.0210907224629431	0.0391765005329389
0	1	5012301	rs10915298	A	G	0.243925211405511	0.667257719333841	0.0179067111166177	0.0416517804326494
0	1	5012697	rs12022487	T	G	0.209195126196693	0.703756410077923	0.0165765020355894	0.0435931628560865
0	1	5016062	rs76400676	T	G	0.0267235915938999	0.617639648163526	0.0543310191465246	0.108836533215988
0	1	5018318	rs9426470	A	C	0.472817505782091	0.484454775166324	-0.0249601603599327	0.0357004352731144
0	1	5021200	rs10799145	G	T	0.335413407562051	0.586362991330422	0.020401664947998	0.0374951995397106
0	1	5023321	rs12754637	A	G	0.394511567572621	0.109243637378082	0.0581853201365188	0.0363294491061308
0	1	5023430	rs6702660	G	A	0.729256754507435	0.0302676069008435	0.0883550179685214	0.0407810461773797
0	1	5023599	rs12741441	T	A	0.347946090467248	0.294741645278363	0.0388805416664484	0.0371076712933964
0	1	5031379	rs10799149	A	G	0.38334586173486	0.737450331844242	0.0121835805494606	0.0363437632971352
0	1	5031561	rs7518523	G	A	0.143158683761017	0.430843062477668	0.0397212518466369	0.0504236893733105
0	1	5036174	rs6689050	C	G	0.353177814618419	0.669344615675607	0.0158986029611856	0.0372291070111493
0	1	5036549	rs11581023	A	G	0.103953898977006	0.946816334365586	0.00389686947908845	0.0584192096555414
0	1	5036622	rs12122541	G	A	0.0391275966338155	0.535068226604842	0.0559808038962671	0.0902497039752186
0	1	5037812	rs6666330	G	A	0.352041252704011	0.51658526711446	-0.0242267358531644	0.0373513114239224
0	1	5038051	rs12739724	A	G	0.0884313273204015	0.554299412899281	0.0366884474351462	0.0620439600384108
0	1	5038624	rs12564764	A	G	0.3677626843033	0.317804772027909	-0.037164748531534	0.0372027254263325
0	1	5045030	rs1106586	A	G	0.80100388263498	0.181651511908732	0.060143135998815	0.045027857451362
0	1	5047010	rs79254893	T	C	0.0782521856820011	0.86155612765096	0.0115240851668846	0.066080887235254
0	1	5047163	rs7365286	T	C	0.155802988930227	0.130372809171126	-0.0754746586503631	0.0498962005020424
0	1	5048109	rs716671	T	G	0.354652159595372	0.299132662916639	0.0387167832134544	0.0372888026768802
0	1	5051232	rs12725971	G	A	0.35673184287935	0.296728404132932	0.0388173602378374	0.0372000903740936
0	1	5051710	rs6683624	T	C	0.443377702937199	0.819056108472146	0.0081917709444321	0.035809586126582
0	1	5068245	rs10799151	G	A	0.360015120077611	0.440978866401276	0.028856352103873	0.0374494554948077
0	1	5070407	rs10915312	G	A	0.171651386714598	0.621841958920794	-0.0234938245971096	0.0476314840998825
0	1	5073092	rs9286975	A	G	0.626403027064085	0.264008051459226	-0.0409881204108521	0.0366958804254076
0	1	5077552	rs12047764	C	T	0.143916332134432	0.240717891815946	-0.0604310343266768	0.0515098254573594
0	1	5078939	rs10915316	C	T	0.299095864542117	0.361453422549775	-0.0356739108632145	0.0390904510750054
0	1	5079962	rs79751215	G	A	0.119309581280544	0.415739489784243	-0.0451175331746992	0.0554381833822858
0	1	5081173	rs898337	A	G	0.525659670080664	0.842846929909067	0.00708649112215408	0.0357446410959541
0	1	5083573	rs76601146	G	A	0.227474563859968	0.195220408093117	0.0549976825865969	0.0424597636644208
0	1	5088062	rs1459765	T	C	0.130732615572962	0.737083734607318	-0.0177115976133196	0.0527574091032313
0	1	5090997	rs9439507	G	A	0.398257832767479	0.364354311533956	0.0327733789953363	0.0361298708840701
0	1	5091827	rs4949164	G	A	0.28004979563855	0.0646260326635308	-0.0739841927473374	0.040038283734331
0	1	5094435	rs6693990	A	G	0.128706858357562	0.329487165290693	-0.0526579158119343	0.0539999568819726
0	1	5124235	rs10799158	G	A	0.180979410683537	0.176817773727798	-0.063394418111108	0.0469373350655083
0	1	5124859	rs1563792	A	G	0.307436368663582	0.0694973205627454	-0.0704773101965288	0.0388267721164103
0	1	5127449	rs6682478	T	C	0.105105638395537	0.505367621072418	-0.0389722581250496	0.0585109277925124
0	1	5127543	rs6603832	G	A	0.286649156413616	0.138062066653994	-0.0587034615667774	0.0395830225439206
0	1	5136644	rs922123	C	T	0.396693500279402	0.7353662380623	-0.0123343976569492	0.0364927377764447
0	1	5137666	rs10915336	A	G	0.268840815448889	0.0190514339669723	0.0929578485547993	0.0396489381452257
0	1	5138107	rs117944101	A	G	0.102522008192609	0.78246080897089	-0.0164088333658172	0.0594278328831838
0	1	5139200	rs56186517	T	C	0.12414670534653	0.0459873623845517	-0.110711412106292	0.0554802790855542
0	1	5141293	rs3128687	T	G	0.571680674821336	0.0199793803587968	-0.0837505710124834	0.0359948921701817
0	1	5141640	rs3128689	A	C	0.69440292745291	0.160766778198075	0.0548977583911901	0.0391428604025299
0	1	5141902	rs11579881	T	C	0.523427351929893	0.0692713256557527	0.0654570380260767	0.036031805755849
0	1	5142552	rs10915341	G	T	0.677247436063472	0.924239233864793	0.00364067474674402	0.0382845387144587
0	1	5142629	rs12029437	G	C	0.657220743983188	0.792599254024023	-0.00989535432314163	0.0376339579896574
0	1	5142784	rs12047111	G	A	0.68643663661578	0.60667141226983	0.0198036184715119	0.0384662821686857
0	1	5142818	rs2334263	C	T	0.662090407258475	0.957930744912951	-0.00199221795465358	0.0377668457554438
0	1	5145463	rs12120144	T	G	0.192490316363776	0.329033370781845	-0.0447546241162364	0.0458521998250115
0	1	5152159	rs12121092	T	G	0.627617700479353	0.0215713502598428	0.0856734846995978	0.0372844851526742
0	1	5152362	rs12033342	A	C	0.181886569241475	0.0210542887066291	-0.108404196761671	0.0469890545499004
0	1	5156245	rs3101225	C	A	0.131562927737429	0.0217140055454824	-0.12563331574246	0.0547342260778279
0	1	5158225	rs4949171	T	C	0.806332753753585	0.0127494218363855	0.114655338563379	0.0460335083631294
0	1	5168663	rs10733013	T	C	0.800373699654429	0.982849469673412	0.000959336549971906	0.0446272423605526
0	1	5170712	rs7513590	G	A	0.0936348697583776	0.300851201781321	0.0622603834386219	0.0601776503878859
0	1	5171959	rs66868114	A	G	0.192740398999176	0.789718499493773	-0.0120965813867503	0.045360562835684
0	1	5179530	rs10799170	C	A	0.881493101645708	0.611719010345423	-0.0280565045183419	0.0552705516289706
0	1	5180066	rs115200516	A	G	0.0850717506036123	0.403388785340379	0.0533976115492764	0.0639045149800955
0	1	5183812	rs4949166	T	C	0.122238480238271	0.10828531885996	-0.0894900153087415	0.0557241025348884
0	1	5183873	rs4313443	T	C	0.771303599424334	0.534367602967079	0.0265082388711795	0.0426621465621175
0	1	5190166	rs12083573	G	A	0.236119673908773	0.22625822836444	-0.051420546523792	0.0424944280934381
0	1	5192365	rs77348721	C	T	0.0851094642333568	0.486807977817461	0.0445713280431492	0.0640950063445805
0	1	5193026	rs10492923	G	A	0.374699267829378	0.842322843147159	-0.0073174034016632	0.0367850730030598
0	1	5194204	rs16840020	T	C	0.464897624197263	0.379631224788982	-0.0313128746545823	0.0356404857418484
0	1	5199158	rs79979050	T	C	0.157403451570758	0.729327890205087	-0.0170809589982317	0.0493641191993455
0	1	5200882	rs11576612	G	C	0.150311674826458	0.0904610173931289	-0.0864480890665569	0.051062952126358
0	1	5202617	rs79753066	C	T	0.159421280263488	0.798805343823594	-0.0125020583418913	0.0490481613752423
0	1	5209244	rs12025231	T	C	0.340480026992085	0.673758422385646	0.0157529642813925	0.0374183740113596
0	1	5209245	rs75570639	A	G	0.164131431222454	0.531616179017918	-0.0303492212142399	0.0485167733289125
0	1	5209712	rs189391360	T	G	0.164234687109921	0.538487309158692	-0.029826127197517	0.0484897193715774
0	1	5210124	rs12121369	A	C	0.326149101851498	0.274669647361973	0.0411552949863295	0.037675166431433
0	1	5211338	rs12027352	T	C	0.501194108413936	0.589928951257691	-0.0191838307329861	0.035595551662424
0	1	5211545	rs4314925	A	G	0.82794845743447	0.646224107413062	0.0218492987006381	0.0476005053423899
0	1	5222075	rs6668830	G	C	0.164076246334311	0.165446716708554	-0.0680056005544489	0.0490312884694979
0	1	5222596	rs10915365	T	C	0.474178261218876	0.512390252513242	0.0232897212981779	0.0355502928340776
0	1	5223182	rs12026730	A	G	0.362964768813652	0.863801026990046	0.00636327940427751	0.0370955258059291
0	1	5228983	rs61542310	A	C	0.390878164390252	0.888127254375272	0.00516173486762149	0.0366928083288449
0	1	5230746	rs4076635	A	G	0.267876283872657	0.815241028195976	-0.00950887783296376	0.040693584539757
0	1	5233631	rs4609478	A	G	0.402040004943445	0.939449391758902	0.00276951319027896	0.0364592296314343
0	1	5239931	rs6603818	T	C	0.762880227365002	0.637348345471275	0.0196580925131806	0.0417006726221649
0	1	5243848	rs4641339	A	G	0.376226136968437	0.876072535253462	0.00570679152162233	0.0365937560982453
0	1	5243935	rs9439542	A	G	0.22182809833353	0.690873757477226	-0.0169519272643013	0.0426281711200171
0	1	5244220	rs12033926	G	A	0.376718416598124	0.852944185799587	0.00678731564621062	0.0366163098588128
0	1	5247006	rs16840108	C	T	0.0854858236214994	0.920457659168569	-0.00633382709005621	0.0634288179044172
0	1	5247355	rs10492931	A	G	0.395453072207683	0.953957348981733	0.00209850487232826	0.0363453182866249
0	1	5250497	rs10915375	G	A	0.183245237427656	0.696767096649821	-0.0180459410712278	0.0463086627033629
0	1	5251088	rs11583754	G	A	0.268848448298001	0.688949570125144	-0.0160047115072435	0.0399836915184258
0	1	5251569	rs17375504	T	G	0.0849653287647367	0.910803448605592	0.0072391123776273	0.0646204090747084
0	1	5255304	rs2722780	T	G	0.220846475185758	0.951411117392375	0.00264264135145858	0.0433683284078241
0	1	5258556	rs2722782	C	T	0.787167906823766	0.799492888376819	0.0109597655508349	0.043148096236442
0	1	5262901	rs2679218	C	T	0.210512277850989	0.656857040572163	0.0194337683293224	0.0437444626305237
0	1	5264228	rs2722786	G	A	0.782433745002546	0.964589259936728	0.00190584675945638	0.0429289625298704
0	1	5264697	rs12043987	G	A	0.153465817957609	0.47350852447466	0.0349125362753951	0.0487073179011698
0	1	5267850	rs6603821	A	G	0.610327404727996	0.701447999554847	-0.0140536582958287	0.0366585405025094
0	1	5276014	rs59234006	A	C	0.153345403235753	0.57904547894378	0.0272426585973176	0.0491053792612881
0	1	5277437	rs10915385	T	C	0.232199109456932	0.908011984915547	0.0048450915960672	0.0419319721352714
0	1	5277746	rs4565728	T	G	0.283974510325825	0.819585591190029	0.00898592104780705	0.0393984534132843
0	1	5281117	rs7549461	A	C	0.237323384012426	0.89732910575802	0.00535743977747051	0.0415189309259617
0	1	5281236	rs16840186	A	G	0.0919195082347483	0.323210543724765	-0.0614281855666506	0.0621817165363495
0	1	5281421	rs7511995	C	T	0.764352117231309	0.807636534754237	-0.0102514803100222	0.0421046537861282
0	1	5283239	rs10753355	C	T	0.764742718129162	0.886512219402522	-0.00601382818078811	0.0421375849814563
0	1	5284813	rs7524247	C	T	0.392468338826697	0.579403930612851	0.0201588539027781	0.0363710422323261
0	1	5284844	rs7552988	A	G	0.758408972756139	0.656114723933391	-0.0186174696473818	0.0418103523199324
0	1	5296277	rs76065129	T	G	0.136956941927207	0.995388991829579	-0.000300927345130794	0.0520718977806988
0	1	5296844	rs2353169	C	T	0.236281596932686	0.525605590792065	0.0266132646095312	0.0419285888043559
0	1	5297845	rs473104	G	A	0.483144913948485	0.694987005249973	0.0139680790582761	0.0356240963198059
0	1	5298490	rs12026938	A	G	0.155653928387847	0.790601947949049	0.0129266134701559	0.0486824863253423
0	1	5299059	rs551536	C	T	0.565699319799292	0.718345304494192	-0.0128628136251929	0.0356635514779141
0	1	5300124	rs663142	T	G	0.482616173269498	0.690668918418897	0.0141638576124666	0.0355922809099905
0	1	5302004	rs10915389	C	G	0.248322649834493	0.763558835321039	-0.0124393586182482	0.0413527773245362
0	1	5302315	rs12125575	A	G	0.133494653018062	0.128612128973473	0.0783179325063462	0.0515385980770161
0	1	5302528	rs12066405	G	A	0.574665615687529	0.793264180437745	-0.00934278908754555	0.0356493941895312
0	1	5308304	rs572111	G	A	0.370542964578838	0.956883638571321	0.00200109529374268	0.0370129922686027
0	1	5309255	rs7534404	A	G	0.243289915456432	0.898582231800637	-0.0052966977507642	0.0415581958334583
0	1	5310292	rs4465223	C	T	0.791450525862125	0.319010060046488	0.0441281886099797	0.044283435314947
0	1	5310609	rs6686714	T	G	0.417988872389961	0.364891225751119	0.0326165119683955	0.0359972150142905
0	1	5312165	rs4475768	G	T	0.166473254600927	0.576539945811271	-0.0268764238164382	0.048127176551198
0	1	5312308	rs670971	A	G	0.0944482404584697	0.752759813150859	-0.0192726269165232	0.06118247171308
0	1	5312366	rs494046	C	T	0.334699007987037	0.321736590844361	-0.037492483385426	0.0378369685874863
0	1	5317486	rs76220290	T	C	0.0971539256938933	0.728719928899875	-0.0210926081322381	0.060815616499127
0	1	5319728	rs521758	A	C	0.220353444676409	0.185241290616727	-0.0572193150084462	0.0431912810762501
0	1	5324231	rs499416	C	T	0.298793764965587	0.131110610546532	-0.0586944324245295	0.038877262883687
0	1	5325924	rs648378	A	G	0.29686246092281	0.225418036792125	-0.04697442167706	0.0387498926234224
0	1	5326050	rs536995	C	T	0.59861208724873	0.944278822996525	0.00252557479386721	0.0361348735452448
0	1	5326334	rs646542	A	C	0.265237238406335	0.321265781492913	-0.0398458169513883	0.0401728202107577
0	1	5327281	rs479689	C	T	0.598571184946431	0.914311131945621	0.00388917021651875	0.0361439148699179
0	1	5327828	rs619423	C	T	0.265964007846569	0.427668270778815	-0.0317078292123132	0.0399751727834901
0	1	5330286	rs494138	T	C	0.297196838274256	0.185780092273285	-0.051421122625152	0.0388621778077823
0	1	5330728	rs4847580	A	G	0.299098114302292	0.208493870936903	0.0487618513134364	0.0387701083912506
0	1	5335977	rs541414	C	A	0.600481003663846	0.909240136895177	0.00411630121181676	0.0361088417345058
0	1	5343098	rs12094921	C	T	0.301362171529239	0.189721135586786	0.0506676950290914	0.0386362061449306
0	1	5344728	rs622315	T	G	0.6217746716275	0.830935486053715	-0.00779695071176945	0.0365193458092328
0	1	5344881	rs623106	T	C	0.620711460818832	0.817456338924379	-0.00843042579549914	0.0365241552934097
0	1	5346924	rs561303	C	A	0.179398775562072	0.271969379591669	-0.0513242023560905	0.046720436733739
0	1	5347439	rs565941	G	A	0.232197351671072	0.807611959013224	-0.010243056351619	0.0420645735715964
0	1	5347540	rs4847574	T	C	0.281824927510503	0.167084886118142	0.0544308201782668	0.0393960483422554
0	1	5347627	rs478357	C	T	0.505971153686148	0.936521334460695	0.00284973148868227	0.0357813966500611
0	1	5347979	rs678476	A	C	0.481165521393625	0.80921819639352	0.00862831142623999	0.0357376560871713
0	1	5348270	rs4417082	G	A	0.239827085474231	0.913239761116857	0.00451211766889545	0.0414134283850266
0	1	5353894	rs10753360	T	C	0.427556359765556	0.796945902343839	0.00929244286579268	0.0361149728165724
0	1	5354844	rs912988	T	C	0.176436901653612	0.527840505508713	0.029132760278757	0.046146818134388
0	1	5355175	rs4030898	A	G	0.428416724213698	0.820484856996656	0.00819883724927382	0.0361307353550602
0	1	5356424	rs12127626	A	C	0.24364477492383	0.993368912759001	0.000347506821354401	0.0418132239212224
0	1	5356607	rs10799191	A	C	0.257690317913782	0.733047365259958	-0.0140133943152854	0.041086000557654
0	1	5357171	rs9439550	C	A	0.362050771760939	0.7712460501507	-0.0108109059566956	0.0371834124670444
0	1	5364634	rs9439519	T	C	0.634484392624087	0.872439010788217	0.00595435565173581	0.0370846468208955
0	1	5365555	rs76535383	T	C	0.104890364950097	0.19291229630348	-0.076911873781702	0.0590715569426969
0	1	5368769	rs9439523	G	A	0.571766972893692	0.708266853121864	0.0135207904237496	0.0361339943762107
0	1	5370012	rs4847572	A	T	0.571772014514011	0.701306373233734	0.0138684276371443	0.036157353554339
0	1	5377544	rs2031582	G	A	0.575414450344993	0.772422554373227	0.0104906763567777	0.0362738674992574
0	1	5378416	rs2148210	G	A	0.72471102041443	0.596480495735762	0.0212321911228169	0.0401009529884787
0	1	5381412	rs9439566	C	T	0.646144952115122	0.944055368796969	-0.00264116193215018	0.0376374642122532
0	1	5384082	rs10157507	G	A	0.584502090654344	0.640255002415524	0.0171480187869824	0.0366926320454359
0	1	5384158	rs1570964	G	A	0.749214014698827	0.619103449401717	0.0206649239608656	0.0415691705264285
0	1	5384377	rs61763318	T	C	0.0621848714817849	0.368368345217688	-0.0678667269283039	0.0754465469514374
0	1	5385613	rs16840531	A	G	0.0622085902190777	0.299672902041475	-0.0784527025749402	0.0756436678870584
0	1	5391497	rs9439531	T	G	0.646309186371893	0.84275668548029	-0.0074635711204728	0.037624761418648
0	1	5395799	rs12065434	T	C	0.102646687312532	0.392452065367533	0.0496691952543707	0.0580804671461439
0	1	5410542	rs4129058	T	C	0.369397824862	0.33944273725498	-0.0353314588845091	0.0369859549762392
0	1	5421533	rs7364349	A	G	0.24111264405778	0.458872465459339	-0.0309304207681742	0.0417580957317164
0	1	5424374	rs6681674	C	T	0.128445789839944	0.420965936896722	-0.0432656501481338	0.0537630746034569
0	1	5463937	rs11801490	G	A	0.115506273265364	0.530415001000201	-0.0353234181996143	0.0563037279816753
0	1	5467532	rs34900182	T	C	0.123336770501218	0.0931410230521465	0.089058903449558	0.0530410386828515
0	1	5473808	rs7366321	C	T	0.18682922883598	0.391608489336165	0.0389047469705195	0.0454121222026608
0	1	5476788	rs7417543	G	A	0.452567675403216	0.461282868844771	-0.0265263090475927	0.0360051723034227
0	1	5482386	rs11260657	A	G	0.174060736077129	0.249294937657941	0.0535505715862941	0.0464823047846181
0	1	5485177	rs3922826	G	T	0.181336815895713	0.118742839996919	-0.0732093066043975	0.0469268733387599
0	1	5486898	rs6603840	C	A	0.642957414405355	0.405606642421615	-0.0310228348910198	0.0373027622990106
0	1	5489136	rs35608111	T	C	0.315432792822357	0.570255817413888	0.0218489771025179	0.0384885461770354
0	1	5491477	chr1:5491477.G.A	A	G	0.197933201856522	0.638717584436536	-0.0210710315797247	0.0448804353797035
0	1	5493392	rs12724170	C	G	0.30630248612397	0.262302694049856	-0.0437427309742188	0.0390223823682175
0	1	5524582	rs12079662	A	G	0.122387647118238	0.0463523619957891	-0.111787957047345	0.0561136515385214
0	1	5527459	rs6603841	C	T	0.592353462103315	0.107556892110152	-0.0584151487089236	0.0362991159480868
0	1	5532101	rs12566922	G	T	0.408059644042637	0.110260187046796	0.057913732219705	0.0362635154407835
0	1	5533601	rs7414322	C	T	0.598347157106298	0.743962019176024	-0.0119407354280215	0.0365594864433901
0	1	5534441	rs7415896	G	A	0.598502779061071	0.846059161994098	-0.00708503416563375	0.036492753982919
0	1	5534948	rs7366606	G	T	0.326664415479039	0.381849242410485	0.0333427882070543	0.0381280890803422
0	1	5540807	rs1004125	C	A	0.823942859014009	0.637310406967532	0.0221714269286995	0.0470269030283737
0	1	5541205	rs2012852	A	C	0.520466924728565	0.388707923540389	0.0309390073215645	0.0358936639260618
0	1	5542439	rs9729575	G	A	0.56254207756205	0.363616970087023	-0.0324286865488357	0.0356949693040797
0	1	5542669	rs10796404	A	G	0.28010643216254	0.159506108695363	-0.0558441478399844	0.0396977146643437
0	1	5545279	rs17028069	T	C	0.15106519847126	0.652346971532672	-0.0227808235688533	0.0505674014398153
0	1	5545452	rs9729637	T	G	0.428641587857751	0.381174260833493	-0.0313972799786671	0.0358525006940418
0	1	5547562	rs12045091	C	T	0.18874547851439	0.714968167582508	0.0167413671990078	0.0458426580766318
0	1	5549525	rs11260698	T	C	0.585845188644728	0.189470968005844	-0.0470886266059948	0.035886735323291
0	1	5555529	rs2071957	C	T	0.864887922705314	0.64345269057778	0.0244811623868653	0.0528891560918658
0	1	5563399	rs9659669	A	G	0.428333434104946	0.168776053922461	0.0494103717899769	0.0359048585100319
0	1	5572076	rs10796398	A	G	0.426918996795886	0.370383019592956	-0.0321386418384204	0.0358787848682397
0	1	5575158	rs878141	A	G	0.884512761735073	0.509224823928138	0.0372889205531118	0.0564944954895505
0	1	5592422	rs10737109	A	G	0.944319127910361	0.894817371047077	0.0103045485660333	0.0779401535292367
0	1	5592799	rs9787199	C	T	0.944382429340095	0.867960595006967	0.0129969694717876	0.0781774885018709
0	1	5603850	rs7515958	G	A	0.350216169143506	0.122183536679749	-0.0575920926403755	0.0372602024262655
0	1	5612956	rs1418632	T	C	0.529180536076424	0.514951675872644	0.0231293602021196	0.0355209567363421
0	1	5617579	rs75786431	T	C	0.0661545424476923	0.0435513098684353	0.138957146708743	0.0688457516207526
0	1	5618182	rs11260644	T	C	0.386510573847389	0.878342372356541	-0.00555218457981706	0.0362719822738325
0	1	5624529	rs6687987	C	T	0.0660007259259351	0.055416055302821	0.132414286179695	0.0691241909279344
0	1	5631545	rs4845837	T	A	0.372207526835986	0.158185037321161	0.051904119669354	0.0367800759649022
0	1	5634851	rs10796403	C	T	0.359233264737378	0.538191633795919	-0.0228639881528701	0.037144005063136
0	1	5635316	rs7522344	C	A	0.357062665166774	0.50369902508838	-0.0248655258404138	0.0371859345130085
0	1	5636732	rs1775403	A	G	0.618333042041473	0.418272408602643	-0.0295405567584828	0.0364958624888628
0	1	5638673	rs12080410	G	C	0.271508351287416	0.841302855936018	-0.00808094266752108	0.0403588555050231
0	1	5638751	rs1695639	C	G	0.613983344711108	0.261521927549846	-0.0411679226619706	0.0366653704729171
0	1	5641785	rs34374334	C	T	0.549278070840209	0.674458287984349	0.0149776037369053	0.0356578041335334
0	1	5642511	rs1818038	A	G	0.57801470393485	0.824738492514462	0.00800961592919428	0.0361682095308102
0	1	5643543	rs61762122	A	G	0.138387909346453	0.996855983397936	-0.000203993614223148	0.0517691077002012
0	1	5643758	rs1695645	T	C	0.734409297245644	0.552435120263012	0.0240185035629454	0.0404273563338307
0	1	5646104	rs76037289	T	G	0.126575061609115	0.694409643309398	-0.0210913820069204	0.053684313689682
0	1	5646202	rs12036552	A	G	0.311797710574372	0.612052526425095	-0.0195204225986192	0.0384907513379055
0	1	5647810	rs12041102	T	C	0.309821293313943	0.555878191646784	-0.022708703070149	0.038556325039891
0	1	5656069	rs13376100	T	C	0.125289693097583	0.492991586113866	0.0368880534583151	0.0538073057001753
0	1	5658267	rs10907201	G	A	0.265585098164812	0.855669138373747	0.00729542143195423	0.0401089989776727
0	1	5659587	rs950601	T	G	0.202269120333145	0.673998719623488	-0.0187753934875512	0.0446325038111903
0	1	5671757	rs707583	C	A	0.450187410777038	0.641902047116755	0.0164500455169643	0.0353733178577734
0	1	5675044	rs11260662	T	G	0.10894502923202	0.62774651301358	0.0273036145304681	0.0563075963294897
0	1	5676334	rs2011457	T	A	0.371279242872903	0.607444075106107	0.0187633217145204	0.0365240381568223
0	1	5679441	rs9439603	G	A	0.238441479900391	0.186324501465224	-0.055422843068914	0.0419383724048578
0	1	5680372	rs9329417	C	T	0.284537692868871	0.116527062370324	-0.0620035777127658	0.0395048284386974
0	1	5680572	rs10157819	G	A	0.125619055352551	0.643466666584332	-0.0249853770340331	0.0539807362369146
0	1	5680991	rs9439606	G	C	0.158817368734238	0.130960281704768	-0.074185404895598	0.0491188054543919
0	1	5681063	rs35683655;rs35683655;rs1695620	T	C	0.881777290312597	0.808819860118516	-0.0134276007681623	0.0554977023023865
0	1	5682755	rs1775398	C	T	0.30270796431705	0.620688403868188	0.0190619828269801	0.0385187881526008
0	1	5684110	rs2173541	T	C	0.434785370933684	0.422296828216379	-0.0286547774907017	0.0357094303896904
0	1	5684788	rs12145625	A	G	0.275832580147398	0.643119886887757	0.0183892065847402	0.0396882694012769
0	1	5686915	rs4845793	G	A	0.839334145068708	0.97687226397809	-0.00141050676600535	0.0486543061703555
0	1	5689408	rs11578045	A	G	0.309538916260858	0.847996621137883	0.00734962728917398	0.0383441712521201
0	1	5689610	rs770682	T	C	0.538876002552853	0.749124261307368	0.0114025363178842	0.0356558449086467
0	1	5689702	rs770683	G	A	0.933544599914733	0.0442605832263539	-0.138375236885719	0.0687881463673643
0	1	5690136	rs6663290	T	C	0.377303899619125	0.862129953752912	0.00636276718781321	0.0366384908639439
0	1	5692156	rs4845808	T	C	0.229655833239286	0.446860134702298	-0.0322592016647292	0.0424094851826672
0	1	5694969	rs6669927	C	T	0.584372695134668	0.932372277870579	-0.00306765042174465	0.0361493232704458
0	1	5696625	rs6666290	A	C	0.230018238386439	0.444952589796285	-0.0323640141056338	0.0423692170186851
0	1	5706244	rs11260670	A	C	0.602871282133765	0.948470018796389	0.00234219078039711	0.0362409940530805
0	1	5709691	rs707585	T	G	0.599047144706329	0.769031994430148	-0.0106327698503195	0.0362100595166055
0	1	5717948	rs1763321	T	C	0.575620938931135	0.615572487626093	-0.0180199073132503	0.0358865714020524
0	1	5718016	rs1695629	C	A	0.575864474624108	0.620582459384259	-0.0177767680256607	0.0359108475472267
0	1	5718398	rs771072	G	A	0.861855169628375	0.280197198451489	-0.055200257451236	0.0511171968776243
0	1	5719342	rs771073	T	C	0.283909987595453	0.860361633487296	-0.00693615991818058	0.0394293023486154
0	1	5724660	rs17028587	C	T	0.102233925152043	0.0339637138160302	0.121038359398719	0.0570800434849314
0	1	5725898	rs1775412	A	C	0.60725566827839	0.0245784490420382	-0.0815020230248204	0.0362559196936653
0	1	5732473	rs771071	A	G	0.348843459994025	0.418675756404823	-0.0303140911221075	0.0374840004273628
0	1	5738500	rs10492948	A	G	0.115708756501087	0.413550749791972	0.0448522991597847	0.0548543904176297
0	1	5739515	rs34972674	C	CA	0.271118298300048	0.0709585860168916	0.0711896547234005	0.0394240366883854
0	1	5739638	rs811284	G	T	0.154493749617882	0.148550858036817	0.0697209638837261	0.0482608541304227
0	1	5742158	rs707595	G	A	0.923284447329272	0.868024939050677	-0.0111817581260032	0.067291987681609
0	1	5748611	rs1278832	C	T	0.865639756442085	0.17957706428534	-0.0684775067273945	0.05102423804532
0	1	5750013	rs2649069	A	G	0.565648605011945	0.953173600461968	0.00211952145840317	0.0360942129814886
0	1	5750125	rs2649070	T	C	0.540316606236187	0.549514016799317	0.0214589857122921	0.0358553004817782
0	1	5750582	rs770710	T	A	0.306580597189802	0.296205946487515	-0.0405011794443248	0.0387717952746426
0	1	5751020	rs770711	T	C	0.138537972628161	0.818991204120022	0.0118000970252107	0.0515642351398856
0	1	5751779	rs2842268	T	C	0.53256436646897	0.789019114397505	-0.00966030326580951	0.0361018705344981
0	1	5751990	rs11581150	T	C	0.105052564416829	0.851087005470058	0.0108652951346404	0.0578767309139584
0	1	5753350	rs2649071	A	G	0.530500768723171	0.998191164836507	8.17922728573697e-05	0.0360788739195461
0	1	5754088	rs2649072	A	G	0.415647713445194	0.607277727391315	-0.0188412710839927	0.0366587948127432
0	1	5758772	rs7521197	C	T	0.117754801993714	0.315455586155818	0.0547901161104078	0.054580509457649
0	1	5770265	rs873982	A	C	0.460888685727817	0.904549314791339	-0.00432012374135548	0.03602610734305
0	1	5771817	rs770695	C	G	0.26992384158371	0.814689592506663	0.00942341917549289	0.0402056442570567
0	1	5777920	rs904532	A	G	0.225868908643299	0.5791884033614	-0.0236654185760227	0.0426734100049133
0	1	5782769	rs2649086	C	T	0.579684545482626	0.952544607449997	0.00215988743163799	0.0362935388829432
0	1	5795008	rs17028719	G	A	0.091857692855481	0.826532333742769	-0.013684334646969	0.0624424593769473
0	1	5799271	rs57866012	T	C	0.0912838573461469	0.673723055734314	-0.0265536319619541	0.0630661899305195
0	1	5799631	rs2649063	G	A	0.147870450349829	0.821144304031235	0.0113455614436347	0.0501852919873985
0	1	5800904	rs2133496	A	G	0.0495410449027459	0.718289120158915	0.0294326462160796	0.08158821689137
0	1	5801086	rs2173540	G	A	0.147338863187162	0.895873773025247	0.00659010080967509	0.0503539573058672
0	1	5820307	rs74426861	G	A	0.130451903523967	0.910262217607911	0.00596100383621124	0.0528890091603826
0	1	5835569	rs77306643	A	G	0.172578759222131	0.936588991645451	-0.00375457545799017	0.0471930767986969
0	1	5836317	rs11260693	G	A	0.195622528140656	0.918765203305969	0.00458993752355782	0.0450041280446045
0	1	5847239	rs58269693	T	C	0.240390534946169	0.327714273198666	-0.0411807328880605	0.0420757581882457
0	1	5861497	rs28479388	A	G	0.894084207346766	0.068135795936366	-0.103809791333364	0.056909903366907
0	1	5876249	rs1890190	T	G	0.889023088654335	0.119907975563809	-0.0867265274229531	0.0557669494860894
0	1	5903233	rs525289	T	C	0.911634784261816	0.49337438344738	0.043546871369742	0.0635765553767208
0	1	5904718	rs1624858	T	C	0.875918888309078	0.925118821723821	0.0051144317926749	0.0544158921803848
0	1	5912321	rs1287618	G	T	0.784519163840987	0.996799480476778	0.000174913949314523	0.0436056597539238
0	1	5913621	rs548726	C	T	0.875220860155931	0.376474416453169	0.0482537832709588	0.0545603641751552
0	1	5929772	rs1287630	A	G	0.283358898034809	0.558726218315841	0.0230033626534667	0.0393398382604577
0	1	5931205	rs11121790	G	A	0.0984489747178075	0.545684721147234	-0.0365128964988062	0.0604278992052885
0	1	5932517	rs472651	T	C	0.177845499983538	0.324646831805643	0.0455573795606379	0.0462533226009639
0	1	5956909	rs12058375	A	C	0.238444024092599	0.248241967322838	-0.0485733358077832	0.0420683118507654
0	1	5957342	rs12139627	A	G	0.0768490394684813	0.707486292898654	-0.0254625123585427	0.0678576525001099
0	1	5957589	rs7519953	G	A	0.117248972216333	0.966274194773955	-0.00234464942324154	0.055453155477637
0	1	5961870	rs2134551	A	G	0.811572946859903	0.242233782753853	-0.0528312851715451	0.0451772756328946
0	1	5971455	rs6694744	G	A	0.852381696847099	0.510613181540439	-0.0329626305258402	0.0501040764155847
0	1	5973775	rs11120772	A	G	0.732859518221189	0.374195366757508	-0.0356842695470959	0.0401559444076004
0	1	5977982	rs7549818	G	A	0.818936941044854	0.124060912848431	-0.0703785595400329	0.0457612881204668
0	1	5982044	rs7549324	A	G	0.731832133553946	0.392823104554489	-0.0342712613230982	0.0401063851809978
0	1	5983190	rs11120786	A	G	0.0768910768941116	0.876317997975191	-0.01041895162429	0.0669432915480141
0	1	6007446	rs551207	T	C	0.67512904024461	0.737527837446088	0.0128170412847265	0.0382451065590307
0	1	6011757	rs6662680	C	T	0.830790478421453	0.163022037318874	-0.0655354508645232	0.0469795099679691
0	1	6080378	rs10399600	G	T	0.580367766668139	0.550575644952334	0.0217301653190493	0.0364051716838105
0	1	6088364	rs11121065	A	G	0.313290821256039	0.411560773895553	-0.0316648237861766	0.0385615536802787
0	1	6105109	rs3789559	T	C	0.350137667013779	0.997539123597951	-0.000115507437594632	0.0374506638860441
0	1	6137403	rs3789543	T	G	0.37560003173076	0.4686917876935	0.0266380506491291	0.0367619526729401
0	1	6141325	rs3789541	A	G	0.292129173981365	0.268216383615292	0.0431554447408487	0.0389778257942474
0	1	6158562	rs2229002	G	A	0.313758662942525	0.966315589634899	0.00163019229981842	0.0386029844353264
0	1	6165419	rs1883768	T	C	0.429992772587269	0.301437443907193	0.0369954151243089	0.0358012377970799
0	1	6175507	rs6670822	C	G	0.291470424495477	0.185021308554918	-0.0525923159837323	0.0396787808497779
0	1	6182321	rs2843495	G	A	0.171502490174033	0.322936163527346	0.0461983577084065	0.0467385559118459
0	1	6187086	rs6703057	T	C	0.400263877141545	0.266718916798421	0.0403920326474321	0.0363679133164806
0	1	6198745	rs2785585	A	T	0.754206692974312	0.378846044277011	-0.0364327800881748	0.0413997344581335
0	1	6202245	rs2273032	A	G	0.38044568289539	0.874885399943215	0.00578529825827126	0.0367422926002829
0	1	6247066	rs4908863	T	C	0.178371893433904	0.351246639075523	0.0434414158811505	0.0466022636480039
0	1	6258794	rs3789524	G	A	0.3446120323472	0.774677801895934	0.0105790249371	0.0369558006849137
0	1	6281667	rs14281	C	A	0.0755929977596866	0.126112880939664	0.100072647850945	0.0654235648832235
0	1	6366471	rs7543514	C	T	0.187170807894759	0.793087957240159	0.0120434861543834	0.0459144294282649
0	1	6376222	rs3789491	C	T	0.148245787180514	0.835101391289195	0.0104636174867619	0.0502663671016132
0	1	6437542	rs6675376	C	G	0.21203841365819	0.378501202862101	0.0381848672309499	0.043359314113217
0	1	6465054	rs17026985	A	G	0.157295244033013	0.551546269168008	0.0290448344070812	0.0487783929246334
0	1	6473294	rs7529205	G	A	0.21337575901209	0.442405080891918	0.0332110079790898	0.0432357194739433
0	1	6501796	rs10864548	C	T	0.198455351061762	0.181992004383649	0.0589808143377601	0.0441920803026674
0	1	6550376	rs2986742	C	T	0.29646147421968	0.606408845379764	0.0201104699170561	0.0390338175262685
0	1	6579607	rs1556035	T	C	0.857383855254001	0.658862612286157	0.0225968352242255	0.051183809850058
0	1	6580397	rs12046229	T	C	0.135164621131832	0.872326971056051	-0.00837157021221851	0.0520932820459121
0	1	6581877	rs7540913	A	G	0.840744577663901	0.489933098027672	0.0337590721559055	0.0488967658766114
0	1	6601607	rs4908915	C	T	0.851598967260653	0.848241659691349	0.00961885061864083	0.050265096826109
0	1	6606991	rs76310280	T	C	0.11692530388994	0.280370761395174	0.0592433098993829	0.0548809936498289
0	1	6615695	rs925744	T	C	0.843348699425482	0.659490172976125	0.0217414713892059	0.049343223643097
0	1	6620545	rs12565181	A	G	0.149544220349935	0.777149935199749	-0.0142125396871063	0.0502147612837115
0	1	6623499	rs4908563	T	C	0.393378676802918	0.136318320341716	0.054302516541016	0.0364533938698254
0	1	6624575	rs117192896	A	G	0.021151606439172	0.438851712879643	-0.0998829243059468	0.129025413147766
0	1	6626276	rs76948507	A	C	0.0213878964367911	0.498316916132543	-0.0863037335254998	0.12745324477985
0	1	6626615	rs12080675	A	C	0.852411366006256	0.683539554288027	0.0206156457555691	0.0505734306634145
0	1	6627148	rs11586033	G	A	0.978827203189088	0.610509837985513	0.0647643083325506	0.127151935514444
0	1	6627694	rs57065667	A	G	0.15460796109148	0.96050783866669	-0.00243459046401825	0.0491674440965918
0	1	6629274	rs4908930	G	A	0.694462717617934	0.571017484340651	-0.0218774218870145	0.0386149176350863
0	1	6629994	rs12043532	G	T	0.0287234421065691	0.421658270292015	-0.0888285789001031	0.110545503458245
0	1	6630622	rs12082471	C	G	0.433924096786735	0.174362895612013	0.0491454621700219	0.0361811247090713
0	1	6631431	rs11587438	T	C	0.828916820140187	0.64001341197265	-0.0222013984691245	0.0474713398848925
0	1	6631615	rs12760552	T	C	0.828617265695544	0.594646791347316	-0.025242300319459	0.0474377354874573
0	1	6632951	rs12041318	C	T	0.141947027463339	0.374609881698423	0.0449191698049356	0.0505919722297559
0	1	6633230	rs12132145	A	G	0.40503070362971	0.252948738303006	0.0416860702696076	0.036463847809716
0	1	6635306	rs34160967	A	G	0.389077697320135	0.199860811211231	-0.0473458603557007	0.036932740059224
0	1	6638064	rs11122100	C	T	0.143672476128673	0.417567494357919	0.040783907084601	0.0503102166595411
0	1	6638556	rs80277780	T	C	0.0141914495843763	0.173581420976387	-0.223819080763578	0.164477830776174
0	1	6681744	rs3747994	T	C	0.588764741602965	0.0159002409539113	0.0873798745143145	0.0362392043473577
0	1	6683240	rs14057	A	G	0.381400141329931	0.165512962498727	0.0510811401234015	0.0368347076276606
0	1	6685851	rs12127219	A	C	0.589103303601201	0.0145734446532574	0.0884798842610653	0.0362205483116143
0	1	6701978	rs200448	C	T	0.395877765966288	0.437936268034965	0.0284410393251764	0.0366658091001883
0	1	6715390	rs6577584	G	T	0.187524635841655	0.0244941853333584	0.10114687650683	0.0449683993924702
0	1	6724249	rs2039363	A	G	0.178727569696156	0.0227045374216495	0.104380332464437	0.0458135986490063
0	1	6732568	rs3789572	T	G	0.41838432126256	0.36922816311434	0.0326767749565277	0.0363916299373737
0	1	6744709	rs12126058	T	C	0.418875070512946	0.295667490485092	0.0380838560698138	0.036417067045114
0	1	6745444	rs200444	G	A	0.599321624512526	0.00915381640480867	0.0950959108484631	0.0364875633364971
0	1	6747897	rs277686	G	C	0.1599016654687	0.0941354304527812	0.0805090055004181	0.0480944968471647
0	1	6786156	rs12568431	T	C	0.453173486563353	0.709699491334993	0.0133671180419614	0.03590804375046
0	1	6790946	rs11122122	G	A	0.558986815912801	0.930997307820631	0.00312858269805015	0.0361309369611577
0	1	6795230	rs447558	C	T	0.892593378568448	0.080528409523187	-0.0985616335425984	0.0563973659923884
0	1	6814758	rs277665	T	C	0.587874718621295	0.837717740455364	-0.00748157579375222	0.0365287013825538
0	1	6822627	rs376778	G	C	0.883287434698996	0.272996468459247	-0.0602031632655925	0.0549204680708393
0	1	6831646	rs399951	A	G	0.586714489240612	0.942595313316643	-0.00263178250400101	0.0365483284314231
0	1	6832052	rs391674	A	G	0.887615531203494	0.245430039515469	-0.0645544098254504	0.0555774739962
0	1	6834346	rs11122143	A	G	0.30136811868507	0.423058109693071	-0.0311180230070995	0.0388428075177971
0	1	6886308	rs17441375	C	A	0.0432121409656087	0.0671058828975213	0.153203242304593	0.0836735312234201
0	1	6893053	rs7522354	A	G	0.320445318977609	0.296223308109889	-0.0400219113542473	0.0383143689570226
0	1	6904879	rs4908570	G	A	0.435795585360423	0.726228521620688	-0.0126827632673195	0.0362212730976038
0	1	6905166	rs75855758	T	G	0.0721523648493897	0.694371824706799	-0.0272463609721096	0.069341666954477
0	1	6913887	rs76631326	A	G	0.29814948372357	0.4857720126275	-0.027252116531428	0.0390964039043265
0	1	6922492	rs11120779	G	A	0.364256316918528	0.76885575445137	-0.0108891827383243	0.0370541755222403
0	1	6934286	rs17029982	C	G	0.211888082543681	0.567551927272848	-0.0250135780035106	0.0437559938712358
0	1	6934933	rs76581429	T	C	0.113242498611572	0.279050369918849	0.0598145509161115	0.0552582297627007
0	1	6943720	rs58627359	G	A	0.364640605711102	0.909879634845412	-0.00419590096850817	0.037069418400097
0	1	6945619	rs10399796	C	T	0.318532247996841	0.297445844222142	-0.0400374044252955	0.0384263301326427
0	1	6951887	rs7556557	T	C	0.318553881374916	0.31816014566806	-0.0383184574751269	0.0383857909092989
0	1	6954158	rs78326504	T	C	0.297285733689922	0.516958197784275	-0.0253849269958559	0.0391717696567132
0	1	6960196	rs6691442	A	G	0.389070115908824	0.382248704826387	-0.0321699297574928	0.0368177897400187
0	1	6963269	rs77254260	A	C	0.298635677765145	0.437476389485249	-0.0303220506448702	0.0390515697069702
0	1	6972393	rs11586867	T	C	0.391985531418388	0.245851721371286	-0.0426152899008522	0.0367219904933456
0	1	6977005	rs1892262	T	C	0.396970913058638	0.32143811554372	-0.036124346783373	0.0364337818459626
0	1	6977200	rs1892261	C	A	0.418441608297447	0.216697455149587	-0.044948569989514	0.0363850685331139
0	1	6985069	rs867389	G	A	0.127925448028674	0.863886867652138	0.00915374962265952	0.0533969033458968
0	1	6985872	rs76066289	G	A	0.300488231558162	0.504520153064589	-0.0260630145320037	0.0390518846046589
0	1	6986109	rs4908574	A	G	0.497951443106679	0.721647006268592	-0.012760212115998	0.0358172875021781
0	1	6991925	rs6577395	C	T	0.153659303287683	0.78009431004317	-0.0138961027853223	0.0497718308865775
0	1	7001555	rs66495811	T	C	0.169593660745385	0.121474973461118	0.0726522770434986	0.0469144421347421
0	1	7002266	rs11586158	G	A	0.446510332040086	0.54041967822442	-0.0219622018346927	0.0358754882176514
0	1	7004301	rs10864250	G	A	0.543305734412112	0.624567203499862	-0.0174825991811887	0.0357234095092774
0	1	7029814	rs12033659	T	C	0.548631697505335	0.427144717997036	-0.0284985739564279	0.0358884729462974
0	1	7048779	rs1317017	A	G	0.360134555309668	0.214333762094777	0.0459969562326699	0.0370424422560809
0	1	7052566	rs6681529	A	G	0.487186195357599	0.0624272636351507	0.0666939999037183	0.035794467328433
0	1	7055326	rs10128022	C	T	0.113456938548336	0.0169183304416887	0.12967114008094	0.0542902848399643
0	1	7056538	rs12130593	C	T	0.343211975128113	0.874824354500023	-0.00590048411156299	0.0374554082407647
0	1	7068367	rs2275907	T	C	0.371228907267475	0.649810002012237	0.0167045863302217	0.036792123442093
0	1	7071415	rs11588097	G	A	0.342542269634759	0.435947133182714	0.0291631798610789	0.0374340299489462
0	1	7087739	rs11120820	A	G	0.0903773104509508	0.416305291644925	0.04981784545951	0.0612880317717569
0	1	7088855	rs4243823	A	G	0.437537713458562	0.260176999015688	0.0405508301446574	0.0360140380701299
0	1	7091231	rs66653799	A	G	0.17619066447223	0.638225366297353	0.0218782081344472	0.0465314121806158
0	1	7093213	rs12738895	C	T	0.537589270067785	0.320826974445097	0.0355970776682663	0.0358566835199903
0	1	7095796	rs4908588	C	T	0.701109530730704	0.325268656199349	-0.0381022027793164	0.0387340094483613
0	1	7096308	rs7522254	C	T	0.259481951159321	0.0374148925805293	-0.0847298938768225	0.0407118861754733
0	1	7100494	rs7535234	C	T	0.231995672185152	0.010277541331632	-0.110526955671857	0.0430677834759896
0	1	7102944	rs7524998	G	A	0.701533291792772	0.405676778549619	-0.0323190455325652	0.0388671689140716
0	1	7105935	rs76299678	A	G	0.32498214156717	0.527726674332619	-0.0243255764623232	0.0385215266324102
0	1	7106963	rs6577409	G	A	0.701809688145811	0.294768163664116	-0.0406937645541581	0.0388403481034656
0	1	7113247	rs11120823	A	G	0.414682417508868	0.941211283111469	0.00267123874441726	0.036221402470592
0	1	7121397	rs7414485	A	G	0.559364562001642	0.217113245023611	-0.0441671084014262	0.0357848434866983
0	1	7123189	rs66929565	T	G	0.149670059429317	0.0988921936592527	-0.0843670635730989	0.0511238651558335
0	1	7127737	rs67316652	G	A	0.0926720775625084	0.582219913140728	0.0333773648910383	0.0606701214151063
0	1	7128056	rs7536178	A	G	0.407471911969596	0.90031628919462	-0.00451857511327828	0.0360730480831896
0	1	7130084	rs4908597	T	G	0.255445940199027	0.368685057086168	-0.0370665071334643	0.0412336095071658
0	1	7131192	rs11120831	G	A	0.463841677745595	0.748752473449086	-0.0114443033311246	0.0357316509892876
0	1	7135268	rs10864271	G	A	0.477896132848588	0.449875054658158	0.0271732822762608	0.0359614117664375
0	1	7135714	rs61528401	G	T	0.0798457734829429	0.442092168838381	-0.0514769017973754	0.0669692225158043
0	1	7137325	rs4565737	G	A	0.797193853868876	0.0885463148841889	-0.0747370501613727	0.0438825300514709
0	1	7137465	rs9434823	C	T	0.738118187896171	0.83796733771842	-0.00833470684933409	0.0407576721820134
0	1	7137637	rs9434824	G	A	0.737089866750541	0.677814990206219	-0.0169116971771989	0.0407072694433369
0	1	7139110	rs12044473	A	G	0.279360999599449	0.0848933770973035	-0.0692363802637257	0.040184247489139
0	1	7141327	rs17345754	C	T	0.0899107609718472	0.470140024401408	-0.0457591097066185	0.0633562215976342
0	1	7141352	rs9434458	T	C	0.36144728233308	0.0360601627785071	0.0774852072219682	0.036963752846081
0	1	7141982	rs9434829	G	T	0.211580557933087	0.072868622265121	0.0773332349600166	0.043114944016598
0	1	7142771	rs7542716	T	C	0.270215006247453	0.0265006161487916	-0.0905258031547148	0.0407995187807629
0	1	7142832	rs9434830	A	G	0.2024850501917	0.117705861261473	0.0688824462783424	0.0440290890374285
0	1	7145417	rs7511741	A	G	0.642495804105322	0.62474265708864	0.0182381160039416	0.0372860936313859
0	1	7150527	rs2071917	A	G	0.54321836659503	0.146419363113742	-0.0522123977872166	0.0359516265724311
0	1	7153973	rs1010806	G	A	0.39144948406182	0.0779493555964656	0.0640113275135276	0.0363141498572504
0	1	7155815	rs10864279	T	G	0.267733051875426	0.120914492869517	-0.0629757644859181	0.0406047290062447
0	1	7156082	rs11120840	T	G	0.354061292172655	0.0703713685629498	0.0661209056125358	0.0365407221610056
0	1	7159838	rs2071919	T	C	0.268825387093794	0.108898702647319	-0.0649607895599939	0.0405203932485203
0	1	7160542	rs10779674	C	T	0.456329416023481	0.477122869235008	-0.0253793768279391	0.0356984562144955
0	1	7161293	rs59622855	T	C	0.162153464939807	0.0952018564504145	-0.0822580565040045	0.0492984199658344
0	1	7167031	rs6694886	T	G	0.4818550565529	0.94465398774528	-0.00249132182937381	0.0358868082862324
0	1	7169066	rs1005430	C	G	0.652851287318405	0.746896475842418	0.0120549963816281	0.0373526969547018
0	1	7169735	rs4908599	C	G	0.131395858253449	0.249470968582468	0.0597485984733912	0.0518815274052153
0	1	7170719	rs17349921	G	A	0.174328570538456	0.27942008951062	0.0499789825527995	0.0462073971353564
0	1	7173895	rs7527268	C	T	0.308401167012939	0.46707326967711	-0.0282125190614776	0.038793465026726
0	1	7177813	rs9434845	C	T	0.273937943303554	0.512416251220597	-0.026258969388299	0.0400851339982959
0	1	7178763	rs6674708	T	C	0.301061933152446	0.438878652223535	-0.030602219673729	0.0395332480495948
0	1	7179479	rs7532024	T	C	0.366221099389366	0.941576478494312	0.00273656760644706	0.0373396179589441
0	1	7179721	rs4908443	C	T	0.672688197933207	0.443448620093555	-0.0289487523218012	0.037773232755294
0	1	7186325	rs4460663	A	G	0.526456192130187	0.953423342979283	-0.00208242131353255	0.0356527856375494
0	1	7186547	rs6698911	C	T	0.274904054202548	0.657699392309492	-0.0177645270098017	0.0400922114237304
0	1	7190806	rs12032971	G	A	0.0730483464066983	0.591146983932369	0.0362335295220065	0.0674520473023241
0	1	7196879	rs12090163	T	C	0.477360181241066	0.461752616302457	-0.0261887017686984	0.0355842165254645
0	1	7197182	rs9434481	T	C	0.280713660960122	0.949573809154251	-0.00251975608300334	0.0398430870998677
0	1	7200575	rs9434855	G	A	0.466196719917929	0.207904425105825	-0.044918051316753	0.0356676850468708
0	1	7209434	rs17030376	T	C	0.0908105122466458	0.503548047721971	-0.0421532391174634	0.0630170885564184
0	1	7210974	rs17030384	A	G	0.103185377340757	0.807215574829715	-0.0143916037109564	0.0589772245416309
0	1	7214374	rs13376128	T	G	0.190204203159136	0.250603925676027	-0.052319647875721	0.0455395496718396
0	1	7217906	rs10779676	T	C	0.313177993945857	0.725308328162307	0.0134030941538065	0.0381448876527488
0	1	7220970	rs4908602	G	A	0.561566392140989	0.621515888448964	0.0178303125617511	0.0361154572846975
0	1	7221458	rs6667429	C	T	0.757189943080046	0.981228459352533	0.000976566137086608	0.0415051257843138
0	1	7232692	rs6577417	A	G	0.259582138726819	0.934586685371606	0.00336584399661793	0.041009125784251
0	1	7235628	rs6687729	C	G	0.20869115641024	0.877745016694137	-0.00681905085820561	0.0443289374788888
0	1	7236810	rs6680365	G	A	0.478082301505552	0.61650222745073	0.0178658703234055	0.0356736837238832
0	1	7244883	rs10864286	A	G	0.254666529586418	0.387643892729398	-0.0357451017667263	0.0413765274260421
0	1	7245669	rs4908446	C	T	0.210735664637059	0.660445880112419	-0.019451848225818	0.0442794274697862
0	1	7247335	rs72641232	A	G	0.116946004195171	0.261775381866211	-0.0632917961428263	0.056399506953683
0	1	7247376	rs12125984	C	T	0.673855733370575	0.77246823348207	0.0110455656115486	0.0382004064796923
0	1	7252366	rs11120876	T	C	0.307800842787405	0.351384736629111	0.0357762487742501	0.0383903755271375
0	1	7252661	rs10489140	C	A	0.128539964918768	0.443452281005126	-0.0412812847838017	0.0538655373990941
0	1	7253983	rs78437257	G	A	0.127777745234066	0.422069420041416	-0.0433053797880367	0.0539404926953296
0	1	7254521	rs6659347	C	T	0.128434588447544	0.452191129882405	-0.0404596779941706	0.0538194315142424
0	1	7255371	rs763195	T	C	0.636214921677988	0.589831510376158	0.0200301449600478	0.037156149675266
0	1	7261498	rs2097524	A	C	0.502721009350779	0.371489615631696	0.0318214683608341	0.0356069673702932
0	1	7263540	rs74517198	C	T	0.115320383929823	0.488603465754443	-0.0390284783180299	0.0563562311131976
0	1	7267729	rs8179413	G	T	0.782332870798042	0.545889401123219	-0.0259792563180377	0.0430169154870042
0	1	7268991	rs17030564	T	C	0.0918476930811772	0.215410379588231	-0.0780844527066701	0.0630310689289656
0	1	7269323	rs4908607	C	T	0.674416230657978	0.630344280611889	0.0184332656144939	0.0383035002214317
0	1	7272250	rs916393	C	T	0.657620125409984	0.587168484500313	0.0205085902957622	0.037772951038427
0	1	7280190	rs12562461	G	C	0.0982057843024976	0.317309909724703	-0.0610138305081705	0.0610137550968145
0	1	7282162	rs58566616	A	C	0.114347939704451	0.544399628209502	-0.0341699428211141	0.0563699165951056
0	1	7303216	rs2412151	C	G	0.553265207133791	0.268137594441245	0.0398111440973881	0.035951347661227
0	1	7308264	rs4243825	C	T	0.76210911194268	0.713740061431675	-0.0153855516059049	0.0419410281599332
0	1	7312670	rs75954372	T	C	0.127966023453348	0.571701330370607	-0.0303385144950091	0.0536444896152508
0	1	7314231	rs6577427	C	T	0.221826437541636	0.0948085065666037	-0.0723521292291315	0.0433100904014964
0	1	7314363	rs7551574	T	G	0.536141142478581	0.154443412921757	0.0509538815239039	0.0357819546229037
0	1	7317696	rs6698698	G	A	0.391137554363031	0.690506591287822	-0.0144738783169081	0.0363512138128299
0	1	7319151	rs6667599	C	G	0.521947367200186	0.949164776146549	0.0022487589063462	0.0352715120924788
0	1	7319392	rs61780031	G	A	0.229351190637519	0.659520331628331	0.0185509896681379	0.0421062655885625
0	1	7321641	rs916394	G	C	0.411405279953583	0.555047000316143	0.0212355382419376	0.0359793705420097
0	1	7322807	rs7522322	G	A	0.449221335307506	0.700447523778192	-0.0137138902941717	0.0356467500671539
0	1	7323688	rs4140605	G	A	0.810409553236975	0.819979118624855	-0.0103520645633943	0.0454892171003281
0	1	7323971	rs7556024	C	A	0.805267032719151	0.936011587799673	0.00363018013458449	0.0452168771122517
0	1	7324503	rs11120890	C	T	0.415532112647649	0.762090321431565	-0.0109667837267763	0.0362254525573534
0	1	7324547	rs11583129	A	G	0.343127599869375	0.608304224094575	-0.0193164648529568	0.0376909893625734
0	1	7326747	rs10864291	C	T	0.446858958586934	0.395337387977511	0.0305045542561743	0.0358886451095709
0	1	7336103	rs12048158	T	C	0.243625355959847	0.0210547413084384	0.0948236710565303	0.0411025630507688
0	1	7336706	rs4908614	C	T	0.872941956856345	0.617299803370218	-0.0265398244733635	0.0531135490161642
0	1	7338813	rs7539551	G	A	0.402471163808961	0.179329249312329	-0.0490515501686095	0.0365286751312039
0	1	7342106	rs12409413	C	T	0.470314972945684	0.248276824922993	0.0412280985712062	0.0357093926075593
0	1	7352328	rs6577435	C	A	0.77565212972668	0.180853659935066	0.057492154007611	0.042964510845221
0	1	7356673	rs6662782	G	A	0.326445297639365	0.0389532627882609	0.0780667977346603	0.0378105990264162
0	1	7360149	rs77095910	A	G	0.0805833404748843	0.485664965159222	-0.0456425378885956	0.0654635857056217
0	1	7361090	rs55839439	C	A	0.102593030914472	0.64120864690569	-0.0274485493089384	0.058901256075128
0	1	7362992	rs12410983	G	A	0.0992279187424713	0.569724437121527	-0.0341080678492475	0.0600010994631752
0	1	7363506	rs12404738	A	C	0.0957324500065648	0.728566668199541	-0.0210655094967883	0.0607017802171603
0	1	7375585	rs12405371	T	C	0.0942626111518913	0.330909954568115	-0.060027203573964	0.0617384294480624
0	1	7378180	rs11120900	G	A	0.882758149838851	0.580691190953366	0.0307613434885696	0.0556892002724336
0	1	7378291	chr1:7378291.G.T	T	G	0.211629966692866	0.0255056567582243	0.0965001525368231	0.0432027642315256
0	1	7381141	rs12134803	T	C	0.170387146510974	0.150750717058589	0.0675480781769819	0.0470100846667162
0	1	7386456	rs12739426	A	C	0.655357878551394	0.450246778662581	-0.0281427858532737	0.0372750317350359
0	1	7392594	rs2301462	T	C	0.704840058725019	0.849433387727405	-0.00737618411203182	0.0388544482196214
0	1	7397400	rs7553372	G	C	0.706061633145008	0.768365011287598	-0.0114589177314952	0.0389078610745737
0	1	7402502	rs705680	C	T	0.866949790953162	0.168816907085618	-0.0708628418879167	0.0514985870106689
0	1	7403966	rs7513440	G	C	0.69564360922607	0.601674361347456	0.020257191824813	0.0388073112770257
0	1	7405293	rs845246	T	C	0.160993673981504	0.0833647122060436	-0.0854813869859887	0.0493687353438146
0	1	7409156	rs845240	T	C	0.161387289522497	0.117444553684581	-0.0769007425412355	0.0491193262597605
0	1	7412088	rs4908624	T	C	0.116334139516023	0.197191254761897	0.0702079666931631	0.0544418655626205
0	1	7425417	rs845265	C	T	0.297334743385134	0.418149543338899	-0.0316586215863854	0.0391023010067724
0	1	7426727	rs2071925	T	C	0.0914195354817293	0.229213026505309	0.0730261698941338	0.0607342529988354
0	1	7462478	rs705694	G	A	0.352874706125627	0.462948749107047	0.0271659876959588	0.0370108833315837
0	1	7462976	rs845201	A	G	0.303376230321219	0.691530716749723	-0.0154215468853499	0.0388668795041096
0	1	7469780	rs4908635	G	A	0.149352532723817	0.672621418653753	-0.021239194033186	0.0502639755511373
0	1	7471157	rs7535846	T	C	0.19010893522311	0.56010827582738	0.0261914327034652	0.0449498897485354
0	1	7478076	rs11120917	T	C	0.147226900873665	0.700667731562752	-0.0193054759699723	0.0502198464986445
0	1	7480000	rs6677657	T	C	0.553751651131415	0.494715749275296	-0.0243249081116609	0.0356237884525651
0	1	7480054	rs6677745	A	C	0.554376273271099	0.4652634246799	-0.0260234670702736	0.0356384601773645
0	1	7482963	rs845252	C	T	0.161681629417676	0.399820589073987	-0.0410452464004408	0.0487506991822397
0	1	7487277	rs10864302	T	C	0.585672498802145	0.451985229936843	0.0272732470604675	0.0362623370391659
0	1	7491320	rs17030828	T	C	0.0805917652778172	0.517015666941519	-0.0426619584650518	0.0658411810286539
0	1	7492265	rs1193220	A	G	0.730556735864488	0.711129066299842	-0.0148138117963628	0.0400005563580312
0	1	7501037	rs1193227	T	C	0.305508631146811	0.104357687135015	0.0621239572449835	0.0382516681840154
0	1	7501823	rs1775047	C	T	0.827318689858454	0.334359912232821	-0.0451792387551119	0.0467999577608947
0	1	7518513	rs17030898	T	G	0.0612879146369752	0.8650724603476	-0.012579393095984	0.074030940386915
0	1	7520601	rs1750837	C	T	0.488926140456287	0.145297497480368	0.0515488745191427	0.0353960795424084
0	1	7524342	rs2693953	A	G	0.0745398979355138	0.170445413603661	0.0908622689687689	0.066285374510309
0	1	7525525	rs1193242	G	A	0.255514247803739	0.128241127832042	0.0617496842654217	0.040596092988457
0	1	7526371	rs1193238	C	T	0.195718986009872	0.232647489891258	0.0532432546335383	0.044608527317505
0	1	7528669	rs1149331	A	G	0.132228720626632	0.216502926863728	0.0640952302867144	0.0518619898803504
0	1	7540699	rs2693957	G	C	0.549660431416666	0.65041460968067	0.0161563059921354	0.0356504745103372
0	1	7540770	rs6678279	T	C	0.127628850664883	0.709680091329897	0.019671603268001	0.0528400620769272
0	1	7540862	rs2796482	G	C	0.139276856948482	0.178615588165838	0.0681725896551238	0.0506848145853999
0	1	7541291	rs2693958	C	T	0.60727611474729	0.317866968410095	0.0364557975476629	0.0364977404099033
0	1	7541345	rs2796483	T	C	0.549798871796971	0.567413534786034	0.0203901998733788	0.0356556267767804
0	1	7551631	rs1193230	C	T	0.732629549937242	0.271212202341838	0.0444581342690433	0.0404063740720429
0	1	7553654	rs2796484	C	T	0.559284486028352	0.328499660209417	0.0352683220609606	0.0360934036268222
0	1	7557152	rs10864304	G	A	0.382924311358712	0.744259446190707	-0.011940460814787	0.0366027071033206
0	1	7563901	rs2462925	G	A	0.601668022120537	0.840391722551723	0.00732874490721147	0.0363903666947476
0	1	7567037	rs11120955	G	T	0.11944512089059	0.602962337770742	0.0285939560223529	0.0549730209036459
0	1	7568982	rs1193180	T	G	0.157114879734316	0.56791266607422	0.0278131849925287	0.048698662373186
0	1	7569602	rs1193179	T	C	0.459015824386903	0.0263334832421652	0.0793946380534986	0.0357430940168269
0	1	7571996	rs6577446	A	G	0.325699707402451	0.03954393220558	0.0778042716369935	0.0377969247692453
0	1	7576979	rs1193172	G	A	0.259474981883518	0.0400420295268436	0.0828505509994786	0.0403496530646313
0	1	7578776	rs1750817	G	A	0.746095630116239	0.94424111167635	0.00286588219920511	0.040976073051812
0	1	7598094	rs6577449	T	C	0.291771627502176	0.320676386416796	-0.0394021565778449	0.0396771635983401
0	1	7600905	rs12407666	A	G	0.35098375287288	0.981121941377411	0.000884506842354402	0.0373803533257011
0	1	7603317	rs1750824	A	G	0.755450846716472	0.485129004648572	-0.0288860383439782	0.0413794408637816
0	1	7613745	rs957856	A	G	0.481488186770614	0.108889973624328	-0.0568378473961663	0.0354526958338493
0	1	7670574	rs17031163	A	C	0.100748131377098	0.492902770580014	0.0399027780525434	0.0581928260832804
0	1	7678496	rs6684215	G	T	0.147145418696358	0.772234371242579	0.014400895405856	0.0497520195570022
0	1	7681549	rs7555169	A	G	0.165807330121147	0.124874629316018	0.072129661894917	0.0470013233647639
0	1	7682794	rs17031185	G	T	0.104227174344698	0.133733626075003	0.0855266055041782	0.0570352316555303
0	1	7682879	rs61014722	C	T	0.171088332732898	0.125214325397065	0.0710162778862761	0.0463174880129358
0	1	7688059	rs17031211	T	C	0.169099631761291	0.239824928212152	0.0551194979908849	0.0468932697944611
0	1	7713021	rs9434879	G	A	0.749835316868736	0.736470518206828	0.0138802738219032	0.0412451630935945
0	1	7731730	rs4908473	C	T	0.20605877797042	0.380679604485087	0.038465766009953	0.0438783947149266
0	1	7747366	rs3124794	A	G	0.647103584293924	0.448031142979976	-0.0281406143966319	0.0370904955613143
0	1	7751053	rs3124801	G	T	0.816564689512524	0.408190882528206	-0.0378550366749065	0.0457694166222763
0	1	7770901	rs2995034	T	C	0.645701332928279	0.648636994256153	-0.0169062157026894	0.0371029822466336
0	1	7784438	rs6693805	A	G	0.164905526564349	0.585540230657017	-0.026355394378695	0.0483310182590492
0	1	7792411	rs2301488	T	C	0.43194316314816	0.740923324103219	0.0118585325291257	0.035866380114033
0	1	7796641	rs2071985	G	A	0.516304120334026	0.0752375567959633	0.063503736636445	0.0356960407543387
0	1	7797734	rs1417986	A	T	0.515704665302755	0.0703549276023372	0.0646748048216036	0.0357394640281669
0	1	7798956	rs17031531	A	G	0.244166395663957	0.207341050589865	0.0521287593235927	0.0413421525624769
0	1	7801288	rs2032563	A	G	0.184933369316765	0.0321462321752172	0.096623750378936	0.045096757246046
0	1	7810543	rs2066293	G	A	0.505676741507315	0.0146647418893271	0.0873366105246599	0.0357855636296147
0	1	7811961	rs9919220	G	A	0.206340586016826	0.248338311253953	0.0502547846601127	0.0435334436359376
0	1	7812398	rs9919223	G	A	0.505822970296858	0.0143224414723703	0.0877041469848157	0.0358111606982864
0	1	7816543	rs4908481	A	C	0.417580737079125	0.00760211313979793	0.0963615534975473	0.0361006273388197
0	1	7818679	rs6577456	C	G	0.400631713532966	0.00302255616728666	0.107311067220942	0.0361872987254324
0	1	7825311	rs707455	A	G	0.646515926908151	0.224642673158646	-0.0451356876660731	0.0371708898188295
0	1	7832212	rs707458	T	C	0.368419470036083	0.595451021600261	0.0195922581039809	0.0369001411946267
0	1	7833302	rs2239846	A	G	0.130717010018845	0.177880798661838	-0.0727404362177671	0.0539894314841503
0	1	7834026	rs2071987	A	G	0.362100461791138	0.205128557218009	-0.0471145837120619	0.0371837439732781
0	1	7839405	rs697677	T	G	0.550096846759743	0.429370527983492	0.0283906242992446	0.0359252539528345
0	1	7844680	rs172933	C	T	0.594918929110106	0.33989369869411	0.0349094522759579	0.0365783270581277
0	1	7845087	rs697682	A	G	0.0526995526117018	0.778059406542974	0.0224414678744596	0.0796223483922655
0	1	7845567	rs2301491	T	C	0.04356152894653	0.361603929611055	0.0798937966685813	0.0875727842027819
0	1	7845695	rs228729	C	T	0.736933727604801	0.106318542337593	-0.0645148929064013	0.0399481984438942
0	1	7847225	rs697684	T	C	0.0525962302998257	0.775768127458068	0.0226981703592927	0.079687951758948
0	1	7847614	rs697685	A	G	0.437116315839037	0.161489985379964	-0.0505255955093987	0.036087702468103
0	1	7847836	rs228727	C	T	0.564093390813976	0.140574412276282	0.053243979958999	0.0361305512910152
0	1	7847846	rs7556518	A	G	0.0333623811107791	0.369861928808625	-0.0917205851906168	0.102283160275937
0	1	7848557	rs11121023	A	G	0.260500369543011	0.139846743422158	0.0594181286341261	0.0402463145338021
0	1	7849656	rs6699986	G	A	0.263206172282835	0.136375003016099	0.0598373293063849	0.0401747352526385
0	1	7849841	rs75307902	T	C	0.116414889244227	0.232722095577613	-0.0679080416612555	0.0569041389761806
0	1	7850062	rs707463	T	C	0.438008016727317	0.213483345865023	-0.0448358197888899	0.0360403791748095
0	1	7850081	rs10864315	T	C	0.262064082965388	0.136772409657245	0.0596670483161482	0.0401010213787194
0	1	7850218	rs697686	T	C	0.439331580289338	0.156015520572184	-0.0509237545360293	0.0358971779598189
0	1	7852117	rs170631	G	C	0.0803852462041733	0.92922400624054	0.00581427717292987	0.0654604636741218
0	1	7852797	rs696305	T	C	0.437136312270845	0.215559818384568	-0.044711073509655	0.0361032766844484
0	1	7852919	rs875994	C	T	0.0330202898550725	0.0185234289686216	-0.251932000806468	0.106978154151356
0	1	7854209	rs11807683	T	C	0.0331231795764433	0.0179681902377253	-0.252953163446704	0.106899400616912
0	1	7855382	rs117562183	A	G	0.0605118279753436	0.593576328157658	-0.040656214041514	0.0761836438477281
0	1	7855494	rs12565104	A	G	0.261634887509915	0.17072482837481	0.055233854354066	0.0403202575004819
0	1	7855814	rs707464	G	A	0.710606819819755	0.505287855531157	0.0262792379938506	0.0394468940931845
0	1	7856140	rs77772130	T	C	0.201741602985605	0.528206544130391	0.0277978035686476	0.0440713039608305
0	1	7856267	rs7545893	A	C	0.0331678565186543	0.0291034083072263	-0.231785635771563	0.106222190797659
0	1	7856346	rs228682	C	T	0.257737441860472	0.751856614219789	0.012803362460434	0.0404923389534618
0	1	7857309	rs12078018	A	G	0.0333870389762268	0.369325182793324	-0.0916855337245613	0.102129487353502
0	1	7857374	rs12723500	C	G	0.033409119106028	0.321402377222067	-0.101603724661696	0.102466477221086
0	1	7857974	rs228685	T	C	0.0807249367534529	0.772245893776666	0.0188230731981795	0.0650330832741877
0	1	7858008	rs2071983	A	G	0.186467114816818	0.308655553037267	0.0459424150484569	0.0451279838943707
0	1	7858108	rs61773374	G	A	0.0332488054256572	0.0170874840416144	-0.254935818721465	0.106899400616912
0	1	7858135	rs1012477	C	G	0.0332901423259797	0.213280970874977	-0.129068033792838	0.103702908714397
0	1	7859191	rs17031578	C	A	0.186684609889341	0.333818022054203	0.0435894455542318	0.0451025427267968
0	1	7859317	rs560959	A	G	0.079845724627503	0.76286703615633	0.0197530512386341	0.0654685847274888
0	1	7859320	rs560961	G	C	0.291053656914449	0.551145350354462	-0.0234031893890931	0.0392641499862227
0	1	7860548	rs116886234	A	G	0.0136647978532194	0.956069456896647	0.00849152442038814	0.154148587464178
0	1	7861157	chr1:7861157.G.GT	GT	G	0.91981185151441	0.928655008545952	-0.00589270652795729	0.0658129580073454
0	1	7861600	rs707466	A	C	0.48846326860595	0.946810011468849	0.00238253510630924	0.0357130893198981
0	1	7863293	rs228642	T	C	0.292047098166164	0.589098463213075	-0.0211547246098447	0.0391650491836693
0	1	7863735	rs149164395	C	CTTA	0.186891126281113	0.378148798174721	0.0398150827972862	0.0451770408374903
0	1	7865467	rs6657232	T	C	0.177093555464894	0.75109206983266	0.0147992251615044	0.0466558596602404
0	1	7865633	rs11121026	G	A	0.176677791306701	0.872063014531703	0.00752207258636319	0.046709754734644
0	1	7865710	rs12092614	T	C	0.0334445256179819	0.315942832708967	-0.102756469830481	0.102466477221086
0	1	7867255	rs60450998	A	G	0.185701378173348	0.399095805352781	0.0382657121251591	0.0453795358892876
0	1	7868417	rs12566473	C	T	0.185711815083067	0.397919559807938	0.0385416899636183	0.0455929798153596
0	1	7868725	rs228666	C	T	0.301192632243407	0.93485035904271	-0.00317464052847683	0.038836415819884
0	1	7869733	rs79898259	T	C	0.186487477170677	0.299830802410994	0.0467619590198353	0.0451023592823716
0	1	7869747	rs79126741	T	A	0.0763323915542726	0.0343272876048421	0.137365451901849	0.0649111897403629
0	1	7869789	rs117742910	C	G	0.0533771903010316	0.2615465351721	0.0864731902357787	0.0770195562339725
0	1	7870418	rs228671	T	C	0.0796295896976265	0.882538732469267	0.00981447771543897	0.0664254829947674
0	1	7870715	rs79372391	C	A	0.188199019863662	0.260948000027972	0.050791531208502	0.0451820330222797
0	1	7871229	rs12137927	C	T	0.176989994906139	0.823054283879303	0.0104447457917466	0.046707910086028
0	1	7872076	rs10864316	G	A	0.0331987372970855	0.0220793549550257	-0.244017868557341	0.106604575478825
0	1	7873075	rs61773379	C	T	0.0337300410057619	0.0163689750147731	-0.255462924944393	0.106417031876331
0	1	7873855	rs929123	A	T	0.186586963581536	0.292650126093512	0.0474643017526301	0.0451041915526544
0	1	7874043	rs2172563	A	G	0.175690024996745	0.802653570880011	0.0117178000387147	0.0468872601624144
0	1	7874246	rs78510193	A	G	0.132321492965385	0.184248245173525	-0.0711465013963723	0.0535827379465582
0	1	7876166	rs7550657	C	T	0.291944786532924	0.484000796818944	-0.027461622357581	0.0392374852181591
0	1	7876476	rs11121029	A	G	0.176009307685425	0.764022011923622	0.0140948230161466	0.0469509106964393
0	1	7876523	rs77567305	C	T	0.0817942198033208	0.0479926553412454	0.125457949341108	0.0634448400437448
0	1	7877008	rs6661252	A	G	0.477087749366613	0.832436081918662	0.00756864942224107	0.0357723421402438
0	1	7877488	rs4908482	G	A	0.477957200482765	0.79471933593141	0.0093160382417218	0.0358051292428761
0	1	7878056	rs10746473	G	A	0.477495257420037	0.784380536980501	0.00978004879580653	0.0357438381057881
0	1	7879130	rs228688	G	T	0.477862019204292	0.794411984154177	0.00931771016434461	0.0357567916082742
0	1	7879168	rs228689	A	G	0.0820152435029131	0.789588010556326	0.017260280445329	0.0646826393704402
0	1	7879322	rs228690	T	C	0.0806421499802798	0.809987230856317	0.015665095474532	0.0651511076440881
0	1	7879627	rs10462018	T	C	0.033543244530327	0.281508596553885	-0.110468419155412	0.102576530984654
0	1	7879685	rs17374230	C	T	0.0332775569270909	0.0213771595156458	-0.245274511312981	0.106582883669777
0	1	7880683	rs10462020	G	T	0.0333754676413661	0.0164067820739946	-0.256530621099042	0.106899400616912
0	1	7881234	rs17374292	T	C	0.0333008170679725	0.292249825838468	-0.108594638717707	0.103109331924792
0	1	7881780	rs10127838	T	C	0.176485061638887	0.994803956491492	-0.000305248555096419	0.0468724689089533
0	1	7883358	rs697688	T	A	0.522376527153076	0.801726494755336	-0.0089832216631892	0.0357735763146729
0	1	7883834	rs228694	G	A	0.477130967741116	0.771874206638019	0.0103794794928015	0.0358006627903688
0	1	7884525	rs61773390	T	G	0.0331082125603865	0.0192380484366501	-0.250239293461662	0.106899400616912
0	1	7885354	rs697691	G	A	0.489305648683213	0.839349425972564	0.00723787082595398	0.0357027768742948
0	1	7886424	rs697693	A	G	0.494071355203711	0.870350171612097	0.00576557073049454	0.0353252843534217
0	1	7887248	rs2859387	A	G	0.709539731578369	0.638351961217904	0.0185313467662479	0.0394280385041284
0	1	7887579	rs228697	G	C	0.0800920360987521	0.655657843286156	0.0290919151420448	0.0652407803976087
0	1	7888009	rs118049345	T	C	0.0409889931757603	0.745725734050381	0.0288168057275911	0.088863844422783
0	1	7888438	rs17374439	T	C	0.032990774586597	0.0214689818731426	-0.24582946285231	0.106899400616912
0	1	7888730	rs12061787	C	G	0.033676815220962	0.319928891221094	-0.101549482551826	0.102100414271232
0	1	7889941	rs2640908	T	C	0.489771854676969	0.71911671592205	0.0128866999606645	0.0358322675301366
0	1	7890064	rs12023156	G	A	0.176892106546243	0.792436004317722	0.0123055359603373	0.0467626786636637
0	1	7890117	rs2640909	C	T	0.113839540739488	0.272303313648022	-0.062382783783895	0.0568266329981831
0	1	7890264	rs1773135	G	A	0.822462589803642	0.822556909910056	-0.0104677421721947	0.0466773246031608
0	1	7890801	rs1689904	T	C	0.488820661874638	0.852333512158224	0.00664743871519181	0.0357116800118734
0	1	7890956	rs228665	C	G	0.822749072298844	0.773708146938112	-0.0133961819208024	0.0465908950167031
0	1	7891797	rs1773138	T	C	0.488608812327205	0.883248716158895	0.00523887093403336	0.0356744569998879
0	1	7891862	rs12027673	A	G	0.0223381225720415	0.596679930012861	0.0627129774820301	0.118509514404751
0	1	7892109	rs228663	A	T	0.113945635291625	0.266272639159874	-0.0631586510074241	0.0568133262395914
0	1	7895015	rs34020118	T	C	0.033369422686394	0.28027119550384	-0.111025882817842	0.102829324163952
0	1	7895069	rs56204811	G	A	0.194581923657037	0.38591022443904	-0.0392461955038665	0.0452636327960241
0	1	7895278	rs228657	A	G	0.0803838252298573	0.933759202812912	0.0054570032595665	0.0656551678217762
0	1	7895418	rs61773392	T	G	0.0330626133406283	0.0196558383219373	-0.249564355833339	0.106978154151356
0	1	7897133	rs10462021	G	A	0.0316189374093949	0.038761469374685	-0.228274699381023	0.110453173005023
0	1	7897228	rs228654	A	G	0.0808332074740919	0.773753377658422	0.0186976712048251	0.0650424335095045
0	1	7901038	rs77209938	T	G	0.186284143982405	0.32979569517373	0.0440880668367751	0.0452405481841295
0	1	7901429	rs12563789	G	A	0.184482363050946	0.407108694995144	0.0378971308211714	0.0457146890486604
0	1	7901886	rs61595437	G	A	0.186558035269225	0.297356724159255	0.0470071989604008	0.0451073435317864
0	1	7901888	rs61071946	C	T	0.187880813774093	0.311922384663596	0.045641041988419	0.0451356797863061
0	1	7902231	rs12029963	G	A	0.172803216196898	0.587964833240696	0.025877907956574	0.0477639352823966
0	1	7905274	rs4908699	A	G	0.0327279546916301	0.155166618291811	-0.150585231645795	0.105932795257178
0	1	7906008	rs707472	T	G	0.487099411552378	0.861328654235713	0.00623518742892221	0.0356942813566726
0	1	7906888	rs74373240	T	C	0.018866829471862	0.165299155897947	-0.190630565614364	0.137394584795435
0	1	7906914	rs10864317	C	T	0.176167606731431	0.89086039895779	0.00642793145837366	0.0468454938856514
0	1	7907007	rs697694	A	G	0.520342271243647	0.69730677318948	-0.0139319808003142	0.0358186728803369
0	1	7908888	rs228652	A	G	0.298925629939942	0.792508910718206	0.0102515373213423	0.0389712185214267
0	1	7910391	rs170629	A	G	0.356341911354926	0.185057944867336	0.0485010234454558	0.0365951169948787
0	1	7911099	rs228651	T	C	0.24574432356638	0.774024946593696	-0.0118710538961169	0.0413461177081448
0	1	7911302	rs3753500	T	C	0.493393781552803	0.420960433762828	0.0287420855980648	0.0357152747987857
0	1	7911437	rs3753499	C	T	0.133776656678963	0.436490239338179	-0.0407498571860531	0.0523687136388738
0	1	7911782	rs3753498	C	A	0.0407617146394305	0.404879433204608	0.0739095037695421	0.0887334498764364
0	1	7912870	rs13306062	A	G	0.0230986437595527	0.174453543488384	0.154973345662898	0.1141161256579
0	1	7913029	rs34305100	G	A	0.0560023190332507	0.954036994253132	-0.00445842013459334	0.0773521198646339
0	1	7913430	rs228648	A	G	0.363286998311779	0.898349623918449	-0.00474965493250187	0.0371803261370247
0	1	7913445	rs13306061	T	C	0.0545902834644978	0.923024486243532	-0.00757248610042522	0.0783701332437605
0	1	7918110	rs2000237	T	G	0.0483959870099745	0.472212566958835	0.0589358289194039	0.0819824223699806
0	1	7918435	rs61773396	A	G	0.240526066493977	0.670007877500823	-0.0177680786139712	0.0416956763272701
0	1	7923501	rs2797682	A	G	0.763106864399968	0.740905112126585	0.0139800358479944	0.0422798285477321
0	1	7923576	rs17031661	C	T	0.13959779671827	0.723513422051227	-0.0183430867509291	0.0518507405020703
0	1	7926542	rs504560	G	A	0.710688712028605	0.690905996437635	0.0156662071312597	0.0393993669932501
0	1	7927456	rs500508	G	T	0.71134671964699	0.667022911300299	0.016983802446285	0.0394754148963767
0	1	7928181	rs2066980	A	G	0.489089280226806	0.753822377339644	-0.0112562926622114	0.0358934163602758
0	1	7928365	rs743999	A	G	0.238904251022517	0.778912382946422	-0.0117733982183736	0.0419375151081214
0	1	7929819	rs228725	C	T	0.700793361102761	0.5906197993523	0.0209590619004376	0.0389618485421582
0	1	7929863	rs74055806	A	G	0.138328975607276	0.595732127671983	-0.0277084207339183	0.0522260520795036
0	1	7952203	rs1040395	G	A	0.591893741256615	0.935040402282504	-0.00296651555695642	0.0363967610576063
0	1	7953944	rs9803665	C	T	0.20949070895863	0.658716918684998	-0.0194047286074882	0.0439333769921218
0	1	7955089	rs227147	A	G	0.200028738825882	0.89007144883294	-0.00621045035307542	0.0449336487850165
0	1	7961206	rs227163	T	C	0.563985391038831	0.995928197113489	0.00018309187931342	0.0358773628514623
0	1	7961801	rs10489448	T	C	0.408744490857393	0.970396754533139	0.00135077809776303	0.0363986326463211
0	1	7971301	rs680522	A	G	0.886389067238	0.553124294119958	-0.0331536549922819	0.0559003467197179
0	1	7982034	rs161827	C	T	0.428981309862714	0.235508323941925	-0.0427333866978698	0.036022755833578
0	1	7989566	rs2453021	T	C	0.396171354462016	0.248206797430045	0.0421498641005254	0.0365023683329219
0	1	7996894	rs2300428	G	A	0.482090099621076	0.339395292906617	0.03401859660075	0.0356081159970562
0	1	8002431	rs76413824	T	C	0.341056270258849	0.816089405542907	-0.00875295185609492	0.0376345400908007
0	1	8030300	rs178932	A	G	0.635147130225783	0.997940172680345	9.52489631341654e-05	0.0368951280405083
0	1	8044361	rs225119	C	T	0.565207087359503	0.75441049805745	-0.0111882200274113	0.0357646384958068
0	1	8046672	rs12727642	A	C	0.0611050937818966	0.704235189835062	-0.0287558780672672	0.0757511759522933
0	1	8100639	rs9434586	A	G	0.503908651261964	0.866418566355871	-0.00594957936518208	0.0353700820060124
0	1	8106201	rs12757968	G	A	0.0610211388100114	0.638106068827702	-0.0356038204945431	0.0756966850907811
0	1	8121822	rs225106	C	T	0.565126203363348	0.692617734661551	-0.0141342725354784	0.0357553506622771
0	1	8123684	rs225110	G	A	0.565697983960878	0.654843206868303	-0.0159484818095559	0.0356754092364849
0	1	8136468	rs4500345	A	G	0.014025563717041	0.743867695588954	-0.0503669191931037	0.154151807379512
0	1	8137400	rs60074929	A	G	0.154956930120069	0.647319795921301	-0.0224406954095921	0.0490519079327042
0	1	8163122	rs4908727	C	T	0.399417353341744	0.858270113425958	0.00649559451489817	0.036374261310185
0	1	8165745	rs79778556	T	C	0.116142351879002	0.503635592613206	0.0369281330843192	0.0552171309505197
0	1	8168634	rs11121090	T	C	0.399264447425595	0.848054506147558	0.00695417739070307	0.0362950384868601
0	1	8180383	rs72634282	A	G	0.109613367490068	0.184258372676265	0.07409692728899	0.05580608746351
0	1	8185985	rs9434608	C	T	0.761338860326775	0.889800634668629	0.00576750286527927	0.0416256448307942
0	1	8186775	rs56296862	T	C	0.166849299609052	0.954385126624729	-0.00272020516293558	0.047555249942678
0	1	8187211	rs4908736	G	A	0.666724584650918	0.726069453607464	-0.0132380060940452	0.0377841420682413
0	1	8191792	rs12136685	T	G	0.494928569778409	0.788679929529826	-0.00957720030945013	0.0357324635457717
0	1	8191820	rs12133365	C	A	0.494497093898861	0.882738824737272	-0.00526761528913347	0.0357130893198981
0	1	8192898	rs7545284	A	G	0.37052304186671	0.632787289138881	0.0176651258445284	0.0369712264932319
0	1	8193432	rs6677033	A	G	0.426042014544129	0.771457179875694	0.0104416947290961	0.0359476619100559
0	1	8195226	rs7529511	C	T	0.602621266419339	0.461453318426352	-0.0267425643556278	0.0363125146853994
0	1	8200328	rs9434617	C	T	0.147817778116659	0.250467526016679	-0.0585180583020183	0.0509200468395769
0	1	8200578	rs9434618	G	A	0.83905769096586	0.355408754618076	0.045215355376086	0.0489264786647668
0	1	8206343	rs61391705	G	A	0.0858405475708301	0.811174745299968	-0.0152804628916979	0.0639588601028973
0	1	8207789	rs6683857	T	C	0.820115588194537	0.989814893627114	-0.000589827676377942	0.046204879743138
0	1	8207838	rs77321792	T	C	0.121028344085571	0.61373771657073	0.0273966933942168	0.0542782500805497
0	1	8213010	rs1455701	C	T	0.833362756765947	0.935042105056163	0.00388524134139743	0.047670040191594
0	1	8213427	rs4908739	C	T	0.833318308076926	0.997042555856172	0.000176915918964395	0.0477297795692716
0	1	8214803	rs2100516	T	G	0.764779114853393	0.527435344531684	0.0265532997046586	0.0420196460948348
0	1	8218115	rs17509146	G	C	0.469612010510676	0.71855030240691	0.0128384405157	0.0356230547724309
0	1	8218206	rs7524007	C	T	0.859070500066044	0.392430500069416	0.0438590222910839	0.051284029088695
0	1	8222156	rs17032281	A	G	0.374536250762738	0.975526324198502	0.00112713104344651	0.0367406768100791
0	1	8260756	rs11588420	A	G	0.19312642801328	0.859536932064783	0.00789381879842337	0.0446070039498161
0	1	8261393	rs12138839	G	T	0.213759256030224	0.703018057674877	0.0163956568592472	0.0430050482171677
0	1	8264457	rs12745477	G	A	0.190745662683219	0.5618145788404	0.0259699425857156	0.0447643132223523
0	1	8272526	rs425371	A	G	0.483151818458905	0.830948609915994	0.00766676644521336	0.0359124194327703
0	1	8273392	rs12041676	A	G	0.42376527029744	0.325644409887274	-0.0358193568056113	0.0364416013914227
0	1	8273851	rs448202	T	C	0.125802692937293	0.418106388241024	0.042982160809443	0.0530833463718702
0	1	8273940	rs395847	C	T	0.916469699374996	0.673564528237192	-0.0269191284314699	0.0639013116146198
0	1	8274807	rs411654	G	A	0.1036760548149	0.564667330005436	0.0332568370102092	0.057745298709814
0	1	8276909	rs478128	G	A	0.112803694806582	0.365934944794444	0.0502307944260954	0.0555580306221506
0	1	8278899	rs428180	C	A	0.451239399869537	0.408594142313927	-0.0299371110328657	0.0362272408849592
0	1	8281564	rs506403	T	C	0.634270906839988	0.0786285146284197	-0.0652380113546453	0.0370944558367335
0	1	8287391	rs11121137	A	G	0.453300392841776	0.412423408477859	-0.0295896695904736	0.0361009699934721
0	1	8292195	rs299501	A	G	0.856319550768489	0.319082797798662	-0.0502009452599356	0.0503851289909341
0	1	8295130	rs7528376	C	T	0.695990763727519	0.943392561400504	-0.00275475233872321	0.0387957626413214
0	1	8301494	rs17032328	A	G	0.0982805268721558	0.442484887908291	0.0452563778635849	0.0589272786874582
0	1	8302619	rs7513908	A	G	0.0531423406726585	0.515230435426172	-0.0523324992704613	0.080423063717977
0	1	8306031	rs12403649	C	T	0.128640686615634	0.657831589346225	0.0232030641164058	0.0523878865279823
0	1	8310158	rs72861200	G	C	0.153237506788383	0.326626035052705	0.0475538674885711	0.0484782266424795
0	1	8319635	rs401691	T	C	0.578635829541807	0.473241262641821	-0.025998227628364	0.0362488471406699
0	1	8336374	rs72862657	T	C	0.218512743504134	0.415650964616163	0.0351300466139621	0.0431578619835174
0	1	8357221	rs11121152	T	C	0.796444305289809	0.32417851366657	0.0439258382870879	0.0445537121557677
0	1	8357338	rs6577481	C	T	0.181760069280672	0.463373599410986	-0.034099131621533	0.0465007344728412
0	1	8362754	rs4908748	C	T	0.678438977907848	0.939059000650947	-0.00289024330346478	0.0378043680480119
0	1	8370088	rs11121157	A	G	0.17159635901797	0.275324415504138	-0.0525552685403748	0.0481768197862428
0	1	8370729	rs72864229	G	A	0.199164661379485	0.166410056163562	-0.0619512869480493	0.0447679410902866
0	1	8372536	rs1107284	T	C	0.776801065006646	0.0780910969564453	0.0761759968648873	0.0432358539717893
0	1	8374297	rs78641116	C	G	0.134558176356674	0.236761720817566	-0.062379473911811	0.0527245680771638
0	1	8388571	rs1473309	A	G	0.058141457659236	0.729467897452405	0.0262636870696165	0.0759431695415548
0	1	8399193	rs12039434	G	A	0.648440852044328	0.656997676795676	0.0166629654702362	0.0375239520543361
0	1	8433747	rs754346	C	T	0.839952288431048	0.688465578241433	-0.0194453320447724	0.048499566770586
0	1	8490320	rs302719	G	T	0.118612275697092	0.545183573362368	-0.0337442010299835	0.0557761739056428
0	1	8495590	rs172531	G	A	0.119079531632793	0.50555445472613	-0.0370907520228739	0.0557105792442458
0	1	8520108	rs80296853	A	G	0.116870241928494	0.627226519600465	0.0268454153434765	0.0552790834132937
0	1	8526142	rs4908760	A	G	0.839955053401135	0.882043393082377	-0.00729012032131204	0.0491316355053875
0	1	8564301	rs6669503	G	C	0.839737859007833	0.771244459906709	-0.0142717096098692	0.0490862719883539
0	1	8596335	rs55860300	A	G	0.103544250246974	0.681731532565386	0.0239866432443369	0.0584895359945687
0	1	8596742	rs17032657	G	T	0.323209568824423	0.299938109609224	-0.0396364684188596	0.0382382441864961
0	1	8598127	rs10492965	A	G	0.104369201400004	0.681149986588193	0.0240168526360384	0.0584501858574984
0	1	8613418	rs2016084	A	C	0.840146259252817	0.887142199391903	-0.00698054235298359	0.0491860221496086
0	1	8638666	rs12029303	C	T	0.730074996318246	0.509753690331916	0.0271448697792312	0.0411771752796102
0	1	8645816	rs1934138	A	G	0.84032839759557	0.843056389812583	-0.00973850354918499	0.0491879575746335
0	1	8654642	rs76545421	G	A	0.0681231486252777	0.474595040305949	-0.0517911091786815	0.0724328219845325
0	1	8656227	rs12134896	A	G	0.10515752330362	0.774255171598258	0.016719493526102	0.0582939681469829
0	1	8658527	rs6681362	G	T	0.839541004771345	0.916443461862607	-0.00516580107916498	0.0492380863528123
0	1	8701231	rs1463052	G	A	0.838523566719864	0.906929604246428	0.00573653146429038	0.0490669909036773
0	1	8725420	rs56305243	C	T	0.107369003189525	0.893781363234951	0.00772012768341622	0.0578195797853078
0	1	8751897	rs56163601	A	G	0.101417260167587	0.916425364005103	0.00623568976649701	0.0594228648634601
0	1	8759554	rs12025126	C	T	0.73165306491365	0.379183477125461	0.0357153568738944	0.0406132423419278
0	1	8788636	rs7518204	C	T	0.951114414676448	0.72694740302891	-0.0287583203801245	0.0823574571358528
0	1	8794410	rs4908775	A	G	0.0972867920041835	0.977486688431004	0.00170958045379528	0.0605804623449519
0	1	8804997	rs3938719	G	A	0.128078334710894	0.544810627374624	-0.0328400757796406	0.0542314127869334
0	1	8879610	rs4908516	C	G	0.103975433077166	0.845555282593225	-0.0114760776060936	0.0589143279419445
0	1	8898807	rs11582339	T	G	0.132623040214203	0.402499573352512	-0.044862205914719	0.0535882193315804
0	1	8918795	rs11121247	C	T	0.936160459084041	0.169853466185347	-0.0975444581951389	0.0710615930892042
0	1	8926868	rs2781064	T	C	0.162651214794181	0.676385922591117	-0.0202586850687001	0.0485354325879671
0	1	8930369	rs2781060	C	T	0.936025031025594	0.183321720992448	-0.094368396788129	0.0709218584190397
0	1	8931149	rs2274971	T	C	0.77565321720527	0.640687131566844	-0.0199924137979045	0.04283431258524
0	1	8949480	rs7539600	G	A	0.895479179237459	0.670648629582085	-0.0247441264466125	0.0581861557676073
0	1	8969219	rs7534552	A	G	0.255133855068593	0.811510543258222	-0.00973346115791297	0.0408149595621005
0	1	8978514	rs6665631	G	A	0.156397910106372	0.394636472751049	-0.0420883688009778	0.049443643033395
0	1	8981748	rs4908795	G	C	0.153129926725055	0.602813465732476	-0.0258450191531065	0.0496676817438
0	1	8982305	rs12137125	C	G	0.248803452893964	0.695527649183998	-0.0161032403068436	0.0411463745594074
0	1	8982906	rs4908796	A	G	0.249855628023978	0.954394007093363	-0.00235523660914046	0.0411828124260444
0	1	8983655	rs11806366	C	G	0.181794074008185	0.632336056052029	-0.0222254394675541	0.0464538360288972
0	1	8985036	rs10864370	T	C	0.279906879929886	0.714828002089308	-0.0146123346643799	0.0399921921915121
0	1	8987259	rs2765512	T	C	0.638085919740199	0.437163386658276	-0.0286116136839183	0.0368235544500119
0	1	8991116	rs2781079	A	G	0.186749583867367	0.458167583224128	0.0337738471032736	0.0455254401124962
0	1	8994112	rs4418632	C	T	0.727600494324277	0.162015822354903	-0.0555417120300453	0.0397202048925131
0	1	8998059	rs914997	T	C	0.834209543712992	0.452634617083899	-0.0358787075415164	0.04777267059179
0	1	8999843	rs2781087	T	G	0.445724034129248	0.611976111777741	-0.0181755936450912	0.0358312959458628
0	1	9000628	rs1475734	T	G	0.193936231884058	0.124728007678973	-0.0701081632646952	0.0456663087106245
0	1	9000882	rs6692694	T	C	0.354252302808102	0.687669037353766	0.015091550076424	0.037539267461808
0	1	9001562	rs17032875	C	T	0.666849661141615	0.107837913054081	-0.0601786893420393	0.037424848612301
0	1	9007556	rs942969	C	G	0.859010642136061	0.739565533709471	0.017167912223373	0.0516438855392169
0	1	9008370	rs6577541	G	C	0.858889083323755	0.675103497124925	0.0216872666336426	0.0517405540883257
0	1	9008739	rs12070475	G	C	0.858969680645552	0.710102142073846	0.0192258240449547	0.0517214039507133
0	1	9009214	rs2274326	T	C	0.237409801719964	0.23979568519129	-0.0495285261828941	0.0421340927963757
0	1	9009406	rs2274327	T	C	0.241908961753159	0.319979851594091	-0.0416376160021853	0.0418679193446599
0	1	9009444	rs2274328	C	A	0.452287269170689	0.0764034744985485	-0.0638360080736645	0.0360259273543473
0	1	9009470	rs2274330	C	G	0.209643219122188	0.305863341122427	-0.0455648439725293	0.0444995000898673
0	1	9009547	rs2274331	A	C	0.209000412567301	0.347673297407249	-0.0418138055810357	0.0445248386038695
0	1	9009706	rs12738365	T	C	0.200457269166876	0.439903084285691	-0.0346536251319675	0.0448673740728831
0	1	9010405	rs17032907	T	C	0.388789422430503	0.133043945666682	0.0548267126361656	0.0364974689649592
0	1	9010569	rs11121273	C	T	0.398572350158952	0.186938354716952	0.0479765582737835	0.0363543999674225
0	1	9010592	rs17032909	C	T	0.0720479438216883	0.759584647532441	0.0208226810267501	0.0680421368076719
0	1	9010984	rs11576766	C	A	0.380455456152278	0.174489977714981	-0.0501730697217682	0.0369485502531992
0	1	9011586	rs3765968	G	T	0.772313071264707	0.82761990330188	-0.00925426976734991	0.0424985146579229
0	1	9011627	rs3765967	A	G	0.21900803602293	0.898135153678963	-0.00554311798597725	0.0432997020731431
0	1	9011722	rs3765966	T	G	0.845071237167218	0.882268116140711	0.00735467709103102	0.0496620228731136
0	1	9013585	rs72641561	T	C	0.215341806160505	0.936156101888727	-0.00348805977655736	0.0435452063985223
0	1	9015550	rs17032912	C	G	0.264180196450071	0.91230362268138	0.0044256334010714	0.040184318008851
0	1	9015575	rs61784252	G	A	0.165925953717452	0.810017786617202	0.011511873886801	0.0478857160796955
0	1	9015675	rs12741044	C	G	0.535368405467632	0.523107291274074	-0.0228805379864794	0.0358312959458628
0	1	9015954	rs12059715	C	T	0.171239554317549	0.374358173355016	-0.0426423959056655	0.0480023653703685
0	1	9016007	rs6661729	A	C	0.0110357559100991	0.75721505544111	0.0520693366874831	0.168432883816854
0	1	9016302	rs17389460	G	T	0.192742578572897	0.514701668970732	0.029465843197303	0.0452253166318183
0	1	9016390	rs17032921	T	C	0.189913192786253	0.486994901789307	0.0316434274929192	0.0455237982794333
0	1	9017091	rs2274332	T	C	0.143746660768715	0.966694652942361	-0.00213069036385963	0.0510293764976891
0	1	9017204	rs2274333	G	A	0.510378949664749	0.279396064300587	-0.0386771885377074	0.0357566885050605
0	1	9018034	rs7545200	A	G	0.269660899130137	0.319973788756331	0.0396489296668946	0.0398677338307687
0	1	9019221	rs41278984	C	T	0.0122617196556361	0.971725792754302	0.00573078310401059	0.161686094976331
0	1	9019338	rs11805912	T	C	0.144135564998103	0.875616246333761	0.00795162140284461	0.050799744878316
0	1	9021301	rs12735688	T	C	0.517047182913547	0.315298506561734	-0.0357416776779704	0.0355933881818355
0	1	9021998	rs3765965	C	T	0.137020782504868	0.93830871626931	0.00402016397077125	0.0519429506052827
0	1	9023572	rs6577545	G	C	0.150464605909063	0.884261069785695	-0.00728760483151298	0.0500626408571126
0	1	9026751	rs12126080	A	G	0.123283434528403	0.117661377206931	0.0835647135173606	0.0534074004936819
0	1	9027391	rs4466678	T	C	0.123953747467165	0.113611698786336	0.0842498357670178	0.0532496844054399
0	1	9027899	rs2274334	T	G	0.0124917629881506	0.839815204144473	0.0321404154684272	0.159008744925727
0	1	9029539	rs78726732	A	G	0.0226295835200781	0.345169910627486	0.110152512296869	0.116687046825546
0	1	9030372	rs10864376	T	C	0.622381646111687	0.86137300625337	-0.0064187581512941	0.0367570364091169
0	1	9030964	rs3737665	T	C	0.475892750637048	0.131794984190614	-0.0535937834667631	0.0355617842892276
0	1	9031903	rs12138897	G	C	0.781947368773038	0.868450234705316	-0.00709967126109679	0.0428653355421349
0	1	9033404	rs4908800	G	A	0.628591669752263	0.884849503079108	-0.00533983584684687	0.03687110183846
0	1	9033552	rs61785762	T	G	0.179924966393872	0.458383834549044	-0.0348290116608944	0.0469703414073965
0	1	9034301	rs72641578	C	T	0.175862047117547	0.0750660277289047	0.0818659168049863	0.0459905198254294
0	1	9034421	rs3765964	A	G	0.660950374558094	0.0339435415613058	-0.0788454233546931	0.0371782295442353
0	1	9034483	rs74050967	T	C	0.0244437349248562	0.314302322141483	0.112627781770173	0.111929848568678
0	1	9034598	rs3765963	G	A	0.781273585975458	0.503031800824704	-0.0285046819488721	0.0425616401337692
0	1	9035013	rs3737663	C	T	0.0383185827380619	0.568828014332485	0.0526889030017228	0.0924726243323827
0	1	9035059	rs12071042	C	A	0.0257715470731722	0.191682077377686	0.143282178304718	0.109742699074393
0	1	9036614	rs12127547	G	A	0.133425200949852	0.10261145704414	0.0837489282293049	0.0513065902929415
0	1	9037273	rs6697763	T	C	0.75924100924225	0.680515293103005	-0.0170364204800852	0.0413746301095524
0	1	9039022	rs6577546	A	G	0.803655870275683	0.311118314484781	-0.0447616500504024	0.0441925272673321
0	1	9049032	rs875148	T	G	0.64147550261342	0.51436082786741	-0.0244276989942957	0.0374622025723447
0	1	9058028	rs10779707	G	A	0.853711151048308	0.157297333761943	0.0725826637219076	0.0513234621018632
0	1	9060789	rs17033008	A	G	0.227403098953981	0.0151431453822233	0.102341693621546	0.0421343474184732
0	1	9061382	rs12047015	C	T	0.151106213246673	0.254728944629877	-0.0574165500313545	0.0504123504173095
0	1	9062952	rs17389948	T	C	0.147018201700374	0.327648597064536	-0.0499174505328833	0.0509954361021053
0	1	9063265	rs12402611	T	C	0.0979745764677683	0.678763346392427	-0.0250546013028399	0.0604962600093657
0	1	9063602	rs4908804	C	G	0.626463098472351	0.415050091666586	-0.0303950028168521	0.0372927058290485
0	1	9066132	rs17033013	T	C	0.257908403541438	0.0616330529775186	0.0754529750301088	0.0403723627122616
0	1	9066695	rs10864377	T	C	0.542692630845679	0.333799596372895	-0.0348332788797503	0.0360410540875536
0	1	9066967	rs12164533	A	C	0.307139554438018	0.717219460588039	-0.0141193408346427	0.0389845984370949
0	1	9068020	rs2039631	T	C	0.124702988105599	0.0645765466849642	0.0974877176762467	0.0527480033585518
0	1	9068213	rs17027186	C	T	0.170747402379182	0.124649467529585	0.0720245400275037	0.0469048031231176
0	1	9068386	rs7530465	A	G	0.162111277753726	0.814520451013548	-0.0113045578363223	0.048186849548794
0	1	9069001	rs769901	A	G	0.532721421352447	0.536800706754478	0.0220477989453173	0.0356957956090664
0	1	9069412	rs66463959	A	G	0.154880592925582	0.0367279950272478	-0.104982420238674	0.0502602853777709
0	1	9074465	rs12063980	T	C	0.222736013242267	0.807316395871449	-0.0103829126823594	0.0425721991929797
0	1	9074932	rs1556757	A	G	0.507579371117943	0.721212909208493	0.0127373689269123	0.0356950786274512
0	1	9079365	rs10864379	A	G	0.1835785709315	0.67059465871191	-0.0195924822751253	0.0460639726406874
0	1	9080411	rs9803660	C	T	0.465246159038129	0.82814076327159	0.00779794465193071	0.035920873740082
0	1	9103420	rs34605482	T	C	0.219682920820024	0.190495780944271	-0.0570065628784882	0.0435459161301567
0	1	9107849	rs3737661	T	G	0.249129529668969	0.566923478308343	0.0236454726904434	0.0412957658678262
0	1	9108622	rs7368193	T	C	0.582311047032863	0.790935178532584	-0.00959919407542598	0.0362101976518868
0	1	9111626	rs3004245	C	A	0.677072036796558	0.900849285023399	-0.00475553827015189	0.0381699430610809
0	1	9115700	rs4908809	C	T	0.475387130469542	0.892128262358086	0.00487747964288883	0.035966512833174
0	1	9116899	rs2505972	C	A	0.364023625495456	0.986330947967174	0.000636105973141698	0.0371287128017732
0	1	9129620	rs5438	T	C	0.0981218751760992	0.859516540882304	-0.0106196553305801	0.0600015705787227
0	1	9129867	rs3820034	A	G	0.241287347701049	0.721607789940853	-0.0148457964863968	0.0416652952804891
0	1	9130650	rs12736085	G	A	0.384215508730814	0.978931521960962	-0.000970665870824826	0.0367558253907828
0	1	9138890	rs1327257	G	A	0.334050257878972	0.44622345767399	0.0288096972201221	0.0378215934641644
0	1	9140078	rs12726360	C	T	0.505340744628554	0.110807897076549	0.0572548987502171	0.0359061150859342
0	1	9140327	rs12127491	T	C	0.206361318216449	0.119130319042661	-0.0694166698873509	0.0445425691898525
0	1	9143220	rs75856734	A	G	0.227612334938035	0.581434814770747	0.0234631875611896	0.042560508508394
0	1	9148184	rs12755780	T	C	0.423180038257781	0.031075593422064	0.0781759433692577	0.0362579753786627
0	1	9149450	rs12711519	G	A	0.529924467616638	0.0273752303426673	0.0792378588821419	0.035917207525388
0	1	9151948	rs76799504	C	A	0.16466296520646	0.0724284878284755	0.0844489601965576	0.0470097080912731
0	1	9153629	rs12061999	C	T	0.317277333864507	0.0445428777762794	0.0758241365488295	0.0377432457533068
0	1	9155701	rs12239636	T	C	0.14933032994508	0.00206383720237954	0.148557119850679	0.0482189167491182
0	1	9155711	rs12239637	T	C	0.175285689034596	0.00571236836283576	0.125673625089329	0.0454704838564982
0	1	9159671	rs17033261	T	C	0.339057992377182	0.450050625535588	0.02875174185587	0.0380651078736665
0	1	9160365	rs7555576	G	A	0.492029756658632	0.000610335575523811	0.123137915050792	0.0359319108684431
0	1	9161550	rs1061907	A	G	0.457926373258061	0.0112392994898558	-0.0920773082751382	0.0363199840455632
0	1	9180726	rs78794533	A	G	0.165982833831603	0.00295309394658885	0.137766850607611	0.0463459036254765
0	1	9185660	rs4908812	A	G	0.246975380859127	0.16061961346799	-0.0590985148624836	0.0421232407601339
0	1	9213177	rs2666433	G	A	0.758321798074221	0.0643030738117654	-0.0752515343549552	0.0406749069096095
0	1	9219383	rs6577556	C	T	0.240849002954464	0.528723986852477	0.0261396756371375	0.0414945085209396
0	1	9234363	rs809972	T	G	0.154424117714955	0.391279449638615	0.041479200128553	0.0483835646793618
0	1	9238095	rs6577559	T	C	0.140557246160094	0.360155330845359	0.0463059983835056	0.0506038243553924
0	1	9250059	rs6673205	T	C	0.22270047723918	0.294572548703811	0.0440399959938131	0.0420171481283044
0	1	9250991	rs10864392	T	C	0.26254537274789	0.00775502855613443	0.106458309716108	0.0399835411800499
0	1	9275194	rs1009941	A	G	0.479900764568898	0.0563064842962308	0.0681121286980287	0.0356859115164614
0	1	9278142	rs1009940	A	G	0.534503477246719	0.212341520201245	0.0446227473797167	0.0357796989305065
0	1	9280094	rs10779715	T	C	0.534680120486664	0.187125268897294	0.0472273047023191	0.0358018264463003
0	1	9286018	rs12072683	T	C	0.354572563403225	0.127330838238617	-0.0572573842634111	0.0375529069385168
0	1	9297871	rs4908830	G	A	0.382449981193015	0.0760655763243831	-0.0660631454165968	0.0372399614410239
0	1	9307138	rs11121350	C	T	0.401362753230877	0.0931516887741473	-0.0618741141290417	0.036851725435001
0	1	9315847	rs2268170	T	C	0.0980290403588805	0.637133975216965	0.027807975605522	0.0589514536690035
0	1	9317936	rs3753164	G	A	0.484001641570462	0.107232657446588	-0.0575169612662661	0.0357080272468266
0	1	9321241	rs2268169	A	G	0.472299972928027	0.251459503682594	-0.0408189746308361	0.0355934448775316
0	1	9323910	rs6688832	A	G	0.460259838132402	0.197423101357089	0.046351671930984	0.0359614114481626
0	1	9324213	rs17368528	T	C	0.0581696636967987	0.121378096284845	0.113928041138484	0.0735486974867165
0	1	9334714	rs12093524	A	G	0.12304143463522	0.61391224653516	0.0272186797459553	0.0539521258576146
0	1	9341038	rs916380	T	C	0.694434780297498	0.809123727044356	0.00939161359612011	0.0388795513036549
0	1	9357724	rs11121365	G	C	0.123052023160822	0.606306292633113	0.0278718654600129	0.0540830450725575
0	1	9358243	rs621846	T	C	0.161392061025825	0.786832256697826	-0.0131845152073658	0.0487545474901347
0	1	9364634	rs1294028	G	A	0.823737782640002	0.298885932490446	0.0489058240258307	0.0470780004485788
0	1	9366852	rs581587	C	T	0.760910453147701	0.32108927140706	0.0418149535497895	0.0421427422643809
0	1	9367908	rs9442562	G	A	0.289567171142109	0.819085259660155	-0.00900904638322012	0.0393886894190715
0	1	9371099	rs629524	T	G	0.31303647171627	0.847522283282247	-0.00751992090903291	0.0391090645203218
0	1	9387444	rs1569422	T	C	0.7946902437698	0.386907101727605	0.0382902035007684	0.0442538551800017
0	1	9389218	rs732591	C	T	0.285501463094418	0.740179922419797	0.0131687410926366	0.0397109221709526
0	1	9390616	rs34817952	T	TG	0.81746478107326	0.699201860702032	0.0178583080968017	0.0462173813081709
0	1	9393082	rs1294022	G	C	0.171746032270087	0.588183740544091	-0.0257171982894637	0.0474951578901988
0	1	9416151	rs9435243	A	G	0.251009256582751	0.510284012265099	0.0267987546126677	0.0407031240769256
0	1	9422875	rs552230	A	C	0.288600308358229	0.637643327017329	0.0184070901190277	0.0390811719254558
0	1	9427869	rs2275457	A	G	0.723014773198042	0.393780813249261	-0.0337726393179143	0.0396029495921251
0	1	9431223	rs10492967	A	G	0.321380321194252	0.523348122321355	-0.0245750634829745	0.0385072659282273
0	1	9448852	rs9943073	C	A	0.352236220669034	0.410170365242316	-0.0310646632419142	0.0377184249516146
0	1	9466803	rs12044809	G	A	0.442410757093235	0.98131254245795	-0.000839855852930467	0.0358554257838233
0	1	9474990	rs72645555	A	G	0.38170846568205	0.688629481208845	-0.0146184315273878	0.0364808093471575
0	1	9489972	rs10864418	G	A	0.419290663540688	0.335246797553981	-0.034797740746993	0.0361122474876609
0	1	9497668	rs9660668	C	T	0.196584708202808	0.171757682016557	0.0604622417962541	0.0442435418889469
0	1	9498113	rs9660890	C	T	0.195191459824849	0.170750632283956	0.0610854084103361	0.0445945340021716
0	1	9499246	rs9787285	A	G	0.207707478704308	0.768907956843002	0.012803582400147	0.0435787064877811
0	1	9503008	rs4926481	C	T	0.680348678052913	0.171118031327231	0.0528441003532068	0.038611223890136
0	1	9514846	rs4926491	C	T	0.281972522135476	0.988747405869323	0.000558815308978754	0.0396224480675535
0	1	9525235	rs7544834	A	G	0.70990685615809	0.16207467616665	0.055737292948516	0.039865662286007
0	1	9525697	rs10746490	A	G	0.903401647197225	0.795830090314039	0.0157066648751204	0.0607026799058832
0	1	9525764	rs12042017	T	G	0.645712322378012	0.458395224618452	0.0277701837732166	0.0374517681801238
0	1	9526979	rs10864425	G	A	0.706820639808229	0.162680359024424	0.0554201472875845	0.039696022241431
0	1	9533238	rs6679380	T	C	0.909535280312419	0.905534327501265	0.00740909026346841	0.0624327549292453
0	1	9535303	rs7418365	G	A	0.576201574903998	0.252450128878504	-0.041115611246832	0.0359270774239348
0	1	9535619	rs6541069	G	A	0.900650091126979	0.149976928329403	0.0880732969442358	0.0611784547877415
0	1	9538654	rs12561781	C	G	0.711120870686552	0.289431266916909	-0.0414873726769734	0.039162303301861
0	1	9555888	rs7417127	C	G	0.206997285604364	0.833561558284977	0.00928252198918489	0.0441738857704629
0	1	9563315	rs7533271	G	C	0.811059034211922	0.960244021262387	-0.00229023925740912	0.0459450410003809
0	1	9567789	rs12755956	A	G	0.526968325665768	0.24355472840352	0.041675314703149	0.0357375950119958
0	1	9576675	rs7525571	G	A	0.166467014201541	0.89291785357031	-0.00652607090938634	0.0484802385540176
0	1	9576789	rs75100051	G	A	0.137563048016701	0.552964188921285	-0.0312282301773642	0.052632656507622
0	1	9600774	rs12140494	C	T	0.860548327307254	0.464949918842688	0.0380328389704226	0.0520484115518513
0	1	9617682	rs72646718	A	G	0.262830589668396	0.773169060405438	-0.011658164983879	0.0404471397117375
0	1	9619380	rs58670998	T	C	0.502247975621078	0.392059138621857	0.0304103655613437	0.0355307322627937
0	1	9627521	rs6698575	G	A	0.287224539983709	0.81819255175342	-0.00905058927123837	0.0393725900200524
0	1	9632102	rs56053581	T	C	0.262725152306353	0.716585720670013	-0.0146878717386055	0.0404595972218073
0	1	9637227	rs9430153	G	A	0.321506611176462	0.69292530288239	-0.015037992312887	0.0380816326306467
0	1	9691975	rs4926485	G	C	0.221261765078378	0.282858915211185	-0.0461898420057464	0.0430105390937937
0	1	9704925	rs4129341	G	T	0.67717051786457	0.479439481503671	0.0268662175482533	0.0379893261134011
0	1	9713386	rs4240895	T	C	0.883543360235659	0.270063531747705	0.0625445335764687	0.0567083247991597
0	1	9718087	rs6540991	C	T	0.848539120205961	0.685853281288069	0.0202893515277482	0.0501604727155927
0	1	9720526	rs58784124	G	A	0.633573890731508	0.160430030157218	0.0523671250266611	0.0373084409009491
0	1	9725525	rs4300218	A	G	0.092783895931589	0.215131763585417	0.0749936258747114	0.0604993516829282
0	1	9734287	rs12568084	A	G	0.49691852192725	0.859832940172747	0.00628300809931573	0.035580275851782
0	1	9741792	rs4333853	G	A	0.512784407805786	0.60090402373687	-0.018583812687442	0.0355262472220043
0	1	9746248	rs6677649	G	A	0.196137228252668	0.0379042436853463	0.0920814193379766	0.0443575892079668
0	1	9760651	rs12566637	T	C	0.16802055061096	0.225340632483175	0.0557813955650723	0.0460072176493466
0	1	9795719	rs12569008	T	C	0.260389231387417	0.921615116086169	-0.00402387734538102	0.040893293476885
0	1	9799496	rs11588785	C	G	0.486705540637004	0.377897125821064	-0.03121726214373	0.0354026510399763
0	1	9804693	rs7550295	T	C	0.205703107128489	0.889960021003628	0.00613333000005644	0.0443304473858703
0	1	9836556	rs72855716	G	A	0.255488122773408	0.844595179844869	-0.00815994105017441	0.0416282857547613
0	1	9846341	rs17034340	C	T	0.206272838002436	0.870346906121529	0.00722360491358487	0.0442574421905673
0	1	9866437	rs61479984	T	G	0.429526841628902	0.803774105265326	-0.00897377550722757	0.036116757742791
0	1	9875633	rs946277	T	C	0.905910678681278	0.840434088740009	-0.012235273128133	0.060769737424185
0	1	9877988	rs117550213	T	C	0.139341403604012	0.38337980733218	-0.0452237307980823	0.0518807701599575
0	1	9885290	rs12078414	T	C	0.149159296688365	0.975898509111081	-0.00151407423572813	0.0501160993243541
0	1	9888202	rs1767277	T	C	0.850105880224622	0.896822436109808	0.00648727837053962	0.0500266600470135
0	1	9923741	rs935073	G	A	0.195768415543829	0.547463945489434	-0.027122263699647	0.0450861970453317
0	1	9926924	rs6695334	C	T	0.140074132774395	0.363746745622281	-0.047268003477888	0.0520430078663808
0	1	9938165	rs17034420	G	A	0.140386387292743	0.402039156543916	-0.0434812705007431	0.0518878895669106
0	1	9975201	rs2033960	T	C	0.184929439312126	0.291276555403895	-0.0487735948722715	0.0462166433394405
0	1	10008191	rs12064822	A	G	0.152233817342932	0.112297074323448	-0.0798599486418489	0.0502911436370868
0	1	10008221	rs1220421	A	G	0.670699125396241	0.335155940604651	0.0363588808439658	0.0377252678347563
0	1	10029913	rs6683452	G	A	0.826169828269348	0.876024061494744	-0.00726886879613532	0.0465919179068605
0	1	10093457	rs7528979	T	C	0.313405885584631	0.555960657601949	-0.0225267239389502	0.0382553333095636
0	1	10155283	rs9430244	G	A	0.916164224299624	0.478062791033746	-0.044871956645131	0.0632514527385087
0	1	10159832	rs76154155	T	C	0.106963230371438	0.737085164125773	-0.0193748840259536	0.0577121542905554
0	1	10174189	rs4543799	A	G	0.205785740320488	0.533114420330915	-0.0275415657335454	0.0441896088320823
0	1	10177790	rs3762290	G	A	0.207253406184876	0.542669761735176	-0.0267943606932965	0.044013152233894
0	1	10190884	rs2295294	T	A	0.344246374296052	0.137784822016884	-0.0556888396650973	0.0375238752431843
0	1	10195940	rs6671289	A	G	0.186092249586926	0.625890778086622	-0.0223256951461253	0.0457945389762391
0	1	10195970	rs6685910	T	A	0.104638767065011	0.406207438828926	-0.0490238495584893	0.0590231936650268
0	1	10197932	rs118126602	C	T	0.101237081219031	0.710868633306062	0.021622321787849	0.0583299710626652
0	1	10203988	rs35316894	C	T	0.29272359294134	0.978720512381146	0.0010361698269175	0.0388470766398025
0	1	10204186	rs12144133	G	T	0.547552009788096	0.534708358652229	0.0220932514343066	0.0355863642409964
0	1	10209557	rs6696978	G	A	0.0946621436548817	0.0505630051981198	-0.123242573865238	0.0630341976574403
0	1	10219202	rs6659436	T	C	0.167530916058362	0.287353496225874	-0.0510694174828054	0.0480000421137984
0	1	10235946	rs2180184	C	T	0.313885143597274	0.0478705437650949	-0.0765723907017673	0.0387019346846943
0	1	10237960	rs12733312	C	T	0.282422070446953	0.0289778602769214	-0.0872887686260884	0.0399712724895499
0	1	10239647	rs41310363	G	A	0.0908321908600461	0.845064771137544	-0.012237616254984	0.0626223778986086
0	1	10240094	rs1046277	T	C	0.0915414364024001	0.703436171030941	-0.0238268585712921	0.0625892499321448
0	1	10246129	rs2180185	C	G	0.373928394905623	0.0422157960535809	-0.0754449760285906	0.037139645043273
0	1	10246471	rs6667639	A	C	0.373672769819134	0.0507334160229006	-0.072541869813405	0.0371299776646016
0	1	10247313	rs56221672	G	A	0.35521741812917	0.161164402928815	-0.0526160633372908	0.0375516240155711
0	1	10290268	rs17396382	C	T	0.0947095163758327	0.498061924672668	-0.0416402274758433	0.0614577508636004
0	1	10323921	rs12757288	C	T	0.321481853012887	0.265477750701612	-0.0424806935471368	0.0381493234981074
0	1	10338598	rs10492970	G	A	0.0929616534737716	0.7138566879593	-0.0226881014411031	0.0618741553668127
0	1	10353112	rs10492972	C	T	0.322043675273278	0.282180390700618	-0.0410051316928935	0.0381289091126936
0	1	10359944	rs12130220	G	T	0.228652034807339	0.420620182388148	-0.0340461926336477	0.0422752491342908
0	1	10362071	rs76058266	G	A	0.112638635170376	0.716063499874588	0.0202769448870673	0.0557480359165871
0	1	10366487	rs8019	G	T	0.325657420471936	0.386648755657908	-0.0331493675402395	0.0382915011877211
0	1	10384439	rs17401924	G	A	0.226032519920035	0.297435049065596	-0.0446970007639667	0.0428974693312622
0	1	10385471	rs17401966	G	A	0.22837833012088	0.383407288819031	-0.0368868932217425	0.0423191754342424
0	1	10391536	rs12734551	G	T	0.228557706394411	0.390450374513747	-0.0363600468796178	0.0423381567864659
0	1	10407360	rs59211028	C	T	0.0989843973945801	0.772343019901083	-0.0173621174325053	0.0600118488077233
0	1	10414470	rs17402762	C	T	0.33939389263289	0.562038221183496	-0.0218976069448588	0.0377664289373159
0	1	10420918	rs3748578	A	G	0.222299218180897	0.260417422501018	-0.0485794753927852	0.043166213279087
0	1	10420937	rs3748579	T	C	0.320403858866783	0.283600033271424	-0.0409871681025979	0.0382247708272995
0	1	10431329	rs72867431	T	C	0.0958916976168369	0.803134992352808	-0.0151460734067814	0.0607563787075752
0	1	10484416	rs663364	G	T	0.348540349269089	0.52155324712599	0.0241919823877082	0.0377437721336589
0	1	10484880	rs79763829	A	G	0.0973077822614902	0.924861871697243	0.00571214235103766	0.0605668905936102
0	1	10507236	rs1307489	G	A	0.835009155878837	0.733286441287035	0.0165612799376618	0.0486014215211545
0	1	10537090	rs684016	A	C	0.664173408348317	0.305901011884955	0.0389727284176991	0.0380644782330155
0	1	10539833	rs6680568	G	A	0.117799866857232	0.990390173932392	0.000669371580108018	0.055575234422186
0	1	10543836	rs9970001	G	A	0.186250336222679	0.440716820830269	-0.0358255324051085	0.0464673251202079
0	1	10549380	rs670666	G	A	0.54572351530956	0.311378036856464	0.0363611285987443	0.0359180888407645
0	1	10550352	rs673254	T	C	0.372683906711577	0.0921166843990004	0.0617649655290908	0.036670208756912
0	1	10556097	rs636291	A	G	0.747565833438395	0.796381497063701	0.0106545959332706	0.0412916140092308
0	1	10556386	rs10127643	T	C	0.0659613560929351	0.100606714493298	-0.122433325502605	0.0745671971162245
0	1	10557544	rs660725	G	A	0.848729640334472	0.510296554275517	0.0330914403653559	0.050262221658593
0	1	10562163	rs76282123	T	C	0.18380338273072	0.552791081940009	-0.0276946662234267	0.0466567744796412
0	1	10563609	rs10864459	G	A	0.563687617753018	0.0594323499002774	0.0682546226405586	0.0362097062961785
0	1	10563671	rs10864460	C	G	0.609014768956571	0.0405346281947119	0.0749771329745251	0.0366052989486898
0	1	10563681	rs2506902	T	C	0.256703960376884	0.0281606479800667	-0.0908245109945136	0.0413771341380093
0	1	10566148	rs7543322	C	T	0.515980619929074	0.242215310068128	-0.0415139353654372	0.0354981508956623
0	1	10566215	rs616488	G	A	0.294565806746345	0.0751480832304999	-0.0704301415090988	0.0395772900397518
0	1	10567122	rs604814	A	G	0.583219011142061	0.225974778725293	0.0436423979522079	0.0360444772801777
0	1	10567658	rs2480786	T	C	0.875395943769142	0.463545723518714	-0.0391392620834366	0.0533944744201283
0	1	10569930	rs6540934	T	C	0.140665113856486	0.632329521569084	0.0247694469286327	0.0517701233198073
0	1	10573867	rs2274985	A	G	0.57332119230537	0.40786083251495	-0.0296204303616772	0.0357879908266384
0	1	10578606	rs7419116	A	G	0.653231066960872	0.653392548463224	-0.0167665622611738	0.0373375012316965
0	1	10578791	rs11584327	C	T	0.572628274153566	0.350188018646098	-0.0334817258133211	0.0358390516832421
0	1	10580891	rs2483677	T	C	0.164251310166758	0.998112845232725	0.000113929226974217	0.048168962106046
0	1	10582047	rs2483678	C	T	0.818072790535839	0.490453471564029	-0.0316156431466759	0.0458471645318772
0	1	10596624	rs10864461	T	C	0.275360278966418	0.801924201791182	-0.0100469266249737	0.0400503168855076
0	1	10597217	rs4240914	C	A	0.275408726439654	0.814428250189089	-0.00939961636399261	0.0400465626131499
0	1	10598216	rs2506892	A	G	0.165208659867317	0.85108349323013	-0.00904538222434577	0.048181356616265
0	1	10609505	rs12120962	A	G	0.350067450100704	0.0705941088189202	0.0673623203548174	0.0372562797710891
0	1	10613660	rs12127400	T	C	0.476984311097364	0.939729012049784	0.0026986874021502	0.0356919835715129
0	1	10615775	rs11121584	C	T	0.644464599345535	0.917423587117772	-0.00385795626178436	0.0372103566810419
0	1	10621363	rs7519424	A	G	0.646237466667413	0.882705234420657	-0.00549944442144964	0.037274076526474
0	1	10633245	rs6687430	A	G	0.755020078922934	0.831182793787677	-0.00882303715020059	0.041386794779841
0	1	10643197	rs12038548	A	G	0.240640484355935	0.0182630465012494	-0.0995866448508827	0.0421934149941578
0	1	10643829	rs12045923	T	C	0.234914494750727	0.682418950572539	-0.0170368025345072	0.0416380279139221
0	1	10644149	rs72857041	A	G	0.246258272725147	0.285424165351068	-0.0446971907655621	0.0418429331026246
0	1	10649223	rs12090714	A	G	0.253734769662165	0.196309036248875	-0.0537644808455839	0.0416089010291603
0	1	10651603	rs6540941	C	T	0.206436577080239	0.665618630608275	-0.0192119975301658	0.0444548315898141
0	1	10652605	rs6668131	A	G	0.534296986915599	0.836502233850512	0.00735467479820354	0.0356383674725202
0	1	10652977	rs284273	C	T	0.670707463953504	0.361283267805412	0.035014713437267	0.0383545272128994
0	1	10653628	rs284272	T	G	0.121142981399888	0.773633455997757	0.0156488108744799	0.0544069048354296
0	1	10655913	rs2387230	A	G	0.0207969174330618	0.578484198885795	0.0679073401741299	0.122223391787335
0	1	10663573	rs284283	T	C	0.132227199188548	0.485595906157523	-0.036988938092733	0.0530436162248521
0	1	10666517	rs284281	G	T	0.724064138250986	0.934001169171506	-0.00329935279394	0.0398415676869254
0	1	10666735	rs11121599	G	A	0.601211263810503	0.948337783366205	-0.00233680216600708	0.0360649366531887
0	1	10672429	rs488854	G	C	0.132594838186943	0.421681091279068	-0.0426827374139938	0.0531204788805444
0	1	10673194	rs479407	A	G	0.712218925929237	0.997344609593824	-0.000131073865908113	0.0393846496673195
0	1	10767379	rs4845952	A	G	0.394476619987821	0.734041554888511	-0.0124057843742027	0.036513986238604
0	1	10771380	rs78100955	G	T	0.114662171447248	0.531792934858592	-0.0352650563101492	0.0563995974059775
0	1	10780727	rs706007	G	A	0.214879641241425	0.316661940606652	0.0429569183191416	0.0428993869654136
0	1	10801989	rs4845953	A	G	0.120329564561953	0.497649274009666	-0.0376043913160633	0.0554479128999301
0	1	10807369	rs205490	A	G	0.304901387643288	0.247561752404349	0.0449931644559564	0.0389115947219257
0	1	10808499	rs2076491	T	C	0.123072663330031	0.102475011436073	0.0870611985622493	0.0533145886361287
0	1	10827135	rs205488	C	T	0.36189355791453	0.166120744549608	0.0511490576949835	0.0369366816453325
0	1	10832322	rs205472	A	G	0.465684751036939	0.899914199021298	-0.00449204899939041	0.0357164541937008
0	1	10834579	rs12031981	C	T	0.523760454730004	0.908125303486093	-0.0041357307488437	0.0358371339247616
0	1	10840905	rs17035713	G	A	0.458803410002009	0.902753147754018	-0.00437972984079112	0.0358453075346261
0	1	10841333	rs710135	C	T	0.853034855239876	0.268753044424387	0.0558243524852917	0.0504768948869868
0	1	10842769	rs61227177	A	G	0.150928859692321	0.47903264269313	0.0351747513623162	0.049691728072804
0	1	10844558	rs710139	C	T	0.830582222435759	0.0945552344883293	0.0804005883041476	0.0480909845990322
0	1	10845821	rs776909	C	A	0.677032390122535	0.315551313629553	0.0386436892349301	0.0385034684658087
0	1	10849645	rs10864471	G	A	0.534219615826882	0.200910497563578	0.045951177935922	0.035928498297897
0	1	10854389	rs117360158	A	C	0.104724776821977	0.94850194658092	0.00374538594115632	0.0579887778402588
0	1	10854478	rs117927896	A	C	0.105412761971348	0.926486692212437	0.00533114228944081	0.0577801317644483
0	1	10855315	rs11577258	T	C	0.513582487415432	0.599131062351446	0.0188619105437155	0.0358829879240267
0	1	10860379	rs10779746	A	G	0.45469820826576	0.89731016341215	0.00464503696836941	0.0359912951324628
0	1	10862362	rs55752650	T	C	0.100567027004867	0.65276717476221	0.0264865055775893	0.0588691943547201
0	1	10864224	rs80073687	C	T	0.100954620044758	0.625354221980274	0.0286907037799718	0.0587591698874527
0	1	10876600	rs6688450	T	C	0.396182900121988	0.553179300465336	0.0215884064512553	0.0364052372974556
0	1	10883600	rs10864474	G	A	0.546448729709599	0.849426141796597	0.00685319377632898	0.0360978101698865
0	1	10888791	rs634478	C	T	0.839679317131915	0.545402449270386	0.0294673828041894	0.0487335044718481
0	1	10894724	rs541695	T	C	0.733425052361825	0.565719616953992	-0.0230929073652003	0.0402058536785105
0	1	10900348	rs72643268	T	C	0.158141743128311	0.604615166138975	-0.0253621315660688	0.0489829071865463
0	1	10901000	rs35154018	C	CT	0.44241133320603	0.3904631332613	-0.0309553264700946	0.0360457937800831
0	1	10901994	rs946684	T	C	0.254848235391901	0.37738735361728	0.0359005913126716	0.0406703991864491
0	1	10910576	rs607715	G	C	0.220572928880943	0.907728409646039	0.00501540646781946	0.0432719723320141
0	1	10912551	rs637037	T	C	0.876074675487591	0.687968123310756	-0.0217604234678895	0.0541824322563585
0	1	10913147	rs12085982	G	A	0.1674477261746	0.271648196198709	-0.0533007474929329	0.0484871887954716
0	1	10919094	rs1292646	C	T	0.867990169925727	0.370196005279907	-0.0465652095660085	0.0519639364161508
0	1	10922290	rs1280992	G	A	0.59459266810653	0.0794443152866715	0.0641446773800127	0.0365721917488766
0	1	10926966	rs36047809	T	G	0.0938726773278107	0.488247297098813	0.042010669025295	0.0606127792031727
0	1	10934874	rs12065037	A	G	0.373316325389706	0.221571352765189	0.0449714907703913	0.0367906955549922
0	1	10935423	rs1280995	A	G	0.473399412524055	0.748367899839201	0.0114161497417916	0.035587371223855
0	1	10935437	rs6667663	T	C	0.395006893765092	0.161515145104013	0.0508015556609643	0.0362869835756716
0	1	10935519	rs12756252	A	G	0.415143207687992	0.0354483129693761	-0.0762319022135169	0.0362456787838428
0	1	10936544	rs7537363	G	A	0.356971991131474	0.115825076245538	0.0580406076925023	0.036908797792501
0	1	10937920	rs11121639	G	A	0.349122104361515	0.399287379088967	0.03125702537174	0.0370829572174355
0	1	10939080	rs6686445	T	G	0.303658403389306	0.600686235752156	0.0202703341102173	0.0387271586277157
0	1	10940287	rs77331515	A	G	0.304454519630118	0.52793095853054	0.0244055315482949	0.0386672769413261
0	1	10978062	rs1280972	G	A	0.423056592305186	0.124553566032084	0.0553686805114408	0.0360487711147565
0	1	10980544	rs4845964	A	G	0.492155391656299	0.0552337420177957	-0.0687064454327519	0.0358399913692067
0	1	11002488	rs6656310	T	C	0.930912737141012	0.849232744175247	0.0134143391111321	0.0705655806681637
0	1	11010551	rs10864484	T	C	0.173708930167116	0.893959300616449	0.00626461982807061	0.0469978124241532
0	1	11013286	rs11121657	G	A	0.433536021867537	0.72167720361517	0.012744606275121	0.0357775324520111
0	1	11019245	rs12033594	G	T	0.456169469174175	0.805064141598053	0.00878822266169293	0.0356088926380908
0	1	11024381	rs6659326	G	A	0.413437912031327	0.949726006963969	0.00228248866307446	0.0362007556794177
0	1	11024637	rs11121664	C	T	0.413842818093114	0.990806812004248	0.000417068430683106	0.0361969208859098
0	1	11028631	rs74052098	T	G	0.268811192718812	0.204693033861289	0.0508922086501289	0.0401265123251509
0	1	11030861	rs78234331	T	C	0.26863695967508	0.196543684478923	0.0519078439060192	0.0401931009625058
0	1	11032827	rs2003046	A	C	0.183254632409463	0.0721671916058669	-0.0842736868516474	0.0468691787793341
0	1	11033082	rs12565727	G	A	0.289657432952126	0.860809762957194	-0.00687580987743	0.0392133803976759
0	1	11037736	rs11576658	T	C	0.179908941518098	0.0770978927573844	-0.0838419690572285	0.0474278624260249
0	1	11038476	rs11121667	T	C	0.283388937175072	0.513463985210567	-0.0259467212337867	0.0397070685495746
0	1	11046855	rs9430161	T	G	0.0733361762615494	0.0488704209930957	-0.139648374491302	0.0708975613183331
0	1	11046868	rs9430162	G	C	0.07330555691569	0.0497396941593574	-0.139175081473692	0.0709282337366251
0	1	11053101	rs6704113	G	A	0.35804866914268	0.306432862255181	0.0377854432692906	0.0369454650054178
0	1	11060075	rs11121675	T	G	0.564324681582854	0.288529299450679	0.03795621251408	0.0357620849113386
0	1	11063043	rs11121676	C	T	0.676773762828455	0.205764170102581	0.0486707618116194	0.0384658190421979
0	1	11074582	rs3765897	G	A	0.176176767878342	0.0365201686720347	-0.0995928500035182	0.0476272858892865
0	1	11086717	rs1033638	G	A	0.872400052265914	0.545482820940044	-0.031965636958823	0.0528757216437255
0	1	11090916	rs12711521	A	C	0.698248251745436	0.204435275750494	0.0495743797667642	0.0390652054874785
0	1	11126569	rs2791659	A	C	0.826519567753703	0.894301927281677	-0.00623363484766246	0.0469178522404368
0	1	11132965	rs7533211	C	G	0.792839458389515	0.778050881665336	-0.0123378442776011	0.0437729561116765
0	1	11147241	rs12136825	T	C	0.145767981483914	0.571240223319582	-0.0288028479811984	0.0508681213990425
0	1	11153241	rs12127428	C	T	0.110880936177749	0.652474273396876	-0.0257213182029033	0.0571169095372499
0	1	11153331	rs12126654	G	A	0.111418428845149	0.647465040337607	-0.026046684104212	0.0569592079712657
0	1	11166713	rs2536	C	T	0.0510910631383473	0.200005711951677	-0.107470393221145	0.0838606582868565
0	1	11171226	rs17036350	T	C	0.0864797022001836	0.328606930035512	-0.0631063505459487	0.0645970108620852
0	1	11212458	rs11581010	G	A	0.113146123963588	0.00521976484678259	0.151412419639386	0.0542085014467883
0	1	11216665	rs4282823	T	C	0.0860710869481189	0.359221790993117	-0.0595146470615012	0.064912160496757
0	1	11248216	rs3806317	G	A	0.149781649642705	0.992543230632429	-0.000460693165683416	0.049294083687252
0	1	11249132	rs1034528	C	G	0.163643052363101	0.0984252076091602	0.0782494332614822	0.0473511041216204
0	1	11256034	chr1:11256034.T.C	C	T	0.0865400835073069	0.30405646238588	-0.066530135321442	0.0647323034120166
0	1	11269796	rs1010447	C	T	0.880500771082613	0.00198946141499156	-0.162836017186048	0.0526670425873393
0	1	11275588	rs2746637	G	A	0.880661137740361	0.00184655599981698	-0.164066057053973	0.0526889236881727
0	1	11289161	rs2076655	A	G	0.793208871000572	0.0686269468866682	-0.0790495624568716	0.0434131243106759
0	1	11293792	rs11121703	C	A	0.844941067269486	0.00650118949730362	-0.130004837301963	0.0477718295976829
0	1	11322156	rs1883965	G	A	0.873954240747725	0.000981954116989132	-0.169614327016782	0.0514661737794377
0	1	11340472	rs6685950	T	G	0.0731931837491118	0.843226705977606	0.0135470175723129	0.0684995967830888
0	1	11345339	rs11121715	C	T	0.0728226047643888	0.755005973681496	0.0214212429899025	0.0686478274041639
0	1	11353244	rs77768358	A	G	0.0707606855462705	0.982575860852338	-0.00152823247274106	0.0699751166659771
0	1	11355449	rs11121717	C	T	0.0741960862568362	0.851090647022028	0.0127785343536456	0.0680697657417117
0	1	11390336	rs2982376	C	T	0.107821196808598	0.412766019480811	0.0467318369567834	0.0570571396878544
0	1	11402749	rs3124632	C	T	0.172288888888889	0.817844399438133	-0.0107829206683764	0.0468174614670678
0	1	11404558	rs3120815	G	A	0.172539441597623	0.906719992839571	-0.00547893469693455	0.0467578663664258
0	1	11411432	rs2788558	A	G	0.849862666852273	0.830526133990163	-0.0105385387417964	0.0492393346320173
0	1	11432744	rs2982364	C	T	0.260157172213132	0.85203630862484	0.00755184876388501	0.0404879544025997
0	1	11435942	rs2335404	C	T	0.304740702501793	0.914497099985784	0.00410857693587124	0.0382663347378814
0	1	11444975	rs3010208	T	C	0.42563440458751	0.0229602466965931	0.082086038987784	0.0360961269574239
0	1	11447805	rs6660541	A	G	0.799442798715322	0.037209110243224	-0.0908080730336217	0.0435851782432799
0	1	11461601	rs6671983	A	G	0.46295963182117	0.181736335507669	-0.0477009675432449	0.035719612589362
0	1	11472413	chr1:11472413.A.C	C	A	0.311178880569582	0.665277681256362	-0.0166400034194739	0.0384617122772786
0	1	11476541	rs2890085	C	T	0.406220415918692	0.266588490396267	-0.0402733431538451	0.0362511605553568
0	1	11477192	rs2379143	T	C	0.764352604270206	0.120121381006105	-0.0638781217216116	0.0410986220053627
0	1	11485666	rs6661145	C	T	0.694563963941622	0.138899564516389	-0.0561602485767606	0.0379486423423014
0	1	11489255	rs877307	T	C	0.425235210892441	0.40507321889978	-0.0298654903433195	0.0358703725412761
0	1	11490744	rs10864508	G	T	0.478974468093549	0.284164771766871	-0.0383243075122654	0.0357833210315931
0	1	11496333	rs12036240	A	G	0.480196608747412	0.137180293491026	-0.0528853753042581	0.0355801331197062
0	1	11498824	rs2379155	A	G	0.147421414089599	0.779871871904751	0.0139705626315455	0.0499866257001951
0	1	11503870	rs76779637	A	G	0.0959859190307767	0.583823638958442	0.0329092661688794	0.0600744364855213
0	1	11518397	rs12026602	T	C	0.252417204725996	0.00271739062783	0.122079878157111	0.0407201561927216
0	1	11531918	rs17036930	T	C	0.527700171211522	0.0280370617422524	-0.0775752135112022	0.035313348681158
0	1	11532525	rs6674181	G	C	0.527730016954444	0.0824840633396297	-0.0617792673257474	0.0355778859655259
0	1	11534053	rs10159458	C	A	0.852959891103491	0.232587475295388	-0.059896646423572	0.0501764579747698
0	1	11537359	rs12027766	A	G	0.84332459516384	0.507279908180413	-0.0326406145424372	0.0492258246803971
0	1	11556348	rs10864512	G	A	0.792791749892199	0.356153483616078	-0.0407635681115251	0.0441776456492896
0	1	11564507	rs2817614	A	G	0.72688745479283	0.583246427540568	-0.021729292359236	0.0396050967397311
0	1	11567190	rs2817637	T	C	0.220882771176423	0.347945390123261	0.0404129662756835	0.0430574692633349
0	1	11574366	rs10864515	G	C	0.457988497789926	0.184530522132326	-0.04741695768143	0.0357342251631016
0	1	11586677	rs2745260	C	T	0.411642849263247	0.370941103550756	-0.0323251947789483	0.0361291651055927
0	1	11607932	rs2745291	A	G	0.506647895629502	0.136859553411056	-0.0530201236322676	0.035641669628263
0	1	11613163	rs2817611	T	C	0.103248445288054	0.284550212589819	-0.0637684136045353	0.0595880988034575
0	1	11617025	rs2817606	T	C	0.419507211437101	0.250739976139056	-0.0414559757916007	0.0360940621507361
0	1	11618451	rs2594292	G	A	0.688445850176204	0.0195766327525718	-0.0894861009895333	0.0383342416109074
0	1	11619933	rs12086490	T	C	0.273836398962548	0.972554218259421	-0.00136985815668982	0.0398157025907933
0	1	11636479	rs2745278	C	T	0.472500206914172	0.114071436983452	-0.0564055980789714	0.0356962499544107
0	1	11645598	rs2745275	A	G	0.459555764541971	0.70782895584247	-0.0133647624590836	0.0356609097972596
0	1	11647129	rs2745274	T	C	0.434131540584615	0.690714687753081	-0.014261733474485	0.0358438251285447
0	1	11654491	rs7530509	G	A	0.581224601731165	0.413628630463135	0.0293508081911263	0.0359020438225293
0	1	11656684	rs761087	G	A	0.274166384782558	0.727818492370693	-0.0139193374340652	0.0399947766289425
0	1	11665198	rs11121778	C	T	0.573213494950898	0.491701784318967	-0.0247498674469098	0.0359943286321163
0	1	11675059	rs734737	G	T	0.221567389853749	0.876561105843945	-0.0066675095839072	0.0429247814687799
0	1	11676100	rs7554745	A	C	0.281131192755488	0.933063896307631	-0.00334040793969796	0.0397712063157683
0	1	11678938	rs4845872	A	G	0.220845178911512	0.891987516523631	-0.00583237754115175	0.0429515390335813
0	1	11686768	rs10779761	G	T	0.593113902273299	0.593426871225563	0.0194880698602218	0.0365029440835409
0	1	11689296	rs115723174	T	C	0.183281287191456	0.961043066260051	0.00226205051158105	0.0463110822840967
0	1	11693090	rs80032347	A	G	0.162514325542784	0.979384214443053	-0.00125709589049302	0.0486474688428727
0	1	11695180	rs10864529	G	C	0.601457015254336	0.695257207931993	0.0143093209538117	0.0365284649623694
0	1	11697411	rs74782931	T	C	0.136094927731459	0.321383744249269	0.0513016351252561	0.051735263031417
0	1	11722688	rs3125815	A	G	0.153634801920467	0.399737777381803	0.0416638051621142	0.0494766862951594
0	1	11725908	rs3117066	G	A	0.412289564246524	0.787378095593945	-0.0096916446681764	0.0359326628308676
0	1	11733075	rs747862	C	T	0.153554880261686	0.591667795161145	0.0262748383248314	0.0489817711600781
0	1	11745459	rs2336031	G	A	0.859299409348528	0.0726651619833599	-0.0900122117768927	0.050148088714981
0	1	11749957	rs6658345	C	A	0.312424435013685	0.860544475566307	-0.0067667249022122	0.0385170884664314
0	1	11751135	rs12088541	T	C	0.118812080228761	0.88007764956407	0.00831205410754026	0.0550938625891185
0	1	11760782	rs1555079	T	C	0.877603396640739	0.588191370339359	-0.0291914220868875	0.0539125427640873
0	1	11770653	rs12731150	A	G	0.8023872022257	0.725313144513622	-0.0154976093669398	0.0441066341835511
0	1	11773462	rs12565097	G	A	0.522077565089896	0.548784827126589	-0.0214762575050993	0.0358187145051706
0	1	11782814	rs7414943	A	G	0.415999188635507	0.795506454504216	-0.00928663231090869	0.0358326300505403
0	1	11790687	rs10864532	G	A	0.183256153541694	0.197118132396015	-0.0603631444472932	0.0468001847002757
0	1	11790925	rs74541046	T	C	0.39678342174778	0.97802915401226	0.000999249194774478	0.0362837523028555
0	1	11797186	rs12095517	C	T	0.629549684984298	0.244790240034591	0.0434353651204857	0.0373445838870583
0	1	11800478	rs11121816	G	T	0.509617789042959	0.0215935548461336	0.08246901074048	0.0358960105862754
0	1	11800703	rs4073395	T	C	0.322736735285213	0.177268486981001	-0.0520074875028578	0.0385465294912964
0	1	11811234	rs4075033	G	A	0.42606362606345	0.0826812635117702	-0.0629068805753084	0.0362505424305296
0	1	11824303	rs4845877	C	T	0.851758530549542	0.931391884247688	-0.00428426604593582	0.0497627942027777
0	1	11828319	rs4845881	A	G	0.789901048678773	0.856849585052992	-0.00786721330625171	0.043613226987047
0	1	11831615	rs6667720	T	C	0.889162564206367	0.116097073612377	-0.0874170581107484	0.0556311628780301
0	1	11843167	rs4845882	G	A	0.809091368700031	0.436609115316516	-0.0349487914747497	0.0449252537198136
0	1	11846252	rs4846048	A	G	0.901700950083182	0.0332634699159086	-0.123294650847758	0.0579150290267873
0	1	11848972	rs72640221	A	G	0.0902021331129578	0.247949494985051	-0.0733070585693536	0.0634504049951545
0	1	11850365	rs4846049	G	T	0.812563266135488	0.333783393992301	-0.0437480414602916	0.0452634013021925
0	1	11850927	rs2274976	T	C	0.0897254851547033	0.285370361168528	-0.0678038636581125	0.0634669792632504
0	1	11852110	rs13306556	T	C	0.0894279584855337	0.292313842529158	-0.0669288105103113	0.0635565483913715
0	1	11852300	rs1476413	T	C	0.189641859134456	0.780335016658915	-0.0126792236567016	0.0454643970400314
0	1	11854476	rs1801131	G	T	0.187158627264102	0.584785996549731	0.024847010021546	0.0454734229209871
0	1	11856378	rs1801133	A	G	0.399815426787781	0.0198451800660157	-0.0855663605193617	0.0367353923749081
0	1	11857788	rs17421511	A	G	0.0904570345880943	0.201467110478351	0.0777951166787274	0.0609019571856303
0	1	11862214	rs9651118	C	T	0.365854670459934	0.253844130102968	0.04231579003996	0.0370845674087206
0	1	11862778	rs17367504	G	A	0.101485136042996	0.820014950413087	-0.0135432973719227	0.059524240701462
0	1	11864586	rs3753584	C	T	0.101304190575552	0.905327052168175	-0.00706045620243956	0.059364116188865
0	1	11881320	rs198396	C	G	0.0938795019193182	0.292551381571001	0.0632792646851906	0.0601204712674851
0	1	11886813	rs2076004	A	G	0.0901334261192299	0.180112015403661	-0.0855791502451806	0.0638454922716166
0	1	11898789	rs2272803	T	G	0.0889259581954852	0.249395799777743	-0.0738324613761912	0.0641007958595277
0	1	11899033	rs1023252	T	G	0.179376364184476	0.995751675312379	0.000248171936835896	0.046609342686054
0	1	11904092	rs7552330	A	G	0.100793398847729	0.579412652898641	-0.033229763166316	0.0599552395743809
0	1	11907648	rs5063	T	C	0.0891017879868337	0.508107132806641	-0.0418789982603264	0.063281597312385
0	1	11910677	rs632793	G	A	0.130489476430684	0.10844890564417	0.0833896377012396	0.05194955588554
0	1	11913757	rs198375	C	T	0.152810798531819	0.192741379065315	0.0635116743690849	0.0487609087204438
0	1	11914829	rs6668352	A	G	0.118457654230371	0.221116017392376	0.0663574957388015	0.0542328728904941
0	1	11918444	rs61761991	T	C	0.0114598512860658	0.4368850957329	-0.136907048410091	0.176094400879048
0	1	11919271	rs198389	G	A	0.134049688672313	0.0850070727631923	0.0881778326847412	0.0511963873680833
0	1	11922298	rs6668659	G	T	0.133174991701208	0.0599039664560648	0.0964566882630596	0.05126585172707
0	1	11922812	rs79990227	G	A	0.0646179934331945	0.276819529213623	-0.080819967593746	0.0743177732948602
0	1	11925300	rs6676300	G	A	0.14491243512217	0.144743452097834	0.0725616277967912	0.0497558965224134
0	1	11925781	rs1318408	G	A	0.092449970643676	0.172612986878741	0.0820356505952835	0.0601498023711444
0	1	11927878	rs79653311	C	T	0.0878617378520582	0.314570722025683	0.062129462943028	0.0617787132835557
0	1	11934378	rs198384	A	G	0.600799656582308	0.785275236383284	-0.00990212198126211	0.0363445930727311
0	1	11941936	rs11588551	T	C	0.551564238779407	0.404690368490087	-0.0298481992023388	0.0358204010576083
0	1	11959362	rs17037526	T	C	0.404140863981515	0.734656530421537	-0.0122755048090369	0.0362175657339871
0	1	11973888	rs7554547	G	A	0.448456738093381	0.910949350335148	-0.00399811012647041	0.0357481099456364
0	1	11979909	rs3209284	C	T	0.614971642614426	0.849573179296123	0.00694596579739278	0.0366226626835973
0	1	11982544	rs2639453	C	T	0.652813151057994	0.445306295752482	0.0286784304471209	0.0375734361270481
0	1	12009955	rs7529452	T	C	0.320839459206324	0.757953898703683	0.0117023559178602	0.0379738515289756
0	1	12009956	rs7551175	A	G	0.225436523837546	0.552834528106197	0.0252174673353057	0.042488124300427
0	1	12042261	rs2236055	G	A	0.609403053098074	0.759644957350853	-0.0111216293053041	0.0363514833597247
0	1	12042755	rs4240897	A	G	0.528896920955928	0.950480441833639	0.00220566189173416	0.0355159261733449
0	1	12044164	rs1474868	T	C	0.608591412286273	0.887325220265256	-0.00514534737576818	0.0363142302931067
0	1	12046063	rs2336384	T	G	0.581485159818411	0.774891292169082	0.0102893222933482	0.0359788146293332
0	1	12046089	rs873458	A	G	0.374336379240039	0.888399988442241	-0.00517040740954119	0.0368448747582405
0	1	12046334	rs873457	G	C	0.581755374889875	0.770560351856554	0.0104914141481377	0.0359736039236344
0	1	12050634	rs4846085	C	T	0.58168085657409	0.741031398705325	0.0118896242501044	0.0359759837975015
0	1	12054911	rs6672267	G	A	0.610018181818182	0.920815620480213	-0.00361477564006556	0.0363636195531637
0	1	12056440	rs2236056	T	C	0.581509556947344	0.749352554937296	0.0114925730476279	0.0359712614310794
0	1	12059412	rs2295281	T	C	0.373954031790231	0.940220816856102	-0.00276011887211972	0.0368053503858646
0	1	12065841	rs1042837	T	C	0.0804903825437039	0.833193126939608	-0.0138665581999153	0.0658405883515495
0	1	12072534	rs14305	T	C	0.153961262881117	0.900671784161418	0.00614720947934777	0.0492514499649116
0	1	12128498	rs12029016	A	G	0.44544667661106	0.464326935668663	-0.0262480982220401	0.0358707712698968
0	1	12135526	rs6690493	G	A	0.224838320888214	0.721081743879147	0.0153236198756654	0.0429216890426912
0	1	12141461	rs2297875	G	A	0.238988475457487	0.955220803025582	-0.00236341534984819	0.0420896811617161
0	1	12142243	rs59346161	A	T	0.124731992470763	0.410978862790301	0.0440077129740917	0.0535261465016363
0	1	12147753	rs12133231	A	G	0.122886673330147	0.448173551775531	0.0408692376120267	0.0538842505185713
0	1	12153413	rs17037598	T	G	0.0866402005125331	0.0177656393127716	-0.156052737142374	0.0658320703030461
0	1	12164071	rs562844	C	T	0.410459065854366	0.72502912446033	0.0127597921655271	0.0362756359025588
0	1	12164437	rs2230622	T	C	0.27546590091658	0.210829100059293	0.0499958629964633	0.0399554920446494
0	1	12165037	rs10864549	C	T	0.303274692401174	0.14660241726776	0.0564408851035188	0.0388808389718712
0	1	12165130	rs11569859	A	G	0.112639143119965	0.348414982121429	-0.0536556968127339	0.0572224804959722
0	1	12174100	rs72641094	A	G	0.134494141902072	0.369747084706407	-0.0473983654774997	0.0528440968896789
0	1	12181401	rs3753577	T	C	0.196595730033701	0.0517702272977723	0.0864472933569364	0.0444450071123911
0	1	12185335	rs488733	C	T	0.671240222960095	0.185084177429823	0.0505371307163373	0.0381336824796033
0	1	12186933	rs1148475	G	A	0.659198513029158	0.439369700211634	0.0292004148393069	0.0377628351986623
0	1	12187130	rs6668157	T	C	0.215083231450573	0.0771540778346656	0.0758903525920709	0.042937936540547
0	1	12206866	rs630542	T	G	0.30890114705151	0.671555793291211	0.0163814905765022	0.0386343390688006
0	1	12213337	rs1148461	G	A	0.305016712729506	0.375639324975997	-0.034528353259101	0.038972832652262
0	1	12223451	rs590368	A	G	0.302189392873991	0.312719845596955	-0.0394330646205089	0.0390607604917036
0	1	12233754	rs976881	C	T	0.856004680041105	0.643392521521226	0.0238293548677422	0.0514716556900688
0	1	12240676	rs3766730	A	G	0.173627936832011	0.31572420640116	-0.0478513105725197	0.0476947159990112
0	1	12249770	rs548580	A	G	0.133910472593311	0.282938531986495	-0.056715873179749	0.0528207863619876
0	1	12251808	rs653667	G	T	0.306054040911842	0.9325903186974	0.0032940826757277	0.0389434699254105
0	1	12252955	rs1061622	G	T	0.129936518989323	0.328635508850644	-0.0523611146226909	0.0536011244144742
0	1	12262792	rs5746059	G	A	0.1273106246463	0.167089216266696	-0.0753439649037775	0.0545331625719615
0	1	12271503	rs235214	C	T	0.559670689899619	0.913322556419105	-0.00391998174982012	0.0360131492780745
0	1	12278932	rs7550488	G	A	0.625531247688076	0.016594736827138	-0.0882862916890661	0.0368540462822216
0	1	12305286	rs374450	A	G	0.193867847062763	0.383649814996219	-0.0400770776859985	0.0460026248894973
0	1	12306734	rs6541016	G	T	0.126714975845411	0.57929402639808	-0.0300993692621733	0.0542902030023499
0	1	12319994	rs235243	T	G	0.125748621117754	0.672103645873264	-0.0230572868737088	0.0544751283532464
0	1	12329295	rs3765339	T	C	0.240760023694867	0.641187940379628	0.0193561933046869	0.0415334637756238
0	1	12363811	rs7523900	T	C	0.126320502931662	0.532954842710406	-0.033964594297544	0.0544739344776569
0	1	12368336	rs115361959	C	A	0.0766560390037209	0.814011450011539	-0.0160729953641432	0.0683218245879678
0	1	12401868	rs28551666	C	A	0.927747173951677	0.597299490592089	-0.0359962260970232	0.0681375105677521
0	1	12486792	rs580233	A	G	0.190728327334972	0.73988374836021	-0.0150636547111682	0.0453714566110065
0	1	12488475	rs11121906	A	C	0.124814761250035	0.811390818890392	-0.0130347547374871	0.0546227896574912
0	1	12519105	rs117618373	T	C	0.0698719089130048	0.694004504235862	-0.0277198281973229	0.0704574515834406
0	1	12537010	rs75965755	A	G	0.0691165519592852	0.661644999239482	-0.0309589059908207	0.0707400704213281
0	1	12587927	rs74638742	A	G	0.0761660585070196	0.93889883527948	0.00514877854185619	0.0671691178944428
0	1	12590762	rs10864555	C	T	0.809506165099269	0.567299394679859	0.0262580509245088	0.0459030087058189
0	1	12592294	rs7543599	T	C	0.845076259791984	0.444730749933265	0.0382960716485334	0.0501107239896405
0	1	12593561	rs4846107	G	A	0.167745555770089	0.476940527507598	-0.0346582025864389	0.0487298183654377
0	1	12595464	rs56060440	A	G	0.0914838135863435	0.21055605787126	-0.0798025263476014	0.0637381080953331
0	1	12596355	rs56089820	G	T	0.278113195351711	0.379901738988019	-0.0352694971084626	0.0401667310464495
0	1	12597926	rs74054806	C	T	0.421129448716663	0.36613825466087	0.0325997070966258	0.0360723716880575
0	1	12599005	rs11121923	A	C	0.414447096303147	0.403069426856084	0.0302493861160348	0.0361769008308908
0	1	12605011	rs6541027	T	C	0.687498446419239	0.0931198432044109	0.0651751854497319	0.0388140390658057
0	1	12606725	rs10779770	C	A	0.496788958457979	0.393059712889309	-0.0304919182905751	0.0357014061462908
0	1	12619096	rs4845904	A	G	0.196844128993669	0.474532390069572	0.0321146449652585	0.0449077955901051
0	1	12625101	rs10864570	C	T	0.271263120152101	0.765551313754231	0.0119083593277261	0.0399342748749983
0	1	12626182	rs7517059	C	G	0.22474463266691	0.354235100292738	0.0393827452904079	0.0425113301030311
0	1	12626549	rs4846118	C	T	0.67869149019214	0.395419162973216	-0.0322258516130307	0.0379203149670553
0	1	12628459	rs11121940	A	G	0.182870186348982	0.312862909873171	0.0463344312889768	0.0459105398596419
0	1	12630700	rs4846121	T	C	0.589919634588641	0.817082173430883	0.00829390234719658	0.0358578557959772
0	1	12637160	rs4845907	A	G	0.376633874880703	0.431850042231883	-0.0289722811604989	0.0368590122086701
0	1	12640127	rs3128458	A	G	0.72926387435316	0.878824635822369	0.00611929551839694	0.0401372222704649
0	1	12642243	rs12029485	G	T	0.166716768921224	0.979090336239761	0.00124139575208041	0.0473645644244225
0	1	12663774	rs4846127	T	C	0.616125485346801	0.414589166758684	0.0298363849526919	0.0365711733245053
0	1	12664209	rs6662695	C	T	0.385164242686787	0.457353601657941	-0.0271704404445	0.0365581506864716
0	1	12668321	rs6541043	G	C	0.38887885237165	0.34463984794756	-0.0345045281493986	0.0365112881563752
0	1	12669280	rs6541044	G	A	0.313545029004697	0.583425523010286	0.0209492927724075	0.0382015894830561
0	1	12669341	rs12027375	T	C	0.271615705922184	0.199854526004841	-0.0515523680098787	0.0402135178028788
0	1	12669452	rs7548227	T	C	0.375407290049208	0.55757790595619	-0.0214978663018052	0.036658070894485
0	1	12671324	rs4618985	C	A	0.289226839170621	0.346289173145097	-0.0371008685631257	0.0393930949606685
0	1	12671703	rs5022242	C	T	0.441165607669613	0.768723218908504	0.0104537831082583	0.0355515965829685
0	1	12682574	rs3000896	C	T	0.725040619001753	0.97900426416163	0.00103622718448794	0.0393743876952395
0	1	12682662	rs4846130	A	G	0.235273889737692	0.747109422828422	0.0133709195765676	0.041466239283717
0	1	12684504	rs6680343	T	C	0.477011685871079	0.077384027206435	0.0621061568331628	0.035166295990218
0	1	12684837	rs12402628	T	G	0.476868613045687	0.0778968600601078	0.0620222409958989	0.0351795144105043
0	1	12693125	rs4845911	A	G	0.29589686564953	0.495375638741765	0.0265380534404647	0.038924438442388
0	1	12699337	rs3000891	C	T	0.581324979637483	0.7079331476211	0.0134999106453071	0.0360349918641203
0	1	12709554	rs17458785	A	G	0.344106629842163	0.649985303714938	0.0169192391308931	0.03728490004727
0	1	12724931	rs2027589	A	G	0.107359274092131	0.335858966233453	0.0543776704434211	0.0565033500904754
0	1	12728153	rs2245926	T	G	0.122226998002068	0.255483161082523	0.0605991804927558	0.0532912513323919
0	1	12739778	rs2799845	A	G	0.115828224476093	0.515706517283919	0.0353657690365094	0.0544107280221234
0	1	12739867	rs2255773	G	A	0.128977173545677	0.4732651832575	0.0376342554243861	0.0524755819630479
0	1	12743160	rs2489262	T	G	0.259063836015665	0.423826872937818	0.0325067296968391	0.0406435896658528
0	1	12746537	rs7524074	C	T	0.738768482286484	0.409573971989682	-0.0332121969370694	0.0402746080252319
0	1	12750723	rs3128450	A	T	0.750651935716106	0.978279845359946	-0.00111921689906846	0.0411090800482919
0	1	12757671	rs3010951	T	C	0.728945553404405	0.990362386347573	-0.000483899278015107	0.0400603705382544
0	1	12762562	rs3000875	G	T	0.730151701458358	0.948170863115848	-0.00260119139452859	0.0400159034824544
0	1	12763781	rs10779772	T	G	0.60584030870985	0.288602498405426	-0.0386617779773281	0.0364323943988495
0	1	12769239	rs3010872	T	C	0.69676683500112	0.722303863350937	-0.0137431967728075	0.0386716801914732
0	1	12769379	rs3010873	C	G	0.710536072847608	0.40524273828036	-0.0324793340139367	0.0390238482739366
0	1	12771713	rs3000868	G	A	0.760336967004433	0.525243740532343	-0.0263355538514916	0.0414548261532018
0	1	12775851	rs3000861	G	A	0.615200509637227	0.190962972901836	-0.0481047886150097	0.0367847944458245
0	1	12776218	rs3000860	C	A	0.755778197167862	0.533297967794499	-0.025554658510167	0.0410200607184679
0	1	12777049	rs79983604	T	C	0.0808083637117725	0.47021296362579	0.046539628065764	0.06444748342528
0	1	12795653	rs3010902	C	T	0.827564684394776	0.663195369959816	-0.0203617486634415	0.0467542596234368
0	1	12796044	rs3010903	T	G	0.827262519414826	0.62343630036687	-0.0229491384001341	0.0467409155350553
0	1	12803975	rs6662299	T	C	0.7590201915949	0.837591526673731	-0.008568894579477	0.0418045497427386
0	1	12823636	rs72862122	A	G	0.136414085655016	0.956716709663463	0.00281214943067794	0.0518137486267957
0	1	12829572	rs2009740	T	C	0.843682715917901	0.569294779288193	-0.0276762893867813	0.048632499177676
0	1	12833428	rs11121976	C	T	0.819135421968946	0.433487700468688	-0.0359632918547967	0.0459162070455106
0	1	12835868	rs1812242	C	T	0.727379835067151	0.991880702190231	-0.000408305699046725	0.0401235671313415
0	1	12837840	rs848577	C	G	0.726343612432987	0.994592425443509	0.000271794594594592	0.0401028313673196
0	1	12866852	chr1:12866852.T.G	G	T	0.091127132754621	0.428993571528432	-0.0491593172835773	0.0621549911549044
0	1	12866899	rs9308457	T	G	0.39805248864348	0.609229978310523	0.0181119298666027	0.0354320996332915
0	1	12867513	rs116786716	A	G	0.09319356187226	0.388346028783378	-0.0525772987700182	0.0609506552861526
0	1	12868019	rs1416906	T	C	0.320700146250751	0.352243538975478	0.0345482318172326	0.0371387978277502
0	1	12868237	rs703804	A	C	0.418971699593602	0.308780588580643	-0.0359930397988928	0.0353641221106274
0	1	13176463	rs28488227	A	G	0.305000024132914	0.555386020233681	-0.0228570343283726	0.0387598787732761
0	1	13775026	rs10927559	T	G	0.301984009833996	0.858450270744429	0.0069221878359792	0.0388129769450765
0	1	13783354	rs11580598	T	C	0.432490940766551	0.740731416274669	0.0119768857375721	0.0361965298714115
0	1	13785062	rs2999877	G	A	0.180599445465725	0.297996146205395	0.0472666637218661	0.0454163914069963
0	1	13785485	rs10754872	C	T	0.432471548335252	0.632941156342322	0.0173171941696686	0.0362594456871141
0	1	13785516	rs10927575	C	G	0.220036437481868	0.812650225586602	0.0102320348714848	0.0431716015008292
0	1	13793697	rs12564562	A	G	0.368493194817554	0.232952161610761	0.0439161427247913	0.0368180425124451
0	1	13795449	rs3013090	C	T	0.389049033602745	0.928176214082512	-0.00334267394874225	0.0370832666684635
0	1	13801089	rs2359535	A	G	0.125032454078793	0.401513563946243	0.0446128395848723	0.0531788239083924
0	1	13802224	rs3795750	A	G	0.571238451198474	0.814660603879184	0.00852771767685746	0.0363782781374201
0	1	13802325	rs3013105	C	T	0.572585188221357	0.876892566696792	0.00568059702210285	0.0366703945819353
0	1	13802437	rs3013106	A	G	0.377902900048312	0.453080373656899	0.0277768726288172	0.0370215405577196
0	1	13804575	rs16850548	T	C	0.249479440770656	0.551009685370448	0.0247041137693876	0.0414326275545723
0	1	13804751	rs55957512	T	G	0.124816464396878	0.433515392101255	0.0417024327862162	0.0532468734275285
0	1	13805706	rs2940310	T	C	0.194840543054829	0.54864764756167	-0.0274760863801102	0.0458096766555972
0	1	13806431	rs6666545	A	C	0.253093108972691	0.614714353865738	0.0207457877467403	0.041214981923666
0	1	13806900	rs61781238	A	G	0.195050320812052	0.626130472024084	-0.022251715853458	0.0456744861800637
0	1	13815792	rs375996	G	A	0.213654004090368	0.281300147245152	0.0465445995930262	0.0432007227128746
0	1	13816076	rs2924851	A	G	0.359501804210819	0.729331276017264	0.0128468607465322	0.0371280220583407
0	1	13817381	rs6690828	G	A	0.143199088293123	0.72920537149135	-0.0176942396222509	0.0511124231372833
0	1	13819261	rs164951	A	G	0.506763363437001	0.575596477128465	0.0198528852353034	0.0354624462672646
0	1	13822035	rs354590	A	G	0.466574718696438	0.396599788830795	-0.0303292209033335	0.0357778482288947
0	1	13827439	rs10803381	A	G	0.140867013178435	0.793729303592091	-0.0135425721758526	0.0517937810023472
0	1	13828957	rs12046672	A	G	0.268967045518095	0.552357900672764	0.0238437014163585	0.0401253353907594
0	1	13830815	rs2999900	C	T	0.347934458820425	0.71537107665887	0.013634619532436	0.0373907552751635
0	1	13833861	rs76079754	C	T	0.175476580391003	0.871193315369198	-0.00760883949204717	0.046926747871776
0	1	13837213	rs2990678	C	T	0.29276468034144	0.720410012561201	0.0141075482469146	0.0394163722291851
0	1	13842586	rs2282189	G	A	0.322671703368039	0.666086389167777	0.0163355221360307	0.0378552970388426
0	1	13844562	rs45223	G	A	0.376356318837815	0.765901557899385	-0.0109130286079988	0.0366528717306764
0	1	13844765	rs16851109	A	G	0.445026000539868	0.728601981588528	0.0124151542552531	0.0357800060072527
0	1	13845251	rs35530871	T	C	0.0803335755997177	0.296952579386339	0.06688878362644	0.0641317135124084
0	1	13851036	rs4345799	G	T	0.754095659057489	0.833260547727516	-0.00872282734435889	0.0414343460875487
0	1	13852232	rs16851217	T	C	0.276704390481619	0.918060622239852	0.00411468317345368	0.0399961574387301
0	1	13852683	rs2168201	G	A	0.901385681200347	0.560715747195474	0.0351613107186487	0.0604376031597395
0	1	13852955	rs12750399	A	G	0.552274967780228	0.938470727056054	0.00274627691580751	0.0355771763542445
0	1	13854682	rs10927814	G	C	0.760543394645664	0.975158455331506	-0.00129663433756836	0.0416398159570129
0	1	13855608	rs12072110	T	C	0.0754878643668985	0.254519427260077	0.0752107107806952	0.0660066968965468
0	1	13855662	rs76062973	G	A	0.117311959909317	0.506917827558772	0.0366593758825812	0.0552394728258816
0	1	13855758	rs12124179	T	G	0.140233312644185	0.464975456439712	0.0372020892335383	0.0509144327620543
0	1	13859570	rs3856278	G	A	0.274623862550158	0.92046600320079	0.0039786179769452	0.0398472511361667
0	1	13859697	rs75931286	A	G	0.198930932415276	0.497622265161281	-0.03048703062959	0.0449504957693005
0	1	13863307	rs12564444	A	G	0.242356501092256	0.104419420058559	-0.0685067285688428	0.0421892538310239
0	1	13863608	rs6678308	A	G	0.18241452991453	0.981657140203506	0.0010683103760554	0.04646566972762
0	1	13867459	rs183052	G	A	0.184715685312819	0.528456010690085	-0.0291919077101014	0.0463095544635528
0	1	13872988	rs10927854	T	C	0.131309955354554	0.744239982395639	0.0170991830736076	0.0524123015838336
0	1	13874853	rs1610562	C	T	0.702735512723373	0.358134246620683	-0.0355432100391889	0.03867907493167
0	1	13875610	rs17391912	T	C	0.199089698304195	0.438586881466383	-0.0347551818819109	0.0448696146949291
0	1	13875896	rs13375580	C	G	0.340878968197225	0.946745763145447	0.00250746524281278	0.0375403212573467
0	1	13876130	rs76996492	A	G	0.197373693989843	0.406146520238327	-0.0375844739204755	0.0452446679536061
0	1	13876264	rs354581	G	C	0.760980733438087	0.492950742162719	-0.028390820209741	0.0414087793983172
0	1	13880522	rs6684199	G	A	0.114341177969877	0.173432368449686	0.0745968140724658	0.0547999338569255
0	1	13885203	rs10927872	T	C	0.179575931731104	0.0671371648253178	0.0833489092858593	0.0455270765496211
0	1	13885279	rs12042662	A	G	0.757580299480344	0.972482729016883	0.00142628411167356	0.0413480112397324
0	1	13900468	rs655839	T	A	0.550845056226661	0.294513305145254	-0.0373953372262774	0.0356733148871323
0	1	13901884	rs12404716	C	T	0.123843248739057	0.549787346700475	0.0323119389983622	0.0540262224852427
0	1	13903098	rs355013	C	T	0.670524788673329	0.433709131116716	-0.029638559091913	0.0378593188262731
0	1	13908031	rs1261015	A	G	0.692154986548995	0.66553104263858	0.0166507214768818	0.0385175277305319
0	1	13908105	rs1262461	G	A	0.719980017497718	0.748107259587461	0.0127705058066305	0.0397666475182786
0	1	13912977	rs355027	C	T	0.543027069419464	0.26299476591594	-0.0399399279307647	0.035681650373394
0	1	13913180	rs355028	T	C	0.522115349199662	0.19046816766132	-0.0465262258961443	0.0355380301885079
0	1	13914230	rs1148455	T	C	0.646239986842074	0.692567537190599	0.0148180925741094	0.0374787548726629
0	1	13914909	rs10927904	T	C	0.195456435854277	0.0171004761275761	0.105581059350755	0.044277322764384
0	1	13916809	rs434651	C	T	0.737369545032498	0.411934795407994	0.0334708502908871	0.0407935560544342
0	1	13917411	rs11804743	T	C	0.0557329017106086	0.716636556993405	0.0282386981745245	0.0778016442914598
0	1	13920193	rs1261025	G	A	0.685787938550066	0.68980038504027	0.0153736272639148	0.0385182330605689
0	1	13920807	rs1261026	T	G	0.684999143474316	0.775295462992955	0.0109972482732235	0.0385253108647761
0	1	13922117	rs12566684	G	A	0.169100937078179	0.137085755536598	-0.0715219362028828	0.0481068297146457
0	1	13922799	rs7514217	G	A	0.717874874545304	0.74826840923084	0.0127537656971487	0.0397408355330034
0	1	13923443	rs16852007	A	G	0.124634165851088	0.115667836605817	0.0837048679220382	0.0532060720078675
0	1	13923574	rs10927907	C	T	0.168092222592057	0.054581459402976	0.0902102107486055	0.0469308774243862
0	1	13924863	rs1262460	G	A	0.302211511362858	0.604831834442486	0.0201418004802642	0.0389240119016134
0	1	13932007	rs2788749	G	C	0.599551104114645	0.121121025619832	-0.056224557773072	0.0362719103406531
0	1	13932427	rs442112	T	C	0.646502371426915	0.421787922575368	-0.0296968860389684	0.0369675420336905
0	1	13934056	rs2483133	C	T	0.306820957588979	0.257014947226941	0.0439228122174866	0.0387505879472671
0	1	13935402	rs92406	A	C	0.621554489448823	0.407338091458832	0.030476321854735	0.0367810721972235
0	1	13937281	rs4391657	C	T	0.776463655514969	0.817193156120892	0.00987889332198109	0.0427368023538729
0	1	13938377	rs1412838	C	A	0.41263767780812	0.942736715438363	0.00259478318350631	0.0361236430820726
0	1	13938925	rs79769438	A	G	0.105424638454932	0.474067382181877	-0.0423097996365335	0.0591020627288593
0	1	13943528	rs1539114	C	A	0.136008299721713	0.684132633599464	-0.0212580141249667	0.052252780387533
0	1	13943724	rs1061615	C	T	0.182912130902374	0.628570874029559	0.0222328625750171	0.0459604191706405
0	1	13944568	rs876931	C	T	0.550115882911798	0.931570696996137	-0.00308731122166275	0.0359538092827985
0	1	13945379	rs1106669	T	C	0.210095263999723	0.404229332315553	0.036360491255037	0.0435929200992496
0	1	13946586	rs6703700	A	G	0.414012627482896	0.981149694754266	-0.000854303639163509	0.0361570944637942
0	1	13947519	rs1772636	G	A	0.185057705574658	0.660169003338589	0.0201473787970421	0.045822839267844
0	1	13947905	rs11588651	G	A	0.0555970619726002	0.998141732422755	0.00018104038835929	0.0777332618483391
0	1	13948225	rs1772635	A	C	0.688398120758657	0.486705618645166	0.0269251213449528	0.0387100971686
0	1	13948765	rs10927910	A	G	0.113733464825773	0.981317467676958	-0.00131747291994738	0.0562608547305895
0	1	13949397	rs75737744	C	A	0.135384500434366	0.0800317152820341	-0.0934303932823338	0.053373483109362
0	1	13952864	rs7515525	T	G	0.264122036336654	0.161513947964531	-0.0572361833207833	0.0408830494733283
0	1	13956484	rs10803421	C	T	0.247356079729771	0.36721766946271	-0.0372072128588194	0.0412635276209982
[truncated: 534,508 more rows]
