# Supplementary material for: Japanese GWAS identifies variants for bust-size, dysmenorrhea, and menstrual fever that are eQTLs for relevant protein-coding or long non-coding RNAs
Source: Sci Rep. 2018 May 31;8:8502. doi: 10.1038/s41598-018-25065-9 (PMC5981393; doi:10.1038/s41598-018-25065-9)
Supplement: Supplementary file 12 — Dataset S9 [file 41598_2018_25065_MOESM12_ESM.txt]

regional.analysis	CHR	BP	rsid	A1	A2	A1.AF	P	BETA	SE
0	1	564621	chr1:564621.C.T	T	C	0.026666662219512	0.909930836499966	-0.0136329328982623	0.120511282823843
0	1	565374	chr1:565374.A.G	G	A	0.035721507945162	0.231023601846207	0.120387919742463	0.10051371798943
0	1	752566	rs3094315	A	G	0.844845482616862	0.0212319760642073	0.124231084754045	0.0539236319034201
0	1	990417	rs2465136	C	T	0.162531933332127	0.52531812397564	-0.0329150834946014	0.0518209760320821
0	1	1018704	rs9442372	G	A	0.811955093020658	0.870306609725533	-0.00785789703292199	0.0481285187917222
0	1	1036959	rs11579015	C	T	0.203956833597016	0.354508520043231	0.0430042517918884	0.046446912489501
0	1	1046164	rs6666280	T	C	0.203331467204766	0.326602670933135	0.0457056680727351	0.0465918513764335
0	1	1062638	rs9442373	A	C	0.539650235363657	0.0916954129701686	-0.0639004471353767	0.0378889033863456
0	1	1216195	rs55834051	A	C	0.644120647219885	0.495194246375504	0.0270081580994121	0.039597299932825
0	1	1217011	rs1262894	C	A	0.121998571152218	0.998835351878066	-8.51369696103994e-05	0.0583261572351372
0	1	1217058	rs3753340	A	G	0.0144224634853546	0.570321128118988	0.089729144965451	0.158091129281607
0	1	1218086	rs6603788	T	C	0.632695236229452	0.192350642289255	0.0514096417648317	0.0394349523352094
0	1	1220136	rs2144440	G	A	0.652452234593044	0.207201369216255	0.0504342587631307	0.0399859859234753
0	1	1220954	rs12751100	A	G	0.63732023944962	0.18957897467758	0.0518203010711979	0.039502430690054
0	1	1221138	rs11260578	A	G	0.622697465688105	0.114538501719331	0.0621858760253848	0.0394050861101931
0	1	1222958	rs111819661	T	C	0.0144933948501963	0.964986704283996	0.00716354971826598	0.163190882726444
0	1	1223529	rs78481580	C	G	0.182144772274009	0.0208862517061553	0.111663926389421	0.0483386429805576
0	1	1225959	rs1570867	G	C	0.922551287601294	0.425615271497075	0.0583020710500471	0.0731778709233437
0	1	1227244	rs2239609	A	G	0.274785430061188	0.269918847112204	0.0466727800146064	0.0423048291772879
0	1	1278237	rs307361	C	T	0.869289889321488	0.294937362128672	0.0601517199409012	0.0574322028421483
0	1	1287040	rs182532	C	T	0.869055990742389	0.237424532615777	0.06808331281349	0.0576269747927124
0	1	1295323	rs34389364	A	G	0.80813120759208	0.0588732968468301	0.0936690503809349	0.0495829497299142
0	1	1314015	rs2649588	T	C	0.826185321680322	0.130161446761869	0.0777033191461121	0.0513413201970701
0	1	1335218	rs2291889	A	G	0.121076782317708	0.446398364160678	-0.0450770174213298	0.0592002259251588
0	1	1487059	rs1887284	A	G	0.262416700018423	0.889668587101635	0.00596781158911354	0.0430194473910121
0	1	1489928	rs7366884	C	T	0.716753858246401	0.0340649929446192	0.0909931799614717	0.0429354572380246
0	1	1500941	rs6603791	G	A	0.824428729545335	0.0661265819497309	0.0943333791891693	0.0513360872714497
0	1	1599161	rs6604981	G	A	0.621014096136347	0.252332184617247	-0.0445491807437737	0.038917674295705
0	1	1647686	rs909823	C	A	0.869063392361448	0.337146946914582	-0.0521749800064635	0.0543592572263655
0	1	1687625	rs34306661	C	T	0.332064106797263	0.162317279080747	0.0557625910743448	0.0399068071576996
0	1	1706160	rs7531583	G	A	0.700110326433443	0.313111382236153	-0.0415008041961402	0.0411422534334861
0	1	1721479	rs2272908	T	C	0.502984155840491	0.0510406997225892	-0.0738569243111508	0.0378532660921655
0	1	1722585	rs3737626	A	C	0.03810042697029	0.252480210619211	-0.117723804164002	0.102874317213347
0	1	1722932	rs3737628	T	C	0.502720632228769	0.0575506928189359	-0.0719051950322247	0.0378626779842305
0	1	1723031	rs9660180	A	G	0.504401032585213	0.0500056894452266	-0.074377251484454	0.0379492169764304
0	1	1725016	rs80220232	A	G	0.0662230271886063	0.214544091000816	0.0916670608703493	0.07385554603913
0	1	1725626	rs9970652	T	C	0.206242502904208	0.227088636394697	0.0560059916726351	0.0463667042158109
0	1	1733219	rs10907185	G	A	0.71032695702947	0.207425496220076	-0.0523131978107976	0.0414961380804217
0	1	1734337	rs75622028	C	T	0.103286436386755	0.21743297336999	0.0751181567288925	0.06090417005964
0	1	1737900	rs17363334	T	C	0.0685096148634582	0.767798545176956	-0.0223125821671024	0.0755703656004048
0	1	1738984	rs76117314	A	C	0.059859441413314	0.154255092755211	-0.118403244172	0.0831097420640849
0	1	1745726	rs16825336	A	G	0.266626571095558	0.217970406698194	-0.0530321844842961	0.0430475986966723
0	1	1746694	rs12742323	T	G	0.207487664111048	0.195290270851745	0.0598412145048771	0.0462063332082564
0	1	1747318	rs59787372	C	T	0.0356951409632043	0.673178552902474	-0.0436783033812581	0.10355470372858
0	1	1748734	rs2180311	C	T	0.505353400785302	0.0398467562659312	-0.0777526136524476	0.0378296734044049
0	1	1752955	rs4648726	T	C	0.843102860429493	0.254470691138498	-0.058740983838376	0.0515471862894604
0	1	1759026	rs9786963	C	T	0.908969082125604	0.972703669465066	-0.00227509029427674	0.0664889828363866
0	1	1759054	rs10907187	A	G	0.128450539955461	0.607148690081715	0.0294126603383714	0.0572066296635989
0	1	1759213	rs9786942	G	A	0.505091283075934	0.043316108038118	-0.0765294858593118	0.0378737149033418
0	1	1760937	rs77726987	A	G	0.0353723470097471	0.668650869460017	-0.0452398394072282	0.105700474244713
0	1	1765583	rs6603797	C	T	0.908316229411299	0.963528538427872	0.00303355336339676	0.0663417939355959
0	1	1766094	rs6663586	C	A	0.195171753588269	0.152143350595969	0.0679266038209477	0.047434724721076
0	1	1770406	rs117025906	A	G	0.0553356313834726	0.0629205184046619	0.146809265740941	0.0789402072758815
0	1	1770789	rs6665287	A	T	0.127944266775846	0.93548470826837	0.00468098974483451	0.0578283794465101
0	1	1775039	rs75473107	T	C	0.0163390183015403	0.702041899582135	0.057248232772041	0.149642928220858
0	1	1775175	rs11260622	G	A	0.907967715171599	0.974223481140735	-0.00211858074593508	0.0655669907860042
0	1	1776269	rs4648727	A	C	0.337854556087905	0.195941735305605	0.0517353023301573	0.040005632366036
0	1	1777450	chr1:1777450.G.C	C	G	0.505136630360815	0.0397785638142995	-0.0778586666765466	0.0378682460343471
0	1	1779036	rs6692959	C	T	0.908957183549938	0.969376466215544	0.00255414731728505	0.0665309970301656
0	1	1779230	rs12403351	A	G	0.0842154589371981	0.625461665657455	0.0333263826774279	0.0682743508876003
0	1	1779476	chr1:1779476.C.A	A	C	0.338114328077594	0.193795408971262	0.0521237581075489	0.04011269710696
0	1	1780878	rs6603801	C	T	0.908828156321628	0.950944096591748	0.00409128274024799	0.0665019513306161
0	1	1781220	rs6681938	C	T	0.167486664204053	0.384978092931504	-0.0449598650203443	0.0517517317451264
0	1	1781345	rs6664578	A	G	0.90844603384035	0.990929240851284	0.000753769758269424	0.0663018703769032
0	1	1787378	rs12125422	A	G	0.210722495510906	0.183197621242346	0.0610620406664487	0.045877716880263
0	1	1793003	rs1889678	G	A	0.909019677093328	0.974640943591628	0.00211562819192579	0.0665538495345227
0	1	1793071	rs12076620	G	A	0.909234665960245	0.914406569746429	-0.00715122779482055	0.0665341627328947
0	1	1793111	rs10907192	G	A	0.909147780678851	0.967948915377985	-0.00267124576055405	0.0664805077121546
0	1	1793692	rs77270684	G	A	0.0514983629397423	0.335847595365058	0.0803001105416772	0.083437162006369
0	1	1793786	rs7511905	C	A	0.909092704025	0.986624668822982	0.00111419229155641	0.0664622936383683
0	1	1795789	rs12036384	T	C	0.173962210780605	0.119570921915647	0.0767105512257306	0.0492815619210268
0	1	1797947	rs9660106	G	A	0.527147414578223	0.0353252565841454	-0.0797111113672938	0.0378745256098543
0	1	1801034	rs4648592	A	G	0.108857272949992	0.619242657618152	0.0302991765128852	0.0609734637216193
0	1	1804302	rs3855951	T	C	0.842289562412026	0.249211372647939	-0.0593791050012387	0.0515324182201519
0	1	1805391	rs10907193	A	G	0.172472845521187	0.153548560144679	0.0708623685959941	0.049654499147683
0	1	1806560	rs118184145	A	G	0.055053160955446	0.0552665789885917	0.151757918552036	0.079173587853366
0	1	1809509	rs11260624	T	C	0.173887468030691	0.116838901769978	0.0772907237104127	0.0492868646328931
0	1	1809654	rs78934919	A	C	0.0600882468963917	0.149159447161133	-0.119774739783074	0.0830323556001026
0	1	1810090	rs7525092	T	C	0.177422848515724	0.164159785954734	0.0668218519864174	0.0480312389176774
0	1	1810842	rs76973525	A	T	0.0459629005375594	0.0119562938725048	-0.246321940324097	0.0980022428129549
0	1	1812366	chr1:1812366.AA.A	A	AA	0.908865975132537	0.987347768170007	-0.00105311464319005	0.0664095244190004
0	1	1812504	rs36072213	A	G	0.208695550009856	0.217128584146643	0.0570564125578705	0.046229490331818
0	1	1812521	rs6603802	T	C	0.523753308275314	0.0262667770765582	-0.0841420873102875	0.0378635573011777
0	1	1812688	rs6603803	G	A	0.524519117778697	0.0368145224726251	-0.0790551054567026	0.0378649947421307
0	1	1812828	rs6670776	A	G	0.908346147885897	0.931890342192993	0.00567227285309559	0.0663681958924502
0	1	1813237	rs33976483	T	C	0.208035879227517	0.279540541863519	0.0502388812061605	0.0464593202092883
0	1	1814909	rs76616586	G	A	0.0309592276587923	0.35201150127423	-0.105618066654289	0.113483040453365
0	1	1818129	rs16824526	C	A	0.212742034832327	0.210320363745592	0.0573769081631774	0.045803141053119
0	1	1821625	rs6603805	A	G	0.169365989207811	0.138621818611523	0.0743893000809397	0.0502310423260466
0	1	1865298	rs2803316	G	A	0.599659232688709	0.03553618623312	-0.0809607527242261	0.0385124822917935
0	1	1871337	rs16824543	A	G	0.127252651465824	0.77009966363512	-0.0168604198175601	0.0576928491014528
0	1	1887019	rs28548017	G	A	0.866734948898392	0.191049924205719	-0.07160527175348	0.0547658862732286
0	1	1903712	rs13303201	A	C	0.336525475612981	0.715856098414846	-0.0145535865232365	0.0399820994663647
0	1	1930754	rs6605081	T	C	0.233477860661166	0.0366549326564985	-0.0963120973478022	0.0460914555054363
0	1	1933267	rs28706276	A	G	0.0934635296609023	0.428940535943845	0.050813983541192	0.0642397005519261
0	1	1934647	rs6682175	G	C	0.665289470455445	0.676653415422593	-0.0167350578633545	0.0401287451216435
0	1	1939826	rs28550169	T	C	0.335226355002044	0.786330160236565	0.0108111986952771	0.0398820744734377
0	1	1948400	rs13303344	A	C	0.400176322570078	0.785672065693825	-0.010483818735335	0.0385526765126055
0	1	1951827	rs3121819	G	A	0.793569179760212	0.435030642039682	-0.036687861390466	0.0469988345294068
0	1	1992626	rs13303273	G	A	0.15307167013588	0.106426697440914	-0.0871395881499543	0.0539742959768265
0	1	1993860	rs60959039	T	C	0.250162953866754	0.839131693552465	-0.00891518727714218	0.0439162546244003
0	1	1994299	rs59095280	T	C	0.247615432214741	0.721903121796047	-0.0158120030554143	0.044426162955723
0	1	2010669	rs2803342	G	A	0.0744120225873605	0.180931007271511	0.0941141756587662	0.070345018864139
0	1	2010994	rs16824727	A	G	0.238217444406095	0.862381209329356	0.00772695123168709	0.0445758770227749
0	1	2016802	rs16824749	C	T	0.523670616713603	0.314284138107031	0.0383215835529233	0.038082680865733
0	1	2036263	rs10797413	A	G	0.75555788000136	0.858895332675362	0.00789564503984628	0.0444123139164865
0	1	2040898	rs4648807	C	T	0.585663960126325	0.550145967678587	0.0229356024244785	0.038383285246813
0	1	2051513	rs3107151	G	T	0.756067303797349	0.630215159068446	0.0214742142294973	0.0446056132342651
0	1	2071556	rs436045	G	A	0.83398959260284	0.781945688254351	-0.0139321799024271	0.0503358633276845
0	1	2071765	rs364677	G	A	0.789494432765152	0.868262086599795	-0.00767793724207408	0.046289887746403
0	1	2082566	rs2257182	C	T	0.297497986857487	0.625718753791392	-0.0201757058994743	0.0413638716958003
0	1	2088754	rs262656	C	A	0.166244229187073	0.720496924510889	0.0179912522093763	0.0502837242020201
0	1	2103506	rs2280272	G	C	0.0862149617258177	0.360862162795572	-0.06221850173742	0.0680933598213847
0	1	2167149	rs262680	T	C	0.64146515148784	0.426252922381308	-0.0315896197531465	0.0397044049515628
0	1	2173504	rs263526	C	T	0.18324521347151	0.402491777801694	0.0405961196375986	0.0484915459444313
0	1	2185886	rs16824947	T	C	0.0878121085594989	0.407317733562784	0.0547575701789825	0.0660826045523871
0	1	2186220	rs16824948	T	C	0.093885960729176	0.700629195839356	-0.0252248640126072	0.0656092323768912
0	1	2192433	rs10797417	G	A	0.459582565992546	0.164252576667839	-0.0532623869381849	0.0382931813249856
0	1	2281726	rs7527871	C	A	0.435596469755552	0.605584174682664	-0.0198635162891967	0.0384663401765156
0	1	2289321	rs903914	A	G	0.104403837890806	0.227332841234981	0.0737571136633011	0.0610947454500793
0	1	2291680	rs2840542	C	T	0.895841409044332	0.751339229025925	0.0197629174784411	0.0623683828477752
0	1	2292409	rs2645090	C	T	0.416289438561471	0.319593054435366	0.0383096764733929	0.038490795103965
0	1	2292688	rs2840540	G	C	0.209028692707324	0.461389835043566	0.0343240297656851	0.0466004393681925
0	1	2301471	rs2840536	G	C	0.199488243365996	0.153154900591143	0.0668146646426218	0.046773390036871
0	1	2301691	rs6665546	A	G	0.2866584666187	0.129426660009624	0.0641837358166043	0.0423273188160012
0	1	2302911	rs10910060	A	G	0.533625193558649	0.294497667997937	-0.0399850338167003	0.0381425229145728
0	1	2303512	rs10910061	A	G	0.0797498486359648	0.568388630085713	-0.0403157784722241	0.0706765835338542
0	1	2314319	rs2643901	C	T	0.877732905525136	0.945057840312819	0.00398518111315128	0.0578280768869395
0	1	2335676	rs1129333	G	A	0.868137374611663	0.244087532584197	0.0666332603042557	0.0572042450092213
0	1	2353869	rs35799953	T	G	0.53636549578664	0.00931091909828873	0.0996727701401924	0.0383294600859416
0	1	2390588	rs10910078	C	T	0.88334522734915	0.137685230415974	0.0897423720802808	0.060454296596841
0	1	2392648	rs2477686	C	G	0.883776316654104	0.100651620298433	0.0997210529315893	0.0607424532765795
0	1	2397174	rs1998759	A	G	0.251525937334236	0.227381905089515	0.0521762474772356	0.0432233707201872
0	1	2488608	rs1886730	C	T	0.559146977288334	0.33298699015641	-0.0369815929671176	0.0381995908073754
0	1	2494330	rs2234167	A	G	0.0365862457930296	0.858191807667126	-0.0183579249365216	0.102743987482392
0	1	2505713	rs10910093	T	C	0.0402846069088694	0.91702385467427	-0.0101622989933233	0.0975424571832555
0	1	2511280	rs10797434	T	C	0.521894645176817	0.358001312577822	-0.0351369599241176	0.0382264097485372
0	1	2513216	rs734999	T	C	0.520946564226934	0.370824071647755	-0.0340754925845897	0.0380761193178962
0	1	2526746	rs3748816	G	A	0.499574117237781	0.409533875354131	-0.0313935126364228	0.0380659301526434
0	1	2533767	rs76202520	T	C	0.104441296908532	0.524293874610586	0.0389291966354435	0.0611382428885389
0	1	2551785	rs12117343	T	C	0.0480745018457316	0.605854342408065	0.0456699077774362	0.088507556804126
0	1	2551900	rs11590198	A	G	0.462775391367527	0.294287746596506	-0.0398907604443344	0.0380360526976523
0	1	2553624	rs3890745	C	T	0.491734276049747	0.338449697966678	-0.0365516719638944	0.0381847204611668
0	1	2709164	rs4648356	A	C	0.502779741063996	0.491433800529124	-0.0261809306670858	0.038052011223142
0	1	2745883	rs4609377	T	C	0.520501633326018	0.353955253400902	-0.0353736557225917	0.0381615604335841
0	1	2747638	rs10909929	A	G	0.0680866628541399	0.5442941804416	0.0455500632842503	0.0751239391073246
0	1	2749921	rs4648482	C	T	0.40269297259742	0.851710206499899	0.00726699259963536	0.0388740667406854
0	1	2752265	rs7511879	G	A	0.483931322776317	0.825915151376068	0.00838011730615138	0.038101226003851
0	1	2754512	rs6680471	T	C	0.462499523825537	0.343047749918346	-0.0367810673190134	0.038792026371437
0	1	2789108	rs10910019	C	T	0.564152269577791	0.56144554308724	0.0224568559702158	0.0386723286958207
0	1	2792801	rs16823103	T	C	0.0795628160519601	0.310797310302433	0.0697888491734036	0.0688558216353235
0	1	2797856	rs10797342	T	C	0.578423667725095	0.810967556169498	0.00921554361114426	0.0385300628221052
0	1	2811814	rs1456465	A	G	0.274251242687215	0.896300268363399	-0.00555829635198475	0.0426457657429562
0	1	2842319	rs2045332	A	G	0.523392613986382	0.634456878821546	-0.0179492244272729	0.0377510301206203
0	1	2852707	rs10797368	T	C	0.237643283537958	0.742592955361087	0.0145576224407406	0.0443260275741343
0	1	2957600	rs12409277	C	T	0.371780413985041	0.050648167315007	-0.0768369144452701	0.0393138543471228
0	1	3037613	rs876740	T	C	0.580258585807512	0.0561196607450266	-0.0727860689434733	0.0381057893127742
0	1	3072692	rs731031	C	T	0.616517280300276	0.747037239233754	0.0125394280077591	0.0388761068165293
0	1	3083712	rs2651899	C	T	0.38787075232019	0.0173306432089497	-0.0934359136986697	0.0392651069842997
0	1	3096355	rs868718	A	G	0.2830656674954	0.261928996015667	0.0469156780013555	0.0418201637612546
0	1	3105276	rs2817138	G	T	0.667569187411319	0.133225004701578	-0.0598683117142312	0.0398722037546438
0	1	3106397	rs2651916	T	C	0.858243018271459	0.395672143925529	0.0467316160507066	0.0550187667897491
0	1	3133307	rs16823514	G	T	0.186232398457314	0.207810901053574	0.0606525935105947	0.0481519694253973
0	1	3137199	rs2817147	C	T	0.484212061344234	0.438991162938106	0.0293140710290865	0.037878472699185
0	1	3146497	rs10157420	C	T	0.203003146965273	0.842847591995403	0.00937636826683114	0.0472951060495675
0	1	3157614	rs905138	T	G	0.198067020374462	0.270461075743171	0.0523750772477577	0.0475272342162129
0	1	3168280	rs10797386	G	A	0.826924329371623	0.873740760053784	-0.00795183049972268	0.0500402279395692
0	1	3178111	rs3002686	A	C	0.184704945436273	0.593068587359203	0.0259521233661882	0.0485636001758
0	1	3209767	rs2500294	T	C	0.572025056565046	0.400206353732034	-0.0323897389786889	0.0385017926065234
0	1	3217151	rs2455137	T	C	0.323460139879259	0.0896989770976829	-0.0695219337589779	0.0409678466342039
0	1	3217525	rs12036358	T	C	0.265210062233435	0.170253004710135	0.0585519761871252	0.0426953093011056
0	1	3232378	rs2483264	G	A	0.638712767834245	0.022955358713869	0.0907408121019662	0.0399005091447739
0	1	3235556	rs12043519	T	C	0.252832729218973	0.140228610798582	0.0641986005414602	0.0435262384448935
0	1	3250423	rs1889121	G	A	0.390995546381276	0.298239279497617	0.0403497862232779	0.0387897925329666
0	1	3252104	rs2483278	T	C	0.879657286895048	0.609903077183723	-0.0294641203965775	0.0577488009014122
0	1	3254100	rs16824328	G	C	0.095251051250076	0.21695896053515	0.0780330364790693	0.0632023047918886
0	1	3255539	rs2483280	A	G	0.296056529957742	0.741939972205627	0.0136259702724443	0.041380425398338
0	1	3257059	rs2255212	A	G	0.29637787731407	0.662075200933806	0.0180606854840467	0.0413240863986498
0	1	3259113	rs882430	A	G	0.0887082197870161	0.288988100087899	0.0693950134920234	0.0654457509702886
0	1	3285628	rs6424073	A	G	0.570349778083371	0.635648090023991	-0.0182027834879395	0.0384193388877002
0	1	3300807	rs868688	T	C	0.502085824969658	0.578413225015597	-0.0210729093122519	0.0379211045768741
0	1	3312914	rs871822	G	T	0.578033261033493	0.764209496596981	-0.0116202929106888	0.0387397847698775
0	1	3325037	rs2483225	C	T	0.381669098273169	0.251780877949102	0.0451610032239019	0.0394063209109507
0	1	3352872	rs2236518	C	A	0.492492282712639	0.27096065343323	0.0417725367074404	0.0379456093055296
0	1	3353949	rs2493264	G	A	0.821179223806628	0.415256909813481	0.0405092017596782	0.0497242154126779
0	1	3362256	rs867814	T	C	0.63735307274061	0.971378429745475	-0.00141939175663747	0.0395599478831205
0	1	3375181	rs947352	T	C	0.179980442204003	0.392915740582962	-0.0423881445042885	0.0496149832929735
0	1	3424388	rs947345	A	G	0.0655028616487461	0.789904974494271	-0.020747669324498	0.0778716997931063
0	1	3441382	rs1896	T	C	0.114895672079205	0.0930324002237174	0.0971923408951842	0.0578658718493055
0	1	3543951	rs16823922	A	G	0.176148103531118	0.716451118542922	0.0180685034827245	0.0497472811168156
0	1	3545612	rs1128474	G	A	0.322292483866121	0.160996098559677	-0.0573626092423357	0.0409227440453026
0	1	3586700	rs6657895	A	G	0.408446906240552	0.761149276257521	0.0117860433872486	0.0387734596886885
0	1	3601490	rs3753205	C	G	0.241104650713563	0.83565989941149	0.00923278108606788	0.0445064565429183
0	1	3601798	rs3765715	T	A	0.240680969124272	0.790641011659265	0.0118271507640684	0.0445503456505578
0	1	3601940	rs3765716	A	G	0.241101653438299	0.816536733259907	0.0103297604051358	0.0445245129205988
0	1	3602555	rs3765717	A	G	0.241671356773766	0.77318506921916	0.0128476725711555	0.0445772828240675
0	1	3603036	rs12033056	C	T	0.249407129573672	0.524222539112678	0.0280473556179962	0.0440407546782927
0	1	3651126	rs1181868	T	G	0.34748280076375	0.836529642805837	0.00819803264301642	0.0397317619384341
0	1	3659742	rs2298223	T	C	0.113216225054817	0.814028355164185	-0.0141404175568133	0.0601125405857931
0	1	3665867	rs12120656	T	G	0.21015055947532	0.793716629383625	-0.012203366959178	0.0466690357021143
0	1	3671791	rs1181888	G	A	0.0931120785719509	0.759156365820084	0.0199269101654037	0.0649955542534499
0	1	3679477	rs6699377	T	G	0.113413867131266	0.84166146305804	-0.0120436078761185	0.0602877550019163
0	1	3680729	rs1181877	T	C	0.153727068432406	0.35680832397868	0.048136043097105	0.0522386687761608
0	1	3682070	rs1181874	A	C	0.597549531157116	0.452903861976555	-0.0290998415813911	0.038769669566983
0	1	3730435	rs6695834	C	T	0.453329302709511	0.696430132764113	-0.0148986439503764	0.0381875596634344
0	1	3740426	rs79797528	C	T	0.118440991610393	0.549496445183249	0.0347752652555226	0.0581025926907726
0	1	3743319	rs6663840	A	G	0.453160617054133	0.721861145431933	-0.0135841089070093	0.038160555023435
0	1	3745193	rs6659702	C	T	0.170845400924956	0.758052586773047	-0.0156040325736655	0.0506560141084442
0	1	3745721	rs2275833	T	C	0.118476561292914	0.5157557132529	0.0377449789477825	0.0580779806248034
0	1	3745787	rs2275832	C	T	0.572042737807037	0.942735510845937	0.00276935297702085	0.0385531288860388
0	1	3745924	rs2275831	A	G	0.401125117232401	0.837500322601375	0.00795514473789515	0.0387881950932952
0	1	3746484	rs2275829	C	T	0.148519399686012	0.3216016139617	0.0517388110748987	0.0521996308688475
0	1	3796948	rs4074709	T	G	0.152618010423399	0.917040358852786	0.00548882319483243	0.0526947888800113
0	1	3800242	rs3205087	G	A	0.426692368008364	0.353760801398655	-0.0355649330586178	0.0383524152836445
0	1	3801828	rs10909818	A	G	0.303020057303213	0.492618662139164	0.0281715882843317	0.0410574907687269
0	1	3803755	rs7367066	C	T	0.672101504428201	0.890284391764084	0.00557775168022999	0.0404347934495495
0	1	3806358	rs10909819	C	T	0.301395780485721	0.8360668768873	-0.00855563504910022	0.0413461530848905
0	1	3809423	rs11807227	A	G	0.300971828398632	0.864424318986242	-0.00706868522848538	0.0413990887820512
0	1	3814660	rs10909823	G	A	0.113718736633574	0.217585829046424	-0.0747910376031255	0.0606591029854947
0	1	3818871	rs10797356	A	G	0.371778977877409	0.910502782452505	0.0044379768071745	0.0394822408146273
0	1	3821782	rs11589102	A	G	0.109131269845433	0.980469909212562	-0.00150877483964249	0.0616335039034097
0	1	3995644	rs80309618	T	C	0.0971999027303406	0.0296327002864428	-0.14527784763196	0.0667954715910347
0	1	3996075	rs34770924	T	C	0.0792912829384588	0.0764876334481231	-0.130138311223956	0.0734647195870906
0	1	4000957	rs61156287	A	C	0.247153216646992	0.240491468232653	0.0518603171816679	0.0441830954156889
0	1	4002954	rs72640991	T	C	0.0810674071457946	0.0114950108021636	-0.187630648433242	0.0742421553620796
0	1	4002958	rs10915568	A	G	0.194237190654874	0.493236393046084	0.0326997781224362	0.0477250295697055
0	1	4003276	rs75558957	A	G	0.0612169269637685	0.126931129310328	-0.126456936540318	0.0828510725964478
0	1	4004250	rs11583257	T	C	0.272460707008916	0.847741728902261	0.00819772520408727	0.042696350156566
0	1	4006060	rs7548668	C	T	0.353642421712412	0.718040593693569	-0.0143247156182997	0.039672000747475
0	1	4009694	rs4654479	A	G	0.115001105745849	0.394066351458541	-0.0515154474926332	0.0604452533922035
0	1	4010743	rs4654482	G	A	0.575934131771108	0.142109576023346	0.0567074624380547	0.03862958018157
0	1	4013749	rs12096512	C	T	0.130483065251862	0.618794955447283	-0.0283273666544266	0.0569326863497628
0	1	4013997	rs10915431	T	C	0.130769003404519	0.614433144792112	-0.0286552039637932	0.0568831493063237
0	1	4018038	rs115402422	G	A	0.0718566298149281	0.73911370700983	-0.024552634506433	0.0737256001270239
0	1	4026068	rs12031275	A	G	0.568427005394119	0.765741039637953	0.0114718439384086	0.0385025323633931
0	1	4028924	rs10915490	C	G	0.134882079851439	0.513180253218953	0.0358517955992674	0.0548281658128076
0	1	4038065	rs78738452	A	G	0.136528226334297	0.480403949807171	0.0384302909402153	0.0544606065586231
0	1	4039145	rs4654428	C	A	0.853456089501024	0.713990792706851	-0.0194404739054003	0.0530433483561162
0	1	4039440	rs12758410	T	C	0.544267486560699	0.557752100012608	-0.0224150366104751	0.0382389310419924
0	1	4039988	rs72644272	A	G	0.307886329164492	0.691522227281958	0.016271264074357	0.0410072295436796
0	1	4053435	rs12038964	C	T	0.337498892344711	0.657797045440064	0.0177550134943307	0.0400829539299837
0	1	4061608	rs12045781	A	G	0.288839698568983	0.372058944818613	0.037154982849276	0.0416244830711084
0	1	4066781	rs4128222	A	C	0.0872239930943724	0.848566997950189	-0.0128409456914032	0.0672486893344953
0	1	4068052	rs6675979	A	G	0.267247442354372	0.789634058382539	-0.0113524456453891	0.0425526546171073
0	1	4069148	rs12027284	T	C	0.180129018265448	0.842095638774325	-0.00983607431142422	0.0493745049773425
0	1	4071399	rs6680847	G	A	0.467536852307263	0.545760783452565	-0.023098595761758	0.0382348186075823
0	1	4078090	rs4654604	C	T	0.383246262242669	0.528570426130127	-0.0247428192315234	0.0392624889848904
0	1	4080780	rs4440829	A	G	0.248922999697521	0.628112126765775	-0.021375578557081	0.0441292469416317
0	1	4082367	rs10799261	C	T	0.465714063226406	0.610833556905334	-0.0194624012290662	0.0382452629457798
0	1	4085504	rs4233266	G	A	0.214650110361887	0.823131899682514	-0.0103028300811964	0.0460938353873342
0	1	4085543	rs12026862	C	T	0.201273547531108	0.591761927591897	-0.0254072300098717	0.0473764001546032
0	1	4085582	rs12026892	C	T	0.201405614938836	0.594186503071112	-0.0252240645549821	0.0473443206641583
0	1	4092146	rs58051771	C	T	0.209279618592673	0.528900105439122	-0.0294953798549951	0.0468414165926695
0	1	4092538	rs12028583	C	T	0.202550582981124	0.465585414940637	-0.034530088030364	0.0473221926474728
0	1	4092563	rs4328052	C	T	0.208799145115496	0.463333951115402	-0.0343457809974131	0.0468329357140493
0	1	4104757	rs12036953	G	A	0.309900183782793	0.32785643202162	-0.0404137892245141	0.0413042827536843
0	1	4111741	rs4553153	T	C	0.528903157131232	0.341252776409203	-0.0362517283867944	0.0380918364307065
0	1	4112750	rs74827518	T	C	0.115094624173827	0.711892158732361	0.0219728069746242	0.0594959427804741
0	1	4121696	rs7520322	A	C	0.468096173889509	0.779322109010342	0.010718878252303	0.0382540351030118
0	1	4124260	rs6672716	T	C	0.298710048776644	0.913601688352554	-0.0045417849151001	0.0418610372630945
0	1	4132018	rs9628649	T	C	0.354982766992671	0.915407588348706	-0.00422178930722576	0.0397456086773077
0	1	4136869	rs117282266	T	C	0.0876832484586143	0.610363284815735	0.0339739318608049	0.0666737339707298
0	1	4145615	rs10915421	C	T	0.525680423573132	0.998968641686624	4.9786142094103e-05	0.0385157927575304
0	1	4152206	rs4654410	T	C	0.807983629154004	0.788708190571485	-0.0129474224171882	0.048313355466142
0	1	4155841	rs56329102	G	A	0.285909766536194	0.855061397102503	0.00764116147775652	0.0418317086793038
0	1	4156118	rs16840731	G	C	0.286347238106406	0.859398027106819	0.00740266832473458	0.0417898117203096
0	1	4160903	rs76952475	T	C	0.165481624805502	0.948442335204401	-0.00331955637684443	0.0513362691583892
0	1	4162248	rs76163269	C	T	0.0756566342122183	0.220360952857622	0.0864689599893663	0.0705541410603015
0	1	4162415	rs12130437	G	A	0.28692862470372	0.918391163772064	-0.00433604248733766	0.0423191616575868
0	1	4166004	rs10399650	C	A	0.565061710276486	0.375591310576571	0.0340384124559014	0.038415963228305
0	1	4168653	rs10799201	C	T	0.120917112853942	0.83307074447876	-0.0125081074384407	0.0593462602860782
0	1	4169553	rs12080309	C	T	0.288778564745726	0.776920861880825	-0.0119408480245893	0.0421440791589072
0	1	4170178	rs12032575	A	G	0.0781569462550074	0.9344435653362	-0.00582998556308056	0.0708765710979677
0	1	4171343	rs6702575	C	T	0.563356041151901	0.481736306377849	0.0269498205149267	0.0383075120243319
0	1	4171786	rs10492944	T	C	0.0772538570202952	0.368120385242922	0.0636941642386657	0.0707713134798584
0	1	4174116	rs10915434	C	T	0.286457306394025	0.797059304414259	-0.0108688497809408	0.0422657923484337
0	1	4183006	rs10915437	G	A	0.259735820413949	0.797248845182215	0.0111187068197687	0.0432787363092926
0	1	4183258	rs10915438	A	G	0.197640746783563	0.335271192450071	0.0456587706771594	0.047385951534645
0	1	4187821	rs57905980	A	G	0.102847304802259	0.43538954581568	-0.0495954171394138	0.0635836840226936
0	1	4187952	rs4654487	C	T	0.508227522412489	0.758329502886951	-0.011652927065507	0.037874120455875
0	1	4190685	rs4282783	G	T	0.58399273444754	0.81840651491915	-0.00883769600028084	0.0384925504029915
0	1	4192707	rs10915442	G	A	0.603256097479782	0.302031363350545	-0.0403168576823644	0.0390634294295199
0	1	4192854	rs80160005	A	G	0.105933470941211	0.198121024189279	0.0788713217474529	0.0612867308598272
0	1	4197256	rs6663939	T	C	0.429212399860676	0.39247190492606	0.0325364684827381	0.0380479789183513
0	1	4197418	rs4408122	T	C	0.526478002918721	0.683764169836054	0.0154632275885343	0.0379622223191696
0	1	4197642	rs10915445	A	G	0.428430358224437	0.418885188781193	0.0307526754938798	0.0380434405661173
0	1	4201815	rs4654492	T	C	0.352544795601996	0.694465265002321	0.0155041210613047	0.0394705127611865
0	1	4203563	rs12096127	T	C	0.784925436699228	0.894076025937212	0.00619415866517201	0.0465207176312193
0	1	4207343	rs6680278	T	C	0.260528650504051	0.368548400969654	-0.039396598864476	0.0438131504060934
0	1	4210455	rs9426473	A	G	0.172560225975584	0.397110598818568	-0.0432824207751324	0.0511133522133216
0	1	4227248	rs16840872	T	C	0.247758569360814	0.718851187412299	-0.0159897379758196	0.0444166076462205
0	1	4230463	rs10915459	C	T	0.0982851626617058	0.479624023132986	0.0448361583053063	0.0634257869035601
0	1	4236982	rs4233262	T	C	0.761469721028969	0.143743403691385	0.0664694470462585	0.0454649870208127
0	1	4239028	rs4654418	A	G	0.348851696066307	0.895101799089703	0.0052834378837045	0.0400711430690345
0	1	4251398	rs35392680	A	C	0.326418927535516	0.644482434757214	0.0184927260675705	0.0400760592359152
0	1	4263677	rs6687268	T	C	0.291785629975607	0.375226296116268	-0.037514853953885	0.0423071421255455
0	1	4267089	rs16840901	C	T	0.312169710517137	0.377761729113954	0.0357804893231825	0.0405661657844106
0	1	4267889	rs10915471	G	T	0.410758173976715	0.880948643223782	0.00583022219260763	0.0389286820970177
0	1	4269638	rs6426404;rs567086010	A	G	0.588721474600983	0.880811386248406	-0.0058439304842594	0.0389749398898976
0	1	4271526	rs12022636	A	C	0.344473942732099	0.874535428619495	-0.00635625764123746	0.0402549017426769
0	1	4281160	rs10799216	A	G	0.574943537084366	0.688428526362438	-0.0153248526947759	0.0382176779445123
0	1	4284659	rs903540	C	T	0.709372150669902	0.284688384322619	0.0449022039888707	0.0419706956104534
0	1	4284919	rs7528938	T	C	0.472626864210626	0.274718033291387	-0.0415068820961904	0.0380008538467132
0	1	4288803	rs10915480	G	A	0.405490814818214	0.853793634917836	0.00711881910553093	0.0386304039079536
0	1	4291842	rs7541544	C	T	0.427097051153542	0.799262886409314	-0.00980658397018762	0.0385628720955474
0	1	4291953	rs7534461	G	C	0.343222831213548	0.504719379700841	0.0265996358891419	0.0398745766385142
0	1	4292038	rs7534558	T	C	0.341871443397214	0.437563855349335	0.0310151621689569	0.039951847903735
0	1	4312205	rs1908490	T	C	0.213744467570439	0.119300183510012	0.0710502098914355	0.0456117369865348
0	1	4312527	rs16841005	A	G	0.108139628164996	0.066708624520127	-0.116935052633222	0.0637723635433278
0	1	4315204	rs966321	T	G	0.323050392782211	0.833165820992675	0.00850467409653782	0.0403748156393644
0	1	4316544	rs16841037	A	C	0.089751831948348	0.495332871577719	-0.0459503349260159	0.0673905338841067
0	1	4325589	rs9286982	C	A	0.591917434578824	0.727078167137298	-0.0134810280429694	0.0386259448718529
0	1	4330287	rs6677984	G	A	0.248771260281159	0.351392760903542	0.0404086924759037	0.0433620286316722
0	1	4341843	rs1390136	T	C	0.372925153389806	0.0985852510798351	-0.065271975694438	0.0395168291597135
0	1	4353287	rs16838562	G	A	0.122783089770355	0.308458215916298	-0.0600251484255692	0.0589370239482525
0	1	4355593	rs2029490	G	A	0.584764583904273	0.614863584210876	-0.0193928122142957	0.0385433243965409
0	1	4358008	rs58506471	A	G	0.18763174846641	0.825479303483795	0.0106129757031938	0.0481307170403882
0	1	4358349	rs35559925	T	C	0.0837305941178786	0.26248661750795	-0.0790432157755859	0.0705407180474
0	1	4364472	rs1106307	G	A	0.806502838415829	0.0847157345913556	-0.0814494217871335	0.0472456421002007
0	1	4365471	rs351625	T	G	0.235464476140919	0.942521768751546	0.00324453032278546	0.0449999833540184
0	1	4367980	rs2934983	A	G	0.628625338441369	0.0125569399851846	-0.0974645941991815	0.0390468479398396
0	1	4368942	rs351618	C	T	0.79974891095586	0.735756029515208	0.0161178564881512	0.0477596190779727
0	1	4368951	rs351617	T	C	0.672425474244238	0.979851962924551	-0.00101901032388402	0.0403496471550207
0	1	4370074	rs1495239	T	C	0.427246501219195	0.446099257623782	-0.0294919923430637	0.0387067427747191
0	1	4370489	rs12073612	A	G	0.0837004830917874	0.218558807905621	0.0818727527662598	0.0665432291894966
0	1	4371863	rs351614	T	C	0.208659369498411	0.979536388794503	-0.00120200216811085	0.0468614169380222
0	1	4372470	rs716214	G	A	0.151939747222831	0.952305115973027	0.00315923210354566	0.0528190895642868
0	1	4379095	rs59704180	A	G	0.0799138155528172	0.275479784496758	0.074523557293814	0.0683370134871989
0	1	4379687	rs12408012	G	A	0.547683839825673	0.546816267926165	0.0230077301018018	0.0381847138099618
0	1	4380344	rs2411741	A	C	0.899370828564408	0.473604077941953	0.0460987646585587	0.0643273887190756
0	1	4381016	rs2130618	C	G	0.138890919602914	0.966004046490291	0.00235361591593246	0.0552226139174087
0	1	4382979	rs13375925	T	C	0.168914650008761	0.207139653708585	-0.0647604814696671	0.0513373243462644
0	1	4384296	rs351607	G	A	0.166596251009121	0.898305048440321	0.00651974488605982	0.0510141077246453
0	1	4384773	rs351608	G	T	0.165384354110181	0.877438910910903	0.0079005842487238	0.0512304217460994
0	1	4390211	rs501284	T	C	0.472984714977803	0.126074417267076	-0.0580379966854029	0.0379391092826419
0	1	4390289	rs625079	C	T	0.530535941450218	0.258115521439101	-0.0429214237588274	0.0379547945858682
0	1	4391391	rs76664831	G	A	0.123732657417289	0.561440986865381	0.0336713232263738	0.0579837767475975
0	1	4395812	rs579387	C	A	0.332083458253443	0.139567298801367	-0.0598238480528295	0.0404925373147696
0	1	4397736	rs588224	G	A	0.330990704454891	0.124169115576968	-0.0623667913856405	0.0405635727357292
0	1	4400529	rs1108770	G	C	0.454935930328943	0.302009420572717	-0.0393411042403902	0.0381162815445397
0	1	4400887	rs12046047	C	A	0.257172992009153	0.156735705103003	-0.0619762553613636	0.0437643401996978
0	1	4401563	rs488256	A	G	0.198159175139934	0.769652820610304	0.013965941190306	0.0476931543508605
0	1	4401778	rs903539	T	C	0.256911606313835	0.151393498387875	-0.0628329554039098	0.0437974246949471
0	1	4403047	rs601798	G	A	0.197916102742716	0.909862536816599	0.005411048284523	0.0477957422947118
0	1	4414716	rs596133	A	C	0.45737175438395	0.368454962498914	-0.0343535161440728	0.0381972597139858
0	1	4417946	rs1531329	C	T	0.356533518932857	0.663945640616245	-0.0172882373332363	0.0397913623904484
0	1	4418164	rs1531328	A	G	0.352043187738365	0.752119492391706	-0.0125101106984305	0.0396082757702319
0	1	4423030	rs79426491	T	C	0.163267646942335	0.561487155118966	-0.0300549699825559	0.0517623325578931
0	1	4424115	rs16838812	G	A	0.213744722957433	0.902939989506481	-0.00566758386995006	0.0464753130188851
0	1	4425847	rs12405082	G	A	0.213188617187252	0.928738329567112	-0.00415968300643002	0.0465120715901533
0	1	4425876	rs12404603	T	C	0.122376960110986	0.649512841642116	-0.0263818419161733	0.0580536402553124
0	1	4427083	rs12023786	A	G	0.0964545308450816	0.548315990339436	-0.038794439595905	0.0646266493948923
0	1	4431264	rs572439	C	A	0.658504178394408	0.264754764332023	-0.044635594838746	0.0400239097933522
0	1	4431571	rs12028738	A	G	0.2603914030907	0.480603115582711	-0.0305191452911613	0.0432691386106644
0	1	4431704	rs12031615	T	C	0.369389730200174	0.643745034101303	-0.0182304698966349	0.0394198751264143
0	1	4435641	rs74728654	A	G	0.162475469187297	0.62833013607991	-0.0251940717907126	0.052045422598615
0	1	4440749	rs589870	T	C	0.0806660368548199	0.174473320442584	-0.0975274274683989	0.0718185629252465
0	1	4444706	rs349413	A	C	0.787429064756237	0.768550149825961	-0.0136388230869782	0.0463476923782524
0	1	4445873	rs72632733	T	C	0.108605403492528	0.62219496123195	0.0298868364581081	0.060654139409569
0	1	4448702	rs747778	T	C	0.298432827399424	0.762988569004409	-0.0125186850560305	0.0415132743621262
0	1	4448818	rs747776	C	T	0.569934111825337	0.612454830786112	-0.019455539339009	0.0384062312769542
0	1	4449129	rs1109046	C	T	0.567336691633049	0.719979396045785	-0.013817705275035	0.0385445806833357
0	1	4449883	rs12041175	C	T	0.460268426461014	0.519744787917596	-0.0246660508379868	0.0383168586896982
0	1	4451081	rs12042157	C	T	0.461472428007077	0.522727607802837	-0.0244623186419624	0.0382734118197417
0	1	4455415	rs349415	C	G	0.189290287543359	0.581986858804462	-0.0267883641786557	0.048663217016425
0	1	4458068	rs349417	C	T	0.650733894860801	0.277433108598414	-0.0430124123124054	0.0396024907076071
0	1	4459317	rs78531899	A	C	0.107903017717853	0.80362431732836	0.0151707685240391	0.0610102546342015
0	1	4459689	rs6679220	C	T	0.135716618846694	0.128032701192058	0.0830300918424648	0.0545566586427232
0	1	4460965	rs56081339	A	G	0.1356171678329	0.0976380129812151	0.0902021889640133	0.0544563076275146
0	1	4462460	rs349400	G	T	0.652050808337856	0.187855542949296	-0.0521103670992915	0.0395689933145807
0	1	4463585	rs349401	G	T	0.543435299287668	0.171461586283513	-0.0521432622396729	0.0381297286312635
0	1	4464125	rs12144027	T	C	0.107894815766884	0.802188790317623	0.0153078285948382	0.0611053375555319
0	1	4466908	rs577114	C	T	0.0799802464894576	0.199805389944845	-0.0924236523899339	0.0720873602259132
0	1	4469868	rs733308	G	T	0.126259138579635	0.191728797943055	0.0734917418042753	0.0562947218134388
0	1	4471733	rs505933	G	A	0.775970192318673	0.715654247378358	-0.0165374923883431	0.0453986370603291
0	1	4472448	rs4654533	G	C	0.587439587630095	0.988243075317306	0.000570668263783432	0.038727042281837
0	1	4475184	rs349405	C	A	0.776318640567807	0.672483533065916	-0.0191990541100947	0.0454155386198447
0	1	4477911	rs349409	T	C	0.775887746633653	0.850168671289706	-0.00859555382885136	0.0455024213677934
0	1	4488779	rs12029910	G	A	0.451627407228835	0.323196883177312	-0.0379587629891068	0.0384233130550463
0	1	4488831	rs6667927	T	C	0.185721870946064	0.659377853559583	0.021469020295385	0.0487077355161915
0	1	4489398	rs6678792	C	T	0.267494826992499	0.776521763516393	-0.0122260744866277	0.0430716003201791
0	1	4489529	rs10915533	A	G	0.186658865865692	0.779780676153867	0.0135956588509675	0.0486245436933253
0	1	4496329	rs1762813	T	C	0.893527403274365	0.99243562629055	-0.00058120032052922	0.0613036628609536
0	1	4497217	rs1674879	T	C	0.137623976328874	0.0104545372920973	0.136595720739114	0.0533489260894441
0	1	4502705	rs780575	T	G	0.217746559978971	0.149829469139492	0.065217937053405	0.0452860174682799
0	1	4504332	rs780584	A	G	0.250181579313436	0.39631515000015	0.0368790351855505	0.0434781199518131
0	1	4504927	rs780586	T	C	0.12315247512983	0.00632740826727325	0.15237413050085	0.0558082867719073
0	1	4507763	rs780594	C	T	0.848989993493544	0.413697440916363	0.0439631578278583	0.0537838617625743
0	1	4509379	rs2054270	A	C	0.627914167463065	0.4116132198986	-0.0321612660295356	0.0391705156079187
0	1	4510840	rs705685	T	C	0.170269058082001	0.104064077234526	0.080676568000193	0.0496329966545471
0	1	4519912	rs608210	G	A	0.75309099756438	0.277258343240525	0.0485922252970059	0.0447236779600623
0	1	4525604	rs4654545	C	T	0.779649580289448	0.794932757422173	0.0120646998420095	0.0464186578627352
0	1	4534661	rs11812066	T	A	0.131838235294118	0.900840045945559	-0.0070636664280506	0.0566906369469078
0	1	4541444	rs16839089	A	G	0.117452926314376	0.499159060130008	-0.0405198227143321	0.0599571072537342
0	1	4549380	rs705690	A	G	0.574259380958298	0.390095365242946	0.0330723733830227	0.0384811072913684
0	1	4549402	rs780606	G	A	0.47286616239519	0.0515144993878046	0.0741394311939658	0.0380755026079153
0	1	4552802	rs1878052	A	G	0.463030552903394	0.0633137458935237	0.0702191934646352	0.03781361460182
0	1	4558792	rs10915548	A	G	0.496837564852643	0.0300614313971287	0.0818090547027495	0.0377125378278827
0	1	4558933	rs609506	C	T	0.864134890558151	0.770725745822062	-0.0162367106444015	0.0557147482585299
0	1	4566065	rs4654440	G	A	0.867295824100156	0.65917801282354	-0.0246843626974627	0.0559674786812299
0	1	4572023	rs10915549	A	G	0.51506934516252	0.1002975079081	0.0621505988691604	0.0378180031924502
0	1	4573989	rs1710421	T	C	0.88630524412576	0.425831629427086	-0.04728818988133	0.0593815486458544
0	1	4581585	rs608203	C	T	0.344008086690511	0.388491112267457	-0.0344579078569294	0.0399578238426404
0	1	4582199	rs10489135	C	T	0.306874927485787	0.169080531934998	-0.0566758756777739	0.0412138957787887
0	1	4583973	rs76210017	G	A	0.162600349429182	0.566232592815309	0.0291966204254917	0.0508998872294981
0	1	4587969	rs241237	T	C	0.34515721200225	0.421855566033995	-0.0321114390591415	0.0399790729951621
0	1	4594603	rs537398	C	T	0.46811360249494	0.548629218163782	-0.022659414347115	0.0377773086104312
0	1	4596288	rs10915554	A	G	0.452208431330711	0.703027142458327	-0.0143896673459354	0.0377446428969088
0	1	4596534	rs12084169	T	C	0.434657258273593	0.868623554076504	-0.00627453136445723	0.0379338662378204
0	1	4600491	rs543653	G	T	0.435348094547278	0.812003380332781	-0.00902100514054273	0.0379285086273811
0	1	4606292	rs80089004	G	A	0.195436773880318	0.851386169003142	0.00890596585370448	0.047536496414741
0	1	4608204	rs241220	A	G	0.351319849883685	0.851395136165083	-0.00734292877109315	0.0391960202876778
0	1	4610733	rs16839272	C	A	0.096439208862595	0.183997066402038	0.0830715103870542	0.062528035810602
0	1	4611241	rs241248	A	G	0.0963970793945716	0.182129969345114	0.0835319682749311	0.0626070848863043
0	1	4612752	rs12117466	T	C	0.331119487274711	0.237848872167234	-0.0476182943696669	0.0403414747360512
0	1	4614822	rs241257	T	C	0.150511778845111	0.127138967073127	0.0794000727032559	0.0520491769640496
0	1	4616102	rs241261	C	T	0.455519420715228	0.746979777561705	-0.0122525615300098	0.0379777995385011
0	1	4618251	rs6685798	A	G	0.124842997272041	0.212980495229419	0.0709417149510059	0.0569624656866341
0	1	4619038	rs241264	T	C	0.419703680693736	0.366491180286014	-0.0345890564738849	0.0383018284841157
0	1	4619669	rs59595338	A	G	0.252818370585885	0.190532383267758	-0.0571794707349107	0.0436816020018344
0	1	4621464	rs6698529	A	G	0.337075389696432	0.568650049016541	0.0226769711642082	0.0397813148143537
0	1	4627077	rs241273	C	A	0.126572656637727	0.0979033487295626	0.0921616359817937	0.0556832808716436
0	1	4629186	rs241277	C	A	0.148014220599013	0.414251107935429	0.0432525037047207	0.0529772461790652
0	1	4630232	rs76191495	A	G	0.119367685179175	0.160663800613105	0.0800900130899573	0.0570912352716555
0	1	4632528	rs241211	G	A	0.314277197462086	0.139961511440141	-0.060886080177311	0.0412525660907689
0	1	4632560	rs980092	G	A	0.528529805168444	0.120421132865811	0.0591504361594075	0.0380876477948189
0	1	4632828	rs171317	A	C	0.826870959949912	0.317636451537215	-0.0493811414869077	0.0494144118229832
0	1	4633554	rs6673089	A	G	0.582036610692304	0.399495355261221	0.0324393491932237	0.0385026343313296
0	1	4633607	rs241209	A	G	0.308130056287815	0.0157531773810573	-0.100115938766594	0.0414630124925896
0	1	4635556	chr1:4635556.C.CC	CC	C	0.88989437549095	0.0276038005619507	-0.127550414841096	0.0579018838150766
0	1	4641742	rs241225	A	G	0.720467623229637	0.787552171061113	-0.0113717689464798	0.0421972741842042
0	1	4642477	rs184781	T	C	0.766458977000615	0.0248110550585122	-0.0985085811171772	0.0438921629508558
0	1	4644085	rs588347	T	C	0.591091462855045	0.0245731935323027	-0.0865477082809334	0.0384990654298675
0	1	4646572	rs4654446	T	C	0.298266155295459	0.7379132000691	0.0139454909372352	0.0416758433672672
0	1	4647646	rs2674014	T	C	0.763706892515377	0.0141774827904394	-0.106838836184183	0.0435590660557328
0	1	4649157	rs546397	G	A	0.290360576923077	0.00399212876684607	-0.122446609083963	0.0425341568264222
0	1	4658538	rs12567277	T	C	0.452470185045949	0.257425875494667	0.0431296033929609	0.0380836623444996
0	1	4665232	rs164781	A	G	0.354676046484705	0.0129308993232836	-0.0995906392977129	0.0400659660070839
0	1	4665269	rs241243	G	A	0.284726383857468	0.0023117421285013	-0.130881599164424	0.04295491898138
0	1	4666819	rs151716	G	A	0.359430660458909	0.00106067975515971	-0.131644477815015	0.0402100910779203
0	1	4677535	rs4403602	G	C	0.281065763702882	0.469873273185417	0.0304798327346067	0.0421758051613308
0	1	4678123	rs7555011	C	T	0.700973991236314	0.0584625836393364	-0.0776452049839215	0.0410340684662682
0	1	4679563	rs12145928	C	G	0.243958583779438	0.515398046921769	0.028708877221536	0.0441365748701262
0	1	4682273	rs6668199	C	T	0.474705290214148	0.0150343111955885	-0.0935622898689312	0.0384784324762556
0	1	4685648	rs875808	A	G	0.283888827795474	0.755146410928477	0.013117119266055	0.0420608315779363
0	1	4697300	rs2101195	T	C	0.656702121197333	0.0456636566168199	-0.0797135204117966	0.0398868920455949
0	1	4698446	rs12122716	T	C	0.101385176982788	0.374772859101455	-0.0564766418686274	0.0636307355971593
0	1	4698677	rs76059212	A	G	0.0598419454649568	0.139569277052278	0.114316487661247	0.0773769646971938
0	1	4700731	rs61265167	A	G	0.254434589800443	0.971095917921166	0.00158219364008637	0.0436662093205424
0	1	4701258	rs10915575	C	T	0.278954447215918	0.597142702559463	0.0223337448685235	0.0422576301151534
0	1	4706317	rs12741248	A	G	0.513744758965191	0.493897512926734	-0.0262158689568023	0.0383204040486455
0	1	4706755	rs12125737	T	C	0.284900954490253	0.519848717018549	0.026987587390722	0.0419336293851499
0	1	4708162	rs4654454	C	T	0.404782519727018	0.390314962623801	-0.0336614932190374	0.039184724421116
0	1	4721793	rs12406838	A	G	0.288972182461293	0.912950197734254	0.00454539915032241	0.0415795692410732
0	1	4722951	rs7517517	T	C	0.150239771737529	0.900864901223329	-0.00662278200836565	0.0531656408287677
0	1	4723818	rs12083131	A	G	0.150399118533983	0.912061198275877	-0.00586938115086249	0.0531458938995427
0	1	4727243	rs6663166	G	A	0.805966482178322	0.303919027534556	0.0500378437893551	0.048671845119069
0	1	4731677	rs10799255	G	A	0.394787364593005	0.0935761286725156	0.0650028473985758	0.0387653647072186
0	1	4737531	rs16839450	T	C	0.256438799652968	0.769753927818947	-0.0127492215880581	0.0435577780762222
0	1	4738058	rs2071990	T	C	0.277762572144146	0.27253544192692	-0.046809668600059	0.042661191831741
0	1	4738355	rs2071991	G	A	0.322852605376985	0.941804242426899	-0.00296101072188101	0.040560481473248
0	1	4746636	rs10915587	T	C	0.569484649863506	0.820188857452322	-0.00873590283000299	0.0384330091047568
0	1	4763401	rs6681520	T	C	0.506341379432396	0.251605425247393	0.0431922326011263	0.0376744790824436
0	1	4773266	rs2071999	C	A	0.64553265671957	0.00905211233675976	0.10549257230531	0.040417375469993
0	1	4776974	rs3753696	A	G	0.12936451748982	0.0214441057743895	0.12608153923291	0.0548163296044269
0	1	4783142	rs12566272	A	G	0.151472478563237	0.0818316035667456	0.0902269097542825	0.0518498928562954
0	1	4784556	rs3820252	T	C	0.155196402072532	0.0629942718357249	0.0926838072664753	0.0498505894560011
0	1	4784884	rs3820253	A	G	0.531556272856495	0.112083168356991	-0.0608593005307363	0.0383028094745408
0	1	4799200	rs3753702	T	C	0.0676033098184708	0.552864483991041	-0.0456390639726772	0.0769016369991004
0	1	4803834	rs393976	A	G	0.0970740981915256	0.55917854331431	-0.0379153161645983	0.06491658543723
0	1	4805106	rs414176	C	A	0.092614489143971	0.907862295008659	-0.00759550702164386	0.0656282414913431
0	1	4805434	rs371605	G	A	0.281338410615396	0.36501905407729	0.0382300219354492	0.0422038141508964
0	1	4806381	rs368808	G	A	0.141736635372344	0.944701482771859	-0.00380146568987175	0.0548061788941675
0	1	4806550	rs11586743	A	G	0.0788083132126954	0.474644826396216	-0.0515966642226841	0.0721690117505279
0	1	4813115	rs380239	G	A	0.106386557953581	0.304713891475253	0.0622502917642599	0.0606505102229215
0	1	4813141	chr1:4813141.C.T	T	C	0.106357766537472	0.301814936945666	0.0626007524125642	0.060627382849915
0	1	4819803	rs368420	C	T	0.221069557051286	0.456038541699011	0.0341044714488399	0.0457541217717226
0	1	4826104	rs2802716	A	C	0.0681077576101882	0.138182092099118	0.108345395798364	0.0730782232280542
0	1	4826660	rs2743980	A	G	0.388043904590752	0.590926404692475	0.0210102216120943	0.0390892182505947
0	1	4828606	rs7518471	T	C	0.0880445352409257	0.0491718719318845	-0.138101103570391	0.0702054895434693
0	1	4833747	rs12029492	A	G	0.296132827735819	0.601776160946938	0.0216199457172043	0.0414295837221951
0	1	4836121	rs394594	G	A	0.424574589818964	0.37972660973415	0.0338270133935299	0.0385097997432976
0	1	4848808	rs12133924	G	A	0.122118446892869	0.481754647516727	0.0403467053145586	0.0573527597894195
0	1	4852747	rs7520826	G	A	0.106080466736916	0.511326196318702	-0.0410985126077539	0.0625763320736397
0	1	4853688	rs932350	C	T	0.15453474982335	0.582346503441861	0.0288313134847076	0.0524243401356007
0	1	4859488	rs17345273	A	G	0.0669024597509348	0.486199043304623	0.0524348517408347	0.0752977296067351
0	1	4861767	rs11588395	T	C	0.0667257192299373	0.460099428593808	0.0556211630159096	0.0752977296067351
0	1	4871384	rs59103994	T	C	0.101571795390309	0.0564107797472517	0.117112896634046	0.0613847938886527
0	1	4871671	rs1118009	G	A	0.259754786208902	0.228911138559647	0.0519981937364544	0.04321771688306
0	1	4878871	rs1120120	T	C	0.707920376385198	0.622948412963562	-0.0206210094369726	0.0419402406873773
0	1	4880480	rs10915616	T	C	0.134405552552249	0.821456572876237	0.0126392173601445	0.0560070364841505
0	1	4885457	rs7516549	A	G	0.100395116879999	0.121552749663659	0.0963438959766537	0.0622260447730869
0	1	4889588	rs10915622	A	C	0.474820413220539	0.0206158984560533	-0.0878383487673924	0.0379440195866519
0	1	4889912	rs12028290	A	C	0.0685495680324366	0.244181588431156	0.0861733031674208	0.0739940073395944
0	1	4897567	rs12118185	A	G	0.159489854986235	0.137478473154294	0.0766069035590652	0.051578570207481
0	1	4898833	rs7522386	G	A	0.453364215453258	0.264871973822733	-0.043103315803599	0.0386594260709326
0	1	4901142	rs12124406	G	C	0.266232929477332	0.123602681429989	0.0659358644002962	0.0428203241198861
0	1	4906783	rs10915626	A	G	0.469673906553938	0.623329606898964	-0.0187352577354994	0.0381467097809285
0	1	4911403	rs11803979	A	G	0.361352940651757	0.154416882590698	-0.0569226765283675	0.0399709203108424
0	1	4913873	rs10915628	C	T	0.846660315247279	0.176093193859308	-0.069867723881388	0.0516436036284124
0	1	4916906	rs1535734	G	A	0.482268287470942	0.655196070924142	0.0170002369444734	0.0380697113983026
0	1	4927798	rs10915644	T	C	0.376569843922871	0.542613761363638	-0.023947390037826	0.0393311823229215
0	1	4928868	rs12567053	T	C	0.108211625478594	0.153716200358097	0.0860873841620238	0.0603475207358957
0	1	4930181	rs1886112	C	T	0.470223449154009	0.868056577479931	0.00636232561917268	0.0382978368510633
0	1	4931354	rs11588518	G	A	0.631202675032434	0.406197560287116	-0.0329403395345439	0.0396583120054026
0	1	4932444	rs10915647	G	T	0.482981101251207	0.245860547810793	-0.0443482369973168	0.0382160013809949
0	1	4932655	rs12044914	A	C	0.149555104870591	0.384716354689093	0.0458911899174694	0.0527946670853662
0	1	4932777	rs12044980	G	C	0.1359844261434	0.606727091098135	0.0282997681858211	0.0549775969090754
0	1	4938053	rs10753390	C	T	0.851938211402769	0.0819433755326247	-0.090943917684208	0.0522810482383903
0	1	4938987	rs12410393	C	A	0.0862199935445511	0.500450779599053	0.0448185755234392	0.06651805098082
0	1	4940715	rs7539101	T	C	0.432853014982204	0.599624492976601	-0.0200330856937242	0.0381625771764087
0	1	4941735	rs4654462	G	C	0.21137601517559	0.447184566626087	-0.0354980383292824	0.0467007469520435
0	1	4951910	rs1544061	G	A	0.34137854548286	0.824213427770039	-0.00884946784692955	0.0398393097890101
0	1	4953528	rs16839786	T	G	0.401828401291495	0.549178796603211	-0.0233844749215809	0.0390397680011772
0	1	4955158	rs16839789	T	C	0.376876125027251	0.836956063542467	-0.00812493524604916	0.039481954333346
0	1	4955862	rs6426446	T	C	0.469531295424153	0.495166897674637	-0.0260877356606202	0.0382454214567614
0	1	4956070	rs6426447	C	T	0.825601728096852	0.198963997051177	-0.0633346039294225	0.0493064784130598
0	1	4958102	rs4654620	C	T	0.907105875833234	0.490259168974808	0.0452225703657781	0.0655497731962181
0	1	4959786	rs2031246	G	A	0.871839361337836	0.129204929088795	0.0878832866025491	0.0579229507071744
0	1	4963569	rs72634122	T	C	0.146110784269568	0.0585673932124828	0.0992222979160301	0.0524589678334473
0	1	4965152	rs17345545	C	A	0.181929522312372	0.485927241950079	0.0343122820101761	0.0492425732453123
0	1	4965631	rs4654468	C	T	0.37645987167716	0.1982335246794	-0.050393175810975	0.0391676909763116
0	1	4967739	rs7520488	C	G	0.367058261948454	0.800860245687773	0.0099757686333833	0.0395496681980419
0	1	4968528	rs6678459	T	C	0.342040322590391	0.559269811857332	-0.0232609922568363	0.0398354846575729
0	1	4970122	rs10915666	A	G	0.513744917451606	0.11841233397127	0.0592344282593007	0.037934982862715
0	1	4970486	rs6675549	A	G	0.368552011334347	0.929220563346789	0.00351679773914386	0.0395921928462497
0	1	4971006	rs60530383	G	A	0.144175526211508	0.068287229068115	0.0968908161882314	0.0531459925770602
0	1	4982386	rs6698453	A	G	0.176537351447941	0.0956025559689806	0.081483917058525	0.0488935719694188
0	1	4984882	rs2093765	G	A	0.631395738072986	0.224907026333935	0.0480568436307723	0.039599142502396
0	1	4986470	rs2411956	T	G	0.38304391588984	0.769639124674505	0.0115109515028156	0.0393070535014218
0	1	4988031	rs61271613	A	G	0.169862453373534	0.0425069013355424	0.100307637719224	0.0494486082606507
0	1	4988262	rs11584727	A	G	0.451828700801115	0.734207681582423	-0.0130528580586052	0.0384434781824112
0	1	4988881	rs6667349	G	A	0.169910502188887	0.0430038858760548	0.100358449411479	0.0495922447515174
0	1	4995026	rs12049256	C	T	0.470398089881797	0.827923632005751	0.00828667128681217	0.0381232393799176
0	1	4996185	rs10915683	G	A	0.470129819164361	0.820919188819712	0.008626310478073	0.0381083246528151
0	1	4996226	rs4654470	G	A	0.145510575144913	0.498302806762772	0.0361189482556063	0.0533386653479538
0	1	4996275	rs12045266	T	G	0.329117884846539	0.654545491926889	-0.018052269374116	0.0403441888201163
0	1	4996661	rs12037632	C	T	0.184564458834721	0.836565761537622	-0.0101442104532112	0.0491749325680187
0	1	4997363	rs9426467	G	A	0.434114257194936	0.510437650986249	0.0252147828150578	0.0383112336274603
0	1	4998385	rs9426468	G	A	0.573649427532299	0.192800037929104	0.0501909742554795	0.0385390587990578
0	1	5003504	rs9286971	A	G	0.289773303038258	0.305924910084364	0.0423463531030982	0.0413615250292981
0	1	5005775	rs7534281	C	T	0.319892601509651	0.438362668764166	0.0312179455068801	0.040283243965843
0	1	5011402	rs9426490	G	A	0.540365822756842	0.681169456333153	0.0156799020116256	0.0381628861173102
0	1	5012101	rs7544541	A	G	0.288384743444547	0.425825485140935	0.0330301961611255	0.0414767019363299
0	1	5012301	rs10915298	A	G	0.243925211405511	0.96877046461352	-0.00174276534633641	0.0445146046796611
0	1	5012697	rs12022487	T	G	0.209195126196693	0.933936721580696	0.00386068910165876	0.0465744399051272
0	1	5016062	rs76400676	T	G	0.0267235915938999	0.783666384893346	-0.0327566297915269	0.119312741030985
0	1	5018318	rs9426470	A	C	0.472817505782091	0.826896885207369	-0.00832791922633644	0.0380821279239099
0	1	5021200	rs10799145	G	T	0.335413407562051	0.0392541369175272	0.0819793159537951	0.0397665797504254
0	1	5023321	rs12754637	A	G	0.394511567572621	0.380094855980874	-0.0341956829229908	0.0389596035158878
0	1	5023430	rs6702660	G	A	0.729256754507435	0.487935826886546	0.0298847278354596	0.0430866718046461
0	1	5023599	rs12741441	T	A	0.347946090467248	0.15347644817847	-0.0570042933962095	0.0399369003897819
0	1	5031379	rs10799149	A	G	0.38334586173486	0.52120061474927	0.0248029462452719	0.0386642384864938
0	1	5031561	rs7518523	G	A	0.143158683761017	0.807667030167416	-0.0132567461361322	0.0544566208976114
0	1	5036174	rs6689050	C	G	0.353177814618419	0.0670252161360803	0.0724936025647778	0.0395814405592807
0	1	5036549	rs11581023	A	G	0.103953898977006	0.483893121960008	-0.0441491311102461	0.0630652559463961
0	1	5036622	rs12122541	G	A	0.0391275966338155	0.652436500882138	0.0434422477731676	0.0964568870120329
0	1	5037812	rs6666330	G	A	0.352041252704011	0.0819169992820152	0.0687362750499267	0.0395111023272504
0	1	5038051	rs12739724	A	G	0.0884313273204015	0.703987949241667	0.0251503947963775	0.0661952308655835
0	1	5038624	rs12564764	A	G	0.3677626843033	0.131454684348288	-0.059902959080886	0.0397131711988816
0	1	5045030	rs1106586	A	G	0.80100388263498	0.647389407056724	-0.0215921103885284	0.047207027093508
0	1	5047010	rs79254893	T	C	0.0782521856820011	0.914980941164977	-0.00755158244884452	0.0707354956516659
0	1	5047163	rs7365286	T	C	0.155802988930227	0.162177457230177	0.0717314580621168	0.0513179257333296
0	1	5048109	rs716671	T	G	0.354652159595372	0.681981981941443	0.0163311390906143	0.0398553726329642
0	1	5051232	rs12725971	G	A	0.35673184287935	0.619783844512774	0.0197028408551069	0.0397109221709526
0	1	5051710	rs6683624	T	C	0.443377702937199	0.397321609877725	-0.032337464866696	0.0382052396420327
0	1	5068245	rs10799151	G	A	0.360015120077611	0.83245012573896	0.00848584640045057	0.0401107794566885
0	1	5070407	rs10915312	G	A	0.171651386714598	0.870895490978479	-0.00823120727741224	0.0506469979109284
0	1	5073092	rs9286975	A	G	0.626403027064085	0.184950775443143	-0.051874563126445	0.0391309823717222
0	1	5077552	rs12047764	C	T	0.143916332134432	0.707699727622638	-0.0204042714507113	0.0544190513096381
0	1	5078939	rs10915316	C	T	0.299095864542117	0.237709806123937	0.0486935445199751	0.0412401856655458
0	1	5079962	rs79751215	G	A	0.119309581280544	0.144184965392272	-0.0872958458712141	0.0597760126356615
0	1	5081173	rs898337	A	G	0.525659670080664	0.303494865224674	0.0392543380839835	0.0381492432236907
0	1	5083573	rs76601146	G	A	0.227474563859968	0.945860175243777	0.00310777521871401	0.0457655981164096
0	1	5088062	rs1459765	T	C	0.130732615572962	0.0657648858025868	0.1004022392965	0.0545657574038286
0	1	5090997	rs9439507	G	A	0.398257832767479	0.217646977032059	-0.0477267614231627	0.0387138280499801
0	1	5091827	rs4949164	G	A	0.28004979563855	0.555112447201259	-0.0250288613341919	0.0424134132625011
0	1	5094435	rs6693990	A	G	0.128706858357562	0.562041739714178	-0.0333184433469693	0.0574642675897745
0	1	5124235	rs10799158	G	A	0.180979410683537	0.932911663408067	0.00416366774981866	0.0494602605138195
0	1	5124859	rs1563792	A	G	0.307436368663582	0.678989702712069	-0.0170264352520333	0.0411423405738258
0	1	5127449	rs6682478	T	C	0.105105638395537	0.460834107790806	-0.0461983134420517	0.0626439836790723
0	1	5127543	rs6603832	G	A	0.286649156413616	0.767145503434215	-0.0124373170597081	0.0420022474504683
0	1	5136644	rs922123	C	T	0.396693500279402	0.329928936831027	-0.0379993343512808	0.0390033978438827
0	1	5137666	rs10915336	A	G	0.268840815448889	0.334516768016288	0.0410477304459969	0.0425340403187343
0	1	5138107	rs117944101	A	G	0.102522008192609	0.470021630619123	0.0450324673159132	0.0623335181324576
0	1	5139200	rs56186517	T	C	0.12414670534653	0.110481695980997	-0.0940082007505348	0.058901208201303
0	1	5141293	rs3128687	T	G	0.571680674821336	0.0841767403375417	-0.0662685521398485	0.0383731855660749
0	1	5141640	rs3128689	A	C	0.69440292745291	0.294812722018444	0.0436674025426552	0.04168239664415
0	1	5141902	rs11579881	T	C	0.523427351929893	0.051041683599853	0.0749396079838671	0.0384083276723907
0	1	5142552	rs10915341	G	T	0.677247436063472	0.332881366084326	0.0397182603808748	0.0410174285307714
0	1	5142629	rs12029437	G	C	0.657220743983188	0.291128996753351	0.0425885014271971	0.0403434626146627
0	1	5142784	rs12047111	G	A	0.68643663661578	0.449084097337178	0.0311102157627447	0.0410998207243193
0	1	5142818	rs2334263	C	T	0.662090407258475	0.544934568498268	0.0244535759936752	0.0403945693405002
0	1	5145463	rs12120144	T	G	0.192490316363776	0.854699964520607	-0.00889481920994347	0.048572399782214
0	1	5152159	rs12121092	T	G	0.627617700479353	0.460090436555683	0.0292172131787044	0.0395523143774942
0	1	5152362	rs12033342	A	C	0.181886569241475	0.356736330815298	-0.0456248270778217	0.0495060102687996
0	1	5156245	rs3101225	C	A	0.131562927737429	0.47050561840646	-0.041358519360529	0.0573105243704182
0	1	5158225	rs4949171	T	C	0.806332753753585	0.322773698076923	0.0478978431922298	0.0484416461676429
0	1	5168663	rs10733013	T	C	0.800373699654429	0.292389246287395	0.0505810888630798	0.0480400251822997
0	1	5170712	rs7513590	G	A	0.0936348697583776	0.3095299667198	-0.0674122121017751	0.0663369694294904
0	1	5171959	rs66868114	A	G	0.192740398999176	0.236960304772241	-0.0577567850802058	0.0488380455363619
0	1	5179530	rs10799170	C	A	0.881493101645708	0.553798342210402	0.0354169232885228	0.059818000107586
0	1	5180066	rs115200516	A	G	0.0850717506036123	0.476888821390946	-0.0498947194169066	0.0701442997548464
0	1	5183812	rs4949166	T	C	0.122238480238271	0.610583394382538	-0.0299402474251795	0.0587938808797531
0	1	5183873	rs4313443	T	C	0.771303599424334	0.578140521800572	0.0253450271327082	0.0455761473956737
0	1	5190166	rs12083573	G	A	0.236119673908773	0.829754211747607	-0.00969526585930799	0.0450907341195409
0	1	5192365	rs77348721	C	T	0.0851094642333568	0.562977197334096	-0.040436882570221	0.0699085971035026
0	1	5193026	rs10492923	G	A	0.374699267829378	0.119657265421247	-0.0614155656706442	0.03946473577008
0	1	5194204	rs16840020	T	C	0.464897624197263	0.235146798489364	-0.0452004794740564	0.0380730221884953
0	1	5199158	rs79979050	T	C	0.157403451570758	0.56735158159816	0.0298247847269645	0.0521452159880748
0	1	5200882	rs11576612	G	C	0.150311674826458	0.936155838890973	0.00428749691443092	0.0535252201219302
0	1	5202617	rs79753066	C	T	0.159421280263488	0.562080349243978	0.0300660157211608	0.051859930979601
0	1	5209244	rs12025231	T	C	0.340480026992085	0.320441345964287	-0.0399347156121837	0.0401939126458369
0	1	5209245	rs75570639	A	G	0.164131431222454	0.411116811091476	0.0418619621066762	0.0509313064087899
0	1	5209712	rs189391360	T	G	0.164234687109921	0.413515764831516	0.0416542604697507	0.0509393710455603
0	1	5210124	rs12121369	A	C	0.326149101851498	0.460645328502126	0.0297001646979537	0.0402558728907484
0	1	5211338	rs12027352	T	C	0.501194108413936	0.218549485366843	-0.0467620653015834	0.0380057556798363
0	1	5211545	rs4314925	A	G	0.82794845743447	0.333244387330513	-0.0483886226747104	0.0500089331337608
0	1	5222075	rs6668830	G	C	0.164076246334311	0.736512139580341	-0.0174023498321665	0.0517194779221201
0	1	5222596	rs10915365	T	C	0.474178261218876	0.151873386113349	0.0543592226475226	0.0379353011628805
0	1	5223182	rs12026730	A	G	0.362964768813652	0.322190688946276	-0.0393797016857619	0.0397788385725504
0	1	5228983	rs61542310	A	C	0.390878164390252	0.24654881708711	-0.0455547973062362	0.039312968202699
0	1	5230746	rs4076635	A	G	0.267876283872657	0.621963342204807	0.0213275014999522	0.0432545371796997
0	1	5233631	rs4609478	A	G	0.402040004943445	0.248557317953143	-0.0450936287074907	0.0390806550413704
0	1	5239931	rs6603818	T	C	0.762880227365002	0.745755765005901	-0.0143350001693362	0.0442109750215627
0	1	5243848	rs4641339	A	G	0.376226136968437	0.208446903603596	-0.0493738848592295	0.039252678716353
0	1	5243935	rs9439542	A	G	0.22182809833353	0.658088598554526	0.0199840642234471	0.0451562496469905
0	1	5244220	rs12033926	G	A	0.376718416598124	0.224904664943558	-0.0476478435337385	0.0392619238810528
0	1	5247006	rs16840108	C	T	0.0854858236214994	0.495928685825762	0.0453434795060573	0.066592509085809
0	1	5247355	rs10492931	A	G	0.395453072207683	0.444860712253893	0.0295588319231845	0.0386890156475581
0	1	5250497	rs10915375	G	A	0.183245237427656	0.974645734910962	0.00156811133597874	0.0493392813992607
0	1	5251088	rs11583754	G	A	0.268848448298001	0.580770135921906	0.0234269804304464	0.0424201906743142
0	1	5251569	rs17375504	T	G	0.0849653287647367	0.267620671401086	0.0751771644086967	0.0678152407704186
0	1	5255304	rs2722780	T	G	0.220846475185758	0.930866568819641	0.00401500636708151	0.0462800356514208
0	1	5258556	rs2722782	C	T	0.787167906823766	0.530617144530796	-0.0286455808697336	0.0456820534315157
0	1	5262901	rs2679218	C	T	0.210512277850989	0.761512030964332	-0.0142671870998532	0.047009500837868
0	1	5264228	rs2722786	G	A	0.782433745002546	0.955621406920424	-0.00254995121781458	0.0458220268260246
0	1	5264697	rs12043987	G	A	0.153465817957609	0.474128082994697	0.0371240274568104	0.0518652397355898
0	1	5267850	rs6603821	A	G	0.610327404727996	0.774844309717072	0.0111901213069335	0.0391202597780603
0	1	5276014	rs59234006	A	C	0.153345403235753	0.401427411366676	-0.0446480892307898	0.0532111038881828
0	1	5277437	rs10915385	T	C	0.232199109456932	0.214405196034861	-0.0561289133578308	0.0452089939591831
0	1	5277746	rs4565728	T	G	0.283974510325825	0.24188808100706	0.0488889148069031	0.0417753796228347
0	1	5281117	rs7549461	A	C	0.237323384012426	0.162477023969593	-0.0626339870612665	0.0448414083992542
0	1	5281236	rs16840186	A	G	0.0919195082347483	0.437975519500178	0.0498121717802067	0.064222690961765
0	1	5281421	rs7511995	C	T	0.764352117231309	0.619500933010354	-0.0222334241185389	0.0447750998200051
0	1	5283239	rs10753355	C	T	0.764742718129162	0.702432156131912	-0.0171162038743961	0.0448021979836018
0	1	5284813	rs7524247	C	T	0.392468338826697	0.0938684999552068	-0.0654189118499016	0.0390482545054887
0	1	5284844	rs7552988	A	G	0.758408972756139	0.62485535565941	-0.0217787066135361	0.0445389895602635
0	1	5296277	rs76065129	T	G	0.136956941927207	0.698590150111722	0.0213513600480304	0.0551395126028798
0	1	5296844	rs2353169	C	T	0.236281596932686	0.692218840743334	0.0177076819177605	0.0447337957525612
0	1	5297845	rs473104	G	A	0.483144913948485	0.241302719694038	-0.0445456514790786	0.038016770683246
0	1	5298490	rs12026938	A	G	0.155653928387847	0.669532341996503	-0.0223423397286675	0.0523497350236731
0	1	5299059	rs551536	C	T	0.565699319799292	0.31986195964646	-0.03778159291945	0.0379813141288145
0	1	5300124	rs663142	T	G	0.482616173269498	0.241046140763115	-0.0445107984028524	0.0379663174157423
0	1	5302004	rs10915389	C	G	0.248322649834493	0.071038954248685	-0.0804699484240876	0.044576049242062
0	1	5302315	rs12125575	A	G	0.133494653018062	0.528714876013977	0.0349321011673152	0.0554505094042486
0	1	5302528	rs12066405	G	A	0.574665615687529	0.235996444601794	-0.0449359736152369	0.0379189530229124
0	1	5308304	rs572111	G	A	0.370542964578838	0.059188988472886	-0.0748672011956327	0.0396797325785067
0	1	5309255	rs7534404	A	G	0.243289915456432	0.066169225475162	-0.0824611468168554	0.0448822966256228
0	1	5310292	rs4465223	C	T	0.791450525862125	0.81088206019115	-0.0111922124212879	0.0467729254207809
0	1	5310609	rs6686714	T	G	0.417988872389961	0.0804273519139593	0.0670494820254105	0.0383531791971392
0	1	5312165	rs4475768	G	T	0.166473254600927	0.798452225734185	-0.0130518800402797	0.0511135422663927
0	1	5312308	rs670971	A	G	0.0944482404584697	0.691198224116504	0.0256369763859896	0.064539456058813
0	1	5312366	rs494046	C	T	0.334699007987037	0.894249850301834	-0.00534687628516286	0.0402236719404118
0	1	5317486	rs76220290	T	C	0.0971539256938933	0.255464296983471	-0.0749467661181971	0.0659059809202776
0	1	5319728	rs521758	A	C	0.220353444676409	0.343279807710357	0.0428626345859797	0.0452278379514398
0	1	5324231	rs499416	C	T	0.298793764965587	0.901023929026501	-0.00511761602730431	0.0411489858564293
0	1	5325924	rs648378	A	G	0.29686246092281	0.73892795704863	0.0136503881675393	0.0409585354509125
0	1	5326050	rs536995	C	T	0.59861208724873	0.265195491846333	-0.0428358374030111	0.0384455441714244
0	1	5326334	rs646542	A	C	0.265237238406335	0.443591118868551	0.03241502526137	0.0423093575045796
0	1	5327281	rs479689	C	T	0.598571184946431	0.276575495713161	-0.041832669911406	0.0384475752277127
0	1	5327828	rs619423	C	T	0.265964007846569	0.523684256124075	0.0269366171984417	0.0422418189416944
0	1	5330286	rs494138	T	C	0.297196838274256	0.939861860796819	0.00310134849030686	0.041108234082362
0	1	5330728	rs4847580	A	G	0.299098114302292	0.195168225948513	-0.0543175562287744	0.0419297879487468
0	1	5335977	rs541414	C	A	0.600481003663846	0.258604754438161	-0.0434378336200916	0.0384509382387266
0	1	5343098	rs12094921	C	T	0.301362171529239	0.132504072879394	-0.0629531844267969	0.0418488158350114
0	1	5344728	rs622315	T	G	0.6217746716275	0.619391860956361	-0.0193414495634396	0.0389389286128236
0	1	5344881	rs623106	T	C	0.620711460818832	0.612562244292588	-0.0197130924772681	0.0389264149307834
0	1	5346924	rs561303	C	A	0.179398775562072	0.924934981247412	0.00463559590226238	0.0492000853641049
0	1	5347439	rs565941	G	A	0.232197351671072	0.916359669360299	0.00469665001079811	0.044721337144046
0	1	5347540	rs4847574	T	C	0.281824927510503	0.177229591593975	-0.0576808944871752	0.0427476657269171
0	1	5347627	rs478357	C	T	0.505971153686148	0.298572085932354	-0.039615252770464	0.0381098976989512
0	1	5347979	rs678476	A	C	0.481165521393625	0.287680304775558	-0.0405519315499089	0.0381405283686163
0	1	5348270	rs4417082	G	A	0.239827085474231	0.518553428105998	0.0283991296485835	0.0439903154277934
0	1	5353894	rs10753360	T	C	0.427556359765556	0.755618993445651	-0.0120030551166018	0.0385654047210476
0	1	5354844	rs912988	T	C	0.176436901653612	0.186664729514791	0.0644717688811268	0.0488233778146964
0	1	5355175	rs4030898	A	G	0.428416724213698	0.780246021868998	-0.0107597064220184	0.0385654716130108
0	1	5356424	rs12127626	A	C	0.24364477492383	0.300300696284095	-0.0466170525234426	0.0450063311433779
0	1	5356607	rs10799191	A	C	0.257690317913782	0.225290983547906	-0.0535146613433729	0.0441329430955437
0	1	5357171	rs9439550	C	A	0.362050771760939	0.291412901341628	0.0416030133476705	0.0394331205479763
0	1	5364634	rs9439519	T	C	0.634484392624087	0.862203677081318	-0.0068542685164258	0.0394900150019259
0	1	5365555	rs76535383	T	C	0.104890364950097	0.350647951458736	-0.0587204507566716	0.0629147767328224
0	1	5368769	rs9439523	G	A	0.571766972893692	0.649762861790582	0.0175015719801361	0.038541937333967
0	1	5370012	rs4847572	A	T	0.571772014514011	0.69001186027142	0.015369348262217	0.038535221991121
0	1	5377544	rs2031582	G	A	0.575414450344993	0.279797593612047	0.0418403640953905	0.0387133282385954
0	1	5378416	rs2148210	G	A	0.72471102041443	0.473978290496252	0.0306911904000004	0.0428635250125344
0	1	5381412	rs9439566	C	T	0.646144952115122	0.550259754024068	0.0240211462689609	0.0402114412284255
0	1	5384082	rs10157507	G	A	0.584502090654344	0.199175647125651	0.0502490783599732	0.0391377310933394
0	1	5384158	rs1570964	G	A	0.749214014698827	0.114823812408804	0.0705114797702186	0.0447159013726196
0	1	5384377	rs61763318	T	C	0.0621848714817849	0.234496117254908	-0.0964113937162397	0.0810959009568875
0	1	5385613	rs16840531	A	G	0.0622085902190777	0.204443394448075	-0.103035142861258	0.0811943840641121
0	1	5391497	rs9439531	T	G	0.646309186371893	0.604291925343429	0.0208364464713204	0.0402062936515756
0	1	5395799	rs12065434	T	C	0.102646687312532	0.165155875441729	0.0848684165586319	0.0611471164733091
0	1	5410542	rs4129058	T	C	0.369397824862	0.415539773321744	-0.0320885353535386	0.0394119151416025
0	1	5421533	rs7364349	A	G	0.24111264405778	0.35408743035915	-0.04132771716108	0.0445971255017537
0	1	5424374	rs6681674	C	T	0.128445789839944	0.76715846636455	-0.0168652812193167	0.0569592559413715
0	1	5463937	rs11801490	G	A	0.115506273265364	0.39744414019433	0.0496241511434468	0.0586438929045482
0	1	5467532	rs34900182	T	C	0.123336770501218	0.911741957915883	0.00637855746574873	0.0575466031243264
0	1	5473808	rs7366321	C	T	0.18682922883598	0.36432651567656	0.0437335091798637	0.0482096910391578
0	1	5476788	rs7417543	G	A	0.452567675403216	0.205576132505721	0.0484940870518826	0.038310294688795
0	1	5482386	rs11260657	A	G	0.174060736077129	0.665937569083892	0.0215252057899963	0.0498580119616562
0	1	5485177	rs3922826	G	T	0.181336815895713	0.842784548922829	0.00975881450979963	0.0492041941317153
0	1	5486898	rs6603840	C	A	0.642957414405355	0.36282910985504	0.0363414293214653	0.0399361858427882
0	1	5489136	rs35608111	T	C	0.315432792822357	0.339203326623258	-0.0395654113368029	0.0413976481727047
0	1	5491477	chr1:5491477.G.A	A	G	0.197933201856522	0.0295376192868334	0.101648798124341	0.0467085365401319
0	1	5493392	rs12724170	C	G	0.30630248612397	0.246791652246023	0.0476737732664801	0.0411627558812594
0	1	5524582	rs12079662	A	G	0.122387647118238	0.799423430961522	-0.0148883897252049	0.0585941701459859
0	1	5527459	rs6603841	C	T	0.592353462103315	0.126679837694076	-0.0591574961033288	0.0387327105669163
0	1	5532101	rs12566922	G	T	0.408059644042637	0.0974219601077849	0.0641242654366906	0.0386877476386702
0	1	5533601	rs7414322	C	T	0.598347157106298	0.108033041524173	-0.0624562965570053	0.0388627990318093
0	1	5534441	rs7415896	G	A	0.598502779061071	0.10549245742986	-0.0628414401476525	0.0388200079582069
0	1	5534948	rs7366606	G	T	0.326664415479039	0.48641177869778	-0.0285228449944765	0.0409794960242844
0	1	5540807	rs1004125	C	A	0.823942859014009	0.935885735020166	0.00402275424312078	0.0500081417592251
0	1	5541205	rs2012852	A	C	0.520466924728565	0.0989483560360618	0.0631881733700388	0.0382964776915067
0	1	5542439	rs9729575	G	A	0.56254207756205	0.0273108519349451	-0.0838499020798114	0.0379919156275027
0	1	5542669	rs10796404	A	G	0.28010643216254	0.0495925495502776	-0.0834284231480412	0.0424904762676862
0	1	5545279	rs17028069	T	C	0.15106519847126	0.276743121259433	-0.0591028053995286	0.0543391736753573
0	1	5545452	rs9729637	T	G	0.428641587857751	0.385716298024654	-0.0331578460000307	0.0382261776641277
0	1	5547562	rs12045091	C	T	0.18874547851439	0.42262693618774	-0.0396808595481087	0.0494852716089843
0	1	5549525	rs11260698	T	C	0.585845188644728	0.0613695576658246	-0.0715135421887103	0.0382257035571841
0	1	5555529	rs2071957	C	T	0.864887922705314	0.361658438659412	0.0518375787925325	0.0568263959362448
0	1	5563399	rs9659669	A	G	0.428333434104946	0.0694668707941366	0.0694941136983598	0.0382809369426785
0	1	5572076	rs10796398	A	G	0.426918996795886	0.256758665217479	-0.0433939993628115	0.0382634268162328
0	1	5575158	rs878141	A	G	0.884512761735073	0.188290978245865	-0.077053867529932	0.0585670725257845
0	1	5592422	rs10737109	A	G	0.944319127910361	0.367460428160716	-0.0731114560124256	0.0811231307163772
0	1	5592799	rs9787199	C	T	0.944382429340095	0.391569468443015	-0.0697067164591687	0.0813594577290182
0	1	5603850	rs7515958	G	A	0.350216169143506	0.819359406343389	0.00900289611624621	0.0394225883980364
0	1	5612956	rs1418632	T	C	0.529180536076424	0.604383869043867	-0.0195717746444993	0.0377755720649068
0	1	5617579	rs75786431	T	C	0.0661545424476923	0.982838700092213	0.00163679115319063	0.0760938678981351
0	1	5618182	rs11260644	T	C	0.386510573847389	0.895709086080103	-0.00506338820997619	0.0386271348337648
0	1	5624529	rs6687987	C	T	0.0660007259259351	0.8919631165984	-0.0104058515641841	0.0766146861190248
0	1	5631545	rs4845837	T	A	0.372207526835986	0.340429098686909	-0.0376696580635897	0.0395142730759226
0	1	5634851	rs10796403	C	T	0.359233264737378	0.264394696962822	0.04391444468098	0.0393476007459581
0	1	5635316	rs7522344	C	A	0.357062665166774	0.296033378108662	0.0411659048370908	0.0393940593382254
0	1	5636732	rs1775403	A	G	0.618333042041473	0.306292466328936	0.0400217775161764	0.0391207282402247
0	1	5638673	rs12080410	G	C	0.271508351287416	0.80829885226608	-0.0104433381854569	0.0430437980835398
0	1	5638751	rs1695639	C	G	0.613983344711108	0.432564418999785	-0.0307444899193373	0.0391743895994332
0	1	5641785	rs34374334	C	T	0.549278070840209	0.793844802024065	-0.00994104895164847	0.0380414911047791
0	1	5642511	rs1818038	A	G	0.57801470393485	0.32139865808017	-0.0381418252237687	0.0384654050928915
0	1	5643543	rs61762122	A	G	0.138387909346453	0.917690335837216	0.00569297752649348	0.0550878998313628
0	1	5643758	rs1695645	T	C	0.734409297245644	0.166910780518618	-0.0589097050552638	0.04262029500476
0	1	5646104	rs76037289	T	G	0.126575061609115	0.725584859545152	0.019920689460305	0.0567533490917225
0	1	5646202	rs12036552	A	G	0.311797710574372	0.973692873211048	0.00135199390695739	0.040997999773363
0	1	5647810	rs12041102	T	C	0.309821293313943	0.884528571924871	0.00595334253969686	0.0409922588474054
0	1	5656069	rs13376100	T	C	0.125289693097583	0.5901903852331	0.0309100267546511	0.0573938237115242
0	1	5658267	rs10907201	G	A	0.265585098164812	0.100619514883016	0.06963415161036	0.0424118089424419
0	1	5659587	rs950601	T	G	0.202269120333145	0.140851692745158	0.0689793752457916	0.0468410428099051
0	1	5671757	rs707583	C	A	0.450187410777038	0.277031075273621	0.0409370224516044	0.0376601046823108
0	1	5675044	rs11260662	T	G	0.10894502923202	0.803110134636764	0.0149993610386718	0.060160106682911
0	1	5676334	rs2011457	T	A	0.371279242872903	0.794405952966808	-0.0101736613892353	0.0390403400986041
0	1	5679441	rs9439603	G	A	0.238441479900391	0.57585611506556	0.0246653424770404	0.0440887253835179
0	1	5680372	rs9329417	C	T	0.284537692868871	0.959210014367628	0.00213564855459455	0.041756778889614
0	1	5680572	rs10157819	G	A	0.125619055352551	0.87985608283836	0.00862707364532183	0.0570756134609683
0	1	5680991	rs9439606	G	C	0.158817368734238	0.873138284840879	-0.00824877317127887	0.0516602547534813
0	1	5681063	rs35683655;rs35683655;rs1695620	T	C	0.881777290312597	0.519537204156312	0.0386373879750769	0.0599904521220427
0	1	5682755	rs1775398	C	T	0.30270796431705	0.713578610456822	0.0150681553719376	0.0410515845489883
0	1	5684110	rs2173541	T	C	0.434785370933684	0.994778816556031	0.000249269805324805	0.0380923428239458
0	1	5684788	rs12145625	A	G	0.275832580147398	0.814333314034827	0.00996158136281545	0.0424186803061135
0	1	5686915	rs4845793	G	A	0.839334145068708	0.952136440987598	-0.00311852233354915	0.0519545046145633
0	1	5689408	rs11578045	A	G	0.309538916260858	0.910260703394787	0.00461173297905273	0.0409169095335887
0	1	5689610	rs770682	T	C	0.538876002552853	0.719337416209638	0.0136754619637778	0.038056693201386
0	1	5689702	rs770683	G	A	0.933544599914733	0.857596925318844	-0.0135632755810693	0.0755892111278226
0	1	5690136	rs6663290	T	C	0.377303899619125	0.917901726780251	0.00402555466721347	0.0390537962427892
0	1	5692156	rs4845808	T	C	0.229655833239286	0.14578919257439	0.0648782787027045	0.0446031581585398
0	1	5694969	rs6669927	C	T	0.584372695134668	0.488053932748923	0.0267969551315233	0.0386453273215913
0	1	5696625	rs6666290	A	C	0.230018238386439	0.130473097756502	0.067288179934547	0.0444957339977024
0	1	5706244	rs11260670	A	C	0.602871282133765	0.408912369960387	0.0319642880404552	0.0387066291638809
0	1	5709691	rs707585	T	G	0.599047144706329	0.50441093111452	0.0258527897526789	0.0387269659891665
0	1	5717948	rs1763321	T	C	0.575620938931135	0.282709026614438	0.0412792561684684	0.0384259875361664
0	1	5718016	rs1695629	C	A	0.575864474624108	0.257608985961501	0.0434824279069586	0.0384099848287758
0	1	5718398	rs771072	G	A	0.861855169628375	0.425091273339448	-0.0438116669907191	0.0549280220578903
0	1	5719342	rs771073	T	C	0.283909987595453	0.0571433518887369	-0.0808960698247245	0.0425273521754836
0	1	5724660	rs17028587	C	T	0.102233925152043	0.826354261682267	-0.0138403321772178	0.0630884741678992
0	1	5725898	rs1775412	A	C	0.60725566827839	0.915811727196792	0.0041081916985798	0.0388625153131418
0	1	5732473	rs771071	A	G	0.348843459994025	0.68203142256869	-0.0163583638909112	0.0399283802093584
0	1	5738500	rs10492948	A	G	0.115708756501087	0.420182800450139	-0.0481542706561914	0.059737033752467
0	1	5739515	rs34972674	C	CA	0.271118298300048	0.616389410803202	-0.021329806008126	0.0425766713934011
0	1	5739638	rs811284	G	T	0.154493749617882	0.997306020489615	-0.000176533936244249	0.0522845233303615
0	1	5742158	rs707595	G	A	0.923284447329272	0.752308831171531	0.0229261386737812	0.0726438416539119
0	1	5748611	rs1278832	C	T	0.865639756442085	0.770240633646165	-0.0160965260163668	0.0551137357984411
0	1	5750013	rs2649069	A	G	0.565648605011945	0.151053396117137	-0.0550676998871574	0.0383527718159249
0	1	5750125	rs2649070	T	C	0.540316606236187	0.332935455364643	-0.0369383706766425	0.0381508779229999
0	1	5750582	rs770710	T	A	0.306580597189802	0.175209565344354	-0.0562002830855482	0.0414562417927004
0	1	5751020	rs770711	T	C	0.138537972628161	0.331381719883162	0.0529512541588294	0.0545139214201948
0	1	5751779	rs2842268	T	C	0.53256436646897	0.247261644571943	-0.0444876154686786	0.0384499628196344
0	1	5751990	rs11581150	T	C	0.105052564416829	0.288783238346117	-0.06673860662316	0.0629137856338213
0	1	5753350	rs2649071	A	G	0.530500768723171	0.271572827609907	-0.0422488294485689	0.0384273202268376
0	1	5754088	rs2649072	A	G	0.415647713445194	0.608599814241961	-0.0199911450324894	0.0390396274059942
0	1	5758772	rs7521197	C	T	0.117754801993714	0.572302571814742	-0.033530769742306	0.0593818470608269
0	1	5770265	rs873982	A	C	0.460888685727817	0.696950306518867	-0.0149815955656416	0.0384695351497731
0	1	5771817	rs770695	C	G	0.26992384158371	0.299905807144841	-0.0448738809380639	0.0432880073194567
0	1	5777920	rs904532	A	G	0.225868908643299	0.81633288789654	-0.0105788319227106	0.0455465634168175
0	1	5782769	rs2649086	C	T	0.579684545482626	0.277380412018102	-0.0419878574034384	0.0386549201731606
0	1	5795008	rs17028719	G	A	0.091857692855481	0.965411619152699	-0.0028777810104519	0.0663638358079136
0	1	5799271	rs57866012	T	C	0.0912838573461469	0.946415490404108	0.00447591036716134	0.0665971014608118
0	1	5799631	rs2649063	G	A	0.147870450349829	0.732315406867987	-0.0184547069140982	0.0539536924656773
0	1	5800904	rs2133496	A	G	0.0495410449027459	0.681540511697897	-0.0366159625401194	0.0892284714963193
0	1	5801086	rs2173540	G	A	0.147338863187162	0.795354617790984	-0.0140111489270129	0.0540212363353658
0	1	5820307	rs74426861	G	A	0.130451903523967	0.823039632925075	0.0125891489272873	0.0562927375422618
0	1	5835569	rs77306643	A	G	0.172578759222131	0.551839394271552	0.0298080875104056	0.0500971125658887
0	1	5836317	rs11260693	G	A	0.195622528140656	0.53246591537762	0.0298840975630168	0.0478722945350671
0	1	5847239	rs58269693	T	C	0.240390534946169	0.356302683984561	0.0408782973414873	0.0443157287375776
0	1	5861497	rs28479388	A	G	0.894084207346766	0.20706794994233	-0.0769795974755998	0.0610141036944529
0	1	5876249	rs1890190	T	G	0.889023088654335	0.907668543628521	0.00705115305333999	0.0607963842591295
0	1	5903233	rs525289	T	C	0.911634784261816	0.341809982383007	0.0648245691183278	0.0681936741797428
0	1	5904718	rs1624858	T	C	0.875918888309078	0.297759773104472	0.0611739844715139	0.058750554181819
0	1	5912321	rs1287618	G	T	0.784519163840987	0.409462735820068	0.0386235920186158	0.0468255866713329
0	1	5913621	rs548726	C	T	0.875220860155931	0.929615268674288	0.00507613279447141	0.0574685375917983
0	1	5929772	rs1287630	A	G	0.283358898034809	0.812605921431356	0.00998592280293299	0.0421230411474396
0	1	5931205	rs11121790	G	A	0.0984489747178075	0.251717156012001	0.0718449402044484	0.0626816084925908
0	1	5932517	rs472651	T	C	0.177845499983538	0.588554201850302	-0.0271386178173765	0.0501700759102774
0	1	5956909	rs12058375	A	C	0.238444024092599	0.425535729433805	-0.0356529220900541	0.0447420912933503
0	1	5957342	rs12139627	A	G	0.0768490394684813	0.172920678205887	0.0955414946768229	0.0701027027177799
0	1	5957589	rs7519953	G	A	0.117248972216333	0.0528033785675321	0.111425587607264	0.0575389223932966
0	1	5961870	rs2134551	A	G	0.811572946859903	0.324717228048131	0.0484916646137646	0.0492395960723861
0	1	5971455	rs6694744	G	A	0.852381696847099	0.749728073243269	-0.017082567286629	0.0535507131191179
0	1	5973775	rs11120772	A	G	0.732859518221189	0.940845370624214	-0.00319942984999178	0.0431147102328808
0	1	5977982	rs7549818	G	A	0.818936941044854	0.553963304209578	0.0295238613189618	0.0498855707088423
0	1	5982044	rs7549324	A	G	0.731832133553946	0.935259719748154	-0.00349654706646253	0.0430454728883514
0	1	5983190	rs11120786	A	G	0.0768910768941116	0.186826030626092	0.0916691044696242	0.0694448750685642
0	1	6007446	rs551207	T	C	0.67512904024461	0.479057168311674	-0.0286958888133251	0.0405412348935584
0	1	6011757	rs6662680	C	T	0.830790478421453	0.474489148723316	0.0366645427783173	0.0512651679309231
0	1	6080378	rs10399600	G	T	0.580367766668139	0.202502361066641	-0.0494151985518649	0.0387736051762568
0	1	6088364	rs11121065	A	G	0.313290821256039	0.37910334341483	0.0359203008937562	0.0408394253535002
0	1	6105109	rs3789559	T	C	0.350137667013779	0.098030247832947	0.0657784273594883	0.0397577917259196
0	1	6137403	rs3789543	T	G	0.37560003173076	0.0944835410479506	0.065507165287543	0.0391740803210829
0	1	6141325	rs3789541	A	G	0.292129173981365	0.204105537069466	-0.0534533821656051	0.0420912224695469
0	1	6158562	rs2229002	G	A	0.313758662942525	0.468193062294688	0.0297475964625395	0.0410072875636006
0	1	6165419	rs1883768	T	C	0.429992772587269	0.0873274563106397	0.0651813381723912	0.038125164542848
0	1	6175507	rs6670822	C	G	0.291470424495477	0.0371001440680235	-0.0890615895550994	0.04272235064264
0	1	6182321	rs2843495	G	A	0.171502490174033	0.495372257038088	0.0340111187476373	0.0498850949240931
0	1	6187086	rs6703057	T	C	0.400263877141545	0.101795554797429	0.0633257150811752	0.0387026717422115
0	1	6198745	rs2785585	A	T	0.754206692974312	0.265656621659631	-0.0489673226225913	0.0439910293676045
0	1	6202245	rs2273032	A	G	0.38044568289539	0.458844185129324	-0.0291162598465354	0.0393063849497929
0	1	6247066	rs4908863	T	C	0.178371893433904	0.57948361175568	0.0275373119166668	0.0496938565291626
0	1	6258794	rs3789524	G	A	0.3446120323472	0.244591571250801	-0.0461289911884831	0.0396437960891741
0	1	6281667	rs14281	C	A	0.0755929977596866	0.609728037044106	0.0361517178155008	0.0708216061650218
0	1	6366471	rs7543514	C	T	0.187170807894759	0.649378564122215	0.0222458989253029	0.0489323423835371
0	1	6376222	rs3789491	C	T	0.148245787180514	0.728107699120037	0.0186101978542677	0.0535323720000239
0	1	6437542	rs6675376	C	G	0.21203841365819	0.720733205261501	0.0166185186023635	0.0464880906565026
0	1	6465054	rs17026985	A	G	0.157295244033013	0.838211477078272	-0.0107085684432721	0.0524462581102962
0	1	6473294	rs7529205	G	A	0.21337575901209	0.986336498961925	0.000794856217297764	0.046413617073163
0	1	6501796	rs10864548	C	T	0.198455351061762	0.842320810700542	-0.0095212826348504	0.0478634951548273
0	1	6550376	rs2986742	C	T	0.29646147421968	0.945790498111191	-0.00284253311888823	0.0418057140030266
0	1	6579607	rs1556035	T	C	0.857383855254001	0.411496798815873	0.0450767791878778	0.0548871799729119
0	1	6580397	rs12046229	T	C	0.135164621131832	0.423924897673242	-0.0448143378155166	0.0560438059078081
0	1	6581877	rs7540913	A	G	0.840744577663901	0.619154630654363	0.0258721107040906	0.0520514486849203
0	1	6601607	rs4908915	C	T	0.851598967260653	0.754887224045371	0.0167721371976678	0.0537221163566753
0	1	6606991	rs76310280	T	C	0.11692530388994	0.483481134376916	0.0410340200125699	0.0585602458204314
0	1	6615695	rs925744	T	C	0.843348699425482	0.627799105473675	0.0255576808536393	0.0527150583629046
0	1	6620545	rs12565181	A	G	0.149544220349935	0.731378337012369	-0.0183979877497383	0.0535927282369166
0	1	6623499	rs4908563	T	C	0.393378676802918	0.0799626272406804	0.0681689003046113	0.0389335685356302
0	1	6624575	rs117192896	A	G	0.021151606439172	0.407846921933533	0.107367856821488	0.129720123163014
0	1	6626276	rs76948507	A	C	0.0213878964367911	0.307036556982757	0.129955792045824	0.127225533695911
0	1	6626615	rs12080675	A	C	0.852411366006256	0.579716642830414	0.0299541372565953	0.0540884967978344
0	1	6627148	rs11586033	G	A	0.978827203189088	0.497195509295614	-0.0878554852944696	0.129406860912792
0	1	6627694	rs57065667	A	G	0.15460796109148	0.60799146976145	-0.0270397624907209	0.0527149865049149
0	1	6629274	rs4908930	G	A	0.694462717617934	0.0672448870750247	-0.0750231853311766	0.0409955192936684
0	1	6629994	rs12043532	G	T	0.0287234421065691	0.650349539018558	0.0513829041266309	0.113358813589268
0	1	6630622	rs12082471	C	G	0.433924096786735	0.214185756149937	0.0479370719619974	0.0385923971736769
0	1	6631431	rs11587438	T	C	0.828916820140187	0.803980933396193	-0.0125948588879985	0.050745132926166
0	1	6631615	rs12760552	T	C	0.828617265695544	0.837175761294068	-0.0104324255264671	0.0507642469173064
0	1	6632951	rs12041318	C	T	0.141947027463339	0.980221574932237	0.0013506483827968	0.0544811384024716
0	1	6633230	rs12132145	A	G	0.40503070362971	0.167364443299809	0.0537125063157201	0.0389017520782796
0	1	6635306	rs34160967	A	G	0.389077697320135	0.256848945717198	-0.0446747706497315	0.0394002467443177
0	1	6638064	rs11122100	C	T	0.143672476128673	0.960025887441615	-0.00271667792173944	0.0542022831467601
0	1	6638556	rs80277780	T	C	0.0141914495843763	0.816581646211901	-0.0379771977809784	0.163734464640905
0	1	6681744	rs3747994	T	C	0.588764741602965	0.897851925416703	0.00493563387840617	0.0384468925489853
0	1	6683240	rs14057	A	G	0.381400141329931	0.923357362844721	-0.00379845882952747	0.0394827617564151
0	1	6685851	rs12127219	A	C	0.589103303601201	0.861510139395877	0.00670367749580257	0.0384270289421507
0	1	6701978	rs200448	C	T	0.395877765966288	0.884199394570753	-0.00570813825507161	0.0391913673175044
0	1	6715390	rs6577584	G	T	0.187524635841655	0.665454670838828	0.0210642450133835	0.0487153330208425
0	1	6724249	rs2039363	A	G	0.178727569696156	0.576522807013544	0.02771359563088	0.0496240556807289
0	1	6732568	rs3789572	T	G	0.41838432126256	0.710483840469185	-0.0144359683269329	0.0388893351367358
0	1	6744709	rs12126058	T	C	0.418875070512946	0.619965163936129	-0.0193207670457399	0.0389610364319986
0	1	6745444	rs200444	G	A	0.599321624512526	0.829602117640991	-0.00830692179817793	0.0385988042759892
0	1	6747897	rs277686	G	C	0.1599016654687	0.901663922466459	0.00643496507566601	0.0520798155056205
0	1	6786156	rs12568431	T	C	0.453173486563353	0.892928647246426	-0.00515952293577982	0.0383324476153491
0	1	6790946	rs11122122	G	A	0.558986815912801	0.559746137446801	-0.0224578528303008	0.0385067486324374
0	1	6795230	rs447558	C	T	0.892593378568448	0.124382996715097	-0.0923183356513063	0.060078290761621
0	1	6814758	rs277665	T	C	0.587874718621295	0.293727881516376	-0.0408090850216217	0.0388665817367596
0	1	6822627	rs376778	G	C	0.883287434698996	0.0677370496185672	-0.105531442693573	0.0577699854404741
0	1	6831646	rs399951	A	G	0.586714489240612	0.251837155314484	-0.0445246748158699	0.0388556884657919
0	1	6832052	rs391674	A	G	0.887615531203494	0.0535813161205917	-0.112755444345783	0.0584162743547492
0	1	6834346	rs11122143	A	G	0.30136811868507	0.862107165803089	-0.00716197366800608	0.0412336481890677
0	1	6886308	rs17441375	C	A	0.0432121409656087	0.0595938291515502	0.166822780798153	0.0885571482624954
0	1	6893053	rs7522354	A	G	0.320445318977609	0.804796397213405	-0.0100521761994893	0.0406732752777775
0	1	6904879	rs4908570	G	A	0.435795585360423	0.319022860065015	0.0384210734864266	0.0385572618972104
0	1	6905166	rs75855758	T	G	0.0721523648493897	0.862238533265047	0.0127040767547551	0.0732116633598121
0	1	6913887	rs76631326	A	G	0.29814948372357	0.792943840806046	-0.0109146367064784	0.0415811826179201
0	1	6922492	rs11120779	G	A	0.364256316918528	0.616395385057524	0.0197275221509625	0.0393790013885442
0	1	6934286	rs17029982	C	G	0.211888082543681	0.751373504752896	-0.0147661464968508	0.0466060729992329
0	1	6934933	rs76581429	T	C	0.113242498611572	0.829388111854277	0.0127845363400836	0.0593287379538232
0	1	6943720	rs58627359	G	A	0.364640605711102	0.648601748110937	0.0179566770779845	0.0394041240984562
0	1	6945619	rs10399796	C	T	0.318532247996841	0.793665349872459	-0.0106665065662805	0.0407812862875851
0	1	6951887	rs7556557	T	C	0.318553881374916	0.853052907256806	-0.00754888073763009	0.0407552907020507
0	1	6954158	rs78326504	T	C	0.297285733689922	0.823300007434847	-0.00930891848622357	0.0416874621183243
0	1	6960196	rs6691442	A	G	0.389070115908824	0.762393435860791	0.0118215801017246	0.0391003776316225
0	1	6963269	rs77254260	A	C	0.298635677765145	0.800185497855604	-0.0105079085258093	0.0415156704964043
0	1	6972393	rs11586867	T	C	0.391985531418388	0.683776612895566	0.0158812090310915	0.038989988604075
0	1	6977005	rs1892262	T	C	0.396970913058638	0.760557588647691	0.0117945390355562	0.0387025136504428
0	1	6977200	rs1892261	C	A	0.418441608297447	0.476525299482536	0.0275238070123098	0.0386623394321695
0	1	6985069	rs867389	G	A	0.127925448028674	0.837215520107188	0.011700385885994	0.0569482529551885
0	1	6985872	rs76066289	G	A	0.300488231558162	0.990238042831199	0.000507696281353541	0.041495051762708
0	1	6986109	rs4908574	A	G	0.497951443106679	0.382709979101158	0.0333978276824354	0.0382601600932913
0	1	6991925	rs6577395	C	T	0.153659303287683	0.842061953788972	0.0105282664886366	0.0528377056134184
0	1	7001555	rs66495811	T	C	0.169593660745385	0.657380170216561	0.0223954807828783	0.0504933676496556
0	1	7002266	rs11586158	G	A	0.446510332040086	0.907097164607467	0.00446131204339948	0.038228636342821
0	1	7004301	rs10864250	G	A	0.543305734412112	0.27843357262421	0.0414179957821074	0.0382139508245912
0	1	7029814	rs12033659	T	C	0.548631697505335	0.105467310354138	-0.0619938049288361	0.0382936211305399
0	1	7048779	rs1317017	A	G	0.360134555309668	0.852229984354375	-0.0073872110588667	0.0396577919993421
0	1	7052566	rs6681529	A	G	0.487186195357599	0.489894015604251	0.0263189197363858	0.038116989236926
0	1	7055326	rs10128022	C	T	0.113456938548336	0.741430192191061	0.0196945077720207	0.0596875628308272
0	1	7056538	rs12130593	C	T	0.343211975128113	0.847421235795919	0.00767732647183931	0.039900916965172
0	1	7068367	rs2275907	T	C	0.371228907267475	0.65285445938294	0.0176372153773732	0.0392112151748476
0	1	7071415	rs11588097	G	A	0.342542269634759	0.539842177627609	0.0244401975800847	0.0398664564802277
0	1	7087739	rs11120820	A	G	0.0903773104509508	0.46269310284043	-0.0494588162113035	0.0673440940621068
0	1	7088855	rs4243823	A	G	0.437537713458562	0.739813396569669	0.0127600882997238	0.0384223737088008
0	1	7091231	rs66653799	A	G	0.17619066447223	0.838504964997567	0.0101414091122079	0.0497600672493617
0	1	7093213	rs12738895	C	T	0.537589270067785	0.460465554122588	0.0282461754952167	0.0382697779535858
0	1	7095796	rs4908588	C	T	0.701109530730704	0.900299259018326	-0.00519219297996655	0.041443610319469
0	1	7096308	rs7522254	C	T	0.259481951159321	0.78240523812468	0.0117894107706401	0.0426864951760946
0	1	7100494	rs7535234	C	T	0.231995672185152	0.624259570337967	-0.0221237853617704	0.0451669520291655
0	1	7102944	rs7524998	G	A	0.701533291792772	0.981941325080667	-0.000940990520874264	0.0415721366417056
0	1	7105935	rs76299678	A	G	0.32498214156717	0.638293203326558	-0.0193010435317433	0.0410584916609232
0	1	7106963	rs6577409	G	A	0.701809688145811	0.992191517754145	-0.000407518766269068	0.0416403253858605
0	1	7113247	rs11120823	A	G	0.414682417508868	0.650228168745791	0.0175206565067994	0.0386389691386107
0	1	7121397	rs7414485	A	G	0.559364562001642	0.683796237728082	-0.0155332915534717	0.0381383178884102
0	1	7123189	rs66929565	T	G	0.149670059429317	0.40989343353592	-0.0446560387968824	0.0541888832555759
0	1	7127737	rs67316652	G	A	0.0926720775625084	0.3128616976241	0.0646338010767244	0.0640423370768035
0	1	7128056	rs7536178	A	G	0.407471911969596	0.839183498550697	0.00780743556472362	0.0384720252597085
0	1	7130084	rs4908597	T	G	0.255445940199027	0.147567753299601	0.0626629411875367	0.0432702437856553
0	1	7131192	rs11120831	G	A	0.463841677745595	0.787659712648961	0.0102533763207547	0.0380669921984093
0	1	7135268	rs10864271	G	A	0.477896132848588	0.0823744615046469	0.0665803903740372	0.0383290905998966
0	1	7135714	rs61528401	G	T	0.0798457734829429	0.536931830697991	0.0430482992348325	0.0697184421823611
0	1	7137325	rs4565737	G	A	0.797193853868876	0.14845506806402	0.069446355364202	0.0480594278732171
0	1	7137465	rs9434823	C	T	0.738118187896171	0.0686307302876028	0.0802265059902092	0.0440600904616863
0	1	7137637	rs9434824	G	A	0.737089866750541	0.0833159120600367	0.0762719152128533	0.0440429497157964
0	1	7139110	rs12044473	A	G	0.279360999599449	0.514617779222123	-0.0277976995320805	0.0426564735279777
0	1	7141327	rs17345754	C	T	0.0899107609718472	0.540746924076027	-0.0412317449389145	0.0674069495090607
0	1	7141352	rs9434458	T	C	0.36144728233308	0.670455253384435	0.0168370666916243	0.0395679094872312
0	1	7141982	rs9434829	G	T	0.211580557933087	0.130422688751509	-0.0715234543145542	0.0472901991755901
0	1	7142771	rs7542716	T	C	0.270215006247453	0.535371878948246	-0.0267182222135396	0.0431059546257459
0	1	7142832	rs9434830	A	G	0.2024850501917	0.130937782681209	-0.0727515911052329	0.0481666512212362
0	1	7145417	rs7511741	A	G	0.642495804105322	0.92892099668741	-0.00353867318016357	0.0396701222908467
0	1	7150527	rs2071917	A	G	0.54321836659503	0.0397940413461644	-0.0787833299496133	0.0383209685661142
0	1	7153973	rs1010806	G	A	0.39144948406182	0.698862671632223	0.015010707768388	0.0388017768030315
0	1	7155815	rs10864279	T	G	0.267733051875426	0.732929496242331	-0.0146619202427319	0.0429676943698595
0	1	7156082	rs11120840	T	G	0.354061292172655	0.826722217146891	0.00855623879728297	0.0390861184479027
0	1	7159838	rs2071919	T	C	0.268825387093794	0.666633180963743	-0.0184730311048199	0.0428834124110477
0	1	7160542	rs10779674	C	T	0.456329416023481	0.371158380823834	0.033932088383013	0.0379423842366198
0	1	7161293	rs59622855	T	C	0.162153464939807	0.462171694153346	-0.0383179011084316	0.0521136613130634
0	1	7167031	rs6694886	T	G	0.4818550565529	0.129855220428545	-0.0579964835675611	0.0382897703514565
0	1	7169066	rs1005430	C	G	0.652851287318405	0.653576213598932	0.0178680152484322	0.0398129019974728
0	1	7169735	rs4908599	C	G	0.131395858253449	0.00233453280807661	0.164136286759477	0.0539212081281151
0	1	7170719	rs17349921	G	A	0.174328570538456	0.86763813104811	-0.00830765110905081	0.0498481097841109
0	1	7173895	rs7527268	C	T	0.308401167012939	0.221284854864245	-0.0507367206652106	0.0414814354294512
0	1	7177813	rs9434845	C	T	0.273937943303554	0.178182210449704	-0.0578433530432895	0.0429623493984208
0	1	7178763	rs6674708	T	C	0.301061933152446	0.183206346521508	-0.0562899801735124	0.0422931692840004
0	1	7179479	rs7532024	T	C	0.366221099389366	0.309784254866543	-0.0406213824543863	0.039994475604497
0	1	7179721	rs4908443	C	T	0.672688197933207	0.0248895530298636	-0.0899722120624472	0.0401104301381722
0	1	7186325	rs4460663	A	G	0.526456192130187	0.689792937236204	-0.0151830926468313	0.0380398900036661
0	1	7186547	rs6698911	C	T	0.274904054202548	0.413606826419238	-0.0350604785790898	0.0428841366500698
0	1	7190806	rs12032971	G	A	0.0730483464066983	0.076401212974942	0.124252220278133	0.0701213497350516
0	1	7196879	rs12090163	T	C	0.477360181241066	0.0563718450361474	-0.0724811350496069	0.0379850320569029
0	1	7197182	rs9434481	T	C	0.280713660960122	0.733574315535123	-0.0144837398152742	0.0425523306996007
0	1	7200575	rs9434855	G	A	0.466196719917929	0.0726425477786879	-0.0683807966950498	0.0380936658087025
0	1	7209434	rs17030376	T	C	0.0908105122466458	0.0875800751468842	-0.117528027779268	0.0687981029094411
0	1	7210974	rs17030384	A	G	0.103185377340757	0.0639054109639431	0.11289013803224	0.0609281898485542
0	1	7214374	rs13376128	T	G	0.190204203159136	0.0732856538483442	-0.087662699652758	0.0489449296286737
0	1	7217906	rs10779676	T	C	0.313177993945857	0.434654747327016	0.0317527465347631	0.0406434515095151
0	1	7220970	rs4908602	G	A	0.561566392140989	0.432621036798754	0.0302267048321504	0.0385193705577315
0	1	7221458	rs6667429	C	T	0.757189943080046	0.510100453473498	-0.0290222279560247	0.0440611091116442
0	1	7232692	rs6577417	A	G	0.259582138726819	0.652393336528496	0.0196467193984405	0.0436167462006071
0	1	7235628	rs6687729	C	G	0.20869115641024	0.707177377512302	0.0176522050655905	0.0469911399468337
0	1	7236810	rs6680365	G	A	0.478082301505552	0.722678011192886	0.0135069115250056	0.0380602916052134
0	1	7244883	rs10864286	A	G	0.254666529586418	0.356431101991504	0.0401846701913315	0.0435754083871728
0	1	7245669	rs4908446	C	T	0.210735664637059	0.653645483783724	0.0209992147174992	0.0467997459499921
0	1	7247335	rs72641232	A	G	0.116946004195171	0.441320832862015	-0.0460186968601803	0.0597672813969934
0	1	7247376	rs12125984	C	T	0.673855733370575	0.367055238999104	-0.0365048379804472	0.0404708579752561
0	1	7252366	rs11120876	T	C	0.307800842787405	0.431580712438622	0.0322510928407094	0.0410063820836324
0	1	7252661	rs10489140	C	A	0.128539964918768	0.37324292923149	0.0500254389115628	0.0561821420134701
0	1	7253983	rs78437257	G	A	0.127777745234066	0.347086018110965	0.0528110072304733	0.0561665975966851
0	1	7254521	rs6659347	C	T	0.128434588447544	0.313652392120585	0.0564669530807513	0.0560417201743142
0	1	7255371	rs763195	T	C	0.636214921677988	0.755454176809388	0.0123395296644295	0.0396188852832491
0	1	7261498	rs2097524	A	C	0.502721009350779	0.527056886396394	0.0240176102673226	0.0379722010389198
0	1	7263540	rs74517198	C	T	0.115320383929823	0.109075790358694	0.0931346129142002	0.0581233625830055
0	1	7267729	rs8179413	G	T	0.782332870798042	0.283241607937225	0.0499505933175953	0.0465494238363116
0	1	7268991	rs17030564	T	C	0.0918476930811772	0.651195280892768	0.0295569625425045	0.0653767123135583
0	1	7269323	rs4908607	C	T	0.674416230657978	0.331347441012837	0.0397984635725635	0.0409700686417286
0	1	7272250	rs916393	C	T	0.657620125409984	0.412216875488335	0.0330942120392831	0.0403588615036511
0	1	7280190	rs12562461	G	C	0.0982057843024976	0.780652724491442	0.0177665813394783	0.0638010397776163
0	1	7282162	rs58566616	A	C	0.114347939704451	0.136164274227118	0.0868652350117133	0.0582898926001823
0	1	7303216	rs2412151	C	G	0.553265207133791	0.897636367525542	0.00492757238017283	0.0383028208371226
0	1	7308264	rs4243825	C	T	0.76210911194268	0.28801256642466	0.0480026551755039	0.0451793264819283
0	1	7312670	rs75954372	T	C	0.127966023453348	0.405753827764719	0.0467174394923154	0.056192024666122
0	1	7314231	rs6577427	C	T	0.221826437541636	0.181414823240146	0.0601948450599209	0.0450421497788684
0	1	7314363	rs7551574	T	G	0.536141142478581	0.849385498723482	-0.00723120164874806	0.038078487453351
0	1	7317696	rs6698698	G	A	0.391137554363031	0.749925964564988	0.012362050314756	0.0387844862957654
0	1	7319151	rs6667599	C	G	0.521947367200186	0.572180241524757	0.0212424573063907	0.0376076890231484
0	1	7319392	rs61780031	G	A	0.229351190637519	0.915642127576536	-0.00478133582911214	0.0451390241793794
0	1	7321641	rs916394	G	C	0.411405279953583	0.847014831806704	0.00741119367874812	0.0384141646659622
0	1	7322807	rs7522322	G	A	0.449221335307506	0.861884366957443	-0.00661522178801705	0.0380237726813354
0	1	7323688	rs4140605	G	A	0.810409553236975	0.629545799833484	0.0235362123180553	0.0487932413413858
0	1	7323971	rs7556024	C	A	0.805267032719151	0.671392647291522	0.0205190690549277	0.0483669435300852
0	1	7324503	rs11120890	C	T	0.415532112647649	0.599680649881635	0.0202497415329705	0.0385812385423236
0	1	7324547	rs11583129	A	G	0.343127599869375	0.511637146842797	0.0262611126236184	0.0400144562848939
0	1	7326747	rs10864291	C	T	0.446858958586934	0.564047893155295	-0.0221063601334993	0.0383232436267806
0	1	7336103	rs12048158	T	C	0.243625355959847	0.151705127456192	-0.0645388599207944	0.0450207908249111
0	1	7336706	rs4908614	C	T	0.872941956856345	0.750628428451938	0.0181702376822494	0.0571731214356314
0	1	7338813	rs7539551	G	A	0.402471163808961	0.443284506302972	0.029735197794895	0.0387854471498828
0	1	7342106	rs12409413	C	T	0.470314972945684	0.124559450189416	-0.0586120673217964	0.0381610322008351
0	1	7352328	rs6577435	C	A	0.77565212972668	0.831093506454164	0.009674652776896	0.045357167218073
0	1	7356673	rs6662782	G	A	0.326445297639365	0.32507752383088	-0.0401581070529072	0.0408078800664404
0	1	7360149	rs77095910	A	G	0.0805833404748843	0.638714018300883	-0.0327118053255871	0.0696740667384284
0	1	7361090	rs55839439	C	A	0.102593030914472	0.801146723291592	-0.0157754242063785	0.0626348652422038
0	1	7362992	rs12410983	G	A	0.0992279187424713	0.875213471093063	-0.00999301984095912	0.0636336712823127
0	1	7363506	rs12404738	A	C	0.0957324500065648	0.698702647345323	-0.0251324373765058	0.0649295601498116
0	1	7375585	rs12405371	T	C	0.0942626111518913	0.427474463312547	-0.0522148926739595	0.0658015436254941
0	1	7378180	rs11120900	G	A	0.882758149838851	0.594357729036863	0.0316604151326298	0.0594526291836079
0	1	7378291	chr1:7378291.G.T	T	G	0.211629966692866	0.0631883023079084	0.0855324681435301	0.0460380626517761
0	1	7381141	rs12134803	T	C	0.170387146510974	0.0859514674023166	0.0855121275850255	0.0497988210124805
0	1	7386456	rs12739426	A	C	0.655357878551394	0.205228374762419	-0.0501957566451522	0.0396241946384867
0	1	7392594	rs2301462	T	C	0.704840058725019	0.140557132808326	-0.0605457758751662	0.041083650080574
0	1	7397400	rs7553372	G	C	0.706061633145008	0.124618673857047	-0.0631900262946643	0.0411481081154484
0	1	7402502	rs705680	C	T	0.866949790953162	0.0837297414140201	-0.0943839897442957	0.0545747733475539
0	1	7403966	rs7513440	G	C	0.69564360922607	0.351714116780409	-0.0382220022576053	0.0410428964454815
0	1	7405293	rs845246	T	C	0.160993673981504	0.294303718554189	-0.054858458825185	0.052309563313891
0	1	7409156	rs845240	T	C	0.161387289522497	0.310025681246975	-0.0529108410182581	0.0521202730222162
0	1	7412088	rs4908624	T	C	0.116334139516023	0.15979833095309	0.0813920354311174	0.0578993612247731
0	1	7425417	rs845265	C	T	0.297334743385134	0.500005335759139	-0.028108352981185	0.0416740252087031
0	1	7426727	rs2071925	T	C	0.0914195354817293	0.597321105499844	0.0345081202004692	0.0653245158064419
0	1	7462478	rs705694	G	A	0.352874706125627	0.517581583042071	0.0255304750641541	0.0394550307473824
0	1	7462976	rs845201	A	G	0.303376230321219	0.750055644685789	-0.0131806263248948	0.0413748693366875
0	1	7469780	rs4908635	G	A	0.149352532723817	0.447675973740859	0.0401447047984139	0.0528710092162446
0	1	7471157	rs7535846	T	C	0.19010893522311	0.0787883654252306	0.0832713531908878	0.0473735642927177
0	1	7478076	rs11120917	T	C	0.147226900873665	0.186892446294747	-0.0716051232989305	0.0542533743481129
0	1	7480000	rs6677657	T	C	0.553751651131415	0.514304338510408	-0.0247373280111588	0.0379319538747031
0	1	7480054	rs6677745	A	C	0.554376273271099	0.49250883768697	-0.0260494589331522	0.0379550476514007
0	1	7482963	rs845252	C	T	0.161681629417676	0.405531907103197	-0.0432350798649263	0.0519788487603262
0	1	7487277	rs10864302	T	C	0.585672498802145	0.414648728140772	0.0315362047360149	0.0386596171385039
0	1	7491320	rs17030828	T	C	0.0805917652778172	0.109483243416034	-0.115003553074716	0.0718538620285035
0	1	7492265	rs1193220	A	G	0.730556735864488	0.817755332799493	-0.00982971201994921	0.0426575737105358
0	1	7501037	rs1193227	T	C	0.305508631146811	0.660044364473359	0.0179979155669899	0.0409181248570986
0	1	7501823	rs1775047	C	T	0.827318689858454	0.791458258866439	0.0133576226415094	0.0505171732279568
0	1	7518513	rs17030898	T	G	0.0612879146369752	0.24165294070755	0.0895223388728914	0.0764582756633073
0	1	7520601	rs1750837	C	T	0.488926140456287	0.0715977685838705	-0.0680147958434153	0.0377510301206203
0	1	7524342	rs2693953	A	G	0.0745398979355138	0.412639876366995	-0.0606378695743301	0.0740156989261894
0	1	7525525	rs1193242	G	A	0.255514247803739	0.876609403218173	0.00677221686107317	0.043616080082845
0	1	7526371	rs1193238	C	T	0.195718986009872	0.359555748221833	-0.0443755867954032	0.0484337577665595
0	1	7528669	rs1149331	A	G	0.132228720626632	0.0465058432045871	-0.11510685984898	0.0578201818137607
0	1	7540699	rs2693957	G	C	0.549660431416666	0.524364460170337	-0.0241593491928222	0.0379486774663349
0	1	7540770	rs6678279	T	C	0.127628850664883	0.381762933322694	0.0488594503717175	0.0558615475603622
0	1	7540862	rs2796482	G	C	0.139276856948482	0.324562683780567	-0.0548141925647013	0.0556418663508082
0	1	7541291	rs2693958	C	T	0.60727611474729	0.826597003311052	0.00850579252410615	0.0388271624336651
0	1	7541345	rs2796483	T	C	0.549798871796971	0.561234309029635	-0.02205603765182	0.0379616033699066
0	1	7551631	rs1193230	C	T	0.732629549937242	0.478767112030158	0.0304324656092897	0.0429662975743593
0	1	7553654	rs2796484	C	T	0.559284486028352	0.438481190498242	0.0297841541573089	0.0384430465084335
0	1	7557152	rs10864304	G	A	0.382924311358712	0.745625064470426	0.0126405091758783	0.0389641999231904
0	1	7563901	rs2462925	G	A	0.601668022120537	0.558954027632077	-0.0226361182676436	0.0387342223790126
0	1	7567037	rs11120955	G	T	0.11944512089059	0.999091498415778	6.73059257109915e-05	0.059110901184819
0	1	7568982	rs1193180	T	G	0.157114879734316	0.594696724510034	-0.0280550359876015	0.0527308410241174
0	1	7569602	rs1193179	T	C	0.459015824386903	0.413257560042143	0.031197929685179	0.0381311445347296
0	1	7571996	rs6577446	A	G	0.325699707402451	0.0494506833598014	0.0790631081972568	0.0402421252985159
0	1	7576979	rs1193172	G	A	0.259474981883518	0.472895783750233	0.0310988537066223	0.0433267198979278
0	1	7578776	rs1750817	G	A	0.746095630116239	0.422984453469969	-0.0347774672301563	0.0434037834418698
0	1	7598094	rs6577449	T	C	0.291771627502176	0.264537455596309	-0.0473308095741064	0.0424213590012692
0	1	7600905	rs12407666	A	G	0.35098375287288	0.96666804169592	0.001665299508389	0.0398515489206562
0	1	7603317	rs1750824	A	G	0.755450846716472	0.331987891681377	-0.0426976998162982	0.0440129125598948
0	1	7613745	rs957856	A	G	0.481488186770614	0.518288388601796	0.0243912993101169	0.0377582445351101
0	1	7670574	rs17031163	A	C	0.100748131377098	0.150149830693692	0.0882504459197946	0.0613275164144308
0	1	7678496	rs6684215	G	T	0.147145418696358	0.0912231704692269	0.0883349366768487	0.0523007445261599
0	1	7681549	rs7555169	A	G	0.165807330121147	0.0654925833484293	0.0917876260848317	0.0498336399497083
0	1	7682794	rs17031185	G	T	0.104227174344698	0.0150351010878787	0.145429714428198	0.0598099004949675
0	1	7682879	rs61014722	C	T	0.171088332732898	0.0252593561955401	0.109350811166397	0.0488737700957215
0	1	7688059	rs17031211	T	C	0.169099631761291	0.031155916119285	0.106369354908098	0.0493575971299847
0	1	7713021	rs9434879	G	A	0.749835316868736	0.44893177762653	-0.033068681479284	0.0436724873469691
0	1	7731730	rs4908473	C	T	0.20605877797042	0.198981966093754	0.0596832805820792	0.0464657538608755
0	1	7747366	rs3124794	A	G	0.647103584293924	0.499151207687156	-0.0266859030973657	0.0394863592611865
0	1	7751053	rs3124801	G	T	0.816564689512524	0.863741606615828	0.00843590798384334	0.0491565133937785
0	1	7770901	rs2995034	T	C	0.645701332928279	0.747523469567926	-0.0127225567723693	0.039522512538127
0	1	7784438	rs6693805	A	G	0.164905526564349	0.416001316662305	0.0412015295626708	0.0506548307817704
0	1	7792411	rs2301488	T	C	0.43194316314816	0.448474866015808	0.0289531190077388	0.0381987373680725
0	1	7796641	rs2071985	G	A	0.516304120334026	0.268604389522449	0.0420830114878927	0.0380400327515902
0	1	7797734	rs1417986	A	T	0.515704665302755	0.281612393877021	0.0410050659341168	0.0380838696395196
0	1	7798956	rs17031531	A	G	0.244166395663957	0.339898550206131	0.0420147028011643	0.0440236921378769
0	1	7801288	rs2032563	A	G	0.184933369316765	0.627561822503069	-0.023827817835955	0.0491131718139213
0	1	7810543	rs2066293	G	A	0.505676741507315	0.609220535887924	0.0194892786035188	0.0381255806778637
0	1	7811961	rs9919220	G	A	0.206340586016826	0.215185362470141	0.057283486080482	0.0462175107660356
0	1	7812398	rs9919223	G	A	0.505822970296858	0.681789651344314	0.0156463705588753	0.0381598117806304
0	1	7816543	rs4908481	A	C	0.417580737079125	0.513524436735189	0.0252240350016449	0.0386066609502007
0	1	7818679	rs6577456	C	G	0.400631713532966	0.331403197817024	0.0375675817335381	0.0386779727802889
0	1	7825311	rs707455	A	G	0.646515926908151	0.488650641199668	0.0275677649261155	0.0398115427283811
0	1	7832212	rs707458	T	C	0.368419470036083	0.36089352341596	-0.0360290703539234	0.0394336185594322
0	1	7833302	rs2239846	A	G	0.130717010018845	0.392555736355029	-0.0489545107611639	0.0572572927974531
0	1	7834026	rs2071987	A	G	0.362100461791138	0.719312991478609	0.0141640105758558	0.039412666909622
0	1	7839405	rs697677	T	G	0.550096846759743	0.958829276629621	-0.0019732246079614	0.0382239204323778
0	1	7844680	rs172933	C	T	0.594918929110106	0.861258646483912	-0.00680213002394942	0.0389199808537713
0	1	7845087	rs697682	A	G	0.0526995526117018	0.597177734047276	0.0445640303728563	0.0843275602774845
0	1	7845567	rs2301491	T	C	0.04356152894653	0.653703710626842	0.0422074953437525	0.0940823467752309
0	1	7845695	rs228729	C	T	0.736933727604801	0.386603039372619	0.0374626904133484	0.0432697413770357
0	1	7847225	rs697684	T	C	0.0525962302998257	0.563800094939641	0.0487107488172288	0.0843905341473023
0	1	7847614	rs697685	A	G	0.437116315839037	0.726057107028696	-0.01344735518896	0.0383798674051888
0	1	7847836	rs228727	C	T	0.564093390813976	0.694029624819356	0.0150887944216712	0.0383555743558739
0	1	7847846	rs7556518	A	G	0.0333623811107791	0.1036801843689	-0.183055798261117	0.112492714598961
0	1	7848557	rs11121023	A	G	0.260500369543011	0.538207328255158	-0.0267372488103639	0.0434380413030155
0	1	7849656	rs6699986	G	A	0.263206172282835	0.494795628996658	-0.0296121606012948	0.0433749899626836
0	1	7849841	rs75307902	T	C	0.116414889244227	0.772421258724246	0.0171927960586865	0.0594476022083618
0	1	7850062	rs707463	T	C	0.438008016727317	0.739373956715353	-0.0127473924666008	0.0383169907044422
0	1	7850081	rs10864315	T	C	0.262064082965388	0.483276390662286	-0.0303643725244934	0.0433131592576706
0	1	7850218	rs697686	T	C	0.439331580289338	0.744775534715634	-0.0124296295292557	0.0381820574644717
0	1	7852117	rs170631	G	C	0.0803852462041733	0.666796877313865	-0.0302080162012081	0.0701617444815368
0	1	7852797	rs696305	T	C	0.437136312270845	0.672481151858245	-0.0162570351564346	0.0384558689366103
0	1	7852919	rs875994	C	T	0.0330202898550725	0.488147449410311	0.0711833993967544	0.102679472396327
0	1	7854209	rs11807683	T	C	0.0331231795764433	0.517113836470757	0.0664526178546138	0.102581880062417
0	1	7855382	rs117562183	A	G	0.0605118279753436	0.447816055112468	0.0597406737305286	0.0787033876082399
0	1	7855494	rs12565104	A	G	0.261634887509915	0.565592343928563	-0.0249963196196869	0.0435055353603816
0	1	7855814	rs707464	G	A	0.710606819819755	0.55526564669942	0.0247894489900278	0.0420239827867713
0	1	7856140	rs77772130	T	C	0.201741602985605	0.25508593552329	0.0530696771008398	0.0466307723872349
0	1	7856267	rs7545893	A	C	0.0331678565186543	0.571311183849021	0.058359381490963	0.103086317608942
0	1	7856346	rs228682	C	T	0.257737441860472	0.421120782311074	-0.0349992049143723	0.0435054666179363
0	1	7857309	rs12078018	A	G	0.0333870389762268	0.102976438389535	-0.183146606400203	0.112319088054405
0	1	7857374	rs12723500	C	G	0.033409119106028	0.124037565815036	-0.171973178592238	0.111812825568024
0	1	7857974	rs228685	T	C	0.0807249367534529	0.650124207288507	-0.0317480171829999	0.0699928172377783
0	1	7858008	rs2071983	A	G	0.186467114816818	0.23123945106745	0.0573317597175056	0.047889318426308
0	1	7858108	rs61773374	G	A	0.0332488054256572	0.51651444996946	0.0665015520654412	0.102510746034237
0	1	7858135	rs1012477	C	G	0.0332901423259797	0.135696264762896	-0.167042792773087	0.111958151846614
0	1	7859191	rs17031578	C	A	0.186684609889341	0.212006545749345	0.0596843253360344	0.047821413781444
0	1	7859317	rs560959	A	G	0.079845724627503	0.702520411851029	-0.0268495524119052	0.0703014365188522
0	1	7859320	rs560961	G	C	0.291053656914449	0.58958993591076	-0.0225697319193294	0.0418399362020218
0	1	7860548	rs116886234	A	G	0.0136647978532194	0.291087710110989	0.165013631368273	0.15630161632646
0	1	7861157	chr1:7861157.G.GT	GT	G	0.91981185151441	0.516332948299094	0.0459806342418139	0.070847518169394
0	1	7861600	rs707466	A	C	0.48846326860595	0.966911172570349	0.0015809647679407	0.0381115256225838
0	1	7863293	rs228642	T	C	0.292047098166164	0.604482133412135	-0.0216175561677791	0.0417354896809228
0	1	7863735	rs149164395	C	CTTA	0.186891126281113	0.200368592201655	0.0612586772494958	0.0478395742432541
0	1	7865467	rs6657232	T	C	0.177093555464894	0.572023847845764	-0.0283769876970955	0.0502182340451185
0	1	7865633	rs11121026	G	A	0.176677791306701	0.588408641531336	-0.0271613070612423	0.0501924248545654
0	1	7865710	rs12092614	T	C	0.0334445256179819	0.0971438041545182	-0.186321755192241	0.112319088054405
0	1	7867255	rs60450998	A	G	0.185701378173348	0.192692244420824	0.0625561532811163	0.0480220068110741
0	1	7868417	rs12566473	C	T	0.185711815083067	0.299917255555706	0.0501326529645115	0.0483620763348713
0	1	7868725	rs228666	C	T	0.301192632243407	0.31603592055612	0.0412035427756322	0.0410951649226537
0	1	7869733	rs79898259	T	C	0.186487477170677	0.229183742460842	0.0575620449782242	0.0478700710680889
0	1	7869747	rs79126741	T	A	0.0763323915542726	0.0753546471895218	0.123019924914018	0.0691783986578532
0	1	7869789	rs117742910	C	G	0.0533771903010316	0.735346981412965	0.0281851245735553	0.0833826371781128
0	1	7870418	rs228671	T	C	0.0796295896976265	0.52811142701465	-0.04516632699428	0.0715912677386562
0	1	7870715	rs79372391	C	A	0.188199019863662	0.210251768448163	0.0599916224978099	0.0478832262536213
0	1	7871229	rs12137927	C	T	0.176989994906139	0.530211552935057	-0.0315481423126632	0.0502612574473072
0	1	7872076	rs10864316	G	A	0.0331987372970855	0.498814125246553	0.0694990964145018	0.102755075908686
0	1	7873075	rs61773379	C	T	0.0337300410057619	0.406791360989992	0.0842358371439719	0.101543604233008
0	1	7873855	rs929123	A	T	0.186586963581536	0.205574687195274	0.0605554970202901	0.047838647553517
0	1	7874043	rs2172563	A	G	0.175690024996745	0.623899645989297	-0.0247075989044753	0.0503896255428037
0	1	7874246	rs78510193	A	G	0.132321492965385	0.5307365917868	-0.035513194368381	0.0566505255739589
0	1	7876166	rs7550657	C	T	0.291944786532924	0.611994819305769	-0.0211810102132309	0.0417583578488374
0	1	7876476	rs11121029	A	G	0.176009307685425	0.70619983670093	-0.0190169549595806	0.0504475746654519
0	1	7876523	rs77567305	C	T	0.0817942198033208	0.777935361313168	-0.0198358269661105	0.0703371611887427
0	1	7877008	rs6661252	A	G	0.477087749366613	0.605251237614207	0.0197138298953368	0.0381412468869807
0	1	7877488	rs4908482	G	A	0.477957200482765	0.603358765511164	0.0198348200456731	0.0381749736782718
0	1	7878056	rs10746473	G	A	0.477495257420037	0.580140439456932	0.021098428862173	0.0381402877820255
0	1	7879130	rs228688	G	T	0.477862019204292	0.607840413637493	0.019582166161022	0.0381600694850574
0	1	7879168	rs228689	A	G	0.0820152435029131	0.58978772319332	-0.0375486114233203	0.0696449079129048
0	1	7879322	rs228690	T	C	0.0806421499802798	0.601418811430197	-0.0366342704471212	0.0701320561335925
0	1	7879627	rs10462018	T	C	0.033543244530327	0.11086888958124	-0.178382119223147	0.111887433455435
0	1	7879685	rs17374230	C	T	0.0332775569270909	0.623455279765979	0.050555638278553	0.102973189295491
0	1	7880683	rs10462020	G	T	0.0333754676413661	0.526884026681669	0.0648656970795427	0.102510746034237
0	1	7881234	rs17374292	T	C	0.0333008170679725	0.0999327806277761	-0.185197429087283	0.112569733964916
0	1	7881780	rs10127838	T	C	0.176485061638887	0.555369853697801	-0.0296744650488949	0.0503184984139844
0	1	7883358	rs697688	T	A	0.522376527153076	0.622098294035402	-0.0188051572742277	0.0381537222914972
0	1	7883834	rs228694	G	A	0.477130967741116	0.573440368103471	0.0214980849870302	0.0381854218880116
0	1	7884525	rs61773390	T	G	0.0331082125603865	0.554889029143298	0.0607510836196699	0.102889471503138
0	1	7885354	rs697691	G	A	0.489305648683213	0.981427933909724	-0.000886766800859288	0.0380934269142809
0	1	7886424	rs697693	A	G	0.494071355203711	0.969816887067181	0.00142442262009904	0.0376453443243132
0	1	7887248	rs2859387	A	G	0.709539731578369	0.677213223280768	0.017485013426264	0.0420041277426523
0	1	7887579	rs228697	G	C	0.0800920360987521	0.818018445292704	-0.0161439837848838	0.0701624481141815
0	1	7888009	rs118049345	T	C	0.0409889931757603	0.340098955980249	0.088835104806215	0.0931215114857662
0	1	7888438	rs17374439	T	C	0.032990774586597	0.595522987412759	0.0548188879685827	0.103266321097137
0	1	7888730	rs12061787	C	G	0.033676815220962	0.100949467704136	-0.183343259946628	0.111776408621526
0	1	7889941	rs2640908	T	C	0.489771854676969	0.95906929874319	0.00196305551755019	0.0382501236648735
0	1	7890064	rs12023156	G	A	0.176892106546243	0.548234971165281	-0.0302115826520494	0.0503184984139844
0	1	7890117	rs2640909	C	T	0.113839540739488	0.970538982422554	0.00219403582726195	0.059406957815233
0	1	7890264	rs1773135	G	A	0.822462589803642	0.604216869829368	0.0260380576184626	0.0502329652775821
0	1	7890801	rs1689904	T	C	0.488820661874638	0.958034398406919	-0.00200552640665472	0.0381131294639961
0	1	7890956	rs228665	C	G	0.822749072298844	0.597085532968955	0.0264894573832714	0.0501128323732258
0	1	7891797	rs1773138	T	C	0.488608812327205	0.994271470168355	-0.000273454691550621	0.0380871547121965
0	1	7891862	rs12027673	A	G	0.0223381225720415	0.679221166481332	0.053251926258418	0.128775232435451
0	1	7892109	rs228663	A	T	0.113945635291625	0.981734333485817	-0.00136096613687032	0.0594448064992127
0	1	7895015	rs34020118	T	C	0.033369422686394	0.131205997364502	-0.168766161834506	0.111812825568024
0	1	7895069	rs56204811	G	A	0.194581923657037	0.692421492363206	0.0188696115243885	0.0477022046924864
0	1	7895278	rs228657	A	G	0.0803838252298573	0.732403028167125	-0.0240269188174518	0.0702683824919712
0	1	7895418	rs61773392	T	G	0.0330626133406283	0.482319384871706	0.0721402381925889	0.102679472396327
0	1	7897133	rs10462021	G	A	0.0316189374093949	0.531556675335583	0.0674159299814674	0.107756611408178
0	1	7897228	rs228654	A	G	0.0808332074740919	0.700299139852488	-0.0269045572030381	0.0698970917243918
0	1	7901038	rs77209938	T	G	0.186284143982405	0.260392410856881	0.0540321710922545	0.0480087902067037
0	1	7901429	rs12563789	G	A	0.184482363050946	0.195858108426244	0.0625962585930604	0.0483950894700034
0	1	7901886	rs61595437	G	A	0.186558035269225	0.175726987365434	0.0647308385915598	0.0478060793687955
0	1	7901888	rs61071946	C	T	0.187880813774093	0.201389844312213	0.0611386400459552	0.0478542196485518
0	1	7902231	rs12029963	G	A	0.172803216196898	0.493317837176777	-0.0353663465493541	0.0516265876145128
0	1	7905274	rs4908699	A	G	0.0327279546916301	0.0802430110334752	-0.200720085726715	0.114744545116862
0	1	7906008	rs707472	T	G	0.487099411552378	0.906778448439194	0.00446103392193747	0.0380949650404053
0	1	7906888	rs74373240	T	C	0.018866829471862	0.476990739878023	-0.101541965000263	0.142785401840312
0	1	7906914	rs10864317	C	T	0.176167606731431	0.573835721174526	-0.0283247383904453	0.0503630189298921
0	1	7907007	rs697694	A	G	0.520342271243647	0.632929013141564	-0.0182291697582621	0.0381676140654831
0	1	7908888	rs228652	A	G	0.298925629939942	0.296585508276434	0.0430966379671627	0.0412888618288151
0	1	7910391	rs170629	A	G	0.356341911354926	0.51972222283265	-0.0252575483812934	0.0392335852410213
0	1	7911099	rs228651	T	C	0.24574432356638	0.410358745946229	-0.0364372516979955	0.0442595801983442
0	1	7911302	rs3753500	T	C	0.493393781552803	0.88965255752164	-0.00527685803001701	0.0380330921134459
0	1	7911437	rs3753499	C	T	0.133776656678963	0.584135803313204	0.0299837773969384	0.0547795347698547
0	1	7911782	rs3753498	C	A	0.0407617146394305	0.687085950313046	-0.0397867617762252	0.0987723394519813
0	1	7912870	rs13306062	A	G	0.0230986437595527	0.904070144148726	0.015336110847951	0.127248051958101
0	1	7913029	rs34305100	G	A	0.0560023190332507	0.437704523237969	-0.0657115755706354	0.0846716485845668
0	1	7913430	rs228648	A	G	0.363286998311779	0.981779959939672	-0.000905966993792134	0.0396702886158329
0	1	7913445	rs13306061	T	C	0.0545902834644978	0.426944983010168	-0.0681596658032092	0.0857969133865609
0	1	7918110	rs2000237	T	G	0.0483959870099745	0.709169228216203	0.0329304677729854	0.0882920466160255
0	1	7918435	rs61773396	A	G	0.240526066493977	0.270005425342408	-0.0493267755944915	0.0447185284508231
0	1	7923501	rs2797682	A	G	0.763106864399968	0.837153648109351	0.00929225356391715	0.0452099359615901
0	1	7923576	rs17031661	C	T	0.13959779671827	0.460172339061386	-0.0411186027860074	0.0556737845372723
0	1	7926542	rs504560	G	A	0.710688712028605	0.534171278588504	0.0262449380149609	0.0422181121332206
0	1	7927456	rs500508	G	T	0.71134671964699	0.643774078401524	0.0195350549406947	0.0422444890620759
0	1	7928181	rs2066980	A	G	0.489089280226806	0.0369896603549949	-0.0799327619133298	0.0383209159265253
0	1	7928365	rs743999	A	G	0.238904251022517	0.39191679644761	-0.0385434862606044	0.0450197366695162
0	1	7929819	rs228725	C	T	0.700793361102761	0.527705441924716	0.0262406112057654	0.0415520023270432
0	1	7929863	rs74055806	A	G	0.138328975607276	0.36911207129199	-0.0504305660880277	0.0561501411350173
0	1	7952203	rs1040395	G	A	0.591893741256615	0.702803735206307	0.0148514796310356	0.0389252487286249
0	1	7953944	rs9803665	C	T	0.20949070895863	0.822679743182256	0.0104519928937401	0.0466399282507036
0	1	7955089	rs227147	A	G	0.200028738825882	0.627678528476659	0.0231563366387945	0.0477453269493228
0	1	7961206	rs227163	T	C	0.563985391038831	0.563125921625811	-0.0221159474293798	0.0382493383083907
0	1	7961801	rs10489448	T	C	0.408744490857393	0.515602806041632	0.0251713454827628	0.0387169012527152
0	1	7971301	rs680522	A	G	0.886389067238	0.0832559041798849	0.107138844717775	0.0618549131642951
0	1	7982034	rs161827	C	T	0.428981309862714	0.394763859250493	0.0325797086370938	0.0382835840583681
0	1	7989566	rs2453021	T	C	0.396171354462016	0.52831131595087	0.0245602873777321	0.0389483607271748
0	1	7996894	rs2300428	G	A	0.482090099621076	0.586804905866193	0.0206362957678439	0.0379712258651556
0	1	8002431	rs76413824	T	C	0.341056270258849	0.901678112631289	0.00495171028697048	0.040081269110502
0	1	8030300	rs178932	A	G	0.635147130225783	0.155179885819099	0.0561542002006079	0.0395042890053315
0	1	8044361	rs225119	C	T	0.565207087359503	0.454712935324437	0.0285313690582246	0.038164920566842
0	1	8046672	rs12727642	A	C	0.0611050937818966	0.0678012245141133	-0.153354767266323	0.0839690159685247
0	1	8100639	rs9434586	A	G	0.503908651261964	0.116343560691578	0.0592002855887042	0.0376998013486765
0	1	8106201	rs12757968	G	A	0.0610211388100114	0.061973491278272	-0.156286814614201	0.0837332124157481
0	1	8121822	rs225106	C	T	0.565126203363348	0.457392048566086	0.0283741817665699	0.038181061751271
0	1	8123684	rs225110	G	A	0.565697983960878	0.492267906412824	0.0261525486284432	0.0380840447785891
0	1	8136468	rs4500345	A	G	0.014025563717041	0.0858258142118571	0.25702835314213	0.149622992889273
0	1	8137400	rs60074929	A	G	0.154956930120069	0.367141185026544	0.0464048942533163	0.0514557217702336
0	1	8163122	rs4908727	C	T	0.399417353341744	0.940872967602032	-0.0028726164371476	0.038728756077995
0	1	8165745	rs79778556	T	C	0.116142351879002	0.0127548701722899	0.142432658887519	0.0571894406255833
0	1	8168634	rs11121090	T	C	0.399264447425595	0.884649256770306	-0.0056131978007384	0.038690885401165
0	1	8180383	rs72634282	A	G	0.109613367490068	0.18331870611968	0.0787111402395223	0.0591543579659763
0	1	8185985	rs9434608	C	T	0.761338860326775	0.22386563219672	0.0545275438266222	0.0448301831246088
0	1	8186775	rs56296862	T	C	0.166849299609052	0.394333645231693	-0.0435503209815569	0.0511283252335507
0	1	8187211	rs4908736	G	A	0.666724584650918	0.720953806639033	-0.0144155007167486	0.0403587139695264
0	1	8191792	rs12136685	T	G	0.494928569778409	0.670074461419275	-0.0162560497993193	0.03815563770033
0	1	8191820	rs12133365	C	A	0.494497093898861	0.643136844310073	-0.0176770565863462	0.0381532291416238
0	1	8192898	rs7545284	A	G	0.37052304186671	0.385179564431279	0.034236582008058	0.0394252445799783
0	1	8193432	rs6677033	A	G	0.426042014544129	0.41817938051647	0.0310486214572721	0.0383513339751201
0	1	8195226	rs7529511	C	T	0.602621266419339	0.356288562685251	-0.0356925699602759	0.0386928006027124
0	1	8200328	rs9434617	C	T	0.147817778116659	0.970359272136705	-0.00198706549459419	0.0534765585261981
0	1	8200578	rs9434618	G	A	0.83905769096586	0.630718921729184	0.0249811940855563	0.0519667231810468
0	1	8206343	rs61391705	G	A	0.0858405475708301	0.99043152944475	0.000813812066958417	0.0678595931901517
0	1	8207789	rs6683857	T	C	0.820115588194537	0.0654340199017804	-0.089132458961639	0.0483815696510068
0	1	8207838	rs77321792	T	C	0.121028344085571	0.918560542211672	-0.00603383862270209	0.0590123196334175
0	1	8213010	rs1455701	C	T	0.833362756765947	0.0965937808273586	-0.0829041206038442	0.0498942669355793
0	1	8213427	rs4908739	C	T	0.833318308076926	0.0589818790648817	-0.094204458451248	0.0498877521747605
0	1	8214803	rs2100516	T	G	0.764779114853393	0.0359519162295403	-0.0919287597480732	0.0438283852027841
0	1	8218115	rs17509146	G	C	0.469612010510676	0.639467820813231	0.0178073609262692	0.0380139328844857
0	1	8218206	rs7524007	C	T	0.859070500066044	0.143112887597736	-0.0776756977964482	0.0530464185904022
0	1	8222156	rs17032281	A	G	0.374536250762738	0.0949658611067731	-0.0658279331874442	0.0394234708919688
0	1	8260756	rs11588420	A	G	0.19312642801328	0.813884754834611	0.0111799290753467	0.0474898091455892
0	1	8261393	rs12138839	G	T	0.213759256030224	0.965152252142726	-0.00200743198451392	0.0459481514640167
0	1	8264457	rs12745477	G	A	0.190745662683219	0.885335181700811	0.0069057330436447	0.0478868706335477
0	1	8272526	rs425371	A	G	0.483151818458905	0.455014806271936	-0.0286275269991838	0.0383191859425653
0	1	8273392	rs12041676	A	G	0.42376527029744	0.460457463754657	-0.0286740107064303	0.0388487364562068
0	1	8273851	rs448202	T	C	0.125802692937293	0.49603007413397	0.0385613126767558	0.056645386442333
0	1	8273940	rs395847	C	T	0.916469699374996	0.838518017818546	-0.0139607954626134	0.0685059689562082
0	1	8274807	rs411654	G	A	0.1036760548149	0.292904845068687	0.0643131359679933	0.0611474978814243
0	1	8276909	rs478128	G	A	0.112803694806582	0.381615673476176	0.0518150476723715	0.0592223927269089
0	1	8278899	rs428180	C	A	0.451239399869537	0.515547742365779	-0.0251197402455267	0.0386324594580998
0	1	8281564	rs506403	T	C	0.634270906839988	0.816840634442771	-0.00920874273358731	0.0397596265390578
0	1	8287391	rs11121137	A	G	0.453300392841776	0.333793048320254	-0.0372057553391561	0.0384952700244134
0	1	8292195	rs299501	A	G	0.856319550768489	0.115654573241042	-0.0837078600199017	0.0532060359240183
0	1	8295130	rs7528376	C	T	0.695990763727519	0.227870755706408	-0.0495249218304087	0.0410701450556257
0	1	8301494	rs17032328	A	G	0.0982805268721558	0.813714048247909	-0.0150631077203577	0.0639249440721665
0	1	8302619	rs7513908	A	G	0.0531423406726585	0.106851960494384	0.131103154968382	0.0813039993699803
0	1	8306031	rs12403649	C	T	0.128640686615634	0.265460535749514	-0.0637687552886782	0.0572647725619898
0	1	8310158	rs72861200	G	C	0.153237506788383	0.442671082694546	-0.0404877626898797	0.0527396949649942
0	1	8319635	rs401691	T	C	0.578635829541807	0.34408805380336	0.0366921546867022	0.0387817672502229
0	1	8336374	rs72862657	T	C	0.218512743504134	0.757976774317881	0.0142142627891756	0.0461294266498316
0	1	8357221	rs11121152	T	C	0.796444305289809	0.279451076899633	-0.0505262861957888	0.046716410047614
0	1	8357338	rs6577481	C	T	0.181760069280672	0.319708083762078	0.0485890315186246	0.0488303538930249
0	1	8362754	rs4908748	C	T	0.678438977907848	0.851557345832962	-0.0075306165000975	0.0402423269109773
0	1	8370088	rs11121157	A	G	0.17159635901797	0.427004748202201	-0.0406784237641722	0.0512111431714787
0	1	8370729	rs72864229	G	A	0.199164661379485	0.95825794624895	-0.00246717293904094	0.0471376133018274
0	1	8372536	rs1107284	T	C	0.776801065006646	0.593019526504554	-0.024206795121222	0.0452915969992759
0	1	8374297	rs78641116	C	G	0.134558176356674	0.474605764577198	0.0392138408903562	0.0548441257104687
0	1	8388571	rs1473309	A	G	0.058141457659236	0.844363902372091	-0.0160639391838894	0.0818275146931078
0	1	8399193	rs12039434	G	A	0.648440852044328	0.567613839692441	-0.0228025950524558	0.0398947204763389
0	1	8433747	rs754346	C	T	0.839952288431048	0.487315359197963	-0.035840814593518	0.0516003224639059
0	1	8490320	rs302719	G	T	0.118612275697092	0.810500333613907	-0.014244028860811	0.0594044214411797
0	1	8495590	rs172531	G	A	0.119079531632793	0.680201188043836	-0.0244981759512113	0.0594343841904206
0	1	8520108	rs80296853	A	G	0.116870241928494	0.163556220464097	-0.0846112909694599	0.0607311716525873
0	1	8526142	rs4908760	A	G	0.839955053401135	0.166779254480023	-0.0714200297218279	0.0516553110937818
0	1	8564301	rs6669503	G	C	0.839737859007833	0.199778968562416	-0.0663350830407581	0.0517361081191156
0	1	8596335	rs55860300	A	G	0.103544250246974	0.996821339375709	0.000249537940840433	0.0626370560430778
0	1	8596742	rs17032657	G	T	0.323209568824423	0.835886700287473	-0.00841791211841847	0.0406352844738923
0	1	8598127	rs10492965	A	G	0.104369201400004	0.942873651507809	0.00448239172155281	0.0625520937974052
0	1	8613418	rs2016084	A	C	0.840146259252817	0.205867729440175	-0.0654867305341563	0.0517677556316221
0	1	8638666	rs12029303	C	T	0.730074996318246	0.260153191261417	-0.0488913201713887	0.0434192322842241
0	1	8645816	rs1934138	A	G	0.84032839759557	0.102521725528138	-0.0843052132044283	0.0516338981716793
0	1	8654642	rs76545421	G	A	0.0681231486252777	0.966418418091043	-0.00320609239676745	0.0761529382937802
0	1	8656227	rs12134896	A	G	0.10515752330362	0.590927600290857	0.0332575269848922	0.0618753548761649
0	1	8658527	rs6681362	G	T	0.839541004771345	0.0932857018341084	-0.0865996175155605	0.0515991567836041
0	1	8701231	rs1463052	G	A	0.838523566719864	0.0772563612631061	-0.090546253506853	0.0512477991609195
0	1	8725420	rs56305243	C	T	0.107369003189525	0.484173620245479	0.0426964519075904	0.0610293135919498
0	1	8751897	rs56163601	A	G	0.101417260167587	0.390301846058205	0.0536993008121659	0.0625086372368887
0	1	8759554	rs12025126	C	T	0.73165306491365	0.350690166406327	-0.0400431926518289	0.0429071859765822
0	1	8788636	rs7518204	C	T	0.951114414676448	0.0318570307206265	-0.180289225903179	0.0840039284809153
0	1	8794410	rs4908775	A	G	0.0972867920041835	0.393065737162779	0.054274662375527	0.0635481971121733
0	1	8804997	rs3938719	G	A	0.128078334710894	0.406066695105888	0.0470712555239943	0.0566553410055602
0	1	8879610	rs4908516	C	G	0.103975433077166	0.509327671438358	0.0408383791349903	0.0618871213196859
0	1	8898807	rs11582339	T	G	0.132623040214203	0.567213180933424	0.0320201668966607	0.055963600432103
0	1	8918795	rs11121247	C	T	0.936160459084041	0.0733086663434574	-0.134382687637291	0.0750362225493446
0	1	8926868	rs2781064	T	C	0.162651214794181	0.690312718917092	0.0204745721813213	0.0513880363178151
0	1	8930369	rs2781060	C	T	0.936025031025594	0.0564964020258732	-0.142359140431472	0.0746435222439345
0	1	8931149	rs2274971	T	C	0.77565321720527	0.125065420059308	-0.0694933415638504	0.0453063414644582
0	1	8949480	rs7539600	G	A	0.895479179237459	0.572990867946681	-0.0348571085056132	0.0618415217094885
0	1	8969219	rs7534552	A	G	0.255133855068593	0.652697119121109	0.0195057398741304	0.0433443090793002
0	1	8978514	rs6665631	G	A	0.156397910106372	0.882689012777319	-0.00772177463238253	0.052329273051437
0	1	8981748	rs4908795	G	C	0.153129926725055	0.594645068331267	0.0278525919399853	0.0523429994420343
0	1	8982305	rs12137125	C	G	0.248803452893964	0.6871910908292	-0.017684272718636	0.0439175447938215
0	1	8982906	rs4908796	A	G	0.249855628023978	0.411610580589251	0.0358623048533004	0.0436779150045077
0	1	8983655	rs11806366	C	G	0.181794074008185	0.565925702603779	0.028175105604745	0.0490802302757505
0	1	8985036	rs10864370	T	C	0.279906879929886	0.187682936017576	-0.0564934543250547	0.0428804340372187
0	1	8987259	rs2765512	T	C	0.638085919740199	0.497343842373447	-0.0266778813184502	0.0393087756736648
0	1	8991116	rs2781079	A	G	0.186749583867367	0.328668621136742	-0.048234303774663	0.0493799633075065
0	1	8994112	rs4418632	C	T	0.727600494324277	0.463323488194386	0.0314914257639001	0.0429398129226328
0	1	8998059	rs914997	T	C	0.834209543712992	0.879861496619591	0.00778353308004255	0.0514971954587927
0	1	8999843	rs2781087	T	G	0.445724034129248	0.188094655524091	-0.0503461125215324	0.0382500486346551
0	1	9000628	rs1475734	T	G	0.193936231884058	0.74194111299291	-0.0158533319156533	0.0481448742863941
0	1	9000882	rs6692694	T	C	0.354252302808102	0.0749883844671981	0.0707974504717628	0.0397618891780254
0	1	9001562	rs17032875	C	T	0.666849661141615	0.329180141014356	0.039350393348046	0.040327670008105
0	1	9007556	rs942969	C	G	0.859010642136061	0.0726361162903428	0.101062800579085	0.0562989340699424
0	1	9008370	rs6577541	G	C	0.858889083323755	0.0943369047944729	0.0941879626348385	0.0563004844809979
0	1	9008739	rs12070475	G	C	0.858969680645552	0.0679663783324129	0.102949524144245	0.0564035999845798
0	1	9009214	rs2274326	T	C	0.237409801719964	0.0830900990673502	-0.078222530977111	0.0451362472760528
0	1	9009406	rs2274327	T	C	0.241908961753159	0.0495314222013871	-0.0884448632110069	0.0450332890989146
0	1	9009444	rs2274328	C	A	0.452287269170689	0.311922171255245	-0.0388273836129972	0.0383974489720801
0	1	9009470	rs2274330	C	G	0.209643219122188	0.405118025907039	0.0389272815174421	0.0467586260410733
0	1	9009547	rs2274331	A	C	0.209000412567301	0.331678987891916	0.0454066138177042	0.0467753759133568
0	1	9009706	rs12738365	T	C	0.200457269166876	0.0764700927739068	-0.0856400533478289	0.0483420101944658
0	1	9010405	rs17032907	T	C	0.388789422430503	0.180732685107705	0.0521165870854764	0.0389364883416939
0	1	9010569	rs11121273	C	T	0.398572350158952	0.147742408306876	0.0561040654176716	0.0387578952881659
0	1	9010592	rs17032909	C	T	0.0720479438216883	0.119099642173749	-0.117402769397978	0.0753275321922251
0	1	9010984	rs11576766	C	A	0.380455456152278	0.630624012069472	0.0188459291755181	0.0391930515894076
0	1	9011586	rs3765968	G	T	0.772313071264707	0.0582748100638553	0.0873314723299424	0.0461186744329067
0	1	9011627	rs3765967	A	G	0.21900803602293	0.170930619291717	0.0625092173068453	0.0456531692385152
0	1	9011722	rs3765966	T	G	0.845071237167218	0.194099331920537	0.0698084556173012	0.0537588852810314
0	1	9013585	rs72641561	T	C	0.215341806160505	0.19719654670652	0.0592860711977518	0.0459731651154916
0	1	9015550	rs17032912	C	G	0.264180196450071	0.411938971308143	-0.0354062467544259	0.0431527612607428
0	1	9015575	rs61784252	G	A	0.165925953717452	0.423747661618876	0.0405793755084742	0.050728253895909
0	1	9015675	rs12741044	C	G	0.535368405467632	0.0176368876347278	-0.0905716201271744	0.0381650762283568
0	1	9015954	rs12059715	C	T	0.171239554317549	0.156026596074142	-0.0731700503490719	0.0515804194282537
0	1	9016007	rs6661729	A	C	0.0110357559100991	0.233596922299124	0.202438048386272	0.169952574268587
0	1	9016302	rs17389460	G	T	0.192742578572897	0.147215479391973	-0.0712136677114252	0.0491319385562326
0	1	9016390	rs17032921	T	C	0.189913192786253	0.101203510039177	-0.0813318929318475	0.0496214581211423
0	1	9017091	rs2274332	T	C	0.143746660768715	0.136781755006188	-0.0825189565063885	0.0554606492617051
0	1	9017204	rs2274333	G	A	0.510378949664749	0.611002731453663	-0.0194232277674838	0.0381863926491771
0	1	9018034	rs7545200	A	G	0.269660899130137	0.512090675279036	0.0279120515888824	0.0425757426427781
0	1	9019221	rs41278984	C	T	0.0122617196556361	0.396376282124391	0.139803930298823	0.164841592195546
0	1	9019338	rs11805912	T	C	0.144135564998103	0.147913927036347	-0.0800593941910039	0.0553301680399174
0	1	9021301	rs12735688	T	C	0.517047182913547	0.750973906296598	-0.0120440497636616	0.0379512931795557
0	1	9021998	rs3765965	C	T	0.137020782504868	0.113948331969318	-0.0896925162504236	0.0567425405563847
0	1	9023572	rs6577545	G	C	0.150464605909063	0.256319749286618	-0.0613654436814494	0.0540601527536572
0	1	9026751	rs12126080	A	G	0.123283434528403	0.0183425763346016	0.132837943040159	0.0563199786963375
0	1	9027391	rs4466678	T	C	0.123953747467165	0.020231066582525	0.13043998409468	0.0561748639619645
0	1	9027899	rs2274334	T	G	0.0124917629881506	0.48474067979446	0.114981158008424	0.164564848541689
0	1	9029539	rs78726732	A	G	0.0226295835200781	0.805719181811302	0.0310703958919898	0.126326933574473
0	1	9030372	rs10864376	T	C	0.622381646111687	0.150384580064987	0.0567439554166771	0.0394555457643859
0	1	9030964	rs3737665	T	C	0.475892750637048	0.793806835913775	-0.00990497986577181	0.0378963250535426
0	1	9031903	rs12138897	G	C	0.781947368773038	0.489962176326675	0.0318410326050952	0.0461217600130882
0	1	9033404	rs4908800	G	A	0.628591669752263	0.117845640637437	0.0619235392575643	0.0395960818303969
0	1	9033552	rs61785762	T	G	0.179924966393872	0.0693474690092831	-0.0922420881693605	0.050789925077639
0	1	9034301	rs72641578	C	T	0.175862047117547	0.00701173959826444	0.130754068772243	0.0484941358931475
0	1	9034421	rs3765964	A	G	0.660950374558094	0.355675812261666	-0.0367354141723908	0.0397726054759485
0	1	9034483	rs74050967	T	C	0.0244437349248562	0.735432975693864	0.0408963405088726	0.121028250009162
0	1	9034598	rs3765963	G	A	0.781273585975458	0.863303066597203	0.0078608562285356	0.0456572507423185
0	1	9035013	rs3737663	C	T	0.0383185827380619	0.561129738538762	0.0569305338935952	0.0979594509587014
0	1	9035059	rs12071042	C	A	0.0257715470731722	0.584103646169973	0.0650870114727848	0.11890200577752
0	1	9036614	rs12127547	G	A	0.133425200949852	0.0510289921581834	0.106353041933921	0.0545054766620098
0	1	9037273	rs6697763	T	C	0.75924100924225	0.59427638834769	-0.0234530783468278	0.0440309967920544
0	1	9039022	rs6577546	A	G	0.803655870275683	0.0667951443395267	-0.0859031006804627	0.0468634807463522
0	1	9049032	rs875148	T	G	0.64147550261342	0.58494654425645	-0.0218454792433952	0.039997310986925
0	1	9058028	rs10779707	G	A	0.853711151048308	0.211139878237001	0.0683366196045836	0.0546501807126921
0	1	9060789	rs17033008	A	G	0.227403098953981	0.412811937481962	0.0372348290016951	0.0454662551402238
0	1	9061382	rs12047015	C	T	0.151106213246673	0.335816259005915	-0.0516590252953896	0.0536736866534094
0	1	9062952	rs17389948	T	C	0.147018201700374	0.578008146731666	-0.0300839584021607	0.0540789953117736
0	1	9063265	rs12402611	T	C	0.0979745764677683	0.713686369227435	-0.0237068515353306	0.0646122219411535
0	1	9063602	rs4908804	C	G	0.626463098472351	0.861382919869029	0.00696230439878869	0.0398725360656904
0	1	9066132	rs17033013	T	C	0.257908403541438	0.352889718402602	0.0402517147319486	0.0433280598242456
0	1	9066695	rs10864377	T	C	0.542692630845679	0.975404149326862	-0.00118400124217144	0.0384026834175535
0	1	9066967	rs12164533	A	C	0.307139554438018	0.246756538192778	-0.0483936489444748	0.0417812100878266
0	1	9068020	rs2039631	T	C	0.124702988105599	0.929663112023398	0.00507467758127811	0.0574912434637621
0	1	9068213	rs17027186	C	T	0.170747402379182	0.767916893963086	0.0149309885717638	0.0505962355523718
0	1	9068386	rs7530465	A	G	0.162111277753726	0.166982272264369	0.0698923542318369	0.0505745986936055
0	1	9069001	rs769901	A	G	0.532721421352447	0.736276536932673	-0.0128047528813454	0.0380201897342462
0	1	9069412	rs66463959	A	G	0.154880592925582	0.745395776414615	-0.0170353934915746	0.0524623865960099
0	1	9074465	rs12063980	T	C	0.222736013242267	0.738014488377285	-0.0151882151311749	0.0454079199834578
0	1	9074932	rs1556757	A	G	0.507579371117943	0.781678694495531	0.0105645890265628	0.0381211343578456
0	1	9079365	rs10864379	A	G	0.1835785709315	0.679903891511353	0.0200794870491446	0.048666421081225
0	1	9080411	rs9803660	C	T	0.465246159038129	0.820971469418634	-0.00866610004243151	0.0382954751902378
0	1	9103420	rs34605482	T	C	0.219682920820024	0.823985903865493	0.0101981357820244	0.0458505283487847
0	1	9107849	rs3737661	T	G	0.249129529668969	0.522095830618707	-0.0284263638242005	0.0444079996695808
0	1	9108622	rs7368193	T	C	0.582311047032863	0.59543924220583	-0.0204608410288962	0.0385348002565243
0	1	9111626	rs3004245	C	A	0.677072036796558	0.884316930574755	-0.00591933978231958	0.0406830362283554
0	1	9115700	rs4908809	C	T	0.475387130469542	0.943516630393586	-0.00271590283279789	0.0383327933258554
0	1	9116899	rs2505972	C	A	0.364023625495456	0.668121655033621	0.0169616954383827	0.039562895780449
0	1	9129620	rs5438	T	C	0.0981218751760992	0.837098637075561	0.0130721165501978	0.0635784569275324
0	1	9129867	rs3820034	A	G	0.241287347701049	0.886411477736005	0.00631478741367526	0.0442068310864092
0	1	9130650	rs12736085	G	A	0.384215508730814	0.77036442957181	0.011426316314083	0.0391448620358333
0	1	9138890	rs1327257	G	A	0.334050257878972	0.726064304601622	0.0141493516517731	0.0403845291186458
0	1	9140078	rs12726360	C	T	0.505340744628554	0.658713470755402	0.016864750117525	0.0381823136051012
0	1	9140327	rs12127491	T	C	0.206361318216449	0.609954677444191	-0.023984919535462	0.0470165177678626
0	1	9143220	rs75856734	A	G	0.227612334938035	0.955524438901523	0.00254182782851878	0.0455763630526515
0	1	9148184	rs12755780	T	C	0.423180038257781	0.948593789856722	0.00250356187934583	0.0388313074070769
0	1	9149450	rs12711519	G	A	0.529924467616638	0.723489899043015	0.013513078799803	0.0381942797036637
0	1	9151948	rs76799504	C	A	0.16466296520646	0.793889898542976	0.0132602954980504	0.0507546369889379
0	1	9153629	rs12061999	C	T	0.317277333864507	0.911718173048057	0.00449242675695037	0.040519186917557
0	1	9155701	rs12239636	T	C	0.14933032994508	0.778449952544535	-0.0149395808208976	0.0531015956992485
0	1	9155711	rs12239637	T	C	0.175285689034596	0.638823386919496	-0.02341449651913	0.0498876513151131
0	1	9159671	rs17033261	T	C	0.339057992377182	0.739367586352115	0.0135151359744012	0.0406236966416507
0	1	9160365	rs7555576	G	A	0.492029756658632	0.940678953410145	-0.0028454730776509	0.0382371086365138
0	1	9161550	rs1061907	A	G	0.457926373258061	0.983960336521098	-0.000774701001876342	0.0385344950525391
0	1	9180726	rs78794533	A	G	0.165982833831603	0.543550204097691	-0.0309703886826275	0.0509839928624093
0	1	9185660	rs4908812	A	G	0.246975380859127	0.765201785679173	0.0132578414490575	0.0443915340915681
0	1	9213177	rs2666433	G	A	0.758321798074221	0.387451826663122	0.0381531324158406	0.0441460611821558
0	1	9219383	rs6577556	C	T	0.240849002954464	0.868548188967827	0.00735231561461961	0.0444240966758599
0	1	9234363	rs809972	T	G	0.154424117714955	0.555435929358958	-0.0310423329313144	0.0526467661263104
0	1	9238095	rs6577559	T	C	0.140557246160094	0.557733678630005	-0.0323502469228188	0.0551853217697286
0	1	9250059	rs6673205	T	C	0.22270047723918	0.566368038635875	-0.0260631418046543	0.0454529977136531
0	1	9250991	rs10864392	T	C	0.26254537274789	0.615031402488824	-0.0217894233449527	0.0433271574248559
0	1	9275194	rs1009941	A	G	0.479900764568898	0.40360298071638	-0.0318123698107789	0.0380893507686539
0	1	9278142	rs1009940	A	G	0.534503477246719	0.491707490844338	-0.0261958128409448	0.0380977038086685
0	1	9280094	rs10779715	T	C	0.534680120486664	0.487063989541069	-0.0264906839882184	0.0381168523895283
0	1	9286018	rs12072683	T	C	0.354572563403225	0.623702015659727	0.0195293223855187	0.0398061712868737
0	1	9297871	rs4908830	G	A	0.382449981193015	0.33055114688553	-0.0385389652021981	0.0396082152565233
0	1	9307138	rs11121350	C	T	0.401362753230877	0.281815059987929	-0.0421611393095271	0.0391740803210829
0	1	9315847	rs2268170	T	C	0.0980290403588805	0.738033060556723	0.0210212098162445	0.0628513395088003
0	1	9317936	rs3753164	G	A	0.484001641570462	0.488515128745847	-0.0263115724582295	0.0379855908124499
0	1	9321241	rs2268169	A	G	0.472299972928027	0.429399163724257	-0.0299827337016971	0.0379422502436218
0	1	9323910	rs6688832	A	G	0.460259838132402	0.390055841497387	0.0329809425309902	0.0383715238628889
0	1	9324213	rs17368528	T	C	0.0581696636967987	0.157177300950861	0.110630572601052	0.0782046547048589
0	1	9334714	rs12093524	A	G	0.12304143463522	0.14377829097623	0.0827857648328582	0.0566302511052999
0	1	9341038	rs916380	T	C	0.694434780297498	0.0381460134582057	-0.0848690789336021	0.0409346466076966
0	1	9357724	rs11121365	G	C	0.123052023160822	0.967720281441053	-0.00234918654239868	0.0580509462639619
0	1	9358243	rs621846	T	C	0.161392061025825	0.811541596332287	-0.0124020150403439	0.0520136403645312
0	1	9364634	rs1294028	G	A	0.823737782640002	0.580802264129892	-0.0272683721726661	0.0493801491668404
0	1	9366852	rs581587	C	T	0.760910453147701	0.928356640785577	0.00401643502864252	0.0446704185927074
0	1	9367908	rs9442562	G	A	0.289567171142109	0.113561735655881	0.0658512077697788	0.0416151650921967
0	1	9371099	rs629524	T	G	0.31303647171627	0.226584203083274	0.0501105051568729	0.041440877744503
0	1	9387444	rs1569422	T	C	0.7946902437698	0.454327140592948	-0.0348474303905755	0.0465737416818872
0	1	9389218	rs732591	C	T	0.285501463094418	0.390626566914645	0.0362378851794887	0.0422116020767948
0	1	9390616	rs34817952	T	TG	0.81746478107326	0.378742144021323	-0.04291567251776	0.0487558256238237
0	1	9393082	rs1294022	G	C	0.171746032270087	0.260910112378866	0.0560644534844555	0.0498686425698318
0	1	9416151	rs9435243	A	G	0.251009256582751	0.94072648925894	0.00324592872277046	0.0436534265819091
0	1	9422875	rs552230	A	C	0.288600308358229	0.93323877535367	-0.00350578290488177	0.0418497702484915
0	1	9427869	rs2275457	A	G	0.723014773198042	0.960665323035071	0.00209810771018985	0.0425418354775179
0	1	9431223	rs10492967	A	G	0.321380321194252	0.421753563634469	-0.033053848755575	0.0411433408019867
0	1	9448852	rs9943073	C	A	0.352236220669034	0.183829192173643	-0.0535830146277437	0.0403165687512371
0	1	9466803	rs12044809	G	A	0.442410757093235	0.385510856023678	-0.0332182376691341	0.0382792450643437
0	1	9474990	rs72645555	A	G	0.38170846568205	0.798649839467852	0.00989677868869645	0.0387964656104689
0	1	9489972	rs10864418	G	A	0.419290663540688	0.150725008555157	-0.0553787380724792	0.0385384060554878
0	1	9497668	rs9660668	C	T	0.196584708202808	0.267963020742825	0.0522120540844375	0.0471327596639789
0	1	9498113	rs9660890	C	T	0.195191459824849	0.284941316847126	0.0508349504198961	0.0475410724216221
0	1	9499246	rs9787285	A	G	0.207707478704308	0.107153290705373	0.0740215491614446	0.0459441197920942
0	1	9503008	rs4926481	C	T	0.680348678052913	0.181109104028842	0.0550795329680878	0.041185643002974
0	1	9514846	rs4926491	C	T	0.281972522135476	0.506184894701754	0.0279534166739724	0.042048498941602
0	1	9525235	rs7544834	A	G	0.70990685615809	0.672537975606053	-0.0177906519466205	0.042091379133368
0	1	9525697	rs10746490	A	G	0.903401647197225	0.542330868846601	0.0397476613948132	0.065235810516929
0	1	9525764	rs12042017	T	G	0.645712322378012	0.617235916818515	-0.0198868044532428	0.0397917865566521
0	1	9526979	rs10864425	G	A	0.706820639808229	0.605087738316983	-0.0216757073668801	0.0419179859207974
0	1	9533238	rs6679380	T	C	0.909535280312419	0.818525219478927	-0.0151712175695743	0.0661221685660904
0	1	9535303	rs7418365	G	A	0.576201574903998	0.586875666269554	0.0208995814814455	0.0384629523400987
0	1	9535619	rs6541069	G	A	0.900650091126979	0.0957416584468014	0.109611522123068	0.0657988304952539
0	1	9538654	rs12561781	C	G	0.711120870686552	0.479683358873304	0.0297873556860954	0.0421432553130824
0	1	9555888	rs7417127	C	G	0.206997285604364	0.62864758097568	0.0227464132042996	0.0470325530654773
0	1	9563315	rs7533271	G	C	0.811059034211922	0.992391361497926	0.000467857704854767	0.0490614426623522
0	1	9567789	rs12755956	A	G	0.526968325665768	0.754552679338243	0.0119273253665427	0.0381501080415359
0	1	9576675	rs7525571	G	A	0.166467014201541	0.87321302025251	0.00824187509448612	0.0516477394442244
0	1	9576789	rs75100051	G	A	0.137563048016701	0.491546398116878	0.0380440876113607	0.0553085893240715
0	1	9600774	rs12140494	C	T	0.860548327307254	0.883032396743532	-0.00808403336391256	0.054946246287571
0	1	9617682	rs72646718	A	G	0.262830589668396	0.929288273668653	-0.00382749233294849	0.0431313696480911
0	1	9619380	rs58670998	T	C	0.502247975621078	0.912288827333895	-0.00417239300794316	0.0378785036027235
0	1	9627521	rs6698575	G	A	0.287224539983709	0.670119930784537	-0.0179522698782236	0.0421431192567238
0	1	9632102	rs56053581	T	C	0.262725152306353	0.92078988027148	-0.00428984155835539	0.0431405217169643
0	1	9637227	rs9430153	G	A	0.321506611176462	0.789572070856268	-0.0108542057447748	0.0406728161698127
0	1	9691975	rs4926485	G	C	0.221261765078378	0.556099961078262	-0.0269346115495535	0.0457570302478606
0	1	9704925	rs4129341	G	T	0.67717051786457	0.377087429897023	-0.0355138050255203	0.0402069393327125
0	1	9713386	rs4240895	T	C	0.883543360235659	0.169272801654122	0.083786455576297	0.0609558108506484
0	1	9718087	rs6540991	C	T	0.848539120205961	0.486828586835422	-0.0366627477790594	0.0527247070468778
0	1	9720526	rs58784124	G	A	0.633573890731508	0.896724827233468	-0.0051399061176215	0.0395987237416444
0	1	9725525	rs4300218	A	G	0.092783895931589	0.630064161954165	-0.0320289298650889	0.0665002071182763
0	1	9734287	rs12568084	A	G	0.49691852192725	0.267811536583555	-0.0420210327020269	0.0379211350020192
0	1	9741792	rs4333853	G	A	0.512784407805786	0.387246342680702	0.0327727153913814	0.0379041000462013
0	1	9746248	rs6677649	G	A	0.196137228252668	0.648086207939826	0.0218621892153707	0.0478990200308174
0	1	9760651	rs12566637	T	C	0.16802055061096	0.595827746199204	0.0262118263808023	0.0494180541307356
0	1	9795719	rs12569008	T	C	0.260389231387417	0.246003053854471	-0.0510449600776613	0.0440000131891437
0	1	9799496	rs11588785	C	G	0.486705540637004	0.0637274705482056	-0.0700413260158518	0.0377768280275327
0	1	9804693	rs7550295	T	C	0.205703107128489	0.582771585502289	-0.0261539009915315	0.0476096086298217
0	1	9836556	rs72855716	G	A	0.255488122773408	0.312615324975307	-0.0451256902498386	0.0446899856682577
0	1	9846341	rs17034340	C	T	0.206272838002436	0.576741987835632	-0.0265367724747901	0.0475441626699629
0	1	9866437	rs61479984	T	G	0.429526841628902	0.00944836456816287	0.0995395682743342	0.0383524514248922
0	1	9875633	rs946277	T	C	0.905910678681278	0.74492348976532	-0.0210576927507973	0.0647251171112632
0	1	9877988	rs117550213	T	C	0.139341403604012	0.41805315618264	0.0438062408349424	0.0540949059535993
0	1	9885290	rs12078414	T	C	0.149159296688365	0.577046676009291	-0.0300519062276404	0.0538850682039188
0	1	9888202	rs1767277	T	C	0.850105880224622	0.535959933846731	0.0332598913556027	0.0537373921830003
0	1	9923741	rs935073	G	A	0.195768415543829	0.0548597439857415	-0.0937417221632552	0.0488241849705604
0	1	9926924	rs6695334	C	T	0.140074132774395	0.196814564427868	-0.0722552113449837	0.0559822694274248
0	1	9938165	rs17034420	G	A	0.140386387292743	0.167840989151014	-0.0771991871334036	0.0559749275705216
0	1	9975201	rs2033960	T	C	0.184929439312126	0.0519342669816958	-0.0969288693766765	0.0498687840958508
0	1	10008191	rs12064822	A	G	0.152233817342932	0.128441656396523	-0.0817445987338109	0.053769582507288
0	1	10008221	rs1220421	A	G	0.670699125396241	0.108196543452411	0.0648789371689666	0.0403889859905175
0	1	10029913	rs6683452	G	A	0.826169828269348	0.493332291321152	0.0343675380050782	0.0501702385084839
0	1	10093457	rs7528979	T	C	0.313405885584631	0.0679775666551063	-0.0749347858600843	0.0410566583439286
0	1	10155283	rs9430244	G	A	0.916164224299624	0.122849493474976	-0.102496801082729	0.0664302822396367
0	1	10159832	rs76154155	T	C	0.106963230371438	0.600611851559783	-0.032336537951724	0.0617674319774221
0	1	10174189	rs4543799	A	G	0.205785740320488	0.00173154992716801	-0.151767452715077	0.0484448665218188
0	1	10177790	rs3762290	G	A	0.207253406184876	0.00198443794578473	-0.149205574083603	0.048246754778235
0	1	10190884	rs2295294	T	A	0.344246374296052	0.00545159870786657	-0.11195941011825	0.0402867508979505
0	1	10195940	rs6671289	A	G	0.186092249586926	0.020985691406258	-0.115032114788105	0.0498353832461709
0	1	10195970	rs6685910	T	A	0.104638767065011	0.407360545572943	-0.052142374421909	0.0629322746305822
0	1	10197932	rs118126602	C	T	0.101237081219031	0.878110951471196	0.00957617719228415	0.0624406960773743
0	1	10203988	rs35316894	C	T	0.29272359294134	0.0159276171280578	-0.101450911333695	0.0420858609510188
0	1	10204186	rs12144133	G	T	0.547552009788096	0.0852110173048764	0.0654097445336018	0.0380019794277279
0	1	10209557	rs6696978	G	A	0.0946621436548817	0.294374840899031	-0.0694074021529295	0.0661922671512477
0	1	10219202	rs6659436	T	C	0.167530916058362	0.369175019871224	-0.0459470384905416	0.0511648418107817
0	1	10235946	rs2180184	C	T	0.313885143597274	0.512399945686934	-0.0268424290499556	0.0409742191693544
0	1	10237960	rs12733312	C	T	0.282422070446953	0.791947098424873	-0.0111139485682867	0.0421329144784743
0	1	10239647	rs41310363	G	A	0.0908321908600461	0.00117559178293398	-0.230586445511675	0.0710647584808464
0	1	10240094	rs1046277	T	C	0.0915414364024001	0.00161485674547111	-0.222810230087012	0.0706614024383154
0	1	10246129	rs2180185	C	G	0.373928394905623	0.038334430322361	-0.0820891640911665	0.0396324615569813
0	1	10246471	rs6667639	A	C	0.373672769819134	0.0367070585554106	-0.0828186084122008	0.0396449572542479
0	1	10247313	rs56221672	G	A	0.35521741812917	0.0557722143150329	-0.0767536827817003	0.0401261132635291
0	1	10290268	rs17396382	C	T	0.0947095163758327	0.556712619822417	0.0377124446638219	0.0641661258110556
0	1	10323921	rs12757288	C	T	0.321481853012887	0.19616207679299	-0.0526971395471399	0.0407694788687255
0	1	10338598	rs10492970	G	A	0.0929616534737716	0.00114731525721473	-0.227677715026863	0.0700188298503292
0	1	10353112	rs10492972	C	T	0.322043675273278	0.21815783127638	-0.0501624710221286	0.0407347618370086
0	1	10359944	rs12130220	G	T	0.228652034807339	0.355394765004071	0.0411080684055556	0.0444807860151036
0	1	10362071	rs76058266	G	A	0.112638635170376	0.73417415273997	0.0201756667639377	0.0594138941702229
0	1	10366487	rs8019	G	T	0.325657420471936	0.29094385938538	-0.0431678052924691	0.0408765398861969
0	1	10384439	rs17401924	G	A	0.226032519920035	0.31506354210006	0.0451931970370826	0.0449838475098417
0	1	10385471	rs17401966	G	A	0.22837833012088	0.388931000210822	0.0383777201182136	0.0445445773895857
0	1	10391536	rs12734551	G	T	0.228557706394411	0.351012491350635	0.041520502539887	0.0445199358639441
0	1	10407360	rs59211028	C	T	0.0989843973945801	0.00241104806938387	-0.204840367940443	0.0675085634531065
0	1	10414470	rs17402762	C	T	0.33939389263289	0.343636456195148	-0.0382070198835572	0.040345127749946
0	1	10420918	rs3748578	A	G	0.222299218180897	0.366229351272682	0.0409051513998107	0.045271151780867
0	1	10420937	rs3748579	T	C	0.320403858866783	0.235565332041116	-0.0484194215292096	0.0408208536992183
0	1	10431329	rs72867431	T	C	0.0958916976168369	0.00293591452716376	-0.203424713174654	0.0683925529766683
0	1	10484416	rs663364	G	T	0.348540349269089	0.788037249940937	0.0108328915742628	0.0402919092043348
0	1	10484880	rs79763829	A	G	0.0973077822614902	0.963343059765837	0.00297068159577675	0.0646378779263922
0	1	10507236	rs1307489	G	A	0.835009155878837	0.328499709727606	-0.0499319442700258	0.0511000778488822
0	1	10537090	rs684016	A	C	0.664173408348317	0.181912869110682	-0.0536089755712401	0.0401598926619314
0	1	10539833	rs6680568	G	A	0.117799866857232	0.233714551673133	0.0694605049923024	0.0583287679551571
0	1	10543836	rs9970001	G	A	0.186250336222679	0.97396217156513	-0.00160618917139506	0.0492101726222814
0	1	10549380	rs670666	G	A	0.54572351530956	0.0365976673087947	-0.0797218749608248	0.0381403469042253
0	1	10550352	rs673254	T	C	0.372683906711577	0.277624132602947	-0.0427619085149885	0.039387502395667
0	1	10556097	rs636291	A	G	0.747565833438395	0.00645100005564111	-0.117697792145329	0.0432088023352453
0	1	10556386	rs10127643	T	C	0.0659613560929351	0.384098581708977	-0.0682109632603672	0.0783701332437605
0	1	10557544	rs660725	G	A	0.848729640334472	0.0668333257505614	-0.095543722043374	0.0521301149931415
0	1	10562163	rs76282123	T	C	0.18380338273072	0.915645206758332	0.00523102136890883	0.0493861673697167
0	1	10563609	rs10864459	G	A	0.563687617753018	0.481876552401921	-0.0270233714465862	0.0384243550058363
0	1	10563671	rs10864460	C	G	0.609014768956571	0.864786201514766	0.0066091921956572	0.0388125893874218
0	1	10563681	rs2506902	T	C	0.256703960376884	0.390185565295874	-0.0375785227990311	0.0437325248124692
0	1	10566148	rs7543322	C	T	0.515980619929074	0.141224661242577	0.0556208893605027	0.0378053009270826
0	1	10566215	rs616488	G	A	0.294565806746345	0.901661899487776	-0.00516947113559884	0.0418369848409817
0	1	10567122	rs604814	A	G	0.583219011142061	0.605218158357979	-0.0197776515029874	0.0382612178325016
0	1	10567658	rs2480786	T	C	0.875395943769142	0.352456919740485	-0.0527808719782318	0.0567637436944048
0	1	10569930	rs6540934	T	C	0.140665113856486	0.325827502177729	0.0538664708717804	0.0548229690210101
0	1	10573867	rs2274985	A	G	0.57332119230537	0.00499766775661595	-0.106843916511203	0.0380608874850678
0	1	10578606	rs7419116	A	G	0.653231066960872	0.000629479515963471	-0.134642327282079	0.039385411819557
0	1	10578791	rs11584327	C	T	0.572628274153566	0.00536680726293614	-0.106097815857343	0.0381077832182797
0	1	10580891	rs2483677	T	C	0.164251310166758	0.0561575466349211	0.0961612518750852	0.0503511863709509
0	1	10582047	rs2483678	C	T	0.818072790535839	0.017033321683433	-0.114742282135918	0.048090056420294
0	1	10596624	rs10864461	T	C	0.275360278966418	0.226845462589275	0.0511845239131864	0.0423528949796854
0	1	10597217	rs4240914	C	A	0.275408726439654	0.220178079983019	0.0519309341936631	0.0423561305375329
0	1	10598216	rs2506892	A	G	0.165208659867317	0.0478996510950908	0.0993649027406752	0.0502284947998604
0	1	10609505	rs12120962	A	G	0.350067450100704	0.530418522360908	-0.0250787161701263	0.0399745375455794
0	1	10613660	rs12127400	T	C	0.476984311097364	0.0485084735552702	-0.0752096596684076	0.0381216316711753
0	1	10615775	rs11121584	C	T	0.644464599345535	0.730610948432628	-0.013649003359558	0.0396412724820982
0	1	10621363	rs7519424	A	G	0.646237466667413	0.596974751347054	-0.0209751324469193	0.0396688340102936
0	1	10633245	rs6687430	A	G	0.755020078922934	0.277879835115513	-0.0475942713345121	0.0438618705652421
0	1	10643197	rs12038548	A	G	0.240640484355935	0.428418267902583	-0.0352355004576273	0.0444948170091005
0	1	10643829	rs12045923	T	C	0.234914494750727	0.39504130576818	-0.0380271532053551	0.044710972571454
0	1	10644149	rs72857041	A	G	0.246258272725147	0.660405126370381	0.0193800251574601	0.0441102839214795
0	1	10649223	rs12090714	A	G	0.253734769662165	0.565105534855102	0.0252031967820088	0.0438107171055598
0	1	10651603	rs6540941	C	T	0.206436577080239	0.295970372325899	-0.0497560450993569	0.0476082553366698
0	1	10652605	rs6668131	A	G	0.534296986915599	0.896143157244974	-0.00495722042175322	0.0379761753403495
0	1	10652977	rs284273	C	T	0.670707463953504	0.198788914333085	-0.0520606370465045	0.0405138104058959
0	1	10653628	rs284272	T	G	0.121142981399888	0.0380651841563748	-0.124754238013134	0.0601471010919574
0	1	10655913	rs2387230	A	G	0.0207969174330618	0.888193447247634	0.0186737223554753	0.132823492970834
0	1	10663573	rs284283	T	C	0.132227199188548	0.00805928790345396	-0.154618525685093	0.0583559537040827
0	1	10666517	rs284281	G	T	0.724064138250986	0.570690756699341	-0.0240659080875136	0.0424417014934079
0	1	10666735	rs11121599	G	A	0.601211263810503	0.344055811309638	0.0365031118188223	0.0385793803870316
0	1	10672429	rs488854	G	C	0.132594838186943	0.00879467451957293	-0.152902140234041	0.0583610621453518
0	1	10673194	rs479407	A	G	0.712218925929237	0.899300423208731	-0.00532169185422816	0.0420537054417779
0	1	10767379	rs4845952	A	G	0.394476619987821	0.566781354999914	-0.0222988728551756	0.0389297205076142
0	1	10771380	rs78100955	G	T	0.114662171447248	0.735646422827147	0.0200685583377552	0.0594405255874185
0	1	10780727	rs706007	G	A	0.214879641241425	0.839363220576888	-0.00936336045127086	0.0461913567132508
0	1	10801989	rs4845953	A	G	0.120329564561953	0.645591329707478	0.0268029349386285	0.0582805072101091
0	1	10807369	rs205490	A	G	0.304901387643288	0.685619533981439	-0.0169408413973894	0.0418492021983142
0	1	10808499	rs2076491	T	C	0.123072663330031	0.916188896241051	0.0061061622682935	0.0580237553785737
0	1	10827135	rs205488	C	T	0.36189355791453	0.0385792725897237	0.0812548973441326	0.039279257235511
0	1	10832322	rs205472	A	G	0.465684751036939	0.912808752978648	-0.00416567239875423	0.03804391055027
0	1	10834579	rs12031981	C	T	0.523760454730004	0.599779133151772	-0.0200646978882008	0.0382390005283318
0	1	10840905	rs17035713	G	A	0.458803410002009	0.368551392611981	-0.0343806026179138	0.0382350752960686
0	1	10841333	rs710135	C	T	0.853034855239876	0.208643802596252	0.0681251051013794	0.0541835061390411
0	1	10842769	rs61227177	A	G	0.150928859692321	0.0191692559512968	0.12187787875453	0.0520351295237162
0	1	10844558	rs710139	C	T	0.830582222435759	0.0449515804817846	0.103570737377774	0.0516534646024879
0	1	10845821	rs776909	C	A	0.677032390122535	0.934554175193444	-0.0033620917703926	0.0409430146975687
0	1	10849645	rs10864471	G	A	0.534219615826882	0.584561138763546	-0.0209062780701532	0.0382384457740625
0	1	10854389	rs117360158	A	C	0.104724776821977	0.498882545572306	0.0414742803865905	0.0613298922777751
0	1	10854478	rs117927896	A	C	0.105412761971348	0.38271574284173	0.0531599472136114	0.0609001503737178
0	1	10855315	rs11577258	T	C	0.513582487415432	0.44919063487982	-0.0289441781148751	0.0382472447740719
0	1	10860379	rs10779746	A	G	0.45469820826576	0.277538035862436	-0.0417846275816811	0.0384804444058511
0	1	10862362	rs55752650	T	C	0.100567027004867	0.854026304168913	-0.0116536293716674	0.0633405805987223
0	1	10864224	rs80073687	C	T	0.100954620044758	0.912650508466579	-0.00692517111908641	0.0631305968981278
0	1	10876600	rs6688450	T	C	0.396182900121988	0.703436379643094	0.0147954320962295	0.0388652024082397
0	1	10883600	rs10864474	G	A	0.546448729709599	0.397516909993596	-0.0325747839338502	0.0385015492963109
0	1	10888791	rs634478	C	T	0.839679317131915	0.583685575079101	-0.0280829946382296	0.0512454788016978
0	1	10894724	rs541695	T	C	0.733425052361825	0.231891844567218	-0.051232703885502	0.0428546346920002
0	1	10900348	rs72643268	T	C	0.158141743128311	0.868261146426875	-0.00862512511069807	0.0520000600373751
0	1	10901000	rs35154018	C	CT	0.44241133320603	0.449737742178908	-0.0290691210960769	0.0384587309347248
0	1	10901994	rs946684	T	C	0.254848235391901	0.355510458904162	0.0401156828696776	0.0434174200689433
0	1	10910576	rs607715	G	C	0.220572928880943	0.892915922242255	0.00621637146359965	0.0461787356148254
0	1	10912551	rs637037	T	C	0.876074675487591	0.0542431986287588	0.115100442390168	0.0597958737275712
0	1	10913147	rs12085982	G	A	0.1674477261746	0.739234275676161	0.0169793409001244	0.0510093026570601
0	1	10919094	rs1292646	C	T	0.867990169925727	0.157624533997074	0.0806480780229661	0.0570714957726552
0	1	10922290	rs1280992	G	A	0.59459266810653	0.683367319923862	-0.0158274755575996	0.0388049635575838
0	1	10926966	rs36047809	T	G	0.0938726773278107	0.0722738364218111	-0.12134371829679	0.067511093746605
0	1	10934874	rs12065037	A	G	0.373316325389706	0.113031800257451	-0.062592724556161	0.0394978566155877
0	1	10935423	rs1280995	A	G	0.473399412524055	0.814042811012741	-0.00892819849592203	0.0379578037102917
0	1	10935437	rs6667663	T	C	0.395006893765092	0.140114953941601	-0.0574712216718816	0.0389539511962964
0	1	10935519	rs12756252	A	G	0.415143207687992	0.598208840822455	0.0202627007422021	0.038450750012284
0	1	10936544	rs7537363	G	A	0.356971991131474	0.15085312071305	-0.0571909685483373	0.0398120355444956
0	1	10937920	rs11121639	G	A	0.349122104361515	0.11927772047447	-0.0622533904076934	0.0399620580306678
0	1	10939080	rs6686445	T	G	0.303658403389306	0.191406420466548	-0.0544898671857173	0.041708988204366
0	1	10940287	rs77331515	A	G	0.304454519630118	0.188414597687278	-0.0548573799926562	0.0417076429321969
0	1	10978062	rs1280972	G	A	0.423056592305186	0.297364733308772	0.0400937146997799	0.0384739143320584
0	1	10980544	rs4845964	A	G	0.492155391656299	0.21360206748693	-0.0475000414761133	0.0381918622058752
0	1	11002488	rs6656310	T	C	0.930912737141012	0.84838161425426	0.0144198502267013	0.0754240268096718
0	1	11010551	rs10864484	T	C	0.173708930167116	0.465579280655507	0.0363059407841966	0.049755248203911
0	1	11013286	rs11121657	G	A	0.433536021867537	0.0543854585989255	0.0731817388375098	0.0380411158498534
0	1	11019245	rs12033594	G	T	0.456169469174175	0.0976326259694691	0.0627837309054859	0.0379027965819653
0	1	11024381	rs6659326	G	A	0.413437912031327	0.546477424216112	0.0232754993736814	0.0385964932143923
0	1	11024637	rs11121664	C	T	0.413842818093114	0.48574852642167	0.026907542140149	0.0385999926341384
0	1	11028631	rs74052098	T	G	0.268811192718812	0.50903432948527	-0.0286180473280097	0.0433382151895857
0	1	11030861	rs78234331	T	C	0.26863695967508	0.599991608275481	-0.0227323410210824	0.0433481992370032
0	1	11032827	rs2003046	A	C	0.183254632409463	0.331108954573295	-0.0483344304007945	0.0497327868171563
0	1	11033082	rs12565727	G	A	0.289657432952126	0.490795805848611	-0.0289243327556326	0.0419775049108948
0	1	11037736	rs11576658	T	C	0.179908941518098	0.367646258716605	-0.045259957682269	0.0502391032474801
0	1	11038476	rs11121667	T	C	0.283388937175072	0.407942502070157	-0.0351359523439382	0.0424593492265462
0	1	11046855	rs9430161	T	G	0.0733361762615494	0.791571391558809	-0.0192750176070779	0.0729366625632227
0	1	11046868	rs9430162	G	C	0.07330555691569	0.799633047086499	-0.0185212185372414	0.0729693082999619
0	1	11053101	rs6704113	G	A	0.35804866914268	0.657285332483394	0.0174897317621395	0.039421096074232
0	1	11060075	rs11121675	T	G	0.564324681582854	0.487083530008029	-0.026412053302863	0.0380054175286389
0	1	11063043	rs11121676	C	T	0.676773762828455	0.867388173693028	-0.00680316771074289	0.0407431510650479
0	1	11074582	rs3765897	G	A	0.176176767878342	0.790022431644796	0.0131953557003855	0.0495541615311887
0	1	11086717	rs1033638	G	A	0.872400052265914	0.333874087948893	-0.0540502961903112	0.0559330023066055
0	1	11090916	rs12711521	A	C	0.698248251745436	0.300508673906303	-0.0425527569683241	0.0411001473154515
0	1	11126569	rs2791659	A	C	0.826519567753703	0.637963696933071	0.0237210844546562	0.0504116368413347
0	1	11132965	rs7533211	C	G	0.792839458389515	0.992033267246855	0.000467412945291607	0.0468115835154931
0	1	11147241	rs12136825	T	C	0.145767981483914	0.489441919121534	-0.0376469544746679	0.054466337713537
0	1	11153241	rs12127428	C	T	0.110880936177749	0.261687796219396	-0.0694599025408353	0.0618845612201409
0	1	11153331	rs12126654	G	A	0.111418428845149	0.286175991095899	-0.0657291604218826	0.0616279438168566
0	1	11166713	rs2536	C	T	0.0510910631383473	0.022765751455807	-0.21170929598251	0.0929632895132421
0	1	11171226	rs17036350	T	C	0.0864797022001836	0.205074401172759	-0.0880894321746737	0.0695135789450952
0	1	11212458	rs11581010	G	A	0.113146123963588	0.348816531146808	0.0552145803511037	0.058934068360987
0	1	11216665	rs4282823	T	C	0.0860710869481189	0.174702409073998	-0.0950842674455523	0.0700566618638455
0	1	11248216	rs3806317	G	A	0.149781649642705	0.831429201559938	0.0111590248290356	0.0524220473142808
0	1	11249132	rs1034528	C	G	0.163643052363101	0.545103232573194	-0.0312739325367433	0.0516827093347045
0	1	11256034	chr1:11256034.T.C	C	T	0.0865400835073069	0.228740623259939	-0.0836336418264834	0.0694857058920229
0	1	11269796	rs1010447	C	T	0.880500771082613	0.139536566573682	-0.0841100699097666	0.0569265568738159
0	1	11275588	rs2746637	G	A	0.880661137740361	0.148774137019075	-0.08229869762958	0.0569984915619113
0	1	11289161	rs2076655	A	G	0.793208871000572	0.741673735582021	-0.01542187408652	0.0467843157980781
0	1	11293792	rs11121703	C	A	0.844941067269486	0.0808344476096529	-0.0893558978175041	0.0511814533369157
0	1	11322156	rs1883965	G	A	0.873954240747725	0.0645805572113833	-0.102463766291023	0.0554412424022485
0	1	11340472	rs6685950	T	G	0.0731931837491118	0.655058645500858	-0.0330406011798952	0.073958400766156
0	1	11345339	rs11121715	C	T	0.0728226047643888	0.525238921314417	-0.047391952824442	0.0745988605908662
0	1	11353244	rs77768358	A	G	0.0707606855462705	0.529054119134358	-0.0476021031925566	0.0756248471078687
0	1	11355449	rs11121717	C	T	0.0741960862568362	0.799280287410041	-0.0186324287789027	0.0732756300172939
0	1	11390336	rs2982376	C	T	0.107821196808598	0.190276137955602	0.0788825248523761	0.0602265793159015
0	1	11402749	rs3124632	C	T	0.172288888888889	0.462150095447881	0.0362876589416285	0.0493500814246708
0	1	11404558	rs3120815	G	A	0.172539441597623	0.454397838742817	0.0369096929798761	0.0493376943008897
0	1	11411432	rs2788558	A	G	0.849862666852273	0.610110121808478	-0.0266607291987006	0.0522845233303615
0	1	11432744	rs2982364	C	T	0.260157172213132	0.628183533956394	0.0208489767031031	0.0430510370765996
0	1	11435942	rs2335404	C	T	0.304740702501793	0.743980980722555	0.0133009740450019	0.0407273158908142
0	1	11444975	rs3010208	T	C	0.42563440458751	0.678933279278442	0.0159479846443343	0.0385292213886332
0	1	11447805	rs6660541	A	G	0.799442798715322	0.102380140514756	-0.0760486757303074	0.0465578682951855
0	1	11461601	rs6671983	A	G	0.46295963182117	0.970812234531969	0.00139048659375993	0.0380022335555268
0	1	11472413	chr1:11472413.A.C	C	A	0.311178880569582	0.16722347301713	-0.0569778915325839	0.0412530383127989
0	1	11476541	rs2890085	C	T	0.406220415918692	0.307110046537795	0.0392068073223103	0.0383889381499696
0	1	11477192	rs2379143	T	C	0.764352604270206	0.716353498784678	0.0161592460945279	0.0444745964135254
0	1	11485666	rs6661145	C	T	0.694563963941622	0.166605556158018	0.0568371399315493	0.0410912441356508
0	1	11489255	rs877307	T	C	0.425235210892441	0.751894863857319	0.0120495842459884	0.0381144897691951
0	1	11490744	rs10864508	G	T	0.478974468093549	0.871206275302468	0.00617913927569122	0.0381130849534693
0	1	11496333	rs12036240	A	G	0.480196608747412	0.928464663898289	-0.00340684917674577	0.0379480329132417
0	1	11498824	rs2379155	A	G	0.147421414089599	0.914563196496646	-0.00574657855352617	0.0535638686208288
0	1	11503870	rs76779637	A	G	0.0959859190307767	0.875713277480971	-0.0101824515843467	0.0651028338923923
0	1	11518397	rs12026602	T	C	0.252417204725996	0.0918858182118809	0.0736567355590031	0.0436993778380359
0	1	11531918	rs17036930	T	C	0.527700171211522	0.330654211624111	-0.036650919008233	0.0376758147745348
0	1	11532525	rs6674181	G	C	0.527730016954444	0.292979834710457	-0.039898340152684	0.0379403476589865
0	1	11534053	rs10159458	C	A	0.852959891103491	0.169778081632802	-0.0731373899568684	0.0532715219266652
0	1	11537359	rs12027766	A	G	0.84332459516384	0.213363985249	-0.0648731628417527	0.052133403332673
0	1	11556348	rs10864512	G	A	0.792791749892199	0.560088919736514	-0.0274921987083115	0.0471799442287958
0	1	11564507	rs2817614	A	G	0.72688745479283	0.753809939733216	0.0133046175897309	0.0424227816734661
0	1	11567190	rs2817637	T	C	0.220882771176423	0.318852849904375	0.0457200855076972	0.0458660303064448
0	1	11574366	rs10864515	G	C	0.457988497789926	0.330329249059226	-0.0370965838451967	0.0381083253721255
0	1	11586677	rs2745260	C	T	0.411642849263247	0.257374561728147	-0.043671530238319	0.0385580283621251
0	1	11607932	rs2745291	A	G	0.506647895629502	0.359184421332575	-0.034849193068264	0.0380067866408525
0	1	11613163	rs2817611	T	C	0.103248445288054	0.605137095822719	0.0320942997681799	0.0620746704290214
0	1	11617025	rs2817606	T	C	0.419507211437101	0.22727830248156	-0.0465417682328064	0.0385471135906064
0	1	11618451	rs2594292	G	A	0.688445850176204	0.0650199922568586	-0.075485874744129	0.0409110783068061
0	1	11619933	rs12086490	T	C	0.273836398962548	0.478611730609187	-0.0302646652758606	0.0427142936799159
0	1	11636479	rs2745278	C	T	0.472500206914172	0.0251371894089676	-0.0853197420364944	0.0381012829499566
0	1	11645598	rs2745275	A	G	0.459555764541971	0.0367745962470335	-0.0796111837853771	0.0381232566920844
0	1	11647129	rs2745274	T	C	0.434131540584615	0.0408587120557782	-0.0784544447621455	0.0383647650047815
0	1	11654491	rs7530509	G	A	0.581224601731165	0.240962012088297	0.0449603610683329	0.0383429232479183
0	1	11656684	rs761087	G	A	0.274166384782558	0.451005531432345	0.0319230682402487	0.0423529074443135
0	1	11665198	rs11121778	C	T	0.573213494950898	0.789467032157686	0.0102828653107705	0.0385122053287734
0	1	11675059	rs734737	G	T	0.221567389853749	0.747669825406298	0.0146788170795913	0.0456269993120285
0	1	11676100	rs7554745	A	C	0.281131192755488	0.77178640430857	0.0122762020206337	0.0423260394932515
0	1	11678938	rs4845872	A	G	0.220845178911512	0.688981941269216	0.0182754479989277	0.0456615618423274
0	1	11686768	rs10779761	G	T	0.593113902273299	0.722345697431512	0.0138486782429623	0.0389746170716991
0	1	11689296	rs115723174	T	C	0.183281287191456	0.399361821024376	-0.0420079649278459	0.0498456121654305
0	1	11693090	rs80032347	A	G	0.162514325542784	0.57492330849638	0.0288621629207735	0.0514646298514353
0	1	11695180	rs10864529	G	C	0.601457015254336	0.889270259743038	0.0054316235728869	0.039012535030184
0	1	11697411	rs74782931	T	C	0.136094927731459	0.37532464648414	0.0487482779120737	0.0549868900544657
0	1	11722688	rs3125815	A	G	0.153634801920467	0.512146719934457	-0.0351651577064888	0.0536464182779853
0	1	11725908	rs3117066	G	A	0.412289564246524	0.184988466917319	-0.050983209089104	0.0384618994009685
0	1	11733075	rs747862	C	T	0.153554880261686	0.498596352357892	-0.0358794582462476	0.0530212224666904
0	1	11745459	rs2336031	G	A	0.859299409348528	0.866746310466957	0.00918592562366923	0.0547456580936256
0	1	11749957	rs6658345	C	A	0.312424435013685	0.517865849929183	-0.0265982630728872	0.0411331179536993
0	1	11751135	rs12088541	T	C	0.118812080228761	0.679617326465687	0.0241472775722086	0.0584700544859002
0	1	11760782	rs1555079	T	C	0.877603396640739	0.468006729267742	-0.0414545234240692	0.0571214488765181
0	1	11770653	rs12731150	A	G	0.8023872022257	0.775798884286395	-0.0134029207275577	0.047061143272223
0	1	11773462	rs12565097	G	A	0.522077565089896	0.790064149199734	-0.0101781371980332	0.0382310030036983
0	1	11782814	rs7414943	A	G	0.415999188635507	0.0661544444910881	-0.0704256203979572	0.0383294600859416
0	1	11790687	rs10864532	G	A	0.183256153541694	0.309448423517277	-0.0505641234680676	0.0497492267108804
0	1	11790925	rs74541046	T	C	0.39678342174778	0.255018742282031	-0.0441826564797675	0.0388165180211536
0	1	11797186	rs12095517	C	T	0.629549684984298	0.0436659081226337	0.0805866269673571	0.0399480866690157
0	1	11800478	rs11121816	G	T	0.509617789042959	0.0110752808160734	0.0971934729096601	0.0382604085383861
0	1	11800703	rs4073395	T	C	0.322736735285213	0.552015162277948	-0.0243520251925493	0.0409454476115192
0	1	11811234	rs4075033	G	A	0.42606362606345	0.149540510602412	-0.0556739900734687	0.0386314706318822
0	1	11824303	rs4845877	C	T	0.851758530549542	0.343092655873097	-0.049835168329671	0.05256473484916
0	1	11828319	rs4845881	A	G	0.789901048678773	0.349824477734645	-0.0431925107898399	0.0461986672506311
0	1	11831615	rs6667720	T	C	0.889162564206367	0.255377550550684	-0.0676582848590987	0.059485846774503
0	1	11843167	rs4845882	G	A	0.809091368700031	0.510384860018944	-0.0315477041713435	0.0479274639628605
0	1	11846252	rs4846048	A	G	0.901700950083182	0.726096233234509	-0.0221460369170932	0.0632160342868131
0	1	11848972	rs72640221	A	G	0.0902021331129578	0.985349864201062	0.00122001513429432	0.0664414687597783
0	1	11850365	rs4846049	G	T	0.812563266135488	0.743684950353435	-0.0158710636907146	0.0485387120678322
0	1	11850927	rs2274976	T	C	0.0897254851547033	0.966601914408382	0.00278629237097633	0.0665454386573332
0	1	11852110	rs13306556	T	C	0.0894279584855337	0.948927049098731	0.00426935592353472	0.0666522128529075
0	1	11852300	rs1476413	T	C	0.189641859134456	0.587575485170161	0.0260747608242694	0.0480771198767592
0	1	11854476	rs1801131	G	T	0.187158627264102	0.720498381931353	0.0173805291855904	0.0485770797130622
0	1	11856378	rs1801133	A	G	0.399815426787781	0.149306818538575	-0.0564909909900559	0.0391758725711828
0	1	11857788	rs17421511	A	G	0.0904570345880943	0.656012008536606	0.0292760908229796	0.0657260651724108
0	1	11862214	rs9651118	C	T	0.365854670459934	0.658272541498751	0.017517728049737	0.0396060378091391
0	1	11862778	rs17367504	G	A	0.101485136042996	0.737747198553025	0.0210696725440055	0.062924950615994
0	1	11864586	rs3753584	C	T	0.101304190575552	0.726181329092166	0.0220227112816973	0.0628843558723892
0	1	11881320	rs198396	C	G	0.0938795019193182	0.388171578574004	0.0553816588017349	0.0641780306357071
0	1	11886813	rs2076004	A	G	0.0901334261192299	0.998760264744286	0.000103584559624808	0.0666662396071057
0	1	11898789	rs2272803	T	G	0.0889259581954852	0.966839967261245	0.00279060206982568	0.0671271091039466
0	1	11899033	rs1023252	T	G	0.179376364184476	0.873417665957625	0.00790973366507859	0.0496471911040097
0	1	11904092	rs7552330	A	G	0.100793398847729	0.896855514644026	-0.00824693236342582	0.063616745372668
0	1	11907648	rs5063	T	C	0.0891017879868337	0.935287616204517	0.00541014955082983	0.0666323244800735
0	1	11910677	rs632793	G	A	0.130489476430684	0.34969403262601	0.0520442567929877	0.0556514185321366
0	1	11913757	rs198375	C	T	0.152810798531819	0.139231992016981	0.0764781704610271	0.0517213707718587
0	1	11914829	rs6668352	A	G	0.118457654230371	0.280302717203289	0.0623636852220095	0.0577634309131704
0	1	11918444	rs61761991	T	C	0.0114598512860658	0.142818434563145	0.24240337832836	0.165420630985885
0	1	11919271	rs198389	G	A	0.134049688672313	0.116777840741928	0.0855816168463663	0.0545647055427276
0	1	11922298	rs6668659	G	T	0.133174991701208	0.140383600182705	0.0807664879859176	0.0547805600296882
0	1	11922812	rs79990227	G	A	0.0646179934331945	0.15608859593263	-0.113114932365946	0.0797510697013858
0	1	11925300	rs6676300	G	A	0.14491243512217	0.148936874633008	0.0764888199201781	0.0529959040656739
0	1	11925781	rs1318408	G	A	0.092449970643676	0.408965381276786	0.0532729476513503	0.0645172997591098
0	1	11927878	rs79653311	C	T	0.0878617378520582	0.813717562241502	0.0156936522989877	0.0666021343510411
0	1	11934378	rs198384	A	G	0.600799656582308	0.601299878001825	0.0202808355897472	0.0388126092550398
0	1	11941936	rs11588551	T	C	0.551564238779407	0.0840454141159062	0.0662104545973156	0.0383233078460853
0	1	11959362	rs17037526	T	C	0.404140863981515	0.427284147177778	0.0305803495403275	0.0385216870685906
0	1	11973888	rs7554547	G	A	0.448456738093381	0.473150734589693	0.0273231858392497	0.0380884187427303
0	1	11979909	rs3209284	C	T	0.614971642614426	0.0239219018589769	0.0889063132858271	0.039367274253606
0	1	11982544	rs2639453	C	T	0.652813151057994	0.0366017110292968	0.0843890338399884	0.040374067655342
0	1	12009955	rs7529452	T	C	0.320839459206324	0.212521321023023	0.0502130019923157	0.0402779478110712
0	1	12009956	rs7551175	A	G	0.225436523837546	0.509805781799854	0.0298297098373917	0.0452554897337252
0	1	12042261	rs2236055	G	A	0.609403053098074	0.228386288200143	0.0469818836488084	0.0390044536327363
0	1	12042755	rs4240897	A	G	0.528896920955928	0.139192931316504	0.0561256931372274	0.0379534576961681
0	1	12044164	rs1474868	T	C	0.608591412286273	0.182573599468733	0.0519284245371196	0.038959779510283
0	1	12046063	rs2336384	T	G	0.581485159818411	0.167468615292247	0.0531260874794765	0.0384864710966478
0	1	12046089	rs873458	A	G	0.374336379240039	0.509205742228551	0.0258432549772407	0.0391520016588551
0	1	12046334	rs873457	G	C	0.581755374889875	0.171089906129776	0.0526828587840094	0.0384908813572022
0	1	12050634	rs4846085	C	T	0.58168085657409	0.170653967857663	0.0527410218128014	0.0384941315829925
0	1	12054911	rs6672267	G	A	0.610018181818182	0.172817694731329	0.0531574064825757	0.0389944136094976
0	1	12056440	rs2236056	T	C	0.581509556947344	0.177040936229692	0.0519425999629408	0.0384782171379738
0	1	12059412	rs2295281	T	C	0.373954031790231	0.41521709854766	0.0318736351399025	0.0391208952274293
0	1	12065841	rs1042837	T	C	0.0804903825437039	0.9683286034753	0.00279073783576182	0.0702874507771406
0	1	12072534	rs14305	T	C	0.153961262881117	0.148775956407446	0.07458485180656	0.0516562619949885
0	1	12128498	rs12029016	A	G	0.44544667661106	0.119812637313436	-0.059681114489031	0.038366308758222
0	1	12135526	rs6690493	G	A	0.224838320888214	0.0216490148092006	0.103558671649621	0.0450947173372341
0	1	12141461	rs2297875	G	A	0.238988475457487	0.0320698210601169	0.0946681782723076	0.0441644244450758
0	1	12142243	rs59346161	A	T	0.124731992470763	0.155386974482092	0.0803490551714133	0.0565536326269015
0	1	12147753	rs12133231	A	G	0.122886673330147	0.205267216728308	0.072218658927618	0.0570138138176407
0	1	12153413	rs17037598	T	G	0.0866402005125331	0.0271579120852256	-0.156016662755968	0.070620042264658
0	1	12164071	rs562844	C	T	0.410459065854366	0.60609129174796	0.0199356026628011	0.0386602978611945
0	1	12164437	rs2230622	T	C	0.27546590091658	0.441631255718114	0.0328526762251702	0.0426967818849088
0	1	12165037	rs10864549	C	T	0.303274692401174	0.5535669523979	0.0246548738416859	0.0416169662127932
0	1	12165130	rs11569859	A	G	0.112639143119965	0.713598978783667	-0.022228335184759	0.0605632374403881
0	1	12174100	rs72641094	A	G	0.134494141902072	0.722989123471705	-0.0198285509898025	0.055939101165305
0	1	12181401	rs3753577	T	C	0.196595730033701	0.660676961623309	-0.0212411246091265	0.0483875961207435
0	1	12185335	rs488733	C	T	0.671240222960095	0.949668348498242	0.00255371838830537	0.0404560567462866
0	1	12186933	rs1148475	G	A	0.659198513029158	0.665630026865648	0.0173873583122907	0.0402342406986605
0	1	12187130	rs6668157	T	C	0.215083231450573	0.878951870100386	-0.00708258324882784	0.0465047561413305
0	1	12206866	rs630542	T	G	0.30890114705151	0.543249658923144	0.0250158092636057	0.0411507688272685
0	1	12213337	rs1148461	G	A	0.305016712729506	0.45380966310541	-0.0311229671911702	0.0415483175087566
0	1	12223451	rs590368	A	G	0.302189392873991	0.428421287001283	-0.0329507287981647	0.0416099165530486
0	1	12233754	rs976881	C	T	0.856004680041105	0.96105518902831	-0.00267188240863009	0.0547186339413375
0	1	12240676	rs3766730	A	G	0.173627936832011	0.561821824649805	-0.0293911795748733	0.0506624276800679
0	1	12249770	rs548580	A	G	0.133910472593311	0.514003530547034	0.0358797468322584	0.0549782997380541
0	1	12251808	rs653667	G	T	0.306054040911842	0.499449420781332	0.0279981032381123	0.0414567882521846
0	1	12252955	rs1061622	G	T	0.129936518989323	0.533238429044873	0.0348254281394377	0.0558932706649561
0	1	12262792	rs5746059	G	A	0.1273106246463	0.631159910875434	0.0272415619828995	0.0567420351559803
0	1	12271503	rs235214	C	T	0.559670689899619	0.348374549296779	0.0360763600396992	0.0384713232074288
0	1	12278932	rs7550488	G	A	0.625531247688076	0.426947452820531	-0.0313549736775266	0.0394687136498678
0	1	12305286	rs374450	A	G	0.193867847062763	0.0799004575932653	-0.0868403416620534	0.0495872381696628
0	1	12306734	rs6541016	G	T	0.126714975845411	0.205738601011159	-0.0741915329168679	0.058632267847676
0	1	12319994	rs235243	T	G	0.125748621117754	0.216364040313196	-0.0727810305411745	0.0588722147319346
0	1	12329295	rs3765339	T	C	0.240760023694867	0.27037006179502	0.0485592062385393	0.0440561902229015
0	1	12363811	rs7523900	T	C	0.126320502931662	0.215292738373661	-0.0727680581434343	0.0587245288053492
0	1	12368336	rs115361959	C	A	0.0766560390037209	0.172440664670659	-0.101886478001451	0.0746747510559759
0	1	12401868	rs28551666	C	A	0.927747173951677	0.412252191565172	-0.0591322136756414	0.0721180225304917
0	1	12486792	rs580233	A	G	0.190728327334972	0.441770099564686	0.0368664779396391	0.0479278670223592
0	1	12488475	rs11121906	A	C	0.124814761250035	0.196454654549894	-0.0765834853090029	0.0592880618880343
0	1	12519105	rs117618373	T	C	0.0698719089130048	0.328090945598023	0.0716165345693548	0.0732300568135719
0	1	12537010	rs75965755	A	G	0.0691165519592852	0.294248567529884	0.076940075985022	0.0733568195118201
0	1	12587927	rs74638742	A	G	0.0761660585070196	0.595068295340457	-0.0385876931136063	0.0726006944747987
0	1	12590762	rs10864555	C	T	0.809506165099269	0.331801239835475	-0.0467665744890486	0.0481885143216177
0	1	12592294	rs7543599	T	C	0.845076259791984	0.451066768995813	-0.0394893865223226	0.0523983656790936
0	1	12593561	rs4846107	G	A	0.167745555770089	0.684406419580856	-0.0210718584983506	0.0518427002992439
0	1	12595464	rs56060440	A	G	0.0914838135863435	0.596278812476444	-0.0355725830173291	0.0671485740492648
0	1	12596355	rs56089820	G	T	0.278113195351711	0.464520448911084	-0.0312696313035472	0.0427517390876176
0	1	12597926	rs74054806	C	T	0.421129448716663	0.64123937509338	-0.0179817921248534	0.038590298843635
0	1	12599005	rs11121923	A	C	0.414447096303147	0.628296216012845	-0.0187490932269699	0.0387276875142369
0	1	12605011	rs6541027	T	C	0.687498446419239	0.197578120748379	-0.052501512595991	0.0407467855332293
0	1	12606725	rs10779770	C	A	0.496788958457979	0.186864435889978	-0.0502213432162248	0.0380490117795924
0	1	12619096	rs4845904	A	G	0.196844128993669	0.181432779854027	-0.065380771207848	0.0489246481654329
0	1	12625101	rs10864570	C	T	0.271263120152101	0.38195746806969	-0.0375315559852255	0.04292778053508
0	1	12626182	rs7517059	C	G	0.22474463266691	0.126659085539771	-0.0707663059715713	0.0463309163129992
0	1	12626549	rs4846118	C	T	0.67869149019214	0.030182703372111	-0.0871306399420405	0.0401952599379754
0	1	12628459	rs11121940	A	G	0.182870186348982	0.150405981148026	-0.0722801347885492	0.0502608912260906
0	1	12630700	rs4846121	T	C	0.589919634588641	0.073161099360232	-0.0682474356180275	0.0380882388392466
0	1	12637160	rs4845907	A	G	0.376633874880703	0.640820235290919	-0.0183026120161593	0.0392294986018507
0	1	12640127	rs3128458	A	G	0.72926387435316	0.283551446035003	-0.0455778390267832	0.0425017567570291
0	1	12642243	rs12029485	G	T	0.166716768921224	0.266191438976653	0.055388562746068	0.049815410408429
0	1	12663774	rs4846127	T	C	0.616125485346801	0.644864933470473	-0.0178973006165507	0.0388305649271958
0	1	12664209	rs6662695	C	T	0.385164242686787	0.757963258884792	0.0119741753777947	0.0388574500010571
0	1	12668321	rs6541043	G	C	0.38887885237165	0.88341477803179	0.00568716528779787	0.038782708877179
0	1	12669280	rs6541044	G	A	0.313545029004697	0.385049605186236	0.0352761260551759	0.0406112278970452
0	1	12669341	rs12027375	T	C	0.271615705922184	0.399276254089989	0.0356661821901032	0.0423129291081595
0	1	12669452	rs7548227	T	C	0.375407290049208	0.240538846018307	0.0456003175334585	0.0388537184679456
0	1	12671324	rs4618985	C	A	0.289226839170621	0.0224660804396437	0.094328746580407	0.0413288592597281
0	1	12671703	rs5022242	C	T	0.441165607669613	0.0249702246887427	0.0848048869179157	0.0378278623528573
0	1	12682574	rs3000896	C	T	0.725040619001753	0.11756577694771	-0.0652361882908213	0.0416825191766743
0	1	12682662	rs4846130	A	G	0.235273889737692	0.0599908819737505	0.0823641647965908	0.0437906797157108
0	1	12684504	rs6680343	T	C	0.477011685871079	0.0101232430724885	0.096339969546531	0.0374631784772992
0	1	12684837	rs12402628	T	G	0.476868613045687	0.01437152526142	0.0918210143745908	0.0375110280638873
0	1	12693125	rs4845911	A	G	0.29589686564953	0.887370332179222	-0.00590036264959645	0.0416596800971227
0	1	12699337	rs3000891	C	T	0.581324979637483	0.345832748951907	-0.0361425566656674	0.0383392754225792
0	1	12709554	rs17458785	A	G	0.344106629842163	0.12771213527253	0.060287631778058	0.0395799495726245
0	1	12724931	rs2027589	A	G	0.107359274092131	0.997073482104179	-0.000224161159261231	0.0611150635147809
0	1	12728153	rs2245926	T	G	0.122226998002068	0.759511048502596	0.0175595088926825	0.0573609719191468
0	1	12739778	rs2799845	A	G	0.115828224476093	0.701485637558574	0.0223159060433453	0.0582180723650406
0	1	12739867	rs2255773	G	A	0.128977173545677	0.984127298252111	0.00112344311310636	0.0564692010944496
0	1	12743160	rs2489262	T	G	0.259063836015665	0.171515193967466	-0.060113029097799	0.0439631172729862
0	1	12746537	rs7524074	C	T	0.738768482286484	0.178837493134232	0.0586164637199158	0.043602312236893
0	1	12750723	rs3128450	A	T	0.750651935716106	0.191033477130427	0.0579486030134814	0.0443192087035748
0	1	12757671	rs3010951	T	C	0.728945553404405	0.182696880074185	0.0574857599350201	0.0431413757932411
0	1	12762562	rs3000875	G	T	0.730151701458358	0.153046527151815	0.0616304117569837	0.0431327908093518
0	1	12763781	rs10779772	T	G	0.60584030870985	0.31396623721379	0.0393429578198244	0.0390720117919306
0	1	12769239	rs3010872	T	C	0.69676683500112	0.87941108460137	0.00627430005325877	0.0413556104017506
0	1	12769379	rs3010873	C	G	0.710536072847608	0.955516190870465	0.00232982590226195	0.0417672987547308
0	1	12771713	rs3000868	G	A	0.760336967004433	0.865727576102359	0.00751915890204904	0.0444689600793743
0	1	12775851	rs3000861	G	A	0.615200509637227	0.439458162469365	-0.0303794581588307	0.0392952057676633
0	1	12776218	rs3000860	C	A	0.755778197167862	0.994637315834886	0.00029503296638191	0.0438960172210782
0	1	12777049	rs79983604	T	C	0.0808083637117725	0.645215067063415	0.031706687321364	0.0688647641210599
0	1	12795653	rs3010902	C	T	0.827564684394776	0.804908337416643	0.0124090750196681	0.0502391999085498
0	1	12796044	rs3010903	T	G	0.827262519414826	0.909451447062287	0.00570792123908413	0.0501881383950394
0	1	12803975	rs6662299	T	C	0.7590201915949	0.715789207342625	0.0163235989935919	0.0448337035642512
0	1	12823636	rs72862122	A	G	0.136414085655016	0.804993886276928	-0.0136925451799924	0.0554602584321785
0	1	12829572	rs2009740	T	C	0.843682715917901	0.98749213339143	0.000818687401128101	0.0522224374818941
0	1	12833428	rs11121976	C	T	0.819135421968946	0.475853284672245	0.0354279911308138	0.0496894748793078
0	1	12835868	rs1812242	C	T	0.727379835067151	0.742452663070061	0.0141042111914545	0.0429211973299567
0	1	12837840	rs848577	C	G	0.726343612432987	0.79632165290566	0.0110635834637106	0.0428637534428229
0	1	12866852	chr1:12866852.T.G	G	T	0.091127132754621	0.726936186109802	0.0226091011018803	0.0647446852183481
0	1	12866899	rs9308457	T	G	0.39805248864348	0.454779254839858	0.028228469600683	0.0377653001498347
0	1	12867513	rs116786716	A	G	0.09319356187226	0.694630979848785	0.0248924918559598	0.0634077144488525
0	1	12868019	rs1416906	T	C	0.320700146250751	0.625991024294015	0.0193145312478162	0.0396295311350905
0	1	12868237	rs703804	A	C	0.418971699593602	0.513476038202806	-0.0246233886815962	0.0376830103531541
0	1	13176463	rs28488227	A	G	0.305000024132914	0.130002656479819	-0.06290294394275	0.0415450107163542
0	1	13775026	rs10927559	T	G	0.301984009833996	0.163648156711596	0.0573555205876614	0.0411768721416233
0	1	13783354	rs11580598	T	C	0.432490940766551	0.850484043914535	0.00726834435253659	0.0385586807154229
0	1	13785062	rs2999877	G	A	0.180599445465725	0.804931833748104	0.0120132354704072	0.0486425886586787
0	1	13785485	rs10754872	C	T	0.432471548335252	0.941813064408911	0.00282060023657965	0.0386429806138508
0	1	13785516	rs10927575	C	G	0.220036437481868	0.85541863375054	0.00839015413139511	0.0460468453412821
0	1	13793697	rs12564562	A	G	0.368493194817554	0.543293325187718	0.023902821696614	0.0393241734443152
0	1	13795449	rs3013090	C	T	0.389049033602745	0.735674944617771	0.013327054774868	0.0394774715831297
0	1	13801089	rs2359535	A	G	0.125032454078793	0.744686788276465	0.0185506947577822	0.0569645781083975
0	1	13802224	rs3795750	A	G	0.571238451198474	0.851121327934484	0.00725852520198089	0.0386733816381925
0	1	13802325	rs3013105	C	T	0.572585188221357	0.998872100197607	5.51787582117211e-05	0.0390338437022742
0	1	13802437	rs3013106	A	G	0.377902900048312	0.853345249378003	-0.00730766198255224	0.0395325367198086
0	1	13804575	rs16850548	T	C	0.249479440770656	0.82607884152712	-0.00975055869651897	0.0443745083014933
0	1	13804751	rs55957512	T	G	0.124816464396878	0.772101119936259	0.0165104612208193	0.0570058205549771
0	1	13805706	rs2940310	T	C	0.194840543054829	0.61376281661423	0.0244503101222247	0.0484443134637384
0	1	13806431	rs6666545	A	C	0.253093108972691	0.661455975703096	-0.019360479608024	0.0442117123774862
0	1	13806900	rs61781238	A	G	0.195050320812052	0.757409901583788	0.0149745642044664	0.0484795997961568
0	1	13815792	rs375996	G	A	0.213654004090368	0.324407217435878	0.0453665175436555	0.0460367400603098
0	1	13816076	rs2924851	A	G	0.359501804210819	0.885624401372905	0.0057031275634927	0.0396482642907237
0	1	13817381	rs6690828	G	A	0.143199088293123	0.531552475826266	-0.0343429361365773	0.0548926724312794
0	1	13819261	rs164951	A	G	0.506763363437001	0.0754507418322731	0.0672813765497483	0.0378471194664274
0	1	13822035	rs354590	A	G	0.466574718696438	0.815133046744226	-0.00890611344485228	0.0380913603519043
0	1	13827439	rs10803381	A	G	0.140867013178435	0.211502739029651	-0.069634800469697	0.0557326321200499
0	1	13828957	rs12046672	A	G	0.268967045518095	0.758560788739282	-0.0132240191616263	0.043022950339351
0	1	13830815	rs2999900	C	T	0.347934458820425	0.47078250289385	0.0287564830350756	0.0398727479018125
0	1	13833861	rs76079754	C	T	0.175476580391003	0.838047273682183	0.0102291231656096	0.0500466215995207
0	1	13837213	rs2990678	C	T	0.29276468034144	0.1468482728565	-0.06170448166031	0.042532687411841
0	1	13842586	rs2282189	G	A	0.322671703368039	0.122416600282168	-0.0629717463824964	0.0407660829003779
0	1	13844562	rs45223	G	A	0.376356318837815	0.125425844690356	0.0596078076400973	0.0388985492374385
0	1	13844765	rs16851109	A	G	0.445026000539868	0.357992138678749	-0.0351013755977253	0.0381869678547182
0	1	13845251	rs35530871	T	C	0.0803335755997177	0.978340209100456	0.00188810170548589	0.0695437066694384
0	1	13851036	rs4345799	G	T	0.754095659057489	0.497435776942343	-0.0298452900900747	0.0439852251182349
0	1	13852232	rs16851217	T	C	0.276704390481619	0.238409896125245	0.0499743664695842	0.0423881374717784
0	1	13852683	rs2168201	G	A	0.901385681200347	0.481021322814571	0.045455158455345	0.0645064341039389
0	1	13852955	rs12750399	A	G	0.552274967780228	0.417128732343599	-0.0307146775067237	0.0378533378789367
0	1	13854682	rs10927814	G	C	0.760543394645664	0.381352506315137	-0.0385654063001435	0.0440542598238387
0	1	13855608	rs12072110	T	C	0.0754878643668985	0.704391958625371	0.0270362408730035	0.0712607992148328
0	1	13855662	rs76062973	G	A	0.117311959909317	0.377028202644698	0.0517955733584905	0.0586330576262777
0	1	13855758	rs12124179	T	G	0.140233312644185	0.0796565730096036	0.0937191315587598	0.0534718339918996
0	1	13859570	rs3856278	G	A	0.274623862550158	0.529955826334278	0.0265925759287922	0.0423399142725198
0	1	13859697	rs75931286	A	G	0.198930932415276	0.67655950105881	0.0198104356335788	0.0474885261990115
0	1	13863307	rs12564444	A	G	0.242356501092256	0.0688841750284417	-0.0821864830225581	0.045177795954978
0	1	13863608	rs6678308	A	G	0.18241452991453	0.783055068275738	0.0135798477018086	0.0493202940729342
0	1	13867459	rs183052	G	A	0.184715685312819	0.511506668031884	0.0320651488082657	0.0488430583055533
0	1	13872988	rs10927854	T	C	0.131309955354554	0.416087828181885	0.0451204966520982	0.0554832630721203
0	1	13874853	rs1610562	C	T	0.702735512723373	0.348550262330474	-0.038600915610531	0.041178482084099
0	1	13875610	rs17391912	T	C	0.199089698304195	0.758675679870445	0.0145685010919356	0.0474203695091355
0	1	13875896	rs13375580	C	G	0.340878968197225	0.234144822554233	0.0474202636127917	0.039857347670831
0	1	13876130	rs76996492	A	G	0.197373693989843	0.786334706922202	0.0129546116056402	0.0477900801635958
0	1	13876264	rs354581	G	C	0.760980733438087	0.551350721016236	-0.0263264493977502	0.0441913716168367
0	1	13880522	rs6684199	G	A	0.114341177969877	0.0868528426870078	0.099191935966916	0.0579311661018205
0	1	13885203	rs10927872	T	C	0.179575931731104	0.320982290480853	0.048380929956554	0.0487494111081882
0	1	13885279	rs12042662	A	G	0.757580299480344	0.610776751949829	-0.0223411528374305	0.04389526294506
0	1	13900468	rs655839	T	A	0.550845056226661	0.0739768455560308	-0.0680081834571556	0.0380623670553762
0	1	13901884	rs12404716	C	T	0.123843248739057	0.334350479779048	-0.0567072321451375	0.0587403496200066
0	1	13903098	rs355013	C	T	0.670524788673329	0.00890823536869734	-0.105010168131527	0.0401483181942217
0	1	13908031	rs1261015	A	G	0.692154986548995	0.0437068196018027	-0.0819717133439096	0.0406425960197205
0	1	13908105	rs1262461	G	A	0.719980017497718	0.114954598957851	-0.0662112302639987	0.0420039652900333
0	1	13912977	rs355027	C	T	0.543027069419464	0.0363525167533711	-0.0795676568980264	0.0380167647938824
0	1	13913180	rs355028	T	C	0.522115349199662	0.0620429344638912	-0.0707618263040783	0.0379218925863526
0	1	13914230	rs1148455	T	C	0.646239986842074	0.124929066797601	-0.0610605701173941	0.0397941946569465
0	1	13914909	rs10927904	T	C	0.195456435854277	0.291924251720344	0.0502051897966466	0.0476370876757285
0	1	13916809	rs434651	C	T	0.737369545032498	0.114112296557033	-0.0677555796144377	0.0428839217864516
0	1	13917411	rs11804743	T	C	0.0557329017106086	0.431757729636113	0.0642381321346573	0.0817084264314024
0	1	13920193	rs1261025	G	A	0.685787938550066	0.077881361931962	-0.0717706949508181	0.0407067940477711
0	1	13920807	rs1261026	T	G	0.684999143474316	0.0724445373910122	-0.073225293506922	0.0407641867531694
0	1	13922117	rs12566684	G	A	0.169100937078179	0.215606400361906	-0.0634304861756124	0.0512240178380976
0	1	13922799	rs7514217	G	A	0.717874874545304	0.119505656319031	-0.0652656061335041	0.0419215257105824
0	1	13923443	rs16852007	A	G	0.124634165851088	0.615232912303323	-0.0293072240625901	0.0583091481931395
0	1	13923574	rs10927907	C	T	0.168092222592057	0.64282261272873	0.023537841631114	0.0507548034161201
0	1	13924863	rs1262460	G	A	0.302211511362858	0.757316828005339	-0.012863278514075	0.0416279008925835
0	1	13932007	rs2788749	G	C	0.599551104114645	0.411982585639817	-0.0317760230328541	0.038731895659779
0	1	13932427	rs442112	T	C	0.646502371426915	0.974523178021031	0.00126257772665644	0.0395347607344201
0	1	13934056	rs2483133	C	T	0.306820957588979	0.845984018824541	-0.00807443342308972	0.0415682865710599
0	1	13935402	rs92406	A	C	0.621554489448823	0.620289740444156	-0.0193714877616663	0.0390995831372248
0	1	13937281	rs4391657	C	T	0.776463655514969	0.164856055472549	-0.0625064321969651	0.0450035141452567
0	1	13938377	rs1412838	C	A	0.41263767780812	0.659444846474894	-0.0169983863526222	0.0385731037255207
0	1	13938925	rs79769438	A	G	0.105424638454932	0.171775673588117	-0.0875246398787996	0.0640492729498856
0	1	13943528	rs1539114	C	A	0.136008299721713	0.494827944281937	-0.038325721879944	0.056142553495413
0	1	13943724	rs1061615	C	T	0.182912130902374	0.669337868586644	-0.0211235247874913	0.0494630193708206
0	1	13944568	rs876931	C	T	0.550115882911798	0.300784480678652	-0.0396826365359759	0.0383498798422298
0	1	13945379	rs1106669	T	C	0.210095263999723	0.845677385631133	-0.00912364387402257	0.0468752542974999
0	1	13946586	rs6703700	A	G	0.414012627482896	0.615993295848651	-0.0193483787461598	0.0385781737829604
0	1	13947519	rs1772636	G	A	0.185057705574658	0.59573368084505	-0.0261906452704638	0.0493654905188558
0	1	13947905	rs11588651	G	A	0.0555970619726002	0.264713546357585	0.0901433819157576	0.0808229252823654
0	1	13948225	rs1772635	A	C	0.688398120758657	0.134811357775068	-0.061134048030882	0.0408815355224295
0	1	13948765	rs10927910	A	G	0.113733464825773	0.998115027871366	0.000141915976366378	0.0600711593685315
0	1	13949397	rs75737744	C	A	0.135384500434366	0.200967038438078	-0.0724500057394561	0.0566546234570931
0	1	13952864	rs7515525	T	G	0.264122036336654	0.545598553562732	-0.0262173883847516	0.0433797932104123
0	1	13956484	rs10803421	C	T	0.247356079729771	0.834743466406382	-0.00913532861853755	0.0437889388096799
[truncated: 534,508 more rows]
