# Supplementary material for: Japanese GWAS identifies variants for bust-size, dysmenorrhea, and menstrual fever that are eQTLs for relevant protein-coding or long non-coding RNAs
Source: Sci Rep. 2018 May 31;8:8502. doi: 10.1038/s41598-018-25065-9 (PMC5981393; doi:10.1038/s41598-018-25065-9)
Supplement: Supplementary file 13 — Dataset S10 [file 41598_2018_25065_MOESM13_ESM.txt]

regional.analysis	CHR	BP	rsid	A1	A2	A1.AF	P	BETA	SE
0	1	564621	chr1:564621.C.T	T	C	0.026666662219512	0.939267944890544	-0.00872893380478957	0.114567984488787
0	1	565374	chr1:565374.A.G	G	A	0.035721507945162	0.513781102944076	-0.0661156321672047	0.101255024629101
0	1	752566	rs3094315	A	G	0.844845482616862	0.0308250769961743	0.110556493257644	0.0511995967479112
0	1	990417	rs2465136	C	T	0.162531933332127	0.536518469514438	-0.0305567336286644	0.0494376511781714
0	1	1018704	rs9442372	G	A	0.811955093020658	0.90914090167045	0.00526256936417862	0.0461134473157188
0	1	1036959	rs11579015	C	T	0.203956833597016	0.665031257393818	0.0192893672932735	0.0445505273911776
0	1	1046164	rs6666280	T	C	0.203331467204766	0.7073525925315	0.0167773353204714	0.0446902225262529
0	1	1062638	rs9442373	A	C	0.539650235363657	0.415242942352161	-0.0295026316383196	0.0362127916630352
0	1	1216195	rs55834051	A	C	0.644120647219885	0.593661953135995	0.0201100797633918	0.0376920107764905
0	1	1217011	rs1262894	C	A	0.121998571152218	0.281903120252146	-0.0608391021459361	0.0565390806320353
0	1	1217058	rs3753340	A	G	0.0144224634853546	0.173518199302034	0.19494412871573	0.143237452467599
0	1	1218086	rs6603788	T	C	0.632695236229452	0.374669219703171	0.0333030039021261	0.0375134709943965
0	1	1220136	rs2144440	G	A	0.652452234593044	0.591798950514495	0.0203353700685421	0.0379227836974997
0	1	1220954	rs12751100	A	G	0.63732023944962	0.76142947831886	0.0113775935327401	0.037475090451875
0	1	1221138	rs11260578	A	G	0.622697465688105	0.940394404073891	0.00279445058664151	0.03737187691321
0	1	1222958	rs111819661	T	C	0.0144933948501963	0.433226080603263	0.1163145986201	0.148420450082989
0	1	1223529	rs78481580	C	G	0.182144772274009	0.00662571654257832	0.124922106676767	0.0460102499722643
0	1	1225959	rs1570867	G	C	0.922551287601294	0.797789316478156	-0.0174903497004755	0.0682658964098255
0	1	1227244	rs2239609	A	G	0.274785430061188	0.188803716217453	0.0529407741377031	0.0402859112474356
0	1	1278237	rs307361	C	T	0.869289889321488	0.23273763110766	0.0654328630302355	0.0548318647337862
0	1	1287040	rs182532	C	T	0.869055990742389	0.184545509592376	0.0729933885475764	0.0550109362316209
0	1	1295323	rs34389364	A	G	0.80813120759208	0.654627903813452	-0.0206064350423334	0.046064128942251
0	1	1314015	rs2649588	T	C	0.826185321680322	0.913083074477709	0.0052540094732475	0.0481354336878375
0	1	1335218	rs2291889	A	G	0.121076782317708	0.551865031884711	-0.0334379072888299	0.0562012101911281
0	1	1487059	rs1887284	A	G	0.262416700018423	0.720135680446002	-0.0147530315327665	0.0411776708405502
0	1	1489928	rs7366884	C	T	0.716753858246401	0.941287470720784	0.00297568347179226	0.0404020593163571
0	1	1500941	rs6603791	G	A	0.824428729545335	0.507679970766665	0.0318619954792072	0.048096879653303
0	1	1599161	rs6604981	G	A	0.621014096136347	0.606185346117986	0.0192778451841754	0.0373944992781414
0	1	1647686	rs909823	C	A	0.869063392361448	0.621788741115067	-0.0257526668896803	0.0522030985425381
0	1	1687625	rs34306661	C	T	0.332064106797263	0.356849555018924	0.0350391728307521	0.0380288152614431
0	1	1706160	rs7531583	G	A	0.700110326433443	0.376504000774393	-0.0347168254258261	0.0392566122685498
0	1	1721479	rs2272908	T	C	0.502984155840491	0.571171831427012	-0.0204649965579002	0.0361363906079934
0	1	1722585	rs3737626	A	C	0.03810042697029	0.168238864185974	-0.135718325174867	0.0984975862662742
0	1	1722932	rs3737628	T	C	0.502720632228769	0.673530868550741	-0.0152218242359227	0.0361299995532559
0	1	1723031	rs9660180	A	G	0.504401032585213	0.619653433306977	-0.0179691111860663	0.036203114613112
0	1	1725016	rs80220232	A	G	0.0662230271886063	0.385725584153469	0.0615493260288724	0.0709588149820297
0	1	1725626	rs9970652	T	C	0.206242502904208	0.32946674939261	0.0431777562234784	0.0442763166157313
0	1	1733219	rs10907185	G	A	0.71032695702947	0.857695067362782	0.0071634453145561	0.0399502794118332
0	1	1734337	rs75622028	C	T	0.103286436386755	0.625144152452127	-0.02924583831206	0.0598597312677013
0	1	1737900	rs17363334	T	C	0.0685096148634582	0.749997147337834	0.0228312365298066	0.0716514329270577
0	1	1738984	rs76117314	A	C	0.059859441413314	0.488501843011678	0.0518487475280627	0.0748509094639708
0	1	1745726	rs16825336	A	G	0.266626571095558	0.393750571618213	-0.0349068227956046	0.0409303148724734
0	1	1746694	rs12742323	T	G	0.207487664111048	0.352043353934381	0.0411031068888529	0.0441668194629436
0	1	1747318	rs59787372	C	T	0.0356951409632043	0.0874580687170137	0.159724594300161	0.0934629527802842
0	1	1748734	rs2180311	C	T	0.505353400785302	0.657952211095658	-0.0159836792941896	0.0361015487152185
0	1	1752955	rs4648726	T	C	0.843102860429493	0.664090140619677	0.021768068627507	0.0501252990018042
0	1	1759026	rs9786963	C	T	0.908969082125604	0.731038050394758	0.021930078356532	0.0637975157128138
0	1	1759054	rs10907187	A	G	0.128450539955461	0.995727864638771	0.000293428065884608	0.0548017759288865
0	1	1759213	rs9786942	G	A	0.505091283075934	0.680978926607378	-0.0148568131494554	0.0361367392224789
0	1	1760937	rs77726987	A	G	0.0353723470097471	0.263301569819191	0.10821297502616	0.0967377772347629
0	1	1765583	rs6603797	C	T	0.908316229411299	0.628318608620771	0.0308546201342008	0.0637367343515416
0	1	1766094	rs6663586	C	A	0.195171753588269	0.874385798700279	-0.00725470409815728	0.0458896789306783
0	1	1770406	rs117025906	A	G	0.0553356313834726	0.256988133142275	-0.0920332375182137	0.0811910913425268
0	1	1770789	rs6665287	A	T	0.127944266775846	0.998917752743051	-7.46409669905423e-05	0.0550288822827956
0	1	1775039	rs75473107	T	C	0.0163390183015403	0.981784539405268	-0.00329924481848661	0.144502951238014
0	1	1775175	rs11260622	G	A	0.907967715171599	0.714517392937486	0.0230219670114577	0.0629366489472322
0	1	1776269	rs4648727	A	C	0.337854556087905	0.512834776254824	0.0249766852958207	0.0381655535202732
0	1	1777450	chr1:1777450.G.C	C	G	0.505136630360815	0.678734577373421	-0.0149617066772819	0.0361227638700895
0	1	1779036	rs6692959	C	T	0.908957183549938	0.707067804454106	0.0239623303529975	0.0637640246421465
0	1	1779230	rs12403351	A	G	0.0842154589371981	0.803106007555087	0.016251209417009	0.0651796811078534
0	1	1779476	chr1:1779476.C.A	A	C	0.338114328077594	0.439238037337442	0.0295477088364605	0.03820097217867
0	1	1780878	rs6603801	C	T	0.908828156321628	0.811181421921328	0.0151913987723555	0.0635883594329244
0	1	1781220	rs6681938	C	T	0.167486664204053	0.965172244486423	-0.00213251913611857	0.0488393110162944
0	1	1781345	rs6664578	A	G	0.90844603384035	0.715986135695304	0.0231502489515988	0.0636295775900612
0	1	1787378	rs12125422	A	G	0.210722495510906	0.304898631247176	0.0449290964648906	0.0437911804756422
0	1	1793003	rs1889678	G	A	0.909019677093328	0.703213157373467	0.0243331412198894	0.0638687509352873
0	1	1793071	rs12076620	G	A	0.909234665960245	0.594102237065245	0.0342243080251058	0.0642226596274737
0	1	1793111	rs10907192	G	A	0.909147780678851	0.613707029493763	0.0323093394245324	0.0640056305272362
0	1	1793692	rs77270684	G	A	0.0514983629397423	0.1486030344119	0.113873278809144	0.0788332185700901
0	1	1793786	rs7511905	C	A	0.909092704025	0.709100059207304	0.0237956210591358	0.0637841136883692
0	1	1795789	rs12036384	T	C	0.173962210780605	0.894373689133851	0.00633625634250385	0.0477228312070549
0	1	1797947	rs9660106	G	A	0.527147414578223	0.502008236662953	-0.0242832994571601	0.0361717496967224
0	1	1801034	rs4648592	A	G	0.108857272949992	0.858288778666003	0.0103992408957375	0.058241791467189
0	1	1804302	rs3855951	T	C	0.842289562412026	0.738149361251233	0.0167301589289395	0.0500445855624691
0	1	1805391	rs10907193	A	G	0.172472845521187	0.859926710725936	0.00847624024624621	0.048032879552619
0	1	1806560	rs118184145	A	G	0.055053160955446	0.194464288088665	-0.106092636195234	0.0817678958871065
0	1	1809509	rs11260624	T	C	0.173887468030691	0.88530190370034	0.00688345712979596	0.0477184560402696
0	1	1809654	rs78934919	A	C	0.0600882468963917	0.219352919691175	-0.0965060980680561	0.0785719952287654
0	1	1810090	rs7525092	T	C	0.177422848515724	0.895790536877814	0.00608753883341411	0.0464765922916602
0	1	1810842	rs76973525	A	T	0.0459629005375594	0.0273678579948861	-0.203401746164576	0.0921942368419857
0	1	1812366	chr1:1812366.AA.A	A	AA	0.908865975132537	0.597458934673447	0.0337643806600846	0.0639406414106793
0	1	1812504	rs36072213	A	G	0.208695550009856	0.237557539318341	0.0519589496293887	0.0439914866252494
0	1	1812521	rs6603802	T	C	0.523753308275314	0.397733191216779	-0.030571660193314	0.0361505342443649
0	1	1812688	rs6603803	G	A	0.524519117778697	0.46725951468324	-0.0262791926560982	0.0361501691748265
0	1	1812828	rs6670776	A	G	0.908346147885897	0.683480031512483	0.0259740536442813	0.0637057815112294
0	1	1813237	rs33976483	T	C	0.208035879227517	0.250180830341953	0.050798385391947	0.0441759558983489
0	1	1814909	rs76616586	G	A	0.0309592276587923	0.665844902443051	-0.0454656144730107	0.10527917763372
0	1	1818129	rs16824526	C	A	0.212742034832327	0.322101358374313	0.0432434638168399	0.0436736989936126
0	1	1821625	rs6603805	A	G	0.169365989207811	0.767729756113403	0.0143267211811704	0.048508299987458
0	1	1865298	rs2803316	G	A	0.599659232688709	0.0915202361724058	-0.0620035455187366	0.0367443135114468
0	1	1871337	rs16824543	A	G	0.127252651465824	0.0836399779713295	-0.0968454100510666	0.0559817630639588
0	1	1887019	rs28548017	G	A	0.866734948898392	0.0650138769685288	-0.0956872699307849	0.0518584462844823
0	1	1903712	rs13303201	A	C	0.336525475612981	0.858278059495023	-0.00680929036956916	0.0381330673154138
0	1	1930754	rs6605081	T	C	0.233477860661166	0.97176172867673	-0.00152944285465425	0.0432060452830714
0	1	1933267	rs28706276	A	G	0.0934635296609023	0.900646577127911	0.007761287942391	0.0621675898097414
0	1	1934647	rs6682175	G	C	0.665289470455445	0.99151367734726	0.000407934966335642	0.0383533466600745
0	1	1939826	rs28550169	T	C	0.335226355002044	0.765610297156611	0.011338245521487	0.0380322746623249
0	1	1948400	rs13303344	A	C	0.400176322570078	0.608894587116749	-0.0188206802544302	0.0367841430235579
0	1	1951827	rs3121819	G	A	0.793569179760212	0.474786586168806	-0.0320578365402545	0.0448541579924113
0	1	1992626	rs13303273	G	A	0.15307167013588	0.492861464293076	-0.0349449353356911	0.0509576134136716
0	1	1993860	rs60959039	T	C	0.250162953866754	0.970337523349065	-0.00155508930826025	0.0418203739673849
0	1	1994299	rs59095280	T	C	0.247615432214741	0.844532483568981	-0.00829825174449095	0.0423165910134326
0	1	2010669	rs2803342	G	A	0.0744120225873605	0.947735632905337	-0.00451878804055901	0.0689358932125007
0	1	2010994	rs16824727	A	G	0.238217444406095	0.73288796440952	-0.0145975905213453	0.0427722562032016
0	1	2016802	rs16824749	C	T	0.523670616713603	0.931648269100442	0.00310403476147537	0.0361896919025564
0	1	2036263	rs10797413	A	G	0.75555788000136	0.359241744117167	0.0390201511903517	0.0425607412999403
0	1	2040898	rs4648807	C	T	0.585663960126325	0.48949536718258	0.0253155787493108	0.036630229028427
0	1	2051513	rs3107151	G	T	0.756067303797349	0.3128288919006	0.0430279947486726	0.0426313552449666
0	1	2071556	rs436045	G	A	0.83398959260284	0.384967626556874	-0.041563016384413	0.0478406842813769
0	1	2071765	rs364677	G	A	0.789494432765152	0.906054008098298	0.00522694461085723	0.0442896748513585
0	1	2082566	rs2257182	C	T	0.297497986857487	0.577322409274944	-0.0220277170572981	0.039525772857861
0	1	2088754	rs262656	C	A	0.166244229187073	0.405381394240122	0.0397766218640795	0.0478056351796006
0	1	2103506	rs2280272	G	C	0.0862149617258177	0.579082899089166	-0.0359515735965338	0.0648097444450211
0	1	2167149	rs262680	T	C	0.64146515148784	0.911078181274348	-0.0042331200448318	0.0379044585108401
0	1	2173504	rs263526	C	T	0.18324521347151	0.243910801481549	0.0537183253594044	0.046099572396226
0	1	2185886	rs16824947	T	C	0.0878121085594989	0.578959680515036	-0.0359876666936222	0.0648537504082831
0	1	2186220	rs16824948	T	C	0.093885960729176	0.0810500686768589	-0.111823838557083	0.0640961826632879
0	1	2192433	rs10797417	G	A	0.459582565992546	0.243622205390441	-0.0425261198078597	0.036472401210358
0	1	2281726	rs7527871	C	A	0.435596469755552	0.148823134963833	-0.0530330866776609	0.0367341237817047
0	1	2289321	rs903914	A	G	0.104403837890806	0.196147031420722	0.0753981083078866	0.0583302664155069
0	1	2291680	rs2840542	C	T	0.895841409044332	0.653686387492868	-0.0263120223182267	0.0586475058050591
0	1	2292409	rs2645090	C	T	0.416289438561471	0.1107541619359	0.0585825825372569	0.0367332091129535
0	1	2292688	rs2840540	G	C	0.209028692707324	0.412595038534405	0.0363247558664805	0.0443344112642472
0	1	2301471	rs2840536	G	C	0.199488243365996	0.960173002201324	0.00224924422449312	0.0450421008684357
0	1	2301691	rs6665546	A	G	0.2866584666187	0.563392264373521	-0.0235366965475608	0.0407343039713865
0	1	2302911	rs10910060	A	G	0.533625193558649	0.80841732598362	0.00881592440284319	0.036359082087094
0	1	2303512	rs10910061	A	G	0.0797498486359648	0.94996670992983	0.00418005915451616	0.066615992792803
0	1	2314319	rs2643901	C	T	0.877732905525136	0.815361836361261	-0.0128592104963048	0.0550681228601515
0	1	2335676	rs1129333	G	A	0.868137374611663	0.343629741716889	-0.0501669112473031	0.0529735710100015
0	1	2353869	rs35799953	T	G	0.53636549578664	0.697921721358696	0.0141339520821113	0.0364157500281184
0	1	2390588	rs10910078	C	T	0.88334522734915	0.2716137554878	-0.0610936518521533	0.0555723275598556
0	1	2392648	rs2477686	C	G	0.883776316654104	0.312174992426912	-0.0563371867342451	0.0557424833896124
0	1	2397174	rs1998759	A	G	0.251525937334236	0.388666706207522	0.0356342662329698	0.0413372422891991
0	1	2488608	rs1886730	C	T	0.559146977288334	0.960783766134067	-0.00179159423736799	0.0364366855036735
0	1	2494330	rs2234167	A	G	0.0365862457930296	0.551866897312878	0.0568740788838467	0.0955923176251854
0	1	2505713	rs10910093	T	C	0.0402846069088694	0.727096556264814	0.0320291039369601	0.091776475147062
0	1	2511280	rs10797434	T	C	0.521894645176817	0.934209828875506	0.00300637536562739	0.0364191017919618
0	1	2513216	rs734999	T	C	0.520946564226934	0.901034944855728	-0.004510886960311	0.0362745447938626
0	1	2526746	rs3748816	G	A	0.499574117237781	0.946768725599271	-0.00241573547779048	0.0361826208282644
0	1	2533767	rs76202520	T	C	0.104441296908532	0.290297153736028	-0.0634417806140626	0.059993931295684
0	1	2551785	rs12117343	T	C	0.0480745018457316	0.170065601095107	0.113659003009109	0.0828422585161662
0	1	2551900	rs11590198	A	G	0.462775391367527	0.621161674553694	-0.0178815847122363	0.036182552425421
0	1	2553624	rs3890745	C	T	0.491734276049747	0.698318673724565	-0.0140622863288746	0.0362812437809377
0	1	2709164	rs4648356	A	C	0.502779741063996	0.668988669960841	-0.0154792123683284	0.0362056001300446
0	1	2745883	rs4609377	T	C	0.520501633326018	0.586021253414502	0.019772723977368	0.0363061574671973
0	1	2747638	rs10909929	A	G	0.0680866628541399	0.0472867392741187	0.138628001581072	0.0698827450139114
0	1	2749921	rs4648482	C	T	0.40269297259742	0.508462201269043	-0.0244792261111489	0.037020514245573
0	1	2752265	rs7511879	G	A	0.483931322776317	0.19819116372516	-0.0466907752833424	0.0362866036983667
0	1	2754512	rs6680471	T	C	0.462499523825537	0.344872648573938	-0.0348787072152881	0.0369250429926562
0	1	2789108	rs10910019	C	T	0.564152269577791	0.959013048610814	-0.00188954766926467	0.0367672508569402
0	1	2792801	rs16823103	T	C	0.0795628160519601	0.027996201615164	0.140895230605739	0.0641208262642307
0	1	2797856	rs10797342	T	C	0.578423667725095	0.326783189549925	-0.0358928139322503	0.0366023924957198
0	1	2811814	rs1456465	A	G	0.274251242687215	0.683360639125769	0.0165362779941039	0.0405418632405967
0	1	2842319	rs2045332	A	G	0.523392613986382	0.765132841423668	0.0107590879438596	0.0360140054134608
0	1	2852707	rs10797368	T	C	0.237643283537958	0.348088191812089	0.0395191676062028	0.042117657548627
0	1	2957600	rs12409277	C	T	0.371780413985041	0.406883535640861	-0.0309143760302577	0.0372736123700943
0	1	3037613	rs876740	T	C	0.580258585807512	0.0870817242855683	0.0625664390318227	0.036567247313426
0	1	3072692	rs731031	C	T	0.616517280300276	0.0134734174552766	0.0923302102198807	0.0373654581784611
0	1	3083712	rs2651899	C	T	0.38787075232019	0.583551301394004	-0.0204103727314885	0.0372312930014165
0	1	3096355	rs868718	A	G	0.2830656674954	0.769933822220797	-0.0117609700165266	0.0402137429854314
0	1	3105276	rs2817138	G	T	0.667569187411319	0.325392617678361	-0.0374579658085495	0.0380888476583771
0	1	3106397	rs2651916	T	C	0.858243018271459	0.98668723722	0.00086305416388232	0.0517237219159074
0	1	3133307	rs16823514	G	T	0.186232398457314	0.0316474836724549	0.0979118705024501	0.0455650952921856
0	1	3137199	rs2817147	C	T	0.484212061344234	0.0307401219089442	0.0781892812626021	0.0361916935133711
0	1	3146497	rs10157420	C	T	0.203003146965273	0.943295565070051	0.0032100573205678	0.0451304584034982
0	1	3157614	rs905138	T	G	0.198067020374462	0.261506384482014	-0.0519493535239987	0.0462661242075061
0	1	3168280	rs10797386	G	A	0.826924329371623	0.626450030176312	-0.0231484504553035	0.0475591678989146
0	1	3178111	rs3002686	A	C	0.184704945436273	0.723792764982758	0.0163744029660974	0.0463346386410228
0	1	3209767	rs2500294	T	C	0.572025056565046	0.595465037270273	0.0195105493440174	0.0367476503565708
0	1	3217151	rs2455137	T	C	0.323460139879259	0.899822177190467	0.00486746845450553	0.0386656900316232
0	1	3217525	rs12036358	T	C	0.265210062233435	0.862715801007396	-0.00708782200817299	0.0409894732852377
0	1	3232378	rs2483264	G	A	0.638712767834245	0.708788385505737	-0.0140307919928849	0.0375673355824922
0	1	3235556	rs12043519	T	C	0.252832729218973	0.610624084374287	-0.0213423167077531	0.0419148405778437
0	1	3250423	rs1889121	G	A	0.390995546381276	0.226228062440702	0.0447396316513806	0.0369708544003101
0	1	3252104	rs2483278	T	C	0.879657286895048	0.760928189692442	-0.0168346763848624	0.0553295149239308
0	1	3254100	rs16824328	G	C	0.095251051250076	0.597493464475479	0.0322326729260029	0.0610457509644196
0	1	3255539	rs2483280	A	G	0.296056529957742	0.29370010650711	0.0412564420051185	0.0392903840016871
0	1	3257059	rs2255212	A	G	0.29637787731407	0.253118745336409	0.0448366689212191	0.0392338078065366
0	1	3259113	rs882430	A	G	0.0887082197870161	0.818954203530588	0.0144798132931079	0.0632609385967043
0	1	3285628	rs6424073	A	G	0.570349778083371	0.166797804987302	0.0508039528812734	0.0367461169211303
0	1	3300807	rs868688	T	C	0.502085824969658	0.871607509243706	0.00585052613993896	0.0361999540780573
0	1	3312914	rs871822	G	T	0.578033261033493	0.977975027523245	-0.00102067356843144	0.0369705906826261
0	1	3325037	rs2483225	C	T	0.381669098273169	0.540580679463533	-0.0230853610453408	0.0377251770858359
0	1	3352872	rs2236518	C	A	0.492492282712639	0.519205171828844	-0.0233676295711815	0.0362529902015709
0	1	3353949	rs2493264	G	A	0.821179223806628	0.113662660595338	-0.0732481672116431	0.0463026688478492
0	1	3362256	rs867814	T	C	0.63735307274061	0.0841761327315278	-0.0647867016425223	0.0375150380398081
0	1	3375181	rs947352	T	C	0.179980442204003	0.10113162714566	0.0757236382651583	0.0461900716424164
0	1	3424388	rs947345	A	G	0.0655028616487461	0.963691132874767	-0.00336167082248844	0.0738469516632403
0	1	3441382	rs1896	T	C	0.114895672079205	0.409948607826913	-0.0472691438478403	0.0573665746742782
0	1	3543951	rs16823922	A	G	0.176148103531118	0.232620155444429	-0.057470410570305	0.0481473265539184
0	1	3545612	rs1128474	G	A	0.322292483866121	0.856587762687741	-0.00701385413761926	0.0388107241617686
0	1	3586700	rs6657895	A	G	0.408446906240552	0.0368642522631177	-0.0777637112486894	0.0372562843128425
0	1	3601490	rs3753205	C	G	0.241104650713563	0.628774915473681	0.0204631976908696	0.0423272683980034
0	1	3601798	rs3765715	T	A	0.240680969124272	0.625401222564208	0.0207008577308595	0.0424015586390123
0	1	3601940	rs3765716	A	G	0.241101653438299	0.626027080863076	0.0206340684595966	0.0423413769267814
0	1	3602555	rs3765717	A	G	0.241671356773766	0.655573603796508	0.0189203735039826	0.0424192491684299
0	1	3603036	rs12033056	C	T	0.249407129573672	0.654092558990139	0.0188489762080293	0.0420657182276414
0	1	3651126	rs1181868	T	G	0.34748280076375	0.717321579812366	0.0137293408589186	0.0379220872316431
0	1	3659742	rs2298223	T	C	0.113216225054817	0.661495297641259	-0.0251349421122	0.0574054216468891
0	1	3665867	rs12120656	T	G	0.21015055947532	0.114679219869168	0.0689296632627281	0.0436953507272108
0	1	3671791	rs1181888	G	A	0.0931120785719509	0.0076411772002545	0.159083928192951	0.0596372348515761
0	1	3679477	rs6699377	T	G	0.113413867131266	0.786360838669787	-0.0155572465656476	0.0573984990199411
0	1	3680729	rs1181877	T	C	0.153727068432406	0.999257286909111	-4.68462884188148e-05	0.0503261963750512
0	1	3682070	rs1181874	A	C	0.597549531157116	0.949656435865853	0.00233650359490661	0.037006165366432
0	1	3730435	rs6695834	C	T	0.453329302709511	0.350167659494591	-0.0340220389024229	0.0364158674210966
0	1	3740426	rs79797528	C	T	0.118440991610393	0.248778496935758	0.0634684549834331	0.0550310225453693
0	1	3743319	rs6663840	A	G	0.453160617054133	0.324880730487166	-0.0358574056164892	0.0364227737844924
0	1	3745193	rs6659702	C	T	0.170845400924956	0.766442268665658	0.0142790953627975	0.0480726229261705
0	1	3745721	rs2275833	T	C	0.118476561292914	0.249581648851144	0.0633906959449925	0.0550569408287573
0	1	3745787	rs2275832	C	T	0.572042737807037	0.857612448287357	-0.00658994664341547	0.0367303427043767
0	1	3745924	rs2275831	A	G	0.401125117232401	0.632588440529958	-0.0177259645469211	0.0370768765557082
0	1	3746484	rs2275829	C	T	0.148519399686012	0.879108800918061	-0.00768582749268362	0.0505317205320765
0	1	3796948	rs4074709	T	G	0.152618010423399	0.914895484225037	0.00535898855468932	0.0501469226584564
0	1	3800242	rs3205087	G	A	0.426692368008364	0.445933368984281	-0.0278930579330019	0.0365948723003936
0	1	3801828	rs10909818	A	G	0.303020057303213	0.939098248619373	-0.00300734307139283	0.0393614318620999
0	1	3803755	rs7367066	C	T	0.672101504428201	0.623393438725893	0.0189464539045344	0.0385838150056735
0	1	3806358	rs10909819	C	T	0.301395780485721	0.709064509934907	-0.0147124337412659	0.0394315999558498
0	1	3809423	rs11807227	A	G	0.300971828398632	0.613404238062854	-0.0199837547881072	0.0395545503297472
0	1	3814660	rs10909823	G	A	0.113718736633574	0.208048939491206	-0.0727645672939604	0.0577978909808989
0	1	3818871	rs10797356	A	G	0.371778977877409	0.677037659512382	0.0156470870434978	0.0375672337714354
0	1	3821782	rs11589102	A	G	0.109131269845433	0.944284746247025	0.00408595392290119	0.0584663542223559
0	1	3995644	rs80309618	T	C	0.0971999027303406	0.815537503558995	0.0141921274898235	0.0608351313841421
0	1	3996075	rs34770924	T	C	0.0792912829384588	0.990273586309154	-0.00082155676407917	0.0673928997156765
0	1	4000957	rs61156287	A	C	0.247153216646992	0.0762190060181792	-0.076114383833637	0.0429282969720577
0	1	4002954	rs72640991	T	C	0.0810674071457946	0.617427404825735	-0.0337007490690413	0.0674690089231435
0	1	4002958	rs10915568	A	G	0.194237190654874	0.309314341473984	0.0461333018983544	0.0453772352419562
0	1	4003276	rs75558957	A	G	0.0612169269637685	0.6442426193698	-0.0354426822821997	0.0767531280953562
0	1	4004250	rs11583257	T	C	0.272460707008916	0.852439765027607	-0.00757846157965597	0.040743021493193
0	1	4006060	rs7548668	C	T	0.353642421712412	0.568666275129922	0.021471152853117	0.0376675762427052
0	1	4009694	rs4654479	A	G	0.115001105745849	0.12325862820708	-0.0896199228904396	0.0581479723277624
0	1	4010743	rs4654482	G	A	0.575934131771108	0.786085558462706	-0.00997139742919622	0.0367409744039759
0	1	4013749	rs12096512	C	T	0.130483065251862	0.664698056427587	-0.0235465502956697	0.0543253228714225
0	1	4013997	rs10915431	T	C	0.130769003404519	0.741992971764873	-0.0178385242848465	0.0541849822428907
0	1	4018038	rs115402422	G	A	0.0718566298149281	0.653549069698198	0.0310233806114755	0.0691194437195929
0	1	4026068	rs12031275	A	G	0.568427005394119	0.834527588727928	-0.00767136701078127	0.0367229652356048
0	1	4028924	rs10915490	C	G	0.134882079851439	0.708826508400817	-0.0198917252826322	0.0532672452043075
0	1	4038065	rs78738452	A	G	0.136528226334297	0.908342175888386	-0.00607809845092777	0.0527934052094926
0	1	4039145	rs4654428	C	A	0.853456089501024	0.882455739781994	-0.00754412075027984	0.0510231387486595
0	1	4039440	rs12758410	T	C	0.544267486560699	0.782717785410027	0.0100805574390475	0.0365530228068997
0	1	4039988	rs72644272	A	G	0.307886329164492	0.705198978760199	-0.0148532376671552	0.0392618934219792
0	1	4053435	rs12038964	C	T	0.337498892344711	0.900701812310379	-0.00477573500148971	0.0382748259477097
0	1	4061608	rs12045781	A	G	0.288839698568983	0.769130297387228	0.0117001699397098	0.0398625686025149
0	1	4066781	rs4128222	A	C	0.0872239930943724	0.455710669218829	0.0472092919678184	0.0632893077473921
0	1	4068052	rs6675979	A	G	0.267247442354372	0.913633829347276	0.00439510992784698	0.0405242877790592
0	1	4069148	rs12027284	T	C	0.180129018265448	0.748904633879466	-0.0150941619044685	0.0471568733061343
0	1	4071399	rs6680847	G	A	0.467536852307263	0.739772521488587	-0.0121001922665334	0.0364293981693624
0	1	4078090	rs4654604	C	T	0.383246262242669	0.586826740850452	-0.0203490184826815	0.0374448150616487
0	1	4080780	rs4440829	A	G	0.248922999697521	0.746916775134752	-0.0135793943234763	0.0420795752143121
0	1	4082367	rs10799261	C	T	0.465714063226406	0.871088053948135	-0.00590931655147142	0.036415090985284
0	1	4085504	rs4233266	G	A	0.214650110361887	0.819948822002232	0.00997611359403983	0.0438297019744933
0	1	4085543	rs12026862	C	T	0.201273547531108	0.621335863682766	-0.0223309038163218	0.0452081052029992
0	1	4085582	rs12026892	C	T	0.201405614938836	0.631805555799928	-0.0216613545805372	0.0452043808897271
0	1	4092146	rs58051771	C	T	0.209279618592673	0.70510627973209	-0.0169118038880874	0.0446886048173987
0	1	4092538	rs12028583	C	T	0.202550582981124	0.726490267228262	-0.0157457221285329	0.0450137512410331
0	1	4092563	rs4328052	C	T	0.208799145115496	0.696408282195376	-0.017401700971313	0.0445999089269067
0	1	4104757	rs12036953	G	A	0.309900183782793	0.62291378123202	-0.0193059013349382	0.0392615839655104
0	1	4111741	rs4553153	T	C	0.528903157131232	0.750176750431365	0.0115703171819405	0.036338215421234
0	1	4112750	rs74827518	T	C	0.115094624173827	0.490774180032498	-0.0396209731005515	0.0574985310287114
0	1	4121696	rs7520322	A	C	0.468096173889509	0.757000266379228	0.0112821419633018	0.0364619483160225
0	1	4124260	rs6672716	T	C	0.298710048776644	0.727381349930981	-0.0139497199178174	0.0400151427587307
0	1	4132018	rs9628649	T	C	0.354982766992671	0.814948651916492	-0.00888162814513776	0.0379480873857809
0	1	4136869	rs117282266	T	C	0.0876832484586143	0.208998686304071	0.0789204017002559	0.0628185323685947
0	1	4145615	rs10915421	C	T	0.525680423573132	0.597048289101527	0.0193916362362681	0.0366814288028898
0	1	4152206	rs4654410	T	C	0.807983629154004	0.684660500514638	0.0187833480690014	0.0462516747228491
0	1	4155841	rs56329102	G	A	0.285909766536194	0.45311295309785	0.0298995029796075	0.0398534962887044
0	1	4156118	rs16840731	G	C	0.286347238106406	0.420437348220674	0.0320319800067807	0.0397585478959016
0	1	4160903	rs76952475	T	C	0.165481624805502	0.798409105980929	-0.0125299078740488	0.0490586771149844
0	1	4162248	rs76163269	C	T	0.0756566342122183	0.369998084448858	0.060242602672444	0.0671992766008337
0	1	4162415	rs12130437	G	A	0.28692862470372	0.387270815652504	0.0346907551932538	0.040124525236614
0	1	4166004	rs10399650	C	A	0.565061710276486	0.191305390853642	0.0478812434609125	0.036642112374873
0	1	4168653	rs10799201	C	T	0.120917112853942	0.159959503624761	0.0777246337515018	0.0553118444706907
0	1	4169553	rs12080309	C	T	0.288778564745726	0.536486847678027	0.0247212065210382	0.039993264518146
0	1	4170178	rs12032575	A	G	0.0781569462550074	0.771652954035243	-0.0197366219351049	0.0680072634259346
0	1	4171343	rs6702575	C	T	0.563356041151901	0.338036689147369	0.0350195573506322	0.0365528888941679
0	1	4171786	rs10492944	T	C	0.0772538570202952	0.671345661257205	0.0286916486731964	0.0676208364126338
0	1	4174116	rs10915434	C	T	0.286457306394025	0.555481855581168	0.0236432283272696	0.0401027883444317
0	1	4183006	rs10915437	G	A	0.259735820413949	0.0450493582057883	-0.0843289280651644	0.0420762449126757
0	1	4183258	rs10915438	A	G	0.197640746783563	0.166712023362625	0.062073987292677	0.0448885685100462
0	1	4187821	rs57905980	A	G	0.102847304802259	0.0307230694725785	0.12493321324796	0.0578222870382752
0	1	4187952	rs4654487	C	T	0.508227522412489	0.542623600686233	-0.0219803055335799	0.0361013237291972
0	1	4190685	rs4282783	G	T	0.58399273444754	0.831469998779621	-0.00781176992284866	0.0367065780611078
0	1	4192707	rs10915442	G	A	0.603256097479782	0.772137072273445	-0.0107920572751847	0.0372678812794428
0	1	4192854	rs80160005	A	G	0.105933470941211	0.955082808839385	0.00335019528653096	0.0594795957710418
0	1	4197256	rs6663939	T	C	0.429212399860676	0.0533307217208804	-0.0705710323568973	0.0365230398507421
0	1	4197418	rs4408122	T	C	0.526478002918721	0.601926196924727	-0.0188685039984844	0.0361720219921578
0	1	4197642	rs10915445	A	G	0.428430358224437	0.0605694482953994	-0.0685804089540121	0.0365445376265272
0	1	4201815	rs4654492	T	C	0.352544795601996	0.0571379623714661	-0.0724516088877255	0.0380872431678934
0	1	4203563	rs12096127	T	C	0.784925436699228	0.137166510800185	-0.0651017851950301	0.0437975323462397
0	1	4207343	rs6680278	T	C	0.260528650504051	0.0281420599195872	0.0899476111166135	0.040972804095418
0	1	4210455	rs9426473	A	G	0.172560225975584	0.405811217647317	0.039840913470087	0.0479267546434922
0	1	4227248	rs16840872	T	C	0.247758569360814	0.84732572517073	0.00811782955002975	0.0421635958447221
0	1	4230463	rs10915459	C	T	0.0982851626617058	0.131206620194794	-0.0943263484245104	0.0624942373983627
0	1	4236982	rs4233262	T	C	0.761469721028969	0.562273746155708	-0.0247445006872309	0.0427021346071063
0	1	4239028	rs4654418	A	G	0.348851696066307	0.323844441355012	0.0375830952659264	0.0380939953063214
0	1	4251398	rs35392680	A	C	0.326418927535516	0.0997680031319272	-0.0639669719317867	0.0388625595633067
0	1	4263677	rs6687268	T	C	0.291785629975607	0.662890204051642	0.0174553558763447	0.0400419886348465
0	1	4267089	rs16840901	C	T	0.312169710517137	0.140738785248725	-0.0579483132029659	0.0393391214346524
0	1	4267889	rs10915471	G	T	0.410758173976715	0.505665196599502	0.0246856786947355	0.037087718317549
0	1	4269638	rs6426404;rs567086010	A	G	0.588721474600983	0.564681594648127	-0.0213812951130129	0.0371266370009463
0	1	4271526	rs12022636	A	C	0.344473942732099	0.634315423848435	0.0181760822265264	0.0382122061036636
0	1	4281160	rs10799216	A	G	0.574943537084366	0.53658006671522	0.0225987279048518	0.0365679452972661
0	1	4284659	rs903540	C	T	0.709372150669902	0.017664758427891	-0.0932339270012498	0.0392965771586232
0	1	4284919	rs7528938	T	C	0.472626864210626	0.170084240952754	0.0496397028650247	0.0361823036886564
0	1	4288803	rs10915480	G	A	0.405490814818214	0.631985949261373	-0.0176742656222689	0.036903382642804
0	1	4291842	rs7541544	C	T	0.427097051153542	0.472381145932896	0.0263923924641463	0.0367269955214195
0	1	4291953	rs7534461	G	C	0.343222831213548	0.926826483919997	-0.00350575585529317	0.0381731197965638
0	1	4292038	rs7534558	T	C	0.341871443397214	0.964794330235494	-0.00168971104128359	0.0382823771500951
0	1	4312205	rs1908490	T	C	0.213744467570439	0.384867804160611	0.0380527436380586	0.0437910227420479
0	1	4312527	rs16841005	A	G	0.108139628164996	0.957746139364274	0.00311606020521395	0.0588134097711203
0	1	4315204	rs966321	T	G	0.323050392782211	0.335276855538903	0.0369953093614077	0.0383952185408641
0	1	4316544	rs16841037	A	C	0.089751831948348	0.690502788135793	0.0251054218554378	0.0630515685952611
0	1	4325589	rs9286982	C	A	0.591917434578824	0.537376042213499	0.0227116212219182	0.0368225443852407
0	1	4330287	rs6677984	G	A	0.248771260281159	0.474373581408226	0.0296673968184286	0.0414707578755208
0	1	4341843	rs1390136	T	C	0.372925153389806	0.96235208635772	-0.00176770329414805	0.0374496076161529
0	1	4353287	rs16838562	G	A	0.122783089770355	0.650372824500426	0.0249631165424667	0.0550765131430999
0	1	4355593	rs2029490	G	A	0.584764583904273	0.497347684915361	0.0249615327234575	0.0367801342439245
0	1	4358008	rs58506471	A	G	0.18763174846641	0.0533545836656847	-0.0907793515401934	0.0469862720914496
0	1	4358349	rs35559925	T	C	0.0837305941178786	0.257198598840193	0.0727946901899659	0.0642473920131185
0	1	4364472	rs1106307	G	A	0.806502838415829	0.792322187196385	-0.0120740547750159	0.0458572845186496
0	1	4365471	rs351625	T	G	0.235464476140919	0.397812927926814	-0.0365393282382275	0.0432145146354539
0	1	4367980	rs2934983	A	G	0.628625338441369	0.0450299642678847	-0.0748820257896319	0.0373592997236191
0	1	4368942	rs351618	C	T	0.79974891095586	0.613078873875293	-0.0229234868471306	0.0453316910273599
0	1	4368951	rs351617	T	C	0.672425474244238	0.867594989664015	0.00642939854131362	0.0385654093724835
0	1	4370074	rs1495239	T	C	0.427246501219195	0.818904809309865	-0.00845477903801726	0.0369278793875338
0	1	4370489	rs12073612	A	G	0.0837004830917874	0.396000804165566	-0.0564118704066486	0.0664618889237994
0	1	4371863	rs351614	T	C	0.208659369498411	0.771262554361237	0.0129706721700137	0.0446150999464245
0	1	4372470	rs716214	G	A	0.151939747222831	0.279895498748457	-0.0552152191134422	0.0510989851324668
0	1	4379095	rs59704180	A	G	0.0799138155528172	0.34068472063823	-0.0650303251426975	0.0682508644403348
0	1	4379687	rs12408012	G	A	0.547683839825673	0.558321874817532	-0.0213183376537092	0.0364206899999526
0	1	4380344	rs2411741	A	C	0.899370828564408	0.734270949151298	-0.0205101929732472	0.0604218834765124
0	1	4381016	rs2130618	C	G	0.138890919602914	0.710629778708599	0.0193907371677946	0.0522646715156126
0	1	4382979	rs13375925	T	C	0.168914650008761	0.562716911656759	0.027814228625076	0.0480541025028114
0	1	4384296	rs351607	G	A	0.166596251009121	0.446822291249866	-0.0373764209770995	0.0491327342573049
0	1	4384773	rs351608	G	T	0.165384354110181	0.454978815689527	-0.0368890952320412	0.0493737123882802
0	1	4390211	rs501284	T	C	0.472984714977803	0.106586868644716	0.058370704697461	0.0361713848412222
0	1	4390289	rs625079	C	T	0.530535941450218	0.122430142498687	0.0560930470596584	0.0363143279262347
0	1	4391391	rs76664831	G	A	0.123732657417289	0.690543625861159	-0.0222278427966963	0.0558323777127957
0	1	4395812	rs579387	C	A	0.332083458253443	0.106531019533869	0.0614542849953942	0.0380761559803396
0	1	4397736	rs588224	G	A	0.330990704454891	0.119138044764259	0.0593919069752457	0.0381107807476994
0	1	4400529	rs1108770	G	C	0.454935930328943	0.212890832561171	0.0452218422937199	0.0363036456635457
0	1	4400887	rs12046047	C	A	0.257172992009153	0.20125188372682	0.0522459474704797	0.0408812460063442
0	1	4401563	rs488256	A	G	0.198159175139934	0.866543495779815	0.00766020948843967	0.0455827641465171
0	1	4401778	rs903539	T	C	0.256911606313835	0.193385887224222	0.0531804388903305	0.0408882840805128
0	1	4403047	rs601798	G	A	0.197916102742716	0.927828132206799	0.00413501542028764	0.0456515708478398
0	1	4414716	rs596133	A	C	0.45737175438395	0.14875286708621	0.052572427546668	0.036408743449962
0	1	4417946	rs1531329	C	T	0.356533518932857	0.302048062762532	0.0388951579524785	0.0376872313168146
0	1	4418164	rs1531328	A	G	0.352043187738365	0.241770450110127	0.0439214465369128	0.0375213216452068
0	1	4423030	rs79426491	T	C	0.163267646942335	0.978664549615856	0.00131014885042293	0.0489899640907899
0	1	4424115	rs16838812	G	A	0.213744722957433	0.707969846407786	-0.0166339691148542	0.0444065081654514
0	1	4425847	rs12405082	G	A	0.213188617187252	0.51893800073673	-0.0287512757839851	0.0445767747516054
0	1	4425876	rs12404603	T	C	0.122376960110986	0.732752946013339	0.018728572581085	0.0548475791989694
0	1	4427083	rs12023786	A	G	0.0964545308450816	0.0704677107711449	0.107115572259853	0.0592161082802976
0	1	4431264	rs572439	C	A	0.658504178394408	0.301363193204631	0.0396972606076052	0.0384099700599829
0	1	4431571	rs12028738	A	G	0.2603914030907	0.251953270454458	0.0465841545085819	0.0406629058724145
0	1	4431704	rs12031615	T	C	0.369389730200174	0.235572661378045	0.0443440195082344	0.0373855986670855
0	1	4435641	rs74728654	A	G	0.162475469187297	0.967051860956207	-0.00203733386307258	0.0493228190451123
0	1	4440749	rs589870	T	C	0.0806660368548199	0.448843640479971	0.0500106901429193	0.0660342894714715
0	1	4444706	rs349413	A	C	0.787429064756237	0.690724616407817	0.0177000144365791	0.0444867168669593
0	1	4445873	rs72632733	T	C	0.108605403492528	0.715848140460553	0.0210898530017178	0.0579370530290283
0	1	4448702	rs747778	T	C	0.298432827399424	0.82812636485435	-0.0085965319861531	0.0395961596103665
0	1	4448818	rs747776	C	T	0.569934111825337	0.984835843557636	0.000697116830830881	0.0366776266953031
0	1	4449129	rs1109046	C	T	0.567336691633049	0.955588714711477	-0.00205045515613445	0.0368190480593946
0	1	4449883	rs12041175	C	T	0.460268426461014	0.898390809343404	-0.00466449961015912	0.0365286107112101
0	1	4451081	rs12042157	C	T	0.461472428007077	0.867264139941376	-0.00609400167632904	0.0364616397763956
0	1	4455415	rs349415	C	G	0.189290287543359	0.470869777956412	0.033057384897979	0.0458452481179971
0	1	4458068	rs349417	C	T	0.650733894860801	0.582209283217833	0.0209095931619796	0.0380063501368746
0	1	4459317	rs78531899	A	C	0.107903017717853	0.673824804724455	0.0244393428632941	0.0580638641780731
0	1	4459689	rs6679220	C	T	0.135716618846694	0.999823187040764	-1.16910480091667e-05	0.052756917083752
0	1	4460965	rs56081339	A	G	0.1356171678329	0.940777474434966	0.00391495462624231	0.0526963468951903
0	1	4462460	rs349400	G	T	0.652050808337856	0.583433567866473	0.0208472440447737	0.0380163133131735
0	1	4463585	rs349401	G	T	0.543435299287668	0.867605642976669	0.00606620158907535	0.036389803224581
0	1	4464125	rs12144027	T	C	0.107894815766884	0.572336770159172	0.0327266272289574	0.0579628982252283
0	1	4466908	rs577114	C	T	0.0799802464894576	0.394398766256011	0.0564722472958821	0.0663078719514495
0	1	4469868	rs733308	G	T	0.126259138579635	0.925572821523644	0.00507500821685629	0.0543267806896081
0	1	4471733	rs505933	G	A	0.775970192318673	0.48890873231124	0.030240573425845	0.0436973751003901
0	1	4472448	rs4654533	G	C	0.587439587630095	0.776959187801017	-0.0104528460111359	0.0368988303229259
0	1	4475184	rs349405	C	A	0.776318640567807	0.570646980099127	0.0247781469355226	0.0436928131675986
0	1	4477911	rs349409	T	C	0.775887746633653	0.654552215285671	0.0195224759123856	0.0436307941424292
0	1	4488779	rs12029910	G	A	0.451627407228835	0.896599624447714	-0.00475039865632403	0.0365533264636026
0	1	4488831	rs6667927	T	C	0.185721870946064	0.949667679471317	0.00293254449176399	0.0464568089582381
0	1	4489398	rs6678792	C	T	0.267494826992499	0.492311124968604	0.0280067525170548	0.0407882590648498
0	1	4489529	rs10915533	A	G	0.186658865865692	0.920578844830964	0.00461443044917471	0.046281016492281
0	1	4496329	rs1762813	T	C	0.893527403274365	0.456469175477287	-0.0431631250221429	0.057962489676927
0	1	4497217	rs1674879	T	C	0.137623976328874	0.214126310678703	-0.0662550470204701	0.0533326145663839
0	1	4502705	rs780575	T	G	0.217746559978971	0.83611165907343	-0.00907040252094607	0.0438459797858968
0	1	4504332	rs780584	A	G	0.250181579313436	0.829493792098175	-0.00899447210533288	0.0417665980012866
0	1	4504927	rs780586	T	C	0.12315247512983	0.248145772357487	-0.0647428536661019	0.0560609782468167
0	1	4507763	rs780594	C	T	0.848989993493544	0.663644453299733	-0.0220357185926937	0.050669987242212
0	1	4509379	rs2054270	A	C	0.627914167463065	0.551141240636037	-0.0222661432044089	0.0373561119524592
0	1	4510840	rs705685	T	C	0.170269058082001	0.363622825000525	-0.0441646232830102	0.0486135665221251
0	1	4519912	rs608210	G	A	0.75309099756438	0.948764721180279	0.00272017130441811	0.0423319642056476
0	1	4525604	rs4654545	C	T	0.779649580289448	0.871571374439511	0.00715574928999809	0.0442634163800577
0	1	4534661	rs11812066	T	A	0.131838235294118	0.908764730310054	0.00618545900514131	0.0539758524139618
0	1	4541444	rs16839089	A	G	0.117452926314376	0.157513411948561	-0.0815521606231568	0.0576958428125453
0	1	4549380	rs705690	A	G	0.574259380958298	0.916613594276059	-0.00383127061889835	0.0365927246868099
0	1	4549402	rs780606	G	A	0.47286616239519	0.893561022510974	-0.00485824555475995	0.0363098588541711
0	1	4552802	rs1878052	A	G	0.463030552903394	0.929954461611271	0.00317117813637833	0.0360762366415823
0	1	4558792	rs10915548	A	G	0.496837564852643	0.885558758242368	0.00516487663081138	0.0358855939063305
0	1	4558933	rs609506	C	T	0.864134890558151	0.677884581988221	0.022235557694355	0.0535343100091758
0	1	4566065	rs4654440	G	A	0.867295824100156	0.658553432719398	0.0238354504638609	0.0539371892135665
0	1	4572023	rs10915549	A	G	0.51506934516252	0.919652523443332	0.00362552784169352	0.0359420686668253
0	1	4573989	rs1710421	T	C	0.88630524412576	0.616973250320717	0.0288297726448381	0.0576428727571614
0	1	4581585	rs608203	C	T	0.344008086690511	0.223190581737189	0.0459684334556797	0.0377381915308201
0	1	4582199	rs10489135	C	T	0.306874927485787	0.373571540724039	0.0345205397529298	0.038795699745852
0	1	4583973	rs76210017	G	A	0.162600349429182	0.419408177913008	-0.0398752062267406	0.049384214583477
0	1	4587969	rs241237	T	C	0.34515721200225	0.196606809273193	0.0487303057294532	0.0377380027312734
0	1	4594603	rs537398	C	T	0.46811360249494	0.460161968303015	0.0265693063389253	0.0359734898998239
0	1	4596288	rs10915554	A	G	0.452208431330711	0.71709952276794	0.0130496080900865	0.0360150215715835
0	1	4596534	rs12084169	T	C	0.434657258273593	0.570656198015951	0.0204683450275025	0.0360939409761167
0	1	4600491	rs543653	G	T	0.435348094547278	0.633790918808718	0.0171984212153138	0.036100958093309
0	1	4606292	rs80089004	G	A	0.195436773880318	0.960559685966669	-0.00225343998240273	0.0455689179166139
0	1	4608204	rs241220	A	G	0.351319849883685	0.4246312108645	0.0297067742069694	0.0372073057444133
0	1	4610733	rs16839272	C	A	0.096439208862595	0.591073793250227	-0.0330822374451805	0.0615734804001649
0	1	4611241	rs241248	A	G	0.0963970793945716	0.624050346044693	-0.0302191736912416	0.0616569251822001
0	1	4612752	rs12117466	T	C	0.331119487274711	0.390561435190425	0.0326646388905052	0.0380440862749825
0	1	4614822	rs241257	T	C	0.150511778845111	0.616361625970993	-0.0255243531468368	0.0509454404688866
0	1	4616102	rs241261	C	T	0.455519420715228	0.663488600298265	0.0157198953611311	0.0361292426609589
0	1	4618251	rs6685798	A	G	0.124842997272041	0.415274073348439	-0.0454406876158631	0.0557795657336376
0	1	4619038	rs241264	T	C	0.419703680693736	0.716693203747172	0.0132095098491679	0.036401690208691
0	1	4619669	rs59595338	A	G	0.252818370585885	0.307121439324162	0.0417516623425343	0.0408816693542337
0	1	4621464	rs6698529	A	G	0.337075389696432	0.994295804834517	0.000271664800105262	0.0379992789500929
0	1	4627077	rs241273	C	A	0.126572656637727	0.506019039365404	-0.0364923251385625	0.0548716190781898
0	1	4629186	rs241277	C	A	0.148014220599013	0.464711229415966	-0.0376511897580098	0.051498581048414
0	1	4630232	rs76191495	A	G	0.119367685179175	0.409168861401072	-0.0464680263199012	0.0563005081929798
0	1	4632528	rs241211	G	A	0.314277197462086	0.171167562800256	0.0529707438393657	0.0387082363463851
0	1	4632560	rs980092	G	A	0.528529805168444	0.366495982480893	-0.0326939455263309	0.0362036600370224
0	1	4632828	rs171317	A	C	0.826870959949912	0.746597004799977	0.0154798832389807	0.0479060958476963
0	1	4633554	rs6673089	A	G	0.582036610692304	0.705348291823775	-0.0138187119853121	0.0365467272818424
0	1	4633607	rs241209	A	G	0.308130056287815	0.355631435448837	0.0357630449229328	0.0387162714926127
0	1	4635556	chr1:4635556.C.CC	CC	C	0.88989437549095	0.45018635253349	0.0439156922322999	0.0581584389191028
0	1	4641742	rs241225	A	G	0.720467623229637	0.52887353129852	-0.0253517964818093	0.0402584230793693
0	1	4642477	rs184781	T	C	0.766458977000615	0.737556002814393	-0.0142446829690175	0.042509820413957
0	1	4644085	rs588347	T	C	0.591091462855045	0.937060513612294	-0.00291316747306343	0.0368919124211517
0	1	4646572	rs4654446	T	C	0.298266155295459	0.838114960404246	-0.00813837908910267	0.0398344081839274
0	1	4647646	rs2674014	T	C	0.763706892515377	0.847899033989324	-0.0081137521469585	0.0423032374916578
0	1	4649157	rs546397	G	A	0.290360576923077	0.835071545301926	-0.00827843718156706	0.0397616371170073
0	1	4658538	rs12567277	T	C	0.452470185045949	0.638169656374138	0.0170615398403877	0.0362811197525359
0	1	4665232	rs164781	A	G	0.354676046484705	0.888087189930106	-0.00531502547183513	0.0377688772721528
0	1	4665269	rs241243	G	A	0.284726383857468	0.812145754102851	-0.00952219855750087	0.0400666806153228
0	1	4666819	rs151716	G	A	0.359430660458909	0.995287190707003	-0.000223044079076133	0.0377614244914873
0	1	4677535	rs4403602	G	C	0.281065763702882	0.200918641412988	-0.0520426470891198	0.040692057311731
0	1	4678123	rs7555011	C	T	0.700973991236314	0.493142100801563	-0.02700880011259	0.0394105024526038
0	1	4679563	rs12145928	C	G	0.243958583779438	0.0566337060271603	-0.0816504705970306	0.0428357934874386
0	1	4682273	rs6668199	C	T	0.474705290214148	0.154482103776315	0.0519971890868581	0.0365180363030764
0	1	4685648	rs875808	A	G	0.283888827795474	0.0549942787251751	-0.0778737936425907	0.0405820648149186
0	1	4697300	rs2101195	T	C	0.656702121197333	0.158354772349614	0.0542861256291058	0.0384836988895833
0	1	4698446	rs12122716	T	C	0.101385176982788	0.821349491674552	0.0135099437154655	0.0598289102460198
0	1	4698677	rs76059212	A	G	0.0598419454649568	0.172401087278623	0.101299955921606	0.0742380301396236
0	1	4700731	rs61265167	A	G	0.254434589800443	0.00327244612479147	-0.125066762682849	0.0425264839397344
0	1	4701258	rs10915575	C	T	0.278954447215918	0.00580021095286651	-0.113465537829892	0.0411275830695982
0	1	4706317	rs12741248	A	G	0.513744758965191	0.422699963182023	0.0292813746356915	0.036522013909486
0	1	4706755	rs12125737	T	C	0.284900954490253	0.00727442232108147	-0.109509389425682	0.0408006143128131
0	1	4708162	rs4654454	C	T	0.404782519727018	0.809297588264784	0.0089632672496637	0.0371407710609282
0	1	4721793	rs12406838	A	G	0.288972182461293	0.026031477356924	-0.0895965333460561	0.0402546832037625
0	1	4722951	rs7517517	T	C	0.150239771737529	0.956150633857427	0.00278047058234504	0.0505680556294093
0	1	4723818	rs12083131	A	G	0.150399118533983	0.95308369254276	0.00297358637012582	0.0505412872523552
0	1	4727243	rs6663166	G	A	0.805966482178322	0.616850998627298	-0.0229198599841279	0.0458105606255254
0	1	4731677	rs10799255	G	A	0.394787364593005	0.086988552305256	0.0632509101099225	0.0369563834207661
0	1	4737531	rs16839450	T	C	0.256438799652968	0.969290267586751	0.00159754217728153	0.0414962730374186
0	1	4738058	rs2071990	T	C	0.277762572144146	0.041494875901042	-0.0834746242418294	0.040948021816317
0	1	4738355	rs2071991	G	A	0.322852605376985	0.611787534986684	-0.0196691369877112	0.0387551237681836
0	1	4746636	rs10915587	T	C	0.569484649863506	0.904010360660565	-0.00441535308694434	0.0366125063301006
0	1	4763401	rs6681520	T	C	0.506341379432396	0.740064915705905	-0.011904517206065	0.0358821205477088
0	1	4773266	rs2071999	C	A	0.64553265671957	0.989811208646834	-0.000486253649995301	0.0380775032016146
0	1	4776974	rs3753696	A	G	0.12936451748982	0.648258944032362	-0.0247190896321479	0.0541868755732528
0	1	4783142	rs12566272	A	G	0.151472478563237	0.620470805293461	-0.0251566687320397	0.0508027503990962
0	1	4784556	rs3820252	T	C	0.155196402072532	0.549467079880634	-0.0293733912845317	0.0490735197119411
0	1	4784884	rs3820253	A	G	0.531556272856495	0.30077055366805	0.0378764923350527	0.0366033410360729
0	1	4799200	rs3753702	T	C	0.0676033098184708	0.440979343443297	0.0549861751477125	0.0713605261558051
0	1	4803834	rs393976	A	G	0.0970740981915256	0.851059875372462	-0.0115493388621856	0.0615091232873733
0	1	4805106	rs414176	C	A	0.092614489143971	0.839783385194261	-0.012700330470446	0.0628198797911574
0	1	4805434	rs371605	G	A	0.281338410615396	0.606378357420041	0.0207997693786495	0.0403683081180107
0	1	4806381	rs368808	G	A	0.141736635372344	0.435806560529584	0.040461896151074	0.0519212225822602
0	1	4806550	rs11586743	A	G	0.0788083132126954	0.206138151240601	0.083929229630812	0.0663862608554597
0	1	4813115	rs380239	G	A	0.106386557953581	0.196538003132973	0.0747424695940463	0.057873594156526
0	1	4813141	chr1:4813141.C.T	T	C	0.106357766537472	0.189869628317032	0.0758361416879548	0.0578475767696105
0	1	4819803	rs368420	C	T	0.221069557051286	0.509203264192664	0.0288685692372494	0.0437350348944713
0	1	4826104	rs2802716	A	C	0.0681077576101882	0.0138360281361833	0.168962580441656	0.0686423293238707
0	1	4826660	rs2743980	A	G	0.388043904590752	0.336756885095215	0.0357783984817258	0.0372461605517174
0	1	4828606	rs7518471	T	C	0.0880445352409257	0.923693715234496	0.00616792523602289	0.0643954539814148
0	1	4833747	rs12029492	A	G	0.296132827735819	0.928798611672406	-0.00354787939682875	0.0397047816885321
0	1	4836121	rs394594	G	A	0.424574589818964	0.752966128375698	0.0115989818170641	0.0368536707935514
0	1	4848808	rs12133924	G	A	0.122118446892869	0.443147423967793	0.0419704996767608	0.0547282479705972
0	1	4852747	rs7520826	G	A	0.106080466736916	0.709668433377992	-0.0221013744310901	0.0593641941639866
0	1	4853688	rs932350	C	T	0.15453474982335	0.582829285874826	0.0275247500060183	0.0501127234568418
0	1	4859488	rs17345273	A	G	0.0669024597509348	0.386495015560353	0.0619371830025338	0.0715217275239886
0	1	4861767	rs11588395	T	C	0.0667257192299373	0.364478516210641	0.0648605075440856	0.0715217275239886
0	1	4871384	rs59103994	T	C	0.101571795390309	0.0586486136280568	-0.117679961670612	0.0622375859241028
0	1	4871671	rs1118009	G	A	0.259754786208902	0.210730590348317	-0.0524823947944458	0.0419336151345449
0	1	4878871	rs1120120	T	C	0.707920376385198	0.93429579054157	-0.00330788604889226	0.0401241345791724
0	1	4880480	rs10915616	T	C	0.134405552552249	0.335265654085607	0.0509721049346868	0.0528996724857944
0	1	4885457	rs7516549	A	G	0.100395116879999	0.0231226755704421	-0.143516527100797	0.0631841260173415
0	1	4889588	rs10915622	A	C	0.474820413220539	0.425186691278316	0.0287412281530075	0.0360411806133596
0	1	4889912	rs12028290	A	C	0.0685495680324366	0.231389195432105	0.0843183810330725	0.0704538989410868
0	1	4897567	rs12118185	A	G	0.159489854986235	0.00860631006884972	-0.13543267789747	0.0515480552260703
0	1	4898833	rs7522386	G	A	0.453364215453258	0.0524591195066623	0.0712196120312906	0.0367235043945051
0	1	4901142	rs12124406	G	C	0.266232929477332	0.957584798388566	0.00219095764635646	0.041195312851619
0	1	4906783	rs10915626	A	G	0.469673906553938	0.800091495770783	0.00922956463401289	0.0364475469014261
0	1	4911403	rs11803979	A	G	0.361352940651757	0.525624407558571	0.0240140968651361	0.0378353790314103
0	1	4913873	rs10915628	C	T	0.846660315247279	0.811160194466584	0.011979018723923	0.0501361912955553
0	1	4916906	rs1535734	G	A	0.482268287470942	0.585758309615979	-0.0197905534055244	0.0363134062710583
0	1	4927798	rs10915644	T	C	0.376569843922871	0.918586465329822	-0.00383039070322708	0.0374740658583809
0	1	4928868	rs12567053	T	C	0.108211625478594	0.495602766631175	-0.0403617746439084	0.0592314480037423
0	1	4930181	rs1886112	C	T	0.470223449154009	0.835562180689192	-0.00758445807090346	0.0365387038210103
0	1	4931354	rs11588518	G	A	0.631202675032434	0.99893874130403	5.03562593296759e-05	0.0378592610497212
0	1	4932444	rs10915647	G	T	0.482981101251207	0.846577664379275	-0.00703881902713913	0.03637878854662
0	1	4932655	rs12044914	A	C	0.149555104870591	0.202688081098564	0.0638025652115795	0.0500832422811493
0	1	4932777	rs12044980	G	C	0.1359844261434	0.0984612606537188	0.0854419046396888	0.0517090246253569
0	1	4938053	rs10753390	C	T	0.851938211402769	0.517592453754469	-0.0326326271564362	0.0504320709922784
0	1	4938987	rs12410393	C	A	0.0862199935445511	0.496652966462873	-0.0442618073610024	0.0651133494686687
0	1	4940715	rs7539101	T	C	0.432853014982204	0.760473677686044	0.0110758680449386	0.0363311381599878
0	1	4941735	rs4654462	G	C	0.21137601517559	0.669170862646598	0.018801639443716	0.0440024466407948
0	1	4951910	rs1544061	G	A	0.34137854548286	0.404327814425689	0.0315455607772823	0.0378281827124523
0	1	4953528	rs16839786	T	G	0.401828401291495	0.226544278243515	-0.0450724561723117	0.0372712583662746
0	1	4955158	rs16839789	T	C	0.376876125027251	0.126663316513719	-0.0577521406890201	0.0378109240777608
0	1	4955862	rs6426446	T	C	0.469531295424153	0.0432773326593328	-0.0738251806074623	0.0365286107112101
0	1	4956070	rs6426447	C	T	0.825601728096852	0.353691853078409	-0.0438063628423499	0.0472330194248014
0	1	4958102	rs4654620	C	T	0.907105875833234	0.339158280755369	0.060015230776138	0.0627886231117175
0	1	4959786	rs2031246	G	A	0.871839361337836	0.980871383411826	-0.00129263602782934	0.0539127079726492
0	1	4963569	rs72634122	T	C	0.146110784269568	0.441785908222498	0.0389648604073427	0.0506576005323865
0	1	4965152	rs17345545	C	A	0.181929522312372	0.119436566536338	0.0723596614751363	0.0464695067143642
0	1	4965631	rs4654468	C	T	0.37645987167716	0.0815189996816923	0.0644780591911622	0.0370150929586771
0	1	4967739	rs7520488	C	G	0.367058261948454	0.0312921705077998	-0.0819565514758767	0.0380602459201534
0	1	4968528	rs6678459	T	C	0.342040322590391	0.264269373752826	0.0421157358307039	0.0377260479975831
0	1	4970122	rs10915666	A	G	0.513744917451606	0.11717420771669	-0.0565593185331589	0.0360998778222832
0	1	4970486	rs6675549	A	G	0.368552011334347	0.0354693369421423	-0.0801156745371439	0.0380966377677355
0	1	4971006	rs60530383	G	A	0.144175526211508	0.388428647059059	0.0441637428838532	0.0512060895974859
0	1	4982386	rs6698453	A	G	0.176537351447941	0.358172576265076	0.0431124433965098	0.0469198590692624
0	1	4984882	rs2093765	G	A	0.631395738072986	0.140878870268402	-0.0550390064933973	0.0373772711558001
0	1	4986470	rs2411956	T	G	0.38304391588984	0.014354823693161	-0.0926350956484834	0.037837123305635
0	1	4988031	rs61271613	A	G	0.169862453373534	0.384212886879644	0.0414766696642632	0.0476655583252943
0	1	4988262	rs11584727	A	G	0.451828700801115	0.0300287547768109	-0.0798167240312291	0.0367868016457893
0	1	4988881	rs6667349	G	A	0.169910502188887	0.321377483031323	0.0472986460753624	0.0476978214912154
0	1	4995026	rs12049256	C	T	0.470398089881797	0.0788724936930342	0.0638745489250878	0.0363488235710594
0	1	4996185	rs10915683	G	A	0.470129819164361	0.0719617239717515	0.065391828109207	0.0363417112283269
0	1	4996226	rs4654470	G	A	0.145510575144913	0.509079497617316	0.0335690719374591	0.0508413017434212
0	1	4996275	rs12045266	T	G	0.329117884846539	0.11317775858929	0.0604615688936263	0.0381684922714691
0	1	4996661	rs12037632	C	T	0.184564458834721	0.314829161800064	0.0464767829567224	0.046239087180657
0	1	4997363	rs9426467	G	A	0.434114257194936	0.0465438165880467	-0.0731219308864213	0.0367367891436248
0	1	4998385	rs9426468	G	A	0.573649427532299	0.0542047992910023	-0.0703665360675832	0.0365503166881207
0	1	5003504	rs9286971	A	G	0.289773303038258	0.366721210780365	0.0357275454981103	0.0395815166406844
0	1	5005775	rs7534281	C	T	0.319892601509651	0.655414790754348	0.017208265096171	0.0385617138522572
0	1	5011402	rs9426490	G	A	0.540365822756842	0.496827026777427	0.0247153893369959	0.036373405807672
0	1	5012101	rs7544541	A	G	0.288384743444547	0.604057894823722	0.0205834865901484	0.0396924826211037
0	1	5012301	rs10915298	A	G	0.243925211405511	0.740244909848763	0.0140193257989023	0.0422868712467458
0	1	5012697	rs12022487	T	G	0.209195126196693	0.45163615797936	0.0332378430394773	0.0441587352628256
0	1	5016062	rs76400676	T	G	0.0267235915938999	0.857040297362769	-0.020443769667012	0.113486332916408
0	1	5018318	rs9426470	A	C	0.472817505782091	0.399658919117255	0.0305154324374445	0.0362316857237644
0	1	5021200	rs10799145	G	T	0.335413407562051	0.808826083915252	0.0092327295810698	0.0381611203143849
0	1	5023321	rs12754637	A	G	0.394511567572621	0.844469508550383	-0.00727864926995278	0.0371019473416452
0	1	5023430	rs6702660	G	A	0.729256754507435	0.889829939006464	-0.00565572830151386	0.0408298644914575
0	1	5023599	rs12741441	T	A	0.347946090467248	0.14434695861834	-0.0555702413635239	0.0380672049909885
0	1	5031379	rs10799149	A	G	0.38334586173486	0.549929671013494	-0.0221266990687768	0.0370094920746182
0	1	5031561	rs7518523	G	A	0.143158683761017	0.467606173867354	-0.0379560542379277	0.0522537542066442
0	1	5036174	rs6689050	C	G	0.353177814618419	0.0873961496342298	-0.0652658749668601	0.0381828999859082
0	1	5036549	rs11581023	A	G	0.103953898977006	0.450840681085395	-0.0453706568106118	0.0601721498067409
0	1	5036622	rs12122541	G	A	0.0391275966338155	0.390540996102393	-0.0823863582545011	0.0959501968770496
0	1	5037812	rs6666330	G	A	0.352041252704011	0.339865497347651	-0.0362974478340657	0.0380304559257866
0	1	5038051	rs12739724	A	G	0.0884313273204015	0.190781195925814	-0.0854009321608827	0.0652776767106759
0	1	5038624	rs12564764	A	G	0.3677626843033	0.115404617016784	-0.0597558965022742	0.0379557137414357
0	1	5045030	rs1106586	A	G	0.80100388263498	0.149076518918176	0.0660213877278465	0.0457591758856203
0	1	5047010	rs79254893	T	C	0.0782521856820011	0.022602222245446	0.14777805213072	0.0648123149446388
0	1	5047163	rs7365286	T	C	0.155802988930227	0.146006778772961	-0.0736008138728324	0.0506271353829812
0	1	5048109	rs716671	T	G	0.354652159595372	0.105768521022747	0.0612875638852033	0.0378900986417912
0	1	5051232	rs12725971	G	A	0.35673184287935	0.055999460986593	0.072105552903899	0.0377310568371214
0	1	5051710	rs6683624	T	C	0.443377702937199	0.668378113609719	-0.015638064741196	0.0365055483457773
0	1	5068245	rs10799151	G	A	0.360015120077611	0.0811258828365736	0.066235886799181	0.0379751454901892
0	1	5070407	rs10915312	G	A	0.171651386714598	0.317245118619224	0.0477756862860287	0.0477692313626652
0	1	5073092	rs9286975	A	G	0.626403027064085	0.366045319598996	0.0339669672560974	0.0375779919308003
0	1	5077552	rs12047764	C	T	0.143916332134432	0.747017803013189	-0.0167395432819591	0.0518936353579005
0	1	5078939	rs10915316	C	T	0.299095864542117	0.60396533200217	-0.0205811733140834	0.0396778676170027
0	1	5079962	rs79751215	G	A	0.119309581280544	0.289350618430928	-0.0599852509476911	0.0566140400447848
0	1	5081173	rs898337	A	G	0.525659670080664	0.557529758657227	0.0213409780372403	0.0363860990577727
0	1	5083573	rs76601146	G	A	0.227474563859968	0.248474689850246	0.0498602618326365	0.0432041392694365
0	1	5088062	rs1459765	T	C	0.130732615572962	0.0959596132397877	-0.090847787941173	0.0545709322924892
0	1	5090997	rs9439507	G	A	0.398257832767479	0.335744313498207	-0.0355128752499218	0.0368923566144781
0	1	5091827	rs4949164	G	A	0.28004979563855	0.406515382040949	-0.0336222224212045	0.040506681697541
0	1	5094435	rs6693990	A	G	0.128706858357562	0.162737274253369	-0.0772193093118083	0.0553176887982815
0	1	5124235	rs10799158	G	A	0.180979410683537	0.389512172666731	0.0402141763705153	0.0467333703541728
0	1	5124859	rs1563792	A	G	0.307436368663582	0.624907522280264	-0.0191759201586853	0.0392220180834568
0	1	5127449	rs6682478	T	C	0.105105638395537	0.133597789412409	-0.0905594299537253	0.0603703719574671
0	1	5127543	rs6603832	G	A	0.286649156413616	0.899202031089432	-0.00505937683865325	0.0399415729332427
0	1	5136644	rs922123	C	T	0.396693500279402	0.724613623254997	-0.0130933826889524	0.0371654819692215
0	1	5137666	rs10915336	A	G	0.268840815448889	0.489634383505091	-0.0283584394063947	0.0410462166728442
0	1	5138107	rs117944101	A	G	0.102522008192609	0.954939604039115	0.00339325192648529	0.0600523640319131
0	1	5139200	rs56186517	T	C	0.12414670534653	0.142222471051555	-0.0820637950897831	0.0559183445961584
0	1	5141293	rs3128687	T	G	0.571680674821336	0.402263433539155	0.0308028421159849	0.0367757502922524
0	1	5141640	rs3128689	A	C	0.69440292745291	0.105507912782785	-0.0635482494149841	0.0392583774507414
0	1	5141902	rs11579881	T	C	0.523427351929893	0.445620337446439	-0.0279334765428575	0.0366226908002562
0	1	5142552	rs10915341	G	T	0.677247436063472	0.0856369589885499	-0.0665081468779494	0.0386928132863024
0	1	5142629	rs12029437	G	C	0.657220743983188	0.149075973924738	-0.055030300425825	0.0381412434251494
0	1	5142784	rs12047111	G	A	0.68643663661578	0.274159450746327	-0.0424743082524505	0.0388413272173357
0	1	5142818	rs2334263	C	T	0.662090407258475	0.273127278392629	-0.0419303816940656	0.0382615165669338
0	1	5145463	rs12120144	T	G	0.192490316363776	0.274732379021863	0.0499333565345095	0.0457169222173029
0	1	5152159	rs12121092	T	G	0.627617700479353	0.95311313240008	-0.00221057643602255	0.0375962212295684
0	1	5152362	rs12033342	A	C	0.181886569241475	0.209498504816562	-0.0593618728963822	0.0473023471116366
0	1	5156245	rs3101225	C	A	0.131562927737429	0.096017700034409	-0.0918930020197994	0.0552084263418465
0	1	5158225	rs4949171	T	C	0.806332753753585	0.262459179326715	0.0517636448016207	0.0461928920449917
0	1	5168663	rs10733013	T	C	0.800373699654429	0.550105947319837	-0.0269729904345527	0.0451354223987326
0	1	5170712	rs7513590	G	A	0.0936348697583776	0.135032744610963	0.090632673448781	0.0606422428846132
0	1	5171959	rs66868114	A	G	0.192740398999176	0.499339759779952	0.0309189394560186	0.0457699689880129
0	1	5179530	rs10799170	C	A	0.881493101645708	0.280147613936604	-0.0600908743379606	0.0556403271038308
0	1	5180066	rs115200516	A	G	0.0850717506036123	0.131907742479348	0.0965765972066155	0.0641014395557901
0	1	5183812	rs4949166	T	C	0.122238480238271	0.0364479293082913	-0.119904619586826	0.0573186667093318
0	1	5183873	rs4313443	T	C	0.771303599424334	0.562670560457062	0.0251250907112418	0.0434029805206833
0	1	5190166	rs12083573	G	A	0.236119673908773	0.169091517348446	-0.0596619943698688	0.0433864772576924
0	1	5192365	rs77348721	C	T	0.0851094642333568	0.15618511389633	0.0911000908647695	0.0642446032279174
0	1	5193026	rs10492923	G	A	0.374699267829378	0.178739760991925	0.0500408469008871	0.0372149009138755
0	1	5194204	rs16840020	T	C	0.464897624197263	0.583118297806533	-0.0198757842453318	0.0362144608547511
0	1	5199158	rs79979050	T	C	0.157403451570758	0.95177657779455	-0.00302397526725919	0.0500029476633216
0	1	5200882	rs11576612	G	C	0.150311674826458	0.00258988610193094	-0.159673453866562	0.0530012279377424
0	1	5202617	rs79753066	C	T	0.159421280263488	0.987915292748155	-0.000752766436730937	0.0496989906839179
0	1	5209244	rs12025231	T	C	0.340480026992085	0.0512909063854373	0.0737189699566257	0.0378232626267036
0	1	5209245	rs75570639	A	G	0.164131431222454	0.819442789790498	-0.0112055449097525	0.0490907779019814
0	1	5209712	rs189391360	T	G	0.164234687109921	0.819084347698929	-0.0112306203934817	0.0491014398974753
0	1	5210124	rs12121369	A	C	0.326149101851498	0.842078324779283	-0.00767096786072705	0.038501962287655
0	1	5211338	rs12027352	T	C	0.501194108413936	0.764029570046042	0.0108628135903185	0.0361860397811071
0	1	5211545	rs4314925	A	G	0.82794845743447	0.939316048853533	0.00366614279658402	0.0481566472702891
0	1	5222075	rs6668830	G	C	0.164076246334311	0.0424484205027039	-0.101997749053133	0.0502675591839361
0	1	5222596	rs10915365	T	C	0.474178261218876	0.603695326995752	-0.0187857545684466	0.0361895178204457
0	1	5223182	rs12026730	A	G	0.362964768813652	0.188797240294504	0.0493703726697381	0.0375684215804509
0	1	5228983	rs61542310	A	C	0.390878164390252	0.347926677397534	0.0349392607057928	0.0372241359213261
0	1	5230746	rs4076635	A	G	0.267876283872657	0.372128377032124	-0.0370598464519539	0.0415239313707927
0	1	5233631	rs4609478	A	G	0.402040004943445	0.461278649684655	0.0272797055062455	0.0370274374610134
0	1	5239931	rs6603818	T	C	0.762880227365002	0.86096466655422	0.00740543945938436	0.0422814459899378
0	1	5243848	rs4641339	A	G	0.376226136968437	0.869665017348629	0.00610732771469109	0.0372207388870537
0	1	5243935	rs9439542	A	G	0.22182809833353	0.896119946573134	0.00562984154610651	0.0431192862883062
0	1	5244220	rs12033926	G	A	0.376718416598124	0.76826084853731	0.0109733918467197	0.0372420555664713
0	1	5247006	rs16840108	C	T	0.0854858236214994	0.81406300846004	-0.0152238320568815	0.0647305467243689
0	1	5247355	rs10492931	A	G	0.395453072207683	0.655991276425203	-0.0164874557629346	0.0370126529215227
0	1	5250497	rs10915375	G	A	0.183245237427656	0.170416904363348	-0.0653586245297027	0.0476769070755316
0	1	5251088	rs11583754	G	A	0.268848448298001	0.220544259026758	-0.0501777139683737	0.0409586514558209
0	1	5251569	rs17375504	T	G	0.0849653287647367	0.328596382239531	0.0631692944847752	0.0646600315491922
0	1	5255304	rs2722780	T	G	0.220846475185758	0.541301006738215	-0.0270714386125289	0.044317885556094
0	1	5258556	rs2722782	C	T	0.787167906823766	0.761520481685035	-0.013252313936956	0.043667152129395
0	1	5262901	rs2679218	C	T	0.210512277850989	0.57398097449501	-0.0252576245169954	0.0449265466298726
0	1	5264228	rs2722786	G	A	0.782433745002546	0.281896874757842	0.0474316838246069	0.0440787075541546
0	1	5264697	rs12043987	G	A	0.153465817957609	0.694084821888946	0.0195569949126202	0.0497231455224539
0	1	5267850	rs6603821	A	G	0.610327404727996	0.288348984913388	0.0397399493627975	0.0374287093288964
0	1	5276014	rs59234006	A	C	0.153345403235753	0.393875735534994	-0.0432081180079195	0.0506774832577977
0	1	5277437	rs10915385	T	C	0.232199109456932	0.48595746299496	0.0295765832345963	0.0424491729246701
0	1	5277746	rs4565728	T	G	0.283974510325825	0.524459604417193	0.0254187882972661	0.039936121530076
0	1	5281117	rs7549461	A	C	0.237323384012426	0.643908387023934	0.0194588277342755	0.0420967003035408
0	1	5281236	rs16840186	A	G	0.0919195082347483	0.842160650402082	-0.0124225276261513	0.0623838467163616
0	1	5281421	rs7511995	C	T	0.764352117231309	0.682361387881361	0.0175971764640966	0.042999340745429
0	1	5283239	rs10753355	C	T	0.764742718129162	0.696691617933066	0.0167607258781157	0.042999340745429
0	1	5284813	rs7524247	C	T	0.392468338826697	0.93496300447963	-0.00302124301838232	0.0370240118033894
0	1	5284844	rs7552988	A	G	0.758408972756139	0.61274955951251	0.0216612519642472	0.0427958958040324
0	1	5296277	rs76065129	T	G	0.136956941927207	0.328682302417617	0.0511170006817394	0.0523326101863523
0	1	5296844	rs2353169	C	T	0.236281596932686	0.793389937702919	-0.0112372763797716	0.042904916710853
0	1	5297845	rs473104	G	A	0.483144913948485	0.993066358333743	-0.000314772286812089	0.0362217718820425
0	1	5298490	rs12026938	A	G	0.155653928387847	0.381553276338746	-0.0438729164007192	0.0501383033456107
0	1	5299059	rs551536	C	T	0.565699319799292	0.956890744991037	-0.00196121574796585	0.036281351272486
0	1	5300124	rs663142	T	G	0.482616173269498	0.999098096133344	-4.08975373784542e-05	0.0361806927616851
0	1	5302004	rs10915389	C	G	0.248322649834493	0.284855900009738	0.0444539112948192	0.0415661243693715
0	1	5302315	rs12125575	A	G	0.133494653018062	0.879173215215772	-0.00813017807827403	0.0534818928675022
0	1	5302528	rs12066405	G	A	0.574665615687529	0.425060890396529	0.0289800133640211	0.0363307418076075
0	1	5308304	rs572111	G	A	0.370542964578838	0.595520757229161	0.0199181878513366	0.0375211097791887
0	1	5309255	rs7534404	A	G	0.243289915456432	0.340356673441102	0.0399412517794984	0.0418908190446332
0	1	5310292	rs4465223	C	T	0.791450525862125	0.502694051994859	0.0301087809670451	0.0449212563328112
0	1	5310609	rs6686714	T	G	0.417988872389961	0.933726336170126	0.00304673231067568	0.036638110973393
0	1	5312165	rs4475768	G	T	0.166473254600927	0.441966798654526	-0.037749796002807	0.0490973648002102
0	1	5312308	rs670971	A	G	0.0944482404584697	0.136794395806558	-0.0947645001904856	0.0636928799574922
0	1	5312366	rs494046	C	T	0.334699007987037	0.0337815381898255	-0.0821678340534415	0.0387096651551766
0	1	5317486	rs76220290	T	C	0.0971539256938933	0.954774993144288	0.0034771024902236	0.0613120964075438
0	1	5319728	rs521758	A	C	0.220353444676409	0.0694368194468134	-0.0803118362286998	0.0442351266506624
0	1	5324231	rs499416	C	T	0.298793764965587	0.146481487000052	-0.0574536575467953	0.0395666629417878
0	1	5325924	rs648378	A	G	0.29686246092281	0.131798337977224	-0.0596091940540413	0.0395536118034938
0	1	5326050	rs536995	C	T	0.59861208724873	0.271554250842936	-0.0403071665586056	0.0366598646344102
0	1	5326334	rs646542	A	C	0.265237238406335	0.138791201653864	-0.0607789377157049	0.0410583190087099
0	1	5327281	rs479689	C	T	0.598571184946431	0.300659860663205	-0.0379693562035021	0.0366846814079201
0	1	5327828	rs619423	C	T	0.265964007846569	0.119554859954694	-0.0637434347051012	0.0409492505698583
0	1	5330286	rs494138	T	C	0.297196838274256	0.101020868889818	-0.0650266653041191	0.039652231457292
0	1	5330728	rs4847580	A	G	0.299098114302292	0.796431439696191	0.0102148617558926	0.0395973660824743
0	1	5335977	rs541414	C	A	0.600481003663846	0.352695500793169	-0.0340805553220725	0.036670457455803
0	1	5343098	rs12094921	C	T	0.301362171529239	0.674440028698363	0.0165681108841342	0.0394420435607352
0	1	5344728	rs622315	T	G	0.6217746716275	0.618590225125756	-0.0184763612415652	0.0371123534020399
0	1	5344881	rs623106	T	C	0.620711460818832	0.60872643789178	-0.018988401910492	0.0370945305961768
0	1	5346924	rs561303	C	A	0.179398775562072	0.519113657849031	0.0301112210676307	0.0467048977826019
0	1	5347439	rs565941	G	A	0.232197351671072	0.854704786734226	0.00781901169921269	0.0426991150529349
0	1	5347540	rs4847574	T	C	0.281824927510503	0.97694307551049	-0.00116615958908121	0.0403493194529311
0	1	5347627	rs478357	C	T	0.505971153686148	0.466446558322009	0.0264884436966571	0.0363715913451702
0	1	5347979	rs678476	A	C	0.481165521393625	0.331476922231335	0.0352930095125286	0.0363417112283269
0	1	5348270	rs4417082	G	A	0.239827085474231	0.827305416889596	0.00919400600676146	0.0421436483198709
0	1	5353894	rs10753360	T	C	0.427556359765556	0.330212579308041	0.0357228086145541	0.0366882307422972
0	1	5354844	rs912988	T	C	0.176436901653612	0.873237771810221	0.00752843887203108	0.0471862791829319
0	1	5355175	rs4030898	A	G	0.428416724213698	0.285930307600007	0.039138383464205	0.0366776103365609
0	1	5356424	rs12127626	A	C	0.24364477492383	0.485743251032775	0.0294808753502683	0.0422910351239468
0	1	5356607	rs10799191	A	C	0.257690317913782	0.588982892885578	0.0224318564532655	0.0415166000227972
0	1	5357171	rs9439550	C	A	0.362050771760939	0.599591653103566	0.0198042575643476	0.0377232700248344
0	1	5364634	rs9439519	T	C	0.634484392624087	0.333021272601927	0.0366073290388898	0.0378156819357873
0	1	5365555	rs76535383	T	C	0.104890364950097	0.23184756240383	-0.0718267480539628	0.0600752415770329
0	1	5368769	rs9439523	G	A	0.571766972893692	0.273075346894084	0.0403497970281552	0.0368152451455785
0	1	5370012	rs4847572	A	T	0.571772014514011	0.272349180877249	0.0404071761192881	0.036811814001057
0	1	5377544	rs2031582	G	A	0.575414450344993	0.0740991767614542	0.0660530785339616	0.0369837961627128
0	1	5378416	rs2148210	G	A	0.72471102041443	0.243895683870914	0.0477175392848728	0.0409485518669465
0	1	5381412	rs9439566	C	T	0.646144952115122	0.555340674948605	0.0226261985165445	0.038364038825478
0	1	5384082	rs10157507	G	A	0.584502090654344	0.323708150680762	0.03681	0.0372998827075904
0	1	5384158	rs1570964	G	A	0.749214014698827	0.887831897541625	0.00594786022370648	0.0421690030045031
0	1	5384377	rs61763318	T	C	0.0621848714817849	0.473067834621169	-0.0547679063649762	0.076331955956119
0	1	5385613	rs16840531	A	G	0.0622085902190777	0.427296857022454	-0.0606504072951843	0.0764026668388396
0	1	5391497	rs9439531	T	G	0.646309186371893	0.566330995491521	0.0220003865991696	0.0383640661948165
0	1	5395799	rs12065434	T	C	0.102646687312532	0.432858968536639	-0.0474939048923731	0.0605551131585889
0	1	5410542	rs4129058	T	C	0.369397824862	0.959281946035231	-0.00190865755094813	0.0373845730221297
0	1	5421533	rs7364349	A	G	0.24111264405778	0.659859780653069	0.0185087343131059	0.0420551004419201
0	1	5424374	rs6681674	C	T	0.128445789839944	0.72075341608198	-0.0194248518098162	0.0543425384320844
0	1	5463937	rs11801490	G	A	0.115506273265364	0.633835614953468	0.0267659548651298	0.0561914313539857
0	1	5467532	rs34900182	T	C	0.123336770501218	0.221277101897504	0.0661354105597986	0.0540702213254512
0	1	5473808	rs7366321	C	T	0.18682922883598	0.300360067351654	0.0477474329684917	0.0461033173199187
0	1	5476788	rs7417543	G	A	0.452567675403216	0.537443654655574	0.0225122737173226	0.0365054066031106
0	1	5482386	rs11260657	A	G	0.174060736077129	0.725473942100578	0.0167193355770043	0.0476127480318718
0	1	5485177	rs3922826	G	T	0.181336815895713	0.565644801132127	0.0268133829951817	0.0466743927392604
0	1	5486898	rs6603840	C	A	0.642957414405355	0.567935801388334	0.0217304339472758	0.0380505257936786
0	1	5489136	rs35608111	T	C	0.315432792822357	0.732432805521545	0.0134050671982996	0.0392085813365683
0	1	5491477	chr1:5491477.G.A	A	G	0.197933201856522	0.690188390554805	0.0180511135382009	0.0452863519745404
0	1	5493392	rs12724170	C	G	0.30630248612397	0.44157591181927	0.0302407668229588	0.0392974664849151
0	1	5524582	rs12079662	A	G	0.122387647118238	0.229469015020101	-0.0679884823284823	0.0565756101810636
0	1	5527459	rs6603841	C	T	0.592353462103315	0.471974477637534	0.0266608179703478	0.037066486885117
0	1	5532101	rs12566922	G	T	0.408059644042637	0.484110756650051	-0.0259256788109309	0.0370522313774459
0	1	5533601	rs7414322	C	T	0.598347157106298	0.609068141902513	0.0190409581235362	0.0372327070597882
0	1	5534441	rs7415896	G	A	0.598502779061071	0.590223230004546	0.0200236126874331	0.0371831853799683
0	1	5534948	rs7366606	G	T	0.326664415479039	0.348881039878527	0.0362680437860049	0.0387163944308256
0	1	5540807	rs1004125	C	A	0.823942859014009	0.948633260842065	-0.00306532379347662	0.047581057681016
0	1	5541205	rs2012852	A	C	0.520466924728565	0.0511747788125249	-0.0711662507111719	0.036495302735172
0	1	5542439	rs9729575	G	A	0.56254207756205	0.92100686155671	-0.0036013480507641	0.0363165396256834
0	1	5542669	rs10796404	A	G	0.28010643216254	0.873841346425472	-0.00634398416924115	0.0399542798221452
0	1	5545279	rs17028069	T	C	0.15106519847126	0.865027698217202	-0.00872157734241535	0.0513101360121902
0	1	5545452	rs9729637	T	G	0.428641587857751	0.466168942946551	0.026470101789907	0.0363237780270329
0	1	5547562	rs12045091	C	T	0.18874547851439	0.507755905577445	0.0307662798487298	0.0464511660639737
0	1	5549525	rs11260698	T	C	0.585845188644728	0.519562137224895	0.0235983635700907	0.0366422549797444
0	1	5555529	rs2071957	C	T	0.864887922705314	0.715284382160603	0.0195799603876304	0.0536778038676381
0	1	5563399	rs9659669	A	G	0.428333434104946	0.365434045204577	-0.033188757666369	0.036670263159053
0	1	5572076	rs10796398	A	G	0.426918996795886	0.353382333721139	0.0337293514775394	0.0363443785401845
0	1	5575158	rs878141	A	G	0.884512761735073	0.179251017802201	0.0779562773207217	0.0580435745941994
0	1	5592422	rs10737109	A	G	0.944319127910361	0.0318490205741807	0.180229264878285	0.0839720599145469
0	1	5592799	rs9787199	C	T	0.944382429340095	0.0338304274756681	0.178338753317432	0.0840393197431405
0	1	5603850	rs7515958	G	A	0.350216169143506	0.798670050398317	-0.00961349901307362	0.037689844313685
0	1	5612956	rs1418632	T	C	0.529180536076424	0.570377060502715	0.0204909832894976	0.036107696906593
0	1	5617579	rs75786431	T	C	0.0661545424476923	0.0898355984710707	0.119573364398975	0.0704921250492993
0	1	5618182	rs11260644	T	C	0.386510573847389	0.885471726713262	0.0053068269420124	0.036843651760357
0	1	5624529	rs6687987	C	T	0.0660007259259351	0.0800854833050208	0.123588853052308	0.0706145232133355
0	1	5631545	rs4845837	T	A	0.372207526835986	0.799932843422988	0.00951121635387978	0.0375293595282964
0	1	5634851	rs10796403	C	T	0.359233264737378	0.283411559659042	0.0402942541518907	0.0375638493441928
0	1	5635316	rs7522344	C	A	0.357062665166774	0.22973693849625	0.0451793189578368	0.0376169323888121
0	1	5636732	rs1775403	A	G	0.618333042041473	0.0597960061681681	0.070448685136901	0.0374270208869505
0	1	5638673	rs12080410	G	C	0.271508351287416	0.741914500976726	0.0134662458107742	0.0408911763240316
0	1	5638751	rs1695639	C	G	0.613983344711108	0.712115013753046	0.0138178467401518	0.0374450086146142
0	1	5641785	rs34374334	C	T	0.549278070840209	0.61022782598623	0.0184787235233196	0.03625068361809
0	1	5642511	rs1818038	A	G	0.57801470393485	0.237005852713195	0.0435497641314498	0.0368284343633583
0	1	5643543	rs61762122	A	G	0.138387909346453	0.947516868631277	0.00345592843767296	0.0525014771465127
0	1	5643758	rs1695645	T	C	0.734409297245644	0.469343960033118	0.0298193527485148	0.0412127442677549
0	1	5646104	rs76037289	T	G	0.126575061609115	0.220306184592211	0.0654453151843403	0.0533936105728101
0	1	5646202	rs12036552	A	G	0.311797710574372	0.879489521862156	0.00591679555047691	0.0390247806289155
0	1	5647810	rs12041102	T	C	0.309821293313943	0.850594198520898	0.00735720703858926	0.0390592180876174
0	1	5656069	rs13376100	T	C	0.125289693097583	0.385756476433091	-0.0483805918681782	0.0557805084885148
0	1	5658267	rs10907201	G	A	0.265585098164812	0.863302002216608	-0.0070489250768026	0.0409410882872138
0	1	5659587	rs950601	T	G	0.202269120333145	0.7343582928189	0.0153394339062556	0.0452045581836787
0	1	5671757	rs707583	C	A	0.450187410777038	0.327547121389136	-0.0353179167890556	0.0360730519224531
0	1	5675044	rs11260662	T	G	0.10894502923202	0.0770062153147751	0.0995443473149421	0.0562929451040399
0	1	5676334	rs2011457	T	A	0.371279242872903	0.31888151342622	-0.0372177506629892	0.0373387663469682
0	1	5679441	rs9439603	G	A	0.238441479900391	0.966528693318033	-0.00177404761946378	0.0422771038338818
0	1	5680372	rs9329417	C	T	0.284537692868871	0.914075636082679	-0.00429959461630813	0.039848245682105
0	1	5680572	rs10157819	G	A	0.125619055352551	0.579618939761329	-0.0304310597549743	0.0549355200249717
0	1	5680991	rs9439606	G	C	0.158817368734238	0.682317105522154	0.0200161122187034	0.048902886885614
0	1	5681063	rs35683655;rs35683655;rs1695620	T	C	0.881777290312597	0.620283936179787	-0.0278339906080286	0.0561794415250428
0	1	5682755	rs1775398	C	T	0.30270796431705	0.0557072810512766	-0.0759903545851528	0.0397165195245518
0	1	5684110	rs2173541	T	C	0.434785370933684	0.183513250623014	0.0481466283275903	0.0362000576675433
0	1	5684788	rs12145625	A	G	0.275832580147398	0.247901638625441	0.0464275870044982	0.04018100266551
0	1	5686915	rs4845793	G	A	0.839334145068708	0.348047495408762	-0.0459298365909813	0.0489457127852428
0	1	5689408	rs11578045	A	G	0.309538916260858	0.192019636848624	0.0505349067506818	0.0387351158519843
0	1	5689610	rs770682	T	C	0.538876002552853	0.970227305542807	-0.00135056821150577	0.0361857537621864
0	1	5689702	rs770683	G	A	0.933544599914733	0.779187661554475	0.0205057015071255	0.0731359649668647
0	1	5690136	rs6663290	T	C	0.377303899619125	0.84017580356716	0.00752007396365207	0.037289263535236
0	1	5692156	rs4845808	T	C	0.229655833239286	0.836277229877169	0.00883681257472478	0.0427606350977825
0	1	5694969	rs6669927	C	T	0.584372695134668	0.696000346885775	-0.0143486702124111	0.0367231728992022
0	1	5696625	rs6666290	A	C	0.230018238386439	0.960966727009614	0.00209533172508076	0.0428138753770208
0	1	5706244	rs11260670	A	C	0.602871282133765	0.748221095083077	0.0118248584710625	0.0368391863653617
0	1	5709691	rs707585	T	G	0.599047144706329	0.872999737561479	0.00589325390826257	0.0368675469190692
0	1	5717948	rs1763321	T	C	0.575620938931135	0.774178311927859	-0.0104601128577432	0.0364573342202837
0	1	5718016	rs1695629	C	A	0.575864474624108	0.743297611947241	-0.0119546965118208	0.0365040499526069
0	1	5718398	rs771072	G	A	0.861855169628375	0.68453423087011	-0.021257457946907	0.0523217223632218
0	1	5719342	rs771073	T	C	0.283909987595453	0.942582895214507	0.00288908243725551	0.0401128349253399
0	1	5724660	rs17028587	C	T	0.102233925152043	0.681175308261193	-0.0247265830705382	0.0601825254770836
0	1	5725898	rs1775412	A	C	0.60725566827839	0.112942801536599	-0.0585439523562102	0.0369338338294707
0	1	5732473	rs771071	A	G	0.348843459994025	0.329714614922139	0.0368998870202783	0.0378581187411608
0	1	5738500	rs10492948	A	G	0.115708756501087	0.0737631948503817	-0.103761439235592	0.0580295471657792
0	1	5739515	rs34972674	C	CA	0.271118298300048	0.0422661904124254	-0.0834557232446437	0.0410931846722588
0	1	5739638	rs811284	G	T	0.154493749617882	0.268881034381395	-0.0558934912193513	0.050552924427362
0	1	5742158	rs707595	G	A	0.923284447329272	0.639928320129653	-0.031835949584788	0.068054758758647
0	1	5748611	rs1278832	C	T	0.865639756442085	0.156626102883707	0.0762229584643185	0.0538103744677784
0	1	5750013	rs2649069	A	G	0.565648605011945	0.637490555357807	-0.0172965169303388	0.0367065755645217
0	1	5750125	rs2649070	T	C	0.540316606236187	0.408264785490819	-0.0301567245336795	0.0364673618453599
0	1	5750582	rs770710	T	A	0.306580597189802	0.240767100953439	0.0457551774340035	0.0390045911009375
0	1	5751020	rs770711	T	C	0.138537972628161	0.42374679369151	0.0415944400620421	0.0519970881396271
0	1	5751779	rs2842268	T	C	0.53256436646897	0.78741318376054	0.00990102061910333	0.0367151514057927
0	1	5751990	rs11581150	T	C	0.105052564416829	0.0714742612223537	-0.109555235822377	0.0607812097203787
0	1	5753350	rs2649071	A	G	0.530500768723171	0.705214954472794	0.013874156007312	0.0366759502035377
0	1	5754088	rs2649072	A	G	0.415647713445194	0.385476950143767	0.032257885946031	0.0371699252574282
0	1	5758772	rs7521197	C	T	0.117754801993714	0.290013081046821	-0.0604329638418258	0.0571149873443262
0	1	5770265	rs873982	A	C	0.460888685727817	0.188425497972896	0.0481526437106979	0.0366109867524947
0	1	5771817	rs770695	C	G	0.26992384158371	0.0462812337331471	0.0806865748443914	0.0404886551523674
0	1	5777920	rs904532	A	G	0.225868908643299	0.828660213801303	0.00933238397362196	0.0431215917850377
0	1	5782769	rs2649086	C	T	0.579684545482626	0.33519816925886	0.0356150888963285	0.0369567527667088
0	1	5795008	rs17028719	G	A	0.091857692855481	0.78156819646399	0.0174348338082824	0.0628789892288078
0	1	5799271	rs57866012	T	C	0.0912838573461469	0.66727134789802	0.0271352813148481	0.0631205823681097
0	1	5799631	rs2649063	G	A	0.147870450349829	0.437302343061897	0.0392895212236901	0.0505815045440882
0	1	5800904	rs2133496	A	G	0.0495410449027459	0.847931515724905	0.0159437162903253	0.0831448447693137
0	1	5801086	rs2173540	G	A	0.147338863187162	0.37498523068532	0.044934538864446	0.0506490712055208
0	1	5820307	rs74426861	G	A	0.130451903523967	0.729432920658787	0.0185126828918345	0.053523431194566
0	1	5835569	rs77306643	A	G	0.172578759222131	0.214251126585491	-0.0603502382599498	0.0485927185198351
0	1	5836317	rs11260693	G	A	0.195622528140656	0.762665741712951	-0.0138633484128712	0.0459078548554545
0	1	5847239	rs58269693	T	C	0.240390534946169	0.0346031736947417	-0.0912955268719911	0.0432071657902647
0	1	5861497	rs28479388	A	G	0.894084207346766	0.803350683901348	-0.0147282646244849	0.0591465563638929
0	1	5876249	rs1890190	T	G	0.889023088654335	0.755190310541702	0.01815111222506	0.0582134146381112
0	1	5903233	rs525289	T	C	0.911634784261816	0.419483986599491	-0.0510351802139676	0.0632158034213544
0	1	5904718	rs1624858	T	C	0.875918888309078	0.902793847344843	0.0067705673397023	0.0554361109927453
0	1	5912321	rs1287618	G	T	0.784519163840987	0.574775731033064	0.0250438951485344	0.0446389790519779
0	1	5913621	rs548726	C	T	0.875220860155931	0.818259111914765	-0.0126110053461954	0.0548818437655868
0	1	5929772	rs1287630	A	G	0.283358898034809	0.50634071758272	0.0265915057903613	0.0400145261141057
0	1	5931205	rs11121790	G	A	0.0984489747178075	0.506430297108223	0.0400578686594464	0.0602912227382139
0	1	5932517	rs472651	T	C	0.177845499983538	0.88551255391953	0.00682074699895202	0.0473713328706275
0	1	5956909	rs12058375	A	C	0.238444024092599	0.112120222287154	-0.0684363369315898	0.0430759911389334
0	1	5957342	rs12139627	A	G	0.0768490394684813	0.196217327436041	0.0866551756563113	0.067049611697678
0	1	5957589	rs7519953	G	A	0.117248972216333	0.488147144106469	0.0387287519282257	0.0558647810746807
0	1	5961870	rs2134551	A	G	0.811572946859903	0.717502851547681	-0.0167304484718404	0.0462424891840047
0	1	5971455	rs6694744	G	A	0.852381696847099	0.309622270256493	-0.0515088320445021	0.0506969236482837
0	1	5973775	rs11120772	A	G	0.732859518221189	0.242570262397143	-0.0476458169972645	0.0407721775256815
0	1	5977982	rs7549818	G	A	0.818936941044854	0.958262455942197	-0.00246574771698391	0.0471154779933408
0	1	5982044	rs7549324	A	G	0.731832133553946	0.287200453922935	-0.043391634306573	0.0407707617678023
0	1	5983190	rs11120786	A	G	0.0768910768941116	0.238032648957157	0.0784993332936946	0.0665294562894225
0	1	6007446	rs551207	T	C	0.67512904024461	0.125617460356736	-0.0591055574892732	0.0385903482104014
0	1	6011757	rs6662680	C	T	0.830790478421453	0.761427045530506	0.0147562623229293	0.0486031117383748
0	1	6080378	rs10399600	G	T	0.580367766668139	0.102050682593237	-0.0602913355724796	0.0368756105034224
0	1	6088364	rs11121065	A	G	0.313290821256039	0.118987421541363	0.0604606492286198	0.0387807449063684
0	1	6105109	rs3789559	T	C	0.350137667013779	0.0768186702421923	0.0669757320949512	0.0378511406716459
0	1	6137403	rs3789543	T	G	0.37560003173076	0.0438922857785082	0.0749349939288975	0.037186404776565
0	1	6141325	rs3789541	A	G	0.292129173981365	0.00526853871546903	-0.113249339647434	0.0405891362884072
0	1	6158562	rs2229002	G	A	0.313758662942525	0.406711058794051	0.0324215657023719	0.0390764709341377
0	1	6165419	rs1883768	T	C	0.429992772587269	0.644052881409623	0.0168288563149454	0.0364229694014381
0	1	6175507	rs6670822	C	G	0.291470424495477	0.48522573418777	-0.0280809094707479	0.0402350032935846
0	1	6182321	rs2843495	G	A	0.171502490174033	0.450074022977457	-0.0365812262743426	0.0484332476198092
0	1	6187086	rs6703057	T	C	0.400263877141545	0.329835039311724	0.0360194356767149	0.0369640064792766
0	1	6198745	rs2785585	A	T	0.754206692974312	0.922699081692537	-0.00410446174318885	0.0422990407694243
0	1	6202245	rs2273032	A	G	0.38044568289539	0.960694743085826	-0.00184336476375584	0.0374045933444796
0	1	6247066	rs4908863	T	C	0.178371893433904	0.67061063750296	-0.0203611799176723	0.047873728588673
0	1	6258794	rs3789524	G	A	0.3446120323472	0.633535562187292	-0.0179678285551051	0.037687646702104
0	1	6281667	rs14281	C	A	0.0755929977596866	0.517327644805126	-0.0448769261415885	0.0693111789495024
0	1	6366471	rs7543514	C	T	0.187170807894759	0.861962564720748	0.00810602373800986	0.0466194471226209
0	1	6376222	rs3789491	C	T	0.148245787180514	0.545230860129059	0.0307050048377631	0.0507586226853526
0	1	6437542	rs6675376	C	G	0.21203841365819	0.945454688273035	0.00303147826412686	0.0443096578356415
0	1	6465054	rs17026985	A	G	0.157295244033013	0.961378245806431	0.00241363459994733	0.0498436555759425
0	1	6473294	rs7529205	G	A	0.21337575901209	0.685195017278862	-0.0179962529245584	0.0443930635049062
0	1	6501796	rs10864548	C	T	0.198455351061762	0.888987372250455	-0.00635295242293732	0.045512930732057
0	1	6550376	rs2986742	C	T	0.29646147421968	0.0965399867292271	-0.0667577517290436	0.0401703988973784
0	1	6579607	rs1556035	T	C	0.857383855254001	0.421852994716769	-0.0412170396161418	0.0513153553843422
0	1	6580397	rs12046229	T	C	0.135164621131832	0.40194628471097	0.0439026064838397	0.0523803492482348
0	1	6581877	rs7540913	A	G	0.840744577663901	0.517930864256296	-0.031713427994727	0.049051127745261
0	1	6601607	rs4908915	C	T	0.851598967260653	0.541294974875401	-0.0309675839394091	0.0506953986509216
0	1	6606991	rs76310280	T	C	0.11692530388994	0.244134175007451	0.0647867774742162	0.0556245519083077
0	1	6615695	rs925744	T	C	0.843348699425482	0.576529166919684	-0.0277339308147905	0.0496612963526263
0	1	6620545	rs12565181	A	G	0.149544220349935	0.540767269389289	0.0309194537352812	0.0505506332716787
0	1	6623499	rs4908563	T	C	0.393378676802918	0.459747161780046	-0.0275580304332502	0.0372776957668474
0	1	6624575	rs117192896	A	G	0.021151606439172	0.841504807680345	0.0253449124319679	0.12674419279189
0	1	6626276	rs76948507	A	C	0.0213878964367911	0.704775276355376	0.0471524181436577	0.124451365099218
0	1	6626615	rs12080675	A	C	0.852411366006256	0.334549694337368	-0.0488347579174074	0.0506064779607306
0	1	6627148	rs11586033	G	A	0.978827203189088	0.858771885805271	-0.0224402385221207	0.126112879785918
0	1	6627694	rs57065667	A	G	0.15460796109148	0.401291480974642	0.0415370772266538	0.049489144519869
0	1	6629274	rs4908930	G	A	0.694462717617934	0.08931044479276	0.0675563632748855	0.0397613414203955
0	1	6629994	rs12043532	G	T	0.0287234421065691	0.901268540596942	-0.0136606726826936	0.110114299685825
0	1	6630622	rs12082471	C	G	0.433924096786735	0.346022652312785	-0.034774886782345	0.036903006671923
0	1	6631431	rs11587438	T	C	0.828916820140187	0.472791226650297	0.035041476642376	0.0488080267476634
0	1	6631615	rs12760552	T	C	0.828617265695544	0.430981456836425	0.0384703274652646	0.0488503856178563
0	1	6632951	rs12041318	C	T	0.141947027463339	0.414443451817289	-0.0428218384327834	0.0524713699674401
0	1	6633230	rs12132145	A	G	0.40503070362971	0.534907863932081	-0.0230755190373136	0.0371866952014362
0	1	6635306	rs34160967	A	G	0.389077697320135	0.156548496102838	0.052942839660172	0.0373685383378584
0	1	6638064	rs11122100	C	T	0.143672476128673	0.532079515974793	-0.0324844561951689	0.0519888751469561
0	1	6638556	rs80277780	T	C	0.0141914495843763	0.0569173506061264	-0.326934117454763	0.171714057615534
0	1	6681744	rs3747994	T	C	0.588764741602965	0.0766225889622962	-0.0646167780311591	0.0364937069918874
0	1	6683240	rs14057	A	G	0.381400141329931	0.292638337958845	-0.0396686901929461	0.037695287511674
0	1	6685851	rs12127219	A	C	0.589103303601201	0.0928231210041725	-0.0613287733393066	0.0364902325972347
0	1	6701978	rs200448	C	T	0.395877765966288	0.305267167968895	-0.0384066306609037	0.0374624451952784
0	1	6715390	rs6577584	G	T	0.187524635841655	0.527086793400698	-0.029617024223817	0.0468283478130825
0	1	6724249	rs2039363	A	G	0.178727569696156	0.310110135274761	-0.048728003315062	0.0480083124757237
0	1	6732568	rs3789572	T	G	0.41838432126256	0.458544990766187	-0.0274983966579226	0.0370975885476478
0	1	6744709	rs12126058	T	C	0.418875070512946	0.48036117487336	-0.0261698105568296	0.0370823338166877
0	1	6745444	rs200444	G	A	0.599321624512526	0.148481308431753	-0.0529858242285325	0.0366705065414244
0	1	6747897	rs277686	G	C	0.1599016654687	0.289788394677324	-0.0531795735182958	0.0502364255036679
0	1	6786156	rs12568431	T	C	0.453173486563353	0.300632048529293	-0.0378359647998309	0.0365536998819676
0	1	6790946	rs11122122	G	A	0.558986815912801	0.691846563822473	-0.0145325219768821	0.036665845680583
0	1	6795230	rs447558	C	T	0.892593378568448	0.254970223141212	0.0679891284694181	0.0597255115143288
0	1	6814758	rs277665	T	C	0.587874718621295	0.794740617710237	-0.00963947495077978	0.0370521504113681
0	1	6822627	rs376778	G	C	0.883287434698996	0.266576269046988	0.0639189298223904	0.0575337429253477
0	1	6831646	rs399951	A	G	0.586714489240612	0.761312347812001	-0.0112710666031165	0.0371054278374472
0	1	6832052	rs391674	A	G	0.887615531203494	0.260398295121357	0.0657173009318539	0.058392009738835
0	1	6834346	rs11122143	A	G	0.30136811868507	0.287575419371817	0.0415929741534024	0.0391111548843638
0	1	6886308	rs17441375	C	A	0.0432121409656087	0.479267752312631	-0.0642741143421861	0.0908492726767898
0	1	6893053	rs7522354	A	G	0.320445318977609	0.591397492867137	0.0207417311047385	0.0386387258925685
0	1	6904879	rs4908570	G	A	0.435795585360423	0.871129761072562	-0.00596488459178427	0.0367695199860141
0	1	6905166	rs75855758	T	G	0.0721523648493897	0.875357253545155	-0.01101600296876	0.0702294230724467
0	1	6913887	rs76631326	A	G	0.29814948372357	0.604305435538534	0.0204496040863105	0.0394613118877919
0	1	6922492	rs11120779	G	A	0.364256316918528	0.828522974182421	0.00813692360880233	0.0375672337714354
0	1	6934286	rs17029982	C	G	0.211888082543681	0.932439062542212	-0.00375766420876155	0.044324352004466
0	1	6934933	rs76581429	T	C	0.113242498611572	0.659651907052329	0.0249334783164098	0.0566163232225435
0	1	6943720	rs58627359	G	A	0.364640605711102	0.759435532483223	0.0115104452661298	0.0375885494900303
0	1	6945619	rs10399796	C	T	0.318532247996841	0.480062736622387	0.0273309756406187	0.0387013753857449
0	1	6951887	rs7556557	T	C	0.318553881374916	0.639326650332807	0.0181737728634831	0.0387797775260469
0	1	6954158	rs78326504	T	C	0.297285733689922	0.567856141827093	0.0225935152418387	0.0395536626287114
0	1	6960196	rs6691442	A	G	0.389070115908824	0.72703997068031	0.0130002792491081	0.0372430704978195
0	1	6963269	rs77254260	A	C	0.298635677765145	0.571374978481489	0.0223072834102393	0.039410235639916
0	1	6972393	rs11586867	T	C	0.391985531418388	0.727581057472439	0.0129525662899439	0.0371831490732915
0	1	6977005	rs1892262	T	C	0.396970913058638	0.80561858454673	-0.00908381442386779	0.0369137369560582
0	1	6977200	rs1892261	C	A	0.418441608297447	0.832082944233535	-0.00781339017096754	0.0368502466164155
0	1	6985069	rs867389	G	A	0.127925448028674	0.15783002229332	-0.0784059376807713	0.0555122654853369
0	1	6985872	rs76066289	G	A	0.300488231558162	0.306360442966999	0.0402514976780034	0.0393508063873988
0	1	6986109	rs4908574	A	G	0.497951443106679	0.929039229183788	0.00324132057066669	0.0363973690891637
0	1	6991925	rs6577395	C	T	0.153659303287683	0.250203298442919	-0.0588204218435529	0.0511546105144441
0	1	7001555	rs66495811	T	C	0.169593660745385	0.307510268177596	-0.0499458122743023	0.0489444013204674
0	1	7002266	rs11586158	G	A	0.446510332040086	0.894216286778352	0.00484039238552851	0.0364018550351491
0	1	7004301	rs10864250	G	A	0.543305734412112	0.990793297134591	0.000419004281840304	0.0363115474961091
0	1	7029814	rs12033659	T	C	0.548631697505335	0.931029424405771	0.00315847553687255	0.0364931870439829
0	1	7048779	rs1317017	A	G	0.360134555309668	0.758235852021915	-0.0116661048317014	0.0379017904383086
0	1	7052566	rs6681529	A	G	0.487186195357599	0.585957835474235	-0.0198288443114126	0.0364030418867245
0	1	7055326	rs10128022	C	T	0.113456938548336	0.612020705999451	-0.0291395164666931	0.0574527308436268
0	1	7056538	rs12130593	C	T	0.343211975128113	0.69396129205979	-0.0150253930953166	0.0381854267657378
0	1	7068367	rs2275907	T	C	0.371228907267475	0.813815218646406	-0.00883929590525388	0.0375330438681549
0	1	7071415	rs11588097	G	A	0.342542269634759	0.846758680639793	-0.00738403904052218	0.0382086385626244
0	1	7087739	rs11120820	A	G	0.0903773104509508	0.562138195438792	-0.0369378019596101	0.0637222869835886
0	1	7088855	rs4243823	A	G	0.437537713458562	0.809748447233605	-0.00883886764028194	0.0367137983347567
0	1	7091231	rs66653799	A	G	0.17619066447223	0.570952797346497	-0.0270919434866315	0.0478108175528981
0	1	7093213	rs12738895	C	T	0.537589270067785	0.675797357800492	-0.0152346930317814	0.0364287822517625
0	1	7095796	rs4908588	C	T	0.701109530730704	0.77026637209664	0.0115860812511812	0.0396747615213712
0	1	7096308	rs7522254	C	T	0.259481951159321	0.366558025236346	0.0366864697975584	0.0406300436890364
0	1	7100494	rs7535234	C	T	0.231995672185152	0.558746267971826	0.0250011394190893	0.0427585716559229
0	1	7102944	rs7524998	G	A	0.701533291792772	0.715466863164587	0.0145015304951642	0.0397821165065152
0	1	7105935	rs76299678	A	G	0.32498214156717	0.854494584601996	-0.00717783895799062	0.0391404483130306
0	1	7106963	rs6577409	G	A	0.701809688145811	0.759266475976128	0.0121891382946119	0.0397760478674413
0	1	7113247	rs11120823	A	G	0.414682417508868	0.528007243939457	-0.0232656194909861	0.0368680553303423
0	1	7121397	rs7414485	A	G	0.559364562001642	0.866092495499838	0.00615124951621303	0.0364791125233669
0	1	7123189	rs66929565	T	G	0.149670059429317	0.821001871691002	0.0115055849448009	0.0508519365929202
0	1	7127737	rs67316652	G	A	0.0926720775625084	0.403281061007814	-0.0528884606464455	0.0632806820426616
0	1	7128056	rs7536178	A	G	0.407471911969596	0.87699508109831	-0.00568810656369942	0.0367497194990597
0	1	7130084	rs4908597	T	G	0.255445940199027	0.612491153317967	-0.021229341625307	0.0419120899016713
0	1	7131192	rs11120831	G	A	0.463841677745595	0.695591157790732	0.0142265772229762	0.0363591810979118
0	1	7135268	rs10864271	G	A	0.477896132848588	0.651313341045659	0.0165262443071632	0.03656746881525
0	1	7135714	rs61528401	G	T	0.0798457734829429	0.785062023130057	-0.0183656344017457	0.0673403879356205
0	1	7137325	rs4565737	G	A	0.797193853868876	0.927263292641257	-0.00412149348131186	0.0451479639756789
0	1	7137465	rs9434823	C	T	0.738118187896171	0.506610067253308	0.0276433817024321	0.0416237393204679
0	1	7137637	rs9434824	G	A	0.737089866750541	0.510947792454668	0.0273549731604043	0.0416132178520295
0	1	7139110	rs12044473	A	G	0.279360999599449	0.880303156443513	-0.00610200559064466	0.0405220225203216
0	1	7141327	rs17345754	C	T	0.0899107609718472	0.0757389043030082	-0.116717672371638	0.0657207542662156
0	1	7141352	rs9434458	T	C	0.36144728233308	0.595011828715462	-0.0201418739434578	0.0378900550952598
0	1	7141982	rs9434829	G	T	0.211580557933087	0.920945164502895	-0.00441308573358277	0.0444673803107167
0	1	7142771	rs7542716	T	C	0.270215006247453	0.9340859898316	-0.00338670024449878	0.0409490853504882
0	1	7142832	rs9434830	A	G	0.2024850501917	0.820965123574094	0.0102179810248088	0.0451516054627769
0	1	7145417	rs7511741	A	G	0.642495804105322	0.422533948011966	-0.0303083028291327	0.0377893527583306
0	1	7150527	rs2071917	A	G	0.54321836659503	0.412872384778611	-0.0299345336919874	0.0365568276882027
0	1	7153973	rs1010806	G	A	0.39144948406182	0.620744463899737	-0.0183587295437852	0.0371036693670648
0	1	7155815	rs10864279	T	G	0.267733051875426	0.991119767327685	0.000455385812534416	0.0409153477122706
0	1	7156082	rs11120840	T	G	0.354061292172655	0.694451794208363	-0.0146808250072515	0.0373728240574214
0	1	7159838	rs2071919	T	C	0.268825387093794	0.942677458279012	-0.00293614642194227	0.0408336516311987
0	1	7160542	rs10779674	C	T	0.456329416023481	0.559834026628409	-0.0211674170275752	0.0363022650895745
0	1	7161293	rs59622855	T	C	0.162153464939807	0.798765322612155	-0.012604686196159	0.0494407411852966
0	1	7167031	rs6694886	T	G	0.4818550565529	0.929695821325812	-0.00321908657930096	0.0364861836931773
0	1	7169066	rs1005430	C	G	0.652851287318405	0.564787602376706	-0.0218206204787591	0.037899804927044
0	1	7169735	rs4908599	C	G	0.131395858253449	0.576372878015739	-0.0301661674787716	0.0539944042035976
0	1	7170719	rs17349921	G	A	0.174328570538456	0.813023848927225	-0.0112576119953161	0.0475954860846558
0	1	7173895	rs7527268	C	T	0.308401167012939	0.290782880470755	-0.0416856487204994	0.0394598843774036
0	1	7177813	rs9434845	C	T	0.273937943303554	0.231217421635033	-0.0489482218752727	0.0408846040725707
0	1	7178763	rs6674708	T	C	0.301061933152446	0.289548299024602	-0.0425714790526553	0.0401954061431285
0	1	7179479	rs7532024	T	C	0.366221099389366	0.166328103799609	0.0524316184764133	0.0378814041586322
0	1	7179721	rs4908443	C	T	0.672688197933207	0.695573621892439	0.0151240028652636	0.0386504081479638
0	1	7186325	rs4460663	A	G	0.526456192130187	0.935744585628475	-0.0029218457042965	0.0362424347303801
0	1	7186547	rs6698911	C	T	0.274904054202548	0.412131046486612	-0.0334475552368938	0.0407822801596358
0	1	7190806	rs12032971	G	A	0.0730483464066983	0.16157529888971	0.0943398634174839	0.0673955791164007
0	1	7196879	rs12090163	T	C	0.477360181241066	0.312499818984873	-0.0364891033508611	0.0361281632355958
0	1	7197182	rs9434481	T	C	0.280713660960122	0.450570436136252	-0.0306034738080827	0.0405631800405244
0	1	7200575	rs9434855	G	A	0.466196719917929	0.220119574805228	-0.044422248636785	0.0362272698146219
0	1	7209434	rs17030376	T	C	0.0908105122466458	0.636951072376963	-0.0301441931912716	0.0638694197171072
0	1	7210974	rs17030384	A	G	0.103185377340757	0.911494198714841	-0.00668183197627225	0.0601132639535397
0	1	7214374	rs13376128	T	G	0.190204203159136	0.600956790364066	-0.0241109198644811	0.0460989733150225
0	1	7217906	rs10779676	T	C	0.313177993945857	0.327233302143496	0.0379662939138959	0.0387529053751056
0	1	7220970	rs4908602	G	A	0.561566392140989	0.640613861026925	-0.0171256713768821	0.0366841873854518
0	1	7221458	rs6667429	C	T	0.757189943080046	0.531703284792968	-0.0262925972518012	0.0420407085476437
0	1	7232692	rs6577417	A	G	0.259582138726819	0.390098500940953	-0.0359576071142696	0.0418384757358014
0	1	7235628	rs6687729	C	G	0.20869115641024	0.705265977528351	-0.0170527139513557	0.0450865676539261
0	1	7236810	rs6680365	G	A	0.478082301505552	0.976618041401288	-0.001063580008327	0.036288345266532
0	1	7244883	rs10864286	A	G	0.254666529586418	0.569070154771593	-0.0239077691974677	0.041986069643042
0	1	7245669	rs4908446	C	T	0.210735664637059	0.470234880987965	-0.0325645133007432	0.0450971491672121
0	1	7247335	rs72641232	A	G	0.116946004195171	0.961230755350471	-0.00274495376792588	0.0564698655947572
0	1	7247376	rs12125984	C	T	0.673855733370575	0.797533934791497	-0.00995457862903038	0.0388032294254707
0	1	7252366	rs11120876	T	C	0.307800842787405	0.173738051993719	0.0530033262081622	0.0389647144900505
0	1	7252661	rs10489140	C	A	0.128539964918768	0.682192807124052	-0.0222951359594647	0.05444840813494
0	1	7253983	rs78437257	G	A	0.127777745234066	0.572125379711501	-0.0308633763201497	0.0546327824262444
0	1	7254521	rs6659347	C	T	0.128434588447544	0.662270563597794	-0.0237820221076706	0.0544484557282129
0	1	7255371	rs763195	T	C	0.636214921677988	0.565452696975138	0.0217365074570205	0.0378183166991352
0	1	7261498	rs2097524	A	C	0.502721009350779	0.535991431974696	0.0224022642499494	0.0361977207448068
0	1	7263540	rs74517198	C	T	0.115320383929823	0.847898200033969	-0.0108940672424428	0.056798845643659
0	1	7267729	rs8179413	G	T	0.782332870798042	0.838386085803286	0.00897691282573764	0.0440134715444738
0	1	7268991	rs17030564	T	C	0.0918476930811772	0.522944008887432	-0.0405242369318825	0.0634366868725816
0	1	7269323	rs4908607	C	T	0.674416230657978	0.683896605707249	0.015851603597703	0.0389329218047328
0	1	7272250	rs916393	C	T	0.657620125409984	0.847321822684135	0.00738225766612635	0.0383420804493254
0	1	7280190	rs12562461	G	C	0.0982057843024976	0.240855546385261	-0.0729817242871523	0.0622259109092394
0	1	7282162	rs58566616	A	C	0.114347939704451	0.821969342899344	-0.0128090776032743	0.0569260038803606
0	1	7303216	rs2412151	C	G	0.553265207133791	0.392213899747786	0.0313134861861612	0.0365978777648926
0	1	7308264	rs4243825	C	T	0.76210911194268	0.845510308888634	0.00835017469377539	0.0428543541592293
0	1	7312670	rs75954372	T	C	0.127966023453348	0.582662818951702	-0.0299102215131286	0.0544317699039877
0	1	7314231	rs6577427	C	T	0.221826437541636	0.712792955490525	-0.0160341876071842	0.0435584181422388
0	1	7314363	rs7551574	T	G	0.536141142478581	0.66966921415422	0.0155199767415006	0.0363804562869052
0	1	7317696	rs6698698	G	A	0.391137554363031	0.817443572377952	-0.00855126155472636	0.0370450293708102
0	1	7319151	rs6667599	C	G	0.521947367200186	0.515929131584868	-0.0232860772870763	0.035844957537895
0	1	7319392	rs61780031	G	A	0.229351190637519	0.309138802807076	0.0433991428285755	0.042672399979101
0	1	7321641	rs916394	G	C	0.411405279953583	0.844510785138039	-0.00718771266234261	0.0366482619244541
0	1	7322807	rs7522322	G	A	0.449221335307506	0.781515856968702	-0.0100491864603659	0.0362336333052335
0	1	7323688	rs4140605	G	A	0.810409553236975	0.359515135229675	-0.0421817136464803	0.0460353622361037
0	1	7323971	rs7556024	C	A	0.805267032719151	0.539338832753674	-0.0280783215853492	0.0457440890551007
0	1	7324503	rs11120890	C	T	0.415532112647649	0.917501835925747	-0.00381682870362913	0.0368487202385002
0	1	7324547	rs11583129	A	G	0.343127599869375	0.580111670680072	0.0211208352474614	0.0381778926175621
0	1	7326747	rs10864291	C	T	0.446858958586934	0.310946491312162	0.0369754625909902	0.0364923763231987
0	1	7336103	rs12048158	T	C	0.243625355959847	0.0343666908825171	0.0886671195583269	0.0419082701474486
0	1	7336706	rs4908614	C	T	0.872941956856345	0.933786609514247	0.00451541569131756	0.054349127740347
0	1	7338813	rs7539551	G	A	0.402471163808961	0.754422883388184	-0.0115953656962411	0.037068065530378
0	1	7342106	rs12409413	C	T	0.470314972945684	0.267372280733584	0.0402682508199618	0.0363060211983079
0	1	7352328	rs6577435	C	A	0.77565212972668	0.533588057476754	0.0270098610438305	0.0433866751144097
0	1	7356673	rs6662782	G	A	0.326445297639365	0.370553282303913	0.0346114295575813	0.0386530953020592
0	1	7360149	rs77095910	A	G	0.0805833404748843	0.441455007053773	0.0498434237921678	0.0647537073644069
0	1	7361090	rs55839439	C	A	0.102593030914472	0.656414391679561	-0.0266475748350716	0.0598998175781551
0	1	7362992	rs12410983	G	A	0.0992279187424713	0.563675631756493	-0.0352705582567135	0.0610861331499187
0	1	7363506	rs12404738	A	C	0.0957324500065648	0.517953699848134	-0.0401540923961011	0.0621096834958844
0	1	7375585	rs12405371	T	C	0.0942626111518913	0.269413134311277	-0.0697063124355716	0.0631160470891873
0	1	7378180	rs11120900	G	A	0.882758149838851	0.605867635466747	-0.0288106255167206	0.0558365947566536
0	1	7378291	chr1:7378291.G.T	T	G	0.211629966692866	0.844185397042197	-0.00878029797486015	0.0446737374308215
0	1	7381141	rs12134803	T	C	0.170387146510974	0.668486051601447	-0.0207934372234598	0.0485570735999062
0	1	7386456	rs12739426	A	C	0.655357878551394	0.636676828200624	0.0180034399190248	0.0381146002772445
0	1	7392594	rs2301462	T	C	0.704840058725019	0.177610144677104	0.0537350171699509	0.03985833730697
0	1	7397400	rs7553372	G	C	0.706061633145008	0.158836936707756	0.0563098744168226	0.0399645943564692
0	1	7402502	rs705680	C	T	0.866949790953162	0.682134983392509	0.0219506585797083	0.0535968217895757
0	1	7403966	rs7513440	G	C	0.69564360922607	0.0102957943908978	0.102511613852747	0.0399541183935447
0	1	7405293	rs845246	T	C	0.160993673981504	0.0121403472794531	-0.127610428154726	0.0508805718921567
0	1	7409156	rs845240	T	C	0.161387289522497	0.0105619965355147	-0.129731643264652	0.0507385428029775
0	1	7412088	rs4908624	T	C	0.116334139516023	0.923493987399637	0.00540544710756246	0.0562871143798926
0	1	7425417	rs845265	C	T	0.297334743385134	0.0178932110666905	-0.0951058494436278	0.0401659865759656
0	1	7426727	rs2071925	T	C	0.0914195354817293	0.436172796277952	0.0483573084501203	0.0621022610516836
0	1	7462478	rs705694	G	A	0.352874706125627	0.0246322907187739	-0.0856446456400864	0.0381130535381253
0	1	7462976	rs845201	A	G	0.303376230321219	0.00305443329237479	-0.11890555867247	0.0401408807126734
0	1	7469780	rs4908635	G	A	0.149352532723817	0.847589076959201	-0.0097987798546084	0.0509834010871164
0	1	7471157	rs7535846	T	C	0.19010893522311	0.870530898675262	0.00747641498034152	0.0458720315564082
0	1	7478076	rs11120917	T	C	0.147226900873665	0.0115211978193206	-0.133133939642603	0.0526954278162707
0	1	7480000	rs6677657	T	C	0.553751651131415	0.0311852634507159	0.0784559093096386	0.0364115115947081
0	1	7480054	rs6677745	A	C	0.554376273271099	0.0244701355222127	0.0819773828515426	0.0364397966049354
0	1	7482963	rs845252	C	T	0.161681629417676	0.0221759709770167	-0.115669629828231	0.0505694900070229
0	1	7487277	rs10864302	T	C	0.585672498802145	0.0493204935056382	0.0726837951949995	0.0369739563851078
0	1	7491320	rs17030828	T	C	0.0805917652778172	0.588365648307477	0.0354724292923669	0.0655433119012606
0	1	7492265	rs1193220	A	G	0.730556735864488	0.44629478740939	0.0312026473406179	0.0409695032935907
0	1	7501037	rs1193227	T	C	0.305508631146811	0.028326547896586	0.0850195477809719	0.0387733062353628
0	1	7501823	rs1775047	C	T	0.827318689858454	0.606297086675215	0.0249121276126575	0.0483386831398235
0	1	7518513	rs17030898	T	G	0.0612879146369752	0.996588680377683	-0.000321920613287305	0.075294822253193
0	1	7520601	rs1750837	C	T	0.488926140456287	0.531201574204002	0.0225348305339003	0.0359881949394526
0	1	7524342	rs2693953	A	G	0.0745398979355138	0.672476407896807	-0.0294127270926086	0.0695744686765311
0	1	7525525	rs1193242	G	A	0.255514247803739	0.329338323241934	-0.0409594068509765	0.0419903748184973
0	1	7526371	rs1193238	C	T	0.195718986009872	0.657252480973368	-0.0204171227783055	0.0460145963496411
0	1	7528669	rs1149331	A	G	0.132228720626632	0.476368034149378	-0.0384715652481763	0.0540212432660252
0	1	7540699	rs2693957	G	C	0.549660431416666	0.285298666709276	0.0387855371579268	0.0362993260956729
0	1	7540770	rs6678279	T	C	0.127628850664883	0.209522892236561	0.0667717256101888	0.0532097162180788
0	1	7540862	rs2796482	G	C	0.139276856948482	0.320836189475444	0.0512268961270874	0.0516014712666222
0	1	7541291	rs2693958	C	T	0.60727611474729	0.648504433166399	0.016888344417943	0.037048774271398
0	1	7541345	rs2796483	T	C	0.549798871796971	0.231009866672344	0.0435202787791079	0.036334677306948
0	1	7551631	rs1193230	C	T	0.732629549937242	0.301362525956102	0.0424523471111685	0.0410756587691913
0	1	7553654	rs2796484	C	T	0.559284486028352	0.567544838574972	0.0209673100794959	0.0366772279525807
0	1	7557152	rs10864304	G	A	0.382924311358712	0.918456267921348	0.00380768440397531	0.0371922358086069
0	1	7563901	rs2462925	G	A	0.601668022120537	0.560464896661702	-0.0215095752924138	0.0369484394611192
0	1	7567037	rs11120955	G	T	0.11944512089059	0.354124145087814	0.0515048335252401	0.0555835868850262
0	1	7568982	rs1193180	T	G	0.157114879734316	0.670368318062261	0.0211276393211973	0.0496370451990245
0	1	7569602	rs1193179	T	C	0.459015824386903	0.885397150338225	-0.00524198994227139	0.03636966146737
0	1	7571996	rs6577446	A	G	0.325699707402451	0.959571485730281	-0.00196137954043773	0.0386926039462131
0	1	7576979	rs1193172	G	A	0.259474981883518	0.17667035616421	0.0555922468378399	0.041146577061626
0	1	7578776	rs1750817	G	A	0.746095630116239	0.353988938277604	0.0388090575108744	0.0418706469477689
0	1	7598094	rs6577449	T	C	0.291771627502176	0.0567251397305395	-0.0773059401031451	0.0405715424193519
0	1	7600905	rs12407666	A	G	0.35098375287288	0.0586089140527019	0.0714142687950631	0.0377630371527503
0	1	7603317	rs1750824	A	G	0.755450846716472	0.0860038705452166	0.0733861248010406	0.0427442645001122
0	1	7613745	rs957856	A	G	0.481488186770614	0.798925338421556	-0.00918465397684987	0.036055272846263
0	1	7670574	rs17031163	A	C	0.100748131377098	0.183967469785146	0.0777189013362902	0.0584951721933521
0	1	7678496	rs6684215	G	T	0.147145418696358	0.77486863827397	0.0144610252301146	0.0505608363631648
0	1	7681549	rs7555169	A	G	0.165807330121147	0.437472954551015	0.0372888085899718	0.0480236515285591
0	1	7682794	rs17031185	G	T	0.104227174344698	0.43125265442192	0.0460394231439637	0.0584961932049399
0	1	7682879	rs61014722	C	T	0.171088332732898	0.858845211677302	0.008477518503937	0.0476681897803076
0	1	7688059	rs17031211	T	C	0.169099631761291	0.980281653876204	0.00119110846518553	0.0481921911174403
0	1	7713021	rs9434879	G	A	0.749835316868736	0.83546263373925	0.00871799782071556	0.0419738393451634
0	1	7731730	rs4908473	C	T	0.20605877797042	0.443633215490691	0.0341909838093092	0.044631529796332
0	1	7747366	rs3124794	A	G	0.647103584293924	0.530753709071551	-0.0236826525458889	0.0377800595589742
0	1	7751053	rs3124801	G	T	0.816564689512524	0.851435322284856	-0.00877314943474189	0.0468432509302203
0	1	7770901	rs2995034	T	C	0.645701332928279	0.408301001726067	-0.0311889260816447	0.037718477513847
0	1	7784438	rs6693805	A	G	0.164905526564349	0.576444061537312	0.0270757838094537	0.0484719758503754
0	1	7792411	rs2301488	T	C	0.43194316314816	0.979916046998715	-0.000918549461825227	0.0364877885578113
0	1	7796641	rs2071985	G	A	0.516304120334026	0.528689781720288	-0.0228497283621745	0.0362689875177158
0	1	7797734	rs1417986	A	T	0.515704665302755	0.662289006869607	-0.015853111288961	0.0362974889121577
0	1	7798956	rs17031531	A	G	0.244166395663957	0.754232168861897	0.0132180308901357	0.0422215205207196
0	1	7801288	rs2032563	A	G	0.184933369316765	0.602685324396209	0.0242091984743305	0.0465076066119772
0	1	7810543	rs2066293	G	A	0.505676741507315	0.23081588593464	-0.0435538511420506	0.0363475855831846
0	1	7811961	rs9919220	G	A	0.206340586016826	0.766771491790539	-0.0132717550252931	0.0447462254418362
0	1	7812398	rs9919223	G	A	0.505822970296858	0.194077093451861	-0.0472157241018005	0.0363586056004663
0	1	7816543	rs4908481	A	C	0.417580737079125	0.438975444707094	-0.0285675639612462	0.0369125983701384
0	1	7818679	rs6577456	C	G	0.400631713532966	0.834694218562952	-0.00772571865010694	0.0370209735862752
0	1	7825311	rs707455	A	G	0.646515926908151	0.929553296036517	0.00336626663795974	0.0380769773910326
0	1	7832212	rs707458	T	C	0.368419470036083	0.608970672571347	-0.0192865150234087	0.0377026046494536
0	1	7833302	rs2239846	A	G	0.130717010018845	0.0843468858084798	0.0910774371828503	0.0527678346627957
0	1	7834026	rs2071987	A	G	0.362100461791138	0.25882574944546	0.0423492649750915	0.0375047437009119
0	1	7839405	rs697677	T	G	0.550096846759743	0.246533870922517	-0.0422395632080507	0.0364508278437298
0	1	7844680	rs172933	C	T	0.594918929110106	0.171341635851006	-0.0505537689297853	0.0369570604984211
0	1	7845087	rs697682	A	G	0.0526995526117018	0.191937774830558	-0.109844839472091	0.0841808009898835
0	1	7845567	rs2301491	T	C	0.04356152894653	0.49930439287718	0.0607128290204877	0.0898670942660082
0	1	7845695	rs228729	C	T	0.736933727604801	0.576247697509117	-0.0228534146969797	0.0408918891523207
0	1	7847225	rs697684	T	C	0.0525962302998257	0.206538332467609	-0.106379160847926	0.0842179288299378
0	1	7847614	rs697685	A	G	0.437116315839037	0.318899517237139	0.0364386720229638	0.0365585145430986
0	1	7847836	rs228727	C	T	0.564093390813976	0.340333136244984	-0.034838967023708	0.0365377063096996
0	1	7847846	rs7556518	A	G	0.0333623811107791	0.501620256439145	-0.0696775412844037	0.103695678959455
0	1	7848557	rs11121023	A	G	0.260500369543011	0.585204320899484	0.0224459293492258	0.0411249231322927
0	1	7849656	rs6699986	G	A	0.263206172282835	0.639497821081026	0.0192642384717062	0.0411276590627688
0	1	7849841	rs75307902	T	C	0.116414889244227	0.694017057686992	-0.0225047385585723	0.0572043604159185
0	1	7850062	rs707463	T	C	0.438008016727317	0.295403978102338	0.0381384498099077	0.0364493773191025
0	1	7850081	rs10864315	T	C	0.262064082965388	0.605433290295964	0.0211740651032029	0.0409871086641363
0	1	7850218	rs697686	T	C	0.439331580289338	0.345602557929594	0.0342845281774614	0.036350964959103
0	1	7852117	rs170631	G	C	0.0803852462041733	0.968618211544871	-0.00262129874182294	0.0666295487654359
0	1	7852797	rs696305	T	C	0.437136312270845	0.404887848120888	0.0304874092201963	0.0366028902606175
0	1	7852919	rs875994	C	T	0.0330202898550725	0.0118789002490503	-0.279254631538279	0.111003793423565
0	1	7854209	rs11807683	T	C	0.0331231795764433	0.01905745690556	-0.257727630684277	0.109933059233437
0	1	7855382	rs117562183	A	G	0.0605118279753436	0.494449901974355	-0.053045250522544	0.0776368470605225
0	1	7855494	rs12565104	A	G	0.261634887509915	0.57773976783701	0.0228952208429781	0.0411274712717985
0	1	7855814	rs707464	G	A	0.710606819819755	0.0606886470092808	0.075905079196218	0.0404663700280257
0	1	7856140	rs77772130	T	C	0.201741602985605	0.195492702061136	-0.0590279531917508	0.0455990299815378
0	1	7856267	rs7545893	A	C	0.0331678565186543	0.0189847069084747	-0.258184752918315	0.110061099440882
0	1	7856346	rs228682	C	T	0.257737441860472	0.32656395652573	-0.0407972348892594	0.041584920944995
0	1	7857309	rs12078018	A	G	0.0333870389762268	0.571520512460661	-0.0584044970333521	0.103222154572038
0	1	7857374	rs12723500	C	G	0.033409119106028	0.564138405341823	-0.0595104996623903	0.103190446383607
0	1	7857974	rs228685	T	C	0.0807249367534529	0.911203669695688	-0.00741213061889247	0.0664643325099306
0	1	7858008	rs2071983	A	G	0.186467114816818	0.496394919841698	-0.0316976215722583	0.0466022925107247
0	1	7858108	rs61773374	G	A	0.0332488054256572	0.0180919457629746	-0.259852175550656	0.109933059233437
0	1	7858135	rs1012477	C	G	0.0332901423259797	0.582981111167791	-0.056724739844975	0.103317077644684
0	1	7859191	rs17031578	C	A	0.186684609889341	0.48009113383127	-0.0328983997703569	0.0465880061699308
0	1	7859317	rs560959	A	G	0.079845724627503	0.918935275377169	-0.00681274084263015	0.0669392416744512
0	1	7859320	rs560961	G	C	0.291053656914449	0.0694493970520975	-0.0731015200444929	0.040265558182179
0	1	7860548	rs116886234	A	G	0.0136647978532194	0.0160302184386394	-0.443868669848301	0.18431348208587
0	1	7861157	chr1:7861157.G.GT	GT	G	0.91981185151441	0.881633300267921	0.00998304151906084	0.0670457086153236
0	1	7861600	rs707466	A	C	0.48846326860595	0.0143777245953854	0.088861925749906	0.0363044760541279
0	1	7863293	rs228642	T	C	0.292047098166164	0.086591072492027	-0.0689541235392774	0.040237910917442
0	1	7863735	rs149164395	C	CTTA	0.186891126281113	0.480068151443174	-0.0329281159424705	0.0466276472298934
0	1	7865467	rs6657232	T	C	0.177093555464894	0.389367223982769	-0.0413239373885228	0.0480083583948279
0	1	7865633	rs11121026	G	A	0.176677791306701	0.322869726828984	-0.0475089325979307	0.0480578565456749
0	1	7865710	rs12092614	T	C	0.0334445256179819	0.554771038469181	-0.0609469608372721	0.103190446383607
0	1	7867255	rs60450998	A	G	0.185701378173348	0.52819148265392	-0.0294989527300393	0.0467666389466764
0	1	7868417	rs12566473	C	T	0.185711815083067	0.469781855964511	-0.0340002963154112	0.0470374868713612
0	1	7868725	rs228666	C	T	0.301192632243407	0.0984770746660506	-0.0657588225120633	0.0397987886236856
0	1	7869733	rs79898259	T	C	0.186487477170677	0.456765926567045	-0.0347016719538396	0.0466305786714493
0	1	7869747	rs79126741	T	A	0.0763323915542726	0.370149135728308	-0.0624442290122474	0.0696771300531431
0	1	7869789	rs117742910	C	G	0.0533771903010316	0.776037027311475	0.0227891074963057	0.0801059097572663
0	1	7870418	rs228671	T	C	0.0796295896976265	0.900349766800689	-0.00848096032789837	0.0677287419317066
0	1	7870715	rs79372391	C	A	0.188199019863662	0.531479733389642	-0.0291794452703732	0.0466312460763982
0	1	7871229	rs12137927	C	T	0.176989994906139	0.296562563456397	-0.0502051394887577	0.0480968980335923
0	1	7872076	rs10864316	G	A	0.0331987372970855	0.0183721178566476	-0.259590390308671	0.11008773827077
0	1	7873075	rs61773379	C	T	0.0337300410057619	0.034721240050878	-0.228139006725298	0.108041103940648
0	1	7873855	rs929123	A	T	0.186586963581536	0.512369816280958	-0.0305128692312993	0.0465737165216377
0	1	7874043	rs2172563	A	G	0.175690024996745	0.398080335952907	-0.0407189606142214	0.0481850036432892
0	1	7874246	rs78510193	A	G	0.132321492965385	0.0963631348508936	0.0872147504319666	0.052452214459076
0	1	7876166	rs7550657	C	T	0.291944786532924	0.0610387796293478	-0.0753405320969318	0.0402199185749618
0	1	7876476	rs11121029	A	G	0.176009307685425	0.439893339108581	-0.0372825481411848	0.048270112652683
0	1	7876523	rs77567305	C	T	0.0817942198033208	0.0261700985567397	0.142107135201294	0.0639063381592037
0	1	7877008	rs6661252	A	G	0.477087749366613	0.0314499574486514	-0.0783707994068645	0.0364289555504937
0	1	7877488	rs4908482	G	A	0.477957200482765	0.033305881910249	-0.0775726561882953	0.036446867857313
0	1	7878056	rs10746473	G	A	0.477495257420037	0.030325574915892	-0.0788534390132588	0.0364082607493395
0	1	7879130	rs228688	G	T	0.477862019204292	0.0346415922113596	-0.076957603418835	0.0364292334734808
0	1	7879168	rs228689	A	G	0.0820152435029131	0.74273385627808	-0.0217750908649467	0.0663399072552456
0	1	7879322	rs228690	T	C	0.0806421499802798	0.849889150239571	-0.0126178948854964	0.0666696814759005
0	1	7879627	rs10462018	T	C	0.033543244530327	0.545186633309972	-0.0625164768156674	0.103334982584834
0	1	7879685	rs17374230	C	T	0.0332775569270909	0.0130986332714585	-0.274170967393009	0.110504851376226
0	1	7880683	rs10462020	G	T	0.0333754676413661	0.0219066373691838	-0.250893147794635	0.109465547009623
0	1	7881234	rs17374292	T	C	0.0333008170679725	0.604706662045172	-0.0535753067663804	0.103498359122507
0	1	7881780	rs10127838	T	C	0.176485061638887	0.3458857911003	-0.0453193666236817	0.0480791324342014
0	1	7883358	rs697688	T	A	0.522376527153076	0.0348573357563977	0.0768438236244886	0.036418669337738
0	1	7883834	rs228694	G	A	0.477130967741116	0.0224694740392888	-0.0832712761838033	0.0364850983912185
0	1	7884525	rs61773390	T	G	0.0331082125603865	0.0205199340935762	-0.254771923373207	0.109971783082256
0	1	7885354	rs697691	G	A	0.489305648683213	0.0214488753212098	0.0834596386683026	0.0362869818994464
0	1	7886424	rs697693	A	G	0.494071355203711	0.0323238114089663	0.0767983741586938	0.0358806658080664
0	1	7887248	rs2859387	A	G	0.709539731578369	0.0988938459989232	0.0666853464678125	0.0404094822406805
0	1	7887579	rs228697	G	C	0.0800920360987521	0.897158158195122	-0.00865628783753797	0.0669721162191323
0	1	7888009	rs118049345	T	C	0.0409889931757603	0.36743707057331	-0.0842587684900979	0.0934874261020432
0	1	7888438	rs17374439	T	C	0.032990774586597	0.0169956262485797	-0.263583327920482	0.110433664128445
0	1	7888730	rs12061787	C	G	0.033676815220962	0.504334583455774	-0.0688987299122215	0.103190446383607
0	1	7889941	rs2640908	T	C	0.489771854676969	0.0183537673431066	0.0858364487089033	0.0363960091837829
0	1	7890064	rs12023156	G	A	0.176892106546243	0.391724231714651	-0.041197739596377	0.0481004051490865
0	1	7890117	rs2640909	C	T	0.113839540739488	0.153587072549522	-0.0829150452064154	0.0581054605103284
0	1	7890264	rs1773135	G	A	0.822462589803642	0.339891538063719	0.045848595745352	0.0480402102482208
0	1	7890801	rs1689904	T	C	0.488820661874638	0.016318603529792	0.0872268196090043	0.0363186189379447
0	1	7890956	rs228665	C	G	0.822749072298844	0.365166362069239	0.0434429493564154	0.0479733308744773
0	1	7891797	rs1773138	T	C	0.488608812327205	0.0186200954053306	0.0853678848799014	0.0362796624435161
0	1	7891862	rs12027673	A	G	0.0223381225720415	0.397396284791749	-0.108884410197525	0.128662317647216
0	1	7892109	rs228663	A	T	0.113945635291625	0.151947143862445	-0.083220749353323	0.0580871581563306
0	1	7895015	rs34020118	T	C	0.033369422686394	0.572120207368426	-0.0582955563808238	0.103190446383607
0	1	7895069	rs56204811	G	A	0.194581923657037	0.734531589880764	0.0154598266221836	0.0455902584702635
0	1	7895278	rs228657	A	G	0.0803838252298573	0.974435926774591	0.00213559797156852	0.0666430989422009
0	1	7895418	rs61773392	T	G	0.0330626133406283	0.0119195253145817	-0.27912102503335	0.111003793423565
0	1	7897133	rs10462021	G	A	0.0316189374093949	0.0217910359688732	-0.262787626645608	0.114554794264784
0	1	7897228	rs228654	A	G	0.0808332074740919	0.909394817194931	-0.00756463993692514	0.0664719891505845
0	1	7901038	rs77209938	T	G	0.186284143982405	0.467988139109243	-0.0338865012499549	0.0466912902602283
0	1	7901429	rs12563789	G	A	0.184482363050946	0.461639746223434	-0.0347232847706881	0.0471687975188113
0	1	7901886	rs61595437	G	A	0.186558035269225	0.521868372444612	-0.0298417388543524	0.0465936437634642
0	1	7901888	rs61071946	C	T	0.187880813774093	0.46891288135756	-0.0337558903672692	0.0466081284074973
0	1	7902231	rs12029963	G	A	0.172803216196898	0.413754820774359	-0.0402897676253329	0.0492959488700644
0	1	7905274	rs4908699	A	G	0.0327279546916301	0.520378450404866	-0.0677439364482259	0.105395031556184
0	1	7906008	rs707472	T	G	0.487099411552378	0.0118570861526627	0.0913303654009892	0.0362944996241178
0	1	7906888	rs74373240	T	C	0.018866829471862	0.00796592268286433	-0.403527629993886	0.152073107646773
0	1	7906914	rs10864317	C	T	0.176167606731431	0.349345885739469	-0.0450617823460541	0.0481501928875192
0	1	7907007	rs697694	A	G	0.520342271243647	0.0275191884780311	0.0803398207958596	0.0364506118053017
0	1	7908888	rs228652	A	G	0.298925629939942	0.146220483882095	-0.0580076296858629	0.0399223396292065
0	1	7910391	rs170629	A	G	0.356341911354926	0.974196459922732	-0.00121001163910441	0.0374088702805921
0	1	7911099	rs228651	T	C	0.24574432356638	0.21482357696975	-0.0526142732362296	0.0424168214281809
0	1	7911302	rs3753500	T	C	0.493393781552803	0.0253739195362011	0.0810894573107148	0.0362708929451658
0	1	7911437	rs3753499	C	T	0.133776656678963	0.233517565839585	-0.0638996594384229	0.053636500081917
0	1	7911782	rs3753498	C	A	0.0407617146394305	0.590392631346074	-0.0502715875338785	0.0933952371767817
0	1	7912870	rs13306062	A	G	0.0230986437595527	0.0341032133477349	-0.283186148574261	0.133650921783858
0	1	7913029	rs34305100	G	A	0.0560023190332507	0.449080354126308	-0.0606737331014119	0.0801556308622244
0	1	7913430	rs228648	A	G	0.363286998311779	0.0906978298396459	-0.0642794472672415	0.0379963231774647
0	1	7913445	rs13306061	T	C	0.0545902834644978	0.487135925669164	-0.0564320088774996	0.0812121675092972
0	1	7918110	rs2000237	T	G	0.0483959870099745	0.683620568689226	-0.0348599872808291	0.0855401992717159
0	1	7918435	rs61773396	A	G	0.240526066493977	0.0828737485735412	-0.0743844764536881	0.0428914399728048
0	1	7923501	rs2797682	A	G	0.763106864399968	0.287910359762957	-0.0451768261516534	0.042510688074658
0	1	7923576	rs17031661	C	T	0.13959779671827	0.023548440030308	0.115784723211444	0.051132229833155
0	1	7926542	rs504560	G	A	0.710688712028605	0.545975757995356	-0.0240117389567659	0.0397676174796554
0	1	7927456	rs500508	G	T	0.71134671964699	0.616093920815925	-0.0200190352415205	0.0399267613888347
0	1	7928181	rs2066980	A	G	0.489089280226806	0.822596644295996	-0.00818648373161397	0.0365131456611827
0	1	7928365	rs743999	A	G	0.238904251022517	0.173835935348038	0.0573276465197787	0.0421532700563344
0	1	7929819	rs228725	C	T	0.700793361102761	0.0517743944980881	0.0776687801070779	0.0399324351697493
0	1	7929863	rs74055806	A	G	0.138328975607276	0.0166249652287355	0.122795253240436	0.0512736767442086
0	1	7952203	rs1040395	G	A	0.591893741256615	0.202335091079646	0.0473145355596661	0.0371115652667917
0	1	7953944	rs9803665	C	T	0.20949070895863	0.612090694745999	-0.0227055273816344	0.0447760063608597
0	1	7955089	rs227147	A	G	0.200028738825882	0.966917480741995	-0.0018948981658101	0.0456880759029775
0	1	7961206	rs227163	T	C	0.563985391038831	0.261677630488533	0.0410414504704304	0.0365646644261915
0	1	7961801	rs10489448	T	C	0.408744490857393	0.294337755998523	0.0387467850593659	0.0369490930343226
0	1	7971301	rs680522	A	G	0.886389067238	0.797889976960094	-0.0146109600120056	0.0570564956565393
0	1	7982034	rs161827	C	T	0.428981309862714	0.934537032931305	-0.00300535783385493	0.0365891605975989
0	1	7989566	rs2453021	T	C	0.396171354462016	0.713637816510854	-0.0136595971322686	0.0372221667343979
0	1	7996894	rs2300428	G	A	0.482090099621076	0.995294923031905	0.000213549053710353	0.0362133301054377
0	1	8002431	rs76413824	T	C	0.341056270258849	0.86703949392745	0.00639346452183708	0.0381881488533938
0	1	8030300	rs178932	A	G	0.635147130225783	0.57954600949513	0.0208356266393232	0.0376061773913479
0	1	8044361	rs225119	C	T	0.565207087359503	0.523634834271501	0.0232459842551318	0.0364498546499104
0	1	8046672	rs12727642	A	C	0.0611050937818966	0.783920249886935	-0.0210935037663635	0.0769235406454626
0	1	8100639	rs9434586	A	G	0.503908651261964	0.515029311374456	0.0234482343026232	0.0360173210128815
0	1	8106201	rs12757968	G	A	0.0610211388100114	0.866865380614373	-0.0128118217303188	0.0764239614286883
0	1	8121822	rs225106	C	T	0.565126203363348	0.604974227319249	0.0188434085581636	0.0364292334734808
0	1	8123684	rs225110	G	A	0.565697983960878	0.563427049369522	0.02101497621485	0.0363732759063124
0	1	8136468	rs4500345	A	G	0.014025563717041	0.36876980208763	-0.146561972755938	0.163067665643121
0	1	8137400	rs60074929	A	G	0.154956930120069	0.603839778268484	0.0255700975287076	0.0492787718656032
0	1	8163122	rs4908727	C	T	0.399417353341744	0.273601151315927	-0.040632031896945	0.0371134162021197
0	1	8165745	rs79778556	T	C	0.116142351879002	0.57141606470548	0.0317885752754728	0.0561668135307687
0	1	8168634	rs11121090	T	C	0.399264447425595	0.265013202610637	-0.0412848405276049	0.0370393788463658
0	1	8180383	rs72634282	A	G	0.109613367490068	0.758140139087467	0.0177130137298693	0.0575239731585946
0	1	8185985	rs9434608	C	T	0.761338860326775	0.608838749311228	0.0217380732369194	0.0424794288450329
0	1	8186775	rs56296862	T	C	0.166849299609052	0.248424532407602	-0.056533355752069	0.0489812117041831
0	1	8187211	rs4908736	G	A	0.666724584650918	0.113375042580371	-0.0605253159314957	0.0382296452378545
0	1	8191792	rs12136685	T	G	0.494928569778409	0.27409063694671	0.039717400783496	0.0363150197163903
0	1	8191820	rs12133365	C	A	0.494497093898861	0.314195615513578	0.0365779871653747	0.0363433055319811
0	1	8192898	rs7545284	A	G	0.37052304186671	0.0675570807928831	0.0684705693463616	0.037457575715928
0	1	8193432	rs6677033	A	G	0.426042014544129	0.0457933768274836	0.0728595988503844	0.0364791762568786
0	1	8195226	rs7529511	C	T	0.602621266419339	0.32917542766098	-0.035977396725586	0.0368705448726558
0	1	8200328	rs9434617	C	T	0.147817778116659	0.0711108935871843	0.0901670789019631	0.0499604641196286
0	1	8200578	rs9434618	G	A	0.83905769096586	0.0178506747990972	0.120088490106521	0.0506980352616755
0	1	8206343	rs61391705	G	A	0.0858405475708301	0.237951351573368	0.0749092905568842	0.0634758403039453
0	1	8207789	rs6683857	T	C	0.820115588194537	0.722839015635618	-0.0166122408336859	0.0468389702512864
0	1	8207838	rs77321792	T	C	0.121028344085571	0.478302028165042	-0.0397473803518844	0.0560583250009323
0	1	8213010	rs1455701	C	T	0.833362756765947	0.514487280726574	-0.0313540664296513	0.0480989054882556
0	1	8213427	rs4908739	C	T	0.833318308076926	0.478284605388072	-0.0341436044913639	0.0481530473263587
0	1	8214803	rs2100516	T	G	0.764779114853393	0.728749463499641	0.0147802413544721	0.0426202097053971
0	1	8218115	rs17509146	G	C	0.469612010510676	0.211381114579453	0.0452520448409804	0.0362081028817085
0	1	8218206	rs7524007	C	T	0.859070500066044	0.682974822633025	-0.0209715903904098	0.0513497205469372
0	1	8222156	rs17032281	A	G	0.374536250762738	0.265308207803307	-0.0417694496463244	0.0374972945769957
0	1	8260756	rs11588420	A	G	0.19312642801328	0.489150370279366	0.0312805806351518	0.0452253195023806
0	1	8261393	rs12138839	G	T	0.213759256030224	0.315868986572412	0.0436592291996585	0.0435293741236205
0	1	8264457	rs12745477	G	A	0.190745662683219	0.601038675703803	0.0238408089782169	0.0455927908689239
0	1	8272526	rs425371	A	G	0.483151818458905	0.490447514340876	-0.0251705673886848	0.0365003897291519
0	1	8273392	rs12041676	A	G	0.42376527029744	0.56788842746762	-0.0211054798806323	0.0369516935360111
0	1	8273851	rs448202	T	C	0.125802692937293	0.688793189735408	0.0217835845266907	0.0543918774405895
0	1	8273940	rs395847	C	T	0.916469699374996	0.524704795801593	-0.0410485042892798	0.0645305230104569
0	1	8274807	rs411654	G	A	0.1036760548149	0.941551630704612	0.00435431742422818	0.059388010200798
0	1	8276909	rs478128	G	A	0.112803694806582	0.818483692026183	0.0131188581311376	0.0571638610807649
0	1	8278899	rs428180	C	A	0.451239399869537	0.379354011661462	-0.0323564759821915	0.0368069026029233
0	1	8281564	rs506403	T	C	0.634270906839988	0.57089910401606	-0.0214534467769676	0.0378549372605615
0	1	8287391	rs11121137	A	G	0.453300392841776	0.592178554946326	-0.0196399412092385	0.0366634538744225
0	1	8292195	rs299501	A	G	0.856319550768489	0.391925941099308	-0.0437742136477133	0.0511303419277515
0	1	8295130	rs7528376	C	T	0.695990763727519	0.701990403680144	-0.0150649924568323	0.0393717036715457
0	1	8301494	rs17032328	A	G	0.0982805268721558	0.286041192879837	-0.0658607657656402	0.0617340645446564
0	1	8302619	rs7513908	A	G	0.0531423406726585	0.141509713051455	0.115007824738046	0.0782263887621063
0	1	8306031	rs12403649	C	T	0.128640686615634	0.0806179862205673	-0.0958644594435265	0.0548702560836944
0	1	8310158	rs72861200	G	C	0.153237506788383	0.247087512729647	-0.0584789944027505	0.0505238803491805
0	1	8319635	rs401691	T	C	0.578635829541807	0.669271961044504	0.0157820072376573	0.0369474489698009
0	1	8336374	rs72862657	T	C	0.218512743504134	0.512033010042723	-0.029092912345574	0.0443709082620941
0	1	8357221	rs11121152	T	C	0.796444305289809	0.203282817246713	-0.0565568844585829	0.0444540758008258
0	1	8357338	rs6577481	C	T	0.181760069280672	0.32271649536659	0.045936206207704	0.0464522462027973
0	1	8362754	rs4908748	C	T	0.678438977907848	0.425767045600993	-0.0305458789812212	0.0383522496426933
0	1	8370088	rs11121157	A	G	0.17159635901797	0.952887630316937	0.00285750700287769	0.0483659607864526
0	1	8370729	rs72864229	G	A	0.199164661379485	0.60029902681842	-0.0237190518065668	0.0452679106258729
0	1	8372536	rs1107284	T	C	0.776801065006646	0.951179408659723	-0.00265918730548677	0.0434324861971124
0	1	8374297	rs78641116	C	G	0.134558176356674	0.479261683575958	-0.0378530984866796	0.0535033273803085
0	1	8388571	rs1473309	A	G	0.058141457659236	0.19090884999501	-0.104841521214872	0.0801604894379372
0	1	8399193	rs12039434	G	A	0.648440852044328	0.957888906654243	-0.00201499586268739	0.0381606643854768
0	1	8433747	rs754346	C	T	0.839952288431048	0.472287172349094	-0.0353608345134252	0.0491968167164671
0	1	8490320	rs302719	G	T	0.118612275697092	0.763468495358414	-0.0170368138200138	0.0566140298408453
0	1	8495590	rs172531	G	A	0.119079531632793	0.679951333583457	-0.0233512324781544	0.0566049948181098
0	1	8520108	rs80296853	A	G	0.116870241928494	0.912199170329237	-0.00625284928032646	0.0567074426465179
0	1	8526142	rs4908760	A	G	0.839955053401135	0.738637703713175	0.0167394220651304	0.050169412673771
0	1	8564301	rs6669503	G	C	0.839737859007833	0.673412004717002	0.0211889653705238	0.0502739736357803
0	1	8596335	rs55860300	A	G	0.103544250246974	0.204605233140624	-0.0774029339762326	0.0610173457758646
0	1	8596742	rs17032657	G	T	0.323209568824423	0.905870725323444	0.00456947253523603	0.0386429489084232
0	1	8598127	rs10492965	A	G	0.104369201400004	0.203143540238977	-0.0776207118847246	0.0609915770513267
0	1	8613418	rs2016084	A	C	0.840146259252817	0.78656510558595	0.0135959833022769	0.0502116135955809
0	1	8638666	rs12029303	C	T	0.730074996318246	0.611408228668899	0.0212846918669595	0.0418936944809144
0	1	8645816	rs1934138	A	G	0.84032839759557	0.80661915785401	0.0122902666533957	0.0502074205385333
0	1	8654642	rs76545421	G	A	0.0681231486252777	0.105858692295327	-0.121508054666106	0.0751399105648808
0	1	8656227	rs12134896	A	G	0.10515752330362	0.216226313425063	-0.0750742398355677	0.060708975187803
0	1	8658527	rs6681362	G	T	0.839541004771345	0.800309510027656	0.0126984468665761	0.0502020937057515
0	1	8701231	rs1463052	G	A	0.838523566719864	0.97026476589875	-0.001855574600011	0.0497790439453583
0	1	8725420	rs56305243	C	T	0.107369003189525	0.273154943055387	-0.0656802385039967	0.0599367422989333
0	1	8751897	rs56163601	A	G	0.101417260167587	0.340210909912366	-0.0585306303808851	0.0613690337306786
0	1	8759554	rs12025126	C	T	0.73165306491365	0.799488756235497	0.0104598254948838	0.0411789879535841
0	1	8788636	rs7518204	C	T	0.951114414676448	0.0749601885869294	-0.14392467819474	0.0808244190419298
0	1	8794410	rs4908775	A	G	0.0972867920041835	0.483771164439816	-0.043526185593038	0.0621580620277472
0	1	8804997	rs3938719	G	A	0.128078334710894	0.154792703009414	-0.0793783085162556	0.0557900138994341
0	1	8879610	rs4908516	C	G	0.103975433077166	0.392741448007799	-0.0516832112951209	0.0604725093651562
0	1	8898807	rs11582339	T	G	0.132623040214203	0.298899749766132	-0.0567389338826906	0.0546199146669
0	1	8918795	rs11121247	C	T	0.936160459084041	0.00849502354334855	-0.185548230334065	0.0705041617160605
0	1	8926868	rs2781064	T	C	0.162651214794181	0.02614051865169	-0.112421987407683	0.0505467771079726
0	1	8930369	rs2781060	C	T	0.936025031025594	0.00617816850013572	-0.192164599430861	0.0701798767482165
0	1	8931149	rs2274971	T	C	0.77565321720527	0.777624683074954	0.012388838316431	0.0438673660505031
0	1	8949480	rs7539600	G	A	0.895479179237459	0.215571753257555	-0.0723662945100282	0.0584358211305468
0	1	8969219	rs7534552	A	G	0.255133855068593	0.0454920308374604	-0.0841483124937558	0.0420725522182973
0	1	8978514	rs6665631	G	A	0.156397910106372	0.200946955142906	-0.0649049770357013	0.0507522814882171
0	1	8981748	rs4908795	G	C	0.153129926725055	0.718046291020472	-0.0182664584264578	0.0505896429634834
0	1	8982305	rs12137125	C	G	0.248803452893964	0.147445476121208	-0.0611982425313589	0.0422460728944223
0	1	8982906	rs4908796	A	G	0.249855628023978	0.0797164422520452	-0.0744239117440937	0.0424713119351663
0	1	8983655	rs11806366	C	G	0.181794074008185	0.277079798144734	-0.0517135472038779	0.0475788178732738
0	1	8985036	rs10864370	T	C	0.279906879929886	0.369680519892408	-0.0366133281859616	0.0408142599669403
0	1	8987259	rs2765512	T	C	0.638085919740199	0.904147195276036	0.0045267174559659	0.0375897944926546
0	1	8991116	rs2781079	A	G	0.186749583867367	0.119591029267803	-0.0735598798970506	0.0472600290724276
0	1	8994112	rs4418632	C	T	0.727600494324277	0.288636040957762	0.0433778181825301	0.0408793336875427
0	1	8998059	rs914997	T	C	0.834209543712992	0.848352782563406	-0.0093336623504106	0.048810972504442
0	1	8999843	rs2781087	T	G	0.445724034129248	0.532807121509367	-0.022720205787874	0.036426543550094
0	1	9000628	rs1475734	T	G	0.193936231884058	0.869414113426958	0.0075126442707698	0.0456965903390261
0	1	9000882	rs6692694	T	C	0.354252302808102	0.277311033440937	0.0413922258108115	0.0381010666306966
0	1	9001562	rs17032875	C	T	0.666849661141615	0.353692503274069	0.0355422428629962	0.0383225085655812
0	1	9007556	rs942969	C	G	0.859010642136061	0.36327546758759	-0.047025927827159	0.0517256451601125
0	1	9008370	rs6577541	G	C	0.858889083323755	0.279734606251368	-0.0558530237479456	0.0516719507605714
0	1	9008739	rs12070475	G	C	0.858969680645552	0.258877429855475	-0.0583646623382047	0.0516936775562422
0	1	9009214	rs2274326	T	C	0.237409801719964	0.55381994166607	-0.0253150843124281	0.0427586611110911
0	1	9009406	rs2274327	T	C	0.241908961753159	0.627950084305688	-0.0205724042033134	0.0424511021647858
0	1	9009444	rs2274328	C	A	0.452287269170689	0.92074406516269	-0.0036394452921276	0.0365786255892717
0	1	9009470	rs2274330	C	G	0.209643219122188	0.995647792173059	0.000244784301011068	0.044875762770998
0	1	9009547	rs2274331	A	C	0.209000412567301	0.850934606207636	0.00843010866151554	0.0448586440304772
0	1	9009706	rs12738365	T	C	0.200457269166876	0.740993004425839	-0.0150542791992517	0.0455446884938985
0	1	9010405	rs17032907	T	C	0.388789422430503	0.505584606651239	-0.0248405964191633	0.0373133998152702
0	1	9010569	rs11121273	C	T	0.398572350158952	0.628119282103413	-0.0179806468088016	0.0371212840029659
0	1	9010592	rs17032909	C	T	0.0720479438216883	0.420523077727345	0.0552958757486022	0.0686466894863866
0	1	9010984	rs11576766	C	A	0.380455456152278	0.43936241294879	-0.0289872021732152	0.0374865052522755
0	1	9011586	rs3765968	G	T	0.772313071264707	0.18698074566217	-0.056618314604044	0.042906846193527
0	1	9011627	rs3765967	A	G	0.21900803602293	0.896091814149559	-0.00574915520971394	0.0440211269831182
0	1	9011722	rs3765966	T	G	0.845071237167218	0.311709365031855	-0.0504913490830828	0.0499103046355215
0	1	9013585	rs72641561	T	C	0.215341806160505	0.746110446282909	-0.0143792759220798	0.0444116959389983
0	1	9015550	rs17032912	C	G	0.264180196450071	0.459536073835773	-0.0304163181662455	0.0411247517328928
0	1	9015575	rs61784252	G	A	0.165925953717452	0.223773400877097	-0.0601296977858972	0.0494261874311346
0	1	9015675	rs12741044	C	G	0.535368405467632	0.568631363292875	-0.0207857733575321	0.0364618989495457
0	1	9015954	rs12059715	C	T	0.171239554317549	0.0669993420718678	0.0870112468116111	0.0475035599752825
0	1	9016007	rs6661729	A	C	0.0110357559100991	0.354026415425507	0.153450149476497	0.165568497911129
0	1	9016302	rs17389460	G	T	0.192742578572897	0.632435658920288	-0.022223681348116	0.0464637541541366
0	1	9016390	rs17032921	T	C	0.189913192786253	0.472688243040017	-0.0336782382855659	0.0468983099432437
0	1	9017091	rs2274332	T	C	0.143746660768715	0.8307782799213	-0.0111217827722204	0.0520430533308727
0	1	9017204	rs2274333	G	A	0.510378949664749	0.686444798681328	0.0146905057245559	0.0363910644947562
0	1	9018034	rs7545200	A	G	0.269660899130137	0.830132422586939	0.00872246722928966	0.0406581676960046
0	1	9019221	rs41278984	C	T	0.0122617196556361	0.139250775510237	0.226948453001923	0.153490108825518
0	1	9019338	rs11805912	T	C	0.144135564998103	0.870490624162444	-0.00845430200193873	0.0518556465103032
0	1	9021301	rs12735688	T	C	0.517047182913547	0.582629164047679	0.0198781398073579	0.03617177318205
0	1	9021998	rs3765965	C	T	0.137020782504868	0.446777167362021	-0.0406388086398643	0.0534159637692176
0	1	9023572	rs6577545	G	C	0.150464605909063	0.898484671869402	-0.00649371269563529	0.0509008131087137
0	1	9026751	rs12126080	A	G	0.123283434528403	0.679299503856295	0.0227110731146756	0.0549347312751847
0	1	9027391	rs4466678	T	C	0.123953747467165	0.690758856347477	0.02180254628395	0.0548043025227046
0	1	9027899	rs2274334	T	G	0.0124917629881506	0.136100307444649	0.226824073356042	0.152182765600429
0	1	9029539	rs78726732	A	G	0.0226295835200781	0.283347403884409	0.126803835296974	0.118195647844433
0	1	9030372	rs10864376	T	C	0.622381646111687	0.353318773954867	0.0348267813294404	0.0375219372611802
0	1	9030964	rs3737665	T	C	0.475892750637048	0.62438545348037	0.0176784070739639	0.0361045731197458
0	1	9031903	rs12138897	G	C	0.781947368773038	0.346145361851185	0.0414961911247409	0.0440468402236657
0	1	9033404	rs4908800	G	A	0.628591669752263	0.185868517767793	0.0498583865202124	0.0376886939282446
0	1	9033552	rs61785762	T	G	0.179924966393872	0.627987859236095	0.0228731048956716	0.0472037780551506
0	1	9034301	rs72641578	C	T	0.175862047117547	0.195266511446163	0.0606931896551322	0.0468616924065596
0	1	9034421	rs3765964	A	G	0.660950374558094	0.289881122670281	0.0405389186710172	0.0383027129053386
0	1	9034483	rs74050967	T	C	0.0244437349248562	0.581814424591604	0.0635456574056822	0.115383082601381
0	1	9034598	rs3765963	G	A	0.781273585975458	0.272431051697964	0.0482899904144666	0.044000741054357
0	1	9035013	rs3737663	C	T	0.0383185827380619	0.177821495570645	0.124016165370166	0.0920347358208488
0	1	9035059	rs12071042	C	A	0.0257715470731722	0.354272265740297	0.104153833215914	0.112436548030786
0	1	9036614	rs12127547	G	A	0.133425200949852	0.939910987313095	0.00399806274984488	0.0530375493439626
0	1	9037273	rs6697763	T	C	0.75924100924225	0.349078810490651	0.0398109510542449	0.0425159159652787
0	1	9039022	rs6577546	A	G	0.803655870275683	0.96618988880728	-0.00191938527293499	0.0452819986554095
0	1	9049032	rs875148	T	G	0.64147550261342	0.0441127502340854	0.0774637414862461	0.0384813979714077
0	1	9058028	rs10779707	G	A	0.853711151048308	0.540469157970463	0.0317012506687726	0.0517906546155023
0	1	9060789	rs17033008	A	G	0.227403098953981	0.221492622882516	-0.0537331780747432	0.0439510482733867
0	1	9061382	rs12047015	C	T	0.151106213246673	0.424568589884986	-0.0408949779748979	0.0512134450715025
0	1	9062952	rs17389948	T	C	0.147018201700374	0.528284795049447	-0.0326462678750592	0.0517679958805822
0	1	9063265	rs12402611	T	C	0.0979745764677683	0.522248739333789	0.038637390151483	0.0603819712157295
0	1	9063602	rs4908804	C	G	0.626463098472351	0.115007246047297	0.06020548153975	0.0381994958310491
0	1	9066132	rs17033013	T	C	0.257908403541438	0.151331671505972	-0.0601327788798491	0.041908943270007
0	1	9066695	rs10864377	T	C	0.542692630845679	0.240253231343116	0.0431174598665084	0.0367158940473428
0	1	9066967	rs12164533	A	C	0.307139554438018	0.276351547409073	0.0428229644293133	0.0393393877548181
0	1	9068020	rs2039631	T	C	0.124702988105599	0.03071525892607	-0.122277912638695	0.0565906994721325
0	1	9068213	rs17027186	C	T	0.170747402379182	0.770602642438989	-0.0141595146824042	0.0485602206177471
0	1	9068386	rs7530465	A	G	0.162111277753726	0.0314305806067709	-0.108165723195831	0.0502727331967257
0	1	9069001	rs769901	A	G	0.532721421352447	0.625334405290901	-0.017686706651281	0.0362206747085983
0	1	9069412	rs66463959	A	G	0.154880592925582	0.318014155237352	-0.0503433408559411	0.050416593002957
0	1	9074465	rs12063980	T	C	0.222736013242267	0.959521712825142	0.00218971793519265	0.0431439286002712
0	1	9074932	rs1556757	A	G	0.507579371117943	0.314543139436843	-0.0364505789653041	0.0362427327198315
0	1	9079365	rs10864379	A	G	0.1835785709315	0.852519141728776	-0.00867424736870458	0.0466595318303207
0	1	9080411	rs9803660	C	T	0.465246159038129	0.0870249325745593	-0.0626638401171347	0.0366175881551699
0	1	9103420	rs34605482	T	C	0.219682920820024	0.678807698042255	0.0180721432354368	0.0436429606010739
0	1	9107849	rs3737661	T	G	0.249129529668969	0.397217408895336	-0.0359354848453205	0.042446764909709
0	1	9108622	rs7368193	T	C	0.582311047032863	0.605480163665189	0.0190435432663057	0.0368678011094946
0	1	9111626	rs3004245	C	A	0.677072036796558	0.805044764128386	-0.00957862106536805	0.0388075613908293
0	1	9115700	rs4908809	C	T	0.475387130469542	0.977223141135639	0.00104402250118244	0.0365676534009005
0	1	9116899	rs2505972	C	A	0.364023625495456	0.82711387516263	-0.0082465781498077	0.0377582607218562
0	1	9129620	rs5438	T	C	0.0981218751760992	0.118566203467921	-0.0974597979891616	0.0624414037029373
0	1	9129867	rs3820034	A	G	0.241287347701049	0.903983478117325	0.0050867038366567	0.0421675405992853
0	1	9130650	rs12736085	G	A	0.384215508730814	0.196795541174447	-0.0484178294863209	0.0375118245656342
0	1	9138890	rs1327257	G	A	0.334050257878972	0.528150521350127	0.0242322085592356	0.0384131068177407
0	1	9140078	rs12726360	C	T	0.505340744628554	0.859706308340065	0.00644457917110835	0.0364619565437737
0	1	9140327	rs12127491	T	C	0.206361318216449	0.900981503597687	0.00554966340095312	0.0446037117869103
0	1	9143220	rs75856734	A	G	0.227612334938035	0.386105115309236	0.0373526719693508	0.0430974622322636
0	1	9148184	rs12755780	T	C	0.423180038257781	0.880766572527977	-0.00554846902234045	0.0369904052603316
0	1	9149450	rs12711519	G	A	0.529924467616638	0.717673620801674	-0.0131627420809295	0.0364044403419718
0	1	9151948	rs76799504	C	A	0.16466296520646	0.437208519402102	-0.0382038859903619	0.0491737867525036
0	1	9153629	rs12061999	C	T	0.317277333864507	0.26098217656368	-0.0438066777550439	0.0389713911899084
0	1	9155701	rs12239636	T	C	0.14933032994508	0.834346852644817	0.0105614227355464	0.0505017405329738
0	1	9155711	rs12239637	T	C	0.175285689034596	0.738258172090261	-0.0159242157995207	0.0476543407168847
0	1	9159671	rs17033261	T	C	0.339057992377182	0.338393596847373	0.0369362673536857	0.0385820175449681
0	1	9160365	rs7555576	G	A	0.492029756658632	0.162254573838341	0.0510652265571353	0.0365396561972519
0	1	9161550	rs1061907	A	G	0.457926373258061	0.782162486774535	-0.0101803602756122	0.0368183901165485
0	1	9180726	rs78794533	A	G	0.165982833831603	0.544981227994196	0.0291300254801727	0.0481251239336071
0	1	9185660	rs4908812	A	G	0.246975380859127	0.317780856709279	-0.0426986475755496	0.0427401671204148
0	1	9213177	rs2666433	G	A	0.758321798074221	0.0948408392353638	-0.0691089557275225	0.0413727724476334
0	1	9219383	rs6577556	C	T	0.240849002954464	0.691540581341978	0.0167588834058292	0.0422387887503658
0	1	9234363	rs809972	T	G	0.154424117714955	0.967473255461967	0.00202864116699948	0.0497489996504274
0	1	9238095	rs6577559	T	C	0.140557246160094	0.941420892568591	0.00381919329448559	0.0519730534296808
0	1	9250059	rs6673205	T	C	0.22270047723918	0.983486113396708	-0.000894215531991928	0.0432018119811556
0	1	9250991	rs10864392	T	C	0.26254537274789	0.581419413016134	0.0226582053049006	0.0410986542553921
0	1	9275194	rs1009941	A	G	0.479900764568898	0.416734168638566	0.0294671327407374	0.0362850971476384
0	1	9278142	rs1009940	A	G	0.534503477246719	0.82262938928163	0.00814162997688915	0.0363199074298236
0	1	9280094	rs10779715	T	C	0.534680120486664	0.782929673894811	0.0100169118956767	0.0363586056004663
0	1	9286018	rs12072683	T	C	0.354572563403225	0.639358206063649	0.0177668010060691	0.0379149390086348
0	1	9297871	rs4908830	G	A	0.382449981193015	0.0812436017166526	-0.0661487889177994	0.0379398905789333
0	1	9307138	rs11121350	C	T	0.401362753230877	0.0780167425728244	-0.0662652456859249	0.0376013316529803
0	1	9315847	rs2268170	T	C	0.0980290403588805	0.88775997584254	0.00851801553876839	0.0603518759557669
0	1	9317936	rs3753164	G	A	0.484001641570462	0.109611458016283	-0.058110017331102	0.0363200781717863
0	1	9321241	rs2268169	A	G	0.472299972928027	0.134871577352667	-0.0541970028597726	0.0362481930246057
0	1	9323910	rs6688832	A	G	0.460259838132402	0.530734426874022	-0.0229723694625164	0.0366452517463304
0	1	9324213	rs17368528	T	C	0.0581696636967987	0.346735745125053	0.0712311566577078	0.0757021456855805
0	1	9334714	rs12093524	A	G	0.12304143463522	0.493047229931078	-0.0382363290828032	0.055781165262304
0	1	9341038	rs916380	T	C	0.694434780297498	0.994151378788872	-0.000289522041632539	0.0394970181812766
0	1	9357724	rs11121365	G	C	0.123052023160822	0.703261219073208	-0.0212210377930269	0.0557096851252524
0	1	9358243	rs621846	T	C	0.161392061025825	0.765869782622566	0.0146737999520902	0.0492770373588598
0	1	9364634	rs1294028	G	A	0.823737782640002	0.560561906742095	0.0276916100793117	0.0475795066111636
0	1	9366852	rs581587	C	T	0.760910453147701	0.540306261968875	0.026121593799794	0.0426579518467742
0	1	9367908	rs9442562	G	A	0.289567171142109	0.942053150600472	-0.0029087413825241	0.0400159402068986
0	1	9371099	rs629524	T	G	0.31303647171627	0.84001463658213	-0.00803390265725841	0.039796469687594
0	1	9387444	rs1569422	T	C	0.7946902437698	0.265191328218065	0.0502750216658993	0.0451218849311415
0	1	9389218	rs732591	C	T	0.285501463094418	0.836797165765285	-0.00833474232262682	0.0404614868621448
0	1	9390616	rs34817952	T	TG	0.81746478107326	0.380896714625013	0.0414897563825212	0.0473494786404146
0	1	9393082	rs1294022	G	C	0.171746032270087	0.955568914082229	-0.00267880263233069	0.0480805261145459
0	1	9416151	rs9435243	A	G	0.251009256582751	0.91035057397654	0.00468266150624334	0.0415880376815995
0	1	9422875	rs552230	A	C	0.288600308358229	0.987670782413486	0.000616312486263765	0.0398830374733426
0	1	9427869	rs2275457	A	G	0.723014773198042	0.943062637208173	-0.00289336872392272	0.0405114139459564
0	1	9431223	rs10492967	A	G	0.321380321194252	0.432365412050623	0.0305504172082055	0.0389102756664781
0	1	9448852	rs9943073	C	A	0.352236220669034	0.897302948797515	-0.00493136279761126	0.0382071438712689
0	1	9466803	rs12044809	G	A	0.442410757093235	0.708899849484294	-0.0136091827577604	0.0364530997406054
0	1	9474990	rs72645555	A	G	0.38170846568205	0.867186680388412	0.00619440806550574	0.0370405733976387
0	1	9489972	rs10864418	G	A	0.419290663540688	0.137880854596073	0.0541811230719526	0.0365168615840268
0	1	9497668	rs9660668	C	T	0.196584708202808	0.232512166014809	-0.0550221691504604	0.0460855929224622
0	1	9498113	rs9660890	C	T	0.195191459824849	0.267443109919541	-0.0514245804165414	0.0463714788485987
0	1	9499246	rs9787285	A	G	0.207707478704308	0.24141309660579	0.0515041369099869	0.0439656889936696
0	1	9503008	rs4926481	C	T	0.680348678052913	0.750096265997721	0.0124298161477486	0.039024587117826
0	1	9514846	rs4926491	C	T	0.281972522135476	0.480962798003661	0.0282681551312825	0.0401106204763806
0	1	9525235	rs7544834	A	G	0.70990685615809	0.930004728862237	-0.00353149060146073	0.0402041814552464
0	1	9525697	rs10746490	A	G	0.903401647197225	0.574640735870078	-0.0342830367552084	0.0610855355512339
0	1	9525764	rs12042017	T	G	0.645712322378012	0.75512131275416	-0.0118467698531536	0.0379833576767442
0	1	9526979	rs10864425	G	A	0.706820639808229	0.815655143594732	0.00936425329111162	0.0401663376015832
0	1	9533238	rs6679380	T	C	0.909535280312419	0.249218813548711	-0.07173628393573	0.0622576291288597
0	1	9535303	rs7418365	G	A	0.576201574903998	0.0757065721056071	-0.0648494202018476	0.0365110267635902
0	1	9535619	rs6541069	G	A	0.900650091126979	0.395662266821283	0.0524792019622512	0.0617843091956331
0	1	9538654	rs12561781	C	G	0.711120870686552	0.23885069956728	-0.0468450084117952	0.0397711412334532
0	1	9555888	rs7417127	C	G	0.206997285604364	0.226422888313444	-0.05514687240583	0.0455900634007336
0	1	9563315	rs7533271	G	C	0.811059034211922	0.0076448676641649	0.128198940709503	0.0480620229495296
0	1	9567789	rs12755956	A	G	0.526968325665768	0.535769844547802	0.0224820778187811	0.0363069506543121
0	1	9576675	rs7525571	G	A	0.166467014201541	0.627392728399821	0.0237955215275058	0.0490225137315242
0	1	9576789	rs75100051	G	A	0.137563048016701	0.825363254662241	0.0116805864384412	0.0529366421780478
0	1	9600774	rs12140494	C	T	0.860548327307254	0.0366212900412624	0.112779047520646	0.0539622699263707
0	1	9617682	rs72646718	A	G	0.262830589668396	0.128858110533257	-0.0630431380100005	0.0415134316410762
0	1	9619380	rs58670998	T	C	0.502247975621078	0.0113508403823915	0.0915228898045974	0.0361506469521961
0	1	9627521	rs6698575	G	A	0.287224539983709	0.227794155396123	-0.0486129440665108	0.0403072177494854
0	1	9632102	rs56053581	T	C	0.262725152306353	0.143092267311096	-0.0607691164920463	0.0414984077259355
0	1	9637227	rs9430153	G	A	0.321506611176462	0.643969691274785	-0.0179268555774664	0.0387896476906518
0	1	9691975	rs4926485	G	C	0.221261765078378	0.373153734198838	0.0383320290892874	0.0430415740883211
0	1	9704925	rs4129341	G	T	0.67717051786457	0.517920885368952	-0.0248451482067401	0.0384270500532271
0	1	9713386	rs4240895	T	C	0.883543360235659	0.0502417115400748	-0.108152489407433	0.0552390174609214
0	1	9718087	rs6540991	C	T	0.848539120205961	0.188055221073516	-0.0658575741338196	0.0500302875963163
0	1	9720526	rs58784124	G	A	0.633573890731508	0.863404527703061	-0.00649104555922224	0.0377294289075443
0	1	9725525	rs4300218	A	G	0.092783895931589	0.316881929252249	-0.0639913657540714	0.0639347200637789
0	1	9734287	rs12568084	A	G	0.49691852192725	0.619955923430515	0.0179346688308006	0.0361649633623525
0	1	9741792	rs4333853	G	A	0.512784407805786	0.827375561901143	-0.00787179980199554	0.0360977928688185
0	1	9746248	rs6677649	G	A	0.196137228252668	0.121325504689222	-0.0721861052112203	0.0465947108051394
0	1	9760651	rs12566637	T	C	0.16802055061096	0.780195077756413	-0.0132733048544192	0.047563518320249
0	1	9795719	rs12569008	T	C	0.260389231387417	0.181014730264414	-0.0560979542213037	0.0419380935517237
0	1	9799496	rs11588785	C	G	0.486705540637004	0.9498146921228	0.00226196260908909	0.0359386891107662
0	1	9804693	rs7550295	T	C	0.205703107128489	0.377315790454496	-0.0401362346326932	0.0454619763567489
0	1	9836556	rs72855716	G	A	0.255488122773408	0.20908771970636	-0.0535452403004447	0.0426289160408887
0	1	9846341	rs17034340	C	T	0.206272838002436	0.40227809585803	-0.0380180342119214	0.0453914379730102
0	1	9866437	rs61479984	T	G	0.429526841628902	0.287981182590549	0.0389381355217641	0.036645560787787
0	1	9875633	rs946277	T	C	0.905910678681278	0.692249968800597	0.0247351547326508	0.062493516468509
0	1	9877988	rs117550213	T	C	0.139341403604012	0.234471655602891	-0.0631780799507192	0.0531391080456432
0	1	9885290	rs12078414	T	C	0.149159296688365	0.282531794181965	-0.0555208927940717	0.051664199195061
0	1	9888202	rs1767277	T	C	0.850105880224622	0.298028591166977	0.0535775004006447	0.0514836450370527
0	1	9923741	rs935073	G	A	0.195768415543829	0.282935684526924	-0.0494889906998906	0.0460899532323561
0	1	9926924	rs6695334	C	T	0.140074132774395	0.159957581292851	-0.0749649065544441	0.0533476707551511
0	1	9938165	rs17034420	G	A	0.140386387292743	0.145135975625456	-0.0775742589762671	0.0532450504743347
0	1	9975201	rs2033960	T	C	0.184929439312126	0.647791544646421	-0.0213714510203526	0.0467818239301474
0	1	10008191	rs12064822	A	G	0.152233817342932	0.230108378717154	-0.0611807806866649	0.0509805968557967
0	1	10008221	rs1220421	A	G	0.670699125396241	0.433010810599231	0.0301065478903783	0.0383987633406235
0	1	10029913	rs6683452	G	A	0.826169828269348	0.795902491183318	-0.0122486223466221	0.0473553060072969
0	1	10093457	rs7528979	T	C	0.313405885584631	0.772302906430264	-0.0112536777178177	0.0388910888867224
0	1	10155283	rs9430244	G	A	0.916164224299624	0.509573532337102	-0.0424973126779341	0.0644385001380018
0	1	10159832	rs76154155	T	C	0.106963230371438	0.916562496705057	0.00611834682603052	0.0584008260863216
0	1	10174189	rs4543799	A	G	0.205785740320488	0.95299168579408	-0.00263862365854702	0.0447601317245424
0	1	10177790	rs3762290	G	A	0.207253406184876	0.870664690787579	-0.00727044231271038	0.044654828830213
0	1	10190884	rs2295294	T	A	0.344246374296052	0.524386375036081	0.0241053482494983	0.0378658552492832
0	1	10195940	rs6671289	A	G	0.186092249586926	0.8436303075764	-0.00917006582320495	0.046489079507675
0	1	10195970	rs6685910	T	A	0.104638767065011	0.903412948966204	-0.00720628306359911	0.0593837485104496
0	1	10197932	rs118126602	C	T	0.101237081219031	0.748414302588053	0.019058229314715	0.0594212384203619
0	1	10203988	rs35316894	C	T	0.29272359294134	0.264515442313121	0.0438545315434001	0.0393038513580909
0	1	10204186	rs12144133	G	T	0.547552009788096	0.246644214041123	-0.0418496246891363	0.0361227638700895
0	1	10209557	rs6696978	G	A	0.0946621436548817	0.418642360824516	-0.0509177420324294	0.0629563219929634
0	1	10219202	rs6659436	T	C	0.167530916058362	0.288529812030011	0.0506828530672097	0.0477530897253871
0	1	10235946	rs2180184	C	T	0.313885143597274	0.807284928540496	0.00949857765491261	0.0389397464127886
0	1	10237960	rs12733312	C	T	0.282422070446953	0.852242100372816	0.00746492767586116	0.0400783333037688
0	1	10239647	rs41310363	G	A	0.0908321908600461	0.690063247080924	0.0251498223258697	0.0630686122783083
0	1	10240094	rs1046277	T	C	0.0915414364024001	0.658705912323229	0.0277225937464616	0.0627633219060647
0	1	10246129	rs2180185	C	G	0.373928394905623	0.826780492193659	0.00820452558210746	0.0374922546149315
0	1	10246471	rs6667639	A	C	0.373672769819134	0.904391147524736	0.00450818309374154	0.0375318680271295
0	1	10247313	rs56221672	G	A	0.35521741812917	0.930146882756121	0.00332807114963024	0.0379656596605147
0	1	10290268	rs17396382	C	T	0.0947095163758327	0.110008202928254	-0.1018327781307	0.063718911577175
0	1	10323921	rs12757288	C	T	0.321481853012887	0.53736061681071	-0.0238911827648649	0.0387335090795797
0	1	10338598	rs10492970	G	A	0.0929616534737716	0.899606018168642	-0.00790770918534396	0.0626804703370882
0	1	10353112	rs10492972	C	T	0.322043675273278	0.528282075118276	-0.0244123436968189	0.0387110029981004
0	1	10359944	rs12130220	G	T	0.228652034807339	0.562765393382482	-0.0248463973778457	0.0429319668196184
0	1	10362071	rs76058266	G	A	0.112638635170376	0.84631218887767	0.0110197778941388	0.0568539943761703
0	1	10366487	rs8019	G	T	0.325657420471936	0.366634541400413	-0.035137344393504	0.038920610299828
0	1	10384439	rs17401924	G	A	0.226032519920035	0.479719446313633	-0.0307845683308777	0.0435576933504594
0	1	10385471	rs17401966	G	A	0.22837833012088	0.531755510759124	-0.0268752466015054	0.0429778088091461
0	1	10391536	rs12734551	G	T	0.228557706394411	0.600244549717798	-0.0225076653072598	0.0429495541306566
0	1	10407360	rs59211028	C	T	0.0989843973945801	0.8903488296051	-0.00838560307657342	0.0608257008911211
0	1	10414470	rs17402762	C	T	0.33939389263289	0.577653414952002	-0.0213749809874843	0.0383878980120856
0	1	10420918	rs3748578	A	G	0.222299218180897	0.604975748054839	-0.0226107405482365	0.0437126549278045
0	1	10420937	rs3748579	T	C	0.320403858866783	0.491892325839314	-0.0266767838181078	0.0388137628887094
0	1	10431329	rs72867431	T	C	0.0958916976168369	0.885344418886664	-0.00889474203814301	0.0616843879258009
0	1	10484416	rs663364	G	T	0.348540349269089	0.407829513306933	0.0317484931702142	0.0383565962423734
0	1	10484880	rs79763829	A	G	0.0973077822614902	0.299010053363706	0.0630119138550553	0.0606724665241387
0	1	10507236	rs1307489	G	A	0.835009155878837	0.837388558052534	-0.0100965781891697	0.0491952164434249
0	1	10537090	rs684016	A	C	0.664173408348317	0.0600810105010261	0.0731308987432247	0.0388953045030641
0	1	10539833	rs6680568	G	A	0.117799866857232	0.525238947716354	0.0355957633388774	0.0560306844922637
0	1	10543836	rs9970001	G	A	0.186250336222679	0.034546274086841	-0.101400270615143	0.0479743047354733
0	1	10549380	rs670666	G	A	0.54572351530956	0.120759502397295	0.0567657849283831	0.0365854731450355
0	1	10550352	rs673254	T	C	0.372683906711577	0.792204174070508	0.00986429914426122	0.0374428522153656
0	1	10556097	rs636291	A	G	0.747565833438395	0.67713607391948	-0.0174154601375351	0.0418264452316487
0	1	10556386	rs10127643	T	C	0.0659613560929351	0.0156787033604841	-0.18774079364263	0.0776973103435743
0	1	10557544	rs660725	G	A	0.848729640334472	0.687414495561317	0.0205432932199813	0.0510562021529222
0	1	10562163	rs76282123	T	C	0.18380338273072	0.0540164478111692	-0.0926947953541721	0.0481105369545245
0	1	10563609	rs10864459	G	A	0.563687617753018	0.518015266628258	-0.0237163208538814	0.0366894080072937
0	1	10563671	rs10864460	C	G	0.609014768956571	0.24582897274391	-0.042807575228359	0.0368859075417623
0	1	10563681	rs2506902	T	C	0.256703960376884	0.232198347070314	0.0491783009874511	0.0411632024613626
0	1	10566148	rs7543322	C	T	0.515980619929074	0.622115011773221	0.01779980117474	0.0361156921520538
0	1	10566215	rs616488	G	A	0.294565806746345	0.625500029971115	0.0194260068893669	0.0398016554571646
0	1	10567122	rs604814	A	G	0.583219011142061	0.953507317144241	-0.00213291431545027	0.0365832996003693
0	1	10567658	rs2480786	T	C	0.875395943769142	0.689708882855891	0.0220013398802048	0.0551066518691674
0	1	10569930	rs6540934	T	C	0.140665113856486	0.84510680680208	0.0103023546771082	0.0527337404643975
0	1	10573867	rs2274985	A	G	0.57332119230537	0.606197344490031	0.018794847595694	0.0364588118389285
0	1	10578606	rs7419116	A	G	0.653231066960872	0.624935430376342	0.0186454792486554	0.0381401405711886
0	1	10578791	rs11584327	C	T	0.572628274153566	0.63989391067093	0.0170803143923759	0.0365083231634022
0	1	10580891	rs2483677	T	C	0.164251310166758	0.579836913685038	-0.0273475596157286	0.0493974453740518
0	1	10582047	rs2483678	C	T	0.818072790535839	0.898556697014504	0.00599127856503239	0.0469960200572572
0	1	10596624	rs10864461	T	C	0.275360278966418	0.179091710220202	-0.0550827333646667	0.0409976926207872
0	1	10597217	rs4240914	C	A	0.275408726439654	0.184399764640926	-0.0544128436758175	0.0409942297786563
0	1	10598216	rs2506892	A	G	0.165208659867317	0.577754554754184	-0.0274279078327348	0.0492716077311075
0	1	10609505	rs12120962	A	G	0.350067450100704	0.495339392110328	0.0258901868857002	0.0379709942025233
0	1	10613660	rs12127400	T	C	0.476984311097364	0.158586142834591	0.0511721907446019	0.0362963837677216
0	1	10615775	rs11121584	C	T	0.644464599345535	0.199779753284524	0.0487773767036452	0.0380425549048346
0	1	10621363	rs7519424	A	G	0.646237466667413	0.219345908482362	0.0467662892973122	0.0380749490513455
0	1	10633245	rs6687430	A	G	0.755020078922934	0.68724932297802	0.0170108503228937	0.0422534565148488
0	1	10643197	rs12038548	A	G	0.240640484355935	0.713115406021725	0.015465956606531	0.0420641778069817
0	1	10643829	rs12045923	T	C	0.234914494750727	0.491652917074764	0.0288591464642657	0.0419658172000956
0	1	10644149	rs72857041	A	G	0.246258272725147	0.728163304742937	0.0146094993320191	0.0420332841426689
0	1	10649223	rs12090714	A	G	0.253734769662165	0.820033128470604	-0.00956235754164363	0.0420319034264064
0	1	10651603	rs6540941	C	T	0.206436577080239	0.749171863189656	-0.0144433747554469	0.0451734465699569
0	1	10652605	rs6668131	A	G	0.534296986915599	0.270176851455195	0.039986361366872	0.0362636977586814
0	1	10652977	rs284273	C	T	0.670707463953504	0.435626099167339	0.0303852767902141	0.038975448684223
0	1	10653628	rs284272	T	G	0.121142981399888	0.765014791905819	0.0165328100180842	0.0553118008753482
0	1	10655913	rs2387230	A	G	0.0207969174330618	0.546314521566363	0.0748170502536474	0.124014677557623
0	1	10663573	rs284283	T	C	0.132227199188548	0.887455884512885	-0.00758325134700556	0.0535827379465582
0	1	10666517	rs284281	G	T	0.724064138250986	0.336388901153841	-0.0387690296992679	0.0403287538491938
0	1	10666735	rs11121599	G	A	0.601211263810503	0.611612669778744	-0.0185872949437924	0.0366055330982901
0	1	10672429	rs488854	G	C	0.132594838186943	0.845055882505753	-0.0104795542369179	0.05362290023456
0	1	10673194	rs479407	A	G	0.712218925929237	0.39297903506403	-0.0340352513160779	0.0398433175219102
0	1	10767379	rs4845952	A	G	0.394476619987821	0.271628816838198	0.0406611691504772	0.0369875878157108
0	1	10771380	rs78100955	G	T	0.114662171447248	0.398042410911169	-0.04861631206335	0.0575257531743777
0	1	10780727	rs706007	G	A	0.214879641241425	0.783914741351691	-0.0120952384446185	0.0441076197924311
0	1	10801989	rs4845953	A	G	0.120329564561953	0.966326482804205	0.00235642959176272	0.0558183589937203
0	1	10807369	rs205490	A	G	0.304901387643288	0.333410690302002	-0.038614453240995	0.0399212031061224
0	1	10808499	rs2076491	T	C	0.123072663330031	0.526718853047289	-0.0352877495245679	0.0557448451688586
0	1	10827135	rs205488	C	T	0.36189355791453	0.540230246388996	0.0230641458840993	0.0376579094198828
0	1	10832322	rs205472	A	G	0.465684751036939	0.332801993653892	0.035150976130679	0.0362947909730606
0	1	10834579	rs12031981	C	T	0.523760454730004	0.944665199344653	0.00253245349025697	0.0364867016870547
0	1	10840905	rs17035713	G	A	0.458803410002009	0.813705276914967	0.00858218888361118	0.0364194189275976
0	1	10841333	rs710135	C	T	0.853034855239876	0.0146562373837008	0.128026801505929	0.0524535810045832
0	1	10842769	rs61227177	A	G	0.150928859692321	0.247980244939535	-0.0597004194508612	0.0516766347986674
0	1	10844558	rs710139	C	T	0.830582222435759	0.117931358232288	0.0765214679795698	0.0489419265598683
0	1	10845821	rs776909	C	A	0.677032390122535	0.018629186831355	0.0928753001014683	0.0394732103709174
0	1	10849645	rs10864471	G	A	0.534219615826882	0.0790182818266632	0.0641899869467895	0.036546111638271
0	1	10854389	rs117360158	A	C	0.104724776821977	0.370126890474073	-0.053658631787723	0.0598711159937452
0	1	10854478	rs117927896	A	C	0.105412761971348	0.497895686951926	-0.0402994188116801	0.059455818861269
0	1	10855315	rs11577258	T	C	0.513582487415432	0.168280513400486	0.0502930501229518	0.0365037583777864
0	1	10860379	rs10779746	A	G	0.45469820826576	0.0482956210903566	0.0721212011998059	0.0365215395416365
0	1	10862362	rs55752650	T	C	0.100567027004867	0.990855614171032	0.0006907412822185	0.0602686445482345
0	1	10864224	rs80073687	C	T	0.100954620044758	0.823686068878379	0.0133436927598608	0.0598891400401325
0	1	10876600	rs6688450	T	C	0.396182900121988	0.546035876423856	-0.0224093274029745	0.0371193032683392
0	1	10883600	rs10864474	G	A	0.546448729709599	0.992514389229063	0.000344263286852693	0.0366941777025302
0	1	10888791	rs634478	C	T	0.839679317131915	0.91040936814991	0.005542682186676	0.0492585655730462
0	1	10894724	rs541695	T	C	0.733425052361825	0.708494742791798	0.0153573993935059	0.0410759138208398
0	1	10900348	rs72643268	T	C	0.158141743128311	0.620868067402835	0.0243574287723809	0.0492446865149262
0	1	10901000	rs35154018	C	CT	0.44241133320603	0.513306868975329	0.0238459290031	0.0364785512610194
0	1	10901994	rs946684	T	C	0.254848235391901	0.254391098237987	-0.0476849146841683	0.0418381028909193
0	1	10910576	rs607715	G	C	0.220572928880943	0.608858578975512	0.0224377897257368	0.0438492064338901
0	1	10912551	rs637037	T	C	0.876074675487591	0.669537674179112	-0.0234591038383861	0.0549673377340277
0	1	10913147	rs12085982	G	A	0.1674477261746	0.820673254507843	0.0110148277178334	0.0485921557464558
0	1	10919094	rs1292646	C	T	0.867990169925727	0.96438066862861	0.00238505953591131	0.0534083539807546
0	1	10922290	rs1280992	G	A	0.59459266810653	0.0856219295053379	-0.0634039601080014	0.0368851023753693
0	1	10926966	rs36047809	T	G	0.0938726773278107	0.581618040310518	0.0339670428285892	0.0616436241915222
0	1	10934874	rs12065037	A	G	0.373316325389706	0.087461183204438	-0.0645245040750578	0.0377569279971212
0	1	10935423	rs1280995	A	G	0.473399412524055	0.112753251165145	-0.0575378952922456	0.0362800283168196
0	1	10935437	rs6667663	T	C	0.395006893765092	0.655514053004629	-0.0165348390492736	0.0370640588835284
0	1	10935519	rs12756252	A	G	0.415143207687992	0.493849241906349	0.0250830078986836	0.0366603753009898
0	1	10936544	rs7537363	G	A	0.356971991131474	0.420940531755759	-0.0304904727625174	0.0378862191944634
0	1	10937920	rs11121639	G	A	0.349122104361515	0.228904211158811	-0.0457381653317611	0.0380141986042181
0	1	10939080	rs6686445	T	G	0.303658403389306	0.227530197365642	-0.0479463589935616	0.0397319581966787
0	1	10940287	rs77331515	A	G	0.304454519630118	0.229097063805611	-0.0477469806614283	0.0397002207300002
0	1	10978062	rs1280972	G	A	0.423056592305186	0.307924869658463	-0.0375224429870495	0.0368016476383522
0	1	10980544	rs4845964	A	G	0.492155391656299	0.527728505630981	0.0230049067733654	0.0364303005102469
0	1	11002488	rs6656310	T	C	0.930912737141012	0.186422443458065	0.0971322520971506	0.0735161610526452
0	1	11010551	rs10864484	T	C	0.173708930167116	0.961254201883126	0.00232157888481936	0.0477890173169753
0	1	11013286	rs11121657	G	A	0.433536021867537	0.371602195759119	-0.0325628106329073	0.0364450776972694
0	1	11019245	rs12033594	G	T	0.456169469174175	0.0943238722980242	-0.0606786521371521	0.0362689906460535
0	1	11024381	rs6659326	G	A	0.413437912031327	0.103407434460839	-0.0601787102010527	0.0369522313592773
0	1	11024637	rs11121664	C	T	0.413842818093114	0.100171510404915	-0.0607385188407124	0.0369450606016771
0	1	11028631	rs74052098	T	G	0.268811192718812	0.754658294559676	0.0128395717127154	0.0410862369703902
0	1	11030861	rs78234331	T	C	0.26863695967508	0.957197939206215	0.00221088146024113	0.0411938499881503
0	1	11032827	rs2003046	A	C	0.183254632409463	0.714349387366243	-0.0172283205319226	0.0470692101947826
0	1	11033082	rs12565727	G	A	0.289657432952126	0.841190974180969	-0.00800805403130316	0.0399662696818366
0	1	11037736	rs11576658	T	C	0.179908941518098	0.845071457100909	-0.0092889901821356	0.0475357346275857
0	1	11038476	rs11121667	T	C	0.283388937175072	0.640027127211866	-0.0188786673255183	0.0403682849978606
0	1	11046855	rs9430161	T	G	0.0733361762615494	0.603860163343677	-0.0364774018609174	0.0703033232489514
0	1	11046868	rs9430162	G	C	0.07330555691569	0.607921364064957	-0.0360850126194171	0.0703352835566591
0	1	11053101	rs6704113	G	A	0.35804866914268	0.841364856878669	-0.00754919739422652	0.0377180810605112
0	1	11060075	rs11121675	T	G	0.564324681582854	0.706260701862342	0.0136870294403628	0.0363164074576939
0	1	11063043	rs11121676	C	T	0.676773762828455	0.771397796505117	0.0113075483622547	0.0389181378260506
0	1	11074582	rs3765897	G	A	0.176176767878342	0.603212335127602	-0.0247455965106269	0.0476072248634474
0	1	11086717	rs1033638	G	A	0.872400052265914	0.467587311991207	-0.0390048108868085	0.0536952928623866
0	1	11090916	rs12711521	A	C	0.698248251745436	0.911009716868192	-0.00440999082208545	0.0394576986809864
0	1	11126569	rs2791659	A	C	0.826519567753703	0.841239611842546	0.00956999621336274	0.0477763766105205
0	1	11132965	rs7533211	C	G	0.792839458389515	0.354017996273479	-0.0409843273684879	0.0442201903531961
0	1	11147241	rs12136825	T	C	0.145767981483914	0.194349285086362	0.0655824935540841	0.0505328217653261
0	1	11153241	rs12127428	C	T	0.110880936177749	0.978571915994191	0.00154751914392536	0.0576156592458444
0	1	11153331	rs12126654	G	A	0.111418428845149	0.946444158259602	0.00385551799791678	0.0573970328928434
0	1	11166713	rs2536	C	T	0.0510910631383473	0.99975989478263	2.47237072556626e-05	0.082158414646198
0	1	11171226	rs17036350	T	C	0.0864797022001836	0.10786277914112	0.100745472153123	0.0626575668851349
0	1	11212458	rs11581010	G	A	0.113146123963588	0.709741127053594	0.0211223948443208	0.0567495431472738
0	1	11216665	rs4282823	T	C	0.0860710869481189	0.0924038098579869	0.10594519053976	0.0629557509605513
0	1	11248216	rs3806317	G	A	0.149781649642705	0.195586703091076	0.0639354767242924	0.0494004768357779
0	1	11249132	rs1034528	C	G	0.163643052363101	0.77772944903178	0.01373764738708	0.0486668815267494
0	1	11256034	chr1:11256034.T.C	C	T	0.0865400835073069	0.119853908435353	0.0976724726013203	0.0627962477193637
0	1	11269796	rs1010447	C	T	0.880500771082613	0.62289011997516	-0.0271380002680322	0.0551856319658909
0	1	11275588	rs2746637	G	A	0.880661137740361	0.618828955001995	-0.0274889682362602	0.0552530184710829
0	1	11289161	rs2076655	A	G	0.793208871000572	0.117698619853481	-0.0690854814892288	0.0441579964581875
0	1	11293792	rs11121703	C	A	0.844941067269486	0.0980683379602535	-0.0810468120797725	0.0489918623344909
0	1	11322156	rs1883965	G	A	0.873954240747725	0.335824436927941	-0.051653120732855	0.0536684600262247
0	1	11340472	rs6685950	T	G	0.0731931837491118	0.222072273832092	0.083002554087649	0.0679771385092312
0	1	11345339	rs11121715	C	T	0.0728226047643888	0.29186371342839	0.072131654993859	0.0684333818892181
0	1	11353244	rs77768358	A	G	0.0707606855462705	0.271953158939705	0.0760851520841838	0.0692579932895235
0	1	11355449	rs11121717	C	T	0.0741960862568362	0.271597563132074	0.0744347894574022	0.0677054758161222
0	1	11390336	rs2982376	C	T	0.107821196808598	0.842831669326304	-0.0116404210741062	0.0587091315587981
0	1	11402749	rs3124632	C	T	0.172288888888889	0.60546730385756	0.0243735767657797	0.0471849239712489
0	1	11404558	rs3120815	G	A	0.172539441597623	0.532758458828062	0.029401012837668	0.0471320588881566
0	1	11411432	rs2788558	A	G	0.849862666852273	0.650272374829096	-0.0226000184852178	0.0498474289708826
0	1	11432744	rs2982364	C	T	0.260157172213132	0.459321367291862	0.0303146858854229	0.0409677417573585
0	1	11435942	rs2335404	C	T	0.304740702501793	0.19571074551436	0.0499855204245505	0.038632603783004
0	1	11444975	rs3010208	T	C	0.42563440458751	0.520839308297387	0.0236121327396824	0.0367760343242378
0	1	11447805	rs6660541	A	G	0.799442798715322	0.988963070879697	0.000623174125497979	0.0450492297889334
0	1	11461601	rs6671983	A	G	0.46295963182117	0.536071595007833	-0.0224734187835309	0.0363198330927873
0	1	11472413	chr1:11472413.A.C	C	A	0.311178880569582	0.314335919094184	0.0390908629407097	0.0388513214160856
0	1	11476541	rs2890085	C	T	0.406220415918692	0.826316967626802	0.00805870833746476	0.0367260459629753
0	1	11477192	rs2379143	T	C	0.764352604270206	0.140499707404616	0.063028385542142	0.0427620506418442
0	1	11485666	rs6661145	C	T	0.694563963941622	0.340946225092572	0.0371802638267846	0.039042706199971
0	1	11489255	rs877307	T	C	0.425235210892441	0.753120838862084	0.0114702959761918	0.0364684024287489
0	1	11490744	rs10864508	G	T	0.478974468093549	0.192828057987218	0.0473211452040864	0.0363377531003691
0	1	11496333	rs12036240	A	G	0.480196608747412	0.110914014421965	0.0576721724029875	0.0361785540834105
0	1	11498824	rs2379155	A	G	0.147421414089599	0.590832159591448	-0.0276656102193212	0.0514584077661246
0	1	11503870	rs76779637	A	G	0.0959859190307767	0.816527973877023	0.0142165598443977	0.0612748611157322
0	1	11518397	rs12026602	T	C	0.252417204725996	0.743764501185403	-0.013792714427403	0.0421960380818671
0	1	11531918	rs17036930	T	C	0.527700171211522	0.371830736284596	0.0321550846723036	0.0360059430822822
0	1	11532525	rs6674181	G	C	0.527730016954444	0.288080335940057	0.038525249258668	0.0362644419845381
0	1	11534053	rs10159458	C	A	0.852959891103491	0.284901160735388	0.0559929539544921	0.0523604949561559
0	1	11537359	rs12027766	A	G	0.84332459516384	0.259375259541007	0.0576519300169273	0.0511158046360281
0	1	11556348	rs10864512	G	A	0.792791749892199	0.506989367975803	0.030173585207888	0.0454741414024204
0	1	11564507	rs2817614	A	G	0.72688745479283	0.481240403326504	0.0286283282859384	0.0406474018322073
0	1	11567190	rs2817637	T	C	0.220882771176423	0.30776780711425	-0.0453599134145004	0.0444741205549356
0	1	11574366	rs10864515	G	C	0.457988497789926	0.429145832545565	0.0286773357313226	0.0362703912463188
0	1	11586677	rs2745260	C	T	0.411642849263247	0.710557912900523	0.0136101668739401	0.0366745186361888
0	1	11607932	rs2745291	A	G	0.506647895629502	0.202534011919973	0.0461314397267756	0.0361995438659568
0	1	11613163	rs2817611	T	C	0.103248445288054	0.542954390329835	0.0358453057407125	0.0589220334762749
0	1	11617025	rs2817606	T	C	0.419507211437101	0.291410293559117	0.038561999633644	0.0365505197655769
0	1	11618451	rs2594292	G	A	0.688445850176204	0.528308350947657	-0.0247638878662036	0.0392709534969329
0	1	11619933	rs12086490	T	C	0.273836398962548	0.0640354522409399	-0.0758768586890938	0.0409717095019359
0	1	11636479	rs2745278	C	T	0.472500206914172	0.62009873100282	0.0179289069040895	0.0361681054285908
0	1	11645598	rs2745275	A	G	0.459555764541971	0.391737367314179	0.0310219535364641	0.0362206747085983
0	1	11647129	rs2745274	T	C	0.434131540584615	0.422080859950317	0.0292010211428899	0.0363732243582539
0	1	11654491	rs7530509	G	A	0.581224601731165	0.80380477640222	-0.00906247999327905	0.036479587442907
0	1	11656684	rs761087	G	A	0.274166384782558	0.283550621541515	0.0433039091806515	0.0403812269774134
0	1	11665198	rs11121778	C	T	0.573213494950898	0.957048573152582	0.00197060738909988	0.0365891783866054
0	1	11675059	rs734737	G	T	0.221567389853749	0.880119535724673	0.00655989070007469	0.0434955007258677
0	1	11676100	rs7554745	A	C	0.281131192755488	0.733201902915962	0.0137291003431244	0.0402767171085768
0	1	11678938	rs4845872	A	G	0.220845178911512	0.980443184336407	0.00107003899803082	0.0436513854487536
0	1	11686768	rs10779761	G	T	0.593113902273299	0.670760348502166	0.0157552588495771	0.0370620665445882
0	1	11689296	rs115723174	T	C	0.183281287191456	0.0893758863462036	0.0787729350360503	0.0463725055079923
0	1	11693090	rs80032347	A	G	0.162514325542784	0.305611511532151	-0.0512086909679097	0.0499853563726141
0	1	11695180	rs10864529	G	C	0.601457015254336	0.685559327729909	0.015025	0.03710896387667
0	1	11697411	rs74782931	T	C	0.136094927731459	0.764882330951024	-0.0159401659233892	0.0532981081640403
0	1	11722688	rs3125815	A	G	0.153634801920467	0.105590522808219	-0.0835870674828088	0.0516500549711576
0	1	11725908	rs3117066	G	A	0.412289564246524	0.207206617270829	-0.0461860136358502	0.0366182565665553
0	1	11733075	rs747862	C	T	0.153554880261686	0.0573300014279039	-0.0974764662099588	0.0512821789316181
0	1	11745459	rs2336031	G	A	0.859299409348528	0.136631018361339	-0.0760921816784491	0.0511215969930116
0	1	11749957	rs6658345	C	A	0.312424435013685	0.81149159982418	-0.00934048255314276	0.0391630856164447
0	1	11751135	rs12088541	T	C	0.118812080228761	0.0660816629169827	0.100527364353041	0.054697775781027
0	1	11760782	rs1555079	T	C	0.877603396640739	0.460851484380007	0.0412122658952036	0.0558851695607262
0	1	11770653	rs12731150	A	G	0.8023872022257	0.632942182001809	0.0215918206509201	0.0452099689092206
0	1	11773462	rs12565097	G	A	0.522077565089896	0.946799238418567	0.00243200712416669	0.0364472588209037
0	1	11782814	rs7414943	A	G	0.415999188635507	0.045205144086316	-0.0732417087292463	0.0365707424206327
0	1	11790687	rs10864532	G	A	0.183256153541694	0.110153175740356	-0.0763839988166119	0.0478145589752745
0	1	11790925	rs74541046	T	C	0.39678342174778	0.392502610061103	-0.0316159745471243	0.0369739563851078
0	1	11797186	rs12095517	C	T	0.629549684984298	0.857472296171407	0.00679328797284972	0.0378260700530133
0	1	11800478	rs11121816	G	T	0.509617789042959	0.139243972626536	0.0539115633206974	0.0364609198584966
0	1	11800703	rs4073395	T	C	0.322736735285213	0.500606533068087	-0.0262943436019696	0.039039271253646
0	1	11811234	rs4075033	G	A	0.42606362606345	0.358339327373077	-0.0337903241230841	0.0367872297815424
0	1	11824303	rs4845877	C	T	0.851758530549542	0.851943870239215	0.0094889095848485	0.0508410434236182
0	1	11828319	rs4845881	A	G	0.789901048678773	0.980511396115715	0.00108713306552381	0.0445039796321984
0	1	11831615	rs6667720	T	C	0.889162564206367	0.440963026874456	0.0451397004199294	0.0585797744569006
0	1	11843167	rs4845882	G	A	0.809091368700031	0.995126320045437	0.000281483038733589	0.0460821342821747
0	1	11846252	rs4846048	A	G	0.901700950083182	0.677653469208633	0.0254668389327209	0.0612673613071116
0	1	11848972	rs72640221	A	G	0.0902021331129578	0.414943495363272	0.0509529658382735	0.0625017167495374
0	1	11850365	rs4846049	G	T	0.812563266135488	0.772185660968695	-0.0134162525739431	0.0463400968388925
0	1	11850927	rs2274976	T	C	0.0897254851547033	0.545484821999901	0.0379872038236167	0.0628365648222103
0	1	11852110	rs13306556	T	C	0.0894279584855337	0.536436911753191	0.0389061616878516	0.0629335678644101
0	1	11852300	rs1476413	T	C	0.189641859134456	0.887081350080853	-0.00656868847485377	0.0462589240039152
0	1	11854476	rs1801131	G	T	0.187158627264102	0.763003544192203	0.013991453497814	0.0464001514013479
0	1	11856378	rs1801133	A	G	0.399815426787781	0.158987547620796	-0.052499619009792	0.037273825642709
0	1	11857788	rs17421511	A	G	0.0904570345880943	0.437988887125156	-0.0497297995794561	0.0641183597339652
0	1	11862214	rs9651118	C	T	0.365854670459934	0.0960521516952701	0.0626868503426922	0.0376655567451072
0	1	11862778	rs17367504	G	A	0.101485136042996	0.476720970362642	0.0425151290034098	0.0597469720990145
0	1	11864586	rs3753584	C	T	0.101304190575552	0.504189280042654	0.0398702701339282	0.0596938288270074
0	1	11881320	rs198396	C	G	0.0938795019193182	0.389366359331736	-0.0543553679210999	0.0631475941143591
0	1	11886813	rs2076004	A	G	0.0901334261192299	0.643860457847033	0.0291657415875754	0.0630872515541427
0	1	11898789	rs2272803	T	G	0.0889259581954852	0.668055271739472	0.0272435929635413	0.0635317488011402
0	1	11899033	rs1023252	T	G	0.179376364184476	0.868269055421473	-0.00788226255314512	0.0475242916856647
0	1	11904092	rs7552330	A	G	0.100793398847729	0.745461044526501	0.0195539955011534	0.0602346966047584
0	1	11907648	rs5063	T	C	0.0891017879868337	0.81580478817934	0.0147645141424758	0.0633822109455658
0	1	11910677	rs632793	G	A	0.130489476430684	0.40746893502988	0.0440865825503356	0.0532217841505379
0	1	11913757	rs198375	C	T	0.152810798531819	0.528941814525539	0.0314303133156796	0.0499193242877361
0	1	11914829	rs6668352	A	G	0.118457654230371	0.45722717114406	0.0412410459173446	0.0554747267100503
0	1	11918444	rs61761991	T	C	0.0114598512860658	0.898594268306075	-0.0220553055685777	0.173067850343803
0	1	11919271	rs198389	G	A	0.134049688672313	0.615637927017994	0.0265025269137412	0.0527894541315561
0	1	11922298	rs6668659	G	T	0.133174991701208	0.46987100865326	0.0381733036464839	0.0528212087446192
0	1	11922812	rs79990227	G	A	0.0646179934331945	0.214246514768346	0.0894143694356834	0.0719938095435117
0	1	11925300	rs6676300	G	A	0.14491243512217	0.734200939135785	0.0174056082187652	0.0512619133349149
0	1	11925781	rs1318408	G	A	0.092449970643676	0.0949717583845896	0.101542563330857	0.060813571489757
0	1	11927878	rs79653311	C	T	0.0878617378520582	0.118238804846729	0.0971745506985856	0.0622033045856363
0	1	11934378	rs198384	A	G	0.600799656582308	0.343077274665411	0.0351126273576111	0.0370346321031142
0	1	11941936	rs11588551	T	C	0.551564238779407	0.695717954107597	-0.0142631969216771	0.0364687602631554
0	1	11959362	rs17037526	T	C	0.404140863981515	0.259926374758801	-0.0415959840981362	0.0369228389356497
0	1	11973888	rs7554547	G	A	0.448456738093381	0.319362517076189	-0.0363036365395414	0.0364578990136985
0	1	11979909	rs3209284	C	T	0.614971642614426	0.889955526591221	0.00515300265705019	0.0372433121513112
0	1	11982544	rs2639453	C	T	0.652813151057994	0.78428787267094	0.0104414944296884	0.038144461921802
0	1	12009955	rs7529452	T	C	0.320839459206324	0.0992706248009872	-0.0643057503596324	0.0390110119070054
0	1	12009956	rs7551175	A	G	0.225436523837546	0.294682232905152	0.045062756310136	0.0430026984618408
0	1	12042261	rs2236055	G	A	0.609403053098074	0.837104495471272	0.00761159407287201	0.0370216296365612
0	1	12042755	rs4240897	A	G	0.528896920955928	0.331578936545456	0.035096406777858	0.0361468919866426
0	1	12044164	rs1474868	T	C	0.608591412286273	0.776962494737811	0.0104736024844312	0.0369726643177765
0	1	12046063	rs2336384	T	G	0.581485159818411	0.662193916089282	0.015986317386231	0.0365914949532969
0	1	12046089	rs873458	A	G	0.374336379240039	0.786265265264616	-0.010179540301496	0.0375402270905384
0	1	12046334	rs873457	G	C	0.581755374889875	0.687306500705121	0.0147256214060697	0.0365842104461785
0	1	12050634	rs4846085	C	T	0.58168085657409	0.652672232220593	0.0164680646784113	0.0365913904274305
0	1	12054911	rs6672267	G	A	0.610018181818182	0.665437109976602	0.0160061244952121	0.0370153360806233
0	1	12056440	rs2236056	T	C	0.581509556947344	0.65777893150783	0.0162140858152494	0.0366021526373673
0	1	12059412	rs2295281	T	C	0.373954031790231	0.954988172546468	0.00211512509434615	0.037473039308451
0	1	12065841	rs1042837	T	C	0.0804903825437039	0.369589943873109	-0.0608308882990413	0.0677976586197626
0	1	12072534	rs14305	T	C	0.153961262881117	0.135505192407443	0.0735615481610767	0.0492795367753378
0	1	12128498	rs12029016	A	G	0.44544667661106	0.890335306469035	-0.00502732861530682	0.0364616397763956
0	1	12135526	rs6690493	G	A	0.224838320888214	0.465053061462048	0.0317558139799327	0.0434682674745339
0	1	12141461	rs2297875	G	A	0.238988475457487	0.266685387963174	-0.0479499857427085	0.0431698668883615
0	1	12142243	rs59346161	A	T	0.124731992470763	0.0539267235363331	-0.109113421560507	0.0566109905142675
0	1	12147753	rs12133231	A	G	0.122886673330147	0.0468131768427434	-0.113488111978791	0.0570869614931575
0	1	12153413	rs17037598	T	G	0.0866402005125331	0.0497441407850324	-0.130727784227825	0.0666245083849671
0	1	12164071	rs562844	C	T	0.410459065854366	0.2332365099044	0.0439298046299793	0.0368519125833076
0	1	12164437	rs2230622	T	C	0.27546590091658	0.32753733230442	0.0397792083229095	0.0406289084731948
0	1	12165037	rs10864549	C	T	0.303274692401174	0.295850535939987	0.0413428902209969	0.0395484519292682
0	1	12165130	rs11569859	A	G	0.112639143119965	0.987525641236545	-0.000899147816027046	0.0575089225922875
0	1	12174100	rs72641094	A	G	0.134494141902072	0.503507912604406	0.035269887298633	0.0527218460412972
0	1	12181401	rs3753577	T	C	0.196595730033701	0.42897632352569	-0.0365841169894908	0.0462537037581244
0	1	12185335	rs488733	C	T	0.671240222960095	0.364256195080914	0.0350990221545559	0.0386857809796017
0	1	12186933	rs1148475	G	A	0.659198513029158	0.325337246255282	0.0378404356641726	0.0384733557346539
0	1	12187130	rs6668157	T	C	0.215083231450573	0.249370815923998	-0.0514428525079726	0.0446599463754668
0	1	12206866	rs630542	T	G	0.30890114705151	0.284840580267179	-0.0423464561371466	0.0395943130247539
0	1	12213337	rs1148461	G	A	0.305016712729506	0.22984350652228	-0.0476750557293855	0.0397039985392399
0	1	12223451	rs590368	A	G	0.302189392873991	0.0727792014779054	-0.0716499503839178	0.0399339188088686
0	1	12233754	rs976881	C	T	0.856004680041105	0.944836397502099	-0.00359439896372636	0.051947816047063
0	1	12240676	rs3766730	A	G	0.173627936832011	0.0822488371996363	-0.0850212906670339	0.04892511297117
0	1	12249770	rs548580	A	G	0.133910472593311	0.757468709517609	-0.0164679904926831	0.0533278588746653
0	1	12251808	rs653667	G	T	0.306054040911842	0.996258958780411	0.000186076651461227	0.0396860485160914
0	1	12252955	rs1061622	G	T	0.129936518989323	0.63171448491264	-0.0260167099052984	0.0542789287562808
0	1	12262792	rs5746059	G	A	0.1273106246463	0.234144677097561	-0.065998323703075	0.0554724313008291
0	1	12271503	rs235214	C	T	0.559670689899619	0.0235662738846575	0.0834200538951884	0.0368442385867605
0	1	12278932	rs7550488	G	A	0.625531247688076	0.261226691971013	0.0425085500695208	0.0378359439315561
0	1	12305286	rs374450	A	G	0.193867847062763	0.340996284863654	-0.044631369130519	0.0468719135078579
0	1	12306734	rs6541016	G	T	0.126714975845411	0.897734216511751	-0.00708217649563268	0.0551038734495735
0	1	12319994	rs235243	T	G	0.125748621117754	0.869313522151921	-0.00911877783666463	0.0554230169757841
0	1	12329295	rs3765339	T	C	0.240760023694867	0.712771502348578	-0.0156465896786084	0.042502148856225
0	1	12363811	rs7523900	T	C	0.126320502931662	0.541071734599239	-0.0339590608642937	0.0555619157072564
0	1	12368336	rs115361959	C	A	0.0766560390037209	0.625738305932986	-0.0338916662944814	0.0694880206120284
0	1	12401868	rs28551666	C	A	0.927747173951677	0.642709093845381	-0.0322533902447977	0.0695244468204217
0	1	12486792	rs580233	A	G	0.190728327334972	0.107246725643567	0.0730384589297588	0.0453459934377951
0	1	12488475	rs11121906	A	C	0.124814761250035	0.826230734173931	-0.0122185690474766	0.0556557467744039
0	1	12519105	rs117618373	T	C	0.0698719089130048	0.489869308487464	0.0486328044758868	0.0704295842904531
0	1	12537010	rs75965755	A	G	0.0691165519592852	0.397818530696756	0.0594896244372588	0.0703583205956675
0	1	12587927	rs74638742	A	G	0.0761660585070196	0.634077802038078	0.0323911278824536	0.0680492750998629
0	1	12590762	rs10864555	C	T	0.809506165099269	0.0298562015254879	0.103131305341268	0.0474823408830388
0	1	12592294	rs7543599	T	C	0.845076259791984	0.00576194050967829	0.14443027788714	0.0523102915670685
0	1	12593561	rs4846107	G	A	0.167745555770089	0.71754957446287	-0.0178762744526084	0.0494180593991918
0	1	12595464	rs56060440	A	G	0.0914838135863435	0.42263298493132	-0.0514778331663212	0.0641978979524967
0	1	12596355	rs56089820	G	T	0.278113195351711	0.773411997976862	-0.0117233570695178	0.0407181541740113
0	1	12597926	rs74054806	C	T	0.421129448716663	0.387870719811861	0.0316841050982195	0.0366932784350415
0	1	12599005	rs11121923	A	C	0.414447096303147	0.49434192845114	0.0251403336907424	0.0367861044044291
0	1	12605011	rs6541027	T	C	0.687498446419239	0.387880704035918	-0.0336695103818215	0.0389933914272695
0	1	12606725	rs10779770	C	A	0.496788958457979	0.271270433657981	-0.0399226188571698	0.0362886187394648
0	1	12619096	rs4845904	A	G	0.196844128993669	0.0742478895091609	-0.083246231409579	0.0466343813340414
0	1	12625101	rs10864570	C	T	0.271263120152101	0.321026418738452	-0.0406387845167342	0.0409520338323441
0	1	12626182	rs7517059	C	G	0.22474463266691	0.00781708796945869	-0.118337417543241	0.0444899297896133
0	1	12626549	rs4846118	C	T	0.67869149019214	0.753970696406961	-0.012122153846478	0.0386785063064471
0	1	12628459	rs11121940	A	G	0.182870186348982	0.191690483882079	-0.0622871281763669	0.0477078657110434
0	1	12630700	rs4846121	T	C	0.589919634588641	0.643828936401241	-0.0168432392362433	0.0364294743414035
0	1	12637160	rs4845907	A	G	0.376633874880703	0.14422865695404	0.054351736482896	0.0372215186498727
0	1	12640127	rs3128458	A	G	0.72926387435316	0.0375280984446615	0.0860811710050576	0.0413857348934126
0	1	12642243	rs12029485	G	T	0.166716768921224	0.0635289997860415	0.0877271599476046	0.0472802652060313
0	1	12663774	rs4846127	T	C	0.616125485346801	0.910855462680621	0.00415539557836652	0.0371151438285199
0	1	12664209	rs6662695	C	T	0.385164242686787	0.768715931690665	-0.0109119732416037	0.0371086223162138
0	1	12668321	rs6541043	G	C	0.38887885237165	0.650387674146831	-0.016802017933246	0.0370722410075882
0	1	12669280	rs6541044	G	A	0.313545029004697	0.537751319965214	-0.0240778680191781	0.0390736844545562
0	1	12669341	rs12027375	T	C	0.271615705922184	0.382971843313164	-0.0356015014738271	0.0408071158010522
0	1	12669452	rs7548227	T	C	0.375407290049208	0.35478943895902	-0.0345677660041984	0.0373568546914776
0	1	12671324	rs4618985	C	A	0.289226839170621	0.44318663827442	-0.0306872737432965	0.0400187078127218
0	1	12671703	rs5022242	C	T	0.441165607669613	0.312527542381478	-0.0365445558421971	0.0361851402782579
0	1	12682574	rs3000896	C	T	0.725040619001753	0.891515167796318	-0.00546131403073697	0.0400427078379799
0	1	12682662	rs4846130	A	G	0.235273889737692	0.825500468468045	0.00931058099925958	0.0422294551952461
0	1	12684504	rs6680343	T	C	0.477011685871079	0.192424051887334	0.0465714894453985	0.0357296333649891
0	1	12684837	rs12402628	T	G	0.476868613045687	0.21035679637202	0.0447587893912635	0.0357331369383102
0	1	12693125	rs4845911	A	G	0.29589686564953	0.83311380785801	0.00836271268930551	0.0396883144576553
0	1	12699337	rs3000891	C	T	0.581324979637483	0.0343229869519542	-0.0772002733091462	0.0364796367854726
0	1	12709554	rs17458785	A	G	0.344106629842163	0.114724590153936	0.0595518421126427	0.0377553582377114
0	1	12724931	rs2027589	A	G	0.107359274092131	0.29550238171321	0.0600866838012879	0.0574372723479528
0	1	12728153	rs2245926	T	G	0.122226998002068	0.485725980050679	0.0379809239897566	0.0544824052475014
0	1	12739778	rs2799845	A	G	0.115828224476093	0.572447382110153	0.0312462153883205	0.0553568459632079
0	1	12739867	rs2255773	G	A	0.128977173545677	0.62749189338157	0.0259691410143541	0.0535159266688105
0	1	12743160	rs2489262	T	G	0.259063836015665	0.491082805269507	-0.0287781414113627	0.041792997723181
0	1	12746537	rs7524074	C	T	0.738768482286484	0.488689671969973	0.0286599205834161	0.0413924779667103
0	1	12750723	rs3128450	A	T	0.750651935716106	0.142744250881013	0.0620215180933654	0.0423167942429506
0	1	12757671	rs3010951	T	C	0.728945553404405	0.079394488802841	0.0723695325464555	0.0412547656998127
0	1	12762562	rs3000875	G	T	0.730151701458358	0.104753898822143	0.0668317056512393	0.0411974041405902
0	1	12763781	rs10779772	T	G	0.60584030870985	0.282705829441315	0.0400880207814956	0.0373168438127239
0	1	12769239	rs3010872	T	C	0.69676683500112	0.0327208734337183	0.0852553704969046	0.039923064757069
0	1	12769379	rs3010873	C	G	0.710536072847608	0.0509072837185787	0.0788295977912181	0.0403786264735043
0	1	12771713	rs3000868	G	A	0.760336967004433	0.533619502609815	0.0264967934599718	0.0425657915158946
0	1	12775851	rs3000861	G	A	0.615200509637227	0.702345006759279	0.0143375777054544	0.037517518632851
0	1	12776218	rs3000860	C	A	0.755778197167862	0.42934821067923	0.03329366587181	0.0421274833888931
0	1	12777049	rs79983604	T	C	0.0808083637117725	0.888483794265293	0.00928316582108577	0.0662028721053702
0	1	12795653	rs3010902	C	T	0.827564684394776	0.840890656252936	0.00961162358443229	0.0478775348156093
0	1	12796044	rs3010903	T	G	0.827262519414826	0.859575666196505	0.00847139914858497	0.0478841830239167
0	1	12803975	rs6662299	T	C	0.7590201915949	0.896437235938084	-0.00554068641802828	0.042567196320452
0	1	12823636	rs72862122	A	G	0.136414085655016	0.233330530527935	-0.0640814450618607	0.0537675711506452
0	1	12829572	rs2009740	T	C	0.843682715917901	0.522001207770752	0.0321138408470518	0.0501572138126741
0	1	12833428	rs11121976	C	T	0.819135421968946	0.252291305176796	0.0545686511194302	0.0476664652506429
0	1	12835868	rs1812242	C	T	0.727379835067151	0.187281733616712	0.054375376007162	0.0412352266052276
0	1	12837840	rs848577	C	G	0.726343612432987	0.226117170884445	0.049838441710365	0.0411744495714007
0	1	12866852	chr1:12866852.T.G	G	T	0.091127132754621	0.791748043283591	-0.0165532648316118	0.0626919373460712
0	1	12866899	rs9308457	T	G	0.39805248864348	0.106627297301371	0.0581015188818918	0.0360087313247136
0	1	12867513	rs116786716	A	G	0.09319356187226	0.608950253202337	-0.0315687624553569	0.0617092669722876
0	1	12868019	rs1416906	T	C	0.320700146250751	0.0803007299571543	0.0658501774227625	0.0376513964866594
0	1	12868237	rs703804	A	C	0.418971699593602	0.189949731794017	-0.0472622716797511	0.0360580362243739
0	1	13176463	rs28488227	A	G	0.305000024132914	0.304315413646122	-0.040552243515291	0.0394775416504874
0	1	13775026	rs10927559	T	G	0.301984009833996	0.681119995008084	0.0161918666302497	0.0394024742492681
0	1	13783354	rs11580598	T	C	0.432490940766551	0.0505900202459197	-0.0721335865027528	0.0368980864578248
0	1	13785062	rs2999877	G	A	0.180599445465725	0.117890646242972	0.0719446775139467	0.0460095851602958
0	1	13785485	rs10754872	C	T	0.432471548335252	0.115192479099035	-0.0581528769207038	0.0369159648078333
0	1	13785516	rs10927575	C	G	0.220036437481868	0.573400882228674	-0.0248602842827794	0.0441528944140979
0	1	13793697	rs12564562	A	G	0.368493194817554	0.54551770823987	-0.022743456576848	0.0376241870563967
0	1	13795449	rs3013090	C	T	0.389049033602745	0.0169438884184024	-0.0905212563683123	0.0379079450775738
0	1	13801089	rs2359535	A	G	0.125032454078793	0.00371490132641578	0.153284672245704	0.0528311375238009
0	1	13802224	rs3795750	A	G	0.571238451198474	0.420337334382845	-0.0297128535860884	0.0368720785283395
0	1	13802325	rs3013105	C	T	0.572585188221357	0.641838994166337	-0.017311335220208	0.0372183432609211
0	1	13802437	rs3013106	A	G	0.377902900048312	0.130126965728967	0.056839993779255	0.0375528152668894
0	1	13804575	rs16850548	T	C	0.249479440770656	0.763133965061874	-0.0127647032818855	0.0423558814682727
0	1	13804751	rs55957512	T	G	0.124816464396878	0.0060661504522375	0.145483523120518	0.0530152194386245
0	1	13805706	rs2940310	T	C	0.194840543054829	0.00514988484462887	-0.133213084644295	0.0476185201816586
0	1	13806431	rs6666545	A	C	0.253093108972691	0.774839495343386	-0.0120394079570414	0.0420884103168125
0	1	13806900	rs61781238	A	G	0.195050320812052	0.00675289566140011	-0.128629083932592	0.0474857992287312
0	1	13815792	rs375996	G	A	0.213654004090368	0.493403137286282	0.0301307516080827	0.0439925252176659
0	1	13816076	rs2924851	A	G	0.359501804210819	0.277171639369759	0.0409196281874539	0.0376551189229607
0	1	13817381	rs6690828	G	A	0.143199088293123	0.676954091311845	0.0214832585476377	0.0515652089644148
0	1	13819261	rs164951	A	G	0.506763363437001	0.753943418280227	0.0112932791881787	0.0360296638430876
0	1	13822035	rs354590	A	G	0.466574718696438	0.758259121796059	-0.0111562579524187	0.0362489596587818
0	1	13827439	rs10803381	A	G	0.140867013178435	0.547494588045818	-0.0317524557343055	0.0527871501247203
0	1	13828957	rs12046672	A	G	0.268967045518095	0.531157606802238	0.0255151992366564	0.0407434908911842
0	1	13830815	rs2999900	C	T	0.347934458820425	0.698187838471411	-0.0148036333340904	0.0381765359880256
0	1	13833861	rs76079754	C	T	0.175476580391003	0.826837254760808	-0.0104339100880302	0.0476957635115727
0	1	13837213	rs2990678	C	T	0.29276468034144	0.44452117710806	-0.0308184148124465	0.0403075945310188
0	1	13842586	rs2282189	G	A	0.322671703368039	0.272033715781437	-0.0425591452032846	0.0387468019645646
0	1	13844562	rs45223	G	A	0.376356318837815	0.0186408156892395	0.0869254678832634	0.0369480984699738
0	1	13844765	rs16851109	A	G	0.445026000539868	0.398535117214071	-0.0307556210910333	0.0364299354937028
0	1	13845251	rs35530871	T	C	0.0803335755997177	0.106837585292304	-0.110642719619285	0.0686125880972951
0	1	13851036	rs4345799	G	T	0.754095659057489	0.0988979305796197	-0.0688617498479864	0.0417288278899493
0	1	13852232	rs16851217	T	C	0.276704390481619	0.629721127562123	0.0195009192027068	0.0404483186336429
0	1	13852683	rs2168201	G	A	0.901385681200347	0.265500498898918	0.0690253817403135	0.0619904415239167
0	1	13852955	rs12750399	A	G	0.552274967780228	0.116909666204056	-0.0565105528843328	0.0360427035969524
0	1	13854682	rs10927814	G	C	0.760543394645664	0.110154606542457	-0.0669004263134012	0.0418782374873447
0	1	13855608	rs12072110	T	C	0.0754878643668985	0.0785082673009927	-0.125060618672011	0.0710810866952062
0	1	13855662	rs76062973	G	A	0.117311959909317	0.315675452557408	-0.057803617315398	0.0576086495363905
0	1	13855758	rs12124179	T	G	0.140233312644185	0.00387501121360907	0.146099270891225	0.0505855651475448
0	1	13859570	rs3856278	G	A	0.274623862550158	0.465730856291313	-0.0296617541850217	0.0406635790121898
0	1	13859697	rs75931286	A	G	0.198930932415276	0.766913009863577	0.0133687576570867	0.045101456114779
0	1	13863307	rs12564444	A	G	0.242356501092256	0.761085509231517	-0.012913950740111	0.0424723289063234
0	1	13863608	rs6678308	A	G	0.18241452991453	0.572085982776505	-0.026856003104938	0.0475342601774238
0	1	13867459	rs183052	G	A	0.184715685312819	0.953112849011207	-0.00274432037534591	0.0466735508228644
0	1	13872988	rs10927854	T	C	0.131309955354554	0.26525139818137	0.0589840127458581	0.052944868177429
0	1	13874853	rs1610562	C	T	0.702735512723373	0.28012909151204	0.042946132321057	0.039763855134461
0	1	13875610	rs17391912	T	C	0.199089698304195	0.680475171876747	0.0185355755744915	0.0450094934019851
0	1	13875896	rs13375580	C	G	0.340878968197225	0.448380630578249	0.0288566264183592	0.0380635265050648
0	1	13876130	rs76996492	A	G	0.197373693989843	0.674937190320514	0.0190100996761219	0.0453288718010596
0	1	13876264	rs354581	G	C	0.760980733438087	0.713359470190711	0.0155965549364042	0.0424571682701423
0	1	13880522	rs6684199	G	A	0.114341177969877	0.797464448782674	-0.0146802717166297	0.0572040459487088
0	1	13885203	rs10927872	T	C	0.179575931731104	0.20806732136546	-0.0601738538341307	0.0477988471068227
0	1	13885279	rs12042662	A	G	0.757580299480344	0.745788303203549	-0.0136032416616038	0.0419597003087541
0	1	13900468	rs655839	T	A	0.550845056226661	0.176740947248438	-0.0488772862245792	0.0361824031832026
0	1	13901884	rs12404716	C	T	0.123843248739057	0.935216468934333	-0.00450841934711241	0.0554653463887257
0	1	13903098	rs355013	C	T	0.670524788673329	0.200985720400689	-0.0490655402335054	0.0383699762502802
0	1	13908031	rs1261015	A	G	0.692154986548995	0.324362548812008	-0.0383012971067653	0.0388635534498486
0	1	13908105	rs1262461	G	A	0.719980017497718	0.427432369351316	-0.0318426592954259	0.0401246691577595
0	1	13912977	rs355027	C	T	0.543027069419464	0.101983762694954	-0.0592262340140631	0.036217096121619
0	1	13913180	rs355028	T	C	0.522115349199662	0.0340924575958073	-0.0764823164345405	0.036093990845212
0	1	13914230	rs1148455	T	C	0.646239986842074	0.416419851659157	-0.0308546927585562	0.0379680862699224
0	1	13914909	rs10927904	T	C	0.195456435854277	0.267159307042357	0.0504474640195195	0.0454633970904285
0	1	13916809	rs434651	C	T	0.737369545032498	0.391032828447098	-0.0351887568574527	0.0410246901854511
0	1	13917411	rs11804743	T	C	0.0557329017106086	0.651680844790762	-0.0361057674767959	0.0799811673367845
0	1	13920193	rs1261025	G	A	0.685787938550066	0.579657198528962	-0.0215774921744016	0.0389565922376191
0	1	13920807	rs1261026	T	G	0.684999143474316	0.667760285266549	-0.0167483234074201	0.0390200151201088
0	1	13922117	rs12566684	G	A	0.169100937078179	0.741831999277137	0.0158317275523552	0.0480581928428836
0	1	13922799	rs7514217	G	A	0.717874874545304	0.884013694405827	0.00588580657706174	0.0403460556160775
0	1	13923443	rs16852007	A	G	0.124634165851088	0.207313123875801	0.0682069805312993	0.0540901051487368
0	1	13923574	rs10927907	C	T	0.168092222592057	0.68269947522515	0.0197433936586139	0.0482980711447916
0	1	13924863	rs1262460	G	A	0.302211511362858	0.599573969139524	0.0207777674092883	0.0395756998328391
0	1	13932007	rs2788749	G	C	0.599551104114645	0.570893241430107	-0.0209558652588792	0.0369763840922608
0	1	13932427	rs442112	T	C	0.646502371426915	0.128006601830009	-0.0570277406475435	0.0374687056272992
0	1	13934056	rs2483133	C	T	0.306820957588979	0.159898586447977	0.0552176011904989	0.0392892425141273
0	1	13935402	rs92406	A	C	0.621554489448823	0.96659762927607	0.00156266748968767	0.0373166313663805
0	1	13937281	rs4391657	C	T	0.776463655514969	0.525326172465465	-0.0273928687178644	0.0431277282482698
0	1	13938377	rs1412838	C	A	0.41263767780812	0.380667885541166	0.0321287288146887	0.0366487530568478
0	1	13938925	rs79769438	A	G	0.105424638454932	0.155644029673109	-0.0865244187736718	0.0609380468151533
0	1	13943528	rs1539114	C	A	0.136008299721713	0.196999216302158	-0.0694854829148368	0.0538585290509013
0	1	13943724	rs1061615	C	T	0.182912130902374	0.36236203905902	-0.0430731543943984	0.0472877465629382
0	1	13944568	rs876931	C	T	0.550115882911798	0.965067460145484	0.0015995	0.0365220652482852
0	1	13945379	rs1106669	T	C	0.210095263999723	0.301491504794136	-0.0463984896844121	0.0449058115556399
0	1	13946586	rs6703700	A	G	0.414012627482896	0.353317762980893	0.0340459548942151	0.0366806076224327
0	1	13947519	rs1772636	G	A	0.185057705574658	0.364468130762588	-0.0427079639381091	0.0470930822955293
0	1	13947905	rs11588651	G	A	0.0555970619726002	0.701515165427018	0.0301174699180464	0.0785790746851249
0	1	13948225	rs1772635	A	C	0.688398120758657	0.286193569668886	0.0420453079364652	0.0394232999465982
0	1	13948765	rs10927910	A	G	0.113733464825773	0.949256152896869	-0.00363626064670247	0.0571371528789161
0	1	13949397	rs75737744	C	A	0.135384500434366	0.0722522810692976	-0.0979335989930173	0.0544824623038825
0	1	13952864	rs7515525	T	G	0.264122036336654	0.371785469047118	-0.0370043998870077	0.0414320851061671
0	1	13956484	rs10803421	C	T	0.247356079729771	0.327040281368344	-0.041165606662543	0.0420017410387588
[truncated: 534,508 more rows]
