# Supplementary material for: Japanese GWAS identifies variants for bust-size, dysmenorrhea, and menstrual fever that are eQTLs for relevant protein-coding or long non-coding RNAs
Source: Sci Rep. 2018 May 31;8:8502. doi: 10.1038/s41598-018-25065-9 (PMC5981393; doi:10.1038/s41598-018-25065-9)
Supplement: Supplementary file 14 — Dataset S11 [file 41598_2018_25065_MOESM14_ESM.txt]

regional.analysis	CHR	BP	rsid	A1	A2	A1.AF	P	BETA	SE
0	1	564621	chr1:564621.C.T	T	C	0.026666662219512	0.331815770263651	0.0856649442504455	0.0882722434758558
0	1	565374	chr1:565374.A.G	G	A	0.035721507945162	0.49462370631266	-0.0533635587792498	0.0781341785997733
0	1	752566	rs3094315	A	G	0.844845482616862	0.362112347378903	-0.0354242943872074	0.0388702415076871
0	1	990417	rs2465136	C	T	0.162531933332127	0.627301939898003	0.0186243042547343	0.0383588769418175
0	1	1018704	rs9442372	G	A	0.811955093020658	0.772515014298248	-0.0104053178739368	0.0359937592459612
0	1	1036959	rs11579015	C	T	0.203956833597016	0.613823471757078	0.017627748903335	0.034932494010508
0	1	1046164	rs6666280	T	C	0.203331467204766	0.625810064373818	0.0170905638287653	0.035048030137314
0	1	1062638	rs9442373	A	C	0.539650235363657	0.0332299965733111	-0.0602531351367298	0.0282972446084158
0	1	1216195	rs55834051	A	C	0.644120647219885	0.450782985478309	0.0221987430523808	0.0294369970526254
0	1	1217011	rs1262894	C	A	0.121998571152218	0.285663575148791	-0.0466891726496372	0.0437294375612761
0	1	1217058	rs3753340	A	G	0.0144224634853546	0.10004889686982	-0.203647494273797	0.123826727496644
0	1	1218086	rs6603788	T	C	0.632695236229452	0.371334482062801	0.0261731467417313	0.029277221142981
0	1	1220136	rs2144440	G	A	0.652452234593044	0.62262026401394	0.014572273473608	0.029610006811944
0	1	1220954	rs12751100	A	G	0.63732023944962	0.65588920855907	0.0130553400198623	0.029298612201618
0	1	1221138	rs11260578	A	G	0.622697465688105	0.493910787431838	0.0199826942629257	0.0292101113233225
0	1	1222958	rs111819661	T	C	0.0144933948501963	0.144384203971806	-0.181099845668151	0.124070088303169
0	1	1223529	rs78481580	C	G	0.182144772274009	0.354553609613349	0.0339878640621689	0.0367121669366855
0	1	1225959	rs1570867	G	C	0.922551287601294	0.310983963166467	-0.053798875540319	0.0531001026653761
0	1	1227244	rs2239609	A	G	0.274785430061188	0.242946789308883	0.0369973225980536	0.0316852050371655
0	1	1278237	rs307361	C	T	0.869289889321488	0.233311789122252	0.0505331589598948	0.0423981743427045
0	1	1287040	rs182532	C	T	0.869055990742389	0.222779023862011	0.0517332149415393	0.0424330831909777
0	1	1295323	rs34389364	A	G	0.80813120759208	0.0607973711444493	0.0682451098263329	0.0363980476921307
0	1	1314015	rs2649588	T	C	0.826185321680322	0.295593644721349	0.0394995395535783	0.0377650162757715
0	1	1335218	rs2291889	A	G	0.121076782317708	0.260382476497656	-0.0493004652376093	0.0438036509952241
0	1	1487059	rs1887284	A	G	0.262416700018423	0.282380266265412	-0.034609757033167	0.0321954932738687
0	1	1489928	rs7366884	C	T	0.716753858246401	0.441901248930225	0.0243096737162719	0.0316126091631765
0	1	1500941	rs6603791	G	A	0.824428729545335	0.185566401730231	0.0497105509368988	0.0375511432318229
0	1	1599161	rs6604981	G	A	0.621014096136347	0.964970466825601	0.00128092676474981	0.0291669102366593
0	1	1647686	rs909823	C	A	0.869063392361448	0.681412585110498	-0.0168198919036282	0.0409705357220703
0	1	1687625	rs34306661	C	T	0.332064106797263	0.921810352517801	-0.00293391237661745	0.0298910418252681
0	1	1706160	rs7531583	G	A	0.700110326433443	0.68852115084691	0.0123695281881087	0.0308572625384782
0	1	1721479	rs2272908	T	C	0.502984155840491	0.979632198986157	0.000721355214939101	0.0282551695922308
0	1	1722585	rs3737626	A	C	0.03810042697029	0.384630096518208	-0.0647529926938996	0.074480361274043
0	1	1722932	rs3737628	T	C	0.502720632228769	0.923600589788921	0.00270968979752677	0.0282555888720955
0	1	1723031	rs9660180	A	G	0.504401032585213	0.910304132514011	0.00319138746347747	0.0283288747143428
0	1	1725016	rs80220232	A	G	0.0662230271886063	0.290514467022278	0.0592531002107976	0.0560581399347019
0	1	1725626	rs9970652	T	C	0.206242502904208	0.307470213515342	0.0355217631267394	0.0348066714262383
0	1	1733219	rs10907185	G	A	0.71032695702947	0.46486071983314	0.0228397708934816	0.031250265152373
0	1	1734337	rs75622028	C	T	0.103286436386755	0.517051281993381	0.0299662245833953	0.0462514935272852
0	1	1737900	rs17363334	T	C	0.0685096148634582	0.354973526056524	-0.0525273442919626	0.0567872173160135
0	1	1738984	rs76117314	A	C	0.059859441413314	0.158101968952863	-0.0851861329170276	0.060352180241516
0	1	1745726	rs16825336	A	G	0.266626571095558	0.463811637557279	0.0232974438286411	0.0318016976799732
0	1	1746694	rs12742323	T	G	0.207487664111048	0.407880286957214	0.0287327075657571	0.0347168670484708
0	1	1747318	rs59787372	C	T	0.0356951409632043	0.370354219746105	0.0678968775252009	0.0757938329561009
0	1	1748734	rs2180311	C	T	0.505353400785302	0.913040060626773	0.00308220316530899	0.0282240655030239
0	1	1752955	rs4648726	T	C	0.843102860429493	0.0897736336012469	0.0666194453610287	0.0392666038633659
0	1	1759026	rs9786963	C	T	0.908969082125604	0.0499450707776761	0.0984161833748741	0.0502012193251065
0	1	1759054	rs10907187	A	G	0.128450539955461	0.513797428660812	0.0279089194609059	0.0427437178185133
0	1	1759213	rs9786942	G	A	0.505091283075934	0.871083413810383	0.00458600952546782	0.028259425391543
0	1	1760937	rs77726987	A	G	0.0353723470097471	0.549400870118702	0.0463314901582847	0.0773922315265051
0	1	1765583	rs6603797	C	T	0.908316229411299	0.0370722442211303	0.104336843612415	0.0500424299309678
0	1	1766094	rs6663586	C	A	0.195171753588269	0.685702886135525	0.014491176978112	0.0358077907538024
0	1	1770406	rs117025906	A	G	0.0553356313834726	0.656547443109103	-0.0275565805011014	0.061968771754789
0	1	1770789	rs6665287	A	T	0.127944266775846	0.384669707054328	0.0372805673832765	0.0428845277119301
0	1	1775039	rs75473107	T	C	0.0163390183015403	0.268097886807448	0.121637056642806	0.109834906616476
0	1	1775175	rs11260622	G	A	0.907967715171599	0.0490413592291612	0.0974211208070665	0.0494967690843814
0	1	1776269	rs4648727	A	C	0.337854556087905	0.217270243863097	0.0368382985210314	0.0298571260400693
0	1	1777450	chr1:1777450.G.C	C	G	0.505136630360815	0.922916870990708	0.00273434721849998	0.0282590220807211
0	1	1779036	rs6692959	C	T	0.908957183549938	0.0478330754096414	0.0992293826571292	0.0501450145510525
0	1	1779230	rs12403351	A	G	0.0842154589371981	0.778484905094476	-0.0144412183264259	0.0513385208009127
0	1	1779476	chr1:1779476.C.A	A	C	0.338114328077594	0.220317352659743	0.0366688655326499	0.0299170461565339
0	1	1780878	rs6603801	C	T	0.908828156321628	0.0409275649144766	0.102555477908057	0.050167456006545
0	1	1781220	rs6681938	C	T	0.167486664204053	0.940076783871339	-0.00287119734158796	0.0381943487312067
0	1	1781345	rs6664578	A	G	0.90844603384035	0.0422064902727127	0.101639702411097	0.0500323819759179
0	1	1787378	rs12125422	A	G	0.210722495510906	0.303804222221723	0.0354313869339784	0.0344559530892693
0	1	1793003	rs1889678	G	A	0.909019677093328	0.0484263932585363	0.0990833660198959	0.0502041907191765
0	1	1793071	rs12076620	G	A	0.909234665960245	0.0282237744686073	0.110602986709195	0.050407851887063
0	1	1793111	rs10907192	G	A	0.909147780678851	0.0479813899891162	0.0992804546318221	0.0502041907191765
0	1	1793692	rs77270684	G	A	0.0514983629397423	0.173168325660089	0.0859271828130827	0.0630846355786987
0	1	1793786	rs7511905	C	A	0.909092704025	0.0408528722889345	0.102647553941347	0.0501939085026248
0	1	1795789	rs12036384	T	C	0.173962210780605	0.906223230595333	0.00440437391751694	0.0373874119869515
0	1	1797947	rs9660106	G	A	0.527147414578223	0.798901886060953	0.00720578898470941	0.0282836702961122
0	1	1801034	rs4648592	A	G	0.108857272949992	0.744512981510869	0.0148682878629414	0.0456246385674444
0	1	1804302	rs3855951	T	C	0.842289562412026	0.0672089011311532	0.071891253264532	0.0392789458153843
0	1	1805391	rs10907193	A	G	0.172472845521187	0.992224072735799	-0.000367238956352065	0.0376816352610552
0	1	1806560	rs118184145	A	G	0.055053160955446	0.628538098025467	-0.030092083169781	0.0622012904685891
0	1	1809509	rs11260624	T	C	0.173887468030691	0.890335755345662	0.00515434384546729	0.0373829954452034
0	1	1809654	rs78934919	A	C	0.0600882468963917	0.018102951717474	-0.143602015877318	0.0607580596405013
0	1	1810090	rs7525092	T	C	0.177422848515724	0.868241065085061	-0.00604681859201886	0.0364500874942083
0	1	1810842	rs76973525	A	T	0.0459629005375594	0.480245789162721	-0.047904592509103	0.0678624412664187
0	1	1812366	chr1:1812366.AA.A	A	AA	0.908865975132537	0.0675522262199526	0.0915784970322836	0.0500981344709284
0	1	1812504	rs36072213	A	G	0.208695550009856	0.352922795128404	0.0321993967268706	0.0346627032021662
0	1	1812521	rs6603802	T	C	0.523753308275314	0.737829430254934	0.00946004799205347	0.0282618013549764
0	1	1812688	rs6603803	G	A	0.524519117778697	0.741732204169317	0.00932441946581418	0.0282935132616538
0	1	1812828	rs6670776	A	G	0.908346147885897	0.0410129102712935	0.102286439615485	0.0500569963454407
0	1	1813237	rs33976483	T	C	0.208035879227517	0.34569638621913	0.0328152216167851	0.0347998674605847
0	1	1814909	rs76616586	G	A	0.0309592276587923	0.185374565251097	0.106414947221417	0.0803503439369948
0	1	1818129	rs16824526	C	A	0.212742034832327	0.332657372251122	0.0332732430353883	0.0343456806940083
0	1	1821625	rs6603805	A	G	0.169365989207811	0.917711523792346	-0.00393663377072694	0.0381025435611089
0	1	1865298	rs2803316	G	A	0.599659232688709	0.537048199354373	-0.0177795998118572	0.0288030046478263
0	1	1871337	rs16824543	A	G	0.127252651465824	0.757476168212422	-0.0131956614141805	0.0427325187614488
0	1	1887019	rs28548017	G	A	0.866734948898392	0.745295880932266	-0.0134651195060703	0.0414504837127848
0	1	1903712	rs13303201	A	C	0.336525475612981	0.593447417705086	0.0158881265363109	0.0297615751135366
0	1	1930754	rs6605081	T	C	0.233477860661166	0.0947732545431289	-0.0567006452682652	0.0339374656541627
0	1	1933267	rs28706276	A	G	0.0934635296609023	0.425722064943241	-0.0388960372130109	0.0488316456887254
0	1	1934647	rs6682175	G	C	0.665289470455445	0.556837923521808	-0.0175894483939473	0.02993720770376
0	1	1939826	rs28550169	T	C	0.335226355002044	0.193032556284784	0.0386964496051636	0.0297285331050683
0	1	1948400	rs13303344	A	C	0.400176322570078	0.951268968118981	-0.00175645976963343	0.0287410342130741
0	1	1951827	rs3121819	G	A	0.793569179760212	0.562838188557205	0.0204714385798552	0.0353790911324926
0	1	1992626	rs13303273	G	A	0.15307167013588	0.28172683257288	-0.0427083831762509	0.0396752775720135
0	1	1993860	rs60959039	T	C	0.250162953866754	0.697852498274714	0.0126989466746169	0.0327106129572388
0	1	1994299	rs59095280	T	C	0.247615432214741	0.719645365855917	0.0118572447773885	0.0330347211739389
0	1	2010669	rs2803342	G	A	0.0744120225873605	0.749281655417641	0.0172050599944459	0.0538353436435864
0	1	2010994	rs16824727	A	G	0.238217444406095	0.777546657862705	-0.00942973510530904	0.0333775145688668
0	1	2016802	rs16824749	C	T	0.523670616713603	0.614200606094697	0.0142771466120466	0.0283228119228657
0	1	2036263	rs10797413	A	G	0.75555788000136	0.53778370625211	0.0204080187858993	0.0331208725730489
0	1	2040898	rs4648807	C	T	0.585663960126325	0.867655812060206	-0.00476780873161194	0.0286119743666376
0	1	2051513	rs3107151	G	T	0.756067303797349	0.489596960467538	0.0229239343425901	0.0331774140041433
0	1	2071556	rs436045	G	A	0.83398959260284	0.379648662333986	0.0333302005718719	0.0379380053611283
0	1	2071765	rs364677	G	A	0.789494432765152	0.376402910722763	0.0307156581314305	0.0347248715234564
0	1	2082566	rs2257182	C	T	0.297497986857487	0.994793806779466	0.000201300270674787	0.0308504182492548
0	1	2088754	rs262656	C	A	0.166244229187073	0.373107111675214	-0.0337745251402561	0.0379204275279369
0	1	2103506	rs2280272	G	C	0.0862149617258177	0.150029614635909	0.0717849092174814	0.0498704800450639
0	1	2167149	rs262680	T	C	0.64146515148784	0.234346904182345	-0.0352133247314049	0.029610045170595
0	1	2173504	rs263526	C	T	0.18324521347151	0.914329527086332	-0.00392617117769158	0.0364956474110643
0	1	2185886	rs16824947	T	C	0.0878121085594989	0.432788683171019	-0.0395667087975153	0.0504401682984553
0	1	2186220	rs16824948	T	C	0.093885960729176	0.779532527642767	-0.0136178327831503	0.0486475772947586
0	1	2192433	rs10797417	G	A	0.459582565992546	0.446158771645616	-0.0217041548756527	0.0284893295814418
0	1	2281726	rs7527871	C	A	0.435596469755552	0.580122678768579	-0.0158540936354818	0.0286585955752848
0	1	2289321	rs903914	A	G	0.104403837890806	0.939559339527208	0.00351951406346939	0.0464170548039424
0	1	2291680	rs2840542	C	T	0.895841409044332	0.752687683779739	-0.0145282865508753	0.046107284322844
0	1	2292409	rs2645090	C	T	0.416289438561471	0.98061862229734	0.000699541542030403	0.0287956051870849
0	1	2292688	rs2840540	G	C	0.209028692707324	0.566698116472613	0.0199623554414388	0.0348431143437418
0	1	2301471	rs2840536	G	C	0.199488243365996	0.501189974356221	0.023658042717013	0.0351730433996522
0	1	2301691	rs6665546	A	G	0.2866584666187	0.714452997466974	-0.0116261514564041	0.0317756705205131
0	1	2302911	rs10910060	A	G	0.533625193558649	0.948304808432554	0.00184273956542427	0.0284216761541462
0	1	2303512	rs10910061	A	G	0.0797498486359648	0.536650446156584	0.0321312604697626	0.0520019180800207
0	1	2314319	rs2643901	C	T	0.877732905525136	0.843389608424136	0.00852405404677377	0.0431467362786933
0	1	2335676	rs1129333	G	A	0.868137374611663	0.522257738814169	-0.0267742331416406	0.0418433010220459
0	1	2353869	rs35799953	T	G	0.53636549578664	0.26301052756228	0.031895179865754	0.0284955505525461
0	1	2390588	rs10910078	C	T	0.88334522734915	0.470858820797265	0.0319233320526081	0.0442714066925322
0	1	2392648	rs2477686	C	G	0.883776316654104	0.42399400578253	0.0354861541445071	0.0443848070869411
0	1	2397174	rs1998759	A	G	0.251525937334236	0.250264669733285	0.0372850999492223	0.0324300954755909
0	1	2488608	rs1886730	C	T	0.559146977288334	0.277983431487418	0.0309579101849038	0.0285363042690942
0	1	2494330	rs2234167	A	G	0.0365862457930296	0.459676949783299	0.05565478508881	0.0752723467308198
0	1	2505713	rs10910093	T	C	0.0402846069088694	0.391036721621658	0.0615091418405559	0.0717108090853002
0	1	2511280	rs10797434	T	C	0.521894645176817	0.523469408170527	0.0181776285798333	0.0284912877813181
0	1	2513216	rs734999	T	C	0.520946564226934	0.597419019336795	0.0149967607377544	0.0283967322206741
0	1	2526746	rs3748816	G	A	0.499574117237781	0.460880951037445	0.0208827592495036	0.0283195603780813
0	1	2533767	rs76202520	T	C	0.104441296908532	0.0857077309405384	0.078554270104493	0.0457112837356424
0	1	2551785	rs12117343	T	C	0.0480745018457316	0.616777680435199	0.0332754813207925	0.0664947871571154
0	1	2551900	rs11590198	A	G	0.462775391367527	0.263806357771737	0.0316375624194581	0.0283125449227052
0	1	2553624	rs3890745	C	T	0.491734276049747	0.498413360079453	0.019227096324614	0.0284009273616283
0	1	2709164	rs4648356	A	C	0.502779741063996	0.548033223639366	0.0170178694970637	0.0283295971683176
0	1	2745883	rs4609377	T	C	0.520501633326018	0.300350508415319	0.0294100801858455	0.0283968238572086
0	1	2747638	rs10909929	A	G	0.0680866628541399	0.210378463618921	-0.0719454702878679	0.0574403264654473
0	1	2749921	rs4648482	C	T	0.40269297259742	0.706639663705152	0.0108848588610849	0.0289204080213188
0	1	2752265	rs7511879	G	A	0.483931322776317	0.857219441066345	-0.00510510780636228	0.0283751379201408
0	1	2754512	rs6680471	T	C	0.462499523825537	0.835025168832001	-0.00600368669065569	0.0288277028555021
0	1	2789108	rs10910019	C	T	0.564152269577791	0.583521874369806	0.0157784888894253	0.0287798573693725
0	1	2792801	rs16823103	T	C	0.0795628160519601	0.30606738694053	0.0529782182397665	0.0517613754168154
0	1	2797856	rs10797342	T	C	0.578423667725095	0.66744377819711	-0.0123188679616589	0.0286712731922345
0	1	2811814	rs1456465	A	G	0.274251242687215	0.937351768279292	0.00249559685117566	0.0317510941416765
0	1	2842319	rs2045332	A	G	0.523392613986382	0.994781106854725	-0.000183978684441009	0.0281271719906756
0	1	2852707	rs10797368	T	C	0.237643283537958	0.988070067521477	-0.000495660500650097	0.0331489826398897
0	1	2957600	rs12409277	C	T	0.371780413985041	0.453766848364015	0.0217472103367374	0.0290291831971823
0	1	3037613	rs876740	T	C	0.580258585807512	0.991512490460192	0.000303269604971788	0.0285089013258216
0	1	3072692	rs731031	C	T	0.616517280300276	0.527738684872301	-0.0182648663577942	0.0289247414157539
0	1	3083712	rs2651899	C	T	0.38787075232019	0.757976574082685	-0.00895782982206025	0.0290707444308902
0	1	3096355	rs868718	A	G	0.2830656674954	0.531287221598294	0.0196171996041198	0.0313352640814333
0	1	3105276	rs2817138	G	T	0.667569187411319	0.157672736950861	-0.0421046132588139	0.029799247986362
0	1	3106397	rs2651916	T	C	0.858243018271459	0.636001010878772	-0.0190796080137934	0.0403120906181753
0	1	3133307	rs16823514	G	T	0.186232398457314	0.713155130642538	-0.0133839347200585	0.0364067868987601
0	1	3137199	rs2817147	C	T	0.484212061344234	0.19471226483648	-0.0366846993896455	0.0282894097965898
0	1	3146497	rs10157420	C	T	0.203003146965273	0.923422500461426	0.00339711984543885	0.0353412061107212
0	1	3157614	rs905138	T	G	0.198067020374462	0.88294341430342	0.00525942165303244	0.0357203137326798
0	1	3168280	rs10797386	G	A	0.826924329371623	0.634524036557893	0.0177859472543723	0.0374150394772609
0	1	3178111	rs3002686	A	C	0.184704945436273	0.808548031532119	-0.00882228379094579	0.0364106426887772
0	1	3209767	rs2500294	T	C	0.572025056565046	0.681679271365739	0.0117786763819019	0.028716383625481
0	1	3217151	rs2455137	T	C	0.323460139879259	0.61137571225508	-0.0153794182361404	0.0302678496172254
0	1	3217525	rs12036358	T	C	0.265210062233435	0.234550447980777	0.037971831773462	0.0319435012953186
0	1	3232378	rs2483264	G	A	0.638712767834245	0.376530915907878	0.0260588603520104	0.0294681400076257
0	1	3235556	rs12043519	T	C	0.252832729218973	0.490916153600837	0.0224645642463256	0.0326115784662701
0	1	3250423	rs1889121	G	A	0.390995546381276	0.256735545878116	-0.0329187109649107	0.0290252451141695
0	1	3252104	rs2483278	T	C	0.879657286895048	0.170520067566887	0.0600193032575779	0.0437926201817863
0	1	3254100	rs16824328	G	C	0.095251051250076	0.743087223764012	-0.0157983409567627	0.0481997933090492
0	1	3255539	rs2483280	A	G	0.296056529957742	0.472260192102769	-0.0222411790715441	0.0309418196369663
0	1	3257059	rs2255212	A	G	0.29637787731407	0.450308968344421	-0.0233549120966964	0.0309377549306927
0	1	3259113	rs882430	A	G	0.0887082197870161	0.957255929471978	0.00265875752710287	0.0496060931410465
0	1	3285628	rs6424073	A	G	0.570349778083371	0.0277942500235517	-0.0630020445556152	0.0286349727511532
0	1	3300807	rs868688	T	C	0.502085824969658	0.977012730575394	-0.000815989448688587	0.028318948617792
0	1	3312914	rs871822	G	T	0.578033261033493	0.731377914717057	0.00992938330506315	0.0289239170090306
0	1	3325037	rs2483225	C	T	0.381669098273169	0.883407325244568	0.00432350217525082	0.029481529437062
0	1	3352872	rs2236518	C	A	0.492492282712639	0.521062763302151	0.018187932909382	0.0283430026947159
0	1	3353949	rs2493264	G	A	0.821179223806628	0.649877179078318	-0.0166562240492167	0.0366931476339255
0	1	3362256	rs867814	T	C	0.63735307274061	0.453969892440829	-0.0220570915176817	0.0294560724992791
0	1	3375181	rs947352	T	C	0.179980442204003	0.19077107865518	0.0477794534942017	0.0365202170868738
0	1	3424388	rs947345	A	G	0.0655028616487461	0.575514714565756	-0.0324417649244404	0.0579370737666477
0	1	3441382	rs1896	T	C	0.114895672079205	0.238362606597977	0.05194115884768	0.0440519284618402
0	1	3543951	rs16823922	A	G	0.176148103531118	0.253676971575027	0.04224359412372	0.0370082646872758
0	1	3545612	rs1128474	G	A	0.322292483866121	0.62621564593317	0.0147489509328464	0.0302815748456475
0	1	3586700	rs6657895	A	G	0.408446906240552	0.809347488171581	-0.00699177429780947	0.0289792976900799
0	1	3601490	rs3753205	C	G	0.241104650713563	0.708042175280237	0.0124302976843095	0.0331928860440694
0	1	3601798	rs3765715	T	A	0.240680969124272	0.7426493072471	0.010919727920907	0.033256669749434
0	1	3601940	rs3765716	A	G	0.241101653438299	0.728358602870795	0.0115330758444428	0.0332068846041849
0	1	3602555	rs3765717	A	G	0.241671356773766	0.760631657577973	0.010128304807788	0.0332455532678897
0	1	3603036	rs12033056	C	T	0.249407129573672	0.524523961059297	0.0209530203834296	0.0329249461487782
0	1	3651126	rs1181868	T	G	0.34748280076375	0.272504440660651	0.0325689896972313	0.0296806650032629
0	1	3659742	rs2298223	T	C	0.113216225054817	0.381983461223886	0.038792194440911	0.044372094452274
0	1	3665867	rs12120656	T	G	0.21015055947532	0.89333207124545	0.00463921035961776	0.0345979522672751
0	1	3671791	rs1181888	G	A	0.0931120785719509	0.670698682726496	-0.0207329519123733	0.0487616970823137
0	1	3679477	rs6699377	T	G	0.113413867131266	0.656610799954511	0.019833058266119	0.0446090390624646
0	1	3680729	rs1181877	T	C	0.153727068432406	0.753687260702239	-0.012343845363609	0.039339027527107
0	1	3682070	rs1181874	A	C	0.597549531157116	0.192176555672005	-0.0377168163044843	0.0289202290852177
0	1	3730435	rs6695834	C	T	0.453329302709511	0.729339748813178	-0.00984137581356758	0.0284429582726862
0	1	3740426	rs79797528	C	T	0.118440991610393	0.43008682599737	-0.0346419721999933	0.0439037777839034
0	1	3743319	rs6663840	A	G	0.453160617054133	0.726657505671234	-0.00994050380135358	0.0284359504011435
0	1	3745193	rs6659702	C	T	0.170845400924956	0.498176016804263	-0.025622282691402	0.0378265472107535
0	1	3745721	rs2275833	T	C	0.118476561292914	0.382071704510661	-0.0384118206150547	0.0439451535515572
0	1	3745787	rs2275832	C	T	0.572042737807037	0.382240682338848	-0.0250968874998826	0.02872236150071
0	1	3745924	rs2275831	A	G	0.401125117232401	0.679480432489434	-0.0119708714388868	0.0289730784641115
0	1	3746484	rs2275829	C	T	0.148519399686012	0.228289587738347	-0.047825325096689	0.0396964286873517
0	1	3796948	rs4074709	T	G	0.152618010423399	0.720248858192483	0.0140487568495009	0.0392285068241911
0	1	3800242	rs3205087	G	A	0.426692368008364	0.00561795843041365	-0.0793328950308201	0.0286474357798683
0	1	3801828	rs10909818	A	G	0.303020057303213	0.276910580964836	0.0333593108068394	0.0306812752344776
0	1	3803755	rs7367066	C	T	0.672101504428201	0.469817619672544	-0.0217426192420888	0.0300821061994045
0	1	3806358	rs10909819	C	T	0.301395780485721	0.0116600042818835	-0.0781079041709805	0.0309673000977862
0	1	3809423	rs11807227	A	G	0.300971828398632	0.0109687698729589	-0.0788891611562414	0.0310136429657417
0	1	3814660	rs10909823	G	A	0.113718736633574	0.226209175086125	0.0533457592095467	0.0440807845706243
0	1	3818871	rs10797356	A	G	0.371778977877409	0.104633602748041	-0.047867169344374	0.0294967756722662
0	1	3821782	rs11589102	A	G	0.109131269845433	0.63781169772421	-0.0215901287745548	0.0458622246617474
0	1	3995644	rs80309618	T	C	0.0971999027303406	0.905112981113442	-0.00570383514504475	0.0478489769540649
0	1	3996075	rs34770924	T	C	0.0792912829384588	0.380305766408151	-0.0465567425137628	0.0530662130718585
0	1	4000957	rs61156287	A	C	0.247153216646992	0.611217083339208	0.016815	0.0330784552239067
0	1	4002954	rs72640991	T	C	0.0810674071457946	0.259500882913521	-0.0594760922508156	0.0527470644240004
0	1	4002958	rs10915568	A	G	0.194237190654874	0.790849611570849	-0.00949440026261576	0.035799892479131
0	1	4003276	rs75558957	A	G	0.0612169269637685	0.371588682643276	-0.0534103068663708	0.0597764059343481
0	1	4004250	rs11583257	T	C	0.272460707008916	0.726669761223735	-0.0111327007456726	0.0318478539323859
0	1	4006060	rs7548668	C	T	0.353642421712412	0.64765164701662	-0.0135001918076664	0.0295391566415384
0	1	4009694	rs4654479	A	G	0.115001105745849	0.67261476424685	-0.0188253920955899	0.0445505901361823
0	1	4010743	rs4654482	G	A	0.575934131771108	0.446319829752819	0.0219111571008536	0.0287712339251239
0	1	4013749	rs12096512	C	T	0.130483065251862	0.575457192853717	-0.0237247766949331	0.0423632055429101
0	1	4013997	rs10915431	T	C	0.130769003404519	0.645329757086365	-0.0194737349134512	0.0423103108256874
0	1	4018038	rs115402422	G	A	0.0718566298149281	0.0222072540520337	0.122994432306964	0.0537844176309177
0	1	4026068	rs12031275	A	G	0.568427005394119	0.620566290160623	-0.0142238613545719	0.0287322915332434
0	1	4028924	rs10915490	C	G	0.134882079851439	0.241196869821286	-0.0488285170657506	0.0416625407252845
0	1	4038065	rs78738452	A	G	0.136528226334297	0.296125969574901	-0.043246430640649	0.0413929706296721
0	1	4039145	rs4654428	C	A	0.853456089501024	0.25371952595745	0.0458345769901359	0.0401578094641597
0	1	4039440	rs12758410	T	C	0.544267486560699	0.4399440477916	-0.0220694514467507	0.0285767226387213
0	1	4039988	rs72644272	A	G	0.307886329164492	0.0832788707447314	0.0529511529575356	0.030572785467077
0	1	4053435	rs12038964	C	T	0.337498892344711	0.0585926495917734	0.0564699036047164	0.0298587057716247
0	1	4061608	rs12045781	A	G	0.288839698568983	0.0373507512040546	0.0647649196556617	0.0311084245176303
0	1	4066781	rs4128222	A	C	0.0872239930943724	0.372374656882006	0.0445067454042246	0.0498935473081527
0	1	4068052	rs6675979	A	G	0.267247442354372	0.194082615761632	0.0410597396696416	0.0316185634857072
0	1	4069148	rs12027284	T	C	0.180129018265448	0.304422951588604	0.0376133329345653	0.0366246605754639
0	1	4071399	rs6680847	G	A	0.467536852307263	0.742831827378535	0.00934469146570554	0.0284807444440906
0	1	4078090	rs4654604	C	T	0.383246262242669	0.833416013517123	-0.00614941505211934	0.0292380343256501
0	1	4080780	rs4440829	A	G	0.248922999697521	0.698134225361986	-0.0127426324172329	0.0328553599162475
0	1	4082367	rs10799261	C	T	0.465714063226406	0.723656772341982	0.010065009819023	0.0284663381143136
0	1	4085504	rs4233266	G	A	0.214650110361887	0.482411505600869	0.0240665752518733	0.0342619203936153
0	1	4085543	rs12026862	C	T	0.201273547531108	0.265178543320145	-0.0393422863555621	0.0353087988410042
0	1	4085582	rs12026892	C	T	0.201405614938836	0.246129854145002	-0.0409468594684163	0.0353050747208596
0	1	4092146	rs58051771	C	T	0.209279618592673	0.222148231202351	-0.0426191402336441	0.0349098080774605
0	1	4092538	rs12028583	C	T	0.202550582981124	0.321786673719022	-0.0348651813524047	0.0351891684329141
0	1	4092563	rs4328052	C	T	0.208799145115496	0.211929934535383	-0.0435330129759452	0.0348745042975525
0	1	4104757	rs12036953	G	A	0.309900183782793	0.094874513853718	-0.0513153643779531	0.0307235919135362
0	1	4111741	rs4553153	T	C	0.528903157131232	0.391885170867995	-0.0243165783535915	0.0284004625915104
0	1	4112750	rs74827518	T	C	0.115094624173827	0.598993379754513	0.0233379632370836	0.0443815229008884
0	1	4121696	rs7520322	A	C	0.468096173889509	0.847524316743574	0.0054839492997894	0.0285209146960635
0	1	4124260	rs6672716	T	C	0.298710048776644	0.292728282011508	-0.0329511252952557	0.0313177377854919
0	1	4132018	rs9628649	T	C	0.354982766992671	0.759072557086892	-0.00909857789315957	0.0296661562909263
0	1	4136869	rs117282266	T	C	0.0876832484586143	0.337076234900922	0.0478936071687615	0.0498913446358771
0	1	4145615	rs10915421	C	T	0.525680423573132	0.60528876436873	-0.0148159488441623	0.0286680742182541
0	1	4152206	rs4654410	T	C	0.807983629154004	0.481265109785467	-0.025370542251307	0.0360239242424079
0	1	4155841	rs56329102	G	A	0.285909766536194	0.0901637407755512	0.0528532461939299	0.0311904200036874
0	1	4156118	rs16840731	G	C	0.286347238106406	0.0817507578246899	0.0541613148847832	0.0311161609940791
0	1	4160903	rs76952475	T	C	0.165481624805502	0.541005615613975	-0.0234556719983131	0.0383705874151548
0	1	4162248	rs76163269	C	T	0.0756566342122183	0.351857118859091	0.0496678999759767	0.053349373347133
0	1	4162415	rs12130437	G	A	0.28692862470372	0.633230083428378	0.0150337130438539	0.031504970640402
0	1	4166004	rs10399650	C	A	0.565061710276486	0.276906987868457	0.0311049202585515	0.0286076498046127
0	1	4168653	rs10799201	C	T	0.120917112853942	0.11756131552721	0.0683588855085352	0.0436772286325427
0	1	4169553	rs12080309	C	T	0.288778564745726	0.60691647876768	0.0161213649207648	0.0313352640814333
0	1	4170178	rs12032575	A	G	0.0781569462550074	0.331675011610295	-0.0518090512069443	0.0533703730222603
0	1	4171343	rs6702575	C	T	0.563356041151901	0.377747110795994	0.0251702549873871	0.0285359273317761
0	1	4171786	rs10492944	T	C	0.0772538570202952	0.421789753275633	0.0427952155307889	0.0532729312490049
0	1	4174116	rs10915434	C	T	0.286457306394025	0.561983713763607	0.0182266940277798	0.0314308868789947
0	1	4183006	rs10915437	G	A	0.259735820413949	0.3041177563261	0.0331591498880895	0.0322671858044036
0	1	4183258	rs10915438	A	G	0.197640746783563	0.2499550778528	0.0408204918952046	0.0354819334427224
0	1	4187821	rs57905980	A	G	0.102847304802259	0.142045956606739	0.0680523615539236	0.0463504207417713
0	1	4187952	rs4654487	C	T	0.508227522412489	0.0333261326218077	0.0600722745502105	0.0282277000480027
0	1	4190685	rs4282783	G	T	0.58399273444754	0.0341972031359305	0.0608976691614061	0.0287559882012736
0	1	4192707	rs10915442	G	A	0.603256097479782	0.893376882049438	-0.00391089991448501	0.0291787452608994
0	1	4192854	rs80160005	A	G	0.105933470941211	0.124992837726809	0.0710103601804677	0.0462864620441095
0	1	4197256	rs6663939	T	C	0.429212399860676	0.35951949743502	0.0260178296012513	0.0283950314323461
0	1	4197418	rs4408122	T	C	0.526478002918721	0.0549081531976275	0.0542944249149611	0.0282842049562616
0	1	4197642	rs10915445	A	G	0.428430358224437	0.340730914134574	0.0270694909052067	0.0284127890989114
0	1	4201815	rs4654492	T	C	0.352544795601996	0.547626524514009	-0.017761997228243	0.0295383187914269
0	1	4203563	rs12096127	T	C	0.784925436699228	0.729075296361447	0.0120064559682443	0.0346650872810551
0	1	4207343	rs6680278	T	C	0.260528650504051	0.277436133498	0.0351407334229174	0.032355063472717
0	1	4210455	rs9426473	A	G	0.172560225975584	0.959128936914616	0.00193312954274108	0.0377220273867032
0	1	4227248	rs16840872	T	C	0.247758569360814	0.637156983900416	-0.0155873334224598	0.0330465894609982
0	1	4230463	rs10915459	C	T	0.0982851626617058	0.988191935456873	-0.000704665298088339	0.0476133100064674
0	1	4236982	rs4233262	T	C	0.761469721028969	0.478597005206901	-0.0237054394012392	0.0334557541631149
0	1	4239028	rs4654418	A	G	0.348851696066307	0.761270668646554	-0.00907755017471017	0.0298787813506582
0	1	4251398	rs35392680	A	C	0.326418927535516	0.972049459721207	-0.00105425344099762	0.0300888803856616
0	1	4263677	rs6687268	T	C	0.291785629975607	0.774530499398464	0.00898296911509614	0.0313592141960941
0	1	4267089	rs16840901	C	T	0.312169710517137	0.59022174016762	-0.0164281762033143	0.0305064566623119
0	1	4267889	rs10915471	G	T	0.410758173976715	0.721178401974905	0.0103628275565121	0.0290369363964167
0	1	4269638	rs6426404;rs567086010	A	G	0.588721474600983	0.737956462543109	-0.00972292951658044	0.0290617764455882
0	1	4271526	rs12022636	A	C	0.344473942732099	0.902429158735632	0.00366941115970303	0.0299315794790655
0	1	4281160	rs10799216	A	G	0.574943537084366	0.267161747669737	0.0316774860195479	0.0285479855461228
0	1	4284659	rs903540	C	T	0.709372150669902	0.855165568139606	0.00567767324532177	0.0311051547238884
0	1	4284919	rs7528938	T	C	0.472626864210626	0.432381837508378	-0.0222149362739062	0.0282948718852032
0	1	4288803	rs10915480	G	A	0.405490814818214	0.760437473962033	-0.00878983790610856	0.0288279916228122
0	1	4291842	rs7541544	C	T	0.427097051153542	0.895447892281225	0.00377036714702393	0.0286907785710168
0	1	4291953	rs7534461	G	C	0.343222831213548	0.705966529724611	-0.0112534779335094	0.0298280267178414
0	1	4292038	rs7534558	T	C	0.341871443397214	0.693815682831768	-0.0117719714475339	0.0299022190335323
0	1	4312205	rs1908490	T	C	0.213744467570439	0.302510051110472	0.0354579774060776	0.034389642029236
0	1	4312527	rs16841005	A	G	0.108139628164996	0.869024966870657	-0.00759144959101079	0.0460374931663256
0	1	4315204	rs966321	T	G	0.323050392782211	0.65078085390372	0.0136357383017707	0.030122400332976
0	1	4316544	rs16841037	A	C	0.089751831948348	0.991490683247234	0.000528684601376319	0.0495716984873638
0	1	4325589	rs9286982	C	A	0.591917434578824	0.219230928539207	0.0354051277694401	0.0288180269106248
0	1	4330287	rs6677984	G	A	0.248771260281159	0.678596581449557	0.0134959688945171	0.0325691446369013
0	1	4341843	rs1390136	T	C	0.372925153389806	0.509588585294167	0.0192938853947519	0.0292562791661955
0	1	4353287	rs16838562	G	A	0.122783089770355	0.789720495312161	-0.0115565494394602	0.0433359364370495
0	1	4355593	rs2029490	G	A	0.584764583904273	0.088141944085626	0.0490816761021897	0.0287821555081741
0	1	4358008	rs58506471	A	G	0.18763174846641	0.67486370787219	0.0150635451822193	0.0359098492836543
0	1	4358349	rs35559925	T	C	0.0837305941178786	0.348094506721066	0.0478455997036558	0.0509922425920647
0	1	4364472	rs1106307	G	A	0.806502838415829	0.349243829843263	-0.0334848472065212	0.0357722301535988
0	1	4365471	rs351625	T	G	0.235464476140919	0.0445056261469726	0.0671431377337866	0.0334162304091686
0	1	4367980	rs2934983	A	G	0.628625338441369	0.53900848178745	-0.0180313165492819	0.0293519999318617
0	1	4368942	rs351618	C	T	0.79974891095586	0.729156729992064	0.0123298017778631	0.0356097942990259
0	1	4368951	rs351617	T	C	0.672425474244238	0.46010800458191	0.0223029436991867	0.0301934198129793
0	1	4370074	rs1495239	T	C	0.427246501219195	0.848793212753126	0.00550414350017541	0.0288691332979301
0	1	4370489	rs12073612	A	G	0.0837004830917874	0.477538228945122	-0.0362058618313157	0.0509749615209874
0	1	4371863	rs351614	T	C	0.208659369498411	0.694463242876027	0.0137019905253981	0.0348823916250249
0	1	4372470	rs716214	G	A	0.151939747222831	0.859982430298614	-0.00696	0.0394565583902094
0	1	4379095	rs59704180	A	G	0.0799138155528172	0.819220067607885	-0.0119145360386082	0.0521313866591573
0	1	4379687	rs12408012	G	A	0.547683839825673	0.997569782471139	-8.67830276040765e-05	0.0284924003637182
0	1	4380344	rs2411741	A	C	0.899370828564408	0.406667711356677	0.0394938071234792	0.0475959753974273
0	1	4381016	rs2130618	C	G	0.138890919602914	0.557109424504986	0.0240444833515642	0.0409518470292158
0	1	4382979	rs13375925	T	C	0.168914650008761	0.761412252568628	-0.0114728768113661	0.0377861172251542
0	1	4384296	rs351607	G	A	0.166596251009121	0.767452495694119	0.0112514318987675	0.0380490295574716
0	1	4384773	rs351608	G	T	0.165384354110181	0.798835487092043	0.00974371895891268	0.0382324790079657
0	1	4390211	rs501284	T	C	0.472984714977803	0.590858333123467	0.0152222566054419	0.0283155986841726
0	1	4390289	rs625079	C	T	0.530535941450218	0.998054651162382	6.91872389240055e-05	0.0283771085070977
0	1	4391391	rs76664831	G	A	0.123732657417289	0.932038557541246	-0.00371107415989267	0.0435161979940034
0	1	4395812	rs579387	C	A	0.332083458253443	0.785568627682781	0.00815195424266056	0.0299627708105702
0	1	4397736	rs588224	G	A	0.330990704454891	0.746271141696854	0.00970369733889572	0.0299904067256704
0	1	4400529	rs1108770	G	C	0.454935930328943	0.847598832446501	0.00546503300220074	0.0284366043780153
0	1	4400887	rs12046047	C	A	0.257172992009153	0.634544909170146	0.0153143431905217	0.0322176858223936
0	1	4401563	rs488256	A	G	0.198159175139934	0.755253070610284	-0.0111434689230177	0.0357482896977281
0	1	4401778	rs903539	T	C	0.256911606313835	0.63876267701383	0.0151323148677712	0.0322355441052063
0	1	4403047	rs601798	G	A	0.197916102742716	0.686542311018034	-0.0144349744305254	0.03576981497191
0	1	4414716	rs596133	A	C	0.45737175438395	0.861620819720537	0.00496594873186797	0.0284889663213707
0	1	4417946	rs1531329	C	T	0.356533518932857	0.458185860704921	0.0219646550197164	0.0296084494667049
0	1	4418164	rs1531328	A	G	0.352043187738365	0.422386434501764	0.0236416629244775	0.0294678040639073
0	1	4423030	rs79426491	T	C	0.163267646942335	0.549855606413282	0.0228863379272248	0.0382729714620864
0	1	4424115	rs16838812	G	A	0.213744722957433	0.871048535072005	-0.00561450511613823	0.0345876723034306
0	1	4425847	rs12405082	G	A	0.213188617187252	0.798976784285807	-0.0088228688536285	0.0346441073722145
0	1	4425876	rs12404603	T	C	0.122376960110986	0.409515941879726	-0.0356338105061198	0.0432058118977753
0	1	4427083	rs12023786	A	G	0.0964545308450816	0.761542426137368	0.014432763416716	0.0475613157966887
0	1	4431264	rs572439	C	A	0.658504178394408	0.774329321214959	0.00858747207832158	0.0299510802284432
0	1	4431571	rs12028738	A	G	0.2603914030907	0.452005725050342	0.0240832815863778	0.0320224302387085
0	1	4431704	rs12031615	T	C	0.369389730200174	0.336938780527246	0.0281526849420258	0.0293186472946994
0	1	4435641	rs74728654	A	G	0.162475469187297	0.718238313129949	0.0139191587913651	0.0385770766575972
0	1	4440749	rs589870	T	C	0.0806660368548199	0.64261906709594	-0.0243063777902206	0.0523799161387966
0	1	4444706	rs349413	A	C	0.787429064756237	0.697608720584712	0.0134678923220802	0.0346618875772995
0	1	4445873	rs72632733	T	C	0.108605403492528	0.594978262203161	0.0241435566623369	0.0454137146144731
0	1	4448702	rs747778	T	C	0.298432827399424	0.873985248120279	-0.00491186374137133	0.0309704392768564
0	1	4448818	rs747776	C	T	0.569934111825337	0.591131497170109	0.0154126414119616	0.0286908517649801
0	1	4449129	rs1109046	C	T	0.567336691633049	0.735175658167277	0.00974769117105429	0.0288181049863069
0	1	4449883	rs12041175	C	T	0.460268426461014	0.804086086666569	0.00709048401197811	0.0285834633684673
0	1	4451081	rs12042157	C	T	0.461472428007077	0.727694527720857	0.00993539388381449	0.0285340792321056
0	1	4455415	rs349415	C	G	0.189290287543359	0.935157745633987	-0.00293967448756989	0.0361328576251425
0	1	4458068	rs349417	C	T	0.650733894860801	0.746627994059224	0.00958039284667661	0.0296525070609627
0	1	4459317	rs78531899	A	C	0.107903017717853	0.625502609356832	0.0222268427494606	0.0455405860271599
0	1	4459689	rs6679220	C	T	0.135716618846694	0.696887292008444	0.0160538030796629	0.0412137182865123
0	1	4460965	rs56081339	A	G	0.1356171678329	0.728564572234082	0.0143038445543147	0.041217225161351
0	1	4462460	rs349400	G	T	0.652050808337856	0.731765331106705	0.0101702665931785	0.0296701095383
0	1	4463585	rs349401	G	T	0.543435299287668	0.992081915509266	0.000282438287398059	0.0284600966549449
0	1	4464125	rs12144027	T	C	0.107894815766884	0.750418319400228	0.014510479290501	0.0456178394640699
0	1	4466908	rs577114	C	T	0.0799802464894576	0.694171761663337	-0.0207133496177373	0.0526789141491153
0	1	4469868	rs733308	G	T	0.126259138579635	0.639117770701965	0.0199082909960784	0.0424544773855624
0	1	4471733	rs505933	G	A	0.775970192318673	0.522251515635748	0.021749850273929	0.0339905876677973
0	1	4472448	rs4654533	G	C	0.587439587630095	0.666036536164831	0.0124649965380097	0.0288813032150245
0	1	4475184	rs349405	C	A	0.776318640567807	0.497818115414961	0.0230646800776439	0.0340223760929172
0	1	4477911	rs349409	T	C	0.775887746633653	0.608161112509745	0.0174215239103878	0.0339799496027867
0	1	4488779	rs12029910	G	A	0.451627407228835	0.998654177736586	-4.82355880602319e-05	0.0285969505715584
0	1	4488831	rs6667927	T	C	0.185721870946064	0.254451275107683	0.0413053850310529	0.0362453811054633
0	1	4489398	rs6678792	C	T	0.267494826992499	0.561556749182955	0.018575	0.0319965818486913
0	1	4489529	rs10915533	A	G	0.186658865865692	0.276418279796384	0.039315453268399	0.0361222255015815
0	1	4496329	rs1762813	T	C	0.893527403274365	0.761551838734266	0.0139058894478521	0.0458269358648583
0	1	4497217	rs1674879	T	C	0.137623976328874	0.40534931763394	-0.0342232423503185	0.0411284825304961
0	1	4502705	rs780575	T	G	0.217746559978971	0.253721468037888	-0.0391560518317857	0.0343065825885905
0	1	4504332	rs780584	A	G	0.250181579313436	0.403782769719445	-0.0272770968309309	0.032671702971362
0	1	4504927	rs780586	T	C	0.12315247512983	0.490701316944571	-0.0297925349609409	0.0432280947575929
0	1	4507763	rs780594	C	T	0.848989993493544	0.869044427659965	0.00655031696592143	0.0397296182984909
0	1	4509379	rs2054270	A	C	0.627914167463065	0.343530389619896	0.0277490055527558	0.0292954313844328
0	1	4510840	rs705685	T	C	0.170269058082001	0.96475862885315	0.00166243278267569	0.0376261755459742
0	1	4519912	rs608210	G	A	0.75309099756438	0.476116467899217	0.0236228102560681	0.0331519091607603
0	1	4525604	rs4654545	C	T	0.779649580289448	0.493015216787654	0.023735290279971	0.0346237248038544
0	1	4534661	rs11812066	T	A	0.131838235294118	0.996844520031757	-0.000167171245973943	0.0422702757796025
0	1	4541444	rs16839089	A	G	0.117452926314376	0.789848051170465	-0.0117786728030292	0.0441963310510874
0	1	4549380	rs705690	A	G	0.574259380958298	0.779181258169214	0.00802619793572724	0.0286255144959743
0	1	4549402	rs780606	G	A	0.47286616239519	0.425190924331099	0.022625655283931	0.0283725796326553
0	1	4552802	rs1878052	A	G	0.463030552903394	0.441093883294928	0.0217231809532373	0.0281992030043848
0	1	4558792	rs10915548	A	G	0.496837564852643	0.270404666140633	0.030915610274298	0.0280507548927307
0	1	4558933	rs609506	C	T	0.864134890558151	0.914338364341263	-0.00447964308783939	0.0416447471612015
0	1	4566065	rs4654440	G	A	0.867295824100156	0.875933981170418	-0.00654300056264061	0.0419085563350532
0	1	4572023	rs10915549	A	G	0.51506934516252	0.314191895568939	0.0282998704852222	0.028118084483131
0	1	4573989	rs1710421	T	C	0.88630524412576	0.73258016274976	-0.0152697021245877	0.0446880578930649
0	1	4581585	rs608203	C	T	0.344008086690511	0.718029892852448	-0.0107131772922939	0.0296687445600363
0	1	4582199	rs10489135	C	T	0.306874927485787	0.50000394186022	-0.0205815444211544	0.0305145240139179
0	1	4583973	rs76210017	G	A	0.162600349429182	0.229397908742258	0.0457486782280521	0.0380632742961391
0	1	4587969	rs241237	T	C	0.34515721200225	0.818555267191946	-0.00681108431572798	0.0296904033622799
0	1	4594603	rs537398	C	T	0.46811360249494	0.298606521305002	-0.0292622792450212	0.0281523369763174
0	1	4596288	rs10915554	A	G	0.452208431330711	0.207731050526186	-0.0354825936352203	0.0281646106110599
0	1	4596534	rs12084169	T	C	0.434657258273593	0.194592797329319	-0.0366625090592823	0.0282647303396279
0	1	4600491	rs543653	G	T	0.435348094547278	0.186742094382312	-0.0373264593967693	0.0282716586381831
0	1	4606292	rs80089004	G	A	0.195436773880318	0.207543596100904	0.0446874079920544	0.0354563841772162
0	1	4608204	rs241220	A	G	0.351319849883685	0.317808699689855	-0.029214820109972	0.0292449107003354
0	1	4610733	rs16839272	C	A	0.096439208862595	0.517432318132904	-0.0309952415987763	0.0478832625209164
0	1	4611241	rs241248	A	G	0.0963970793945716	0.547551821259852	-0.0288491366767954	0.0479673560417924
0	1	4612752	rs12117466	T	C	0.331119487274711	0.33234776934718	-0.0289883314444213	0.0299035056473796
0	1	4614822	rs241257	T	C	0.150511778845111	0.342056339294319	-0.0377833273832987	0.0397673170090011
0	1	4616102	rs241261	C	T	0.455519420715228	0.477456778255976	-0.0200993290062275	0.0282930164733198
0	1	4618251	rs6685798	A	G	0.124842997272041	0.772166557530434	0.0124677816093336	0.0430603391954548
0	1	4619038	rs241264	T	C	0.419703680693736	0.230423246644127	-0.0341869185399001	0.0285064567342901
0	1	4619669	rs59595338	A	G	0.252818370585885	0.688353949465708	-0.0129255953603158	0.0322261815156315
0	1	4621464	rs6698529	A	G	0.337075389696432	0.623024249358536	0.014597038846965	0.0296948072065788
0	1	4627077	rs241273	C	A	0.126572656637727	0.855013553683002	0.00775342649544707	0.0424321425004766
0	1	4629186	rs241277	C	A	0.148014220599013	0.336848902558155	-0.0384681613101062	0.040053894630245
0	1	4630232	rs76191495	A	G	0.119367685179175	0.709820035104947	0.016140893622848	0.0433780948753482
0	1	4632528	rs241211	G	A	0.314277197462086	0.664868185906977	0.0131839408695953	0.0304337181436022
0	1	4632560	rs980092	G	A	0.528529805168444	0.529690731564781	-0.017798260923032	0.0283196159931628
0	1	4632828	rs171317	A	C	0.826870959949912	0.528980204503562	-0.0234106245000941	0.0371854851094444
0	1	4633554	rs6673089	A	G	0.582036610692304	0.967807649106238	0.00115532561590843	0.0286268715582653
0	1	4633607	rs241209	A	G	0.308130056287815	0.96220450528471	-0.00144247819484757	0.0304401486713326
0	1	4635556	chr1:4635556.C.CC	CC	C	0.88989437549095	0.937269695506899	-0.00352866485435285	0.0448358003295629
0	1	4641742	rs241225	A	G	0.720467623229637	0.0344469426538027	-0.0665350795367427	0.0314616320816168
0	1	4642477	rs184781	T	C	0.766458977000615	0.0792083519246765	-0.0582024937301953	0.0331581842006591
0	1	4644085	rs588347	T	C	0.591091462855045	0.0831419525803379	-0.0499321182284747	0.0288168612300444
0	1	4646572	rs4654446	T	C	0.298266155295459	0.53873977768053	-0.0191335018280657	0.0311255659047063
0	1	4647646	rs2674014	T	C	0.763706892515377	0.0835535042154026	-0.0570424344120929	0.0329643148236027
0	1	4649157	rs546397	G	A	0.290360576923077	0.166109824507706	-0.0431633754718348	0.0311691129171518
0	1	4658538	rs12567277	T	C	0.452470185045949	0.673191031272346	0.0119619745301675	0.0283611962248595
0	1	4665232	rs164781	A	G	0.354676046484705	0.104493960503465	-0.0480348529248122	0.0295881931832038
0	1	4665269	rs241243	G	A	0.284726383857468	0.184860313298193	-0.0416469020086425	0.0314093942977002
0	1	4666819	rs151716	G	A	0.359430660458909	0.202544162544968	-0.0376971841759695	0.0295818115571038
0	1	4677535	rs4403602	G	C	0.281065763702882	0.888111034516844	-0.00443932163675884	0.0315528426729455
0	1	4678123	rs7555011	C	T	0.700973991236314	0.171989325104821	-0.0421264981056752	0.0308429329445935
0	1	4679563	rs12145928	C	G	0.243958583779438	0.57759705888003	-0.0184048140168512	0.0330488006844606
0	1	4682273	rs6668199	C	T	0.474705290214148	0.473263797184615	-0.0204996149181386	0.0285836890054695
0	1	4685648	rs875808	A	G	0.283888827795474	0.673990036778652	-0.0131921460055797	0.0313592291299846
0	1	4697300	rs2101195	T	C	0.656702121197333	0.563981087571932	-0.0172480896542179	0.0298958961245698
0	1	4698446	rs12122716	T	C	0.101385176982788	0.547011449551889	0.0280209878619052	0.0465276004109516
0	1	4698677	rs76059212	A	G	0.0598419454649568	0.397751578189384	0.0503856906711842	0.0595826526239633
0	1	4700731	rs61265167	A	G	0.254434589800443	0.592522058705114	0.0173719117449535	0.0324596493355086
0	1	4701258	rs10915575	C	T	0.278954447215918	0.9724823577146	0.00108923017534734	0.0315763831491816
0	1	4706317	rs12741248	A	G	0.513744758965191	0.918789876664096	0.0029112085174615	0.0285529691976161
0	1	4706755	rs12125737	T	C	0.284900954490253	0.838025393417441	0.00640818142237174	0.0313481316560342
0	1	4708162	rs4654454	C	T	0.404782519727018	0.790439991544262	-0.00773403826956804	0.0291038554279955
0	1	4721793	rs12406838	A	G	0.288972182461293	0.532895858639122	-0.01939688352787	0.0311051094210126
0	1	4722951	rs7517517	T	C	0.150239771737529	0.097711995684657	0.0650836671974984	0.0393005801832694
0	1	4723818	rs12083131	A	G	0.150399118533983	0.11045286098592	0.0626919779870138	0.0392767267805154
0	1	4727243	rs6663166	G	A	0.805966482178322	0.873706986549911	-0.00572312506406056	0.0360054516693547
0	1	4731677	rs10799255	G	A	0.394787364593005	0.540845229793974	-0.0177319568840122	0.0289958007730219
0	1	4737531	rs16839450	T	C	0.256438799652968	0.513999902203401	-0.0212291874214705	0.0325290635955701
0	1	4738058	rs2071990	T	C	0.277762572144146	0.528173568384064	0.019914086643701	0.0315697463364019
0	1	4738355	rs2071991	G	A	0.322852605376985	0.596513727434894	0.0159987949318974	0.0302194430054203
0	1	4746636	rs10915587	T	C	0.569484649863506	0.764725752050194	-0.00856520238507053	0.0286192781964494
0	1	4763401	rs6681520	T	C	0.506341379432396	0.836584729645465	0.00578949158091151	0.028068362529784
0	1	4773266	rs2071999	C	A	0.64553265671957	0.378798208706558	0.0262372156562442	0.0298111967274272
0	1	4776974	rs3753696	A	G	0.12936451748982	0.123152013065403	0.0643929499843822	0.0417681099250058
0	1	4783142	rs12566272	A	G	0.151472478563237	0.133680428536407	0.0588284322790906	0.0392256191099559
0	1	4784556	rs3820252	T	C	0.155196402072532	0.195176869748059	0.0490323617078699	0.0378506777696743
0	1	4784884	rs3820253	A	G	0.531556272856495	0.572335639899795	0.0161453783050512	0.0285953746259949
0	1	4799200	rs3753702	T	C	0.0676033098184708	0.91700357317057	0.00589506448569148	0.0565696847635279
0	1	4803834	rs393976	A	G	0.0970740981915256	0.767871034116293	-0.0141739541826522	0.0480211242599537
0	1	4805106	rs414176	C	A	0.092614489143971	0.907117422981332	0.00569970199293854	0.0488510045368094
0	1	4805434	rs371605	G	A	0.281338410615396	0.269465697193087	0.0348525049092955	0.0315608978987586
0	1	4806381	rs368808	G	A	0.141736635372344	0.826070617859102	-0.00900078086113752	0.0409603229968904
0	1	4806550	rs11586743	A	G	0.0788083132126954	0.743971405837359	-0.0173732618112151	0.0531945177026931
0	1	4813115	rs380239	G	A	0.106386557953581	0.755221741186774	0.0143457270490398	0.0460150608077608
0	1	4813141	chr1:4813141.C.T	T	C	0.106357766537472	0.753891442918483	0.014420861414504	0.045997746596113
0	1	4819803	rs368420	C	T	0.221069557051286	0.52575736076944	-0.0218378159937034	0.0344175939923251
0	1	4826104	rs2802716	A	C	0.0681077576101882	0.71349537909283	-0.0207442136488536	0.0564982250431606
0	1	4826660	rs2743980	A	G	0.388043904590752	0.0639310482635587	-0.0542322232351092	0.0292726195370006
0	1	4828606	rs7518471	T	C	0.0880445352409257	0.110940884734499	-0.0811898011664792	0.050935322496665
0	1	4833747	rs12029492	A	G	0.296132827735819	0.227777865827894	-0.0375050764487039	0.0310960867448249
0	1	4836121	rs394594	G	A	0.424574589818964	0.0452264483368855	-0.0578052732149024	0.0288659449884056
0	1	4848808	rs12133924	G	A	0.122118446892869	0.216568628917692	-0.0538721286220967	0.043596306899009
0	1	4852747	rs7520826	G	A	0.106080466736916	0.173572091946178	-0.0633531451739228	0.0465552886270159
0	1	4853688	rs932350	C	T	0.15453474982335	0.299988763697906	-0.0410781962210348	0.0396332669610802
0	1	4859488	rs17345273	A	G	0.0669024597509348	0.55664001751256	-0.0336068722875455	0.0571701482791745
0	1	4861767	rs11588395	T	C	0.0667257192299373	0.491429303851711	-0.0394015757709117	0.0572666289792996
0	1	4871384	rs59103994	T	C	0.101571795390309	0.210478550624988	0.0585501602844952	0.0467559437821345
0	1	4871671	rs1118009	G	A	0.259754786208902	0.882936106193556	-0.00478594098509031	0.0325025401735951
0	1	4878871	rs1120120	T	C	0.707920376385198	0.31533514284265	-0.0314414819104338	0.0313134040978385
0	1	4880480	rs10915616	T	C	0.134405552552249	0.19091206065638	-0.0551004128688128	0.042129377517399
0	1	4885457	rs7516549	A	G	0.100395116879999	0.476900002804001	0.0335949501991325	0.0472305301239748
0	1	4889588	rs10915622	A	C	0.474820413220539	0.261802325036929	-0.0316748893729143	0.028227181943689
0	1	4889912	rs12028290	A	C	0.0685495680324366	0.73348856431444	-0.019261335928685	0.0565696847635279
0	1	4897567	rs12118185	A	G	0.159489854986235	0.298293587998351	0.0404260011192159	0.038867429280113
0	1	4898833	rs7522386	G	A	0.453364215453258	0.140827817452546	-0.0424088638378064	0.0287963760833383
0	1	4901142	rs12124406	G	C	0.266232929477332	0.572610150077073	0.0181478340391023	0.032164944476969
0	1	4906783	rs10915626	A	G	0.469673906553938	0.127677673470927	-0.0434087690164307	0.0284960848219593
0	1	4911403	rs11803979	A	G	0.361352940651757	0.200925326331312	-0.0379784608985874	0.0296957347685654
0	1	4913873	rs10915628	C	T	0.846660315247279	0.512304520184063	-0.025543403069449	0.0389824717044461
0	1	4916906	rs1535734	G	A	0.482268287470942	0.368038522020288	0.0255456828013173	0.0283792490283375
0	1	4927798	rs10915644	T	C	0.376569843922871	0.345337894845726	0.0276050544805199	0.0292528434523529
0	1	4928868	rs12567053	T	C	0.108211625478594	0.734563807865551	-0.0155310870692099	0.0458061791690791
0	1	4930181	rs1886112	C	T	0.470223449154009	0.932598357130418	-0.00241500627529049	0.0285542218294696
0	1	4931354	rs11588518	G	A	0.631202675032434	0.757308625135396	-0.00914114047553389	0.0295813552047967
0	1	4932444	rs10915647	G	T	0.482981101251207	0.635004596506088	0.0134903564445224	0.0284190163893121
0	1	4932655	rs12044914	A	C	0.149555104870591	0.139851215341601	-0.0589351321255593	0.0399196120160796
0	1	4932777	rs12044980	G	C	0.1359844261434	0.239397868733285	-0.0487130486340754	0.0414052973431701
0	1	4938053	rs10753390	C	T	0.851938211402769	0.54399594618762	-0.0240637832728456	0.0396580720030645
0	1	4938987	rs12410393	C	A	0.0862199935445511	0.706423459975176	0.018875619510999	0.0501126441130412
0	1	4940715	rs7539101	T	C	0.432853014982204	0.150751597235836	-0.040885	0.0284539768749467
0	1	4941735	rs4654462	G	C	0.21137601517559	0.866692371366439	0.00579241199310895	0.0345071252561937
0	1	4951910	rs1544061	G	A	0.34137854548286	0.579491235897427	-0.0164567499582908	0.0296984620814095
0	1	4953528	rs16839786	T	G	0.401828401291495	0.213843723390106	0.036077501820874	0.02902301113017
0	1	4955158	rs16839789	T	C	0.376876125027251	0.286635438084665	0.0313204206848905	0.0293941737443959
0	1	4955862	rs6426446	T	C	0.469531295424153	0.977479959449149	-0.000804297418003228	0.0284924564630837
0	1	4956070	rs6426447	C	T	0.825601728096852	0.320669161063012	-0.0368977707203555	0.0371547436414114
0	1	4958102	rs4654620	C	T	0.907105875833234	0.0775305783981195	0.0865545663895354	0.0490339275457535
0	1	4959786	rs2031246	G	A	0.871839361337836	0.172221373999637	0.0581419435381943	0.0425916855314828
0	1	4963569	rs72634122	T	C	0.146110784269568	0.425975920355096	0.0317095428530225	0.0398312779107568
0	1	4965152	rs17345545	C	A	0.181929522312372	0.36688601803885	0.033184278217668	0.0367765502733683
0	1	4965631	rs4654468	C	T	0.37645987167716	0.578825397214827	-0.0161421718090145	0.0290796883582136
0	1	4967739	rs7520488	C	G	0.367058261948454	0.148154836588426	0.0426239473906759	0.0294755165365045
0	1	4968528	rs6678459	T	C	0.342040322590391	0.377881327907154	-0.0261505909579312	0.0296556942295367
0	1	4970122	rs10915666	A	G	0.513744917451606	0.0450995874323112	0.056609296149413	0.0282520366576617
0	1	4970486	rs6675549	A	G	0.368552011334347	0.156899924002456	0.0417594628680818	0.0294999966176509
0	1	4971006	rs60530383	G	A	0.144175526211508	0.425214801654726	0.0321733759180108	0.0403475054991024
0	1	4982386	rs6698453	A	G	0.176537351447941	0.601088178619577	0.0193352811587519	0.0369815203858356
0	1	4984882	rs2093765	G	A	0.631395738072986	0.0918584063431296	0.0496417931868859	0.0294492069436289
0	1	4986470	rs2411956	T	G	0.38304391588984	0.1889703126143	0.038510929036798	0.0293163913215176
0	1	4988031	rs61271613	A	G	0.169862453373534	0.46644312118192	0.0273440331456933	0.0375461216741585
0	1	4988262	rs11584727	A	G	0.451828700801115	0.228143435804663	0.0345624834106457	0.0286788677147822
0	1	4988881	rs6667349	G	A	0.169910502188887	0.367770572240414	0.033848119771003	0.0375815759694677
0	1	4995026	rs12049256	C	T	0.470398089881797	0.436297028738415	-0.0221501576853632	0.0284537633729009
0	1	4996185	rs10915683	G	A	0.470129819164361	0.517333434797635	-0.0184248712984603	0.0284571006130538
0	1	4996226	rs4654470	G	A	0.145510575144913	0.471477788773258	0.0287971563808277	0.0399917917622394
0	1	4996275	rs12045266	T	G	0.329117884846539	0.172880746164824	-0.0410417276432397	0.0301111952036876
0	1	4996661	rs12037632	C	T	0.184564458834721	0.15881981059851	0.0512020839246812	0.0363379677487731
0	1	4997363	rs9426467	G	A	0.434114257194936	0.682218143318646	0.0117210750894467	0.0286272173813663
0	1	4998385	rs9426468	G	A	0.573649427532299	0.292509804892138	0.030174580663627	0.0286658472772338
0	1	5003504	rs9286971	A	G	0.289773303038258	0.28024489223313	-0.0336477248354409	0.0311619551713781
0	1	5005775	rs7534281	C	T	0.319892601509651	0.517702654582119	-0.0195495869222103	0.0302208479600889
0	1	5011402	rs9426490	G	A	0.540365822756842	0.349136414246483	-0.0265973746253679	0.0284079350712321
0	1	5012101	rs7544541	A	G	0.288384743444547	0.383734218856615	-0.0271553179069581	0.0311758664738486
0	1	5012301	rs10915298	A	G	0.243925211405511	0.815861844226197	0.0077210388418267	0.0331559112405107
0	1	5012697	rs12022487	T	G	0.209195126196693	0.896791230232432	0.00450710536437594	0.0347459839801359
0	1	5016062	rs76400676	T	G	0.0267235915938999	0.467556862387173	0.0633480069064654	0.087200964780184
0	1	5018318	rs9426470	A	C	0.472817505782091	0.324207776867548	-0.0279641019139609	0.0283655349853497
0	1	5021200	rs10799145	G	T	0.335413407562051	0.768157592821864	0.00879846126603132	0.029846974721067
0	1	5023321	rs12754637	A	G	0.394511567572621	0.423812483276372	0.0231536146622818	0.0289483687036779
0	1	5023430	rs6702660	G	A	0.729256754507435	0.18969180004652	0.0420599701000981	0.0320703363784944
0	1	5023599	rs12741441	T	A	0.347946090467248	0.702715024558892	0.011279435970501	0.0295537750418539
0	1	5031379	rs10799149	A	G	0.38334586173486	0.514700917475091	-0.0188140531298704	0.0288764853380639
0	1	5031561	rs7518523	G	A	0.143158683761017	0.96287179397844	-0.00188323554266039	0.0404560907264069
0	1	5036174	rs6689050	C	G	0.353177814618419	0.345297411131752	-0.0279944260475669	0.0296629676540725
0	1	5036549	rs11581023	A	G	0.103953898977006	0.684065623037422	-0.0189686669481063	0.0466150488217916
0	1	5036622	rs12122541	G	A	0.0391275966338155	0.775876798348607	-0.0207733926210792	0.0729668423115173
0	1	5037812	rs6666330	G	A	0.352041252704011	0.6377969822772	-0.0139464035627693	0.0296239594777353
0	1	5038051	rs12739724	A	G	0.0884313273204015	0.942315686711752	-0.00360540283629959	0.0498261434894655
0	1	5038624	rs12564764	A	G	0.3677626843033	0.384101458764002	-0.0257032647712036	0.0295316233189074
0	1	5045030	rs1106586	A	G	0.80100388263498	0.0883144207338991	0.0605654118967369	0.0355356380975537
0	1	5047010	rs79254893	T	C	0.0782521856820011	0.134316651778725	0.0782877485117578	0.0522861399683104
0	1	5047163	rs7365286	T	C	0.155802988930227	0.0753099212458376	-0.0698237101938021	0.0392582933930468
0	1	5048109	rs716671	T	G	0.354652159595372	0.13440061660418	0.0445393002054709	0.029752933603062
0	1	5051232	rs12725971	G	A	0.35673184287935	0.160374893542471	0.0416341803038743	0.0296579496898612
0	1	5051710	rs6683624	T	C	0.443377702937199	0.897320744433231	0.00368032052097428	0.0285193054098834
0	1	5068245	rs10799151	G	A	0.360015120077611	0.263442091761902	0.0333681241279678	0.0298384584676545
0	1	5070407	rs10915312	G	A	0.171651386714598	0.757969466687919	-0.0116414699956696	0.0377787864969013
0	1	5073092	rs9286975	A	G	0.626403027064085	0.550683953953437	-0.0174688932941392	0.029274095204259
0	1	5077552	rs12047764	C	T	0.143916332134432	0.129037899047393	-0.0617582144557573	0.0406864341279552
0	1	5078939	rs10915316	C	T	0.299095864542117	0.388514455691345	-0.0267444137290604	0.0310146850152612
0	1	5079962	rs79751215	G	A	0.119309581280544	0.0389758796185178	-0.0910171908930721	0.04408804656601
0	1	5081173	rs898337	A	G	0.525659670080664	0.742077784301748	0.00936493406375996	0.0284559304794083
0	1	5083573	rs76601146	G	A	0.227474563859968	0.161192168014196	0.0475861651990497	0.0339640807430211
0	1	5088062	rs1459765	T	C	0.130732615572962	0.502609124081987	-0.0280623791624938	0.0418597736687258
0	1	5090997	rs9439507	G	A	0.398257832767479	0.0226753019500894	0.0655121767640658	0.0287477663158801
0	1	5091827	rs4949164	G	A	0.28004979563855	0.280060589122905	-0.0340920920538708	0.0315613969141985
0	1	5094435	rs6693990	A	G	0.128706858357562	0.755308524300268	-0.013231891723474	0.0424578953388384
0	1	5124235	rs10799158	G	A	0.180979410683537	0.71428463134704	-0.0135068819821388	0.0368931819585035
0	1	5124859	rs1563792	A	G	0.307436368663582	0.522998439230715	-0.0195557758618023	0.0306166433835347
0	1	5127449	rs6682478	T	C	0.105105638395537	0.400787487174107	-0.038889776208247	0.0462854701317681
0	1	5127543	rs6603832	G	A	0.286649156413616	0.416486818695461	-0.0253945126589163	0.0312535798032523
0	1	5136644	rs922123	C	T	0.396693500279402	0.00273678810425664	-0.0872845961629326	0.0291351450574205
0	1	5137666	rs10915336	A	G	0.268840815448889	0.904988099934247	0.00381358833052274	0.0319496116831508
0	1	5138107	rs117944101	A	G	0.102522008192609	0.14585923387109	0.0678252649757151	0.0466372865612197
0	1	5139200	rs56186517	T	C	0.12414670534653	0.0662607008250561	-0.079463593246602	0.0432653665446336
0	1	5141293	rs3128687	T	G	0.571680674821336	0.098822160199418	-0.0473635906547046	0.0286949320587941
0	1	5141640	rs3128689	A	C	0.69440292745291	0.112606867280825	0.0492107594733266	0.0310167982768248
0	1	5141902	rs11579881	T	C	0.523427351929893	0.00782802067969549	0.076247164568374	0.028670825935987
0	1	5142552	rs10915341	G	T	0.677247436063472	0.224051706596072	0.0371054212223661	0.0305187262185041
0	1	5142629	rs12029437	G	C	0.657220743983188	0.225143513426438	0.0364259486605685	0.0300305228086749
0	1	5142784	rs12047111	G	A	0.68643663661578	0.166263441875226	0.0423632130825064	0.0306023953719496
0	1	5142818	rs2334263	C	T	0.662090407258475	0.156436549587408	0.0426935259541878	0.0301261443771828
0	1	5145463	rs12120144	T	G	0.192490316363776	0.233807003311477	-0.0431929268971293	0.0362780026136651
0	1	5152159	rs12121092	T	G	0.627617700479353	0.0200806682398667	0.0686153962677345	0.0295140653008213
0	1	5152362	rs12033342	A	C	0.181886569241475	0.210737931464814	-0.045870122772006	0.0366509765414405
0	1	5156245	rs3101225	C	A	0.131562927737429	0.126114988127701	-0.064941724008746	0.0424565834682945
0	1	5158225	rs4949171	T	C	0.806332753753585	0.16751132625517	0.049505010027765	0.0358668367349359
0	1	5168663	rs10733013	T	C	0.800373699654429	0.135540344217846	0.0532137496063887	0.0356515708548118
0	1	5170712	rs7513590	G	A	0.0936348697583776	0.503078244053504	-0.0326778852292559	0.0487981475257283
0	1	5171959	rs66868114	A	G	0.192740398999176	0.0774238191703217	-0.063959381575173	0.03622050925885
0	1	5179530	rs10799170	C	A	0.881493101645708	0.339011947139352	0.0424479038635668	0.044396031215434
0	1	5180066	rs115200516	A	G	0.0850717506036123	0.538033257216011	-0.0318097825719764	0.0516568841118284
0	1	5183812	rs4949166	T	C	0.122238480238271	0.528094019768249	-0.027411860565829	0.0434475676020089
0	1	5183873	rs4313443	T	C	0.771303599424334	0.481179671696728	0.0238330105894428	0.0338341728345409
0	1	5190166	rs12083573	G	A	0.236119673908773	0.251859693954857	-0.0385162275071615	0.0336138484432784
0	1	5192365	rs77348721	C	T	0.0851094642333568	0.664233112892761	-0.0224070899483492	0.0516201770942752
0	1	5193026	rs10492923	G	A	0.374699267829378	0.770943759191997	0.00850480954114839	0.0292120314721501
0	1	5194204	rs16840020	T	C	0.464897624197263	0.538612613923285	-0.0174075326921754	0.0283089663358646
0	1	5199158	rs79979050	T	C	0.157403451570758	0.852471822290899	-0.007285240788331	0.0391752291922919
0	1	5200882	rs11576612	G	C	0.150311674826458	0.444056667994253	-0.0305550180703095	0.0399223660334171
0	1	5202617	rs79753066	C	T	0.159421280263488	0.782686931736854	-0.0107505972358971	0.0389769712051075
0	1	5209244	rs12025231	T	C	0.340480026992085	0.636147700945029	0.0140871614838209	0.0297768045796326
0	1	5209245	rs75570639	A	G	0.164131431222454	0.954713382147721	-0.00217860124394831	0.0383631747441706
0	1	5209712	rs189391360	T	G	0.164234687109921	0.987456072870047	0.000603033824120049	0.0383557359188145
0	1	5210124	rs12121369	A	C	0.326149101851498	0.936991865219824	-0.00237833233097316	0.0300859577488386
0	1	5211338	rs12027352	T	C	0.501194108413936	0.988287747565136	-0.000415301647380125	0.0282909605750506
0	1	5211545	rs4314925	A	G	0.82794845743447	0.856962325313359	-0.00678782780982913	0.037659453686598
0	1	5222075	rs6668830	G	C	0.164076246334311	0.464501701869454	-0.0281365440978892	0.0384665777006706
0	1	5222596	rs10915365	T	C	0.474178261218876	0.796719312983363	-0.00729111132606149	0.028304527935059
0	1	5223182	rs12026730	A	G	0.362964768813652	0.904737948137829	-0.0035313865068216	0.0295073118076664
0	1	5228983	rs61542310	A	C	0.390878164390252	0.571363883749251	0.0165155177674219	0.0291770928665952
0	1	5230746	rs4076635	A	G	0.267876283872657	0.829091657748241	0.00696158114928053	0.0322494450356772
0	1	5233631	rs4609478	A	G	0.402040004943445	0.860095937034145	0.00511030655199191	0.0289943111737512
0	1	5239931	rs6603818	T	C	0.762880227365002	0.373825759446132	0.029435721689659	0.0330987620835036
0	1	5243848	rs4641339	A	G	0.376226136968437	0.83238310869548	0.0061614542867054	0.0291120557795433
0	1	5243935	rs9439542	A	G	0.22182809833353	0.347248488683166	-0.0318093102020321	0.0338418623915386
0	1	5244220	rs12033926	G	A	0.376718416598124	0.838228535343727	0.00594784615382577	0.0291332712150029
0	1	5247006	rs16840108	C	T	0.0854858236214994	0.645400626317314	0.0231310652621722	0.0502673254700008
0	1	5247355	rs10492931	A	G	0.395453072207683	0.748507156448901	0.00926860905691214	0.0289094374848525
0	1	5250497	rs10915375	G	A	0.183245237427656	0.98115296698621	0.000866513322426982	0.0366802191458562
0	1	5251088	rs11583754	G	A	0.268848448298001	0.814667255655516	0.00743552754971187	0.0317202782223473
0	1	5251569	rs17375504	T	G	0.0849653287647367	0.394023384430165	0.0436196886598537	0.0511761758615846
0	1	5255304	rs2722780	T	G	0.220846475185758	0.576249713056213	-0.0192990071211905	0.0345321274925925
0	1	5258556	rs2722782	C	T	0.787167906823766	0.14111378878363	0.0506460110365093	0.0344142994294988
0	1	5262901	rs2679218	C	T	0.210512277850989	0.511023878385314	-0.0230014777378509	0.0349968490485288
0	1	5264228	rs2722786	G	A	0.782433745002546	0.683440611651332	0.0139426165863056	0.0341921346949899
0	1	5264697	rs12043987	G	A	0.153465817957609	0.220829123031123	0.0475726620474917	0.0388561924221756
0	1	5267850	rs6603821	A	G	0.610327404727996	0.531800039833254	0.0182461288319281	0.0291816389322044
0	1	5276014	rs59234006	A	C	0.153345403235753	0.340561298142575	0.0372503349427959	0.039085115774161
0	1	5277437	rs10915385	T	C	0.232199109456932	0.636732002114935	0.015743311534447	0.0333351990199742
0	1	5277746	rs4565728	T	G	0.283974510325825	0.469220175361465	0.0226497431294509	0.0312950483940828
0	1	5281117	rs7549461	A	C	0.237323384012426	0.552415850792067	0.0195951790672381	0.0329805255513554
0	1	5281236	rs16840186	A	G	0.0919195082347483	0.650230111668444	-0.0221363170025678	0.0488183510594243
0	1	5281421	rs7511995	C	T	0.764352117231309	0.144074350340289	0.0491680129391315	0.033658615252687
0	1	5283239	rs10753355	C	T	0.764742718129162	0.111998424656399	0.0535040203152877	0.0336656877353563
0	1	5284813	rs7524247	C	T	0.392468338826697	0.198412981261475	0.0371870213135454	0.0289148747888762
0	1	5284844	rs7552988	A	G	0.758408972756139	0.162959390495932	0.0466555051234384	0.033440318635888
0	1	5296277	rs76065129	T	G	0.136956941927207	0.170036701391032	0.0564064196250986	0.0411099771745043
0	1	5296844	rs2353169	C	T	0.236281596932686	0.107947691665708	-0.0540442034706123	0.033620315914298
0	1	5297845	rs473104	G	A	0.483144913948485	0.316419478590188	-0.0283929865043296	0.0283407575934378
0	1	5298490	rs12026938	A	G	0.155653928387847	0.450191401885859	0.0292088218650527	0.0386822643468588
0	1	5299059	rs551536	C	T	0.565699319799292	0.12564621879254	-0.0434407559302278	0.0283648686921195
0	1	5300124	rs663142	T	G	0.482616173269498	0.352317974433461	-0.0263208435661191	0.0282988608957282
0	1	5302004	rs10915389	C	G	0.248322649834493	0.710608439406381	0.0121500345518336	0.0327459717036599
0	1	5302315	rs12125575	A	G	0.133494653018062	0.95162051183851	0.00253004805771278	0.0417004923539049
0	1	5302528	rs12066405	G	A	0.574665615687529	0.367892716599946	-0.0255435721880104	0.0283682675062179
0	1	5308304	rs572111	G	A	0.370542964578838	0.170336196541031	0.0402511263081568	0.0293562917235408
0	1	5309255	rs7534404	A	G	0.243289915456432	0.638569413744961	0.0154903936767143	0.0329793395658892
0	1	5310292	rs4465223	C	T	0.791450525862125	0.956446640454247	0.00190717423323839	0.0349215029644951
0	1	5310609	rs6686714	T	G	0.417988872389961	0.2614098615157	-0.0322270870539119	0.0286956544479344
0	1	5312165	rs4475768	G	T	0.166473254600927	0.499800582416313	-0.0257657776636511	0.0381826348262598
0	1	5312308	rs670971	A	G	0.0944482404584697	0.704722103888741	-0.0183866288439756	0.0485194353723974
0	1	5312366	rs494046	C	T	0.334699007987037	0.230776279989699	-0.0359791667248614	0.0300236315262933
0	1	5317486	rs76220290	T	C	0.0971539256938933	0.365962739253482	-0.0436545168212771	0.0482871044134557
0	1	5319728	rs521758	A	C	0.220353444676409	0.310975197622104	-0.0345599034015133	0.0341104001783937
0	1	5324231	rs499416	C	T	0.298793764965587	0.028834916884694	-0.067354970153231	0.0308156916197066
0	1	5325924	rs648378	A	G	0.29686246092281	0.0444139677229812	-0.0618236808361041	0.030755560066504
0	1	5326050	rs536995	C	T	0.59861208724873	0.127916649278027	-0.0437151762468951	0.0287152302837966
0	1	5326334	rs646542	A	C	0.265237238406335	0.087821067847284	-0.0544359787544252	0.0318897538565633
0	1	5327281	rs479689	C	T	0.598571184946431	0.119746823150944	-0.0446708582433871	0.0287117828625713
0	1	5327828	rs619423	C	T	0.265964007846569	0.0874946522248967	-0.0543110950778165	0.0317838457498255
0	1	5330286	rs494138	T	C	0.297196838274256	0.0322365910638123	-0.0660058809315987	0.0308227748588632
0	1	5330728	rs4847580	A	G	0.299098114302292	0.685128237556382	0.0125578925756894	0.0309708023854805
0	1	5335977	rs541414	C	A	0.600481003663846	0.112921506365442	-0.0454911250309586	0.0286974524200895
0	1	5343098	rs12094921	C	T	0.301362171529239	0.654782140619752	0.0138066930538771	0.0308785662086324
0	1	5344728	rs622315	T	G	0.6217746716275	0.212822587044359	-0.0361536938100847	0.0290194968951675
0	1	5344881	rs623106	T	C	0.620711460818832	0.215275623646742	-0.0359560328634783	0.0290157849317873
0	1	5346924	rs561303	C	A	0.179398775562072	0.145020315758877	-0.0539016463384049	0.0369861163233304
0	1	5347439	rs565941	G	A	0.232197351671072	0.333743693363747	-0.032397256226436	0.0335166908301339
0	1	5347540	rs4847574	T	C	0.281824927510503	0.225643297719851	0.0381433692388728	0.0314803081308471
0	1	5347627	rs478357	C	T	0.505971153686148	0.860709186176612	-0.00499067509580635	0.0284415186144377
0	1	5347979	rs678476	A	C	0.481165521393625	0.931606549732792	-0.00243987717057418	0.0284289372849284
0	1	5348270	rs4417082	G	A	0.239827085474231	0.646439448578646	-0.0151530617965973	0.0330337785869612
0	1	5353894	rs10753360	T	C	0.427556359765556	0.936886591679389	0.00227490807212239	0.0287295370669193
0	1	5354844	rs912988	T	C	0.176436901653612	0.926319623182482	0.00341659262986965	0.0369456040104598
0	1	5355175	rs4030898	A	G	0.428416724213698	0.917122316679261	0.00299067573854283	0.0287401196082864
0	1	5356424	rs12127626	A	C	0.24364477492383	0.942782838717969	0.00238427841660661	0.0332198743224596
0	1	5356607	rs10799191	A	C	0.257690317913782	0.622618477317293	-0.016053111321932	0.0326188151225755
0	1	5357171	rs9439550	C	A	0.362050771760939	0.971290054040798	-0.00106391798937153	0.0295612020271201
0	1	5364634	rs9439519	T	C	0.634484392624087	0.602162401252445	0.0153685265797218	0.029481529437062
0	1	5365555	rs76535383	T	C	0.104890364950097	0.572171806205648	-0.0261033149365943	0.0462123465718527
0	1	5368769	rs9439523	G	A	0.571766972893692	0.41139944579637	0.0235990260241789	0.0287290802288201
0	1	5370012	rs4847572	A	T	0.571772014514011	0.408326529307972	0.0237544817188361	0.0287291611540144
0	1	5377544	rs2031582	G	A	0.575414450344993	0.910586597733129	0.00323607699304993	0.0288166996491998
0	1	5378416	rs2148210	G	A	0.72471102041443	0.773788245773639	0.00914259797069511	0.0318088301457518
0	1	5381412	rs9439566	C	T	0.646144952115122	0.706422114295525	-0.0112742149206652	0.0299316270869666
0	1	5384082	rs10157507	G	A	0.584502090654344	0.75081233672566	0.0092538501323258	0.0291397057302959
0	1	5384158	rs1570964	G	A	0.749214014698827	0.60412834032381	-0.0170567112842089	0.0328979782820804
0	1	5384377	rs61763318	T	C	0.0621848714817849	0.285537608793111	-0.0633192220266573	0.0592897651564257
0	1	5385613	rs16840531	A	G	0.0622085902190777	0.237609158313184	-0.070055	0.0593191878737395
0	1	5391497	rs9439531	T	G	0.646309186371893	0.669666395368914	-0.0127659495409952	0.029924455720422
0	1	5395799	rs12065434	T	C	0.102646687312532	0.956152979551802	-0.00257514492458793	0.04683633269336
0	1	5410542	rs4129058	T	C	0.369397824862	0.857272136289939	0.00526171904903422	0.0292565270495398
0	1	5421533	rs7364349	A	G	0.24111264405778	0.207767231384673	-0.041700971313244	0.0331031354256413
0	1	5424374	rs6681674	C	T	0.128445789839944	0.0800855599924693	0.0736486728226491	0.0420803908221803
0	1	5463937	rs11801490	G	A	0.115506273265364	0.997312061069941	-0.000149196928757482	0.0442873532113191
0	1	5467532	rs34900182	T	C	0.123336770501218	0.251633441398656	0.0490479129543748	0.0427846317062196
0	1	5473808	rs7366321	C	T	0.18682922883598	0.88576939922654	-0.00522926276945629	0.0364004111687714
0	1	5476788	rs7417543	G	A	0.452567675403216	0.380081963194982	-0.0251030220490136	0.0285994382170953
0	1	5482386	rs11260657	A	G	0.174060736077129	0.219796212193678	-0.0460452252085047	0.0375245244429804
0	1	5485177	rs3922826	G	T	0.181336815895713	0.29767976002555	-0.0383699275490048	0.0368437861110973
0	1	5486898	rs6603840	C	A	0.642957414405355	0.24484663386586	-0.03449202358108	0.0296588786501621
0	1	5489136	rs35608111	T	C	0.315432792822357	0.461591483610688	-0.0226373944998365	0.0307477719989742
0	1	5491477	chr1:5491477.G.A	A	G	0.197933201856522	0.301264698137962	-0.0369058750304636	0.0357018275265626
0	1	5493392	rs12724170	C	G	0.30630248612397	0.401769734894465	-0.0259114461931805	0.0309034411639879
0	1	5524582	rs12079662	A	G	0.122387647118238	0.102447937379746	-0.0714398582524986	0.0437449342791985
0	1	5527459	rs6603841	C	T	0.592353462103315	0.860074229639355	-0.00510047074707664	0.0289339696767283
0	1	5532101	rs12566922	G	T	0.408059644042637	0.877256943463807	0.00446545451707326	0.0289124523748207
0	1	5533601	rs7414322	C	T	0.598347157106298	0.697018136248875	-0.0113078033086642	0.0290428610724037
0	1	5534441	rs7415896	G	A	0.598502779061071	0.735801921660624	-0.0097887768659099	0.0290108437558922
0	1	5534948	rs7366606	G	T	0.326664415479039	0.352418379059147	0.0282435534848811	0.0303723953922873
0	1	5540807	rs1004125	C	A	0.823942859014009	0.519792272294174	-0.0239250447662393	0.0371699887295474
0	1	5541205	rs2012852	A	C	0.520466924728565	0.0381509313691184	0.0592435762646573	0.0285755039913042
0	1	5542439	rs9729575	G	A	0.56254207756205	0.0491106320868531	-0.055889457378514	0.0284044556364139
0	1	5542669	rs10796404	A	G	0.28010643216254	0.823339711748058	-0.00697153975713284	0.0312272810658407
0	1	5545279	rs17028069	T	C	0.15106519847126	0.0390200059325425	-0.0833404335088253	0.0403785894076201
0	1	5545452	rs9729637	T	G	0.428641587857751	0.215616632038289	-0.0352729900701729	0.0284857433640945
0	1	5547562	rs12045091	C	T	0.18874547851439	0.0226436323539879	-0.0840712810752109	0.03688316597073
0	1	5549525	rs11260698	T	C	0.585845188644728	0.00751759748397785	-0.0763881962756282	0.0285776884124983
0	1	5555529	rs2071957	C	T	0.864887922705314	0.0137807977796302	0.104203375023945	0.0423087553197168
0	1	5563399	rs9659669	A	G	0.428333434104946	0.000939330385790731	0.0946070248920557	0.0285986446383148
0	1	5572076	rs10796398	A	G	0.426918996795886	0.13888221501129	-0.0421736569202131	0.0284963611712645
0	1	5575158	rs878141	A	G	0.884512761735073	0.0931772241073338	0.0752137574277285	0.0448002055200839
0	1	5592422	rs10737109	A	G	0.944319127910361	0.240196450748258	0.0732827231240374	0.062395043473069
0	1	5592799	rs9787199	C	T	0.944382429340095	0.21586661684873	0.0773988940137665	0.0625398071240472
0	1	5603850	rs7515958	G	A	0.350216169143506	0.968411089431068	-0.00116557570176033	0.0294328553725832
0	1	5612956	rs1418632	T	C	0.529180536076424	0.625698169714767	-0.0137752968592513	0.0282401851073484
0	1	5617579	rs75786431	T	C	0.0661545424476923	0.0235651319557969	0.12672659749924	0.0559710342498691
0	1	5618182	rs11260644	T	C	0.386510573847389	0.249553301974996	0.03317	0.0288075302655399
0	1	5624529	rs6687987	C	T	0.0660007259259351	0.0282673816839825	0.123177372848071	0.0561542088877828
0	1	5631545	rs4845837	T	A	0.372207526835986	0.855223186558999	-0.00535917744156477	0.0293720896814314
0	1	5634851	rs10796403	C	T	0.359233264737378	0.689819756831244	0.0117586135763009	0.029462848798601
0	1	5635316	rs7522344	C	A	0.357062665166774	0.702759811340522	0.0112577669863851	0.0295016657994192
0	1	5636732	rs1775403	A	G	0.618333042041473	0.453725875270702	-0.0217667991139476	0.0290526945324257
0	1	5638673	rs12080410	G	C	0.271508351287416	0.463347979522381	-0.0235349128854377	0.0320925484544922
0	1	5638751	rs1695639	C	G	0.613983344711108	0.343198825875872	-0.0276739512710659	0.0291961281709023
0	1	5641785	rs34374334	C	T	0.549278070840209	0.431999566497383	0.0222675129648724	0.0283382967289371
0	1	5642511	rs1818038	A	G	0.57801470393485	0.668511357537145	0.0123031579876824	0.0287328083452055
0	1	5643543	rs61762122	A	G	0.138387909346453	0.53289666432745	-0.0257115	0.0412313964109876
0	1	5643758	rs1695645	T	C	0.734409297245644	0.713006205993573	0.0117947346950048	0.0320664482172146
0	1	5646104	rs76037289	T	G	0.126575061609115	0.908679315005091	0.00486757558031669	0.0424357707670071
0	1	5646202	rs12036552	A	G	0.311797710574372	0.0857266135398207	-0.0526742325531971	0.0306533553446262
0	1	5647810	rs12041102	T	C	0.309821293313943	0.0861414891770181	-0.05265740190825	0.0306841234686195
0	1	5656069	rs13376100	T	C	0.125289693097583	0.237262709337433	-0.0513218143482813	0.0434247486181299
0	1	5658267	rs10907201	G	A	0.265585098164812	0.72794147626805	-0.0111328406118356	0.0320033247188096
0	1	5659587	rs950601	T	G	0.202269120333145	0.294307488576405	-0.037263014804687	0.0355319360834755
0	1	5671757	rs707583	C	A	0.450187410777038	0.742285213552919	0.00925506932813092	0.0281455693881622
0	1	5675044	rs11260662	T	G	0.10894502923202	0.195924312618231	0.0579057128127487	0.0447753138299485
0	1	5676334	rs2011457	T	A	0.371279242872903	0.625836712177788	-0.0141927748601423	0.0291077098928518
0	1	5679441	rs9439603	G	A	0.238441479900391	0.597998142006071	0.0173835389811993	0.0329682343428019
0	1	5680372	rs9329417	C	T	0.284537692868871	0.899836958402058	0.00391559323771659	0.0311088970412902
0	1	5680572	rs10157819	G	A	0.125619055352551	0.955403370298176	0.00238397513541474	0.0426298128343537
0	1	5680991	rs9439606	G	C	0.158817368734238	0.905417232602559	-0.00455961305167561	0.0383738231261967
0	1	5681063	rs35683655;rs35683655;rs1695620	T	C	0.881777290312597	0.304556521578468	0.0456515898153815	0.0444639099282917
0	1	5682755	rs1775398	C	T	0.30270796431705	0.67293558185223	0.0129378316527367	0.0306494694082906
0	1	5684110	rs2173541	T	C	0.434785370933684	0.786418031849394	0.00768029036810354	0.028344226485113
0	1	5684788	rs12145625	A	G	0.275832580147398	0.682302671337071	0.0129348508610221	0.0316005996778544
0	1	5686915	rs4845793	G	A	0.839334145068708	0.229298956067655	0.0467038526033658	0.0388497313952703
0	1	5689408	rs11578045	A	G	0.309538916260858	0.524338066025296	0.0193921270365147	0.0304585501133896
0	1	5689610	rs770682	T	C	0.538876002552853	0.747596401841388	0.0091112586801224	0.0283125131347112
0	1	5689702	rs770683	G	A	0.933544599914733	0.0450123911006194	-0.112338899082569	0.0560422714376381
0	1	5690136	rs6663290	T	C	0.377303899619125	0.999621326744896	-1.38424604055652e-05	0.0291667945322951
0	1	5692156	rs4845808	T	C	0.229655833239286	0.977493114187208	0.000945211975821614	0.0335039693206683
0	1	5694969	rs6669927	C	T	0.584372695134668	0.442423025599549	-0.0220561125982559	0.0287148586556899
0	1	5696625	rs6666290	A	C	0.230018238386439	0.912664397590967	0.00367236094522355	0.033482978596945
0	1	5706244	rs11260670	A	C	0.602871282133765	0.262974654452262	-0.032193601942357	0.0287600031181388
0	1	5709691	rs707585	T	G	0.599047144706329	0.55664363094796	-0.0169363833374051	0.028811500365322
0	1	5717948	rs1763321	T	C	0.575620938931135	0.808527432374602	-0.00691671604782588	0.0285429999938324
0	1	5718016	rs1695629	C	A	0.575864474624108	0.781291011541328	-0.00793575195824842	0.0285831910165734
0	1	5718398	rs771072	G	A	0.861855169628375	0.234704363879611	-0.0485927611611294	0.0408917210462461
0	1	5719342	rs771073	T	C	0.283909987595453	0.490416250106338	-0.021662596852616	0.0314111410597322
0	1	5724660	rs17028587	C	T	0.102233925152043	0.936202800099864	0.00373922196943639	0.0467149769881339
0	1	5725898	rs1775412	A	C	0.60725566827839	0.114825426198581	-0.0456141031967721	0.0289269891450539
0	1	5732473	rs771071	A	G	0.348843459994025	0.872017871703173	-0.00478447474628795	0.0296995443911587
0	1	5738500	rs10492948	A	G	0.115708756501087	0.201432872798836	-0.0567453666285187	0.0444197726334891
0	1	5739515	rs34972674	C	CA	0.271118298300048	0.704005626385251	0.0120330363121009	0.0316726456682233
0	1	5739638	rs811284	G	T	0.154493749617882	0.152458451694518	0.0554828951254867	0.0387747834116548
0	1	5742158	rs707595	G	A	0.923284447329272	0.00952027282831679	-0.137075341126694	0.0528680278435152
0	1	5748611	rs1278832	C	T	0.865639756442085	0.435694691141038	-0.0320632524890606	0.0411339485208414
0	1	5750013	rs2649069	A	G	0.565648605011945	0.716452077954111	-0.0104253167494255	0.0287037051872505
0	1	5750125	rs2649070	T	C	0.540316606236187	0.802922560875523	0.00711378564589564	0.0285045625409
0	1	5750582	rs770710	T	A	0.306580597189802	0.698454204940116	-0.011893641998731	0.0307005610174438
0	1	5751020	rs770711	T	C	0.138537972628161	0.834437446377396	0.00858232322406908	0.0410610314138956
0	1	5751779	rs2842268	T	C	0.53256436646897	0.994237557581852	0.000207163351812278	0.0286841917089728
0	1	5751990	rs11581150	T	C	0.105052564416829	0.603907697642538	-0.0239930004504738	0.0462480656364582
0	1	5753350	rs2649071	A	G	0.530500768723171	0.822750132959837	0.00642481848198692	0.0286810454837191
0	1	5754088	rs2649072	A	G	0.415647713445194	0.579702645340825	0.0161201545715774	0.0291072556820395
0	1	5758772	rs7521197	C	T	0.117754801993714	0.655817124160737	-0.0196403607574868	0.0440667567451224
0	1	5770265	rs873982	A	C	0.460888685727817	0.645315081575561	-0.0131993885227801	0.0286768523461732
0	1	5771817	rs770695	C	G	0.26992384158371	0.707923731977366	0.0119872048885179	0.0319960810719627
0	1	5777920	rs904532	A	G	0.225868908643299	0.528698804118539	-0.0213113795971552	0.0338279329845242
0	1	5782769	rs2649086	C	T	0.579684545482626	0.663271121119868	0.0125654983507586	0.0288595751308968
0	1	5795008	rs17028719	G	A	0.091857692855481	0.471468726736063	-0.0357148348622982	0.0495976416712357
0	1	5799271	rs57866012	T	C	0.0912838573461469	0.437377461736562	-0.0387824605962572	0.0499368959318139
0	1	5799631	rs2649063	G	A	0.147870450349829	0.734679800026901	-0.0135485214675644	0.0399771086128633
0	1	5800904	rs2133496	A	G	0.0495410449027459	0.88629113992264	0.00933849500851782	0.0653047152754484
0	1	5801086	rs2173540	G	A	0.147338863187162	0.726389768401048	-0.0140235892550336	0.0400751896231591
0	1	5820307	rs74426861	G	A	0.130451903523967	0.849251953817423	-0.00800025779106597	0.0420904558660283
0	1	5835569	rs77306643	A	G	0.172578759222131	0.208095048652155	-0.0474146248602339	0.0376659037457586
0	1	5836317	rs11260693	G	A	0.195622528140656	0.132784311212626	-0.0540875763881888	0.0359813294608288
0	1	5847239	rs58269693	T	C	0.240390534946169	0.10107314413913	-0.0547124964456445	0.0333679284694902
0	1	5861497	rs28479388	A	G	0.894084207346766	0.742013042615966	0.0152860757356549	0.0464355989518709
0	1	5876249	rs1890190	T	G	0.889023088654335	0.887240120145939	-0.00641276166320865	0.045224851631888
0	1	5903233	rs525289	T	C	0.911634784261816	0.718001680927885	-0.018044400084528	0.0499663856984508
0	1	5904718	rs1624858	T	C	0.875918888309078	0.811711882066414	-0.0102936698296353	0.0432111020780426
0	1	5912321	rs1287618	G	T	0.784519163840987	0.91342830817224	-0.00377449820762928	0.0347191085022372
0	1	5913621	rs548726	C	T	0.875220860155931	0.472624192054731	-0.0307725445660015	0.0428458151717263
0	1	5929772	rs1287630	A	G	0.283358898034809	0.223455533439172	-0.0383699865644984	0.031518214380186
0	1	5931205	rs11121790	G	A	0.0984489747178075	0.147000236992513	-0.069754269776992	0.0480994589126301
0	1	5932517	rs472651	T	C	0.177845499983538	0.695013711167463	-0.0146047860844767	0.0372513836849487
0	1	5956909	rs12058375	A	C	0.238444024092599	0.58182575576994	0.0182798046995142	0.0331925673303395
0	1	5957342	rs12139627	A	G	0.0768490394684813	0.0864660664874257	-0.0931594855287408	0.0543412719302426
0	1	5957589	rs7519953	G	A	0.117248972216333	0.171974174497208	-0.0607071667051531	0.0444452066743185
0	1	5961870	rs2134551	A	G	0.811572946859903	0.368464013191544	0.0327846562971874	0.0364535523396767
0	1	5971455	rs6694744	G	A	0.852381696847099	0.540844546220815	0.0246386665320308	0.0402897809922842
0	1	5973775	rs11120772	A	G	0.732859518221189	0.0572729874645788	0.0613905122534579	0.0322900344097323
0	1	5977982	rs7549818	G	A	0.818936941044854	0.413467453278895	0.0302866811009149	0.0370340245700357
0	1	5982044	rs7549324	A	G	0.731832133553946	0.0741598520625269	0.0575937743726124	0.0322541102791658
0	1	5983190	rs11120786	A	G	0.0768910768941116	0.139777965986199	-0.0793828445843418	0.053759892507494
0	1	6007446	rs551207	T	C	0.67512904024461	0.801974222188258	0.0076227909342829	0.0303947622969512
0	1	6011757	rs6662680	C	T	0.830790478421453	0.408347268410292	0.0314588809416042	0.0380487043261679
0	1	6080378	rs10399600	G	T	0.580367766668139	0.437959883905364	0.0224559456872077	0.0289513985345587
0	1	6088364	rs11121065	A	G	0.313290821256039	0.48906333044389	-0.0211670745122934	0.0305971287889698
0	1	6105109	rs3789559	T	C	0.350137667013779	0.889938521598598	0.00412090486073652	0.029779197028309
0	1	6137403	rs3789543	T	G	0.37560003173076	0.500716136098318	0.0196836182866639	0.0292317917685525
0	1	6141325	rs3789541	A	G	0.292129173981365	0.949993715147976	0.0019541050720513	0.0311586597112264
0	1	6158562	rs2229002	G	A	0.313758662942525	0.574014184560411	0.0172347277026151	0.0306586212044059
0	1	6165419	rs1883768	T	C	0.429992772587269	0.577739244836182	-0.0158694851815646	0.0285068618939184
0	1	6175507	rs6670822	C	G	0.291470424495477	0.872968468118723	-0.00500958190030886	0.0313316118345217
0	1	6182321	rs2843495	G	A	0.171502490174033	0.0160379713803343	0.0896756223035962	0.0372399291133993
0	1	6187086	rs6703057	T	C	0.400263877141545	0.5184081017046	-0.0187225602034591	0.0289912124625503
0	1	6198745	rs2785585	A	T	0.754206692974312	0.46841521167985	-0.0239530888107314	0.0330360083848025
0	1	6202245	rs2273032	A	G	0.38044568289539	0.27638540518457	-0.0318439588244522	0.0292555683022772
0	1	6247066	rs4908863	T	C	0.178371893433904	0.0770475430093676	0.0656479635850954	0.0371295226304006
0	1	6258794	rs3789524	G	A	0.3446120323472	0.47508774047177	0.0209966130546081	0.0293977357926199
0	1	6281667	rs14281	C	A	0.0755929977596866	0.737713758859315	-0.0179291044892017	0.0535385007835095
0	1	6366471	rs7543514	C	T	0.187170807894759	0.879149597322472	0.00556676037388329	0.0366120206610984
0	1	6376222	rs3789491	C	T	0.148245787180514	0.859542296235213	-0.00709776037817821	0.0401101231045318
0	1	6437542	rs6675376	C	G	0.21203841365819	0.535163638529702	0.0214885411813116	0.0346509448096895
0	1	6465054	rs17026985	A	G	0.157295244033013	0.94157473179454	0.0028599284611478	0.0390216699084869
0	1	6473294	rs7529205	G	A	0.21337575901209	0.640401815406189	0.0161583637045103	0.0345901980887491
0	1	6501796	rs10864548	C	T	0.198455351061762	0.393917151267728	0.0302810658827061	0.0355188483426281
0	1	6550376	rs2986742	C	T	0.29646147421968	0.73324382732499	-0.0106031852220611	0.0311113809577779
0	1	6579607	rs1556035	T	C	0.857383855254001	0.297936670568687	-0.0419463018314284	0.0402993360208579
0	1	6580397	rs12046229	T	C	0.135164621131832	0.433812692734605	0.032257573770774	0.0412140445517715
0	1	6581877	rs7540913	A	G	0.840744577663901	0.289778454522645	-0.0406679824038793	0.0384164788952771
0	1	6601607	rs4908915	C	T	0.851598967260653	0.558952047728962	-0.023244208922994	0.0397745678802826
0	1	6606991	rs76310280	T	C	0.11692530388994	0.310899752056686	-0.0450893915153238	0.0444959979563692
0	1	6615695	rs925744	T	C	0.843348699425482	0.334329783071836	-0.0375291201489785	0.0388729825853437
0	1	6620545	rs12565181	A	G	0.149544220349935	0.532493627823306	0.0247454102546626	0.0396431466476075
0	1	6623499	rs4908563	T	C	0.393378676802918	0.965145910568765	0.00127038215252036	0.0290725089227222
0	1	6624575	rs117192896	A	G	0.021151606439172	0.804881601131909	0.0245344636678201	0.0993159803259117
0	1	6626276	rs76948507	A	C	0.0213878964367911	0.408886779408667	0.0803692811543622	0.0973165444227042
0	1	6626615	rs12080675	A	C	0.852411366006256	0.179505844912518	-0.0533732149497956	0.0397631574004056
0	1	6627148	rs11586033	G	A	0.978827203189088	0.657414732961599	-0.0437036682284646	0.0985459179032009
0	1	6627694	rs57065667	A	G	0.15460796109148	0.706552444249718	0.0146856573431901	0.0390067375739202
0	1	6629274	rs4908930	G	A	0.694462717617934	0.957055650906399	0.00165748437874863	0.0307803557484317
0	1	6629994	rs12043532	G	T	0.0287234421065691	0.361053489415305	0.0770402434544126	0.0843482133608619
0	1	6630622	rs12082471	C	G	0.433924096786735	0.690721358827818	0.0114566499676704	0.0287945009582519
0	1	6631431	rs11587438	T	C	0.828916820140187	0.327888595006372	-0.0369079468211626	0.0377236994521446
0	1	6631615	rs12760552	T	C	0.828617265695544	0.310589291760006	-0.0382400807711001	0.037712620917967
0	1	6632951	rs12041318	C	T	0.141947027463339	0.463786877362692	0.0296437465744662	0.0404623464595536
0	1	6633230	rs12132145	A	G	0.40503070362971	0.875936031468646	-0.00453317533191992	0.0290359136005217
0	1	6635306	rs34160967	A	G	0.389077697320135	0.350281373127407	-0.0273621597516792	0.0292943049459453
0	1	6638064	rs11122100	C	T	0.143672476128673	0.475844935973408	0.0286613471163851	0.0401981679835246
0	1	6638556	rs80277780	T	C	0.0141914495843763	0.129663509471246	-0.187633193775931	0.123815139235478
0	1	6681744	rs3747994	T	C	0.588764741602965	0.160767187423354	0.0401938185927127	0.0286587761448697
0	1	6683240	rs14057	A	G	0.381400141329931	0.884440154506116	0.00426760547370492	0.0293623274816725
0	1	6685851	rs12127219	A	C	0.589103303601201	0.150680142629675	0.041171340502547	0.0286482420937761
0	1	6701978	rs200448	C	T	0.395877765966288	0.886681087609712	0.00415987918764531	0.0291910993418616
0	1	6715390	rs6577584	G	T	0.187524635841655	0.113289375388981	0.0573484097051092	0.0362144111509076
0	1	6724249	rs2039363	A	G	0.178727569696156	0.0639523686789977	0.0683561049151422	0.0368991473837272
0	1	6732568	rs3789572	T	G	0.41838432126256	0.860520863446781	-0.00508930876888809	0.0289640602597998
0	1	6744709	rs12126058	T	C	0.418875070512946	0.960297273469051	-0.00144230651885592	0.0289732993901102
0	1	6745444	rs200444	G	A	0.599321624512526	0.224698034980423	0.0349801547936053	0.028810877721147
0	1	6747897	rs277686	G	C	0.1599016654687	0.11313149556922	0.0611416341487795	0.038592853122538
0	1	6786156	rs12568431	T	C	0.453173486563353	0.970181738367658	-0.00106675221244153	0.0285377785043691
0	1	6790946	rs11122122	G	A	0.558986815912801	0.369711756433869	0.0257423898148008	0.0286978870781286
0	1	6795230	rs447558	C	T	0.892593378568448	0.815526083579032	-0.0106810245812288	0.0457817597302872
0	1	6814758	rs277665	T	C	0.587874718621295	0.577429033867611	0.0161657204763894	0.029015335188723
0	1	6822627	rs376778	G	C	0.883287434698996	0.904105633047555	0.00533209715522092	0.0442583718115107
0	1	6831646	rs399951	A	G	0.586714489240612	0.854191558158689	0.00533104612862832	0.0290088689035273
0	1	6832052	rs391674	A	G	0.887615531203494	0.728847777997081	0.0155652810913585	0.0449008875462191
0	1	6834346	rs11122143	A	G	0.30136811868507	0.882194985883608	-0.00455836332704991	0.0307608314508194
0	1	6886308	rs17441375	C	A	0.0432121409656087	0.19527597532611	0.0889276384774733	0.0686631886479697
0	1	6893053	rs7522354	A	G	0.320445318977609	0.824349861418612	0.00672215967543621	0.0302863036232586
0	1	6904879	rs4908570	G	A	0.435795585360423	0.989292695253788	-0.000385885897025188	0.028754496604879
0	1	6905166	rs75855758	T	G	0.0721523648493897	0.659399962023058	-0.0241406578462053	0.054772794724641
0	1	6913887	rs76631326	A	G	0.29814948372357	0.947547591903771	-0.00203679264533511	0.0309605220260745
0	1	6922492	rs11120779	G	A	0.364256316918528	0.531479485441394	0.0183843302489248	0.0293797123979537
0	1	6934286	rs17029982	C	G	0.211888082543681	0.826137261508924	0.00760407261853908	0.0346177296879561
0	1	6934933	rs76581429	T	C	0.113242498611572	0.679698524028006	0.0183674552587136	0.0444867696770054
0	1	6943720	rs58627359	G	A	0.364640605711102	0.48098396672566	0.0207169807913403	0.0293974280424578
0	1	6945619	rs10399796	C	T	0.318532247996841	0.849259492941888	0.00577438190838082	0.0303813547468401
0	1	6951887	rs7556557	T	C	0.318553881374916	0.825966308390736	0.00667479970737605	0.0303568573581561
0	1	6954158	rs78326504	T	C	0.297285733689922	0.841972162812648	-0.00619089746049329	0.0310520704510285
0	1	6960196	rs6691442	A	G	0.389070115908824	0.647969370665707	-0.013330355522413	0.0291957813865086
0	1	6963269	rs77254260	A	C	0.298635677765145	0.874694150910863	-0.00487771305022025	0.030930566612686
0	1	6972393	rs11586867	T	C	0.391985531418388	0.429483541363653	-0.0230029267306466	0.0291148377145295
0	1	6977005	rs1892262	T	C	0.396970913058638	0.447331311179094	-0.0219534592695523	0.0288910099053703
0	1	6977200	rs1892261	C	A	0.418441608297447	0.665590473377145	-0.0124654695216613	0.0288413878651492
0	1	6985069	rs867389	G	A	0.127925448028674	0.813815002712975	-0.0100200124558226	0.0425465022066753
0	1	6985872	rs76066289	G	A	0.300488231558162	0.682393293114954	-0.012671006597487	0.0309653553831744
0	1	6986109	rs4908574	A	G	0.497951443106679	0.757981931591387	0.00876536071437884	0.0284467766193231
0	1	6991925	rs6577395	C	T	0.153659303287683	0.981036834248008	0.0009365	0.0393999898477144
0	1	7001555	rs66495811	T	C	0.169593660745385	0.688438440843197	0.0151362004591788	0.0377484777879879
0	1	7002266	rs11586158	G	A	0.446510332040086	0.931085156140615	-0.00246251792707715	0.0284751242316466
0	1	7004301	rs10864250	G	A	0.543305734412112	0.883933949960513	-0.0041438746949921	0.028385797096335
0	1	7029814	rs12033659	T	C	0.548631697505335	0.613955548016807	-0.0143954072641873	0.0285376707596779
0	1	7048779	rs1317017	A	G	0.360134555309668	0.288153195912932	-0.0314915154741232	0.0296479546023193
0	1	7052566	rs6681529	A	G	0.487186195357599	0.592338003194434	-0.0152545013601517	0.0284890684116699
0	1	7055326	rs10128022	C	T	0.113456938548336	0.537976425413097	0.0273246321104016	0.0443671069055526
0	1	7056538	rs12130593	C	T	0.343211975128113	0.121725291577679	-0.0462689586624062	0.0298977676316454
0	1	7068367	rs2275907	T	C	0.371228907267475	0.298450853402363	-0.0305433851938569	0.0293753842797318
0	1	7071415	rs11588097	G	A	0.342542269634759	0.739859048975387	0.00990953621323318	0.0298444041952581
0	1	7087739	rs11120820	A	G	0.0903773104509508	0.67009391505315	-0.0210473980898365	0.0494048205465445
0	1	7088855	rs4243823	A	G	0.437537713458562	0.719126741319474	0.0103198142549876	0.0286959523616834
0	1	7091231	rs66653799	A	G	0.17619066447223	0.237979624999399	-0.0440177577335418	0.0373015479734894
0	1	7093213	rs12738895	C	T	0.537589270067785	0.661748046857693	-0.0124680403355659	0.0284983123971721
0	1	7095796	rs4908588	C	T	0.701109530730704	0.416759077222938	-0.0251320451918801	0.0309486321611451
0	1	7096308	rs7522254	C	T	0.259481951159321	0.457133418202067	-0.023796284158874	0.032002518686614
0	1	7100494	rs7535234	C	T	0.231995672185152	0.173358803487169	-0.0459021394722706	0.0337146288736503
0	1	7102944	rs7524998	G	A	0.701533291792772	0.421757833742249	-0.0249178828935929	0.0310164902788651
0	1	7105935	rs76299678	A	G	0.32498214156717	0.307535209145608	-0.0312309679055568	0.0306063665926087
0	1	7106963	rs6577409	G	A	0.701809688145811	0.397423398053886	-0.0262706749486539	0.0310442981701695
0	1	7113247	rs11120823	A	G	0.414682417508868	0.316256517876599	-0.0289278245185908	0.0288648902368779
0	1	7121397	rs7414485	A	G	0.559364562001642	0.448760650703468	-0.0215951007971656	0.0285090302199406
0	1	7123189	rs66929565	T	G	0.149670059429317	0.871158953337225	0.00646390465853203	0.0398547522649991
0	1	7127737	rs67316652	G	A	0.0926720775625084	0.568625058065281	-0.0278496229550541	0.0488523357166137
0	1	7128056	rs7536178	A	G	0.407471911969596	0.388838159599846	-0.024762280887634	0.0287356686429076
0	1	7130084	rs4908597	T	G	0.255445940199027	0.86727040586229	-0.00545973915378372	0.0326682758958268
0	1	7131192	rs11120831	G	A	0.463841677745595	0.494005208070823	-0.0194561120184867	0.0284465867931625
0	1	7135268	rs10864271	G	A	0.477896132848588	0.723361076534324	0.0101353730706087	0.028633392681074
0	1	7135714	rs61528401	G	T	0.0798457734829429	0.507782291121249	0.0345355539798723	0.0521452871807469
0	1	7137325	rs4565737	G	A	0.797193853868876	0.209153537090247	-0.0442701033735802	0.0352498053796877
0	1	7137465	rs9434823	C	T	0.738118187896171	0.768330594422768	-0.009559988524134	0.0324552309337234
0	1	7137637	rs9434824	G	A	0.737089866750541	0.921796681901053	-0.00318712867130981	0.0324651445496478
0	1	7139110	rs12044473	A	G	0.279360999599449	0.292344503255504	-0.0334160246246723	0.0317343473329881
0	1	7141327	rs17345754	C	T	0.0899107609718472	0.379889807986696	-0.0439005851500623	0.0499950095178664
0	1	7141352	rs9434458	T	C	0.36144728233308	0.112780566989361	0.0468534468617694	0.02954528350596
0	1	7141982	rs9434829	G	T	0.211580557933087	0.238371359641721	0.0409008908879925	0.0346891897178028
0	1	7142771	rs7542716	T	C	0.270215006247453	0.128988769064233	-0.0487666882978638	0.0321234665046717
0	1	7142832	rs9434830	A	G	0.2024850501917	0.19163852337711	0.0461037958385052	0.0353083613820244
0	1	7145417	rs7511741	A	G	0.642495804105322	0.666285679172977	0.0127844398706316	0.029644990729935
0	1	7150527	rs2071917	A	G	0.54321836659503	0.419641673597092	-0.0231171889336954	0.0286443066003869
0	1	7153973	rs1010806	G	A	0.39144948406182	0.0957816347506398	0.0482484846822321	0.0289666286440104
0	1	7155815	rs10864279	T	G	0.267733051875426	0.297473029582507	-0.0334206042478839	0.0320775899214697
0	1	7156082	rs11120840	T	G	0.354061292172655	0.101042991666852	0.0478646474052917	0.0291889979314702
0	1	7159838	rs2071919	T	C	0.268825387093794	0.239410880506629	-0.0376462965676312	0.0319996246139182
0	1	7160542	rs10779674	C	T	0.456329416023481	0.887540914383773	-0.00401174130871443	0.0283682675062179
0	1	7161293	rs59622855	T	C	0.162153464939807	0.513979187142283	-0.0252068942176403	0.0386221238411896
0	1	7167031	rs6694886	T	G	0.4818550565529	0.870628101328371	-0.00465001885467769	0.028552120784411
0	1	7169066	rs1005430	C	G	0.652851287318405	0.444969850464122	0.0227174748398127	0.029741617125409
0	1	7169735	rs4908599	C	G	0.131395858253449	0.2369067367099	0.0493015374694302	0.0416836856590122
0	1	7170719	rs17349921	G	A	0.174328570538456	0.71019757551386	0.0137840175841994	0.0370946195569206
0	1	7173895	rs7527268	C	T	0.308401167012939	0.253340464274252	-0.0351551725419905	0.0307765003726
0	1	7177813	rs9434845	C	T	0.273937943303554	0.525442594401179	-0.0201908260799252	0.0317976651721485
0	1	7178763	rs6674708	T	C	0.301061933152446	0.335010167599463	-0.0301990383887037	0.0313244856336273
0	1	7179479	rs7532024	T	C	0.366221099389366	0.810824302581111	0.00710771982704962	0.0296943424856414
0	1	7179721	rs4908443	C	T	0.672688197933207	0.380340918545024	-0.0264085723003934	0.0301031872284324
0	1	7186325	rs4460663	A	G	0.526456192130187	0.91407345803453	-0.00305879272826372	0.028347887046498
0	1	7186547	rs6698911	C	T	0.274904054202548	0.45872625518947	-0.0235651830090889	0.0318041892501811
0	1	7190806	rs12032971	G	A	0.0730483464066983	0.423852227389256	0.0430743853897859	0.0538594143128354
0	1	7196879	rs12090163	T	C	0.477360181241066	0.223015462953325	-0.0344091702483872	0.0282378252600397
0	1	7197182	rs9434481	T	C	0.280713660960122	0.635684911535576	-0.0149936120877031	0.0316494146997027
0	1	7200575	rs9434855	G	A	0.466196719917929	0.142947648884167	-0.0414686125843423	0.0283081132621303
0	1	7209434	rs17030376	T	C	0.0908105122466458	0.952210638327526	0.00297426000715294	0.0496281228241544
0	1	7210974	rs17030384	A	G	0.103185377340757	0.616016638312944	0.0233665717026799	0.0465930147777683
0	1	7214374	rs13376128	T	G	0.190204203159136	0.289754091541525	-0.0380863526145635	0.0359759587050642
0	1	7217906	rs10779676	T	C	0.313177993945857	0.111679478592223	0.048228613476967	0.0303193140359196
0	1	7220970	rs4908602	G	A	0.561566392140989	0.859330240118002	0.00508972457287625	0.0287187060648524
0	1	7221458	rs6667429	C	T	0.757189943080046	0.69779915978622	-0.0128070192711596	0.0329828679018227
0	1	7232692	rs6577417	A	G	0.259582138726819	0.200990608376049	-0.0417731697697286	0.032667589457804
0	1	7235628	rs6687729	C	G	0.20869115641024	0.394512581729149	-0.0300285935069503	0.0352670840951919
0	1	7236810	rs6680365	G	A	0.478082301505552	0.981246635509279	0.000666992667051424	0.0283753961805116
0	1	7244883	rs10864286	A	G	0.254666529586418	0.36346156128366	-0.0297722880514328	0.032760399806254
0	1	7245669	rs4908446	C	T	0.210735664637059	0.364174792667753	-0.0319011462106588	0.0351551485079093
0	1	7247335	rs72641232	A	G	0.116946004195171	0.486016681581488	-0.0308899940320622	0.0443402389270022
0	1	7247376	rs12125984	C	T	0.673855733370575	0.653333676871262	-0.0136244418554612	0.0303347919065565
0	1	7252366	rs11120876	T	C	0.307800842787405	0.353981220716486	0.0283954374036594	0.0306350204385136
0	1	7252661	rs10489140	C	A	0.128539964918768	0.902269887515711	-0.00521492129743223	0.0424687131752056
0	1	7253983	rs78437257	G	A	0.127777745234066	0.779789456790813	-0.0118992860797838	0.0425592495259935
0	1	7254521	rs6659347	C	T	0.128434588447544	0.834372365871417	-0.0088856307408825	0.0424952177017873
0	1	7255371	rs763195	T	C	0.636214921677988	0.391376936474121	0.0253157159321739	0.0295356877361431
0	1	7261498	rs2097524	A	C	0.502721009350779	0.387261972181769	-0.0244760443783637	0.0283093106365896
0	1	7263540	rs74517198	C	T	0.115320383929823	0.820977176971903	-0.0100644948307413	0.0444764207793596
0	1	7267729	rs8179413	G	T	0.782332870798042	0.661958197832336	0.0150397947513293	0.0343993823098722
0	1	7268991	rs17030564	T	C	0.0918476930811772	0.0634096391908891	0.0901826831968081	0.0485817401397041
0	1	7269323	rs4908607	C	T	0.674416230657978	0.590989340506987	-0.016322857171349	0.0303735933840002
0	1	7272250	rs916393	C	T	0.657620125409984	0.50276726263721	-0.0200661140530523	0.02994307707803
0	1	7280190	rs12562461	G	C	0.0982057843024976	0.0453033001517613	0.094540355109359	0.0472270266978278
0	1	7282162	rs58566616	A	C	0.114347939704451	0.898482210962119	-0.00568038151197698	0.0445244506711616
0	1	7303216	rs2412151	C	G	0.553265207133791	0.605378653582765	-0.0147550506854558	0.0285573539189907
0	1	7308264	rs4243825	C	T	0.76210911194268	0.678106388400862	0.0139036171012247	0.0334987757283155
0	1	7312670	rs75954372	T	C	0.127966023453348	0.236546251355728	0.0498127614513168	0.0420835457294036
0	1	7314231	rs6577427	C	T	0.221826437541636	0.371652761147302	0.0303019441549231	0.0339182476415773
0	1	7314363	rs7551574	T	G	0.536141142478581	0.825797341530587	-0.00625630817852091	0.0284255184555299
0	1	7317696	rs6698698	G	A	0.391137554363031	0.93547873085247	-0.00234018037970426	0.0289076203359832
0	1	7319151	rs6667599	C	G	0.521947367200186	0.402507523960236	0.0234754363759257	0.0280420471044878
0	1	7319392	rs61780031	G	A	0.229351190637519	0.645527400079036	0.0154435119381314	0.0335739888216361
0	1	7321641	rs916394	G	C	0.411405279953583	0.934741973126232	0.00234566615237063	0.0286475352592011
0	1	7322807	rs7522322	G	A	0.449221335307506	0.730885582412506	-0.00974710449297106	0.0283389106462514
0	1	7323688	rs4140605	G	A	0.810409553236975	0.949667822568364	0.00229017694632391	0.0362806484476166
0	1	7323971	rs7556024	C	A	0.805267032719151	0.947131940601423	0.00238677166981037	0.0359947701124133
0	1	7324503	rs11120890	C	T	0.415532112647649	0.72716663361124	-0.0100480305379913	0.0287994175623207
0	1	7324547	rs11583129	A	G	0.343127599869375	0.48888714187681	0.0206881462030238	0.0298927127422579
0	1	7326747	rs10864291	C	T	0.446858958586934	0.760639278572767	0.00870277488015886	0.0285672749404963
0	1	7336103	rs12048158	T	C	0.243625355959847	0.211825128900275	0.0413119221594593	0.0330875879879707
0	1	7336706	rs4908614	C	T	0.872941956856345	0.138001586034843	0.0634712556545422	0.0427913177255613
0	1	7338813	rs7539551	G	A	0.402471163808961	0.430191217855082	0.022828995440898	0.0289390586259659
0	1	7342106	rs12409413	C	T	0.470314972945684	0.513192028758116	-0.0185729910369732	0.0284044767598351
0	1	7352328	rs6577435	C	A	0.77565212972668	0.280538516261363	0.0366098379304292	0.0339259430557828
0	1	7356673	rs6662782	G	A	0.326445297639365	0.868660807790114	-0.005015	0.030327809845091
0	1	7360149	rs77095910	A	G	0.0805833404748843	0.636763223986949	0.0242899637643927	0.0514368140022744
0	1	7361090	rs55839439	C	A	0.102593030914472	0.613206856852183	-0.0235668203591409	0.0466207012507007
0	1	7362992	rs12410983	G	A	0.0992279187424713	0.531918959630603	-0.0296483711954925	0.0474313696425637
0	1	7363506	rs12404738	A	C	0.0957324500065648	0.530506916608505	-0.0301926088421332	0.0481362402240267
0	1	7375585	rs12405371	T	C	0.0942626111518913	0.635330482766527	-0.0229808938320613	0.0484586076330294
0	1	7378180	rs11120900	G	A	0.882758149838851	0.819435562248586	-0.0100132481585745	0.0438656151242383
0	1	7378291	chr1:7378291.G.T	T	G	0.211629966692866	0.0699900603335199	0.0628318482904326	0.0346758914909851
0	1	7381141	rs12134803	T	C	0.170387146510974	0.190998055348636	0.0492034960138149	0.037627929467633
0	1	7386456	rs12739426	A	C	0.655357878551394	0.407438479819483	-0.0245930118736972	0.0296870135973456
0	1	7392594	rs2301462	T	C	0.704840058725019	0.401783750745594	-0.0258929534660182	0.0308823052184448
0	1	7397400	rs7553372	G	C	0.706061633145008	0.394556660761324	-0.0263408923824577	0.0309389475493558
0	1	7402502	rs705680	C	T	0.866949790953162	0.543211043740771	-0.0252274784556403	0.0414949886058302
0	1	7403966	rs7513440	G	C	0.69564360922607	0.842343170079161	-0.00611990055842659	0.0307691659882038
0	1	7405293	rs845246	T	C	0.160993673981504	0.612783902713999	-0.0195559821150132	0.0386402724125265
0	1	7409156	rs845240	T	C	0.161387289522497	0.703937430720362	-0.0146289231430008	0.0384960764989166
0	1	7412088	rs4908624	T	C	0.116334139516023	0.932882419035308	-0.0037090895602663	0.0440410772766254
0	1	7425417	rs845265	C	T	0.297334743385134	0.635628972101319	-0.014684372618179	0.0309915222547345
0	1	7426727	rs2071925	T	C	0.0914195354817293	0.824195751121139	0.010922512224617	0.0491668963847781
0	1	7462478	rs705694	G	A	0.352874706125627	0.945569741298825	0.002015	0.0295146370467265
0	1	7462976	rs845201	A	G	0.303376230321219	0.689158183532268	-0.0123429051829674	0.0308574375293397
0	1	7469780	rs4908635	G	A	0.149352532723817	0.99501598565937	0.000248456002091491	0.0397747488992715
0	1	7471157	rs7535846	T	C	0.19010893522311	0.776028932530106	0.0102124071648603	0.0358962626884792
0	1	7478076	rs11120917	T	C	0.147226900873665	0.835352903406077	-0.00827861087079142	0.039831409171253
0	1	7480000	rs6677657	T	C	0.553751651131415	0.163909992696568	-0.0394560445166727	0.02834402538839
0	1	7480054	rs6677745	A	C	0.554376273271099	0.141440428127298	-0.0417044568747785	0.0283617330250112
0	1	7482963	rs845252	C	T	0.161681629417676	0.480582137152806	-0.0271726721012263	0.0385227666389527
0	1	7487277	rs10864302	T	C	0.585672498802145	0.121468448289736	0.0446174161959187	0.0288107215322821
0	1	7491320	rs17030828	T	C	0.0805917652778172	0.138829667426817	-0.0773681774893693	0.0522700276387018
0	1	7492265	rs1193220	A	G	0.730556735864488	0.939000266419022	-0.00243929067860582	0.0318751290625464
0	1	7501037	rs1193227	T	C	0.305508631146811	0.285845377315564	0.0326398244350885	0.0305822481192222
0	1	7501823	rs1775047	C	T	0.827318689858454	0.93751864677179	0.00294517395610795	0.0375712799389515
0	1	7518513	rs17030898	T	G	0.0612879146369752	0.828565127078306	0.0127070179992065	0.0586814830508304
0	1	7520601	rs1750837	C	T	0.488926140456287	0.804363453012015	-0.00697281509186095	0.0281497904082837
0	1	7524342	rs2693953	A	G	0.0745398979355138	0.467357654535585	0.0389691761116957	0.0536185728442334
0	1	7525525	rs1193242	G	A	0.255514247803739	0.776776300470064	0.00923012169365687	0.0325551593453698
0	1	7526371	rs1193238	C	T	0.195718986009872	0.640975415336275	0.0166813883985633	0.0357712217159613
0	1	7528669	rs1149331	A	G	0.132228720626632	0.666207080735088	0.0179963627895389	0.0417201146881148
0	1	7540699	rs2693957	G	C	0.549660431416666	0.93898880122988	-0.00217004426978064	0.0283514457303327
0	1	7540770	rs6678279	T	C	0.127628850664883	0.0742395270267374	0.0748342410592955	0.0419207892936468
0	1	7540862	rs2796482	G	C	0.139276856948482	0.439295631280703	0.0314791122268922	0.0407031240769256
0	1	7541291	rs2693958	C	T	0.60727611474729	0.811563045112019	-0.00690171958732379	0.0289489412587091
0	1	7541345	rs2796483	T	C	0.549798871796971	0.991068705482633	0.00031756233119802	0.0283691002677386
0	1	7551631	rs1193230	C	T	0.732629549937242	0.302219734292343	0.03302693217853	0.0320126143857623
0	1	7553654	rs2796484	C	T	0.559284486028352	0.903514339201532	0.00347455916578127	0.0286625203882176
0	1	7557152	rs10864304	G	A	0.382924311358712	0.960889594797716	-0.00142719205511495	0.0291042316670373
0	1	7563901	rs2462925	G	A	0.601668022120537	0.910434334359025	0.00325635956090799	0.0289478084475631
0	1	7567037	rs11120955	G	T	0.11944512089059	0.072721246903897	0.0784925080073503	0.0437387432920536
0	1	7568982	rs1193180	T	G	0.157114879734316	0.0213074454765805	0.0891386091247144	0.0387139722842713
0	1	7569602	rs1193179	T	C	0.459015824386903	0.222549319133975	0.0346851785893545	0.0284356655577779
0	1	7571996	rs6577446	A	G	0.325699707402451	0.349376871511474	-0.0283705886544211	0.0303169799796849
0	1	7576979	rs1193172	G	A	0.259474981883518	0.0663798209721485	0.0593588220768216	0.0323331519396229
0	1	7578776	rs1750817	G	A	0.746095630116239	0.515084247720761	0.0212232632300558	0.0326039483956693
0	1	7598094	rs6577449	T	C	0.291771627502176	0.62187485897441	-0.0154885870127204	0.0314045948753784
0	1	7600905	rs12407666	A	G	0.35098375287288	0.703034273022679	-0.0113367120438694	0.0297373750522806
0	1	7603317	rs1750824	A	G	0.755450846716472	0.920712211383454	-0.00328618121733595	0.0330147951682385
0	1	7613745	rs957856	A	G	0.481488186770614	0.351117104230939	0.0262870390522293	0.0281921318825403
0	1	7670574	rs17031163	A	C	0.100748131377098	0.826217049540454	0.0102549287651809	0.0467076008290152
0	1	7678496	rs6684215	G	T	0.147145418696358	0.854654355433833	0.00725601838710622	0.0396107416414638
0	1	7681549	rs7555169	A	G	0.165807330121147	0.419547393744016	0.0304926917876896	0.0377755672309872
0	1	7682794	rs17031185	G	T	0.104227174344698	0.235180638602153	0.0546443818734269	0.0460310857395106
0	1	7682879	rs61014722	C	T	0.171088332732898	0.38846133653718	0.0321205852809449	0.0372450974016551
0	1	7688059	rs17031211	T	C	0.169099631761291	0.469100407910285	0.0272238974634216	0.0376050017168037
0	1	7713021	rs9434879	G	A	0.749835316868736	0.143939959715983	-0.0477438776649106	0.0326727510705107
0	1	7731730	rs4908473	C	T	0.20605877797042	0.250947498358953	0.0402091408412097	0.0350238271650223
0	1	7747366	rs3124794	A	G	0.647103584293924	0.922941830704577	-0.00286400381947531	0.0296086187176414
0	1	7751053	rs3124801	G	T	0.816564689512524	0.844167691121338	0.00722129659420365	0.0367373839260851
0	1	7770901	rs2995034	T	C	0.645701332928279	0.587563104701545	-0.0160314280290481	0.0295580599368381
0	1	7784438	rs6693805	A	G	0.164905526564349	0.3108846131466	0.0385109636412138	0.038002955639651
0	1	7792411	rs2301488	T	C	0.43194316314816	0.455572752374126	0.0212897316912412	0.0285325204068937
0	1	7796641	rs2071985	G	A	0.516304120334026	0.022620871687498	0.0647109171503072	0.0283847477625484
0	1	7797734	rs1417986	A	T	0.515704665302755	0.0276849758594119	0.0625525788271288	0.0284107569120911
0	1	7798956	rs17031531	A	G	0.244166395663957	0.0127333966039537	0.0820137591185696	0.0329221810138628
0	1	7801288	rs2032563	A	G	0.184933369316765	0.760015603812037	0.0111661631351091	0.0365552028328486
0	1	7810543	rs2066293	G	A	0.505676741507315	0.0372449140932341	0.0592469703187112	0.0284421514242693
0	1	7811961	rs9919220	G	A	0.206340586016826	0.00198675612335859	0.107103771505899	0.0346366985508283
0	1	7812398	rs9919223	G	A	0.505822970296858	0.0361915485501585	0.0596098103007533	0.0284565102706814
0	1	7816543	rs4908481	A	C	0.417580737079125	0.150807240140217	0.0413756463038833	0.0287993666333747
0	1	7818679	rs6577456	C	G	0.400631713532966	0.0297747888916139	0.0628271200829737	0.028911641164835
0	1	7825311	rs707455	A	G	0.646515926908151	0.634784807007718	0.0141284148600026	0.0297438409700629
0	1	7832212	rs707458	T	C	0.368419470036083	0.32859292063625	-0.0287603545731528	0.0294388617163916
0	1	7833302	rs2239846	A	G	0.130717010018845	0.214038190208798	-0.0526920055864718	0.0424067614920898
0	1	7834026	rs2071987	A	G	0.362100461791138	0.212270753768262	-0.0367652395105017	0.0294747786533534
0	1	7839405	rs697677	T	G	0.550096846759743	0.574770499960558	0.0160027007098269	0.0285232966790163
0	1	7844680	rs172933	C	T	0.594918929110106	0.869724983975184	-0.00475372794624983	0.0289847630981918
0	1	7845087	rs697682	A	G	0.0526995526117018	0.801411655855657	-0.0160862898658385	0.0639561585994657
0	1	7845567	rs2301491	T	C	0.04356152894653	0.0598245285942412	0.131892159839283	0.0700776995557414
0	1	7845695	rs228729	C	T	0.736933727604801	0.074020581006807	0.0575433583311741	0.0322103582929156
0	1	7847225	rs697684	T	C	0.0525962302998257	0.793404045948152	-0.0167778098279921	0.064063640193758
0	1	7847614	rs697685	A	G	0.437116315839037	0.892210901752206	-0.00387606905454329	0.0286041637008722
0	1	7847836	rs228727	C	T	0.564093390813976	0.874804300546791	0.00450404737554245	0.0285864147192713
0	1	7847846	rs7556518	A	G	0.0333623811107791	0.650126743799558	-0.0359008746882438	0.0791489706548816
0	1	7848557	rs11121023	A	G	0.260500369543011	0.0739483497503797	-0.0579091050512263	0.0324069852628234
0	1	7849656	rs6699986	G	A	0.263206172282835	0.0596231325752151	-0.0610011946733707	0.0323859412695998
0	1	7849841	rs75307902	T	C	0.116414889244227	0.844132699468146	0.00872597704770272	0.0443821499135916
0	1	7850062	rs707463	T	C	0.438008016727317	0.751968795133253	-0.00902905478651136	0.0285689425807061
0	1	7850081	rs10864315	T	C	0.262064082965388	0.0576018580356578	-0.0613652101116385	0.0323193241165587
0	1	7850218	rs697686	T	C	0.439331580289338	0.780106272009275	-0.00794638557949132	0.0284632496065199
0	1	7852117	rs170631	G	C	0.0803852462041733	0.339081018968204	0.0495082956249086	0.0517878620018737
0	1	7852797	rs696305	T	C	0.437136312270845	0.815883920218445	-0.00667206461074263	0.028654873507013
0	1	7852919	rs875994	C	T	0.0330202898550725	0.456840326674622	-0.0590837324701976	0.0794072414914695
0	1	7854209	rs11807683	T	C	0.0331231795764433	0.431932619556894	-0.0623491726745572	0.0793358683324702
0	1	7855382	rs117562183	A	G	0.0605118279753436	0.892385280894932	-0.00807419859149944	0.0596821762827366
0	1	7855494	rs12565104	A	G	0.261634887509915	0.0833171031202269	-0.0562371668144042	0.0324740799679844
0	1	7855814	rs707464	G	A	0.710606819819755	0.0440022613712236	0.0632739569665984	0.0314159785466604
0	1	7856140	rs77772130	T	C	0.201741602985605	0.0738019849446164	0.0626642367181246	0.035050268133372
0	1	7856267	rs7545893	A	C	0.0331678565186543	0.438515823528397	-0.0615397058561408	0.0794366262041985
0	1	7856346	rs228682	C	T	0.257737441860472	0.0806352557409295	-0.0566995568742107	0.0324551615650615
0	1	7857309	rs12078018	A	G	0.0333870389762268	0.588569408770356	-0.0428032931392203	0.0791319611917023
0	1	7857374	rs12723500	C	G	0.033409119106028	0.523664056625298	-0.0504946739589405	0.0791815501381715
0	1	7857974	rs228685	T	C	0.0807249367534529	0.395232459063895	0.0438993802322828	0.0516362079855267
0	1	7858008	rs2071983	A	G	0.186467114816818	0.0187123153534108	0.0845153350162284	0.0359454173460415
0	1	7858108	rs61773374	G	A	0.0332488054256572	0.415392123705488	-0.064556825712983	0.0792651563051149
0	1	7858135	rs1012477	C	G	0.0332901423259797	0.52207869968816	-0.0508643126573739	0.0794575559402072
0	1	7859191	rs17031578	C	A	0.186684609889341	0.0203260502435862	0.0833462198430846	0.0359208496785416
0	1	7859317	rs560959	A	G	0.079845724627503	0.284139776850573	0.0556052179249972	0.0519157740961267
0	1	7859320	rs560961	G	C	0.291053656914449	0.0463033736343235	-0.0623471600942487	0.0312890796041034
0	1	7860548	rs116886234	A	G	0.0136647978532194	0.901175364141378	-0.0152912951859518	0.12314141262266
0	1	7861157	chr1:7861157.G.GT	GT	G	0.91981185151441	0.426895070454363	-0.0413949234023985	0.0521008021522713
0	1	7861600	rs707466	A	C	0.48846326860595	0.821590328313727	0.00640222720695655	0.0283912519486447
0	1	7863293	rs228642	T	C	0.292047098166164	0.0498803186954504	-0.061234175659063	0.031226171606485
0	1	7863735	rs149164395	C	CTTA	0.186891126281113	0.0187269358201881	0.0845224273491423	0.0359528775412717
0	1	7865467	rs6657232	T	C	0.177093555464894	0.0143667433260231	-0.0920455278318205	0.0376009051268642
0	1	7865633	rs11121026	G	A	0.176677791306701	0.0116884528211502	-0.0947725199001459	0.0375870651057399
0	1	7865710	rs12092614	T	C	0.0334445256179819	0.514241425323676	-0.0516317633100675	0.0791597536940802
0	1	7867255	rs60450998	A	G	0.185701378173348	0.0306079701950865	0.0780725998200284	0.03610907400622
0	1	7868417	rs12566473	C	T	0.185711815083067	0.030412049364824	0.0784716960657123	0.036250912343412
0	1	7868725	rs228666	C	T	0.301192632243407	0.0417079375586708	0.0625982953996049	0.0307393442189881
0	1	7869733	rs79898259	T	C	0.186487477170677	0.0201227807492269	0.0835060862293254	0.035931268118951
0	1	7869747	rs79126741	T	A	0.0763323915542726	0.00900913428926879	0.137385683239873	0.0526037821242817
0	1	7869789	rs117742910	C	G	0.0533771903010316	0.00496285973814593	0.173128611290092	0.0616240042533746
0	1	7870418	rs228671	T	C	0.0796295896976265	0.569047336142385	0.0299923650778906	0.0526685340250967
0	1	7870715	rs79372391	C	A	0.188199019863662	0.0225222979876675	0.0820736992661128	0.0359744823340333
0	1	7871229	rs12137927	C	T	0.176989994906139	0.0119275553482457	-0.0945410496324907	0.0376016330689239
0	1	7872076	rs10864316	G	A	0.0331987372970855	0.469813730111452	-0.0573179353925158	0.079301812716233
0	1	7873075	rs61773379	C	T	0.0337300410057619	0.574927890263685	-0.0440956934075176	0.0786287479497195
0	1	7873855	rs929123	A	T	0.186586963581536	0.0205822045786447	0.0832183481141755	0.0359387284685062
0	1	7874043	rs2172563	A	G	0.175690024996745	0.017525511068149	-0.0896409338290703	0.0377357133468157
0	1	7874246	rs78510193	A	G	0.132321492965385	0.22058019294502	-0.0515835672830142	0.0421094881724465
0	1	7876166	rs7550657	C	T	0.291944786532924	0.0413519612976869	-0.0637363960288812	0.0312435828827977
0	1	7876476	rs11121029	A	G	0.176009307685425	0.0228241178049115	-0.08602497868277	0.0377904879068343
0	1	7876523	rs77567305	C	T	0.0817942198033208	0.834591672699363	-0.0108479138500085	0.0519495633645938
0	1	7877008	rs6661252	A	G	0.477087749366613	0.907857484048979	0.00329257201463519	0.0284476569998738
0	1	7877488	rs4908482	G	A	0.477957200482765	0.997227839944429	-9.88772053096899e-05	0.0284588318230224
0	1	7878056	rs10746473	G	A	0.477495257420037	0.925282154335718	0.00266561651917696	0.0284234737277625
0	1	7879130	rs228688	G	T	0.477862019204292	0.947842922121857	0.0018604861654279	0.02844091745524
0	1	7879168	rs228689	A	G	0.0820152435029131	0.444633215824499	0.0392405449176305	0.0513355783083105
0	1	7879322	rs228690	T	C	0.0806421499802798	0.432825655655287	0.040571060670336	0.0517246855964802
0	1	7879627	rs10462018	T	C	0.033543244530327	0.454479669867053	-0.059285627422095	0.0792622880529187
0	1	7879685	rs17374230	C	T	0.0332775569270909	0.526347403467999	-0.0500882288617317	0.0790544432654864
0	1	7880683	rs10462020	G	T	0.0333754676413661	0.444662623803297	-0.0604770511249926	0.0791228791815777
0	1	7881234	rs17374292	T	C	0.0333008170679725	0.610079440157334	-0.0404840950625667	0.0793867949103033
0	1	7881780	rs10127838	T	C	0.176485061638887	0.0104917564283459	-0.0963282124915244	0.0376401751792583
0	1	7883358	rs697688	T	A	0.522376527153076	0.884295170489109	-0.00413943420220742	0.028444533042555
0	1	7883834	rs228694	G	A	0.477130967741116	0.978563167377494	0.000764874937845852	0.0284654213553504
0	1	7884525	rs61773390	T	G	0.0331082125603865	0.417721623295255	-0.0643504487195244	0.0794077137326956
0	1	7885354	rs697691	G	A	0.489305648683213	0.873753320076438	0.00450949364888581	0.0283807269368306
0	1	7886424	rs697693	A	G	0.494071355203711	0.76911534120289	0.00823860767606755	0.0280671280837731
0	1	7887248	rs2859387	A	G	0.709539731578369	0.0736274449580236	0.0562219705271275	0.0314278563041056
0	1	7887579	rs228697	G	C	0.0800920360987521	0.3116440428475	0.0525336532563879	0.0519220965266035
0	1	7888009	rs118049345	T	C	0.0409889931757603	0.388958212809092	-0.0618242486445396	0.0717628101721356
0	1	7888438	rs17374439	T	C	0.032990774586597	0.41594422780492	-0.06471144784135	0.0795491357605653
0	1	7888730	rs12061787	C	G	0.033676815220962	0.512151303631834	-0.0517134454971369	0.0788926155752976
0	1	7889941	rs2640908	T	C	0.489771854676969	0.904275004689124	0.00342453096382931	0.0284754068378516
0	1	7890064	rs12023156	G	A	0.176892106546243	0.0141135646550739	-0.0924176010235521	0.0376544617037559
0	1	7890117	rs2640909	C	T	0.113839540739488	0.775664746277912	0.0126451159680348	0.0443730152102156
0	1	7890264	rs1773135	G	A	0.822462589803642	0.0124394763989198	0.0940084824147197	0.0376120324660194
0	1	7890801	rs1689904	T	C	0.488820661874638	0.91241169631445	0.0031210367568124	0.0283738164521262
0	1	7890956	rs228665	C	G	0.822749072298844	0.0154518847076325	0.0908781014772708	0.0375279533198496
0	1	7891797	rs1773138	T	C	0.488608812327205	0.852510883373826	0.00527379275186439	0.0283665835354625
0	1	7891862	rs12027673	A	G	0.0223381225720415	0.586319001045967	-0.0526273452500464	0.0967098024631175
0	1	7892109	rs228663	A	T	0.113945635291625	0.851339780453491	0.00831723817278054	0.0443800865123627
0	1	7895015	rs34020118	T	C	0.033369422686394	0.540271895128272	-0.0485008314497721	0.0791977174747848
0	1	7895069	rs56204811	G	A	0.194581923657037	0.311244528627861	0.0360632573323538	0.0356140190061242
0	1	7895278	rs228657	A	G	0.0803838252298573	0.406919242919941	0.0430784841165483	0.0519438894390309
0	1	7895418	rs61773392	T	G	0.0330626133406283	0.421615133854057	-0.063870862873869	0.0794787078406276
0	1	7897133	rs10462021	G	A	0.0316189374093949	0.33455701140976	-0.0803741882171691	0.0832914164787158
0	1	7897228	rs228654	A	G	0.0808332074740919	0.402521250086205	0.0432230462286271	0.0516326103367813
0	1	7901038	rs77209938	T	G	0.186284143982405	0.0192171202134405	0.0842860662835776	0.0359998065201418
0	1	7901429	rs12563789	G	A	0.184482363050946	0.0268900514345563	0.0804575482496801	0.0363549675481076
0	1	7901886	rs61595437	G	A	0.186558035269225	0.0153328504726332	0.0871308867432356	0.0359388545115318
0	1	7901888	rs61071946	C	T	0.187880813774093	0.020827551411961	0.0830523592959539	0.0359363515561441
0	1	7902231	rs12029963	G	A	0.172803216196898	0.0141561491227359	-0.0947147948253128	0.0386074688442576
0	1	7905274	rs4908699	A	G	0.0327279546916301	0.372255988512701	-0.0722971516609062	0.0810274073710684
0	1	7906008	rs707472	T	G	0.487099411552378	0.862139164930351	0.00492967189739799	0.0283882661961862
0	1	7906888	rs74373240	T	C	0.018866829471862	0.0174780032419037	-0.256361644541687	0.107873846088835
0	1	7906914	rs10864317	C	T	0.176167606731431	0.0141400208182647	-0.0924364578937874	0.0376724814467389
0	1	7907007	rs697694	A	G	0.520342271243647	0.976382569408879	-0.00084209620754887	0.0284449838559802
0	1	7908888	rs228652	A	G	0.298925629939942	0.0260087672356678	0.0687210805888746	0.0308708827778041
0	1	7910391	rs170629	A	G	0.356341911354926	0.200842134945466	-0.0374775909166694	0.0292986872596981
0	1	7911099	rs228651	T	C	0.24574432356638	0.659469906061486	-0.0144992243748316	0.0329045358813279
0	1	7911302	rs3753500	T	C	0.493393781552803	0.0985606706360821	0.0468729831986545	0.0283756770928394
0	1	7911437	rs3753499	C	T	0.133776656678963	0.287635501803053	-0.044077075652731	0.0414521984125773
0	1	7911782	rs3753498	C	A	0.0407617146394305	0.508997146026252	-0.0479651354384224	0.0726304247074642
0	1	7912870	rs13306062	A	G	0.0230986437595527	0.116165678724051	0.146198960139133	0.0930567543894787
0	1	7913029	rs34305100	G	A	0.0560023190332507	0.0724713049096332	-0.112109783041883	0.0624168552438769
0	1	7913430	rs228648	A	G	0.363286998311779	0.390393353818211	-0.0254107169377065	0.0295850409864051
0	1	7913445	rs13306061	T	C	0.0545902834644978	0.105886111104718	-0.102040803921554	0.0631064273515502
0	1	7918110	rs2000237	T	G	0.0483959870099745	0.431503702982859	-0.0526082249560633	0.0668787359865575
0	1	7918435	rs61773396	A	G	0.240526066493977	0.823507810387911	-0.00738668650915942	0.0331188696925355
0	1	7923501	rs2797682	A	G	0.763106864399968	0.978673725920603	0.000896141737979512	0.0335235544096108
0	1	7923576	rs17031661	C	T	0.13959779671827	0.362603308524525	0.0372067204429811	0.0408678359510845
0	1	7926542	rs504560	G	A	0.710688712028605	0.387553565327953	0.0270202891422515	0.0312712212040116
0	1	7927456	rs500508	G	T	0.71134671964699	0.329356857170867	0.0305954155265584	0.0313667188356469
0	1	7928181	rs2066980	A	G	0.489089280226806	0.366215359688659	-0.0257818620198505	0.0285328492377992
0	1	7928365	rs743999	A	G	0.238904251022517	0.426379746249719	-0.0265095785563656	0.0333285324697897
0	1	7929819	rs228725	C	T	0.700793361102761	0.478336032167879	0.0219498704074412	0.030959727641798
0	1	7929863	rs74055806	A	G	0.138328975607276	0.556084699314257	0.0242133365555826	0.0411324871137006
0	1	7952203	rs1040395	G	A	0.591893741256615	0.161342933007015	0.0405961089028654	0.0289854357444869
0	1	7953944	rs9803665	C	T	0.20949070895863	0.614077496796088	0.0175340197988313	0.0347716676593378
0	1	7955089	rs227147	A	G	0.200028738825882	0.800372365960972	0.00902180605833005	0.0356783191772648
0	1	7961206	rs227163	T	C	0.563985391038831	0.726992531782598	0.00996399707271943	0.0285395930373009
0	1	7961801	rs10489448	T	C	0.408744490857393	0.740529481594904	0.00957567949031211	0.028916244161384
0	1	7971301	rs680522	A	G	0.886389067238	0.479064843537434	-0.03159162671893	0.0446330806843346
0	1	7982034	rs161827	C	T	0.428981309862714	0.159207591586311	-0.0403106430546998	0.0286349727511532
0	1	7989566	rs2453021	T	C	0.396171354462016	0.691075893196356	0.0115660419087155	0.029104618120609
0	1	7996894	rs2300428	G	A	0.482090099621076	0.454282650492887	0.021203146073712	0.0283353027533121
0	1	8002431	rs76413824	T	C	0.341056270258849	0.0342613638447855	-0.063502434800365	0.0299966795598331
0	1	8030300	rs178932	A	G	0.635147130225783	0.982790189099685	0.000633083708207033	0.0293488725067369
0	1	8044361	rs225119	C	T	0.565207087359503	0.687043789451575	-0.0114749553807783	0.0284830157944745
0	1	8046672	rs12727642	A	C	0.0611050937818966	0.276378694226485	0.0645374387474741	0.0592907771076451
0	1	8100639	rs9434586	A	G	0.503908651261964	0.399569156354493	-0.0237256131231094	0.0281646106110599
0	1	8106201	rs12757968	G	A	0.0610211388100114	0.343668706270049	0.056016138221201	0.059154817685083
0	1	8121822	rs225106	C	T	0.565126203363348	0.654828667288843	-0.012735639381238	0.0284872683417106
0	1	8123684	rs225110	G	A	0.565697983960878	0.646729960515999	-0.0130205921533116	0.0284100299913601
0	1	8136468	rs4500345	A	G	0.014025563717041	0.505993577635462	-0.0818055187319672	0.122999358316975
0	1	8137400	rs60074929	A	G	0.154956930120069	0.881731419564236	0.00576644664169974	0.0387595933335761
0	1	8163122	rs4908727	C	T	0.399417353341744	0.682035552616864	-0.0118636554415662	0.028957850384263
0	1	8165745	rs79778556	T	C	0.116142351879002	0.623231408185989	0.0217473732624035	0.0442671391056688
0	1	8168634	rs11121090	T	C	0.399264447425595	0.584697153090876	-0.0158030718458936	0.0289149391895163
0	1	8180383	rs72634282	A	G	0.109613367490068	0.527883888547252	0.0284779660485867	0.0451143545554952
0	1	8185985	rs9434608	C	T	0.761338860326775	0.662808017664035	0.0144399259173241	0.0331160903612095
0	1	8186775	rs56296862	T	C	0.166849299609052	0.754742019149977	-0.0118399701617937	0.0379009056620098
0	1	8187211	rs4908736	G	A	0.666724584650918	0.530382287293421	0.0188856930070868	0.0301004369095582
0	1	8191792	rs12136685	T	G	0.494928569778409	0.872677345951611	-0.0045556096666262	0.0284266105468286
0	1	8191820	rs12133365	C	A	0.494497093898861	0.893694635041527	-0.00379822687531325	0.0284233180685146
0	1	8192898	rs7545284	A	G	0.37052304186671	0.841615336759143	-0.00588413994918831	0.0294460675338458
0	1	8193432	rs6677033	A	G	0.426042014544129	0.875090758048037	0.00449707361621976	0.0286081536177855
0	1	8195226	rs7529511	C	T	0.602621266419339	0.875588322328989	0.00453040185156854	0.0289363850857205
0	1	8200328	rs9434617	C	T	0.147817778116659	0.596502294668345	0.0210774668297576	0.0398110906631801
0	1	8200578	rs9434618	G	A	0.83905769096586	0.210731155892111	0.0484739211881453	0.0387308788491087
0	1	8206343	rs61391705	G	A	0.0858405475708301	0.667832671657921	0.0216820749067742	0.050526311709841
0	1	8207789	rs6683857	T	C	0.820115588194537	0.0761436326060964	-0.0647769708431535	0.0365246531716932
0	1	8207838	rs77321792	T	C	0.121028344085571	0.725753959350692	0.0152008870028364	0.0433346232856288
0	1	8213010	rs1455701	C	T	0.833362756765947	0.118454875378633	-0.0587417431772129	0.0376238038666742
0	1	8213427	rs4908739	C	T	0.833318308076926	0.086506501296953	-0.0645775914518203	0.0376738809778145
0	1	8214803	rs2100516	T	G	0.764779114853393	0.988408133398677	0.000482816893893658	0.0332318000394955
0	1	8218115	rs17509146	G	C	0.469612010510676	0.646690682022943	-0.012987281939186	0.0283339689203098
0	1	8218206	rs7524007	C	T	0.859070500066044	0.134738604121479	-0.0599334563744283	0.0400712003878114
0	1	8222156	rs17032281	A	G	0.374536250762738	0.49249330478718	-0.0200727950914737	0.0292457723448687
0	1	8260756	rs11588420	A	G	0.19312642801328	0.0430052455598673	0.0714683626800034	0.0353164051823411
0	1	8261393	rs12138839	G	T	0.213759256030224	0.0800290534319779	0.0597503529700027	0.0341329648163966
0	1	8264457	rs12745477	G	A	0.190745662683219	0.0442312415320016	0.0715720581924387	0.0355744894552956
0	1	8272526	rs425371	A	G	0.483151818458905	0.936047762650663	0.00228924559968249	0.028530599404656
0	1	8273392	rs12041676	A	G	0.42376527029744	0.900911116169047	-0.00359650774596258	0.0288851847843973
0	1	8273851	rs448202	T	C	0.125802692937293	0.563561165820276	0.0246056042241801	0.0426026748040561
0	1	8273940	rs395847	C	T	0.916469699374996	0.813902572908895	-0.0120024055296085	0.0509884756759567
0	1	8274807	rs411654	G	A	0.1036760548149	0.992288515314347	0.000448980012218336	0.0464539135099518
0	1	8276909	rs478128	G	A	0.112803694806582	0.747318962435463	0.0144242009104128	0.0447711099149146
0	1	8278899	rs428180	C	A	0.451239399869537	0.940745187635039	-0.00213793617428879	0.0287614894435435
0	1	8281564	rs506403	T	C	0.634270906839988	0.680928027075981	0.012191427321487	0.0296486230748729
0	1	8287391	rs11121137	A	G	0.453300392841776	0.685616735376852	0.0115971439096841	0.0286483206317883
0	1	8292195	rs299501	A	G	0.856319550768489	0.436376569795331	0.0315463071696478	0.0405309443550007
0	1	8295130	rs7528376	C	T	0.695990763727519	0.867967077793419	0.00512859011457866	0.0308502812159454
0	1	8301494	rs17032328	A	G	0.0982805268721558	0.130752724556903	0.0710230624000734	0.0469996500558051
0	1	8302619	rs7513908	A	G	0.0531423406726585	0.278691621389921	0.0678813112998605	0.0626637296149984
0	1	8306031	rs12403649	C	T	0.128640686615634	0.00677525716623094	0.11194594528098	0.0413436555153315
0	1	8310158	rs72861200	G	C	0.153237506788383	0.00525186580557891	0.107553993043188	0.0385337251638894
0	1	8319635	rs401691	T	C	0.578635829541807	0.636447702835855	-0.013648133844116	0.0288744709925168
0	1	8336374	rs72862657	T	C	0.218512743504134	0.680303589574909	-0.0142475855803885	0.0345774153172281
0	1	8357221	rs11121152	T	C	0.796444305289809	0.304091083872781	0.0362351482010506	0.0352584965419805
0	1	8357338	rs6577481	C	T	0.181760069280672	0.934011895615804	-0.00303763899524159	0.0366872004506205
0	1	8362754	rs4908748	C	T	0.678438977907848	0.582049423224394	-0.0165528773013739	0.0300746169280927
0	1	8370088	rs11121157	A	G	0.17159635901797	0.212173608309631	-0.0474636925776321	0.0380436681157398
0	1	8370729	rs72864229	G	A	0.199164661379485	0.786811631349552	-0.0095247525278413	0.0352177500509026
0	1	8372536	rs1107284	T	C	0.776801065006646	0.163236356278095	0.0474897862904964	0.0340607032495479
0	1	8374297	rs78641116	C	G	0.134558176356674	0.828304183430565	0.00896087019065417	0.0413177477892549
0	1	8388571	rs1473309	A	G	0.058141457659236	0.95305266198749	-0.00358194284205467	0.060841079720662
0	1	8399193	rs12039434	G	A	0.648440852044328	0.831307273024045	0.00635610502754048	0.0298373325177624
0	1	8433747	rs754346	C	T	0.839952288431048	0.663441784234744	-0.0168418133631594	0.0387020242211936
0	1	8490320	rs302719	G	T	0.118612275697092	0.391874711887272	0.0375565870539193	0.0438631155558827
0	1	8495590	rs172531	G	A	0.119079531632793	0.419292088057262	0.035374021387362	0.0437987010338906
0	1	8520108	rs80296853	A	G	0.116870241928494	0.183014455308098	0.0585255723576928	0.0439536039386419
0	1	8526142	rs4908760	A	G	0.839955053401135	0.500111063252286	-0.0263152303068247	0.0390251290839091
0	1	8564301	rs6669503	G	C	0.839737859007833	0.416436995805222	-0.0317154760413076	0.0390287544638569
0	1	8596335	rs55860300	A	G	0.103544250246974	0.0638348704938736	0.0858287960887451	0.046310549322276
0	1	8596742	rs17032657	G	T	0.323209568824423	0.0872425612126631	-0.0518946085283561	0.0303454868967364
0	1	8598127	rs10492965	A	G	0.104369201400004	0.133968757981315	0.0694676480114676	0.0463539963246819
0	1	8613418	rs2016084	A	C	0.840146259252817	0.478986915783655	-0.0276547448198968	0.0390640752482724
0	1	8638666	rs12029303	C	T	0.730074996318246	0.690792824357266	-0.0129783293194413	0.0326269541554224
0	1	8645816	rs1934138	A	G	0.84032839759557	0.419502400162328	-0.0315383242904259	0.0390671582077502
0	1	8654642	rs76545421	G	A	0.0681231486252777	0.246076795996312	-0.066279721388677	0.0571410771694713
0	1	8656227	rs12134896	A	G	0.10515752330362	0.0784366347503638	0.0811588960154205	0.0461174636119869
0	1	8658527	rs6681362	G	T	0.839541004771345	0.332548683026779	-0.0378144231655166	0.0390244545259837
0	1	8701231	rs1463052	G	A	0.838523566719864	0.297239199765373	-0.0404571010245471	0.0388125327768546
0	1	8725420	rs56305243	C	T	0.107369003189525	0.0487714816020116	0.0897559374210148	0.0455478877147801
0	1	8751897	rs56163601	A	G	0.101417260167587	0.157119109739676	0.0663136433535615	0.0468704829825169
0	1	8759554	rs12025126	C	T	0.73165306491365	0.148825280189435	-0.0462791681469649	0.0320560950564944
0	1	8788636	rs7518204	C	T	0.951114414676448	0.427766479490419	-0.0519028345686388	0.0654496346732127
0	1	8794410	rs4908775	A	G	0.0972867920041835	0.104325394397185	0.077391271474123	0.04764779192824
0	1	8804997	rs3938719	G	A	0.128078334710894	0.0599924548956821	0.0796535841050602	0.0423498014740888
0	1	8879610	rs4908516	C	G	0.103975433077166	0.167290502508569	0.0639022095790987	0.0462736759965536
0	1	8898807	rs11582339	T	G	0.132623040214203	0.0681589092917101	0.0761090954660256	0.0417275123293016
0	1	8918795	rs11121247	C	T	0.936160459084041	0.292930387336924	-0.0605870681458271	0.0576078840092202
0	1	8926868	rs2781064	T	C	0.162651214794181	0.448802939761375	0.0290576107438139	0.038364328082148
0	1	8930369	rs2781060	C	T	0.936025031025594	0.318212011756963	-0.0573868276398421	0.0574938296851008
0	1	8931149	rs2274971	T	C	0.77565321720527	0.232762754070679	-0.040723889665736	0.0341279105079164
0	1	8949480	rs7539600	G	A	0.895479179237459	0.564203873790873	-0.0267627560653081	0.0464140754545882
0	1	8969219	rs7534552	A	G	0.255133855068593	0.161500366954606	0.0452321864753967	0.032307706510986
0	1	8978514	rs6665631	G	A	0.156397910106372	0.944282912477591	-0.00272835517612094	0.0390390407180735
0	1	8981748	rs4908795	G	C	0.153129926725055	0.570081046745609	0.0223080065136552	0.0392793520864094
0	1	8982305	rs12137125	C	G	0.248803452893964	0.820609737571511	-0.00741665937575578	0.0327069713534229
0	1	8982906	rs4908796	A	G	0.249855628023978	0.211967713779912	0.0407884479747577	0.032678521620646
0	1	8983655	rs11806366	C	G	0.181794074008185	0.924936610883559	0.00346232538634705	0.0367483312546314
0	1	8985036	rs10864370	T	C	0.279906879929886	0.9947929272827	0.000207294266549662	0.0317636664115022
0	1	8987259	rs2765512	T	C	0.638085919740199	0.62670068203786	-0.0142726389205886	0.0293448734527377
0	1	8991116	rs2781079	A	G	0.186749583867367	0.962337084432823	0.00171857385035776	0.0363942645914907
0	1	8994112	rs4418632	C	T	0.727600494324277	0.923855491441746	0.00304026671910323	0.0318091696685324
0	1	8998059	rs914997	T	C	0.834209543712992	0.572148173121449	0.0216654010365985	0.0383532683624158
0	1	8999843	rs2781087	T	G	0.445724034129248	0.0268848402670877	-0.0630905387647157	0.0285066619444512
0	1	9000628	rs1475734	T	G	0.193936231884058	0.0594236221911698	-0.0678940218441588	0.0360171690231796
0	1	9000882	rs6692694	T	C	0.354252302808102	0.430992253342983	0.023500681644947	0.0298423313159881
0	1	9001562	rs17032875	C	T	0.666849661141615	0.86084896769194	0.00523878178439654	0.0298857620786218
0	1	9007556	rs942969	C	G	0.859010642136061	0.580062598797882	0.0226936157822211	0.0410155272436214
0	1	9008370	rs6577541	G	C	0.858889083323755	0.596719918260188	0.0217191902795562	0.0410475029691662
0	1	9008739	rs12070475	G	C	0.858969680645552	0.501055780403079	0.0276463697109663	0.0410897122175711
0	1	9009214	rs2274326	T	C	0.237409801719964	0.485021027856843	-0.0232668240428555	0.033321636755341
0	1	9009406	rs2274327	T	C	0.241908961753159	0.694584922126712	-0.0130029737375507	0.033116729543779
0	1	9009444	rs2274328	C	A	0.452287269170689	0.881972123021603	0.00424815740239473	0.0286129651560582
0	1	9009470	rs2274330	C	G	0.209643219122188	0.534686651776637	0.0217486463132174	0.0350294355586307
0	1	9009547	rs2274331	A	C	0.209000412567301	0.523876818993742	0.0223603112311622	0.0350815565079995
0	1	9009706	rs12738365	T	C	0.200457269166876	0.948667662972383	0.00228383696269477	0.0354743294881833
0	1	9010405	rs17032907	T	C	0.388789422430503	0.954721285671539	-0.00165407868144404	0.0291319019278939
0	1	9010569	rs11121273	C	T	0.398572350158952	0.914125234940997	-0.00312505593249086	0.0289795227823229
0	1	9010592	rs17032909	C	T	0.0720479438216883	0.793847109599549	-0.014267725839744	0.0545990452229141
0	1	9010984	rs11576766	C	A	0.380455456152278	0.622669761290582	0.014394076046165	0.029252082003216
0	1	9011586	rs3765968	G	T	0.772313071264707	0.781734019773313	0.00939309438876226	0.0339027420174495
0	1	9011627	rs3765967	A	G	0.21900803602293	0.332120695466931	0.0332782033357909	0.0343126917323132
0	1	9011722	rs3765966	T	G	0.845071237167218	0.797637794714269	0.010122266326273	0.0394775816136724
0	1	9013585	rs72641561	T	C	0.215341806160505	0.42071406911336	0.0278284318075794	0.0345616224555488
0	1	9015550	rs17032912	C	G	0.264180196450071	0.814626056902041	-0.00750842723272714	0.0320240206918286
0	1	9015575	rs61784252	G	A	0.165925953717452	0.0848278822999386	0.0653646693322379	0.0379291621320745
0	1	9015675	rs12741044	C	G	0.535368405467632	0.276631101336079	-0.0310241979478539	0.0285170247505326
0	1	9015954	rs12059715	C	T	0.171239554317549	0.113710604196874	-0.0601358332387095	0.0380189606021059
0	1	9016007	rs6661729	A	C	0.0110357559100991	0.996582442726936	-0.00058031584649548	0.135483797782534
0	1	9016302	rs17389460	G	T	0.192742578572897	0.123966419282675	-0.0559164846233062	0.0363486750107828
0	1	9016390	rs17032921	T	C	0.189913192786253	0.0807842822545097	-0.0639644908851994	0.0366316540030653
0	1	9017091	rs2274332	T	C	0.143746660768715	0.211343781986245	-0.0509284921090522	0.0407467406690038
0	1	9017204	rs2274333	G	A	0.510378949664749	0.739352357182667	-0.00946205176343346	0.0284392413862589
0	1	9018034	rs7545200	A	G	0.269660899130137	0.204958406255994	0.0402626395250499	0.0317641226461528
0	1	9019221	rs41278984	C	T	0.0122617196556361	0.803700949133909	0.0318070573921069	0.127965174151011
0	1	9019338	rs11805912	T	C	0.144135564998103	0.254233169658027	-0.0463437103206237	0.0406478298937787
0	1	9021301	rs12735688	T	C	0.517047182913547	0.933666064140306	0.0023544837689923	0.0282877743027244
0	1	9021998	rs3765965	C	T	0.137020782504868	0.19325267934048	-0.05410366052596	0.0415856716799689
0	1	9023572	rs6577545	G	C	0.150464605909063	0.18248382148753	-0.0532548948200063	0.0399467768117715
0	1	9026751	rs12126080	A	G	0.123283434528403	0.00798865885942005	0.113340321414916	0.042728836177171
0	1	9027391	rs4466678	T	C	0.123953747467165	0.00697783781142695	0.114969664066573	0.0426145001627977
0	1	9027899	rs2274334	T	G	0.0124917629881506	0.806212492410783	0.0311017219835054	0.126782766983089
0	1	9029539	rs78726732	A	G	0.0226295835200781	0.559076634099505	-0.0563965861754929	0.0965341944284759
0	1	9030372	rs10864376	T	C	0.622381646111687	0.0520685805611532	0.0569354769787875	0.0293094123115371
0	1	9030964	rs3737665	T	C	0.475892750637048	0.852807140669532	0.00524110274146235	0.0282481486304255
0	1	9031903	rs12138897	G	C	0.781947368773038	0.3353234145171	0.03301847194184	0.0342711983284095
0	1	9033404	rs4908800	G	A	0.628591669752263	0.119469707946514	0.045739649159315	0.0293767199496768
0	1	9033552	rs61785762	T	G	0.179924966393872	0.129542671316287	-0.0565002940574864	0.0372715903873193
0	1	9034301	rs72641578	C	T	0.175862047117547	0.0207623961523354	0.0852678232721154	0.0368761204105059
0	1	9034421	rs3765964	A	G	0.660950374558094	0.339207570324295	-0.0284606483982039	0.029778895800143
0	1	9034483	rs74050967	T	C	0.0244437349248562	0.490895709015189	-0.0638914691450384	0.0927462194349105
0	1	9034598	rs3765963	G	A	0.781273585975458	0.72814646916106	0.0118544664953871	0.0341045244601353
0	1	9035013	rs3737663	C	T	0.0383185827380619	0.612718694993863	-0.0379034908075402	0.0748790025515268
0	1	9035059	rs12071042	C	A	0.0257715470731722	0.826613346324102	0.0197947401048067	0.0903674996942588
0	1	9036614	rs12127547	G	A	0.133425200949852	0.0676470820906543	0.075302543279517	0.0412085924300056
0	1	9037273	rs6697763	T	C	0.75924100924225	0.950237345558507	-0.00206025821890632	0.0330123417963598
0	1	9039022	rs6577546	A	G	0.803655870275683	0.482510860887447	-0.0248143854783666	0.0353345422883764
0	1	9049032	rs875148	T	G	0.64147550261342	0.538405821782427	-0.0183579675691447	0.0298394135403401
0	1	9058028	rs10779707	G	A	0.853711151048308	0.246298414657085	0.0468561487666918	0.0404145836922685
0	1	9060789	rs17033008	A	G	0.227403098953981	0.14084654849301	0.0499137732414094	0.0338939416069379
0	1	9061382	rs12047015	C	T	0.151106213246673	0.349439665158511	-0.0372394343839609	0.0397994670190769
0	1	9062952	rs17389948	T	C	0.147018201700374	0.319313150837203	-0.0401688244061295	0.0403353961063325
0	1	9063265	rs12402611	T	C	0.0979745764677683	0.311435880289459	-0.0485958538749134	0.0480094798028712
0	1	9063602	rs4908804	C	G	0.626463098472351	0.455339230614688	-0.0221790876604878	0.0297090402908718
0	1	9066132	rs17033013	T	C	0.257908403541438	0.0212924734877521	0.0743177817404291	0.0322733816777769
0	1	9066695	rs10864377	T	C	0.542692630845679	0.0639877296219117	-0.0530709675161036	0.0286519248917611
0	1	9066967	rs12164533	A	C	0.307139554438018	0.984285668910001	0.000609126601792737	0.0309259927127211
0	1	9068020	rs2039631	T	C	0.124702988105599	0.718289781566397	-0.0154929848339013	0.0429471443905541
0	1	9068213	rs17027186	C	T	0.170747402379182	0.8004359159213	0.00955283554141223	0.0377906586518746
0	1	9068386	rs7530465	A	G	0.162111277753726	0.788152498250524	0.0102745930894345	0.0382366689834121
0	1	9069001	rs769901	A	G	0.532721421352447	0.749838955409012	-0.00903480563433539	0.0283354456668872
0	1	9069412	rs66463959	A	G	0.154880592925582	0.453299581900079	-0.0293163770061322	0.0390923864070775
0	1	9074465	rs12063980	T	C	0.222736013242267	0.97259611451475	-0.00116036409704709	0.0337782222760216
0	1	9074932	rs1556757	A	G	0.507579371117943	0.726448661580525	-0.00991750324068849	0.0283475907297638
0	1	9079365	rs10864379	A	G	0.1835785709315	0.31139166505919	-0.0370179582266284	0.0365679452972661
0	1	9080411	rs9803660	C	T	0.465246159038129	0.111811386610641	-0.0454553979805176	0.02858643257598
0	1	9103420	rs34605482	T	C	0.219682920820024	0.423093132121253	0.0273701209428359	0.0341671009368948
0	1	9107849	rs3737661	T	G	0.249129529668969	0.228887161400373	-0.039808421098835	0.0330846195604789
0	1	9108622	rs7368193	T	C	0.582311047032863	0.157701076234313	-0.0406669247418059	0.0287836970691604
0	1	9111626	rs3004245	C	A	0.677072036796558	0.0462180054174514	-0.0603823827317889	0.0302911996005865
0	1	9115700	rs4908809	C	T	0.475387130469542	0.47792680537021	-0.0202999888806554	0.0286059989337912
0	1	9116899	rs2505972	C	A	0.364023625495456	0.286141468798624	-0.0315466376905682	0.0295761442396399
0	1	9129620	rs5438	T	C	0.0981218751760992	0.631037946981578	-0.0229155931269584	0.0477143333045703
0	1	9129867	rs3820034	A	G	0.241287347701049	0.231198980631493	0.0394185598755198	0.0329235352589599
0	1	9130650	rs12736085	G	A	0.384215508730814	0.237966705821699	0.0344397561163338	0.0291841501538362
0	1	9138890	rs1327257	G	A	0.334050257878972	0.745383840653646	-0.00979674850563965	0.0301687101978192
0	1	9140078	rs12726360	C	T	0.505340744628554	0.500964115194206	0.0192034872934993	0.0285352777277615
0	1	9140327	rs12127491	T	C	0.206361318216449	0.604894214196766	0.018043622245264	0.03487530816891
0	1	9143220	rs75856734	A	G	0.227612334938035	0.688838462281819	-0.0136121035857551	0.0339935578550023
0	1	9148184	rs12755780	T	C	0.423180038257781	0.608021805488982	0.0148292812645146	0.0289126598838439
0	1	9149450	rs12711519	G	A	0.529924467616638	0.594809001747851	0.0151564698562482	0.0284960242885802
0	1	9151948	rs76799504	C	A	0.16466296520646	0.45985099488864	0.0280559612555278	0.0379600273548172
0	1	9153629	rs12061999	C	T	0.317277333864507	0.330136897009809	0.0294388651589429	0.0302297301874455
0	1	9155701	rs12239636	T	C	0.14933032994508	0.190239506453694	0.0515341642051231	0.0393429332971422
0	1	9155711	rs12239637	T	C	0.175285689034596	0.165356802287093	0.0512098487660118	0.0369138873012348
0	1	9159671	rs17033261	T	C	0.339057992377182	0.681595511410214	-0.0124445225326817	0.0303312705802106
0	1	9160365	rs7555576	G	A	0.492029756658632	0.656191968486788	0.0127094630937924	0.028549246488551
0	1	9161550	rs1061907	A	G	0.457926373258061	0.732883768800639	-0.00981958505729181	0.028771799565729
0	1	9180726	rs78794533	A	G	0.165982833831603	0.120061038643098	0.0585333411794667	0.0376537049169349
0	1	9185660	rs4908812	A	G	0.246975380859127	0.242685085699016	-0.0388888800557166	0.03328667561651
0	1	9213177	rs2666433	G	A	0.758321798074221	0.0695115334245956	-0.0591544716860923	0.0325905492436076
0	1	9219383	rs6577556	C	T	0.240849002954464	0.849964246911958	0.00626394191830643	0.0331138082980501
0	1	9234363	rs809972	T	G	0.154424117714955	0.312651594013964	-0.0394118206743046	0.0390342111228861
0	1	9238095	rs6577559	T	C	0.140557246160094	0.410596273441618	-0.03357304306622	0.0408011866595641
0	1	9250059	rs6673205	T	C	0.22270047723918	0.688795587821699	-0.0135063370940931	0.0337245233702823
0	1	9250991	rs10864392	T	C	0.26254537274789	0.110585554005481	0.0512838581691675	0.0321414681526662
0	1	9275194	rs1009941	A	G	0.479900764568898	0.350201922871735	0.0265118933073079	0.0283793177385067
0	1	9278142	rs1009940	A	G	0.534503477246719	0.332055446211169	0.0275518322129808	0.0284044767598351
0	1	9280094	rs10779715	T	C	0.534680120486664	0.384093554330386	0.024741104476101	0.0284256820498682
0	1	9286018	rs12072683	T	C	0.354572563403225	0.529271371611323	-0.0186843126803151	0.029699186676997
0	1	9297871	rs4908830	G	A	0.382449981193015	0.0519575375311067	-0.0574150161682822	0.029542293509737
0	1	9307138	rs11121350	C	T	0.401362753230877	0.04051275754799	-0.0599936736547852	0.0292868879170797
0	1	9315847	rs2268170	T	C	0.0980290403588805	0.911318947145979	-0.00526844329456598	0.0473036238568383
0	1	9317936	rs3753164	G	A	0.484001641570462	0.0403242572334332	-0.0581985554535777	0.0283838367848403
0	1	9321241	rs2268169	A	G	0.472299972928027	0.0853329381114183	-0.0487186878810787	0.0283158025843666
0	1	9323910	rs6688832	A	G	0.460259838132402	0.798053632034957	-0.00732368061240431	0.0286230117353132
0	1	9324213	rs17368528	T	C	0.0581696636967987	0.263245965090277	0.0671026122281708	0.0599798827016248
0	1	9334714	rs12093524	A	G	0.12304143463522	0.909957710838928	-0.00488480486876961	0.0431932405538447
0	1	9341038	rs916380	T	C	0.694434780297498	0.476041275000319	-0.0219655480868124	0.0308208769581512
0	1	9357724	rs11121365	G	C	0.123052023160822	0.466813716770079	-0.0315980402329005	0.0434233997978205
0	1	9358243	rs621846	T	C	0.161392061025825	0.543239537517326	-0.0235403359625095	0.0387226572233811
0	1	9364634	rs1294028	G	A	0.823737782640002	0.0557755092236065	-0.0703084824274321	0.0367571167056159
0	1	9366852	rs581587	C	T	0.760910453147701	0.316650745993051	-0.0331596682468765	0.0331144921368318
0	1	9367908	rs9442562	G	A	0.289567171142109	0.18213949230603	0.0416046355010443	0.0311832911993698
0	1	9371099	rs629524	T	G	0.31303647171627	0.114378267749557	0.0489422161325967	0.0309993160434891
0	1	9387444	rs1569422	T	C	0.7946902437698	0.661873329703489	0.0152821330741669	0.0349443101246388
0	1	9389218	rs732591	C	T	0.285501463094418	0.996661251706568	0.000132337891493158	0.0316256402106438
0	1	9390616	rs34817952	T	TG	0.81746478107326	0.796284468282105	-0.00944508481643467	0.0365863579735741
0	1	9393082	rs1294022	G	C	0.171746032270087	0.86821414698255	0.00622246427597983	0.0375011436508857
0	1	9416151	rs9435243	A	G	0.251009256582751	0.569490293985132	-0.0185247610527469	0.0325680119615495
0	1	9422875	rs552230	A	C	0.288600308358229	0.629461880819878	-0.0150468982197431	0.0311862898684991
0	1	9427869	rs2275457	A	G	0.723014773198042	0.242593645902011	-0.0369011914207888	0.0315791964759363
0	1	9431223	rs10492967	A	G	0.321380321194252	0.756532516137168	-0.00947750770704599	0.0305689175856249
0	1	9448852	rs9943073	C	A	0.352236220669034	0.565357210022703	0.0171741500639779	0.0298731502845627
0	1	9466803	rs12044809	G	A	0.442410757093235	0.424625100479988	-0.0227536384672127	0.0284982276677939
0	1	9474990	rs72645555	A	G	0.38170846568205	0.555735850441552	0.0170531077964888	0.0289434566322989
0	1	9489972	rs10864418	G	A	0.419290663540688	0.0692758653973265	-0.0521033045623763	0.0286815111910849
0	1	9497668	rs9660668	C	T	0.196584708202808	0.251050610226221	0.0407269848526199	0.0354826098250978
0	1	9498113	rs9660890	C	T	0.195191459824849	0.250946344213686	0.041040205376934	0.0357476317403104
0	1	9499246	rs9787285	A	G	0.207707478704308	0.177790781857356	0.0466099249993096	0.0345876550024594
0	1	9503008	rs4926481	C	T	0.680348678052913	0.0266736009518974	0.0678346470100031	0.030607691499497
0	1	9514846	rs4926491	C	T	0.281972522135476	0.0876978540452689	0.0536066021991911	0.031391689587811
0	1	9525235	rs7544834	A	G	0.70990685615809	0.578768534699932	-0.0174409378750324	0.0314146754087891
0	1	9525697	rs10746490	A	G	0.903401647197225	0.516630912195888	0.0313478134398129	0.048335417874528
0	1	9525764	rs12042017	T	G	0.645712322378012	0.600068506764854	-0.0155700880132717	0.0296967931530679
0	1	9526979	rs10864425	G	A	0.706820639808229	0.658825132642071	-0.013824784181048	0.0313106738573935
0	1	9533238	rs6679380	T	C	0.909535280312419	0.888289113175198	0.00697652939186539	0.0496658237244096
0	1	9535303	rs7418365	G	A	0.576201574903998	0.773498793766669	0.00823677986366315	0.0286196693797377
0	1	9535619	rs6541069	G	A	0.900650091126979	0.496977917316572	0.032412509149456	0.0477179125435254
0	1	9538654	rs12561781	C	G	0.711120870686552	0.722933007736157	0.0111009349589204	0.0313106667128125
0	1	9555888	rs7417127	C	G	0.206997285604364	0.691904999639277	0.0139374628875028	0.035171529633258
0	1	9563315	rs7533271	G	C	0.811059034211922	0.338567121697928	0.035086958533198	0.0366634784219954
0	1	9567789	rs12755956	A	G	0.526968325665768	0.156071391170923	0.0402877349154104	0.0284034683049551
0	1	9576675	rs7525571	G	A	0.166467014201541	0.92030577017937	-0.00385596985217371	0.0385409814051663
0	1	9576789	rs75100051	G	A	0.137563048016701	0.804318955986163	-0.0103054938606019	0.0415944142274759
0	1	9600774	rs12140494	C	T	0.860548327307254	0.00351696237956169	0.121535706442171	0.0416429103590078
0	1	9617682	rs72646718	A	G	0.262830589668396	0.972126471668617	-0.00112263327621893	0.0321290334905507
0	1	9619380	rs58670998	T	C	0.502247975621078	0.0118273075830386	0.0711429227465313	0.028262100092375
0	1	9627521	rs6698575	G	A	0.287224539983709	0.971714782472786	0.00111007431807397	0.031307010483413
0	1	9632102	rs56053581	T	C	0.262725152306353	0.929174812343225	-0.00285570226679316	0.0321287418441785
0	1	9637227	rs9430153	G	A	0.321506611176462	0.492467442769962	-0.0207850250089721	0.0302816711350301
0	1	9691975	rs4926485	G	C	0.221261765078378	0.142657503090571	-0.0499337188357704	0.0340619857502695
0	1	9704925	rs4129341	G	T	0.67717051786457	0.0192369136838564	-0.0702725638051858	0.0300193633560028
0	1	9713386	rs4240895	T	C	0.883543360235659	0.570924858760144	-0.025050108798496	0.0442042590725242
0	1	9718087	rs6540991	C	T	0.848539120205961	0.164741561922033	-0.0548526839378331	0.0394822473751239
0	1	9720526	rs58784124	G	A	0.633573890731508	0.0433766620150275	-0.059561385076008	0.0294848877192338
0	1	9725525	rs4300218	A	G	0.092783895931589	0.211409027370588	0.060913870495236	0.048742780795677
0	1	9734287	rs12568084	A	G	0.49691852192725	0.101867422349742	-0.046286266082962	0.0282946386282231
0	1	9741792	rs4333853	G	A	0.512784407805786	0.262558943197322	0.0316370419569824	0.0282381970922789
0	1	9746248	rs6677649	G	A	0.196137228252668	0.938210762351396	0.0027792533644868	0.035852593738846
0	1	9760651	rs12566637	T	C	0.16802055061096	0.222139912318022	0.0449801424621202	0.0368430681168815
0	1	9795719	rs12569008	T	C	0.260389231387417	0.895598290716112	-0.0042608733812917	0.0324702856471256
0	1	9799496	rs11588785	C	G	0.486705540637004	0.132701998953423	-0.0422920779592046	0.0281284917847175
0	1	9804693	rs7550295	T	C	0.205703107128489	0.561154602141155	0.0204632261443674	0.035212978453524
0	1	9836556	rs72855716	G	A	0.255488122773408	0.88485079756405	0.00478179544009093	0.0330182551782552
0	1	9846341	rs17034340	C	T	0.206272838002436	0.550965734689824	0.0209684071188906	0.035163387946761
0	1	9866437	rs61479984	T	G	0.429526841628902	0.830469146654283	0.00614306563784213	0.0286925186596493
0	1	9875633	rs946277	T	C	0.905910678681278	0.165786171040986	0.0678217590657296	0.0489379883195892
0	1	9877988	rs117550213	T	C	0.139341403604012	0.137894753650042	-0.0610876373883789	0.0411731505147513
0	1	9885290	rs12078414	T	C	0.149159296688365	0.0675527113513448	-0.0734455914858744	0.0401785762391771
0	1	9888202	rs1767277	T	C	0.850105880224622	0.0677181549981739	0.0731748633148277	0.0400546035550625
0	1	9923741	rs935073	G	A	0.195768415543829	0.248240702630549	0.0410501545296574	0.0355525527842491
0	1	9926924	rs6695334	C	T	0.140074132774395	0.256433001169135	0.0463126447487159	0.0408090418579455
0	1	9938165	rs17034420	G	A	0.140386387292743	0.258182569795363	0.0460501469109048	0.0407272148836576
0	1	9975201	rs2033960	T	C	0.184929439312126	0.497722355245971	0.0246656870178662	0.0363758943546943
0	1	10008191	rs12064822	A	G	0.152233817342932	0.804371028638457	-0.0097442227139817	0.0393397308609564
0	1	10008221	rs1220421	A	G	0.670699125396241	0.76191988678039	-0.00905918323958565	0.0299021826371871
0	1	10029913	rs6683452	G	A	0.826169828269348	0.653782521026715	-0.0166240682877403	0.0370647971535146
0	1	10093457	rs7528979	T	C	0.313405885584631	0.831250589691359	0.00647084795430565	0.0303656087287354
0	1	10155283	rs9430244	G	A	0.916164224299624	0.999445787430338	3.5431698946462e-05	0.0510100362688231
0	1	10159832	rs76154155	T	C	0.106963230371438	0.552369022776707	-0.0272804127190828	0.0459100845119177
0	1	10174189	rs4543799	A	G	0.205785740320488	0.533247307997651	0.0217581477389643	0.0349216213436056
0	1	10177790	rs3762290	G	A	0.207253406184876	0.600778945960213	0.0182062702013038	0.0347925520902499
0	1	10190884	rs2295294	T	A	0.344246374296052	0.721694329316882	0.0105667205630992	0.0296655269434368
0	1	10195940	rs6671289	A	G	0.186092249586926	0.80132515497651	0.00912150844384693	0.0362493293303655
0	1	10195970	rs6685910	T	A	0.104638767065011	0.453825681671039	-0.0348848713317578	0.046572009984018
0	1	10197932	rs118126602	C	T	0.101237081219031	0.726000427087731	-0.0164072683778355	0.0468176120314344
0	1	10203988	rs35316894	C	T	0.29272359294134	0.891349060324015	-0.00422125102659954	0.0309028732917087
0	1	10204186	rs12144133	G	T	0.547552009788096	0.977572886206374	0.000795216374146636	0.0282875144904748
0	1	10209557	rs6696978	G	A	0.0946621436548817	0.846865949107431	-0.00936494659064513	0.0484931959151205
0	1	10219202	rs6659436	T	C	0.167530916058362	0.303236733323895	-0.0390392721224017	0.0379199829673775
0	1	10235946	rs2180184	C	T	0.313885143597274	0.352287444161942	-0.0283863120260209	0.0305176148057282
0	1	10237960	rs12733312	C	T	0.282422070446953	0.415319101676766	-0.0255929180732606	0.0314189716268555
0	1	10239647	rs41310363	G	A	0.0908321908600461	0.397036070919638	0.0418102339923816	0.0493670138373281
0	1	10240094	rs1046277	T	C	0.0915414364024001	0.382586018339276	0.0429091144701358	0.0491433748957298
0	1	10246129	rs2180185	C	G	0.373928394905623	0.924045821619606	-0.00279872120439435	0.0293555695414095
0	1	10246471	rs6667639	A	C	0.373672769819134	0.899853548119456	-0.00369574065528123	0.0293670856028792
0	1	10247313	rs56221672	G	A	0.35521741812917	0.64166112930872	0.0138179506480932	0.0296919168578193
0	1	10290268	rs17396382	C	T	0.0947095163758327	0.84713893508313	-0.00932752538836027	0.0483867574916589
0	1	10323921	rs12757288	C	T	0.321481853012887	0.547557980738648	0.0181407970877238	0.0301631021435983
0	1	10338598	rs10492970	G	A	0.0929616534737716	0.460463205454545	0.0359224231001382	0.0486698086439811
0	1	10353112	rs10492972	C	T	0.322043675273278	0.512584360399898	0.019741950784879	0.030148718643454
0	1	10359944	rs12130220	G	T	0.228652034807339	0.826681513473026	0.00730930722803384	0.0333819892197549
0	1	10362071	rs76058266	G	A	0.112638635170376	0.959719198245091	-0.00225454920209586	0.0446392683080425
0	1	10366487	rs8019	G	T	0.325657420471936	0.624269022376253	0.0148348398554961	0.0302869857062475
0	1	10384439	rs17401924	G	A	0.226032519920035	0.901171716703685	0.00420062414314123	0.0338265395665974
0	1	10385471	rs17401966	G	A	0.22837833012088	0.840474200122831	0.00672285913432104	0.0333993777425258
0	1	10391536	rs12734551	G	T	0.228557706394411	0.837835777632951	0.00683902926899015	0.0334161237208987
0	1	10407360	rs59211028	C	T	0.0989843973945801	0.264145028101742	0.052690892806129	0.0471866795905844
0	1	10414470	rs17402762	C	T	0.33939389263289	0.599687291656671	0.0157096063285486	0.0299315969311526
0	1	10420918	rs3748578	A	G	0.222299218180897	0.810040585141077	-0.00818577219517089	0.0340543623635185
0	1	10420937	rs3748579	T	C	0.320403858866783	0.5317928940767	0.0188969382645378	0.0302219737017076
0	1	10431329	rs72867431	T	C	0.0958916976168369	0.330809404328474	0.0465265696413554	0.0478429769151761
0	1	10484416	rs663364	G	T	0.348540349269089	0.328875071961644	0.0293246356888631	0.0300339703547607
0	1	10484880	rs79763829	A	G	0.0973077822614902	0.722783678474513	-0.0171405789165951	0.0483185814160357
0	1	10507236	rs1307489	G	A	0.835009155878837	0.175622193158628	-0.0519413182283769	0.0383512472878699
0	1	10537090	rs684016	A	C	0.664173408348317	0.320911878811063	-0.0299057024061278	0.0301290874117197
0	1	10539833	rs6680568	G	A	0.117799866857232	0.948700562042955	-0.00284338527673294	0.0441940317186453
0	1	10543836	rs9970001	G	A	0.186250336222679	0.619951101129698	0.0181758933047979	0.0366508834055725
0	1	10549380	rs670666	G	A	0.54572351530956	0.40753501752744	-0.0236382187712536	0.0285403265658192
0	1	10550352	rs673254	T	C	0.372683906711577	0.803801488266389	-0.00728335073267681	0.0293174809282273
0	1	10556097	rs636291	A	G	0.747565833438395	0.787480813672784	-0.0088358051641203	0.0327757826182487
0	1	10556386	rs10127643	T	C	0.0659613560929351	0.339992792359574	-0.0549905835059572	0.057631277782049
0	1	10557544	rs660725	G	A	0.848729640334472	0.421455761837452	-0.031836638530898	0.0396028228341363
0	1	10562163	rs76282123	T	C	0.18380338273072	0.916969747976926	0.00384646132373991	0.0368959728064369
0	1	10563609	rs10864459	G	A	0.563687617753018	0.39617976549124	0.0243597095060164	0.0287103723439593
0	1	10563671	rs10864460	C	G	0.609014768956571	0.0788438516771116	0.0509253585062762	0.02897710906955
0	1	10563681	rs2506902	T	C	0.256703960376884	0.127008740776878	-0.0496753124251697	0.0325525331212204
0	1	10566148	rs7543322	C	T	0.515980619929074	0.990531033750627	0.000335290409170909	0.0282519500030206
0	1	10566215	rs616488	G	A	0.294565806746345	0.830014410650644	-0.00670034551975702	0.0312104025015378
0	1	10567122	rs604814	A	G	0.583219011142061	0.421981492125873	-0.0229630834642552	0.0285970333792328
0	1	10567658	rs2480786	T	C	0.875395943769142	0.198385013807027	-0.0548436437750539	0.0426411746701918
0	1	10569930	rs6540934	T	C	0.140665113856486	0.660216420872738	-0.0182027614255628	0.041406200706129
0	1	10573867	rs2274985	A	G	0.57332119230537	0.253589570483608	-0.0325216771647712	0.0284859587155468
0	1	10578606	rs7419116	A	G	0.653231066960872	0.336072227519716	-0.028625847662668	0.0297579915526391
0	1	10578791	rs11584327	C	T	0.572628274153566	0.219008009683133	-0.0350662591399575	0.0285284006451074
0	1	10580891	rs2483677	T	C	0.164251310166758	0.472931132588621	0.0274659470173163	0.0382684340190768
0	1	10582047	rs2483678	C	T	0.818072790535839	0.431543455420921	-0.0287919568671039	0.0366052242717782
0	1	10596624	rs10864461	T	C	0.275360278966418	0.81344869785938	-0.00750320480596959	0.0317960235206826
0	1	10597217	rs4240914	C	A	0.275408726439654	0.830014263796369	-0.00682458919141392	0.031789105215061
0	1	10598216	rs2506892	A	G	0.165208659867317	0.629862187115557	0.0184123689719997	0.0382062109908474
0	1	10609505	rs12120962	A	G	0.350067450100704	0.832721467832089	0.00628492231538544	0.0297563956747368
0	1	10613660	rs12127400	T	C	0.476984311097364	0.668166412322693	-0.0121717414564769	0.0283944739239863
0	1	10615775	rs11121584	C	T	0.644464599345535	0.98708717012581	-0.000478883836444338	0.0295889702713188
0	1	10621363	rs7519424	A	G	0.646237466667413	0.970128779966828	-0.00111002208166757	0.0296426638662649
0	1	10633245	rs6687430	A	G	0.755020078922934	0.487235331061838	-0.0228475827263445	0.0328878122081411
0	1	10643197	rs12038548	A	G	0.240640484355935	0.113955757512242	-0.0523443627446947	0.033115506654968
0	1	10643829	rs12045923	T	C	0.234914494750727	0.884155190091167	-0.00480832339713243	0.0330006635894942
0	1	10644149	rs72857041	A	G	0.246258272725147	0.738782876455725	0.0109927226623449	0.0329650906276931
0	1	10649223	rs12090714	A	G	0.253734769662165	0.839925933392523	-0.0066271777786946	0.0328097241318447
0	1	10651603	rs6540941	C	T	0.206436577080239	0.765200723664107	-0.0105386597786439	0.0352866714066397
0	1	10652605	rs6668131	A	G	0.534296986915599	0.92182588630373	-0.00278085151443215	0.0283372877142553
0	1	10652977	rs284273	C	T	0.670707463953504	0.658308595046621	0.0134450351235849	0.0304014633796545
0	1	10653628	rs284272	T	G	0.121142981399888	0.573685666876004	0.0243734137892803	0.0433203667516764
0	1	10655913	rs2387230	A	G	0.0207969174330618	0.914903026948602	0.0105858245715744	0.0990660369409274
0	1	10663573	rs284283	T	C	0.132227199188548	0.674489064291802	0.0175197790418176	0.0417142505066423
0	1	10666517	rs284281	G	T	0.724064138250986	0.978654928610684	0.000848191099850672	0.0317018311714262
0	1	10666735	rs11121599	G	A	0.601211263810503	0.589820294747734	-0.0154458564925276	0.0286513778135828
0	1	10672429	rs488854	G	C	0.132594838186943	0.67100700489283	0.017716848758371	0.0417096327241521
0	1	10673194	rs479407	A	G	0.712218925929237	0.774133410435618	0.00899126838564657	0.0313314682087874
0	1	10767379	rs4845952	A	G	0.394476619987821	0.320474495201969	0.0288024390214303	0.0289913676807458
0	1	10771380	rs78100955	G	T	0.114662171447248	0.571671778735809	-0.0252075524262256	0.0445685096265281
0	1	10780727	rs706007	G	A	0.214879641241425	0.800956967470562	0.00866442998517903	0.0343678203726923
0	1	10801989	rs4845953	A	G	0.120329564561953	0.787547159707571	0.0117507566522853	0.0436025317796312
0	1	10807369	rs205490	A	G	0.304901387643288	0.671231616771935	0.0131877709336067	0.0310696508785664
0	1	10808499	rs2076491	T	C	0.123072663330031	0.409531110033927	0.0355001431531278	0.0430451350286988
0	1	10827135	rs205488	C	T	0.36189355791453	0.396563886371571	0.0249928870023788	0.0294806035167568
0	1	10832322	rs205472	A	G	0.465684751036939	0.207354692056128	0.0358052490278446	0.0283971944051056
0	1	10834579	rs12031981	C	T	0.523760454730004	0.241327259498977	0.0334090347444213	0.0285138909141528
0	1	10840905	rs17035713	G	A	0.458803410002009	0.15338873638374	0.0406731459540377	0.0284893085209346
0	1	10841333	rs710135	C	T	0.853034855239876	0.521052664648372	0.0255169805494412	0.0397631950001611
0	1	10842769	rs61227177	A	G	0.150928859692321	0.423143914593094	0.0318018435350687	0.0397037265276344
0	1	10844558	rs710139	C	T	0.830582222435759	0.999184876314045	3.83980237346593e-05	0.0375859338918713
0	1	10845821	rs776909	C	A	0.677032390122535	0.701151157041511	-0.0116979997928031	0.030482037615387
0	1	10849645	rs10864471	G	A	0.534219615826882	0.770299142452691	0.0083283701672152	0.0285234149932816
0	1	10854389	rs117360158	A	C	0.104724776821977	0.816770036795639	-0.0107095744671671	0.0462214729527766
0	1	10854478	rs117927896	A	C	0.105412761971348	0.754642115865013	-0.0144076161612552	0.0461007902894499
0	1	10855315	rs11577258	T	C	0.513582487415432	0.786540631527464	0.00772809549853973	0.0285374395038479
0	1	10860379	rs10779746	A	G	0.45469820826576	0.188128531520416	0.0376622236867917	0.0286157622872758
0	1	10862362	rs55752650	T	C	0.100567027004867	0.96614092505277	0.0020022354402588	0.0471682438190222
0	1	10864224	rs80073687	C	T	0.100954620044758	0.991861022434314	0.000480054980848884	0.0470601880541505
0	1	10876600	rs6688450	T	C	0.396182900121988	0.518840696502236	0.0186825960443339	0.0289592726970988
0	1	10883600	rs10864474	G	A	0.546448729709599	0.113519917995968	0.0454352126634329	0.0287097977036796
0	1	10888791	rs634478	C	T	0.839679317131915	0.177612830822171	0.052153742328341	0.0386856549646486
0	1	10894724	rs541695	T	C	0.733425052361825	0.664267687890218	-0.0138905	0.0320036529165031
0	1	10900348	rs72643268	T	C	0.158141743128311	0.201322474628359	-0.0497349607980701	0.0389225535523359
0	1	10901000	rs35154018	C	CT	0.44241133320603	0.480815707005329	0.0201359605814638	0.0285620023705611
0	1	10901994	rs946684	T	C	0.254848235391901	0.050797390484391	0.0631582506014394	0.0323359907842641
0	1	10910576	rs607715	G	C	0.220572928880943	0.0617327542479512	-0.0646515297626172	0.0346061294186632
0	1	10912551	rs637037	T	C	0.876074675487591	0.826621437435751	0.00948371935049541	0.0432973932280432
0	1	10913147	rs12085982	G	A	0.1674477261746	0.00196769617382523	-0.11945925705211	0.0385966847795319
0	1	10919094	rs1292646	C	T	0.867990169925727	0.818308313921212	0.00960347510680052	0.0418048895337253
0	1	10922290	rs1280992	G	A	0.59459266810653	0.927318404813447	-0.00264165118804902	0.0289593711095777
0	1	10926966	rs36047809	T	G	0.0938726773278107	0.955525965122582	-0.00271565451863858	0.048694843412907
0	1	10934874	rs12065037	A	G	0.373316325389706	0.2080549978252	-0.0370042938831433	0.0293934083061448
0	1	10935423	rs1280995	A	G	0.473399412524055	0.480122450294616	-0.0200081840136359	0.028335964394944
0	1	10935437	rs6667663	T	C	0.395006893765092	0.275863507055591	-0.03158079226619	0.0289822783320464
0	1	10935519	rs12756252	A	G	0.415143207687992	0.57486031105784	-0.0161065087941285	0.0287150675519385
0	1	10936544	rs7537363	G	A	0.356971991131474	0.347508748594519	-0.0277835325996702	0.0295748055178792
0	1	10937920	rs11121639	G	A	0.349122104361515	0.128194475832446	-0.0451403990943712	0.0296730236423736
0	1	10939080	rs6686445	T	G	0.303658403389306	0.0957433524129928	-0.0516252397195576	0.0309903345026154
0	1	10940287	rs77331515	A	G	0.304454519630118	0.137507745949719	-0.0459889554437085	0.0309661532430644
0	1	10978062	rs1280972	G	A	0.423056592305186	0.59044445441053	-0.0154640055734945	0.0287332468178082
0	1	10980544	rs4845964	A	G	0.492155391656299	0.742190567563859	-0.00937501129874178	0.0284994724244551
0	1	11002488	rs6656310	T	C	0.930912737141012	0.690941195878516	-0.0221133333542287	0.0556200972094453
0	1	11010551	rs10864484	T	C	0.173708930167116	0.195078192352998	-0.0487246348299687	0.0376048173449734
0	1	11013286	rs11121657	G	A	0.433536021867537	0.408261546535767	0.0235420832168571	0.0284683349458814
0	1	11019245	rs12033594	G	T	0.456169469174175	0.344775067399834	0.0267494541059918	0.0283131187032902
0	1	11024381	rs6659326	G	A	0.413437912031327	0.822839506604978	-0.00644456896884091	0.0287839722723321
0	1	11024637	rs11121664	C	T	0.413842818093114	0.878519814483857	-0.0044000153256363	0.0287872677911232
0	1	11028631	rs74052098	T	G	0.268811192718812	0.59524698670161	-0.0170919692734455	0.032173244319204
0	1	11030861	rs78234331	T	C	0.26863695967508	0.447080113883938	-0.0245121954148704	0.0322405051914737
0	1	11032827	rs2003046	A	C	0.183254632409463	0.0231566640945072	-0.0840153396766209	0.0369974717754907
0	1	11033082	rs12565727	G	A	0.289657432952126	0.0654710198447438	-0.0577024796574646	0.0313255131174365
0	1	11037736	rs11576658	T	C	0.179908941518098	0.0362790359878102	-0.0783212259106298	0.0374065071265092
0	1	11038476	rs11121667	T	C	0.283388937175072	0.0445066157889948	-0.0635836947041438	0.0316448908685999
0	1	11046855	rs9430161	T	G	0.0733361762615494	0.0627853934112312	-0.10219789359092	0.0549241911655632
0	1	11046868	rs9430162	G	C	0.07330555691569	0.0731191630130432	-0.0984543696627927	0.0549384125645258
0	1	11053101	rs6704113	G	A	0.35804866914268	0.566065356892695	-0.0169391052284497	0.0295180496420654
0	1	11060075	rs11121675	T	G	0.564324681582854	0.0295486356169123	0.0618853049450067	0.0284387798960879
0	1	11063043	rs11121676	C	T	0.676773762828455	0.0584974877197537	0.0577125182169006	0.0305042324968657
0	1	11074582	rs3765897	G	A	0.176176767878342	0.0671332514007375	-0.0682610791642518	0.0372852256325666
0	1	11086717	rs1033638	G	A	0.872400052265914	0.922086017319021	0.00414591653387795	0.0423890063275401
0	1	11090916	rs12711521	A	C	0.698248251745436	0.118578947426178	0.048329650698575	0.0309653384490786
0	1	11126569	rs2791659	A	C	0.826519567753703	0.565758055557653	-0.0213706175218377	0.0372109456415082
0	1	11132965	rs7533211	C	G	0.792839458389515	0.313494648326451	-0.035011083123611	0.0347361019039033
0	1	11147241	rs12136825	T	C	0.145767981483914	0.577865803280893	0.0222703199320017	0.0400181980536707
0	1	11153241	rs12127428	C	T	0.110880936177749	0.817798404946573	0.0103741342845944	0.0450310123924059
0	1	11153331	rs12126654	G	A	0.111418428845149	0.717510728641477	0.0162289048112759	0.0448575434353511
0	1	11166713	rs2536	C	T	0.0510910631383473	0.884110734736454	-0.00937870895962502	0.0643434360805512
0	1	11171226	rs17036350	T	C	0.0864797022001836	0.73470873213109	0.0170202678136666	0.0502267505069033
0	1	11212458	rs11581010	G	A	0.113146123963588	0.197533363363849	0.0571309076161287	0.0443352636193294
0	1	11216665	rs4282823	T	C	0.0860710869481189	0.828610976202332	0.0109448624006284	0.0505575172956019
0	1	11248216	rs3806317	G	A	0.149781649642705	0.646235526024117	0.017964680170357	0.0391388982373558
0	1	11249132	rs1034528	C	G	0.163643052363101	0.249962460837902	0.0437305930912312	0.0380120402932542
0	1	11256034	chr1:11256034.T.C	C	T	0.0865400835073069	0.726019020185124	0.017617567522616	0.0502747163597162
0	1	11269796	rs1010447	C	T	0.880500771082613	0.226632254984773	-0.052266552745924	0.0432283792852196
0	1	11275588	rs2746637	G	A	0.880661137740361	0.202098074089484	-0.0551827642640244	0.0432603490548814
0	1	11289161	rs2076655	A	G	0.793208871000572	0.186137112509422	-0.0460307796107554	0.0348165916370648
0	1	11293792	rs11121703	C	A	0.844941067269486	0.159740678686821	-0.0545588809831921	0.0388058636038881
0	1	11322156	rs1883965	G	A	0.873954240747725	0.111637733763234	-0.0671744691555943	0.042224859680061
0	1	11340472	rs6685950	T	G	0.0731931837491118	0.486614227757924	0.0376484008495547	0.0541155455760034
0	1	11345339	rs11121715	C	T	0.0728226047643888	0.455244225467248	0.0405304013135095	0.0542793107950924
0	1	11353244	rs77768358	A	G	0.0707606855462705	0.496537390213234	0.0374176523137675	0.0550301678655417
0	1	11355449	rs11121717	C	T	0.0741960862568362	0.473560202681732	0.0385509616234591	0.0537896564201519
0	1	11390336	rs2982376	C	T	0.107821196808598	0.343924408084183	0.0430986372648849	0.0455376514275973
0	1	11402749	rs3124632	C	T	0.172288888888889	0.605392598376012	-0.0191987002678493	0.0371591588887416
0	1	11404558	rs3120815	G	A	0.172539441597623	0.70144428828427	-0.0142376887863372	0.0371380934872288
0	1	11411432	rs2788558	A	G	0.849862666852273	0.698690232280008	0.0151911851082964	0.0392446709026152
0	1	11432744	rs2982364	C	T	0.260157172213132	0.760896228849739	-0.00980391513193046	0.0322174937125741
0	1	11435942	rs2335404	C	T	0.304740702501793	0.448902716216228	-0.0230779275168975	0.0304761447700345
0	1	11444975	rs3010208	T	C	0.42563440458751	0.388312074912784	0.0248273306957799	0.0287792225398981
0	1	11447805	rs6660541	A	G	0.799442798715322	0.770160950085067	0.0102975473980582	0.0352457327204307
0	1	11461601	rs6671983	A	G	0.46295963182117	0.587508690218928	-0.0154054237813806	0.0283997231966962
0	1	11472413	chr1:11472413.A.C	C	A	0.311178880569582	0.811631363026945	0.00727234727197616	0.0305147968612501
0	1	11476541	rs2890085	C	T	0.406220415918692	0.703124213101538	-0.0109659648580331	0.0287740157104657
0	1	11477192	rs2379143	T	C	0.764352604270206	0.676509983774741	0.0137893955285122	0.0330498441779963
0	1	11485666	rs6661145	C	T	0.694563963941622	0.515342610627791	0.0197989257271376	0.0304345391454633
0	1	11489255	rs877307	T	C	0.425235210892441	0.581681383043482	-0.0157203526644158	0.0285341896182264
0	1	11490744	rs10864508	G	T	0.478974468093549	0.123507334132024	-0.0438183250776418	0.0284494389538051
0	1	11496333	rs12036240	A	G	0.480196608747412	0.776380746879844	-0.00803948787459297	0.0283042020365126
0	1	11498824	rs2379155	A	G	0.147421414089599	0.960390190982304	-0.00198382185843867	0.0399449132057239
0	1	11503870	rs76779637	A	G	0.0959859190307767	0.461920530561064	0.0352696704307293	0.0479410639018985
0	1	11518397	rs12026602	T	C	0.252417204725996	0.510786292998651	0.0216037955250484	0.0328517952365564
0	1	11531918	rs17036930	T	C	0.527700171211522	0.677527304053965	-0.011694965119091	0.0281237338156805
0	1	11532525	rs6674181	G	C	0.527730016954444	0.957596022024139	0.00150665264298874	0.0283362258085683
0	1	11534053	rs10159458	C	A	0.852959891103491	0.996257981191384	0.000189342424231037	0.0403720159901299
0	1	11537359	rs12027766	A	G	0.84332459516384	0.907201222879009	0.00459200657665827	0.0393928711825379
0	1	11556348	rs10864512	G	A	0.792791749892199	0.555792997622421	0.0208569911693205	0.0354047327347511
0	1	11564507	rs2817614	A	G	0.72688745479283	0.65088886003894	0.0143177341188324	0.0316394635087003
0	1	11567190	rs2817637	T	C	0.220882771176423	0.630535680162043	-0.0166043752991985	0.0345224677892507
0	1	11574366	rs10864515	G	C	0.457988497789926	0.791088143059069	0.00751942012613336	0.0283861107191209
0	1	11586677	rs2745260	C	T	0.411642849263247	0.883253241349855	0.0042115999566008	0.0286803032858904
0	1	11607932	rs2745291	A	G	0.506647895629502	0.273272267373003	-0.0310396155476633	0.0283322440715976
0	1	11613163	rs2817611	T	C	0.103248445288054	0.588839014867788	-0.0252501019348345	0.0467145317715338
0	1	11617025	rs2817606	T	C	0.419507211437101	0.496438907531708	-0.0194811214742743	0.0286443468184953
0	1	11618451	rs2594292	G	A	0.688445850176204	0.536573001502662	-0.0189871936903049	0.0307234381249832
0	1	11619933	rs12086490	T	C	0.273836398962548	0.773950546101299	0.00908839252366308	0.031643577402965
0	1	11636479	rs2745278	C	T	0.472500206914172	0.679256823136703	0.0117048438372179	0.0283082987112413
0	1	11645598	rs2745275	A	G	0.459555764541971	0.602234244486941	0.0147625168292747	0.0283246219332197
0	1	11647129	rs2745274	T	C	0.434131540584615	0.677864388560156	0.0118230877628896	0.0284633655360207
0	1	11654491	rs7530509	G	A	0.581224601731165	0.804776670579005	-0.0070440822178191	0.0284989381693439
0	1	11656684	rs761087	G	A	0.274166384782558	0.68042023066106	-0.0130864364504796	0.0317716969336538
0	1	11665198	rs11121778	C	T	0.573213494950898	0.976863362695223	0.000830115967412197	0.0286231689452596
0	1	11675059	rs734737	G	T	0.221567389853749	0.203665934735045	0.0431369176988768	0.0339346458712825
0	1	11676100	rs7554745	A	C	0.281131192755488	0.41456649158406	0.0257148173530224	0.0315177375339018
0	1	11678938	rs4845872	A	G	0.220845178911512	0.186981644976117	0.0448571365676343	0.0339939858569989
0	1	11686768	rs10779761	G	T	0.593113902273299	0.609479082867669	0.0147966473697335	0.0289666208303456
0	1	11689296	rs115723174	T	C	0.183281287191456	0.514042256552381	0.0239700935748962	0.03673259662146
0	1	11693090	rs80032347	A	G	0.162514325542784	0.236658185287743	-0.0459444099191822	0.0388246980934688
0	1	11695180	rs10864529	G	C	0.601457015254336	0.645606656789256	0.0133348896953925	0.0289968326657429
0	1	11697411	rs74782931	T	C	0.136094927731459	0.457141990784979	-0.0309823841224739	0.0416675649610946
0	1	11722688	rs3125815	A	G	0.153634801920467	0.741578609786561	0.0130633726042124	0.0396143585022902
0	1	11725908	rs3117066	G	A	0.412289564246524	0.975282494248693	0.000884898566186403	0.0285600804752469
0	1	11733075	rs747862	C	T	0.153554880261686	0.734279232892276	-0.0133114634030624	0.0392160986074233
0	1	11745459	rs2336031	G	A	0.859299409348528	0.293531064823641	-0.0425261309053821	0.0404853871785887
0	1	11749957	rs6658345	C	A	0.312424435013685	0.797824345221987	0.00783456081699984	0.0305841818636919
0	1	11751135	rs12088541	T	C	0.118812080228761	0.833713309343611	0.00919578183600642	0.0438016332459931
0	1	11760782	rs1555079	T	C	0.877603396640739	0.46020457252728	0.0320056028284892	0.0433380744893526
0	1	11770653	rs12731150	A	G	0.8023872022257	0.495056067608612	0.0240755284720346	0.0352863955924974
0	1	11773462	rs12565097	G	A	0.522077565089896	0.13201077834665	0.0429417154185621	0.0285095957811264
0	1	11782814	rs7414943	A	G	0.415999188635507	0.501401028667259	-0.0191493867048518	0.0284839477790081
0	1	11790687	rs10864532	G	A	0.183256153541694	0.260707842046534	-0.0415417624055884	0.0369352144928494
0	1	11790925	rs74541046	T	C	0.39678342174778	0.974166705819036	-0.000934115185802136	0.0288459472959229
0	1	11797186	rs12095517	C	T	0.629549684984298	0.755816986413608	-0.00919202334236335	0.0295583910872433
0	1	11800478	rs11121816	G	T	0.509617789042959	0.360415995603215	0.0260740041827045	0.02850949319031
0	1	11800703	rs4073395	T	C	0.322736735285213	0.572582924947736	0.0171682838478639	0.0304266470391373
0	1	11811234	rs4075033	G	A	0.42606362606345	0.80974721582455	-0.0069175998215574	0.028733283400962
0	1	11824303	rs4845877	C	T	0.851758530549542	0.0769371460458087	0.0708097397354394	0.0400339841460178
0	1	11828319	rs4845881	A	G	0.789901048678773	0.130698214443922	0.0528777410330471	0.0349869929007578
0	1	11831615	rs6667720	T	C	0.889162564206367	0.229857185264651	0.05471024439371	0.0455642726461527
0	1	11843167	rs4845882	G	A	0.809091368700031	0.152770872863325	0.0518245888815494	0.0362457266027608
0	1	11846252	rs4846048	A	G	0.901700950083182	0.359438281612771	0.0438304115446276	0.0478270315093505
0	1	11848972	rs72640221	A	G	0.0902021331129578	0.506063784843289	-0.0331727627617834	0.0498854126817935
0	1	11850365	rs4846049	G	T	0.812563266135488	0.170697896424372	0.0500972816289351	0.036568298974489
0	1	11850927	rs2274976	T	C	0.0897254851547033	0.347286502242448	-0.0470738120798546	0.0500856844402972
0	1	11852110	rs13306556	T	C	0.0894279584855337	0.378528542112085	-0.0441566266700176	0.0501431841922584
0	1	11852300	rs1476413	T	C	0.189641859134456	0.176517763187224	-0.0490828769155239	0.0363158602380045
0	1	11854476	rs1801131	G	T	0.187158627264102	0.10584373329476	-0.0592511756097561	0.0366390295880735
0	1	11856378	rs1801133	A	G	0.399815426787781	0.589779225934075	-0.015671474808834	0.0290666804249886
0	1	11857788	rs17421511	A	G	0.0904570345880943	0.356424461533429	-0.0458575362285382	0.0497262580232773
0	1	11862214	rs9651118	C	T	0.365854670459934	0.0587509249783586	0.0558337726299161	0.0295408564261206
0	1	11862778	rs17367504	G	A	0.101485136042996	0.368659815123324	-0.0427868042449768	0.0475944866778843
0	1	11864586	rs3753584	C	T	0.101304190575552	0.345351757721422	-0.0448697788384439	0.0475494927571466
0	1	11881320	rs198396	C	G	0.0938795019193182	0.353987698376031	-0.0453216963662148	0.048896932331165
0	1	11886813	rs2076004	A	G	0.0901334261192299	0.331323246705053	-0.0487230902619797	0.0501549129155781
0	1	11898789	rs2272803	T	G	0.0889259581954852	0.423398944485704	-0.0403754739828805	0.0504354016302924
0	1	11899033	rs1023252	T	G	0.179376364184476	0.16135551517717	-0.0522597747537205	0.0373143600047717
0	1	11904092	rs7552330	A	G	0.100793398847729	0.653555543214292	-0.0213609698227929	0.0475927458669745
0	1	11907648	rs5063	T	C	0.0891017879868337	0.513511931398047	-0.0327489614149025	0.0501224528538059
0	1	11910677	rs632793	G	A	0.130489476430684	0.0763759625596551	-0.0753522712260404	0.0425211668310602
0	1	11913757	rs198375	C	T	0.152810798531819	0.130645037688073	-0.0598935275435924	0.0396235700838668
0	1	11914829	rs6668352	A	G	0.118457654230371	0.00495254197733406	-0.125374084211809	0.044615452956168
0	1	11918444	rs61761991	T	C	0.0114598512860658	0.324731808216342	-0.13385684469185	0.135925537736936
0	1	11919271	rs198389	G	A	0.134049688672313	0.0213978362965753	-0.0968744117880574	0.0421030131643249
0	1	11922298	rs6668659	G	T	0.133174991701208	0.0506830428175829	-0.0823670224301717	0.0421497154343744
0	1	11922812	rs79990227	G	A	0.0646179934331945	0.452067873439499	-0.0436611149245945	0.0580621520694581
0	1	11925300	rs6676300	G	A	0.14491243512217	0.0561959127548471	-0.0776321208582724	0.0406554499840158
0	1	11925781	rs1318408	G	A	0.092449970643676	0.287523046099586	-0.0523976235923463	0.0492657465339055
0	1	11927878	rs79653311	C	T	0.0878617378520582	0.237190450432893	-0.0596101110129863	0.0504299261504109
0	1	11934378	rs198384	A	G	0.600799656582308	0.460848888228671	-0.0212931229233251	0.0288739982664158
0	1	11941936	rs11588551	T	C	0.551564238779407	0.722153542780626	0.0101386236116609	0.0285127493965784
0	1	11959362	rs17037526	T	C	0.404140863981515	0.769072042196555	0.00844798172906045	0.0287748654925439
0	1	11973888	rs7554547	G	A	0.448456738093381	0.571918297170702	-0.0160828520622533	0.0284537132923545
0	1	11979909	rs3209284	C	T	0.614971642614426	0.59764182051957	-0.0153543457289426	0.0290915105352547
0	1	11982544	rs2639453	C	T	0.652813151057994	0.413612330685754	-0.0243189436958947	0.0297460057309449
0	1	12009955	rs7529452	T	C	0.320839459206324	0.86933225563761	0.00497747621312853	0.0302569777080631
0	1	12009956	rs7551175	A	G	0.225436523837546	0.46449267706059	-0.0248342544297965	0.0339512013852341
0	1	12042261	rs2236055	G	A	0.609403053098074	0.372397967028395	-0.0257811669569575	0.0289029578936447
0	1	12042755	rs4240897	A	G	0.528896920955928	0.475496792487853	-0.0201422720433808	0.0282277000480027
0	1	12044164	rs1474868	T	C	0.608591412286273	0.442935211274824	-0.0221295893604625	0.0288428830043048
0	1	12046063	rs2336384	T	G	0.581485159818411	0.455338809017132	-0.0213213233458128	0.0285600323879403
0	1	12046089	rs873458	A	G	0.374336379240039	0.789348913648071	0.00782830153731482	0.0293023412042059
0	1	12046334	rs873457	G	C	0.581755374889875	0.445116585394827	-0.0218052005618568	0.0285564751851807
0	1	12050634	rs4846085	C	T	0.58168085657409	0.485972520021255	-0.0198961192190843	0.0285564751851807
0	1	12054911	rs6672267	G	A	0.610018181818182	0.42387594979992	-0.0230858542663676	0.0288676025156541
0	1	12056440	rs2236056	T	C	0.581509556947344	0.451504247783857	-0.0215004636614971	0.0285565014488831
0	1	12059412	rs2295281	T	C	0.373954031790231	0.959582203808653	0.00148426381136926	0.0292881989894864
0	1	12065841	rs1042837	T	C	0.0804903825437039	0.914060731205219	-0.00561889992755633	0.0520663785818793
0	1	12072534	rs14305	T	C	0.153961262881117	0.228110230931779	-0.0474767518491895	0.0393919116292076
0	1	12128498	rs12029016	A	G	0.44544667661106	0.719181094294652	-0.0102485189709006	0.0285034638245985
0	1	12135526	rs6690493	G	A	0.224838320888214	0.727784161032251	-0.0119135642356046	0.0342270430416846
0	1	12141461	rs2297875	G	A	0.238988475457487	0.135318185448064	-0.0502089690749248	0.0336193436150887
0	1	12142243	rs59346161	A	T	0.124731992470763	0.279617482519795	-0.0467756222469206	0.0432635306393572
0	1	12147753	rs12133231	A	G	0.122886673330147	0.542746067117159	-0.0264340179387206	0.0434294544322783
0	1	12153413	rs17037598	T	G	0.0866402005125331	0.0809179990247068	-0.0884989397542585	0.0507045585507418
0	1	12164071	rs562844	C	T	0.410459065854366	0.0316538051859982	0.0620154302887443	0.0288610951981853
0	1	12164437	rs2230622	T	C	0.27546590091658	0.461445251796457	0.0234990837971828	0.0319077651258472
0	1	12165037	rs10864549	C	T	0.303274692401174	0.238625934943438	0.0365931671639582	0.0310525212343457
0	1	12165130	rs11569859	A	G	0.112639143119965	0.127576060262729	0.068004274166611	0.044630120948804
0	1	12174100	rs72641094	A	G	0.134494141902072	0.100700185388143	0.0677293773405244	0.0412614523487384
0	1	12181401	rs3753577	T	C	0.196595730033701	0.850509402082139	-0.00676795435014947	0.0359102669864828
0	1	12185335	rs488733	C	T	0.671240222960095	0.179318355874854	0.0405323630033826	0.0301836828934758
0	1	12186933	rs1148475	G	A	0.659198513029158	0.188038613551123	0.0394872265705422	0.0299962917612001
0	1	12187130	rs6668157	T	C	0.215083231450573	0.575824900222493	0.019305245325484	0.0345048548294635
0	1	12206866	rs630542	T	G	0.30890114705151	0.537256388735244	-0.0190089661816159	0.0308103372429413
0	1	12213337	rs1148461	G	A	0.305016712729506	0.432662615049645	-0.0242444067046993	0.0308986266409293
0	1	12223451	rs590368	A	G	0.302189392873991	0.389471612425454	-0.0266501283727732	0.030967780381167
0	1	12233754	rs976881	C	T	0.856004680041105	0.393714086428849	0.0348046372536687	0.0408073485366026
0	1	12240676	rs3766730	A	G	0.173627936832011	0.511955400491456	-0.0246916909787866	0.037651482421916
0	1	12249770	rs548580	A	G	0.133910472593311	0.0936950558192437	-0.0701146292533469	0.0418290069842849
0	1	12251808	rs653667	G	T	0.306054040911842	0.476584271399453	-0.0221075251747703	0.0310583119710727
0	1	12252955	rs1061622	G	T	0.129936518989323	0.115929111365128	-0.0667861946812119	0.0424823581629715
0	1	12262792	rs5746059	G	A	0.1273106246463	0.0444422549889128	-0.0865742738714579	0.0430740184476374
0	1	12271503	rs235214	C	T	0.559670689899619	0.51329517686607	-0.0187438766047185	0.028672839094069
0	1	12278932	rs7550488	G	A	0.625531247688076	0.669766437288322	-0.0125674312311261	0.0294685981174968
0	1	12305286	rs374450	A	G	0.193867847062763	0.584509672638948	-0.0198405581309392	0.0362842290344288
0	1	12306734	rs6541016	G	T	0.126714975845411	0.651281175711097	-0.0194172590297581	0.0429601463571562
0	1	12319994	rs235243	T	G	0.125748621117754	0.762371207084664	-0.0130432812882811	0.043137045274335
0	1	12329295	rs3765339	T	C	0.240760023694867	0.349966099918485	0.0308924341423766	0.0330522305548244
0	1	12363811	rs7523900	T	C	0.126320502931662	0.661109533773326	-0.0188685879446664	0.043041448628449
0	1	12368336	rs115361959	C	A	0.0766560390037209	0.306793460281177	-0.0554084171285211	0.0542170801057781
0	1	12401868	rs28551666	C	A	0.927747173951677	0.376757276113943	-0.0480998737908559	0.0544185850626539
0	1	12486792	rs580233	A	G	0.190728327334972	0.860779074315861	0.00630189805527124	0.0359323040651572
0	1	12488475	rs11121906	A	C	0.124814761250035	0.699499760700632	-0.0167447544904049	0.0433806621688066
0	1	12519105	rs117618373	T	C	0.0698719089130048	0.143515031011514	-0.0822603840375007	0.0562338863789885
0	1	12537010	rs75965755	A	G	0.0691165519592852	0.129218909617409	-0.085637613144655	0.0564449116263466
0	1	12587927	rs74638742	A	G	0.0761660585070196	0.843990788885949	0.010517101287135	0.0534428933544957
0	1	12590762	rs10864555	C	T	0.809506165099269	0.530178695875691	0.0228444466581296	0.0363919649668489
0	1	12592294	rs7543599	T	C	0.845076259791984	0.91923596845708	-0.00400627056104281	0.0395110599401677
0	1	12593561	rs4846107	G	A	0.167745555770089	0.18961752589984	-0.0506512957291056	0.0386146643173226
0	1	12595464	rs56060440	A	G	0.0914838135863435	0.0113763377225033	-0.127312565693226	0.0503028547989648
0	1	12596355	rs56089820	G	T	0.278113195351711	0.743818014955293	-0.0103768027064167	0.0317526152466279
0	1	12597926	rs74054806	C	T	0.421129448716663	0.903381213834476	0.0034865981551627	0.0287220089964886
0	1	12599005	rs11121923	A	C	0.414447096303147	0.957033844783919	0.00155182956500316	0.0288036503799572
0	1	12605011	rs6541027	T	C	0.687498446419239	0.505579108610852	0.020404507419279	0.0306494938784373
0	1	12606725	rs10779770	C	A	0.496788958457979	0.916438445665002	0.00297911468213158	0.0283938668553627
0	1	12619096	rs4845904	A	G	0.196844128993669	0.618238259545478	0.0178399895729689	0.0357982034007952
0	1	12625101	rs10864570	C	T	0.271263120152101	0.839553370299803	-0.00645010154718952	0.0318578903280498
0	1	12626182	rs7517059	C	G	0.22474463266691	0.902064580967572	0.00418372433611225	0.0339991776736587
0	1	12626549	rs4846118	C	T	0.67869149019214	0.70415806788341	-0.0114858472555424	0.0302487165522451
0	1	12628459	rs11121940	A	G	0.182870186348982	0.898203284200381	0.00470648866865842	0.0367891676250075
0	1	12630700	rs4846121	T	C	0.589919634588641	0.539992890125519	0.0174842947494491	0.0285307071760482
0	1	12637160	rs4845907	A	G	0.376633874880703	0.511440580968706	0.0191633033895324	0.0291858266115603
0	1	12640127	rs3128458	A	G	0.72926387435316	0.613380214995254	-0.0160981451392706	0.0318614689089192
0	1	12642243	rs12029485	G	T	0.166716768921224	0.0974473757418882	-0.0629574822734391	0.0379866817094864
0	1	12663774	rs4846127	T	C	0.616125485346801	0.841624692926316	0.00579848400262376	0.029019155750231
0	1	12664209	rs6662695	C	T	0.385164242686787	0.74151305649115	-0.00957095317049358	0.029016048576794
0	1	12668321	rs6541043	G	C	0.38887885237165	0.646635000084324	-0.0132776284174684	0.0289625111239252
0	1	12669280	rs6541044	G	A	0.313545029004697	0.357895263451347	0.0279527316752357	0.0304037934433878
0	1	12669341	rs12027375	T	C	0.271615705922184	0.935930113875197	0.00255289765976599	0.0317579152443878
0	1	12669452	rs7548227	T	C	0.375407290049208	0.329419517055299	0.0283807282665279	0.0290999697032638
0	1	12671324	rs4618985	C	A	0.289226839170621	0.717803282282161	0.0112522482781162	0.0311354907108349
0	1	12671703	rs5022242	C	T	0.441165607669613	0.610689723723168	0.0143893383019027	0.0282648683048712
0	1	12682574	rs3000896	C	T	0.725040619001753	0.630725764093967	0.015064901026607	0.0313391431779683
0	1	12682662	rs4846130	A	G	0.235273889737692	0.714171424225654	-0.0121113807296824	0.0330677557963149
0	1	12684504	rs6680343	T	C	0.477011685871079	0.612451762489076	-0.014162892375933	0.0279580337589591
0	1	12684837	rs12402628	T	G	0.476868613045687	0.728783786500096	-0.00969548349275396	0.0279615177851482
0	1	12693125	rs4845911	A	G	0.29589686564953	0.67757459165206	-0.0129278306643383	0.0310933269384314
0	1	12699337	rs3000891	C	T	0.581324979637483	0.939213478550367	0.00218360416837859	0.0286342570185055
0	1	12709554	rs17458785	A	G	0.344106629842163	0.94163647330143	0.00217423916902077	0.0296973711328957
0	1	12724931	rs2027589	A	G	0.107359274092131	0.366645950610108	0.0409573844245835	0.0453683787719249
0	1	12728153	rs2245926	T	G	0.122226998002068	0.328210768362688	0.041874840936739	0.0428288903728811
0	1	12739778	rs2799845	A	G	0.115828224476093	0.815323757336533	0.0101877662752421	0.0436188022778873
0	1	12739867	rs2255773	G	A	0.128977173545677	0.754464524806482	0.0131526709815713	0.042053827153228
0	1	12743160	rs2489262	T	G	0.259063836015665	0.563100139927073	0.0187804508690468	0.0324784807850142
0	1	12746537	rs7524074	C	T	0.738768482286484	0.290401782783172	-0.0339870843402718	0.0321469715489871
0	1	12750723	rs3128450	A	T	0.750651935716106	0.637010577843386	-0.0154356290823526	0.0327107390622829
0	1	12757671	rs3010951	T	C	0.728945553404405	0.679232918800815	-0.0131732092105349	0.031857042861173
0	1	12762562	rs3000875	G	T	0.730151701458358	0.694365695156149	-0.0125108532223861	0.0318393012681123
0	1	12763781	rs10779772	T	G	0.60584030870985	0.566611117553633	0.0166670828729145	0.0290848875149889
0	1	12769239	rs3010872	T	C	0.69676683500112	0.680207942730046	-0.0126908466273666	0.0307896196504067
0	1	12769379	rs3010873	C	G	0.710536072847608	0.459435425113989	-0.0230422074030174	0.0311475119475343
0	1	12771713	rs3000868	G	A	0.760336967004433	0.474300576612988	-0.0236549431334525	0.0330607497646586
0	1	12775851	rs3000861	G	A	0.615200509637227	0.938377913599452	0.00226665977674093	0.0293195681358271
0	1	12776218	rs3000860	C	A	0.755778197167862	0.320569292055364	-0.0324625493817856	0.0326818879597483
0	1	12777049	rs79983604	T	C	0.0808083637117725	0.255372668563609	0.0585309979304316	0.0514605153927031
0	1	12795653	rs3010902	C	T	0.827564684394776	0.908536936473934	0.00429353369810964	0.0373727197101101
0	1	12796044	rs3010903	T	G	0.827262519414826	0.939391559393305	0.00284133033625225	0.0373689055909361
0	1	12803975	rs6662299	T	C	0.7590201915949	0.758295896191979	0.0102526840959862	0.0333182952833774
0	1	12823636	rs72862122	A	G	0.136414085655016	0.846954280158553	-0.00796269149129828	0.0412561893038475
0	1	12829572	rs2009740	T	C	0.843682715917901	0.678815380372447	-0.0160907479243625	0.0388590140765655
0	1	12833428	rs11121976	C	T	0.819135421968946	0.430070252571706	-0.0289575952798515	0.0366983187692107
0	1	12835868	rs1812242	C	T	0.727379835067151	0.759397346895304	-0.00976228454594553	0.0318745291110146
0	1	12837840	rs848577	C	G	0.726343612432987	0.721713720115679	-0.0113450781314476	0.0318530415813294
0	1	12866852	chr1:12866852.T.G	G	T	0.091127132754621	0.882945267359181	-0.00717758170400393	0.04874862207988
0	1	12866899	rs9308457	T	G	0.39805248864348	0.750503598828381	0.00898125814540587	0.0282451353361782
0	1	12867513	rs116786716	A	G	0.09319356187226	0.835525477720171	-0.00990599340662635	0.0477120731416826
0	1	12868019	rs1416906	T	C	0.320700146250751	0.390323049796991	0.025444162489496	0.0296195864626186
0	1	12868237	rs703804	A	C	0.418971699593602	0.293382661016709	-0.0295404754632845	0.0281142428349978
0	1	13176463	rs28488227	A	G	0.305000024132914	0.883793681291049	-0.0044896086533682	0.0307167088080766
0	1	13775026	rs10927559	T	G	0.301984009833996	0.171200829481728	0.042160746410143	0.0308112524335339
0	1	13783354	rs11580598	T	C	0.432490940766551	0.0922672342190714	0.0483795263024333	0.0287364872870051
0	1	13785062	rs2999877	G	A	0.180599445465725	0.610351504589493	0.0185615711128421	0.0364258229294778
0	1	13785485	rs10754872	C	T	0.432471548335252	0.0668612365024194	0.0527610786349257	0.0287901974307055
0	1	13785516	rs10927575	C	G	0.220036437481868	0.0324846713400353	0.0730415078779975	0.0341571583693299
0	1	13793697	rs12564562	A	G	0.368493194817554	0.551963828238467	0.0174612137920651	0.0293554607357919
0	1	13795449	rs3013090	C	T	0.389049033602745	0.108166158799841	0.0472153319835773	0.0293903568456004
0	1	13801089	rs2359535	A	G	0.125032454078793	0.964454775962287	-0.00190720444690348	0.0427969014762075
0	1	13802224	rs3795750	A	G	0.571238451198474	0.496009483984865	0.0196573242591718	0.0288746268376056
0	1	13802325	rs3013105	C	T	0.572585188221357	0.664296891589047	0.0126247222250451	0.0290900017230153
0	1	13802437	rs3013106	A	G	0.377902900048312	0.164448770949001	0.040961544073073	0.0294631440460686
0	1	13804575	rs16850548	T	C	0.249479440770656	0.102322597297675	0.0538011072283006	0.0329321313965832
0	1	13804751	rs55957512	T	G	0.124816464396878	0.952391218995152	-0.00255646437909528	0.0428188296780846
0	1	13805706	rs2940310	T	C	0.194840543054829	0.53226969600715	-0.0226590580936558	0.0362809027036263
0	1	13806431	rs6666545	A	C	0.253093108972691	0.132589613214632	0.0492317082351373	0.0327345456154205
0	1	13806900	rs61781238	A	G	0.195050320812052	0.37674135346538	-0.0320409724456185	0.0362488727635226
0	1	13815792	rs375996	G	A	0.213654004090368	0.674568000508648	0.0145109500738246	0.0345591786848598
0	1	13816076	rs2924851	A	G	0.359501804210819	0.0780875903808812	0.0519495121550276	0.0294850761601247
0	1	13817381	rs6690828	G	A	0.143199088293123	0.0434662739644392	0.081152402179501	0.0401903423973471
0	1	13819261	rs164951	A	G	0.506763363437001	0.422828297749005	-0.0225898452361569	0.0281836132338808
0	1	13822035	rs354590	A	G	0.466574718696438	0.0570058503348916	0.0539532914707402	0.028347741533515
0	1	13827439	rs10803381	A	G	0.140867013178435	0.0518475404608728	0.07904957301589	0.0406550485795496
0	1	13828957	rs12046672	A	G	0.268967045518095	0.0721048778469441	0.0573498623469839	0.0318883992693928
0	1	13830815	rs2999900	C	T	0.347934458820425	0.173242791853937	0.040517333333371	0.029751517188204
0	1	13833861	rs76079754	C	T	0.175476580391003	0.501623230060152	0.0249627096630344	0.0371503223677462
0	1	13837213	rs2990678	C	T	0.29276468034144	0.928651375989514	-0.00281391079858254	0.0314256850361753
0	1	13842586	rs2282189	G	A	0.322671703368039	0.937552884627882	0.00236162860646267	0.0301436038029331
0	1	13844562	rs45223	G	A	0.376356318837815	0.415207343863876	0.0236839008065721	0.0290684141464301
0	1	13844765	rs16851109	A	G	0.445026000539868	0.0524063614330622	-0.0552553972783298	0.0284853852931792
0	1	13845251	rs35530871	T	C	0.0803335755997177	0.0719136857006388	0.0925250910857975	0.05141242119434
0	1	13851036	rs4345799	G	T	0.754095659057489	0.1666695445015	-0.0454585059750295	0.0328698535895742
0	1	13852232	rs16851217	T	C	0.276704390481619	0.716916422108577	-0.0115240481206306	0.0317832015814949
0	1	13852683	rs2168201	G	A	0.901385681200347	0.677795470554034	-0.0197122469989064	0.0474452819903776
0	1	13852955	rs12750399	A	G	0.552274967780228	0.445384227440603	-0.0215571543427086	0.0282482362426619
0	1	13854682	rs10927814	G	C	0.760543394645664	0.268100987236696	-0.0365498623472807	0.0330037312346016
0	1	13855608	rs12072110	T	C	0.0754878643668985	0.0597070705811928	0.099767166428036	0.0529844858419246
0	1	13855662	rs76062973	G	A	0.117311959909317	0.484577191796887	0.0309672882948779	0.0443048240774651
0	1	13855758	rs12124179	T	G	0.140233312644185	0.328084376189284	0.0397375075597583	0.0406322427116259
0	1	13859570	rs3856278	G	A	0.274623862550158	0.51679756271992	0.0205190033572312	0.031650976091887
0	1	13859697	rs75931286	A	G	0.198930932415276	0.501648190206871	-0.0238763545936895	0.0355356465397781
0	1	13863307	rs12564444	A	G	0.242356501092256	0.0611983755977547	-0.0623638390978161	0.0333129582152554
0	1	13863608	rs6678308	A	G	0.18241452991453	0.367677351267801	0.0331882088753398	0.0368417064846538
0	1	13867459	rs183052	G	A	0.184715685312819	0.563449959921146	-0.0211588290057999	0.0366244109175932
0	1	13872988	rs10927854	T	C	0.131309955354554	0.552641546591393	0.0248124916869	0.0417854840434642
0	1	13874853	rs1610562	C	T	0.702735512723373	0.0380234941665525	-0.0638789161162254	0.0307909349484809
0	1	13875610	rs17391912	T	C	0.199089698304195	0.792170293241574	-0.00933629998458799	0.0354327630904998
0	1	13875896	rs13375580	C	G	0.340878968197225	0.688608748035682	0.0119581326787742	0.0298398433308055
0	1	13876130	rs76996492	A	G	0.197373693989843	0.806307936204363	-0.00875379282972237	0.0357018192813757
0	1	13876264	rs354581	G	C	0.760980733438087	0.216188266340121	-0.0407778576011207	0.0329723869320983
0	1	13880522	rs6684199	G	A	0.114341177969877	0.549190474669222	0.0265257570193555	0.0442853508622389
0	1	13885203	rs10927872	T	C	0.179575931731104	0.153109601576775	0.0523713792819691	0.0366583728020127
0	1	13885279	rs12042662	A	G	0.757580299480344	0.269022424091046	-0.0362416789492128	0.0327885048454848
0	1	13900468	rs655839	T	A	0.550845056226661	0.139014396867742	-0.0419228881817596	0.028336398438381
0	1	13901884	rs12404716	C	T	0.123843248739057	0.265820916104574	0.047938204770603	0.0430812997781009
0	1	13903098	rs355013	C	T	0.670524788673329	0.548488227105007	-0.0180961244986944	0.0301588492625862
0	1	13908031	rs1261015	A	G	0.692154986548995	0.202080684617243	-0.0388723304138135	0.0304726627490809
0	1	13908105	rs1262461	G	A	0.719980017497718	0.443172611425598	-0.0241480782813186	0.031490094894395
0	1	13912977	rs355027	C	T	0.543027069419464	0.111918807753398	-0.0450735167962351	0.0283547676781455
0	1	13913180	rs355028	T	C	0.522115349199662	0.0990817766302706	-0.0465856609466288	0.0282453478470682
0	1	13914230	rs1148455	T	C	0.646239986842074	0.0968327200571929	-0.0493045426216636	0.0296942616651863
0	1	13914909	rs10927904	T	C	0.195456435854277	0.336032237049103	0.0344595635936315	0.0358194648437644
0	1	13916809	rs434651	C	T	0.737369545032498	0.370456499186235	-0.0288426801700964	0.0322041996749301
0	1	13917411	rs11804743	T	C	0.0557329017106086	0.504749554963526	0.0410225441847698	0.0614998055248318
0	1	13920193	rs1261025	G	A	0.685787938550066	0.0815717281287196	-0.053065956025451	0.030468985052143
0	1	13920807	rs1261026	T	G	0.684999143474316	0.0755324815984354	-0.0542004347135069	0.0304973580830215
0	1	13922117	rs12566684	G	A	0.169100937078179	0.0164302080415494	-0.0913013747476726	0.038054666611354
0	1	13922799	rs7514217	G	A	0.717874874545304	0.163112807479544	-0.0438529221025806	0.0314430327282959
0	1	13923443	rs16852007	A	G	0.124634165851088	0.813117956465826	0.0101601778826954	0.0429777390061328
0	1	13923574	rs10927907	C	T	0.168092222592057	0.366868492882842	0.0341386988962267	0.0378329054406537
0	1	13924863	rs1262460	G	A	0.302211511362858	0.505577447799066	-0.0206841673088577	0.031069448157075
0	1	13932007	rs2788749	G	C	0.599551104114645	0.824261286480007	0.0064310989945866	0.0289601004129694
0	1	13932427	rs442112	T	C	0.646502371426915	0.806654667593103	-0.0072087510999409	0.0294542522420805
0	1	13934056	rs2483133	C	T	0.306820957588979	0.158701647100412	0.0435079378046896	0.0308686973324807
0	1	13935402	rs92406	A	C	0.621554489448823	0.522934425463745	0.0186505757155886	0.0291949593918536
0	1	13937281	rs4391657	C	T	0.776463655514969	0.76618274932905	-0.0100733990302552	0.0338747739929663
0	1	13938377	rs1412838	C	A	0.41263767780812	0.122018454551502	0.0443553149375932	0.0286837545485563
0	1	13938925	rs79769438	A	G	0.105424638454932	0.100916785091117	-0.0770324024878953	0.0469588016248855
0	1	13943528	rs1539114	C	A	0.136008299721713	0.137096211710435	-0.0619094150014296	0.0416423983842526
0	1	13943724	rs1061615	C	T	0.182912130902374	0.308133201680543	-0.0375023289147944	0.0367977635191267
0	1	13944568	rs876931	C	T	0.550115882911798	0.560482075031223	0.0166193393231393	0.0285494041094003
0	1	13945379	rs1106669	T	C	0.210095263999723	0.469296736725535	-0.0252590287823965	0.0349062999328378
0	1	13946586	rs6703700	A	G	0.414012627482896	0.0913724565422972	0.0484419147395018	0.0286943827255474
0	1	13947519	rs1772636	G	A	0.185057705574658	0.314762676862275	-0.0368664501088414	0.036672865686755
0	1	13947905	rs11588651	G	A	0.0555970619726002	0.655066159502495	-0.0278302442225162	0.0622969384601986
0	1	13948225	rs1772635	A	C	0.688398120758657	0.889526013418309	-0.00425824620462929	0.0306560382315975
0	1	13948765	rs10927910	A	G	0.113733464825773	0.532184217350206	-0.0279545015420201	0.0447504544844105
0	1	13949397	rs75737744	C	A	0.135384500434366	0.0669677656144183	-0.0767625479886969	0.0419034632572649
0	1	13952864	rs7515525	T	G	0.264122036336654	0.772908054059304	0.00928528220042622	0.0321765298818223
0	1	13956484	rs10803421	C	T	0.247356079729771	0.524328792559157	0.0207206849362814	0.0325445429373939
[truncated: 534,508 more rows]
