# Supplementary material for: Japanese GWAS identifies variants for bust-size, dysmenorrhea, and menstrual fever that are eQTLs for relevant protein-coding or long non-coding RNAs
Source: Sci Rep. 2018 May 31;8:8502. doi: 10.1038/s41598-018-25065-9 (PMC5981393; doi:10.1038/s41598-018-25065-9)
Supplement: Supplementary file 15 — Dataset S12 [file 41598_2018_25065_MOESM15_ESM.txt]

regional.analysis	CHR	BP	rsid	A1	A2	A1.AF	P	BETA	SE
0	1	564621	chr1:564621.C.T	T	C	0.026666662219512	0.0371546846820804	0.203748538198165	0.097765184817716
0	1	565374	chr1:565374.A.G	G	A	0.035721507945162	0.512326418570963	-0.0592206488689088	0.0903829109109615
0	1	752566	rs3094315	A	G	0.844845482616862	0.158187408542668	0.0638086156370085	0.0452160468764547
0	1	990417	rs2465136	C	T	0.162531933332127	0.878805165897839	-0.00671190605432332	0.0440171011230054
0	1	1018704	rs9442372	G	A	0.811955093020658	0.290373935979356	0.0439460360389753	0.0415643308882303
0	1	1036959	rs11579015	C	T	0.203956833597016	0.501144268703022	-0.0270346660807395	0.0401888678677786
0	1	1046164	rs6666280	T	C	0.203331467204766	0.59418664803839	-0.0214584253337912	0.0402764180619973
0	1	1062638	rs9442373	A	C	0.539650235363657	0.339608591268328	-0.0309305436022856	0.0323900757161635
0	1	1216195	rs55834051	A	C	0.644120647219885	0.210091697254608	0.0422669387296087	0.0337241594289662
0	1	1217011	rs1262894	C	A	0.121998571152218	0.259982954832913	-0.0566562346266934	0.050297100878386
0	1	1217058	rs3753340	A	G	0.0144224634853546	0.37426666552688	-0.125431690144311	0.141170880552172
0	1	1218086	rs6603788	T	C	0.632695236229452	0.0967047401668718	0.0557867118625834	0.0335853436822674
0	1	1220136	rs2144440	G	A	0.652452234593044	0.163967685434365	0.0472511968370132	0.0339484722846768
0	1	1220954	rs12751100	A	G	0.63732023944962	0.101587387759769	0.0550514841828097	0.0336252596021794
0	1	1221138	rs11260578	A	G	0.622697465688105	0.096822600993291	0.0556093811894	0.0334904122430584
0	1	1222958	rs111819661	T	C	0.0144933948501963	0.590379600538734	-0.0757586555661759	0.140740521927995
0	1	1223529	rs78481580	C	G	0.182144772274009	0.065267196247465	0.0766907482145075	0.0416023483987086
0	1	1225959	rs1570867	G	C	0.922551287601294	0.0217959306686553	0.145485403689306	0.0634225809465762
0	1	1227244	rs2239609	A	G	0.274785430061188	0.0356603623325467	0.0755735730378728	0.0359740694314059
0	1	1278237	rs307361	C	T	0.869289889321488	0.0838821516304669	0.0848657386009149	0.0490952990178401
0	1	1287040	rs182532	C	T	0.869055990742389	0.10454961837633	0.0796306918169205	0.049058262347399
0	1	1295323	rs34389364	A	G	0.80813120759208	0.095798308980461	0.0697408623852067	0.041871970674571
0	1	1314015	rs2649588	T	C	0.826185321680322	0.0325757036556274	0.0935505644722298	0.0437709717259301
0	1	1335218	rs2291889	A	G	0.121076782317708	0.0255312016790403	-0.114034674170716	0.05106176968411
0	1	1487059	rs1887284	A	G	0.262416700018423	0.642070976411447	0.0170615739949145	0.0367069358335934
0	1	1489928	rs7366884	C	T	0.716753858246401	0.0065212784136692	0.0994396249961494	0.0365539774593187
0	1	1500941	rs6603791	G	A	0.824428729545335	0.413984633105891	0.0351184952075079	0.04298986919695
0	1	1599161	rs6604981	G	A	0.621014096136347	0.702545946334648	0.012760699832333	0.0334149478871172
0	1	1647686	rs909823	C	A	0.869063392361448	0.754526392255547	-0.0146232307780755	0.0467679123521594
0	1	1687625	rs34306661	C	T	0.332064106797263	0.828068170767206	0.00742213100304134	0.0341750409998743
0	1	1706160	rs7531583	G	A	0.700110326433443	0.589543781731313	0.0190837130617049	0.0353731412594478
0	1	1721479	rs2272908	T	C	0.502984155840491	0.442085750487135	0.0248491891314318	0.0323272655776185
0	1	1722585	rs3737626	A	C	0.03810042697029	0.792387430246133	-0.0223020886728209	0.0847306199813096
0	1	1722932	rs3737628	T	C	0.502720632228769	0.409260075527481	0.0266867161474168	0.0323398344044632
0	1	1723031	rs9660180	A	G	0.504401032585213	0.450873792082712	0.024425560459417	0.0323964006105975
0	1	1725016	rs80220232	A	G	0.0662230271886063	0.663860740354977	0.0280342903509674	0.0645075847590255
0	1	1725626	rs9970652	T	C	0.206242502904208	0.34903943536358	0.0372364791767553	0.0397632721525977
0	1	1733219	rs10907185	G	A	0.71032695702947	0.0834951049870339	0.0622689952944114	0.0359778948994504
0	1	1734337	rs75622028	C	T	0.103286436386755	0.784376391831205	0.0144834465291795	0.0529326360729103
0	1	1737900	rs17363334	T	C	0.0685096148634582	0.243410188329854	0.073983801572827	0.0634234569214711
0	1	1738984	rs76117314	A	C	0.059859441413314	0.220562784809614	-0.0853218032348125	0.0696485750209834
0	1	1745726	rs16825336	A	G	0.266626571095558	0.716842210697397	-0.0132298993843395	0.0364779278434747
0	1	1746694	rs12742323	T	G	0.207487664111048	0.323306604030022	0.0391464007446159	0.039634471844048
0	1	1747318	rs59787372	C	T	0.0356951409632043	0.751969359361036	-0.0279421377691114	0.0884122675092208
0	1	1748734	rs2180311	C	T	0.505353400785302	0.376347686914506	0.0285675410604043	0.0322926311124874
0	1	1752955	rs4648726	T	C	0.843102860429493	0.0453682647070627	0.090941552159904	0.0454429668868051
0	1	1759026	rs9786963	C	T	0.908969082125604	0.0180819914292265	0.138356060462427	0.0585278649505149
0	1	1759054	rs10907187	A	G	0.128450539955461	0.776677967303999	-0.0139378348906779	0.0491372935792782
0	1	1759213	rs9786942	G	A	0.505091283075934	0.353046432273393	0.0300266123454829	0.0323319993801562
0	1	1760937	rs77726987	A	G	0.0353723470097471	0.854145059849127	-0.016501754306471	0.0897652877148355
0	1	1765583	rs6603797	C	T	0.908316229411299	0.0186598175941831	0.137166905592984	0.0583128612185445
0	1	1766094	rs6663586	C	A	0.195171753588269	0.654940907660354	-0.0183839256850723	0.0411357430371114
0	1	1770406	rs117025906	A	G	0.0553356313834726	0.990377958632649	-0.000856340111933113	0.0710082160814031
0	1	1770789	rs6665287	A	T	0.127944266775846	0.809278235395888	-0.0119028800398126	0.0493164367650822
0	1	1775039	rs75473107	T	C	0.0163390183015403	0.943517930104635	-0.00902708336313236	0.127412988652609
0	1	1775175	rs11260622	G	A	0.907967715171599	0.0204912106331108	0.133697992457308	0.0576973357081278
0	1	1776269	rs4648727	A	C	0.337854556087905	0.578824043866406	0.0189730030871009	0.0341792329336486
0	1	1777450	chr1:1777450.G.C	C	G	0.505136630360815	0.386371691024943	0.0280085344924435	0.0323343516411659
0	1	1779036	rs6692959	C	T	0.908957183549938	0.0179950272655189	0.138365876224238	0.0584878392099861
0	1	1779230	rs12403351	A	G	0.0842154589371981	0.603000539227254	-0.030691366431446	0.0590115947144381
0	1	1779476	chr1:1779476.C.A	A	C	0.338114328077594	0.539942454957996	0.0209894747158417	0.034246164603059
0	1	1780878	rs6603801	C	T	0.908828156321628	0.0221505034197174	0.13352937712458	0.0583664271578706
0	1	1781220	rs6681938	C	T	0.167486664204053	0.489167858975847	0.0300847203368648	0.0434981011321253
0	1	1781345	rs6664578	A	G	0.90844603384035	0.0171287719245866	0.13906078177928	0.0583325312209142
0	1	1787378	rs12125422	A	G	0.210722495510906	0.359947391228362	0.0360334164848799	0.0393607655000156
0	1	1793003	rs1889678	G	A	0.909019677093328	0.0240641105092621	0.131811189745601	0.0584242491084223
0	1	1793071	rs12076620	G	A	0.909234665960245	0.0141658107646106	0.144204835506528	0.0587863880061409
0	1	1793111	rs10907192	G	A	0.909147780678851	0.0192764058724457	0.136925993845274	0.0585118296546506
0	1	1793692	rs77270684	G	A	0.0514983629397423	0.898537629051578	-0.00932425891155573	0.0731263376142783
0	1	1793786	rs7511905	C	A	0.909092704025	0.0227031740188658	0.133080935254518	0.0584100004543313
0	1	1795789	rs12036384	T	C	0.173962210780605	0.459963247045205	-0.031778387673382	0.043007268547584
0	1	1797947	rs9660106	G	A	0.527147414578223	0.279415435859374	0.0350171374977651	0.032374310871836
0	1	1801034	rs4648592	A	G	0.108857272949992	0.438067400461059	-0.0408118713063742	0.052629184537751
0	1	1804302	rs3855951	T	C	0.842289562412026	0.0460578321595379	0.0906195464362321	0.0454264527771307
0	1	1805391	rs10907193	A	G	0.172472845521187	0.522649736891698	-0.0276772074432835	0.0432952736366878
0	1	1806560	rs118184145	A	G	0.055053160955446	0.899186451410988	-0.00904096865439152	0.0713634139357325
0	1	1809509	rs11260624	T	C	0.173887468030691	0.503039624353025	-0.0287794186751782	0.0429726493882195
0	1	1809654	rs78934919	A	C	0.0600882468963917	0.356907087927234	-0.0635624849378396	0.0689940720731188
0	1	1810090	rs7525092	T	C	0.177422848515724	0.478087601160046	-0.0296891196533169	0.0418521044087873
0	1	1810842	rs76973525	A	T	0.0459629005375594	0.98513792952116	-0.00144089342468043	0.0773512770963963
0	1	1812366	chr1:1812366.AA.A	A	AA	0.908865975132537	0.0237492995850244	0.131957983761455	0.058358512990896
0	1	1812504	rs36072213	A	G	0.208695550009856	0.211835319660849	0.0493369937330894	0.0395159180420193
0	1	1812521	rs6603802	T	C	0.523753308275314	0.349107866572627	0.0302892865118231	0.0323492498386428
0	1	1812688	rs6603803	G	A	0.524519117778697	0.332256328611155	0.0313726785476359	0.0323570074339986
0	1	1812828	rs6670776	A	G	0.908346147885897	0.0181899722716261	0.137769665524831	0.0583342590830575
0	1	1813237	rs33976483	T	C	0.208035879227517	0.267949364863984	0.0439640967707339	0.0396860478246936
0	1	1814909	rs76616586	G	A	0.0309592276587923	0.61956562756842	-0.047167475944744	0.095006446076741
0	1	1818129	rs16824526	C	A	0.212742034832327	0.306932492570088	0.0400636219327975	0.0392134829430281
0	1	1821625	rs6603805	A	G	0.169365989207811	0.638107985903789	-0.0205352453308849	0.0436598894991765
0	1	1865298	rs2803316	G	A	0.599659232688709	0.275168369233055	-0.0358827609194002	0.0328826303067364
0	1	1871337	rs16824543	A	G	0.127252651465824	0.0848605221408931	-0.0855987836391745	0.0496756182764533
0	1	1887019	rs28548017	G	A	0.866734948898392	0.435992704683597	-0.0367410327763692	0.0471656904336345
0	1	1903712	rs13303201	A	C	0.336525475612981	0.0819539360393866	-0.0595662045365294	0.0342440843784321
0	1	1930754	rs6605081	T	C	0.233477860661166	0.404269203382652	0.0320859686468236	0.0384714201148736
0	1	1933267	rs28706276	A	G	0.0934635296609023	0.49892755065696	0.0374082867272802	0.0553231235772078
0	1	1934647	rs6682175	G	C	0.665289470455445	0.943204581381077	0.00244441569221172	0.0343110939606358
0	1	1939826	rs28550169	T	C	0.335226355002044	0.337626813437086	-0.0327861603260422	0.0341926799235818
0	1	1948400	rs13303344	A	C	0.400176322570078	0.436956867519488	0.0255302149010866	0.0328429524072629
0	1	1951827	rs3121819	G	A	0.793569179760212	0.830318787546238	-0.00864286738297763	0.040332060784363
0	1	1992626	rs13303273	G	A	0.15307167013588	0.77327214689877	-0.0130448202874866	0.0452791943426198
0	1	1993860	rs60959039	T	C	0.250162953866754	0.72305860787341	-0.0132974615112733	0.0375238055203839
0	1	1994299	rs59095280	T	C	0.247615432214741	0.871552976020663	-0.00611619309457106	0.0378275528214417
0	1	2010669	rs2803342	G	A	0.0744120225873605	0.745083583265266	-0.0201616223789516	0.0620111832569293
0	1	2010994	rs16824727	A	G	0.238217444406095	0.927911401735749	0.00344859372650213	0.0381174081179663
0	1	2016802	rs16824749	C	T	0.523670616713603	0.872340995964802	-0.00520269276841797	0.032378080576354
0	1	2036263	rs10797413	A	G	0.75555788000136	0.0303920327002235	0.08298895910319	0.0383330878041398
0	1	2040898	rs4648807	C	T	0.585663960126325	0.0136435803823308	0.0811802815519963	0.0329129763232981
0	1	2051513	rs3107151	G	T	0.756067303797349	0.0286988340653491	0.0839277868485343	0.038365254211712
0	1	2071556	rs436045	G	A	0.83398959260284	0.0224451443849676	0.100749982213845	0.0441353702383847
0	1	2071765	rs364677	G	A	0.789494432765152	0.0251890665756404	0.0900902019623105	0.0402459558402138
0	1	2082566	rs2257182	C	T	0.297497986857487	0.0245284837233573	-0.0801290039535934	0.0356327059026869
0	1	2088754	rs262656	C	A	0.166244229187073	0.0207089351917903	-0.102017045758568	0.0441011890740862
0	1	2103506	rs2280272	G	C	0.0862149617258177	0.849758549949551	-0.0109035391875479	0.0575607885424172
0	1	2167149	rs262680	T	C	0.64146515148784	0.761068907778151	-0.0103072267800468	0.03389671855015
0	1	2173504	rs263526	C	T	0.18324521347151	0.952279350253282	0.00249616487194461	0.0417107321464517
0	1	2185886	rs16824947	T	C	0.0878121085594989	0.742986913796237	0.0187557807772407	0.0571996143596041
0	1	2186220	rs16824948	T	C	0.093885960729176	0.206077743521739	-0.0716536449323024	0.0566689835646918
0	1	2192433	rs10797417	G	A	0.459582565992546	0.893182983507786	0.00437856949269061	0.0326083137797964
0	1	2281726	rs7527871	C	A	0.435596469755552	0.965448732780258	-0.00141950006014752	0.0327699438202656
0	1	2289321	rs903914	A	G	0.104403837890806	0.895437051206134	-0.00702932003635792	0.0534843494542303
0	1	2291680	rs2840542	C	T	0.895841409044332	0.945589531443686	0.00361445121439438	0.0529618249870743
0	1	2292409	rs2645090	C	T	0.416289438561471	0.727874541183458	-0.0114735960149007	0.0329744383602155
0	1	2292688	rs2840540	G	C	0.209028692707324	0.556024421028704	0.0234497320162805	0.0398292326048512
0	1	2301471	rs2840536	G	C	0.199488243365996	0.943928601827489	-0.00284204028782679	0.0404083360682739
0	1	2301691	rs6665546	A	G	0.2866584666187	0.0547509180720204	-0.0704324759271564	0.0366673932656989
0	1	2302911	rs10910060	A	G	0.533625193558649	0.969048058318755	-0.00126211262411773	0.0325267974120955
0	1	2303512	rs10910061	A	G	0.0797498486359648	0.0484413127306512	0.114860690474335	0.0582022118329902
0	1	2314319	rs2643901	C	T	0.877732905525136	0.807454124227419	-0.0119753871761362	0.0491375178065925
0	1	2335676	rs1129333	G	A	0.868137374611663	0.255964633865894	-0.0538697057507989	0.0474213205001877
0	1	2353869	rs35799953	T	G	0.53636549578664	0.222894032186862	0.0397242690165191	0.0325910978742222
0	1	2390588	rs10910078	C	T	0.88334522734915	0.806184721233783	-0.0123542592824875	0.05035342378962
0	1	2392648	rs2477686	C	G	0.883776316654104	0.954511815772066	-0.00288403320315162	0.0505599051989391
0	1	2397174	rs1998759	A	G	0.251525937334236	0.941589777469837	0.00272719670295148	0.037220242523999
0	1	2488608	rs1886730	C	T	0.559146977288334	0.0962159362842743	0.0544193752670654	0.0327141299484224
0	1	2494330	rs2234167	A	G	0.0365862457930296	0.608177744168004	0.0442949616839846	0.0863994657138307
0	1	2505713	rs10910093	T	C	0.0402846069088694	0.410739649916423	0.0672205204988719	0.0817178663212913
0	1	2511280	rs10797434	T	C	0.521894645176817	0.393094619635191	0.0278465011566934	0.0326064296395431
0	1	2513216	rs734999	T	C	0.520946564226934	0.385549438007389	0.0281676303982521	0.0324617818257897
0	1	2526746	rs3748816	G	A	0.499574117237781	0.969382654943285	0.00124261225061058	0.0323743858715493
0	1	2533767	rs76202520	T	C	0.104441296908532	0.389044341220786	0.0448480485836833	0.0520670545272156
0	1	2551785	rs12117343	T	C	0.0480745018457316	0.796465062829482	0.0196148731995158	0.0760488516317258
0	1	2551900	rs11590198	A	G	0.462775391367527	0.359111076853939	0.0296888561066226	0.0323739433527446
0	1	2553624	rs3890745	C	T	0.491734276049747	0.865831404202636	0.00548751547846084	0.0324789993737664
0	1	2709164	rs4648356	A	C	0.502779741063996	0.946704243993681	0.00216673282082855	0.0324137635114971
0	1	2745883	rs4609377	T	C	0.520501633326018	0.616614651305352	0.01627044175163	0.0324983756264803
0	1	2747638	rs10909929	A	G	0.0680866628541399	0.205651317949752	-0.0835623961972417	0.0660251841524111
0	1	2749921	rs4648482	C	T	0.40269297259742	0.764049737727132	-0.00993491556943396	0.0330979552706931
0	1	2752265	rs7511879	G	A	0.483931322776317	0.784181511183447	-0.008888519920684	0.0324547871704996
0	1	2754512	rs6680471	T	C	0.462499523825537	0.559859182265922	-0.0192132279133723	0.0329529293085206
0	1	2789108	rs10910019	C	T	0.564152269577791	0.49462909593315	0.022516616639647	0.0329689278099574
0	1	2792801	rs16823103	T	C	0.0795628160519601	0.929655573579283	0.00525710981717242	0.0595516270893016
0	1	2797856	rs10797342	T	C	0.578423667725095	0.319952799160695	0.0326534309515052	0.0328322061051644
0	1	2811814	rs1456465	A	G	0.274251242687215	0.441859528405979	-0.0280702331947185	0.0364995527953231
0	1	2842319	rs2045332	A	G	0.523392613986382	0.346322884497129	0.030300454843195	0.0321747759650222
0	1	2852707	rs10797368	T	C	0.237643283537958	0.435230657743244	0.0294619008839359	0.0377584898393902
0	1	2957600	rs12409277	C	T	0.371780413985041	0.560889939020237	-0.0194070906522509	0.0333730318970409
0	1	3037613	rs876740	T	C	0.580258585807512	0.891146503765637	-0.0044672655105897	0.0326426562860349
0	1	3072692	rs731031	C	T	0.616517280300276	0.0571267666240733	0.0633662582016229	0.0333096450730424
0	1	3083712	rs2651899	C	T	0.38787075232019	0.077083478037579	-0.059019965320514	0.0333848828292215
0	1	3096355	rs868718	A	G	0.2830656674954	0.882394438297203	-0.00531147806792697	0.0359042484972265
0	1	3105276	rs2817138	G	T	0.667569187411319	0.210527275861096	-0.0426974464675399	0.0341002081957844
0	1	3106397	rs2651916	T	C	0.858243018271459	0.457325891670693	-0.0341478738492682	0.0459435404705682
0	1	3133307	rs16823514	G	T	0.186232398457314	0.0880806702174894	-0.0718386275528997	0.0421190173257679
0	1	3137199	rs2817147	C	T	0.484212061344234	0.0165396521825784	-0.0777067540871833	0.0324212531890086
0	1	3146497	rs10157420	C	T	0.203003146965273	0.385933411468672	-0.0352350627210968	0.0406394751742909
0	1	3157614	rs905138	T	G	0.198067020374462	0.88756868472148	0.00576939477910412	0.0408073248051273
0	1	3168280	rs10797386	G	A	0.826924329371623	0.186492797176294	0.0571261491452532	0.0432437835323483
0	1	3178111	rs3002686	A	C	0.184704945436273	0.185523905546497	0.0546259134905589	0.0412602001779371
0	1	3209767	rs2500294	T	C	0.572025056565046	0.511994530661428	0.0215651524026317	0.0328869841591544
0	1	3217151	rs2455137	T	C	0.323460139879259	0.361726708604002	-0.0316681768017781	0.0347208398191807
0	1	3217525	rs12036358	T	C	0.265210062233435	0.0738353993839854	0.0649134132054343	0.0363125146853994
0	1	3232378	rs2483264	G	A	0.638712767834245	0.768319944156329	0.00993274342714679	0.0337191018113835
0	1	3235556	rs12043519	T	C	0.252832729218973	0.17953660279273	0.0497883755916237	0.0370950669375407
0	1	3250423	rs1889121	G	A	0.390995546381276	0.610176123994203	-0.0169267628349958	0.0332013145574689
0	1	3252104	rs2483278	T	C	0.879657286895048	0.842784316007851	0.00987869747012337	0.0498085723389824
0	1	3254100	rs16824328	G	C	0.095251051250076	0.845015009092845	0.0107738506956751	0.0551140623470024
0	1	3255539	rs2483280	A	G	0.296056529957742	0.533276442870011	-0.0220662218755297	0.0354185978069691
0	1	3257059	rs2255212	A	G	0.29637787731407	0.631644666828622	-0.0169600476853436	0.0353766767354782
0	1	3259113	rs882430	A	G	0.0887082197870161	0.80556622020648	-0.0140982069657197	0.0572748911160719
0	1	3285628	rs6424073	A	G	0.570349778083371	0.0992417160609616	-0.0539466835414244	0.0327238966994167
0	1	3300807	rs868688	T	C	0.502085824969658	0.913691616766261	0.00351357270418314	0.032418014927897
0	1	3312914	rs871822	G	T	0.578033261033493	0.394194509787103	-0.0281263911699649	0.0330108291905697
0	1	3325037	rs2483225	C	T	0.381669098273169	0.870402497300322	0.00549628050843294	0.0336890782885822
0	1	3352872	rs2236518	C	A	0.492492282712639	0.104600262871014	0.0526730747049085	0.0324551590458602
0	1	3353949	rs2493264	G	A	0.821179223806628	0.354114361004702	-0.0386700815555002	0.0417315811884515
0	1	3362256	rs867814	T	C	0.63735307274061	0.66288774109605	-0.0146850512388686	0.0336867423457325
0	1	3375181	rs947352	T	C	0.179980442204003	0.551685673114858	0.0248677889152564	0.0417780265185115
0	1	3424388	rs947345	A	G	0.0655028616487461	0.681803155145338	-0.0271791330285705	0.0662899528963138
0	1	3441382	rs1896	T	C	0.114895672079205	0.204596168035882	-0.0653301192481248	0.0514992190659515
0	1	3543951	rs16823922	A	G	0.176148103531118	0.290202547838966	-0.0453747929726351	0.0429004094386517
0	1	3545612	rs1128474	G	A	0.322292483866121	0.575797617088012	0.0193562051908244	0.0345934644767825
0	1	3586700	rs6657895	A	G	0.408446906240552	0.792279905156771	-0.00873940431267777	0.0331853605830565
0	1	3601490	rs3753205	C	G	0.241104650713563	0.779001000813901	-0.0107063161550215	0.0381522083434948
0	1	3601798	rs3765715	T	A	0.240680969124272	0.694052205465038	-0.0150473766189457	0.0382532640063133
0	1	3601940	rs3765716	A	G	0.241101653438299	0.780112613094931	-0.0106531948700615	0.0381599302945539
0	1	3602555	rs3765717	A	G	0.241671356773766	0.792577435808648	-0.0100580864325287	0.038248742125108
0	1	3603036	rs12033056	C	T	0.249407129573672	0.756278044578265	0.0117149049002973	0.0377447157933835
0	1	3651126	rs1181868	T	G	0.34748280076375	0.51740304895146	-0.0220905240930643	0.0341243493648648
0	1	3659742	rs2298223	T	C	0.113216225054817	0.163832219473543	0.0698548847838808	0.0501723710290238
0	1	3665867	rs12120656	T	G	0.21015055947532	0.0506327571022097	0.0764260755124442	0.0391010377568986
0	1	3671791	rs1181888	G	A	0.0931120785719509	0.0946569736051747	0.0910158817254295	0.054457233774687
0	1	3679477	rs6699377	T	G	0.113413867131266	0.212734896325489	0.0628327050679937	0.0504242802877705
0	1	3680729	rs1181877	T	C	0.153727068432406	0.243084716793124	0.0519044813167409	0.0444649903677202
0	1	3682070	rs1181874	A	C	0.597549531157116	0.0120315926422082	-0.0828941661314689	0.0330095674206871
0	1	3730435	rs6695834	C	T	0.453329302709511	0.0857288567670875	-0.0559959521929708	0.0325866373357663
0	1	3740426	rs79797528	C	T	0.118440991610393	0.414973315443797	-0.0410992542479324	0.0504178333210779
0	1	3743319	rs6663840	A	G	0.453160617054133	0.0925006231893421	-0.0548058974530653	0.0325769522681137
0	1	3745193	rs6659702	C	T	0.170845400924956	0.262223812648166	-0.0487370742051555	0.0434705910600087
0	1	3745721	rs2275833	T	C	0.118476561292914	0.410377996911549	-0.041521110195938	0.0504369129418552
0	1	3745787	rs2275832	C	T	0.572042737807037	0.0261240545089764	-0.0729713795292599	0.032805522718493
0	1	3745924	rs2275831	A	G	0.401125117232401	0.136108685948689	-0.0495211083623626	0.0332258403911565
0	1	3746484	rs2275829	C	T	0.148519399686012	0.968856334165602	0.00176604526455535	0.0452336712646016
0	1	3796948	rs4074709	T	G	0.152618010423399	0.0446747104503212	-0.0919202980124084	0.0457837802221148
0	1	3800242	rs3205087	G	A	0.426692368008364	0.115310234220381	0.0514601309204736	0.0326779330791501
0	1	3801828	rs10909818	A	G	0.303020057303213	0.100029698507836	-0.0582793807742096	0.0354344489947931
0	1	3803755	rs7367066	C	T	0.672101504428201	0.851391945911953	-0.00645589975517196	0.0344603753346534
0	1	3806358	rs10909819	C	T	0.301395780485721	0.154830767015042	0.0498893982357786	0.0350673510744828
0	1	3809423	rs11807227	A	G	0.300971828398632	0.153564211544271	0.0501189668714687	0.0351205717624119
0	1	3814660	rs10909823	G	A	0.113718736633574	0.00894313194256641	-0.136962541093872	0.0523913515168432
0	1	3818871	rs10797356	A	G	0.371778977877409	0.617860278536838	0.01678266720716	0.0336403405970144
0	1	3821782	rs11589102	A	G	0.109131269845433	0.750655694467028	0.0165378255665048	0.0520425803688732
0	1	3995644	rs80309618	T	C	0.0971999027303406	0.00412468176303586	-0.162606323574673	0.0566875646337748
0	1	3996075	rs34770924	T	C	0.0792912829384588	0.0146228140722116	-0.152444356866044	0.0624365542264573
0	1	4000957	rs61156287	A	C	0.247153216646992	0.964796575545774	-0.00167444472444911	0.0379389221123353
0	1	4002954	rs72640991	T	C	0.0810674071457946	0.0436809015278826	-0.123756815591356	0.0613526147570598
0	1	4002958	rs10915568	A	G	0.194237190654874	0.272478120340636	0.0446116313726181	0.0406530942777922
0	1	4003276	rs75558957	A	G	0.0612169269637685	0.0399506218427646	-0.144219334669265	0.0702050365758924
0	1	4004250	rs11583257	T	C	0.272460707008916	0.701241597218954	-0.0139992012655074	0.0364899894390035
0	1	4006060	rs7548668	C	T	0.353642421712412	0.959007177510598	0.00173810511543471	0.0338155988753918
0	1	4009694	rs4654479	A	G	0.115001105745849	0.163304456701013	-0.072018948675016	0.0516619076465117
0	1	4010743	rs4654482	G	A	0.575934131771108	0.731536684540823	-0.0112746459039441	0.0328628201897279
0	1	4013749	rs12096512	C	T	0.130483065251862	0.982439431306725	-0.00106409250994122	0.0483443589074002
0	1	4013997	rs10915431	T	C	0.130769003404519	0.993955485641127	-0.000365779520049306	0.0482829591863135
0	1	4018038	rs115402422	G	A	0.0718566298149281	0.585919859122976	0.0336724056531044	0.0618116591802815
0	1	4026068	rs12031275	A	G	0.568427005394119	0.287390992687979	-0.0349341181206308	0.0328370612668698
0	1	4028924	rs10915490	C	G	0.134882079851439	0.794761643122473	0.0123111770169813	0.0473265799107691
0	1	4038065	rs78738452	A	G	0.136528226334297	0.708841102623856	0.0175484075061954	0.0469946375396612
0	1	4039145	rs4654428	C	A	0.853456089501024	0.604935515460115	-0.023556025853694	0.0455350718031083
0	1	4039440	rs12758410	T	C	0.544267486560699	0.0906180337538681	-0.0552862888635546	0.0326722816614227
0	1	4039988	rs72644272	A	G	0.307886329164492	0.196262648316425	0.0450697134136039	0.0348763120339824
0	1	4053435	rs12038964	C	T	0.337498892344711	0.126425960557041	0.0520661769262385	0.0340669466587559
0	1	4061608	rs12045781	A	G	0.288839698568983	0.188033989016222	0.0467947670218629	0.0355470593131823
0	1	4066781	rs4128222	A	C	0.0872239930943724	0.777633061159127	0.0161733285058413	0.0572700003700405
0	1	4068052	rs6675979	A	G	0.267247442354372	0.178498659477034	0.0484993857350404	0.0360485150323514
0	1	4069148	rs12027284	T	C	0.180129018265448	0.154797874872737	0.0591544563878192	0.0415764630975682
0	1	4071399	rs6680847	G	A	0.467536852307263	0.0513895623252348	0.0634360397929575	0.03256115305495
0	1	4078090	rs4654604	C	T	0.383246262242669	0.0226349452004219	0.0759389553476549	0.0333132706654598
0	1	4080780	rs4440829	A	G	0.248922999697521	0.633711521463292	0.0178598302218539	0.0374805422763878
0	1	4082367	rs10799261	C	T	0.465714063226406	0.0539241782347032	0.0627406770533112	0.0325512128107087
0	1	4085504	rs4233266	G	A	0.214650110361887	0.051726154930752	0.0754930038363798	0.0388057869934222
0	1	4085543	rs12026862	C	T	0.201273547531108	0.288337681265863	0.0425087974705931	0.040035585054175
0	1	4085582	rs12026892	C	T	0.201405614938836	0.308839979839796	0.0407315502072471	0.0400247482703436
0	1	4092146	rs58051771	C	T	0.209279618592673	0.412761520610195	0.0324705001686662	0.0396444083399999
0	1	4092538	rs12028583	C	T	0.202550582981124	0.383468501157709	0.0348307976552801	0.0399654243489621
0	1	4092563	rs4328052	C	T	0.208799145115496	0.408747851476345	0.032718585406415	0.0396061241824684
0	1	4104757	rs12036953	G	A	0.309900183782793	0.400097789327681	0.0294060228239367	0.0349469863731712
0	1	4111741	rs4553153	T	C	0.528903157131232	0.852911298025957	-0.00602693577981651	0.0325068476738067
0	1	4112750	rs74827518	T	C	0.115094624173827	0.283736404357143	-0.0550928156425556	0.0513942994217582
0	1	4121696	rs7520322	A	C	0.468096173889509	0.832731574218714	0.00689397489045997	0.0326419985580048
0	1	4124260	rs6672716	T	C	0.298710048776644	0.407935481123906	0.0294944667151273	0.0356414733420372
0	1	4132018	rs9628649	T	C	0.354982766992671	0.727438843433751	0.0118109128362302	0.0338873609303007
0	1	4136869	rs117282266	T	C	0.0876832484586143	0.0488330224106147	0.110618062921276	0.0561499708470586
0	1	4145615	rs10915421	C	T	0.525680423573132	0.259416941879833	0.0370532612507343	0.032855326514572
0	1	4152206	rs4654410	T	C	0.807983629154004	0.072707652892933	0.0749095759930091	0.041740226356013
0	1	4155841	rs56329102	G	A	0.285909766536194	0.707206373238161	-0.0134696294975037	0.0358606167177596
0	1	4156118	rs16840731	G	C	0.286347238106406	0.731920619578181	-0.0122598599475134	0.0357877091050302
0	1	4160903	rs76952475	T	C	0.165481624805502	0.81274120478996	-0.0104021607257208	0.0439111337248453
0	1	4162248	rs76163269	C	T	0.0756566342122183	0.119035388159619	-0.0980441473167669	0.0628957741452273
0	1	4162415	rs12130437	G	A	0.28692862470372	0.704449277173225	-0.0136999391523189	0.0361169773557773
0	1	4166004	rs10399650	C	A	0.565061710276486	0.00626719154134203	-0.0891691725067547	0.0326213048556705
0	1	4168653	rs10799201	C	T	0.120917112853942	0.789154440737135	-0.0134831900766924	0.0504216433047918
0	1	4169553	rs12080309	C	T	0.288778564745726	0.639745185808646	-0.016835153947592	0.0359683163063424
0	1	4170178	rs12032575	A	G	0.0781569462550074	0.243106236586835	-0.0717556433588789	0.0614736842898883
0	1	4171343	rs6702575	C	T	0.563356041151901	0.00609637864875624	-0.0893092045512181	0.0325642696288685
0	1	4171786	rs10492944	T	C	0.0772538570202952	0.0626301114621895	-0.117315280487639	0.0630114702933497
0	1	4174116	rs10915434	C	T	0.286457306394025	0.533874181536493	-0.0224586986718853	0.0361012578587849
0	1	4183006	rs10915437	G	A	0.259735820413949	0.421251389499101	0.0296898736295417	0.0369161277556033
0	1	4183258	rs10915438	A	G	0.197640746783563	0.391961606115494	-0.0350886263155454	0.0409882543435185
0	1	4187821	rs57905980	A	G	0.102847304802259	0.78353495263472	-0.0147550317704282	0.0537102599217471
0	1	4187952	rs4654487	C	T	0.508227522412489	0.740708292305811	0.0106949408746641	0.0323192475450214
0	1	4190685	rs4282783	G	T	0.58399273444754	0.768192828777488	-0.00967859388378587	0.0328377818916429
0	1	4192707	rs10915442	G	A	0.603256097479782	0.152997044516808	0.0478455020731266	0.033481220873609
0	1	4192854	rs80160005	A	G	0.105933470941211	0.281616059845394	-0.0581102974570725	0.0539709375832714
0	1	4197256	rs6663939	T	C	0.429212399860676	0.83601258944116	0.00673171999764773	0.0325209358379009
0	1	4197418	rs4408122	T	C	0.526478002918721	0.886742745670109	0.00461422428259207	0.0323971202364266
0	1	4197642	rs10915445	A	G	0.428430358224437	0.830586924332591	0.00696388197960164	0.0325492803738482
0	1	4201815	rs4654492	T	C	0.352544795601996	0.457578881156559	0.0250280147902854	0.0336923603156405
0	1	4203563	rs12096127	T	C	0.784925436699228	0.787870641353836	-0.0106358871971514	0.039527340097712
0	1	4207343	rs6680278	T	C	0.260528650504051	0.417567111709268	0.0299377551618505	0.0369305890117147
0	1	4210455	rs9426473	A	G	0.172560225975584	0.582663593092851	0.0235963322576696	0.0429415999101421
0	1	4227248	rs16840872	T	C	0.247758569360814	0.563060404969074	0.021774867012226	0.0376531223657544
0	1	4230463	rs10915459	C	T	0.0982851626617058	0.768272824033328	-0.0161678390963066	0.0548741541426093
0	1	4236982	rs4233262	T	C	0.761469721028969	0.0344812776884938	-0.0802267214583652	0.0379430536355275
0	1	4239028	rs4654418	A	G	0.348851696066307	0.973945488650361	-0.00111739262999374	0.0342125722189196
0	1	4251398	rs35392680	A	C	0.326418927535516	0.0468690955929759	-0.068994905471933	0.034714745959627
0	1	4263677	rs6687268	T	C	0.291785629975607	0.0949804153593976	0.0595502458030165	0.0356654182076447
0	1	4267089	rs16840901	C	T	0.312169710517137	0.199680275110626	-0.0449751679088413	0.0350693686948133
0	1	4267889	rs10915471	G	T	0.410758173976715	0.786515570276076	-0.00899498758786549	0.0332116797612333
0	1	4269638	rs6426404;rs567086010	A	G	0.588721474600983	0.741864476250703	0.0109504444692375	0.0332450914498509
0	1	4271526	rs12022636	A	C	0.344473942732099	0.460486898509545	-0.0253456374395277	0.0343415724205317
0	1	4281160	rs10799216	A	G	0.574943537084366	0.190989298991905	0.0427914930381655	0.0327237623099056
0	1	4284659	rs903540	C	T	0.709372150669902	0.16357372966175	-0.0493673726801264	0.0354357319027142
0	1	4284919	rs7528938	T	C	0.472626864210626	0.22837210513115	0.0390390802010596	0.0324093343660843
0	1	4288803	rs10915480	G	A	0.405490814818214	0.519920318719366	-0.0212454688343455	0.03301712131459
0	1	4291842	rs7541544	C	T	0.427097051153542	0.259637101710878	-0.0370605498148617	0.032876978136884
0	1	4291953	rs7534461	G	C	0.343222831213548	0.270775594888065	-0.0376996692030812	0.0342326481263148
0	1	4292038	rs7534558	T	C	0.341871443397214	0.29653653582998	-0.0357994127670736	0.0342942564186352
0	1	4312205	rs1908490	T	C	0.213744467570439	0.351046767965967	0.0365698835630296	0.0392144754326696
0	1	4312527	rs16841005	A	G	0.108139628164996	0.294764809210909	-0.055722219736207	0.0531839558231786
0	1	4315204	rs966321	T	G	0.323050392782211	0.848892263080498	0.00656487075499421	0.034455474397185
0	1	4316544	rs16841037	A	C	0.089751831948348	0.701248839034913	-0.0218525020895094	0.056961669548063
0	1	4325589	rs9286982	C	A	0.591917434578824	0.513803574246596	0.0215330845285994	0.032979332196105
0	1	4330287	rs6677984	G	A	0.248771260281159	0.307256968813417	0.037836218665382	0.0370581944804709
0	1	4341843	rs1390136	T	C	0.372925153389806	0.911337958652747	0.00372656135280367	0.0334667761274243
0	1	4353287	rs16838562	G	A	0.122783089770355	0.59157686407805	-0.0267145952626111	0.0497893544426445
0	1	4355593	rs2029490	G	A	0.584764583904273	0.352989819486542	0.030600139858839	0.0329456868493553
0	1	4358008	rs58506471	A	G	0.18763174846641	0.625688196121832	0.0200079353103376	0.0410162840334094
0	1	4358349	rs35559925	T	C	0.0837305941178786	0.211248088667521	-0.0745793196316305	0.0596567321541228
0	1	4364472	rs1106307	G	A	0.806502838415829	0.368717631395317	-0.0367209264639355	0.0408519568097303
0	1	4365471	rs351625	T	G	0.235464476140919	0.612029062124347	0.0194257117640699	0.0383014728343856
0	1	4367980	rs2934983	A	G	0.628625338441369	0.322204257248288	-0.0331800607781588	0.0335173003963769
0	1	4368942	rs351618	C	T	0.79974891095586	0.297127838714385	-0.0420990341715539	0.0403784126474263
0	1	4368951	rs351617	T	C	0.672425474244238	0.115765615345208	-0.0540099259623829	0.0343400286614518
0	1	4370074	rs1495239	T	C	0.427246501219195	0.00291850181198198	-0.0988174697911834	0.0332026306058682
0	1	4370489	rs12073612	A	G	0.0837004830917874	0.0162539333644025	0.135669933065791	0.0564547322937132
0	1	4371863	rs351614	T	C	0.208659369498411	0.351097751582061	0.0370296604400515	0.0397117045764289
0	1	4372470	rs716214	G	A	0.151939747222831	0.142279165967258	0.0654907423305517	0.0446317939383181
0	1	4379095	rs59704180	A	G	0.0799138155528172	0.00487838452402619	0.161992156853099	0.0575469496844653
0	1	4379687	rs12408012	G	A	0.547683839825673	0.622206567542893	-0.0160444274740117	0.0325626092988929
0	1	4380344	rs2411741	A	C	0.899370828564408	0.960467548883646	0.00269145600700123	0.0542994960566232
0	1	4381016	rs2130618	C	G	0.138890919602914	0.296759603057955	-0.0494992281483095	0.0474399774929691
0	1	4382979	rs13375925	T	C	0.168914650008761	0.818286724812509	-0.00993920526161976	0.0432611247344199
0	1	4384296	rs351607	G	A	0.166596251009121	0.903106952160844	-0.00530974634825969	0.0436163752605302
0	1	4384773	rs351608	G	T	0.165384354110181	0.976524742432625	-0.00128860706308213	0.0437912690383518
0	1	4390211	rs501284	T	C	0.472984714977803	0.796459452560054	-0.00835265283784001	0.0323831690332287
0	1	4390289	rs625079	C	T	0.530535941450218	0.760773918749748	-0.00988102206366037	0.0324537577519269
0	1	4391391	rs76664831	G	A	0.123732657417289	0.385714111402515	-0.0435262752592607	0.0501792388250077
0	1	4395812	rs579387	C	A	0.332083458253443	0.824182092490572	-0.00761756772803284	0.034287220382513
0	1	4397736	rs588224	G	A	0.330990704454891	0.871845068867467	-0.00553503018550288	0.0343118723838866
0	1	4400529	rs1108770	G	C	0.454935930328943	0.417677960718747	-0.026368833696571	0.0325357864380784
0	1	4400887	rs12046047	C	A	0.257172992009153	0.792736946901059	0.00967095755771578	0.0368055389288644
0	1	4401563	rs488256	A	G	0.198159175139934	0.147958020611981	-0.059714947153347	0.0412743258566275
0	1	4401778	rs903539	T	C	0.256911606313835	0.753613528777958	0.0115546796413479	0.0368126193609855
0	1	4403047	rs601798	G	A	0.197916102742716	0.198520224874973	-0.0530056854616256	0.0412245714544009
0	1	4414716	rs596133	A	C	0.45737175438395	0.543838783297942	-0.0197842875638296	0.0325925731312411
0	1	4417946	rs1531329	C	T	0.356533518932857	0.866145924739254	0.0056997486542769	0.0338151715423788
0	1	4418164	rs1531328	A	G	0.352043187738365	0.787507073539918	0.00907728094422514	0.0336757830280897
0	1	4423030	rs79426491	T	C	0.163267646942335	0.116198541198488	0.0680063723165055	0.0432904736196504
0	1	4424115	rs16838812	G	A	0.213744722957433	0.653905712492133	0.0177011819977271	0.0394813440079245
0	1	4425847	rs12405082	G	A	0.213188617187252	0.731215893263174	0.0135836730490767	0.0395439129023744
0	1	4425876	rs12404603	T	C	0.122376960110986	0.658398829505564	0.0216953690418393	0.0490706793937322
0	1	4427083	rs12023786	A	G	0.0964545308450816	0.515715641686347	-0.0356740639908895	0.0548862368962603
0	1	4431264	rs572439	C	A	0.658504178394408	0.853027104016312	-0.006340287169031	0.0342241939322509
0	1	4431571	rs12028738	A	G	0.2603914030907	0.333634940184738	0.0352619620176146	0.0364721755977465
0	1	4431704	rs12031615	T	C	0.369389730200174	0.879404956593119	0.00509029030643081	0.0335497635404991
0	1	4435641	rs74728654	A	G	0.162475469187297	0.0944727218328356	0.0727689826397138	0.0435153069419487
0	1	4440749	rs589870	T	C	0.0806660368548199	0.256343380572558	-0.0689536997276423	0.0607480783990692
0	1	4444706	rs349413	A	C	0.787429064756237	0.715585365167486	-0.014408756702908	0.0395448280495054
0	1	4445873	rs72632733	T	C	0.108605403492528	0.303795538836162	-0.0542664720144116	0.0527715565071728
0	1	4448702	rs747778	T	C	0.298432827399424	0.533918890309524	-0.0221012306955739	0.0355305290833653
0	1	4448818	rs747776	C	T	0.569934111825337	0.982737782136512	-0.000709911637886522	0.0328105778703918
0	1	4449129	rs1109046	C	T	0.567336691633049	0.950021679287727	-0.0020640278845875	0.0329298434360851
0	1	4449883	rs12041175	C	T	0.460268426461014	0.476833850260533	0.0232424876289497	0.0326712864965282
0	1	4451081	rs12042157	C	T	0.461472428007077	0.534427674721365	0.0202627797701843	0.0326155482515168
0	1	4455415	rs349415	C	G	0.189290287543359	0.0850552268508425	-0.0720870774419401	0.0418604963212053
0	1	4458068	rs349417	C	T	0.650733894860801	0.484985827252766	-0.0236277640574963	0.0338358297768204
0	1	4459317	rs78531899	A	C	0.107903017717853	0.253226963409775	-0.0605699872772636	0.0530131523335613
0	1	4459689	rs6679220	C	T	0.135716618846694	0.710515325646577	0.017463599771547	0.0470508886417407
0	1	4460965	rs56081339	A	G	0.1356171678329	0.683399659452543	0.0191821433581481	0.0470348391833857
0	1	4462460	rs349400	G	T	0.652050808337856	0.483899705172354	-0.0237135239697225	0.0338743241671276
0	1	4463585	rs349401	G	T	0.543435299287668	0.956923373082376	0.00175768763511375	0.0325408526596691
0	1	4464125	rs12144027	T	C	0.107894815766884	0.285949302024668	-0.056528745438068	0.0529766651694398
0	1	4466908	rs577114	C	T	0.0799802464894576	0.271072176956714	-0.0672474844084599	0.0611009264593438
0	1	4469868	rs733308	G	T	0.126259138579635	0.621651655568181	0.0239016598129225	0.0484318803890939
0	1	4471733	rs505933	G	A	0.775970192318673	0.784979322346114	-0.0105806997163904	0.0387804453925399
0	1	4472448	rs4654533	G	C	0.587439587630095	0.310606014415402	0.0335405533413069	0.0330790590952191
0	1	4475184	rs349405	C	A	0.776318640567807	0.703088542693199	-0.0147784551629725	0.0387728642805456
0	1	4477911	rs349409	T	C	0.775887746633653	0.728593903869091	-0.0134585104738751	0.0387857173920881
0	1	4488779	rs12029910	G	A	0.451627407228835	0.403300287572611	0.0273053366632017	0.0326719846211351
0	1	4488831	rs6667927	T	C	0.185721870946064	0.860258865745087	-0.00733677772856691	0.0416756646204453
0	1	4489398	rs6678792	C	T	0.267494826992499	0.369971333703644	-0.0329861885863075	0.0367932993840723
0	1	4489529	rs10915533	A	G	0.186658865865692	0.865989366542444	-0.00700744205920629	0.0415243557182143
0	1	4496329	rs1762813	T	C	0.893527403274365	0.631179459640177	-0.0250273410123668	0.0521329721571484
0	1	4497217	rs1674879	T	C	0.137623976328874	0.644262808021907	-0.0217648303970244	0.0471358415100991
0	1	4502705	rs780575	T	G	0.217746559978971	0.191790449734162	-0.0515517439405317	0.0394941494438366
0	1	4504332	rs780584	A	G	0.250181579313436	0.228636328442036	-0.0452391712506414	0.0375778373043381
0	1	4504927	rs780586	T	C	0.12315247512983	0.808325488030962	-0.0120066569922398	0.0494942664790315
0	1	4507763	rs780594	C	T	0.848989993493544	0.930646710855473	-0.00395358884967732	0.0454272579734423
0	1	4509379	rs2054270	A	C	0.627914167463065	0.479721962069302	0.0237259494833947	0.0335705064789345
0	1	4510840	rs705685	T	C	0.170269058082001	0.921794083730233	-0.00423037935964776	0.0430906041638716
0	1	4519912	rs608210	G	A	0.75309099756438	0.512904565043712	-0.0246672086562097	0.0376989002032386
0	1	4525604	rs4654545	C	T	0.779649580289448	0.248121543869604	-0.0453317494723198	0.0392508501489931
0	1	4534661	rs11812066	T	A	0.131838235294118	0.323949088254543	0.0471198920846384	0.0477707648550809
0	1	4541444	rs16839089	A	G	0.117452926314376	0.744796307076546	0.0163294897203565	0.0501661046283615
0	1	4549380	rs705690	A	G	0.574259380958298	0.752614275256325	0.0103267160776293	0.0327630360443183
0	1	4549402	rs780606	G	A	0.47286616239519	0.622280170372435	0.0160011687898318	0.0324816804706428
0	1	4552802	rs1878052	A	G	0.463030552903394	0.505928375815185	0.0214682550458716	0.032273823676145
0	1	4558792	rs10915548	A	G	0.496837564852643	0.743414132293338	0.0105081059128399	0.0321019424302088
0	1	4558933	rs609506	C	T	0.864134890558151	0.420235939889322	-0.0380827890748703	0.0472484155187065
0	1	4566065	rs4654440	G	A	0.867295824100156	0.508221323420849	-0.031487854011404	0.04759278637203
0	1	4572023	rs10915549	A	G	0.51506934516252	0.794887895861457	0.00836687033141204	0.0321841415127413
0	1	4573989	rs1710421	T	C	0.88630524412576	0.388931161827352	-0.0436290969388686	0.0506398071924852
0	1	4581585	rs608203	C	T	0.344008086690511	0.789488649334055	-0.00906304482589661	0.0339472062462436
0	1	4582199	rs10489135	C	T	0.306874927485787	0.57524802087262	-0.0195876794581416	0.0349568184749722
0	1	4583973	rs76210017	G	A	0.162600349429182	0.298503320092793	-0.0458513317372818	0.0441027325898996
0	1	4587969	rs241237	T	C	0.34515721200225	0.907516588278806	-0.00394584701457319	0.0339656930071994
0	1	4594603	rs537398	C	T	0.46811360249494	0.845404237027043	-0.00628024224735497	0.0322087524168099
0	1	4596288	rs10915554	A	G	0.452208431330711	0.91409472439703	0.00347439983756767	0.0322075995308071
0	1	4596534	rs12084169	T	C	0.434657258273593	0.96399199499184	0.00145844414558292	0.0323060085984155
0	1	4600491	rs543653	G	T	0.435348094547278	0.930253747422862	0.00282939464042324	0.0323264854823896
0	1	4606292	rs80089004	G	A	0.195436773880318	0.981463184940188	-0.000946453670955287	0.0407347664527843
0	1	4608204	rs241220	A	G	0.351319849883685	0.808376489436462	0.0081008038141279	0.0334024844329182
0	1	4610733	rs16839272	C	A	0.096439208862595	0.63759467961752	0.0255647745325522	0.0542702217367827
0	1	4611241	rs241248	A	G	0.0963970793945716	0.605336867643163	0.028083591699926	0.0543475041640328
0	1	4612752	rs12117466	T	C	0.331119487274711	0.978277377647711	0.000929617301052092	0.0341411657186245
0	1	4614822	rs241257	T	C	0.150511778845111	0.743046627995414	-0.0148954287459602	0.0454376196007784
0	1	4616102	rs241261	C	T	0.455519420715228	0.473964058048584	0.0231300597034513	0.0323025586368552
0	1	4618251	rs6685798	A	G	0.124842997272041	0.370496168152052	0.043713326085172	0.0488120169719191
0	1	4619038	rs241264	T	C	0.419703680693736	0.65538045095939	0.0145272736696977	0.0325504569210754
0	1	4619669	rs59595338	A	G	0.252818370585885	0.965068443187912	-0.00161573294527284	0.0368937579040112
0	1	4621464	rs6698529	A	G	0.337075389696432	0.0732762439995756	-0.0612934657832878	0.0342210102109403
0	1	4627077	rs241273	C	A	0.126572656637727	0.411619710034545	0.0395427621832052	0.0481614087524659
0	1	4629186	rs241277	C	A	0.148014220599013	0.850998553606199	-0.00858093528248478	0.0456810577503017
0	1	4630232	rs76191495	A	G	0.119367685179175	0.346903870180548	0.0462772344823453	0.0491990830702435
0	1	4632528	rs241211	G	A	0.314277197462086	0.670307754347196	0.0148367641248933	0.0348505273523392
0	1	4632560	rs980092	G	A	0.528529805168444	0.275525629990049	-0.0353623534790199	0.0324298581937591
0	1	4632828	rs171317	A	C	0.826870959949912	0.222394571093039	-0.0516743448214586	0.0423495819278461
0	1	4633554	rs6673089	A	G	0.582036610692304	0.333908092426595	-0.0316230153547312	0.0327268256880976
0	1	4633607	rs241209	A	G	0.308130056287815	0.603008679187818	0.0180836562125095	0.0347709952398388
0	1	4635556	chr1:4635556.C.CC	CC	C	0.88989437549095	0.453388199709426	-0.0381704620268999	0.0509089935059492
0	1	4641742	rs241225	A	G	0.720467623229637	0.114080607686984	-0.0567503692865741	0.0359153485909595
0	1	4642477	rs184781	T	C	0.766458977000615	0.0774395685553445	-0.0667125940910932	0.0377816747144727
0	1	4644085	rs588347	T	C	0.591091462855045	0.0546882935524892	-0.0632386395329854	0.0329137436500655
0	1	4646572	rs4654446	T	C	0.298266155295459	0.0148821371317926	-0.0874113788103368	0.0358944384838819
0	1	4647646	rs2674014	T	C	0.763706892515377	0.103820709911827	-0.0611182055614446	0.0375740584326556
0	1	4649157	rs546397	G	A	0.290360576923077	0.608405502126811	0.0181875068090734	0.0354981508956623
0	1	4658538	rs12567277	T	C	0.452470185045949	0.204227027970311	-0.0411953714667257	0.0324475113499158
0	1	4665232	rs164781	A	G	0.354676046484705	0.504170458460123	0.0225257822777014	0.0337241466224002
0	1	4665269	rs241243	G	A	0.284726383857468	0.626229561410029	0.0174372831962351	0.0358025250688629
0	1	4666819	rs151716	G	A	0.359430660458909	0.460821704173048	0.0249012292310196	0.0337646317409147
0	1	4677535	rs4403602	G	C	0.281065763702882	0.0607061369561323	-0.0681535129958943	0.0363363359037381
0	1	4678123	rs7555011	C	T	0.700973991236314	0.00449824382034175	-0.0994843680420563	0.0350182619585063
0	1	4679563	rs12145928	C	G	0.243958583779438	0.0696304712245755	-0.0690660609456115	0.0380674605462194
0	1	4682273	rs6668199	C	T	0.474705290214148	0.837554112871904	-0.00669354162831479	0.0326477510087882
0	1	4685648	rs875808	A	G	0.283888827795474	0.0626787465968798	-0.0671617829931395	0.036080096120181
0	1	4697300	rs2101195	T	C	0.656702121197333	0.859974626130427	-0.00602310630520654	0.0341433422625793
0	1	4698446	rs12122716	T	C	0.101385176982788	0.481056305533132	-0.0379325471467531	0.0538352213347309
0	1	4698677	rs76059212	A	G	0.0598419454649568	0.145351814573395	0.0970922441241533	0.0666774731394313
0	1	4700731	rs61265167	A	G	0.254434589800443	0.662020684339977	0.0161717578262885	0.0369957269633848
0	1	4701258	rs10915575	C	T	0.278954447215918	0.465053976105305	-0.0264338701370841	0.0361835124953721
0	1	4706317	rs12741248	A	G	0.513744758965191	0.504024512089086	0.0218077582842364	0.0326379949617904
0	1	4706755	rs12125737	T	C	0.284900954490253	0.331132895205797	-0.0349731993852173	0.0359867856089876
0	1	4708162	rs4654454	C	T	0.404782519727018	0.637024356790595	-0.0157114816509843	0.0332966799060192
0	1	4721793	rs12406838	A	G	0.288972182461293	0.297777564515243	-0.0371516950832718	0.0356812307251649
0	1	4722951	rs7517517	T	C	0.150239771737529	0.112568480945493	0.0707809430523355	0.04460739643796
0	1	4723818	rs12083131	A	G	0.150399118533983	0.108791668820891	0.0714620792534991	0.0445621983317857
0	1	4727243	rs6663166	G	A	0.805966482178322	0.855519693386987	-0.00748707088879485	0.0411196054187653
0	1	4731677	rs10799255	G	A	0.394787364593005	0.5827031490716	0.018188853115551	0.0331043148366888
0	1	4737531	rs16839450	T	C	0.256438799652968	0.899901890778849	-0.00468156679182918	0.0372187161863309
0	1	4738058	rs2071990	T	C	0.277762572144146	0.351408638418324	-0.033851355351532	0.0363266351616848
0	1	4738355	rs2071991	G	A	0.322852605376985	0.736595048910434	-0.0116499752644425	0.0346348405534479
0	1	4746636	rs10915587	T	C	0.569484649863506	0.689267057393378	-0.013096964351989	0.0327547001467629
0	1	4763401	rs6681520	T	C	0.506341379432396	0.00800860630949298	0.0852270573225743	0.0321404533487277
0	1	4773266	rs2071999	C	A	0.64553265671957	0.991117311578097	0.000379179359138797	0.0340589574309161
0	1	4776974	rs3753696	A	G	0.12936451748982	0.215159834708281	0.0588987441346401	0.0475180903578703
0	1	4783142	rs12566272	A	G	0.151472478563237	0.756483968462864	0.0139502214229664	0.0449860225375305
0	1	4784556	rs3820252	T	C	0.155196402072532	0.510861937730704	0.0284099302009324	0.043209271514052
0	1	4784884	rs3820253	A	G	0.531556272856495	0.872073459903216	0.00527066558255437	0.0327319060474291
0	1	4799200	rs3753702	T	C	0.0676033098184708	0.670674850808707	-0.0277523736890651	0.065265611708284
0	1	4803834	rs393976	A	G	0.0970740981915256	0.312939768331853	-0.0562105591157622	0.055705162743548
0	1	4805106	rs414176	C	A	0.092614489143971	0.498551599729354	-0.0382989730967375	0.0565907867469808
0	1	4805434	rs371605	G	A	0.281338410615396	0.626428061962498	-0.0176683203847299	0.0362977690313596
0	1	4806381	rs368808	G	A	0.141736635372344	0.194133904625446	-0.0616605960796817	0.0474879711399014
0	1	4806550	rs11586743	A	G	0.0788083132126954	0.180277112175722	-0.0830180795329437	0.0619583083758105
0	1	4813115	rs380239	G	A	0.106386557953581	0.579481412892127	-0.0294607263694665	0.053164543611089
0	1	4813141	chr1:4813141.C.T	T	C	0.106357766537472	0.57618747046046	-0.0297049535786311	0.0531430387976779
0	1	4819803	rs368420	C	T	0.221069557051286	0.459044696980125	0.0290093491475628	0.0391795433689893
0	1	4826104	rs2802716	A	C	0.0681077576101882	0.86443655507212	0.0109607214221419	0.0641993839156923
0	1	4826660	rs2743980	A	G	0.388043904590752	0.601467909521471	-0.0174638342816099	0.0334369971625113
0	1	4828606	rs7518471	T	C	0.0880445352409257	0.0208908071571774	-0.137810961928452	0.0596596626387946
0	1	4833747	rs12029492	A	G	0.296132827735819	0.985396556726215	-0.000650443611571261	0.035536135449302
0	1	4836121	rs394594	G	A	0.424574589818964	0.579732854915812	-0.0182866126609541	0.0330217387845333
0	1	4848808	rs12133924	G	A	0.122118446892869	0.641824100393807	-0.0231803086302539	0.0498340593310754
0	1	4852747	rs7520826	G	A	0.106080466736916	0.102199525999903	-0.0882347934867459	0.0539899241491726
0	1	4853688	rs932350	C	T	0.15453474982335	0.330437486760725	-0.0443623785174626	0.0455824824043514
0	1	4859488	rs17345273	A	G	0.0669024597509348	0.523060307145567	-0.0420510498808765	0.0658451851114807
0	1	4861767	rs11588395	T	C	0.0667257192299373	0.561087678430822	-0.0382756669681574	0.0658532502186483
0	1	4871384	rs59103994	T	C	0.101571795390309	0.703312161048401	0.0204212022494956	0.0536196120042986
0	1	4871671	rs1118009	G	A	0.259754786208902	0.558995119755477	-0.0217887746840292	0.0372881722964564
0	1	4878871	rs1120120	T	C	0.707920376385198	0.825269198305509	0.00793082666572029	0.0359229939946787
0	1	4880480	rs10915616	T	C	0.134405552552249	0.700419926969096	-0.0185235498881093	0.0481439198612555
0	1	4885457	rs7516549	A	G	0.100395116879999	0.618435828461872	0.0268667521663859	0.0539418920505338
0	1	4889588	rs10915622	A	C	0.474820413220539	0.801172963094824	-0.00811987316975268	0.0322435525168046
0	1	4889912	rs12028290	A	C	0.0685495680324366	0.797716542908352	-0.0166211004466762	0.0648493074798432
0	1	4897567	rs12118185	A	G	0.159489854986235	0.638652938700364	0.0208965402228919	0.0445002014706103
0	1	4898833	rs7522386	G	A	0.453364215453258	0.429312295756209	0.0259895115558582	0.0328827563623362
0	1	4901142	rs12124406	G	C	0.266232929477332	0.947347648623341	0.00243471672988722	0.0368684739905219
0	1	4906783	rs10915626	A	G	0.469673906553938	0.209084872169707	0.0409227181763407	0.032579556999198
0	1	4911403	rs11803979	A	G	0.361352940651757	0.431243669408407	0.02662521337518	0.0338284701527544
0	1	4913873	rs10915628	C	T	0.846660315247279	0.734119281111129	0.0152512696137435	0.0449027517234214
0	1	4916906	rs1535734	G	A	0.482268287470942	0.717465053629598	-0.0117502134590994	0.0324727201308097
0	1	4927798	rs10915644	T	C	0.376569843922871	0.327413103414822	-0.0329082270685963	0.0336025295407074
0	1	4928868	rs12567053	T	C	0.108211625478594	0.727493270139851	0.0181707426327494	0.0521455545351797
0	1	4930181	rs1886112	C	T	0.470223449154009	0.967340635424238	-0.00133560148427803	0.0326202958299596
0	1	4931354	rs11588518	G	A	0.631202675032434	0.184361821715248	0.0450985745600677	0.0339739916403301
0	1	4932444	rs10915647	G	T	0.482981101251207	0.841571043934966	-0.00650369337012316	0.032537284362634
0	1	4932655	rs12044914	A	C	0.149555104870591	0.240271925330715	0.0527077732040395	0.0448841366103982
0	1	4932777	rs12044980	G	C	0.1359844261434	0.409631973964192	0.0385195406352398	0.0467163180654733
0	1	4938053	rs10753390	C	T	0.851938211402769	0.367253865216422	0.0413991715998313	0.0459159605978471
0	1	4938987	rs12410393	C	A	0.0862199935445511	0.328824571466409	-0.0568849662478684	0.058254875976385
0	1	4940715	rs7539101	T	C	0.432853014982204	0.210033363482027	-0.0408508334945151	0.0325901001323606
0	1	4941735	rs4654462	G	C	0.21137601517559	0.148085299016704	-0.0576877488325097	0.0398856685617121
0	1	4951910	rs1544061	G	A	0.34137854548286	0.570510653903093	-0.0192948115063982	0.0340116787742338
0	1	4953528	rs16839786	T	G	0.401828401291495	0.0186347141665463	0.0779649743721758	0.0331376817376828
0	1	4955158	rs16839789	T	C	0.376876125027251	0.0399027213620948	0.0689535095014021	0.0335580279499146
0	1	4955862	rs6426446	T	C	0.469531295424153	0.193190478807993	0.0424443611172486	0.0326194330267692
0	1	4956070	rs6426447	C	T	0.825601728096852	0.591784557829144	0.0230040583999742	0.042897869333864
0	1	4958102	rs4654620	C	T	0.907105875833234	0.309719575330852	0.0570208717943723	0.0561333681501907
0	1	4959786	rs2031246	G	A	0.871839361337836	0.430728843821038	0.038351138069894	0.0486723505435399
0	1	4963569	rs72634122	T	C	0.146110784269568	0.376468564082314	-0.0408219237693153	0.0461566236713129
0	1	4965152	rs17345545	C	A	0.181929522312372	0.524187681836502	-0.0270439418671567	0.042461598183094
0	1	4965631	rs4654468	C	T	0.37645987167716	0.739412754322649	-0.0110594263015621	0.0332483217966703
0	1	4967739	rs7520488	C	G	0.367058261948454	0.0376554977345216	0.0699164614545845	0.0336365636514532
0	1	4968528	rs6678459	T	C	0.342040322590391	0.651337350022829	-0.0153219784061852	0.0339053009059465
0	1	4970122	rs10915666	A	G	0.513744917451606	0.140782219928034	0.0475999495406688	0.0323175062676234
0	1	4970486	rs6675549	A	G	0.368552011334347	0.0275055326069964	0.0742048143641687	0.0336641592660846
0	1	4971006	rs60530383	G	A	0.144175526211508	0.453703089695357	-0.0349748813211261	0.0466794984512633
0	1	4982386	rs6698453	A	G	0.176537351447941	0.0237600887655716	-0.0976582473721454	0.0431927587303002
0	1	4984882	rs2093765	G	A	0.631395738072986	0.833062588120603	0.00708480312168807	0.0336130563553638
0	1	4986470	rs2411956	T	G	0.38304391588984	0.0709538541175163	0.0604369234979602	0.0334687328448991
0	1	4988031	rs61271613	A	G	0.169862453373534	0.0731457652597547	-0.0783499423904175	0.0437240155178747
0	1	4988262	rs11584727	A	G	0.451828700801115	0.0577723860319077	0.0621745877836918	0.032767944098066
0	1	4988881	rs6667349	G	A	0.169910502188887	0.0550192655778905	-0.0841506599296328	0.0438576145036115
0	1	4995026	rs12049256	C	T	0.470398089881797	0.285948388321399	-0.034763262982826	0.0325787921973833
0	1	4996185	rs10915683	G	A	0.470129819164361	0.338453218551512	-0.031180411958787	0.0325737217525361
0	1	4996226	rs4654470	G	A	0.145510575144913	0.468652392024527	-0.0334479879033127	0.0461559455467379
0	1	4996275	rs12045266	T	G	0.329117884846539	0.545753348749214	-0.0208217181536112	0.0344652933721762
0	1	4996661	rs12037632	C	T	0.184564458834721	0.779446469920801	-0.011704022074383	0.0417940408195541
0	1	4997363	rs9426467	G	A	0.434114257194936	0.297298886190194	0.0341030058065864	0.0327207719663595
0	1	4998385	rs9426468	G	A	0.573649427532299	0.625913930899409	0.0159906170455986	0.0328022048187506
0	1	5003504	rs9286971	A	G	0.289773303038258	0.565565586254909	0.0204272996359262	0.0355508107924184
0	1	5005775	rs7534281	C	T	0.319892601509651	0.928317412745696	-0.00311504116225713	0.0346261888018757
0	1	5011402	rs9426490	G	A	0.540365822756842	0.553915926808503	0.0192621529531555	0.0325427840659103
0	1	5012101	rs7544541	A	G	0.288384743444547	0.385370765056546	0.0308477247753298	0.0355370908460688
0	1	5012301	rs10915298	A	G	0.243925211405511	0.975643015952314	0.00115640591194799	0.0378755879761466
0	1	5012697	rs12022487	T	G	0.209195126196693	0.261990061504648	0.0442359932812985	0.0394365672181782
0	1	5016062	rs76400676	T	G	0.0267235915938999	0.0343524363012842	-0.227436658260367	0.107488799055261
0	1	5018318	rs9426470	A	C	0.472817505782091	0.847636093750494	0.00623177329931648	0.0324342683577117
0	1	5021200	rs10799145	G	T	0.335413407562051	0.470587979667631	0.0246112942347162	0.0341102147552515
0	1	5023321	rs12754637	A	G	0.394511567572621	0.292563498319292	-0.0349652604506216	0.0332206880512713
0	1	5023430	rs6702660	G	A	0.729256754507435	0.888923208940894	-0.00510793929121867	0.0365723061888245
0	1	5023599	rs12741441	T	A	0.347946090467248	0.285468485767161	-0.0362276894288354	0.0339173944752023
0	1	5031379	rs10799149	A	G	0.38334586173486	0.573617010073368	-0.0186150701730693	0.0330797816563673
0	1	5031561	rs7518523	G	A	0.143158683761017	0.0751553802652022	-0.0839437686872281	0.0471722757302188
0	1	5036174	rs6689050	C	G	0.353177814618419	0.501831523284647	-0.0228120116412368	0.0339661197100154
0	1	5036549	rs11581023	A	G	0.103953898977006	0.167903925353105	-0.0747513717410725	0.0542081103723968
0	1	5036622	rs12122541	G	A	0.0391275966338155	0.103087311355884	-0.141474569323313	0.0867906402973052
0	1	5037812	rs6666330	G	A	0.352041252704011	0.758509178712264	-0.0104349960348414	0.0339416697098313
0	1	5038051	rs12739724	A	G	0.0884313273204015	0.748319792362144	-0.0184071396149077	0.057368914061973
0	1	5038624	rs12564764	A	G	0.3677626843033	0.0420135384723298	0.0683718740249691	0.033624640526227
0	1	5045030	rs1106586	A	G	0.80100388263498	0.25486582837051	0.0463954625799395	0.0407474551563423
0	1	5047010	rs79254893	T	C	0.0782521856820011	0.483669677857479	0.0417697507294925	0.0596359224652944
0	1	5047163	rs7365286	T	C	0.155802988930227	0.112535228357031	-0.0717098330739016	0.0451886191893783
0	1	5048109	rs716671	T	G	0.354652159595372	0.119335290511114	-0.0533412011441013	0.0342464300567887
0	1	5051232	rs12725971	G	A	0.35673184287935	0.134182765780745	-0.051129242687778	0.0341360129661832
0	1	5051710	rs6683624	T	C	0.443377702937199	0.0156157168534454	0.0787930780954148	0.0325890823652528
0	1	5068245	rs10799151	G	A	0.360015120077611	0.225637879491302	-0.0415807930306116	0.0343168660260579
0	1	5070407	rs10915312	G	A	0.171651386714598	0.686962212283223	-0.0174416983849363	0.0432816906803117
0	1	5073092	rs9286975	A	G	0.626403027064085	0.02217565451838	0.0772148701462699	0.0337574119273937
0	1	5077552	rs12047764	C	T	0.143916332134432	0.329209622161751	-0.0454630855022858	0.0465950124821039
0	1	5078939	rs10915316	C	T	0.299095864542117	0.140648442866115	-0.0525292246448866	0.035652176525923
0	1	5079962	rs79751215	G	A	0.119309581280544	0.532919955975484	0.0309130018216866	0.0495754315306574
0	1	5081173	rs898337	A	G	0.525659670080664	0.0403005730846087	-0.0668028814408414	0.0325763656473949
0	1	5083573	rs76601146	G	A	0.227474563859968	0.406757279480196	-0.0325353433108712	0.0392174657326367
0	1	5088062	rs1459765	T	C	0.130732615572962	0.15611913060704	-0.0686779270402374	0.0484245723075524
0	1	5090997	rs9439507	G	A	0.398257832767479	0.223959178086562	0.0399456814779479	0.0328482413564838
0	1	5091827	rs4949164	G	A	0.28004979563855	0.183820217402298	-0.0482131322981879	0.0362754557254075
0	1	5094435	rs6693990	A	G	0.128706858357562	0.038137656969094	-0.102858828336612	0.049609438128213
0	1	5124235	rs10799158	G	A	0.180979410683537	0.470988682817096	0.0302054725165719	0.0419013368861673
0	1	5124859	rs1563792	A	G	0.307436368663582	0.344841393898676	-0.0331955569313277	0.0351408654791125
0	1	5127449	rs6682478	T	C	0.105105638395537	0.249488978473388	-0.0615459375094757	0.0534442446343846
0	1	5127543	rs6603832	G	A	0.286649156413616	0.854223497031294	-0.00656575706615512	0.0357354605884789
0	1	5136644	rs922123	C	T	0.396693500279402	0.967736419227125	-0.00134505740385644	0.0332544608196218
0	1	5137666	rs10915336	A	G	0.268840815448889	0.346711797816917	0.0342538620517542	0.0364020774996747
0	1	5138107	rs117944101	A	G	0.102522008192609	0.900724312191289	0.00667802906689714	0.053532834430254
0	1	5139200	rs56186517	T	C	0.12414670534653	0.262382225055889	-0.0556552181093744	0.0496576495043235
0	1	5141293	rs3128687	T	G	0.571680674821336	0.264103346550111	-0.0366094988077714	0.032782324449047
0	1	5141640	rs3128689	A	C	0.69440292745291	0.574672876147908	0.0199197683220533	0.0354960374207352
0	1	5141902	rs11579881	T	C	0.523427351929893	0.397464537680361	0.0277562958750114	0.0328027291735463
0	1	5142552	rs10915341	G	T	0.677247436063472	0.827006763757779	-0.00762051781502258	0.0348697939127252
0	1	5142629	rs12029437	G	C	0.657220743983188	0.645770514386438	-0.0157637540260037	0.0342954416469537
0	1	5142784	rs12047111	G	A	0.68643663661578	0.521880090131295	0.0224415574070831	0.035040296132009
0	1	5142818	rs2334263	C	T	0.662090407258475	0.483468163854003	-0.0240695291997016	0.0343489560171385
0	1	5145463	rs12120144	T	G	0.192490316363776	0.156404474249074	-0.0591765362066171	0.0417539379026032
0	1	5152159	rs12121092	T	G	0.627617700479353	0.0104699586576647	0.0867368937894705	0.0338828040744259
0	1	5152362	rs12033342	A	C	0.181886569241475	0.0365277587663481	-0.0888051674892281	0.0424701209402408
0	1	5156245	rs3101225	C	A	0.131562927737429	0.0172037185458565	-0.117909666120226	0.0494935320057903
0	1	5158225	rs4949171	T	C	0.806332753753585	0.0798609417805251	0.0724806116685904	0.0413821759012289
0	1	5168663	rs10733013	T	C	0.800373699654429	0.567979082445293	-0.0230549000883647	0.0403742127447845
0	1	5170712	rs7513590	G	A	0.0936348697583776	0.0411322848711068	0.110861496656022	0.054285485644434
0	1	5171959	rs66868114	A	G	0.192740398999176	0.8868640106539	-0.00586128074361578	0.041197288829371
0	1	5179530	rs10799170	C	A	0.881493101645708	0.589488903337327	-0.0271109052647598	0.050244754909236
0	1	5180066	rs115200516	A	G	0.0850717506036123	0.958746811643864	0.00304610510378235	0.058888947684849
0	1	5183812	rs4949166	T	C	0.122238480238271	0.0407201010805863	-0.103933983886707	0.0507894690283187
0	1	5183873	rs4313443	T	C	0.771303599424334	0.388972016833491	0.0334768029749192	0.0388594998449122
0	1	5190166	rs12083573	G	A	0.236119673908773	0.0497625400323284	-0.0761412922594385	0.0388080075700053
0	1	5192365	rs77348721	C	T	0.0851094642333568	0.9978594572863	0.00015812490048157	0.0589407838600916
0	1	5193026	rs10492923	G	A	0.374699267829378	0.0580693310521027	0.0630820497418318	0.0332856213208346
0	1	5194204	rs16840020	T	C	0.464897624197263	0.644492142420252	-0.0149531236138622	0.0324062467408708
0	1	5199158	rs79979050	T	C	0.157403451570758	0.354968786903556	0.0410395995435436	0.0443674001561996
0	1	5200882	rs11576612	G	C	0.150311674826458	0.0414427763836034	-0.094764149457588	0.0464741405859676
0	1	5202617	rs79753066	C	T	0.159421280263488	0.432686796667413	0.0346983594981079	0.0442241383567461
0	1	5209244	rs12025231	T	C	0.340480026992085	0.13707739403636	0.0504494118628076	0.0339323812372322
0	1	5209245	rs75570639	A	G	0.164131431222454	0.329560658079216	0.0424297108803315	0.0435176880077139
0	1	5209712	rs189391360	T	G	0.164234687109921	0.325130610808113	0.0428095990678792	0.0435070477625065
0	1	5210124	rs12121369	A	C	0.326149101851498	0.0747977674821209	-0.0617313928237212	0.0346474198828278
0	1	5211338	rs12027352	T	C	0.501194108413936	0.665452204626144	0.0139932679928517	0.0323620124733143
0	1	5211545	rs4314925	A	G	0.82794845743447	0.0960363439306641	-0.0708036064414144	0.0425405076695876
0	1	5222075	rs6668830	G	C	0.164076246334311	0.240356183272959	-0.0520478259266301	0.0443300909928868
0	1	5222596	rs10915365	T	C	0.474178261218876	0.398298147780163	-0.0273937630350742	0.0324315285444501
0	1	5223182	rs12026730	A	G	0.362964768813652	0.392812765385377	0.028794997453634	0.0336969806456789
0	1	5228983	rs61542310	A	C	0.390878164390252	0.757028051678561	0.0103258012380196	0.033375159418472
0	1	5230746	rs4076635	A	G	0.267876283872657	0.865157669039969	0.00625912506897589	0.0368590562299759
0	1	5233631	rs4609478	A	G	0.402040004943445	0.999951373419514	-2.02221848356741e-06	0.0331813771294587
0	1	5239931	rs6603818	T	C	0.762880227365002	0.131471628090973	0.0575414184715061	0.0381492432236907
0	1	5243848	rs4641339	A	G	0.376226136968437	0.94036004003302	0.00249209909633424	0.0333091083120827
0	1	5243935	rs9439542	A	G	0.22182809833353	0.077037987734527	-0.0691850339290907	0.039128772434309
0	1	5244220	rs12033926	G	A	0.376718416598124	0.932707255064557	0.00281585340497396	0.0333477102505853
0	1	5247006	rs16840108	C	T	0.0854858236214994	0.176948379158366	0.0765600881603818	0.0567023230120982
0	1	5247355	rs10492931	A	G	0.395453072207683	0.360564807066943	0.0302254923322285	0.0330589995295777
0	1	5250497	rs10915375	G	A	0.183245237427656	0.448096574215214	-0.0320524625731403	0.0422525633450854
0	1	5251088	rs11583754	G	A	0.268848448298001	0.906157334747607	0.00428136845128072	0.0363176169239933
0	1	5251569	rs17375504	T	G	0.0849653287647367	0.183471917041418	0.0768962884873212	0.0578106423927938
0	1	5255304	rs2722780	T	G	0.220846475185758	0.600520134904118	-0.0207079378670907	0.0395451770295034
0	1	5258556	rs2722782	C	T	0.787167906823766	0.086449733222152	0.0681120063970646	0.0397286536466816
0	1	5262901	rs2679218	C	T	0.210512277850989	0.660235846137753	-0.0176325072876932	0.0401114784725766
0	1	5264228	rs2722786	G	A	0.782433745002546	0.0227798863113318	0.0904546239403095	0.0397234986719728
0	1	5264697	rs12043987	G	A	0.153465817957609	0.438126699429074	0.0343925608584684	0.044356867740921
0	1	5267850	rs6603821	A	G	0.610327404727996	0.00860265359983636	0.0881873624639022	0.0335638115585248
0	1	5276014	rs59234006	A	C	0.153345403235753	0.0431078747180814	-0.0926352996406033	0.0457986756138771
0	1	5277437	rs10915385	T	C	0.232199109456932	0.440456476760518	0.0292864512274891	0.0379642115614855
0	1	5277746	rs4565728	T	G	0.283974510325825	0.292773743451297	0.0376079953265899	0.0357471336395327
0	1	5281117	rs7549461	A	C	0.237323384012426	0.42750217601008	0.0297975875863815	0.0375533634743137
0	1	5281236	rs16840186	A	G	0.0919195082347483	0.156391762481763	0.0777100190842363	0.0548291593558195
0	1	5281421	rs7511995	C	T	0.764352117231309	0.259674656116543	0.0434496808826552	0.0385479117419389
0	1	5283239	rs10753355	C	T	0.764742718129162	0.172992488198551	0.0526190755196874	0.0386152218772574
0	1	5284813	rs7524247	C	T	0.392468338826697	0.37225200171254	-0.0295950837812207	0.0331685669450141
0	1	5284844	rs7552988	A	G	0.758408972756139	0.278552988248883	0.04155010717348	0.0383453678050675
0	1	5296277	rs76065129	T	G	0.136956941927207	0.798940170015548	0.0120094349652816	0.0471477855149738
0	1	5296844	rs2353169	C	T	0.236281596932686	0.314634871594956	-0.0386830351170746	0.0384697506633029
0	1	5297845	rs473104	G	A	0.483144913948485	0.407656444445524	-0.0268046525399421	0.0323717984406403
0	1	5298490	rs12026938	A	G	0.155653928387847	0.0608348378115255	-0.0848111456641344	0.045239995064817
0	1	5299059	rs551536	C	T	0.565699319799292	0.945696444478418	-0.0022120904468376	0.0324772298907313
0	1	5300124	rs663142	T	G	0.482616173269498	0.369226501782868	-0.029042121986731	0.0323436596702034
0	1	5302004	rs10915389	C	G	0.248322649834493	0.926527355309807	-0.00345276810977252	0.037442655324286
0	1	5302315	rs12125575	A	G	0.133494653018062	0.662587046019541	-0.0208849523207135	0.0478634852976762
0	1	5302528	rs12066405	G	A	0.574665615687529	0.949291480071478	-0.00206568558269992	0.0324810957689989
0	1	5308304	rs572111	G	A	0.370542964578838	0.397095285223218	-0.0285080601875769	0.033664828074901
0	1	5309255	rs7534404	A	G	0.243289915456432	0.826503690658852	0.0082572249713303	0.0376719036585497
0	1	5310292	rs4465223	C	T	0.791450525862125	0.221710667074025	-0.0485762947670112	0.0397517302245276
0	1	5310609	rs6686714	T	G	0.417988872389961	0.974240303414527	0.00105921461365634	0.0328025658101261
0	1	5312165	rs4475768	G	T	0.166473254600927	0.529629349482481	-0.0275335380261019	0.0438033218117565
0	1	5312308	rs670971	A	G	0.0944482404584697	0.386366606352305	-0.0485854939351199	0.0560887477749023
0	1	5312366	rs494046	C	T	0.334699007987037	0.321917278141679	-0.0341033902198319	0.0344295896005966
0	1	5317486	rs76220290	T	C	0.0971539256938933	0.918146176259821	0.00564314844714815	0.0549109092963493
0	1	5319728	rs521758	A	C	0.220353444676409	0.756559914825287	0.012063878942834	0.0389155665913332
0	1	5324231	rs499416	C	T	0.298793764965587	0.827234626371096	-0.00767377867307906	0.0351605593038132
0	1	5325924	rs648378	A	G	0.29686246092281	0.511829366555441	-0.0230595158428505	0.0351521375739802
0	1	5326050	rs536995	C	T	0.59861208724873	0.813191911921583	-0.00777357975062568	0.032895648085503
0	1	5326334	rs646542	A	C	0.265237238406335	0.818409121004009	-0.00835151452853894	0.0363755202046528
0	1	5327281	rs479689	C	T	0.598571184946431	0.833281054317295	-0.00692857294908086	0.0329155577235706
0	1	5327828	rs619423	C	T	0.265964007846569	0.80237992543624	-0.00907802163263485	0.0362731686644237
0	1	5330286	rs494138	T	C	0.297196838274256	0.447494714143993	-0.0267693862600129	0.035241501981351
0	1	5330728	rs4847580	A	G	0.299098114302292	0.649463091351639	0.0160920837346453	0.035405486052949
0	1	5335977	rs541414	C	A	0.600481003663846	0.781892862056792	-0.00910387714639947	0.0328834145518112
0	1	5343098	rs12094921	C	T	0.301362171529239	0.61315901133234	0.0178400392919658	0.0352870278362395
0	1	5344728	rs622315	T	G	0.6217746716275	0.80147417600386	0.00836774395309458	0.0332793266229463
0	1	5344881	rs623106	T	C	0.620711460818832	0.910976096796868	0.00372098030612367	0.033280259926146
0	1	5346924	rs561303	C	A	0.179398775562072	0.348916190402993	0.0391067091286688	0.0417497346198933
0	1	5347439	rs565941	G	A	0.232197351671072	0.426370421755272	0.0302786062345248	0.0380662848097584
0	1	5347540	rs4847574	T	C	0.281824927510503	0.666857093970735	-0.015573092883843	0.0361773352025742
0	1	5347627	rs478357	C	T	0.505971153686148	0.723417248361307	0.011516851969767	0.0325430927726781
0	1	5347979	rs678476	A	C	0.481165521393625	0.737584040848864	0.0109027713052901	0.0325403006309598
0	1	5348270	rs4417082	G	A	0.239827085474231	0.255957146479413	0.0425950457773346	0.0374956848024778
0	1	5353894	rs10753360	T	C	0.427556359765556	0.447333594882733	0.0249730015095167	0.032864928135467
0	1	5354844	rs912988	T	C	0.176436901653612	0.299326504337392	0.04351952104806	0.0419312185864231
0	1	5355175	rs4030898	A	G	0.428416724213698	0.324285657560842	0.0323940318130837	0.0328643473668853
0	1	5356424	rs12127626	A	C	0.24364477492383	0.915941317221366	-0.00401277406557074	0.038018626821945
0	1	5356607	rs10799191	A	C	0.257690317913782	0.465999984256892	0.0270794834053147	0.0371459279751792
0	1	5357171	rs9439550	C	A	0.362050771760939	0.699586766857551	0.013043211884917	0.0338013572209276
0	1	5364634	rs9439519	T	C	0.634484392624087	0.901395501820745	0.00418058324123674	0.0337419526960091
0	1	5365555	rs76535383	T	C	0.104890364950097	0.340907053107499	0.0497306863505304	0.052217570766592
0	1	5368769	rs9439523	G	A	0.571766972893692	0.346571345729825	0.0309863522860378	0.0329200578468986
0	1	5370012	rs4847572	A	T	0.571772014514011	0.354428006762426	0.0304624680087724	0.0328956050626831
0	1	5377544	rs2031582	G	A	0.575414450344993	0.421378490436101	0.0265364050405516	0.0330041650279297
0	1	5378416	rs2148210	G	A	0.72471102041443	0.155282437699999	-0.0514073676160297	0.0361738892167173
0	1	5381412	rs9439566	C	T	0.646144952115122	0.89006816554648	-0.00473689818852473	0.0342712218624181
0	1	5384082	rs10157507	G	A	0.584502090654344	0.507186964527644	0.0221311577838422	0.0333690436144613
0	1	5384158	rs1570964	G	A	0.749214014698827	0.353374879780212	0.0351960311676138	0.0379241822483745
0	1	5384377	rs61763318	T	C	0.0621848714817849	0.196907168975184	-0.0887548752364566	0.0687801882813203
0	1	5385613	rs16840531	A	G	0.0622085902190777	0.191484576246914	-0.0897807567255029	0.0687343143924488
0	1	5391497	rs9439531	T	G	0.646309186371893	0.949365608972419	-0.00217646577852972	0.0342731874317873
0	1	5395799	rs12065434	T	C	0.102646687312532	0.174956017423555	0.0714178598151166	0.0526505636816514
0	1	5410542	rs4129058	T	C	0.369397824862	0.682616679036502	-0.0137048305899751	0.0335167433881694
0	1	5421533	rs7364349	A	G	0.24111264405778	0.549698915902565	-0.0226744404263977	0.0379037279118489
0	1	5424374	rs6681674	C	T	0.128445789839944	0.814045765516472	0.0113708634989044	0.048343458133781
0	1	5463937	rs11801490	G	A	0.115506273265364	0.246887247112236	-0.0594644301652417	0.0513534981771533
0	1	5467532	rs34900182	T	C	0.123336770501218	0.366339738150644	0.0439966378437001	0.0487038228981636
0	1	5473808	rs7366321	C	T	0.18682922883598	0.195587138259164	0.0533922014546222	0.0412541348651415
0	1	5476788	rs7417543	G	A	0.452567675403216	0.992665766457832	-0.000300464415886638	0.0326867887432021
0	1	5482386	rs11260657	A	G	0.174060736077129	0.869594283549778	-0.00702190059330669	0.0427711260708983
0	1	5485177	rs3922826	G	T	0.181336815895713	0.236625457094358	0.0492998055968622	0.04165722109064
0	1	5486898	rs6603840	C	A	0.642957414405355	0.610598769568278	-0.0172619373692625	0.0338988518608509
0	1	5489136	rs35608111	T	C	0.315432792822357	0.35034843655681	-0.0329383573440578	0.0352691678798171
0	1	5491477	chr1:5491477.G.A	A	G	0.197933201856522	0.698750117580878	0.0157016632876187	0.0405719108892532
0	1	5493392	rs12724170	C	G	0.30630248612397	0.0971927385613382	0.0582426623660667	0.0351151699814417
0	1	5524582	rs12079662	A	G	0.122387647118238	0.324872104114669	0.0483780431883991	0.0491399496529671
0	1	5527459	rs6603841	C	T	0.592353462103315	0.259123473627049	-0.0373097261094939	0.0330623608019566
0	1	5532101	rs12566922	G	T	0.408059644042637	0.268441960971803	0.0365737545640644	0.0330488419089043
0	1	5533601	rs7414322	C	T	0.598347157106298	0.93158970579526	0.00285867799020203	0.0333004952175306
0	1	5534441	rs7415896	G	A	0.598502779061071	0.984445656656635	-0.000648226090272023	0.0332496728431783
0	1	5534948	rs7366606	G	T	0.326664415479039	0.845987199264506	0.00675303248316528	0.0347662609962294
0	1	5540807	rs1004125	C	A	0.823942859014009	0.8945883249784	-0.00564488909646442	0.0426027341056823
0	1	5541205	rs2012852	A	C	0.520466924728565	0.381460272560138	0.028578119672304	0.0326529139905683
0	1	5542439	rs9729575	G	A	0.56254207756205	0.544729746748911	-0.0196991408992775	0.032524208019921
0	1	5542669	rs10796404	A	G	0.28010643216254	0.722937155517305	0.0126404858570574	0.0356535932250562
0	1	5545279	rs17028069	T	C	0.15106519847126	0.163516902636764	-0.0645408178343974	0.046320928765204
0	1	5545452	rs9729637	T	G	0.428641587857751	0.535534272090243	0.0201705428878765	0.0325551819880966
0	1	5547562	rs12045091	C	T	0.18874547851439	0.26950668152312	-0.0465513409331332	0.0421584579820739
0	1	5549525	rs11260698	T	C	0.585845188644728	0.800594417715974	-0.00828031888104509	0.0327832293477808
0	1	5555529	rs2071957	C	T	0.864887922705314	0.215986976679898	0.0598515560246628	0.0483738965938385
0	1	5563399	rs9659669	A	G	0.428333434104946	0.345602193544578	0.0309135463113355	0.0327767786097191
0	1	5572076	rs10796398	A	G	0.426918996795886	0.871072100729788	0.00528562009451321	0.0325676088354894
0	1	5575158	rs878141	A	G	0.884512761735073	0.11865813953974	-0.0779114326891685	0.0499294417341395
0	1	5592422	rs10737109	A	G	0.944319127910361	0.465296812915529	-0.0506655935468465	0.0693904017625789
0	1	5592799	rs9787199	C	T	0.944382429340095	0.433252261206918	-0.0544287091294432	0.0694564004534544
0	1	5603850	rs7515958	G	A	0.350216169143506	0.174382742937746	0.0456234361364724	0.0335897396285632
0	1	5612956	rs1418632	T	C	0.529180536076424	0.180613311287919	-0.043228108248469	0.0322870326159165
0	1	5617579	rs75786431	T	C	0.0661545424476923	0.606207653570468	-0.0339857556013758	0.0659284802558637
0	1	5618182	rs11260644	T	C	0.386510573847389	0.551761358893555	0.0196255876004114	0.0329773722451676
0	1	5624529	rs6687987	C	T	0.0660007259259351	0.724924210960444	-0.0231779709954792	0.0658679535234713
0	1	5631545	rs4845837	T	A	0.372207526835986	0.702026602608576	-0.0128799282143475	0.0336654279532717
0	1	5634851	rs10796403	C	T	0.359233264737378	0.857090263966706	-0.00607848606873636	0.0337544845745963
0	1	5635316	rs7522344	C	A	0.357062665166774	0.993503482267261	-0.000275172091895373	0.0337955111925901
0	1	5636732	rs1775403	A	G	0.618333042041473	0.491297365717528	-0.0228478617679856	0.0331971920085822
0	1	5638673	rs12080410	G	C	0.271508351287416	0.264926183952396	-0.0409970140048262	0.0367744529030051
0	1	5638751	rs1695639	C	G	0.613983344711108	0.140754390450133	-0.0491034383448124	0.0333359491368617
0	1	5641785	rs34374334	C	T	0.549278070840209	0.310210551329161	-0.0328825185740146	0.0324035828732671
0	1	5642511	rs1818038	A	G	0.57801470393485	0.324359526797352	-0.0323536254410562	0.0328283659609217
0	1	5643543	rs61762122	A	G	0.138387909346453	0.573836886527639	-0.0265552919957777	0.0472169847901531
0	1	5643758	rs1695645	T	C	0.734409297245644	0.342093723866232	-0.0347062323217939	0.0365314738551986
0	1	5646104	rs76037289	T	G	0.126575061609115	0.675400117138757	-0.0204508590329069	0.0488380745279977
0	1	5646202	rs12036552	A	G	0.311797710574372	0.378692157940844	-0.0308572179373766	0.0350527282444239
0	1	5647810	rs12041102	T	C	0.309821293313943	0.381181947647282	-0.0307365001806484	0.0350985239333947
0	1	5656069	rs13376100	T	C	0.125289693097583	0.513744880683585	-0.0323400715689419	0.0495240367411619
0	1	5658267	rs10907201	G	A	0.265585098164812	0.350656931737209	0.0339952708401898	0.036424188123401
0	1	5659587	rs950601	T	G	0.202269120333145	0.5708297519099	0.0228893129183251	0.0403812727267168
0	1	5671757	rs707583	C	A	0.450187410777038	0.105152560339274	0.0521640567518432	0.0321926583311734
0	1	5675044	rs11260662	T	G	0.10894502923202	0.636503881179823	0.0242561073577981	0.0513256209875542
0	1	5676334	rs2011457	T	A	0.371279242872903	0.150776894997649	0.0477114896889841	0.033206939657225
0	1	5679441	rs9439603	G	A	0.238441479900391	0.259419015053858	-0.0429439278775004	0.0380787780769004
0	1	5680372	rs9329417	C	T	0.284537692868871	0.250563140941287	-0.0411565847243849	0.035820023257748
0	1	5680572	rs10157819	G	A	0.125619055352551	0.888285599737289	-0.00685529273552179	0.0488011965246488
0	1	5680991	rs9439606	G	C	0.158817368734238	0.198589725611064	-0.057168953298527	0.0444693905145709
0	1	5681063	rs35683655;rs35683655;rs1695620	T	C	0.881777290312597	0.183832359966024	0.0683517714409127	0.051429148244759
0	1	5682755	rs1775398	C	T	0.30270796431705	0.267950282269308	0.0387485218143705	0.0349780559798405
0	1	5684110	rs2173541	T	C	0.434785370933684	0.984542448640249	-0.000628834212655158	0.0324569985535616
0	1	5684788	rs12145625	A	G	0.275832580147398	0.226170746013508	0.0435510469013108	0.0359842177355326
0	1	5686915	rs4845793	G	A	0.839334145068708	0.188374967430393	0.0589330807486491	0.0448023483177817
0	1	5689408	rs11578045	A	G	0.309538916260858	0.595513891029023	0.0184792621712363	0.0348098677103701
0	1	5689610	rs770682	T	C	0.538876002552853	0.37613484376123	0.0286892039804241	0.0324156999705675
0	1	5689702	rs770683	G	A	0.933544599914733	0.903819724713418	-0.00783350086304387	0.0648267221479213
0	1	5690136	rs6663290	T	C	0.377303899619125	0.601177618529323	0.0174249601984923	0.0333359491368617
0	1	5692156	rs4845808	T	C	0.229655833239286	0.691479944604232	-0.0152406864974459	0.0384043939772762
0	1	5694969	rs6669927	C	T	0.584372695134668	0.316531271628901	0.0329857240296544	0.0329326535376353
0	1	5696625	rs6666290	A	C	0.230018238386439	0.760941460550482	-0.0116682981401066	0.0383516871515241
0	1	5706244	rs11260670	A	C	0.602871282133765	0.644156325118704	0.0152243750371373	0.0329606544656496
0	1	5709691	rs707585	T	G	0.599047144706329	0.122088130215389	-0.0507867297698247	0.032848961113598
0	1	5717948	rs1763321	T	C	0.575620938931135	0.197181674920714	-0.0419773385260607	0.0325500916592542
0	1	5718016	rs1695629	C	A	0.575864474624108	0.147050127661245	-0.0473013849176364	0.032620967764141
0	1	5718398	rs771072	G	A	0.861855169628375	0.793484840136186	0.0123363567163777	0.0471234495062581
0	1	5719342	rs771073	T	C	0.283909987595453	0.101203501942858	0.058491639451853	0.0356863742380002
0	1	5724660	rs17028587	C	T	0.102233925152043	0.927280204545018	-0.00487712166202638	0.053437780508284
0	1	5725898	rs1775412	A	C	0.60725566827839	0.507210665517711	0.0220163487993044	0.033197788884363
0	1	5732473	rs771071	A	G	0.348843459994025	0.383165423086625	0.0295450753363253	0.0338789079042267
0	1	5738500	rs10492948	A	G	0.115708756501087	0.95984440216011	-0.00254044934489516	0.0504569559669103
0	1	5739515	rs34972674	C	CA	0.271118298300048	0.523049884336379	-0.0232358722642446	0.0363827286442202
0	1	5739638	rs811284	G	T	0.154493749617882	0.622001745817069	-0.0220895307318576	0.0448049559011653
0	1	5742158	rs707595	G	A	0.923284447329272	0.838210993822269	0.0125757726124798	0.0615908860466878
0	1	5748611	rs1278832	C	T	0.865639756442085	0.916830300806158	0.00493678427155325	0.0472748675022839
0	1	5750013	rs2649069	A	G	0.565648605011945	0.443185831043287	0.0252106414343132	0.0328766744062389
0	1	5750125	rs2649070	T	C	0.540316606236187	0.30704905706499	0.0333135097513074	0.032614464634772
0	1	5750582	rs770710	T	A	0.306580597189802	0.42840740524936	0.027697051401066	0.0349745633985078
0	1	5751020	rs770711	T	C	0.138537972628161	0.955022032614226	-0.00265166097856701	0.0470140890601168
0	1	5751779	rs2842268	T	C	0.53256436646897	0.369210493168897	0.0294580557119072	0.0328057801538651
0	1	5751990	rs11581150	T	C	0.105052564416829	0.350332521028307	-0.0497358056446431	0.0532534914950403
0	1	5753350	rs2649071	A	G	0.530500768723171	0.351850213858771	0.0305337189457641	0.0327964624376585
0	1	5754088	rs2649072	A	G	0.415647713445194	0.180359134454367	0.0445222389442116	0.0332342300738479
0	1	5758772	rs7521197	C	T	0.117754801993714	0.216386380604491	-0.0629426141588368	0.0509164445237735
0	1	5770265	rs873982	A	C	0.460888685727817	0.849282867250305	0.00623582824847176	0.0328143602613949
0	1	5771817	rs770695	C	G	0.26992384158371	0.0725117803316335	0.0652985850012389	0.0363599840645625
0	1	5777920	rs904532	A	G	0.225868908643299	0.0616417293823729	-0.0731525207651649	0.0391427724784766
0	1	5782769	rs2649086	C	T	0.579684545482626	0.764126458767211	-0.009905250286337	0.0330101876226836
0	1	5795008	rs17028719	G	A	0.091857692855481	0.721286903436852	-0.0202467082608282	0.05675489730495
0	1	5799271	rs57866012	T	C	0.0912838573461469	0.858714773257719	-0.0101438013829597	0.0569843045674275
0	1	5799631	rs2649063	G	A	0.147870450349829	0.654183800017275	-0.0205460298310077	0.0458660150414865
0	1	5800904	rs2133496	A	G	0.0495410449027459	0.622014165064212	-0.0373056954066323	0.0756711244871776
0	1	5801086	rs2173540	G	A	0.147338863187162	0.658862951446655	-0.0202912174435114	0.0459614325319425
0	1	5820307	rs74426861	G	A	0.130451903523967	0.535780385827139	-0.0300104295074325	0.0484659537471527
0	1	5835569	rs77306643	A	G	0.172578759222131	0.407341884690583	-0.0358022311435912	0.0432091216533492
0	1	5836317	rs11260693	G	A	0.195622528140656	0.482217378654037	-0.0289273450715927	0.0411636132531958
0	1	5847239	rs58269693	T	C	0.240390534946169	0.623053427149056	-0.0187427656113946	0.0381316746362334
0	1	5861497	rs28479388	A	G	0.894084207346766	0.860342918197027	-0.00930978827784477	0.0529152670567854
0	1	5876249	rs1890190	T	G	0.889023088654335	0.231287827315266	0.0628515972270872	0.0525054924050683
0	1	5903233	rs525289	T	C	0.911634784261816	0.617273358351275	0.0288509762809695	0.0577344659487484
0	1	5904718	rs1624858	T	C	0.875918888309078	0.767878730626524	0.0146640058412755	0.0496831072217372
0	1	5912321	rs1287618	G	T	0.784519163840987	0.372999905474942	0.035632116477307	0.0399970705258181
0	1	5913621	rs548726	C	T	0.875220860155931	0.597916638568558	0.0261083677703937	0.0495040281736193
0	1	5929772	rs1287630	A	G	0.283358898034809	0.66607853686255	0.0155332300504915	0.0359951958732138
0	1	5931205	rs11121790	G	A	0.0984489747178075	0.0703312384534763	-0.101050803129557	0.0558362237549151
0	1	5932517	rs472651	T	C	0.177845499983538	0.148417549941626	0.0609875395538829	0.0422017153660917
0	1	5956909	rs12058375	A	C	0.238444024092599	0.489124954360995	-0.0263969893246899	0.0381624131379387
0	1	5957342	rs12139627	A	G	0.0768490394684813	0.267842785775176	-0.069125300433251	0.0623849742104285
0	1	5957589	rs7519953	G	A	0.117248972216333	0.959644577856696	-0.00255770924752632	0.0505480085182811
0	1	5961870	rs2134551	A	G	0.811572946859903	0.270356233006944	-0.0455388986003832	0.0413147706188906
0	1	5971455	rs6694744	G	A	0.852381696847099	0.131468668973782	-0.0685401670749592	0.0454409279586172
0	1	5973775	rs11120772	A	G	0.732859518221189	0.63445123452112	-0.0174837965081093	0.0367715238134663
0	1	5977982	rs7549818	G	A	0.818936941044854	0.173344549492274	-0.0570598396126239	0.0419084505403484
0	1	5982044	rs7549324	A	G	0.731832133553946	0.628643913790386	-0.0177710888117128	0.0367447272491802
0	1	5983190	rs11120786	A	G	0.0768910768941116	0.198346603761232	-0.07973139717928	0.0619862068838279
0	1	6007446	rs551207	T	C	0.67512904024461	0.209590399286	-0.0434723581247389	0.034647817817437
0	1	6011757	rs6662680	C	T	0.830790478421453	0.269000498640042	-0.0476300878433697	0.0430898317629237
0	1	6080378	rs10399600	G	T	0.580367766668139	0.151199845314874	-0.047433374755574	0.0330475635404238
0	1	6088364	rs11121065	A	G	0.313290821256039	0.264416592441	0.0388549903983697	0.0348158957127671
0	1	6105109	rs3789559	T	C	0.350137667013779	0.0571592495703972	0.0645136181483326	0.0339172078183768
0	1	6137403	rs3789543	T	G	0.37560003173076	0.0248349416543798	0.0746855377254548	0.0332829107594874
0	1	6141325	rs3789541	A	G	0.292129173981365	0.539957707508752	-0.0219409915415069	0.0357999948597562
0	1	6158562	rs2229002	G	A	0.313758662942525	0.965078393139517	-0.00153601964267353	0.0350835784773421
0	1	6165419	rs1883768	T	C	0.429992772587269	0.701001164369005	0.0125168574387989	0.0325985848283521
0	1	6175507	rs6670822	C	G	0.291470424495477	0.890256027910059	-0.00495704510415353	0.0359257587261274
0	1	6182321	rs2843495	G	A	0.171502490174033	0.549198011805586	0.0255997895477775	0.0427402337318583
0	1	6187086	rs6703057	T	C	0.400263877141545	0.621867879552927	0.0163365819757335	0.0331233224899049
0	1	6198745	rs2785585	A	T	0.754206692974312	0.840715492497179	0.00761532172959658	0.0378912516074804
0	1	6202245	rs2273032	A	G	0.38044568289539	0.766651943033818	-0.00993347323890593	0.0334734114008319
0	1	6247066	rs4908863	T	C	0.178371893433904	0.32571241605955	-0.0422995858412577	0.0430404529363233
0	1	6258794	rs3789524	G	A	0.3446120323472	0.572364578327618	-0.0190464889591214	0.0337361262720811
0	1	6281667	rs14281	C	A	0.0755929977596866	0.242063094405655	0.0704355269481697	0.0602092487552633
0	1	6366471	rs7543514	C	T	0.187170807894759	0.772183778465363	0.0120896519184446	0.041757627672264
0	1	6376222	rs3789491	C	T	0.148245787180514	0.585104300773723	0.0248564484092509	0.0455292845627319
0	1	6437542	rs6675376	C	G	0.21203841365819	0.515185735672967	0.0257385966300573	0.039550119124906
0	1	6465054	rs17026985	A	G	0.157295244033013	0.48713299275613	0.0308226723510458	0.0443570807130545
0	1	6473294	rs7529205	G	A	0.21337575901209	0.472643478963925	0.0283259014387825	0.0394409764243416
0	1	6501796	rs10864548	C	T	0.198455351061762	0.598528591441285	0.0214080629211846	0.0406597250548579
0	1	6550376	rs2986742	C	T	0.29646147421968	0.21284540076083	-0.0445290995970107	0.0357439689711637
0	1	6579607	rs1556035	T	C	0.857383855254001	0.576448082423656	-0.025722987747369	0.0460506405914967
0	1	6580397	rs12046229	T	C	0.135164621131832	0.813696598230294	0.011114641511908	0.047163909052493
0	1	6581877	rs7540913	A	G	0.840744577663901	0.737075179130303	-0.0147771633088599	0.0440151433053985
0	1	6601607	rs4908915	C	T	0.851598967260653	0.940670407499453	0.00339676139900986	0.0456386646749778
0	1	6606991	rs76310280	T	C	0.11692530388994	0.808934062500974	-0.012273328624583	0.0507578913018588
0	1	6615695	rs925744	T	C	0.843348699425482	0.947480104165561	-0.00293968320004498	0.0446275201915563
0	1	6620545	rs12565181	A	G	0.149544220349935	0.928021410922797	-0.00411176756067108	0.0455171378566627
0	1	6623499	rs4908563	T	C	0.393378676802918	0.258532322764949	0.0375342694564909	0.0332200812424209
0	1	6624575	rs117192896	A	G	0.021151606439172	0.14106050352614	-0.176261029006732	0.119754483678284
0	1	6626276	rs76948507	A	C	0.0213878964367911	0.242730539931992	-0.136331887001606	0.116703622427341
0	1	6626615	rs12080675	A	C	0.852411366006256	0.881394146375571	0.0068337279369412	0.045801814940932
0	1	6627148	rs11586033	G	A	0.978827203189088	0.130564517685692	0.18012788779824	0.119141695282625
0	1	6627694	rs57065667	A	G	0.15460796109148	0.9303138068819	-0.00390915399987164	0.0447015763347375
0	1	6629274	rs4908930	G	A	0.694462717617934	0.698068830713683	-0.0136503483703155	0.0351877803841941
0	1	6629994	rs12043532	G	T	0.0287234421065691	0.782925054346329	-0.0269988309123114	0.0979961117970939
0	1	6630622	rs12082471	C	G	0.433924096786735	0.167162500181228	0.0454685321482091	0.032915323400177
0	1	6631431	rs11587438	T	C	0.828916820140187	0.495525154031283	0.0296518046211332	0.0435065888299543
0	1	6631615	rs12760552	T	C	0.828617265695544	0.523889726619449	0.0277161772073699	0.0434858381186987
0	1	6632951	rs12041318	C	T	0.141947027463339	0.503469835552925	-0.031227433094107	0.0466749728312989
0	1	6633230	rs12132145	A	G	0.40503070362971	0.118691610832878	0.0517428778820939	0.0331623687464144
0	1	6635306	rs34160967	A	G	0.389077697320135	0.460879485643691	-0.0247361432317902	0.0335451078836864
0	1	6638064	rs11122100	C	T	0.143672476128673	0.558588476482903	-0.0271070892379675	0.046341706576737
0	1	6638556	rs80277780	T	C	0.0141914495843763	0.231151857759147	-0.174525304831748	0.145753920236013
0	1	6681744	rs3747994	T	C	0.588764741602965	0.903760459802021	0.00396232403345943	0.0327702176234959
0	1	6683240	rs14057	A	G	0.381400141329931	0.158194840004784	0.0472787871643914	0.0335032820447377
0	1	6685851	rs12127219	A	C	0.589103303601201	0.824954822896496	0.0072482705432012	0.0327713966806089
0	1	6701978	rs200448	C	T	0.395877765966288	0.297384869506301	0.034736804239088	0.0333348143793915
0	1	6715390	rs6577584	G	T	0.187524635841655	0.298648519201482	-0.0435734685305367	0.0419243348429465
0	1	6724249	rs2039363	A	G	0.178727569696156	0.443326263720576	-0.032725268877328	0.0426894903484824
0	1	6732568	rs3789572	T	G	0.41838432126256	0.433393069366723	0.0259252456977935	0.0330933004085619
0	1	6744709	rs12126058	T	C	0.418875070512946	0.472715880960377	0.0237863553249824	0.0331255303454341
0	1	6745444	rs200444	G	A	0.599321624512526	0.864731286564235	0.0056104594030138	0.0329340089643205
0	1	6747897	rs277686	G	C	0.1599016654687	0.304900736075985	-0.0459110197329219	0.0447484294001065
0	1	6786156	rs12568431	T	C	0.453173486563353	0.922915164967006	-0.00316090393682341	0.0326666893146954
0	1	6790946	rs11122122	G	A	0.558986815912801	0.999385108501053	-2.52586705880069e-05	0.0327757032390417
0	1	6795230	rs447558	C	T	0.892593378568448	0.845991729031669	0.0101817847040632	0.0524198763671799
0	1	6814758	rs277665	T	C	0.587874718621295	0.731242407854983	-0.0113759407649361	0.033120303835758
0	1	6822627	rs376778	G	C	0.883287434698996	0.984736170635293	0.000966423996685968	0.0505146992598239
0	1	6831646	rs399951	A	G	0.586714489240612	0.726153667379869	-0.0116040190112749	0.0331310006955886
0	1	6832052	rs391674	A	G	0.887615531203494	0.940237609364956	-0.00383345834969512	0.0511323981916334
0	1	6834346	rs11122143	A	G	0.30136811868507	0.825062324122576	0.00776109875745165	0.0351119503041834
0	1	6886308	rs17441375	C	A	0.0432121409656087	0.380438874333849	0.0685236481656807	0.0781263143597729
0	1	6893053	rs7522354	A	G	0.320445318977609	0.830071972796881	0.00742653702960151	0.0346049233326949
0	1	6904879	rs4908570	G	A	0.435795585360423	0.867377880915418	0.00548421777407989	0.0328415848609547
0	1	6905166	rs75855758	T	G	0.0721523648493897	0.667968071946992	-0.026950528703359	0.0628307706857614
0	1	6913887	rs76631326	A	G	0.29814948372357	0.806103098738061	0.00867652967902062	0.0353485641090302
0	1	6922492	rs11120779	G	A	0.364256316918528	0.581406102930709	0.0185097431145724	0.0335727709707124
0	1	6934286	rs17029982	C	G	0.211888082543681	0.931351521143358	0.00341309955543374	0.0396206160274091
0	1	6934933	rs76581429	T	C	0.113242498611572	0.682524512982484	0.0207689798834589	0.050777339243331
0	1	6943720	rs58627359	G	A	0.364640605711102	0.527047262838395	0.0212496556526549	0.033595240896575
0	1	6945619	rs10399796	C	T	0.318532247996841	0.899704096551415	0.00437655872166573	0.0347249044249005
0	1	6951887	rs7556557	T	C	0.318553881374916	0.810593692666406	0.00831404521677132	0.0346909719044576
0	1	6954158	rs78326504	T	C	0.297285733689922	0.702432527759353	0.0135286020357083	0.0354115846119202
0	1	6960196	rs6691442	A	G	0.389070115908824	0.874910999084879	-0.00525637765860911	0.0333900188693074
0	1	6963269	rs77254260	A	C	0.298635677765145	0.736072103464863	0.0118974116798978	0.03529766797535
0	1	6972393	rs11586867	T	C	0.391985531418388	0.888358306076657	0.00466875165330601	0.0332575188077756
0	1	6977005	rs1892262	T	C	0.396970913058638	0.525668506854044	0.0209292563135856	0.0329785750677932
0	1	6977200	rs1892261	C	A	0.418441608297447	0.440604570402944	0.0253899008710344	0.0329237545622827
0	1	6985069	rs867389	G	A	0.127925448028674	0.544356923028768	0.0293064269094146	0.0483414789361892
0	1	6985872	rs76066289	G	A	0.300488231558162	0.713183208411581	0.0129860602231359	0.035328112547197
0	1	6986109	rs4908574	A	G	0.497951443106679	0.355873964414648	0.0300623512630333	0.0325612406587445
0	1	6991925	rs6577395	C	T	0.153659303287683	0.770998604294293	0.0130849660632456	0.0449548710140515
0	1	7001555	rs66495811	T	C	0.169593660745385	0.41751906483273	0.0348444268212277	0.0429789219436839
0	1	7002266	rs11586158	G	A	0.446510332040086	0.635775696263208	0.0154290644958379	0.0325773469781841
0	1	7004301	rs10864250	G	A	0.543305734412112	0.711078839799114	0.0120398406531138	0.0325043057151864
0	1	7029814	rs12033659	T	C	0.548631697505335	0.988532414343527	-0.000469541249582729	0.03266832499148
0	1	7048779	rs1317017	A	G	0.360134555309668	0.30481302373203	-0.0348627997383997	0.0339738176887683
0	1	7052566	rs6681529	A	G	0.487186195357599	0.960764978146337	-0.00160195671117347	0.032564304016534
0	1	7055326	rs10128022	C	T	0.113456938548336	0.11265735567971	-0.0822065121882034	0.0518207976928037
0	1	7056538	rs12130593	C	T	0.343211975128113	0.783568040658154	0.00936761362057964	0.0341046941787787
0	1	7068367	rs2275907	T	C	0.371228907267475	0.574129263119691	0.0188278897445343	0.0335027419680456
0	1	7071415	rs11588097	G	A	0.342542269634759	0.311589036039774	0.0344616861872876	0.0340566377366376
0	1	7087739	rs11120820	A	G	0.0903773104509508	0.0265956406589739	-0.128558964312295	0.0579772953527514
0	1	7088855	rs4243823	A	G	0.437537713458562	0.604241546484511	-0.0170396074627871	0.0328752797244533
0	1	7091231	rs66653799	A	G	0.17619066447223	0.778148604110947	-0.0119741720141664	0.0425019139188762
0	1	7093213	rs12738895	C	T	0.537589270067785	0.558722859597339	0.0190680557752292	0.0326094855962224
0	1	7095796	rs4908588	C	T	0.701109530730704	0.283069751198797	0.0382285286815215	0.0356128069394926
0	1	7096308	rs7522254	C	T	0.259481951159321	0.0753399545654054	0.0646014107643658	0.0363258001212885
0	1	7100494	rs7535234	C	T	0.231995672185152	0.326272693893308	0.0376444401553651	0.038348159069251
0	1	7102944	rs7524998	G	A	0.701533291792772	0.31287568627061	0.0359879434917065	0.0356596486109014
0	1	7105935	rs76299678	A	G	0.32498214156717	0.79286906823526	-0.00918914529856488	0.0349946950198837
0	1	7106963	rs6577409	G	A	0.701809688145811	0.298992232756822	0.0371194389892748	0.0357399851733002
0	1	7113247	rs11120823	A	G	0.414682417508868	0.343130427357334	0.0312298043119725	0.0329428979800638
0	1	7121397	rs7414485	A	G	0.559364562001642	0.138574680149474	0.0484143919523615	0.0326876970667823
0	1	7123189	rs66929565	T	G	0.149670059429317	0.522879884213874	0.0290187681479291	0.0454190051593541
0	1	7127737	rs67316652	G	A	0.0926720775625084	0.937233589481545	-0.00438908727888963	0.0557363233891005
0	1	7128056	rs7536178	A	G	0.407471911969596	0.340287606898913	0.0313125820041664	0.0328362794705262
0	1	7130084	rs4908597	T	G	0.255445940199027	0.203037769787276	0.0474256473787358	0.0372566524625547
0	1	7131192	rs11120831	G	A	0.463841677745595	0.557529419427302	0.0191004903268488	0.0325660676621506
0	1	7135268	rs10864271	G	A	0.477896132848588	0.182624134985497	0.0436543129928105	0.03275583442483
0	1	7135714	rs61528401	G	T	0.0798457734829429	0.587102196582521	-0.0326885577885138	0.0601954774291087
0	1	7137325	rs4565737	G	A	0.797193853868876	0.462799299795809	0.0298165222254909	0.0406083983139811
0	1	7137465	rs9434823	C	T	0.738118187896171	0.288247713489954	0.0396084228361566	0.0372969971988545
0	1	7137637	rs9434824	G	A	0.737089866750541	0.276896912487635	0.0405204127428801	0.0372664342159206
0	1	7139110	rs12044473	A	G	0.279360999599449	0.873877349340781	-0.00576843685077923	0.0363399530113006
0	1	7141327	rs17345754	C	T	0.0899107609718472	0.180298946114585	-0.0774334735408948	0.0577932842667279
0	1	7141352	rs9434458	T	C	0.36144728233308	0.578117686534902	0.018800335771454	0.0338052668407324
0	1	7141982	rs9434829	G	T	0.211580557933087	0.44970191969782	-0.0302107871913175	0.0399660074048702
0	1	7142771	rs7542716	T	C	0.270215006247453	0.988924070434586	0.00050933933412655	0.036690458897535
0	1	7142832	rs9434830	A	G	0.2024850501917	0.375459278871303	-0.0361072795941397	0.0407396321118082
0	1	7145417	rs7511741	A	G	0.642495804105322	0.877747720988675	0.0052203526959134	0.0339369587710109
0	1	7150527	rs2071917	A	G	0.54321836659503	0.277519275768571	-0.0355832143567612	0.0327681379531057
0	1	7153973	rs1010806	G	A	0.39144948406182	0.612119639790339	-0.0168443965349185	0.033220376615978
0	1	7155815	rs10864279	T	G	0.267733051875426	0.987411535515853	0.000578664104702679	0.0366754817318928
0	1	7156082	rs11120840	T	G	0.354061292172655	0.693984348816784	-0.0131602797123105	0.0334480950415173
0	1	7159838	rs2071919	T	C	0.268825387093794	0.808037993349244	-0.00889874268536673	0.0366266823867918
0	1	7160542	rs10779674	C	T	0.456329416023481	0.907440732556997	0.00377937121015003	0.0325058939141631
0	1	7161293	rs59622855	T	C	0.162153464939807	0.390607925966876	-0.0382198917714094	0.0445185856906507
0	1	7167031	rs6694886	T	G	0.4818550565529	0.388183453721037	-0.0282034074473443	0.0326838250812309
0	1	7169066	rs1005430	C	G	0.652851287318405	0.862593512079218	-0.00588698522857158	0.0340143295438094
0	1	7169735	rs4908599	C	G	0.131395858253449	0.0334454088689642	0.100123373744582	0.0470793225866474
0	1	7170719	rs17349921	G	A	0.174328570538456	0.874377646708937	0.00671986640603169	0.0425037780918631
0	1	7173895	rs7527268	C	T	0.308401167012939	0.366872137982022	-0.0317745410969375	0.0352131859730417
0	1	7177813	rs9434845	C	T	0.273937943303554	0.711505536322196	-0.0134427432964206	0.0363479612102592
0	1	7178763	rs6674708	T	C	0.301061933152446	0.421163877263588	-0.0288504327012544	0.0358656150653331
0	1	7179479	rs7532024	T	C	0.366221099389366	0.911097196565969	0.00379648591913986	0.0340020243023433
0	1	7179721	rs4908443	C	T	0.672688197933207	0.542511074332778	-0.0209887628927529	0.0344631658703116
0	1	7186325	rs4460663	A	G	0.526456192130187	0.168760561575139	-0.0446450937518338	0.0324409110145625
0	1	7186547	rs6698911	C	T	0.274904054202548	0.300232099963408	-0.0377474138568623	0.0364379860990323
0	1	7190806	rs12032971	G	A	0.0730483464066983	0.360177405414321	-0.0575072594927377	0.0628476027929071
0	1	7196879	rs12090163	T	C	0.477360181241066	0.194142314288154	-0.0419598429915436	0.0323160254338652
0	1	7197182	rs9434481	T	C	0.280713660960122	0.398125465136599	-0.0306221585216977	0.036240364340628
0	1	7200575	rs9434855	G	A	0.466196719917929	0.473179295061718	-0.0232333079336548	0.0323892346421858
0	1	7209434	rs17030376	T	C	0.0908105122466458	0.123053033821088	-0.0895421590044034	0.0580656588573781
0	1	7210974	rs17030384	A	G	0.103185377340757	0.0170940903230527	0.124572692242381	0.052238796258753
0	1	7214374	rs13376128	T	G	0.190204203159136	0.719398853755425	0.0147005608871573	0.0409187375168249
0	1	7217906	rs10779676	T	C	0.313177993945857	0.105942173821492	0.0559904300906078	0.034632454353314
0	1	7220970	rs4908602	G	A	0.561566392140989	0.852993035724775	0.00608635748518718	0.0328458071958844
0	1	7221458	rs6667429	C	T	0.757189943080046	0.785263743336753	-0.0102803481654703	0.0377307582764187
0	1	7232692	rs6577417	A	G	0.259582138726819	0.0934831865493901	-0.0628979352993526	0.0374994403798707
0	1	7235628	rs6687729	C	G	0.20869115641024	0.925480656545231	0.00375496449609274	0.0401461610772516
0	1	7236810	rs6680365	G	A	0.478082301505552	0.858737730060635	0.00577452596708319	0.0324445814884947
0	1	7244883	rs10864286	A	G	0.254666529586418	0.53587682378795	0.0230623344635578	0.0372537943638547
0	1	7245669	rs4908446	C	T	0.210735664637059	0.618067919008386	0.0198994010310364	0.0399113143142458
0	1	7247335	rs72641232	A	G	0.116946004195171	0.478772611904702	-0.0360652842813667	0.0509196703534787
0	1	7247376	rs12125984	C	T	0.673855733370575	0.920946414491324	0.00344598932461351	0.0347232204380227
0	1	7252366	rs11120876	T	C	0.307800842787405	0.66382308682631	-0.0152918036674999	0.0351826137437103
0	1	7252661	rs10489140	C	A	0.128539964918768	0.558611308781623	0.0281686045187591	0.0481592462346578
0	1	7253983	rs78437257	G	A	0.127777745234066	0.649120581075952	0.0219712537440833	0.0482901430109927
0	1	7254521	rs6659347	C	T	0.128434588447544	0.644489910869113	0.0222465857239162	0.048212233387487
0	1	7255371	rs763195	T	C	0.636214921677988	0.998373820513836	6.89081066918561e-05	0.0338097220185226
0	1	7261498	rs2097524	A	C	0.502721009350779	0.507342087151025	-0.021477699751175	0.0323956004754213
0	1	7263540	rs74517198	C	T	0.115320383929823	0.340986777132325	0.0477876464496614	0.0501856511878881
0	1	7267729	rs8179413	G	T	0.782332870798042	0.547195386780942	0.0238261699753703	0.0395804542910447
0	1	7268991	rs17030564	T	C	0.0918476930811772	0.995087691567514	0.000346458706880561	0.0562734019274876
0	1	7269323	rs4908607	C	T	0.674416230657978	0.562388833098723	0.0201991201297262	0.0348683359091328
0	1	7272250	rs916393	C	T	0.657620125409984	0.624136998142797	0.0168284077926398	0.0343439963569275
0	1	7280190	rs12562461	G	C	0.0982057843024976	0.854726497743618	0.00999634606581083	0.054597646752651
0	1	7282162	rs58566616	A	C	0.114347939704451	0.497075302149938	0.0342680354020943	0.0504610500544864
0	1	7303216	rs2412151	C	G	0.553265207133791	0.535506413223745	-0.0202487191594118	0.0326791268899757
0	1	7308264	rs4243825	C	T	0.76210911194268	0.951851466248975	0.00231687722185245	0.038370386582707
0	1	7312670	rs75954372	T	C	0.127966023453348	0.379278163302108	0.0422188093760566	0.0480180948104116
0	1	7314231	rs6577427	C	T	0.221826437541636	0.661958917746225	0.0169578819503157	0.0387865658147455
0	1	7314363	rs7551574	T	G	0.536141142478581	0.786980465915526	-0.00879634181971644	0.0325508688725198
0	1	7317696	rs6698698	G	A	0.391137554363031	0.680245651686514	0.0136227804408764	0.0330547365564684
0	1	7319151	rs6667599	C	G	0.521947367200186	0.536159593465628	0.0198490968784341	0.0320855286094413
0	1	7319392	rs61780031	G	A	0.229351190637519	0.365187235956202	-0.0350829291409626	0.0387431853016929
0	1	7321641	rs916394	G	C	0.411405279953583	0.714538311594355	0.0119902595418255	0.0327810646220739
0	1	7322807	rs7522322	G	A	0.449221335307506	0.588919579711868	0.017522057240856	0.0324240945158632
0	1	7323688	rs4140605	G	A	0.810409553236975	0.689518721428958	0.0166482312620731	0.0416718049454768
0	1	7323971	rs7556024	C	A	0.805267032719151	0.714010809701736	0.0151431303372449	0.0413210680115705
0	1	7324503	rs11120890	C	T	0.415532112647649	0.702686159818652	0.0125940839976495	0.0329949816769202
0	1	7324547	rs11583129	A	G	0.343127599869375	0.302853394278326	0.0351959893257945	0.0341597970010301
0	1	7326747	rs10864291	C	T	0.446858958586934	0.607488163856122	0.0167781538608907	0.0326637874296518
0	1	7336103	rs12048158	T	C	0.243625355959847	0.614156106372733	0.019109445313911	0.0379042993067674
0	1	7336706	rs4908614	C	T	0.872941956856345	0.318594471524136	0.0489799529003423	0.0491100763425172
0	1	7338813	rs7539551	G	A	0.402471163808961	0.997904607539003	-8.7014664023203e-05	0.0331334480172196
0	1	7342106	rs12409413	C	T	0.470314972945684	0.747652447485581	-0.010456148117028	0.0324991209251138
0	1	7352328	rs6577435	C	A	0.77565212972668	0.503407690149665	-0.0257766118362677	0.0385221377947952
0	1	7356673	rs6662782	G	A	0.326445297639365	0.716922888320356	-0.0126039404444681	0.0347623628436209
0	1	7360149	rs77095910	A	G	0.0805833404748843	0.27116175152428	0.0636569548376524	0.0578493904872522
0	1	7361090	rs55839439	C	A	0.102593030914472	0.846071188816831	-0.0103437596272701	0.0532816261254391
0	1	7362992	rs12410983	G	A	0.0992279187424713	0.858228486869771	-0.00967371887529438	0.0541551594066121
0	1	7363506	rs12404738	A	C	0.0957324500065648	0.674516161406227	-0.0231738295593619	0.0551813073593961
0	1	7375585	rs12405371	T	C	0.0942626111518913	0.372524947402241	-0.04996410932042	0.056029044396842
0	1	7378180	rs11120900	G	A	0.882758149838851	0.410501365625206	0.0417071521590389	0.0506762594510214
0	1	7378291	chr1:7378291.G.T	T	G	0.211629966692866	0.753680552522668	0.0124817833864466	0.0397775073986245
0	1	7381141	rs12134803	T	C	0.170387146510974	0.750928320520193	0.013699482844967	0.0431594591536298
0	1	7386456	rs12739426	A	C	0.655357878551394	0.504594955988823	0.0227343744233512	0.0340703495107155
0	1	7392594	rs2301462	T	C	0.704840058725019	0.583207219814713	0.0194607445644631	0.0354666144439153
0	1	7397400	rs7553372	G	C	0.706061633145008	0.471077359877748	0.02563182695383	0.0355638390536373
0	1	7402502	rs705680	C	T	0.866949790953162	0.945501883273602	-0.0032576877081578	0.0476573518855855
0	1	7403966	rs7513440	G	C	0.69564360922607	0.516753826909828	0.0228888724147029	0.0353028637907536
0	1	7405293	rs845246	T	C	0.160993673981504	0.409162122035281	-0.036674608547983	0.0444341960958877
0	1	7409156	rs845240	T	C	0.161387289522497	0.552133598148493	-0.0262853568871402	0.0442093155670022
0	1	7412088	rs4908624	T	C	0.116334139516023	0.797258543754457	0.0129167677312247	0.0502800129391377
0	1	7425417	rs845265	C	T	0.297334743385134	0.519805991970927	-0.0228585659716109	0.0355142726295131
0	1	7426727	rs2071925	T	C	0.0914195354817293	0.240790602385559	0.0651638933563894	0.0555525767582903
0	1	7462478	rs705694	G	A	0.352874706125627	0.478823555733868	0.0238835428258444	0.0337244818481249
0	1	7462976	rs845201	A	G	0.303376230321219	0.716613261850919	-0.01281907544562	0.0353153484763034
0	1	7469780	rs4908635	G	A	0.149352532723817	0.979125041587737	-0.00119362162822638	0.0456175091197774
0	1	7471157	rs7535846	T	C	0.19010893522311	0.53352495745215	0.0254995003024065	0.0409542262745171
0	1	7478076	rs11120917	T	C	0.147226900873665	0.537921661990353	-0.0282183831004698	0.045812121893458
0	1	7480000	rs6677657	T	C	0.553751651131415	0.65030893737849	-0.0146993419985936	0.0324250393518493
0	1	7480054	rs6677745	A	C	0.554376273271099	0.653209437799348	-0.0145844579973042	0.0324598176715813
0	1	7482963	rs845252	C	T	0.161681629417676	0.483010139791214	-0.0310346328414837	0.0442423203522703
0	1	7487277	rs10864302	T	C	0.585672498802145	0.56908508363771	-0.0187241114339165	0.0328839641930277
0	1	7491320	rs17030828	T	C	0.0805917652778172	0.0717452996716559	-0.109595035095061	0.0608614163970541
0	1	7492265	rs1193220	A	G	0.730556735864488	0.567500799940762	0.02092679447587	0.0366021944304069
0	1	7501037	rs1193227	T	C	0.305508631146811	0.248473548795854	0.0402499025608446	0.0348766359787433
0	1	7501823	rs1775047	C	T	0.827318689858454	0.991813647659305	0.000440791520423997	0.0429610849116819
0	1	7518513	rs17030898	T	G	0.0612879146369752	0.332986507087935	0.0642301708184008	0.0663455409634461
0	1	7520601	rs1750837	C	T	0.488926140456287	0.0391708248303874	-0.0665171751541472	0.0322525052953357
0	1	7524342	rs2693953	A	G	0.0745398979355138	0.337830479776373	-0.0601229188232505	0.0627286192934157
0	1	7525525	rs1193242	G	A	0.255514247803739	0.985327473894305	0.000685695184328219	0.0372856561808612
0	1	7526371	rs1193238	C	T	0.195718986009872	0.714856585943502	0.0149356000005968	0.0408812152681749
0	1	7528669	rs1149331	A	G	0.132228720626632	0.97876300703609	-0.00127390091236132	0.0478554493342702
0	1	7540699	rs2693957	G	C	0.549660431416666	0.0904229412296901	-0.0548966345834728	0.0324223824464067
0	1	7540770	rs6678279	T	C	0.127628850664883	0.103254320465295	0.0776612009156201	0.0476660412012899
0	1	7540862	rs2796482	G	C	0.139276856948482	0.46744461266936	-0.0342647786676353	0.0471548938367672
0	1	7541291	rs2693958	C	T	0.60727611474729	0.112139895711598	-0.0525067925299101	0.033051244901054
0	1	7541345	rs2796483	T	C	0.549798871796971	0.142589662139353	-0.0476075140923265	0.032469662900514
0	1	7551631	rs1193230	C	T	0.732629549937242	0.436638029933967	-0.0282973413430735	0.036377377752904
0	1	7553654	rs2796484	C	T	0.559284486028352	0.188812100787688	-0.043052928511037	0.0327622588593584
0	1	7557152	rs10864304	G	A	0.382924311358712	0.270034630391747	-0.0368382192131845	0.0333987247021466
0	1	7563901	rs2462925	G	A	0.601668022120537	0.264265458775252	0.0370760552292264	0.0332113768749202
0	1	7567037	rs11120955	G	T	0.11944512089059	0.174100195295901	0.0676036822863109	0.0497398081780708
0	1	7568982	rs1193180	T	G	0.157114879734316	0.254089930204853	0.0504929066197091	0.044273712880892
0	1	7569602	rs1193179	T	C	0.459015824386903	0.159273572187826	0.0457884328065238	0.0325313090212546
0	1	7571996	rs6577446	A	G	0.325699707402451	0.484487566590082	0.024148071442695	0.0345414997039324
0	1	7576979	rs1193172	G	A	0.259474981883518	0.458594418804626	0.0274557738813213	0.0370441615652841
0	1	7578776	rs1750817	G	A	0.746095630116239	0.292207445978549	-0.039008337416134	0.0370347050646394
0	1	7598094	rs6577449	T	C	0.291771627502176	0.85114548611697	-0.00674842788978928	0.035961490387511
0	1	7600905	rs12407666	A	G	0.35098375287288	0.192498340245415	-0.0445073145982009	0.0341517028140526
0	1	7603317	rs1750824	A	G	0.755450846716472	0.538997841483324	-0.0231346828878939	0.0376584486726097
0	1	7613745	rs957856	A	G	0.481488186770614	0.435680661805599	-0.0251908134856744	0.0323163083514264
0	1	7670574	rs17031163	A	C	0.100748131377098	0.0584881126528675	0.098914301134791	0.0522796911763401
0	1	7678496	rs6684215	G	T	0.147145418696358	0.047030548603274	0.0884980684731288	0.0445604001437567
0	1	7681549	rs7555169	A	G	0.165807330121147	0.211429128898248	0.0535937725907499	0.042887186010981
0	1	7682794	rs17031185	G	T	0.104227174344698	0.322398759989563	0.0518539429928741	0.0524020416276489
0	1	7682879	rs61014722	C	T	0.171088332732898	0.0909225137712833	0.0713259891050829	0.0421909615830875
0	1	7688059	rs17031211	T	C	0.169099631761291	0.114982518565127	0.0671597992334641	0.0426090071565116
0	1	7713021	rs9434879	G	A	0.749835316868736	0.48211176719153	0.0264671760718277	0.037653713484892
0	1	7731730	rs4908473	C	T	0.20605877797042	0.168074124499943	-0.0559672545761307	0.0406025135699547
0	1	7747366	rs3124794	A	G	0.647103584293924	0.640487105039242	-0.0157823689115618	0.0337939305905058
0	1	7751053	rs3124801	G	T	0.816564689512524	0.942718190074762	0.00301643578486521	0.0419801352596087
0	1	7770901	rs2995034	T	C	0.645701332928279	0.517487292467276	-0.0218541828369656	0.0337660518004815
0	1	7784438	rs6693805	A	G	0.164905526564349	0.256053651550946	0.0490504336702646	0.0431870165993758
0	1	7792411	rs2301488	T	C	0.43194316314816	0.646281020308764	0.0149672229220689	0.0326129646484073
0	1	7796641	rs2071985	G	A	0.516304120334026	0.845068140848429	0.0063305781333693	0.0323955728679679
0	1	7797734	rs1417986	A	T	0.515704665302755	0.733921372692682	0.0110345008508655	0.0324626354741857
0	1	7798956	rs17031531	A	G	0.244166395663957	0.727897795491821	0.013152104947358	0.0378017379370199
0	1	7801288	rs2032563	A	G	0.184933369316765	0.881898143744109	0.00620497777883368	0.041766526496097
0	1	7810543	rs2066293	G	A	0.505676741507315	0.57213058740317	-0.018371723688487	0.0325211336344017
0	1	7811961	rs9919220	G	A	0.206340586016826	0.819861850213116	0.00909169453932112	0.0399244163426386
0	1	7812398	rs9919223	G	A	0.505822970296858	0.535057709656512	-0.0201855002258416	0.0325413064950821
0	1	7816543	rs4908481	A	C	0.417580737079125	0.585116649070144	-0.0179961052461977	0.0329643536928691
0	1	7818679	rs6577456	C	G	0.400631713532966	0.466332955906594	-0.024142630221613	0.033142079870613
0	1	7825311	rs707455	A	G	0.646515926908151	0.836249524532722	-0.00703387179430901	0.0340305062893107
0	1	7832212	rs707458	T	C	0.368419470036083	0.635086858192316	0.0159521704991712	0.0336132870842274
0	1	7833302	rs2239846	A	G	0.130717010018845	0.387485229026904	-0.0420466174081701	0.0486545416916466
0	1	7834026	rs2071987	A	G	0.362100461791138	0.694889637045283	0.0131894076147033	0.0336268755453737
0	1	7839405	rs697677	T	G	0.550096846759743	0.855402097677705	-0.00593603739921065	0.0325743943572738
0	1	7844680	rs172933	C	T	0.594918929110106	0.8800016806668	-0.00500391976420112	0.0331457666138863
0	1	7845087	rs697682	A	G	0.0526995526117018	0.794657720464258	-0.0190806488915268	0.0733117870374757
0	1	7845567	rs2301491	T	C	0.04356152894653	0.955832162967956	-0.00451194486522086	0.0814658757510643
0	1	7845695	rs228729	C	T	0.736933727604801	0.571940831398028	-0.0207285490703263	0.03667501053675
0	1	7847225	rs697684	T	C	0.0525962302998257	0.893774344676999	-0.00978497883205682	0.0732793268878813
0	1	7847614	rs697685	A	G	0.437116315839037	0.760107785021074	0.00998532010452739	0.0327023797260645
0	1	7847836	rs228727	C	T	0.564093390813976	0.843223798602897	-0.00646979360616628	0.0327134680608174
0	1	7847846	rs7556518	A	G	0.0333623811107791	0.506840744785422	0.058977419998608	0.0888528651716137
0	1	7848557	rs11121023	A	G	0.260500369543011	0.60952457216213	0.0188468289092034	0.0369001411946267
0	1	7849656	rs6699986	G	A	0.263206172282835	0.711284636026905	0.0136395491703232	0.0368505660184161
0	1	7849841	rs75307902	T	C	0.116414889244227	0.289342169727976	0.0531361235839639	0.0501489596178019
0	1	7850062	rs707463	T	C	0.438008016727317	0.749977163561862	0.0104165185419909	0.0326875315405135
0	1	7850081	rs10864315	T	C	0.262064082965388	0.541283021141104	0.0224534463826527	0.0367562666430586
0	1	7850218	rs697686	T	C	0.439331580289338	0.795934444547045	0.0084153213195793	0.0325403066106738
0	1	7852117	rs170631	G	C	0.0803852462041733	0.674838353100923	-0.0251278141440785	0.0598970143621247
0	1	7852797	rs696305	T	C	0.437136312270845	0.910964012158243	0.00366335713795238	0.0327604155439022
0	1	7852919	rs875994	C	T	0.0330202898550725	0.234268240346189	-0.110640167069791	0.0930190362764317
0	1	7854209	rs11807683	T	C	0.0331231795764433	0.216231852053332	-0.114833960952731	0.0928618946689526
0	1	7855382	rs117562183	A	G	0.0605118279753436	0.651162823396975	-0.0309038732674894	0.0683491171996724
0	1	7855494	rs12565104	A	G	0.261634887509915	0.452283209871863	0.0277385119230126	0.0369052614775735
0	1	7855814	rs707464	G	A	0.710606819819755	0.493399587988142	0.0245684656497572	0.035870992642412
0	1	7856140	rs77772130	T	C	0.201741602985605	0.89060602322844	0.00553761186078149	0.0402625858737415
0	1	7856267	rs7545893	A	C	0.0331678565186543	0.185474091119836	-0.12346112595508	0.0932424445769257
0	1	7856346	rs228682	C	T	0.257737441860472	0.750545178535516	-0.0117691223197961	0.0370190636440996
0	1	7857309	rs12078018	A	G	0.0333870389762268	0.450201144347191	0.0668384250802185	0.0885183675109763
0	1	7857374	rs12723500	C	G	0.033409119106028	0.413431195925313	0.0722624576108516	0.0883544115903436
0	1	7857974	rs228685	T	C	0.0807249367534529	0.619286850808666	-0.0296925798987217	0.0597602968861709
0	1	7858008	rs2071983	A	G	0.186467114816818	0.94124255839125	0.00305076258651826	0.0413897202843404
0	1	7858108	rs61773374	G	A	0.0332488054256572	0.203723382975126	-0.117978773334303	0.0928225015147458
0	1	7858135	rs1012477	C	G	0.0332901423259797	0.380684695903305	0.0775723925948413	0.0884887732313091
0	1	7859191	rs17031578	C	A	0.186684609889341	0.959531462857142	0.00209925149412272	0.0413714455027121
0	1	7859317	rs560959	A	G	0.079845724627503	0.666420226204218	-0.0259094343652208	0.0601054630063659
0	1	7859320	rs560961	G	C	0.291053656914449	0.417325385010813	-0.0290002239506053	0.0357555062840306
0	1	7860548	rs116886234	A	G	0.0136647978532194	0.378236887964633	0.120159633979424	0.136366903530811
0	1	7861157	chr1:7861157.G.GT	GT	G	0.91981185151441	0.43396238754563	0.0473314614209651	0.0604929651433176
0	1	7861600	rs707466	A	C	0.48846326860595	0.692401002152881	0.0128571059170568	0.032500364057934
0	1	7863293	rs228642	T	C	0.292047098166164	0.410581062706105	-0.0293712035274388	0.035693547518394
0	1	7863735	rs149164395	C	CTTA	0.186891126281113	0.974643999930993	0.00131535890507151	0.0413838096060195
0	1	7865467	rs6657232	T	C	0.177093555464894	0.954698826999443	0.00241933763828544	0.0425886196621799
0	1	7865633	rs11121026	G	A	0.176677791306701	0.970265067221226	-0.00158762571980769	0.0425912769610709
0	1	7865710	rs12092614	T	C	0.0334445256179819	0.426610481262016	0.0702127314276603	0.0883173242450741
0	1	7867255	rs60450998	A	G	0.185701378173348	0.916021636439218	0.00437915571012485	0.0415297027653743
0	1	7868417	rs12566473	C	T	0.185711815083067	0.844573798388705	-0.00819112034726117	0.0417815255182375
0	1	7868725	rs228666	C	T	0.301192632243407	0.433719507071103	-0.0277225958499291	0.0354127296872421
0	1	7869733	rs79898259	T	C	0.186487477170677	0.975478683800757	0.00127191598618711	0.0413796036486474
0	1	7869747	rs79126741	T	A	0.0763323915542726	0.574700548425549	0.0340442850261973	0.060669613263442
0	1	7869789	rs117742910	C	G	0.0533771903010316	0.90123843557972	-0.00895136266220597	0.0721319549372531
0	1	7870418	rs228671	T	C	0.0796295896976265	0.65607591592868	-0.0270831417700042	0.060814877477688
0	1	7870715	rs79372391	C	A	0.188199019863662	0.94926560601658	0.0026342993825516	0.041400896175545
0	1	7871229	rs12137927	C	T	0.176989994906139	0.972694759378623	0.00145803257354866	0.0425967517614482
0	1	7872076	rs10864316	G	A	0.0331987372970855	0.211363865343099	-0.116225286943788	0.0929933267738686
0	1	7873075	rs61773379	C	T	0.0337300410057619	0.244878286528468	-0.107051219842654	0.0920569973335636
0	1	7873855	rs929123	A	T	0.186586963581536	0.98585259200699	-0.000734252023854941	0.0414081260869561
0	1	7874043	rs2172563	A	G	0.175690024996745	0.970136034530802	-0.00160309331752994	0.0428203241198861
0	1	7874246	rs78510193	A	G	0.132321492965385	0.222091073774724	-0.0592378221394658	0.0485163552373178
0	1	7876166	rs7550657	C	T	0.291944786532924	0.389142939770827	-0.0307560054993156	0.0357140976571648
0	1	7876476	rs11121029	A	G	0.176009307685425	0.81443167994709	0.0100423339479322	0.0427856319437944
0	1	7876523	rs77567305	C	T	0.0817942198033208	0.521081723594658	0.037845297564224	0.058978564561894
0	1	7877008	rs6661252	A	G	0.477087749366613	0.481776874215696	-0.0228872196870567	0.0325357864380784
0	1	7877488	rs4908482	G	A	0.477957200482765	0.460081401064554	-0.0240438331394383	0.0325482820596825
0	1	7878056	rs10746473	G	A	0.477495257420037	0.445265735555154	-0.0248294705954762	0.0325277699271854
0	1	7879130	rs228688	G	T	0.477862019204292	0.42757525429405	-0.0258327558623652	0.0325617063282893
0	1	7879168	rs228689	A	G	0.0820152435029131	0.772331878170313	-0.0171394663994684	0.0592392780007611
0	1	7879322	rs228690	T	C	0.0806421499802798	0.470625011994821	-0.0433352535770723	0.0600658444102088
0	1	7879627	rs10462018	T	C	0.033543244530327	0.505515881661157	0.0589803103289782	0.0885808268179586
0	1	7879685	rs17374230	C	T	0.0332775569270909	0.234231871508857	-0.110261949406021	0.0926938488762053
0	1	7880683	rs10462020	G	T	0.0333754676413661	0.195596747375881	-0.120090052690362	0.0927910371885043
0	1	7881234	rs17374292	T	C	0.0333008170679725	0.393151225284714	0.0756442456735242	0.0885850556491965
0	1	7881780	rs10127838	T	C	0.176485061638887	0.970895956584933	-0.00155596542607328	0.0426471813543025
0	1	7883358	rs697688	T	A	0.522376527153076	0.468933913183732	0.023566276087292	0.0325404537079338
0	1	7883834	rs228694	G	A	0.477130967741116	0.518187257812346	-0.0210379242565718	0.0325592783583848
0	1	7884525	rs61773390	T	G	0.0331082125603865	0.192362054024049	-0.121363873003088	0.0930973491005742
0	1	7885354	rs697691	G	A	0.489305648683213	0.644040270599635	0.0150057457172837	0.0324759451973904
0	1	7886424	rs697693	A	G	0.494071355203711	0.696186243830104	0.0125431977720562	0.032123022273914
0	1	7887248	rs2859387	A	G	0.709539731578369	0.532952974133696	0.0223710301300262	0.0358794943783096
0	1	7887579	rs228697	G	C	0.0800920360987521	0.715755320138129	-0.0218660622356253	0.060048912882939
0	1	7888009	rs118049345	T	C	0.0409889931757603	0.987387493332012	0.00128050365225078	0.0810030527504371
0	1	7888438	rs17374439	T	C	0.032990774586597	0.151459471577725	-0.134259722849797	0.093600221233726
0	1	7888730	rs12061787	C	G	0.033676815220962	0.479496055777305	0.0624265621080735	0.0882836737497648
0	1	7889941	rs2640908	T	C	0.489771854676969	0.721235256895685	0.0116172119860336	0.0325586852787584
0	1	7890064	rs12023156	G	A	0.176892106546243	0.912152549729886	-0.0047125445354497	0.0427155586928724
0	1	7890117	rs2640909	C	T	0.113839540739488	0.262361539287685	-0.0576788218696568	0.0514609529754296
0	1	7890264	rs1773135	G	A	0.822462589803642	0.960706049096437	-0.00209796221430008	0.0425830103674088
0	1	7890801	rs1689904	T	C	0.488820661874638	0.709899996685485	0.0120833751960214	0.0324830296237656
0	1	7890956	rs228665	C	G	0.822749072298844	0.99386761702192	0.000326893516290587	0.0425317079357822
0	1	7891797	rs1773138	T	C	0.488608812327205	0.70096774082279	0.0124630705106087	0.0324546918834819
0	1	7891862	rs12027673	A	G	0.0223381225720415	0.778542282739527	-0.0310132645850452	0.110281464057693
0	1	7892109	rs228663	A	T	0.113945635291625	0.257344750456011	-0.058270276086914	0.051444183167476
0	1	7895015	rs34020118	T	C	0.033369422686394	0.40163951522907	0.0740714508214121	0.0883173242450741
0	1	7895069	rs56204811	G	A	0.194581923657037	0.706269030595243	0.0153554220815866	0.0407444398392657
0	1	7895278	rs228657	A	G	0.0803838252298573	0.571808490950331	-0.0340073166788674	0.0601484173467328
0	1	7895418	rs61773392	T	G	0.0330626133406283	0.200988322523245	-0.119247011271471	0.0932534605765704
0	1	7897133	rs10462021	G	A	0.0316189374093949	0.245268209920705	-0.112719422201395	0.0970113960765413
0	1	7897228	rs228654	A	G	0.0808332074740919	0.596539762602205	-0.0316360084425645	0.0597601475590736
0	1	7901038	rs77209938	T	G	0.186284143982405	0.999174593017271	4.28994994915593e-05	0.0414690485076102
0	1	7901429	rs12563789	G	A	0.184482363050946	0.943475578328019	0.00296596208949668	0.0418317252199837
0	1	7901886	rs61595437	G	A	0.186558035269225	0.886263846984046	0.00591856812534606	0.0413789396732769
0	1	7901888	rs61071946	C	T	0.187880813774093	0.970669048796778	0.0015219700656118	0.0413925492904491
0	1	7902231	rs12029963	G	A	0.172803216196898	0.669409463736553	-0.0187739797355074	0.0439714263205191
0	1	7905274	rs4908699	A	G	0.0327279546916301	0.644339045977834	0.0419702323821765	0.0909153761040704
0	1	7906008	rs707472	T	G	0.487099411552378	0.63219251844044	0.0155488501063228	0.0324852663941655
0	1	7906888	rs74373240	T	C	0.018866829471862	0.781896548282295	-0.0329394752626229	0.118980208602635
0	1	7906914	rs10864317	C	T	0.176167606731431	0.990745823458948	-0.000495265356251779	0.0427002575018389
0	1	7907007	rs697694	A	G	0.520342271243647	0.472216590160519	0.0234112151207298	0.0325663623158691
0	1	7908888	rs228652	A	G	0.298925629939942	0.500308795748576	-0.0239448862796574	0.0355263287505378
0	1	7910391	rs170629	A	G	0.356341911354926	0.911581875826488	0.00371465072162352	0.0334522212178041
0	1	7911099	rs228651	T	C	0.24574432356638	0.41706864582285	0.030380496689629	0.0374366580098331
0	1	7911302	rs3753500	T	C	0.493393781552803	0.365341271695764	0.0293575351505068	0.0324308690002729
0	1	7911437	rs3753499	C	T	0.133776656678963	0.431948288795237	-0.0373530327178618	0.0475312823949209
0	1	7911782	rs3753498	C	A	0.0407617146394305	0.0651048809328726	-0.158389454739472	0.0858694796764473
0	1	7912870	rs13306062	A	G	0.0230986437595527	0.564194268904657	-0.0635446912422093	0.110201482162148
0	1	7913029	rs34305100	G	A	0.0560023190332507	0.138750376307434	-0.107532423196109	0.0726344392215585
0	1	7913430	rs228648	A	G	0.363286998311779	0.797214139861093	-0.00868497119469157	0.0337996874842087
0	1	7913445	rs13306061	T	C	0.0545902834644978	0.098089183827196	-0.122184891054659	0.0738639389432588
0	1	7918110	rs2000237	T	G	0.0483959870099745	0.0341261697995845	-0.167769955614509	0.0791898987580032
0	1	7918435	rs61773396	A	G	0.240526066493977	0.562733452066688	0.0218408040492318	0.0377355308579284
0	1	7923501	rs2797682	A	G	0.763106864399968	0.805949627009671	-0.00939504107381691	0.0382449237868427
0	1	7923576	rs17031661	C	T	0.13959779671827	0.631515516167846	0.022437468755904	0.0467842163533287
0	1	7926542	rs504560	G	A	0.710688712028605	0.609933662975054	0.018252557579013	0.0357775324520111
0	1	7927456	rs500508	G	T	0.71134671964699	0.612335209297362	0.0181844958478766	0.035885051423113
0	1	7928181	rs2066980	A	G	0.489089280226806	0.236619234325441	-0.0386196646703363	0.0326323102936716
0	1	7928365	rs743999	A	G	0.238904251022517	0.219690636608392	-0.0470293412387734	0.0383177553192864
0	1	7929819	rs228725	C	T	0.700793361102761	0.551876345078546	-0.0209829260240532	0.0352683369722927
0	1	7929863	rs74055806	A	G	0.138328975607276	0.68581083557811	0.0190391634733404	0.0470629703235123
0	1	7952203	rs1040395	G	A	0.591893741256615	0.818961535263517	-0.00757750938087785	0.033106788173749
0	1	7953944	rs9803665	C	T	0.20949070895863	0.293425906262452	-0.0421724894848788	0.0401399711621791
0	1	7955089	rs227147	A	G	0.200028738825882	0.344584031221471	-0.0388745852794819	0.0411307460502098
0	1	7961206	rs227163	T	C	0.563985391038831	0.28676680853895	-0.0347557623019835	0.0326271302341741
0	1	7961801	rs10489448	T	C	0.408744490857393	0.601372147635155	0.0172767225677565	0.0330700349961053
0	1	7971301	rs680522	A	G	0.886389067238	0.123564262014972	0.0803262698388476	0.0521604585824182
0	1	7982034	rs161827	C	T	0.428981309862714	0.722203213844512	-0.0116448399420903	0.032754775161068
0	1	7989566	rs2453021	T	C	0.396171354462016	0.503557580813714	0.0222359912114007	0.0332424924181711
0	1	7996894	rs2300428	G	A	0.482090099621076	0.383923802651368	0.0282319217929346	0.0324247933458401
0	1	8002431	rs76413824	T	C	0.341056270258849	0.798831566846875	-0.00872467327635569	0.0342332579984475
0	1	8030300	rs178932	A	G	0.635147130225783	0.278316862914506	0.0365015149932404	0.0336696260405133
0	1	8044361	rs225119	C	T	0.565207087359503	0.973947058463434	0.00106457996509375	0.0325975072149273
0	1	8046672	rs12727642	A	C	0.0611050937818966	0.855128144343411	-0.0125582639241894	0.0687825257244181
0	1	8100639	rs9434586	A	G	0.503908651261964	0.71071603591215	0.0119522157820244	0.0322253700115031
0	1	8106201	rs12757968	G	A	0.0610211388100114	0.742421223222056	-0.0226152421368498	0.0688128119525217
0	1	8121822	rs225106	C	T	0.565126203363348	0.955348108240673	0.00182621754431577	0.0326156343145567
0	1	8123684	rs225110	G	A	0.565697983960878	0.938969054978773	0.0024897957377665	0.0325184265826491
0	1	8136468	rs4500345	A	G	0.014025563717041	0.00625468593067045	0.347802138542397	0.127207979311443
0	1	8137400	rs60074929	A	G	0.154956930120069	0.612468927503896	0.0223754995663837	0.0441721338254729
0	1	8163122	rs4908727	C	T	0.399417353341744	0.695182334859199	0.0129577687564918	0.0330697036255482
0	1	8165745	rs79778556	T	C	0.116142351879002	0.0863345519163406	0.0854499376840961	0.0498233449505215
0	1	8168634	rs11121090	T	C	0.399264447425595	0.794454170456032	0.00860304082255826	0.0330211732742159
0	1	8180383	rs72634282	A	G	0.109613367490068	0.970544063768198	0.00191008047218501	0.0517273474825694
0	1	8185985	rs9434608	C	T	0.761338860326775	0.259831896844646	0.042935045194317	0.0381039065107739
0	1	8186775	rs56296862	T	C	0.166849299609052	0.503564609166364	0.0288284255849134	0.0430987984414927
0	1	8187211	rs4908736	G	A	0.666724584650918	0.204168941441039	0.0438725267089864	0.0345517351011395
0	1	8191792	rs12136685	T	G	0.494928569778409	0.71828635331971	-0.0117319002984776	0.0325208613421146
0	1	8191820	rs12133365	C	A	0.494497093898861	0.791554407507292	-0.00859315287859206	0.0325137767024438
0	1	8192898	rs7545284	A	G	0.37052304186671	0.335795834771854	-0.0324904467306635	0.0337561218966341
0	1	8193432	rs6677033	A	G	0.426042014544129	0.410688627671844	-0.0269566660582859	0.0327667957013757
0	1	8195226	rs7529511	C	T	0.602621266419339	0.791851348331656	-0.00872890893906892	0.0330756627395256
0	1	8200328	rs9434617	C	T	0.147817778116659	0.697437882886486	0.0176447352777208	0.0453847241909411
0	1	8200578	rs9434618	G	A	0.83905769096586	0.383576878308503	0.0387377709521359	0.0444584782150894
0	1	8206343	rs61391705	G	A	0.0858405475708301	0.0407922177838748	-0.12208182740868	0.0596791609741777
0	1	8207789	rs6683857	T	C	0.820115588194537	0.000284286934146674	-0.149268075519659	0.0411296024625031
0	1	8207838	rs77321792	T	C	0.121028344085571	0.0993800041088431	-0.0835093775624846	0.0506772614820421
0	1	8213010	rs1455701	C	T	0.833362756765947	0.000861848707280333	-0.141244457744185	0.0423886759181853
0	1	8213427	rs4908739	C	T	0.833318308076926	0.000410668651521996	-0.149834263994932	0.0424083501218818
0	1	8214803	rs2100516	T	G	0.764779114853393	0.00895961278909125	-0.0979913333613299	0.0374929819311542
0	1	8218115	rs17509146	G	C	0.469612010510676	0.223953786555471	-0.0394560031534144	0.0324451900952287
0	1	8218206	rs7524007	C	T	0.859070500066044	0.000393827396577858	-0.159331908643696	0.0449558548706623
0	1	8222156	rs17032281	A	G	0.374536250762738	0.15918683780354	-0.0472619606149298	0.0335712232953338
0	1	8260756	rs11588420	A	G	0.19312642801328	0.00418124284689079	0.11451044831175	0.0399805445140932
0	1	8261393	rs12138839	G	T	0.213759256030224	0.0190760648472593	0.0909072436983753	0.0387822723865129
0	1	8264457	rs12745477	G	A	0.190745662683219	0.00936557592359351	0.104816198442144	0.0403385436410522
0	1	8272526	rs425371	A	G	0.483151818458905	0.642619940077153	0.0151450493201858	0.0326374626129365
0	1	8273392	rs12041676	A	G	0.42376527029744	0.997790106610133	9.14423210163261e-05	0.0330153134061368
0	1	8273851	rs448202	T	C	0.125802692937293	0.24863834409704	-0.0572031653603741	0.0495839457390974
0	1	8273940	rs395847	C	T	0.916469699374996	0.0248858292339426	-0.127346901759711	0.0567709446393913
0	1	8274807	rs411654	G	A	0.1036760548149	0.0338829745335444	-0.116171537095901	0.0547601408607891
0	1	8276909	rs478128	G	A	0.112803694806582	0.0517843869721761	-0.102262568011172	0.052579268905104
0	1	8278899	rs428180	C	A	0.451239399869537	0.709681421053676	-0.0122553840217599	0.0329194499606843
0	1	8281564	rs506403	T	C	0.634270906839988	0.18719494991225	-0.0445921797976056	0.0338095471013526
0	1	8287391	rs11121137	A	G	0.453300392841776	0.41059472286854	-0.0269656509409881	0.032771140521859
0	1	8292195	rs299501	A	G	0.856319550768489	0.00898136728469484	-0.118033870140049	0.0451758883552446
0	1	8295130	rs7528376	C	T	0.695990763727519	0.786782868475741	-0.00954620543781997	0.035292192760265
0	1	8301494	rs17032328	A	G	0.0982805268721558	0.878351346854279	-0.00830331401976579	0.0542489263478661
0	1	8302619	rs7513908	A	G	0.0531423406726585	0.559422187055116	0.0418141099757823	0.0716363064643629
0	1	8306031	rs12403649	C	T	0.128640686615634	0.346735066704301	-0.0454430390292371	0.0482953089996263
0	1	8310158	rs72861200	G	C	0.153237506788383	0.224982205988152	-0.0546574834750975	0.045045414384774
0	1	8319635	rs401691	T	C	0.578635829541807	0.111902344693287	0.052654524689706	0.0331222936084568
0	1	8336374	rs72862657	T	C	0.218512743504134	0.567366701575302	-0.022657049412582	0.039614798488503
0	1	8357221	rs11121152	T	C	0.796444305289809	0.412506376631993	-0.0328094088240343	0.0400363295816702
0	1	8357338	rs6577481	C	T	0.181760069280672	0.537315362185259	0.0258081989686087	0.0418368126768055
0	1	8362754	rs4908748	C	T	0.678438977907848	0.910289377490704	0.00388533225619442	0.0344830930311521
0	1	8370088	rs11121157	A	G	0.17159635901797	0.222136576985795	0.0523841536527018	0.0429073567183937
0	1	8370729	rs72864229	G	A	0.199164661379485	0.807438359377625	-0.00983740312346754	0.0403615513021254
0	1	8372536	rs1107284	T	C	0.776801065006646	0.922812688576712	0.00376728419337251	0.038881537950287
0	1	8374297	rs78641116	C	G	0.134558176356674	0.559493972523481	0.0274707900959914	0.0470718055632272
0	1	8388571	rs1473309	A	G	0.058141457659236	0.428175602559984	-0.0557639607568448	0.0703808317521474
0	1	8399193	rs12039434	G	A	0.648440852044328	0.0672892806692653	-0.0622323993906119	0.0340116642982294
0	1	8433747	rs754346	C	T	0.839952288431048	0.0287892113902137	-0.0954521020444743	0.0436579806071465
0	1	8490320	rs302719	G	T	0.118612275697092	0.0417528472022407	0.100691271621399	0.0494560407183679
0	1	8495590	rs172531	G	A	0.119079531632793	0.0480197239519074	0.0977153691196848	0.049421238968208
0	1	8520108	rs80296853	A	G	0.116870241928494	0.889627996473287	0.00701537896890507	0.0505522028284149
0	1	8526142	rs4908760	A	G	0.839955053401135	0.821527662800023	-0.0100711157855178	0.0446453179746477
0	1	8564301	rs6669503	G	C	0.839737859007833	0.769459327251995	-0.0130843508529478	0.0446439639063064
0	1	8596335	rs55860300	A	G	0.103544250246974	0.987598704429518	-0.000831642755809448	0.0535047482342693
0	1	8596742	rs17032657	G	T	0.323209568824423	0.585956583258423	-0.01888993233885	0.0346792122244534
0	1	8598127	rs10492965	A	G	0.104369201400004	0.93167772407881	0.00458116396908466	0.053434505835345
0	1	8613418	rs2016084	A	C	0.840146259252817	0.738944759604044	-0.014884217427045	0.0446636728380124
0	1	8638666	rs12029303	C	T	0.730074996318246	0.081752722233358	-0.0644844452563567	0.0370471303101048
0	1	8645816	rs1934138	A	G	0.84032839759557	0.699529871000472	-0.017242700546936	0.04467539736616
0	1	8654642	rs76545421	G	A	0.0681231486252777	0.2877140961857	-0.0700153593167502	0.0658565423900383
0	1	8656227	rs12134896	A	G	0.10515752330362	0.90128044406209	0.00660239445142259	0.0532262335873415
0	1	8658527	rs6681362	G	T	0.839541004771345	0.596105330103605	-0.0236351559420775	0.0445938328286429
0	1	8701231	rs1463052	G	A	0.838523566719864	0.609744983519042	-0.0226548452554566	0.0443831905112272
0	1	8725420	rs56305243	C	T	0.107369003189525	0.746861326575432	0.0169487966569431	0.0525087044762934
0	1	8751897	rs56163601	A	G	0.101417260167587	0.835215102928844	0.0112287629009002	0.0539798288861653
0	1	8759554	rs12025126	C	T	0.73165306491365	0.152873080826365	-0.0522648968147279	0.0365627763430254
0	1	8788636	rs7518204	C	T	0.951114414676448	0.875799726011656	0.0118399519832231	0.0757534012743985
0	1	8794410	rs4908775	A	G	0.0972867920041835	0.541625541494256	0.0333355917054087	0.0546165732909085
0	1	8804997	rs3938719	G	A	0.128078334710894	0.234606320623556	0.0574426924767527	0.0483289781175538
0	1	8879610	rs4908516	C	G	0.103975433077166	0.816592359392437	0.0123527964448412	0.0532608753404563
0	1	8898807	rs11582339	T	G	0.132623040214203	0.413223877237919	0.0391108676698275	0.047799153043072
0	1	8918795	rs11121247	C	T	0.936160459084041	0.944317187055905	-0.00464268304992474	0.0664714179077868
0	1	8926868	rs2781064	T	C	0.162651214794181	0.720752487001609	0.0156966760266564	0.0439125233269718
0	1	8930369	rs2781060	C	T	0.936025031025594	0.852886831052661	-0.012280516615655	0.0662249837748115
0	1	8931149	rs2274971	T	C	0.77565321720527	0.757387859938506	-0.0120893478640475	0.0391351471205436
0	1	8949480	rs7539600	G	A	0.895479179237459	0.390532048312336	-0.0454031912055656	0.0528772355970432
0	1	8969219	rs7534552	A	G	0.255133855068593	0.257438028932514	0.0417671840246676	0.0368815809591377
0	1	8978514	rs6665631	G	A	0.156397910106372	0.333055941747201	0.042915934053716	0.0443357038625271
0	1	8981748	rs4908795	G	C	0.153129926725055	0.772128104566881	-0.0130927080485805	0.0452108183358851
0	1	8982305	rs12137125	C	G	0.248803452893964	0.925850295074877	-0.00348742623770818	0.0374721911190204
0	1	8982906	rs4908796	A	G	0.249855628023978	0.295037049535522	0.0390826763491917	0.0373234153669728
0	1	8983655	rs11806366	C	G	0.181794074008185	0.575598048786901	0.0234539481815526	0.0418950590944494
0	1	8985036	rs10864370	T	C	0.279906879929886	0.399897756842465	0.0304410922924262	0.0361617404223612
0	1	8987259	rs2765512	T	C	0.638085919740199	0.0107759223432821	0.0864229207837251	0.0338929029122792
0	1	8991116	rs2781079	A	G	0.186749583867367	0.105682524146385	-0.0683890896878352	0.0422700851620832
0	1	8994112	rs4418632	C	T	0.727600494324277	0.408327655874411	0.030190746139511	0.0365134001318385
0	1	8998059	rs914997	T	C	0.834209543712992	0.919670065958656	-0.00440948994231009	0.0437235418313177
0	1	8999843	rs2781087	T	G	0.445724034129248	0.234128534313624	-0.0387963666548701	0.0326077147446719
0	1	9000628	rs1475734	T	G	0.193936231884058	0.555304409938454	-0.0242187537629252	0.0410605435917896
0	1	9000882	rs6692694	T	C	0.354252302808102	0.873853684608028	0.00542042584634885	0.034141095951223
0	1	9001562	rs17032875	C	T	0.666849661141615	0.973248496075306	0.00114514206535734	0.0341483587855218
0	1	9007556	rs942969	C	G	0.859010642136061	0.139601584853006	0.0702157403682197	0.047530539659123
0	1	9008370	rs6577541	G	C	0.858889083323755	0.190599999875916	0.0621661894053721	0.0474983909085025
0	1	9008739	rs12070475	G	C	0.858969680645552	0.136839732582745	0.0708252800859351	0.0476084097955362
0	1	9009214	rs2274326	T	C	0.237409801719964	0.301807918780631	-0.0395703731882684	0.0383224361507889
0	1	9009406	rs2274327	T	C	0.241908961753159	0.349261856715152	-0.0356454894211704	0.0380818924431568
0	1	9009444	rs2274328	C	A	0.452287269170689	0.66146995801955	-0.0143484014397119	0.0327675425630786
0	1	9009470	rs2274330	C	G	0.209643219122188	0.637218472625454	0.0188777643334932	0.0400299171777393
0	1	9009547	rs2274331	A	C	0.209000412567301	0.55959377337175	0.0233774094136683	0.040067888997103
0	1	9009706	rs12738365	T	C	0.200457269166876	0.160289319006519	-0.0576285230561112	0.0410430573900263
0	1	9010405	rs17032907	T	C	0.388789422430503	0.536600044363012	0.0205690390070954	0.0332852532381986
0	1	9010569	rs11121273	C	T	0.398572350158952	0.465172643018644	0.0241949874469213	0.0331276657477049
0	1	9010592	rs17032909	C	T	0.0720479438216883	0.245504222271889	-0.073688100340355	0.0634510034097057
0	1	9010984	rs11576766	C	A	0.380455456152278	0.855316877164762	0.00610952220267696	0.0335064359218369
0	1	9011586	rs3765968	G	T	0.772313071264707	0.430440164214181	0.0307132513232311	0.0389545221909981
0	1	9011627	rs3765967	A	G	0.21900803602293	0.759917978340428	0.0120005921619841	0.039270431324623
0	1	9011722	rs3765966	T	G	0.845071237167218	0.992428787627983	-0.000428617147995259	0.0451687069028527
0	1	9013585	rs72641561	T	C	0.215341806160505	0.747497846472175	0.0127265300054662	0.0395307019863093
0	1	9015550	rs17032912	C	G	0.264180196450071	0.223691196133976	-0.0449097568056629	0.0369089510149366
0	1	9015575	rs61784252	G	A	0.165925953717452	0.258534733939083	0.0488339505979089	0.0432211961094788
0	1	9015675	rs12741044	C	G	0.535368405467632	0.678026472045888	-0.0135561260195828	0.0326529568249112
0	1	9015954	rs12059715	C	T	0.171239554317549	0.144961375835727	-0.0636684990189695	0.0436815102267749
0	1	9016007	rs6661729	A	C	0.0110357559100991	0.819920112736538	0.035201222179527	0.154630237499728
0	1	9016302	rs17389460	G	T	0.192742578572897	0.102443957481094	0.0669697089854824	0.0410072421499203
0	1	9016390	rs17032921	T	C	0.189913192786253	0.255100649047838	0.0471323104205727	0.041415064375536
0	1	9017091	rs2274332	T	C	0.143746660768715	0.0311945228281252	0.098223215107382	0.045588051019774
0	1	9017204	rs2274333	G	A	0.510378949664749	0.130194949805542	-0.0492423413762614	0.0325389870251079
0	1	9018034	rs7545200	A	G	0.269660899130137	0.013950620325397	0.0886059414181759	0.0360401769972329
0	1	9019221	rs41278984	C	T	0.0122617196556361	0.665489045631477	0.0630532615235793	0.145839393024879
0	1	9019338	rs11805912	T	C	0.144135564998103	0.021797027138322	0.104218551178724	0.0454331796996164
0	1	9021301	rs12735688	T	C	0.517047182913547	0.212569480621282	-0.0403053320925558	0.0323339965147225
0	1	9021998	rs3765965	C	T	0.137020782504868	0.0252116362776085	0.103953166591101	0.0464461381059664
0	1	9023572	rs6577545	G	C	0.150464605909063	0.0171805398528873	0.106299030255472	0.0446105789587089
0	1	9026751	rs12126080	A	G	0.123283434528403	0.270216835144185	0.0538042837943452	0.0487992676170301
0	1	9027391	rs4466678	T	C	0.123953747467165	0.377315008048841	0.0430598538023574	0.0487734552801498
0	1	9027899	rs2274334	T	G	0.0124917629881506	0.690179046772497	0.0576625484714485	0.144658300425058
0	1	9029539	rs78726732	A	G	0.0226295835200781	0.202673095921251	-0.145791804425406	0.114438720599648
0	1	9030372	rs10864376	T	C	0.622381646111687	0.578380164980659	-0.0185610626283215	0.033398082227166
0	1	9030964	rs3737665	T	C	0.475892750637048	0.41767951422241	-0.0261866883983359	0.0323111501121655
0	1	9031903	rs12138897	G	C	0.781947368773038	0.215094066560249	0.0489609636686485	0.0394948652255095
0	1	9033404	rs4908800	G	A	0.628591669752263	0.562464413351974	-0.0193962093267937	0.0334888031000982
0	1	9033552	rs61785762	T	G	0.179924966393872	0.0283171649714413	0.0916335403856773	0.041787147842238
0	1	9034301	rs72641578	C	T	0.175862047117547	0.878195784116017	0.00649536343496431	0.0423822262264478
0	1	9034421	rs3765964	A	G	0.660950374558094	0.763969747636884	0.0102525092608671	0.0341440823006067
0	1	9034483	rs74050967	T	C	0.0244437349248562	0.0403582771852419	-0.230669338544093	0.112518167178818
0	1	9034598	rs3765963	G	A	0.781273585975458	0.140650380229384	0.0580296286439776	0.0393855548537026
0	1	9035013	rs3737663	C	T	0.0383185827380619	0.0879556204908806	-0.151459941429881	0.0887660756146561
0	1	9035059	rs12071042	C	A	0.0257715470731722	0.10286479112456	-0.177778343475654	0.108991511885676
0	1	9036614	rs12127547	G	A	0.133425200949852	0.688899443889368	0.0188973290143405	0.0472021325415022
0	1	9037273	rs6697763	T	C	0.75924100924225	0.181096016108247	0.0509252151771554	0.0380781155438707
0	1	9039022	rs6577546	A	G	0.803655870275683	0.795883324846464	-0.0104485972226358	0.0403922166762394
0	1	9049032	rs875148	T	G	0.64147550261342	0.0650219256229852	0.0633737184017903	0.0343469005897769
0	1	9058028	rs10779707	G	A	0.853711151048308	0.104272201112326	0.076020421698212	0.046796610250329
0	1	9060789	rs17033008	A	G	0.227403098953981	0.637381381733565	0.0182897379684659	0.0388017933569186
0	1	9061382	rs12047015	C	T	0.151106213246673	0.130013590181759	-0.0698507852322236	0.0461351102952251
0	1	9062952	rs17389948	T	C	0.147018201700374	0.236597093904356	-0.055155343321034	0.046602198277303
0	1	9063265	rs12402611	T	C	0.0979745764677683	0.615996108032255	-0.0275622582162446	0.0549560288810968
0	1	9063602	rs4908804	C	G	0.626463098472351	0.872671314118236	0.00544928085246982	0.0340014168418074
0	1	9066132	rs17033013	T	C	0.257908403541438	0.43603781222038	0.0288067395644256	0.0369838087111277
0	1	9066695	rs10864377	T	C	0.542692630845679	0.819002707495579	0.00749589800235886	0.0327578023450606
0	1	9066967	rs12164533	A	C	0.307139554438018	0.723787492051223	-0.0125009881519426	0.0353733348505941
0	1	9068020	rs2039631	T	C	0.124702988105599	0.68992816053518	0.0194522663944017	0.0487583446711798
0	1	9068213	rs17027186	C	T	0.170747402379182	0.594295580962351	0.022925359387314	0.0430424930341322
0	1	9068386	rs7530465	A	G	0.162111277753726	0.232600207583748	0.0518520656188963	0.0434385573408758
0	1	9069001	rs769901	A	G	0.532721421352447	0.990784795764233	0.000374438779156725	0.0324194961978555
0	1	9069412	rs66463959	A	G	0.154880592925582	0.923709021366314	-0.00427066810410394	0.0445963504719813
0	1	9074465	rs12063980	T	C	0.222736013242267	0.828988631690276	0.00834385364186781	0.0386291548916732
0	1	9074932	rs1556757	A	G	0.507579371117943	0.55783852622932	0.0190059038475317	0.0324302368402933
0	1	9079365	rs10864379	A	G	0.1835785709315	0.771534416371297	-0.0121209670369413	0.0417434096174218
0	1	9080411	rs9803660	C	T	0.465246159038129	0.486547650373789	-0.0227461086347642	0.032690101429415
0	1	9103420	rs34605482	T	C	0.219682920820024	0.482590688910461	0.0273460970022944	0.0389466828743307
0	1	9107849	rs3737661	T	G	0.249129529668969	0.399997221678204	-0.0319314883630928	0.0379402263523166
0	1	9108622	rs7368193	T	C	0.582311047032863	0.801013144973581	-0.00829613500014407	0.0329164525989801
0	1	9111626	rs3004245	C	A	0.677072036796558	0.861373530234132	-0.00606725886643287	0.034744307445778
0	1	9115700	rs4908809	C	T	0.475387130469542	0.803265148517915	-0.00815585795368748	0.0327381944005931
0	1	9116899	rs2505972	C	A	0.364023625495456	0.627283862869962	0.0163865699409343	0.0337482363155071
0	1	9129620	rs5438	T	C	0.0981218751760992	0.602877030144714	0.0281473635994515	0.0541016971391995
0	1	9129867	rs3820034	A	G	0.241287347701049	0.609108064951111	0.0192396231611452	0.0376253723729846
0	1	9130650	rs12736085	G	A	0.384215508730814	0.9633180556473	0.0015344601039183	0.0333649317352143
0	1	9138890	rs1327257	G	A	0.334050257878972	0.922287211739153	-0.00336459731457471	0.0344899263365665
0	1	9140078	rs12726360	C	T	0.505340744628554	0.203800422245518	0.0414719531450716	0.0326345683100989
0	1	9140327	rs12127491	T	C	0.206361318216449	0.759764257520416	-0.0122287552081104	0.0399906479045788
0	1	9143220	rs75856734	A	G	0.227612334938035	0.643971436690444	-0.0179816774871751	0.038908474788424
0	1	9148184	rs12755780	T	C	0.423180038257781	0.216072011787737	0.0408854649660044	0.0330510292931261
0	1	9149450	rs12711519	G	A	0.529924467616638	0.159700614050356	0.0458561198019432	0.0326127578445392
0	1	9151948	rs76799504	C	A	0.16466296520646	0.192757073431107	0.0562926102867089	0.0432200170256639
0	1	9153629	rs12061999	C	T	0.317277333864507	0.0575655251990326	0.0654625184907001	0.0344722451683672
0	1	9155701	rs12239636	T	C	0.14933032994508	0.266793764298253	0.0498635016102437	0.0449027991036662
0	1	9155711	rs12239637	T	C	0.175285689034596	0.104541454806955	0.0682828176630111	0.0420661615575511
0	1	9159671	rs17033261	T	C	0.339057992377182	0.802929541850149	0.00864452959235427	0.0346394253179106
0	1	9160365	rs7555576	G	A	0.492029756658632	0.343338829427277	0.0309481611084121	0.0326599059260738
0	1	9161550	rs1061907	A	G	0.457926373258061	0.274065925147937	-0.0360277687611402	0.0329397626151079
0	1	9180726	rs78794533	A	G	0.165982833831603	0.203600973382493	0.0546313383389615	0.0429708208035969
0	1	9185660	rs4908812	A	G	0.246975380859127	0.614546119040559	-0.0191316652749516	0.0379901931850059
0	1	9213177	rs2666433	G	A	0.758321798074221	0.596037148132014	-0.0198471146281134	0.0374397665785324
0	1	9219383	rs6577556	C	T	0.240849002954464	0.980801853360189	-0.000911625432350865	0.037883951976994
0	1	9234363	rs809972	T	G	0.154424117714955	0.509444109595208	-0.0294701148184987	0.0446717564494481
0	1	9238095	rs6577559	T	C	0.140557246160094	0.173252100183507	-0.0641288509972355	0.0470902640842073
0	1	9250059	rs6673205	T	C	0.22270047723918	0.398462290772501	-0.0328016015822119	0.0388473944426206
0	1	9250991	rs10864392	T	C	0.26254537274789	0.590298585299041	0.0198084982520908	0.0367911840009788
0	1	9275194	rs1009941	A	G	0.479900764568898	0.652862761318095	-0.0146058646082537	0.0324727201308097
0	1	9278142	rs1009940	A	G	0.534503477246719	0.76243979995712	0.00982181500781775	0.0324926067347202
0	1	9280094	rs10779715	T	C	0.534680120486664	0.757037092700485	0.0100624793170965	0.0325252972705873
0	1	9286018	rs12072683	T	C	0.354572563403225	0.851227927620129	-0.0063654506578434	0.033939673916162
0	1	9297871	rs4908830	G	A	0.382449981193015	0.449018942503494	-0.0255760494934054	0.0337837594132256
0	1	9307138	rs11121350	C	T	0.401362753230877	0.630565002882491	-0.016110698513549	0.0334989285859792
0	1	9315847	rs2268170	T	C	0.0980290403588805	0.739259450872384	0.0179181613708731	0.053835098947701
0	1	9317936	rs3753164	G	A	0.484001641570462	0.68474611710558	-0.0131703902326284	0.0324397672282407
0	1	9321241	rs2268169	A	G	0.472299972928027	0.854133454456538	-0.00595282212496047	0.032379211586221
0	1	9323910	rs6688832	A	G	0.460259838132402	0.648853212811584	0.0149106318193872	0.032745005949275
0	1	9324213	rs17368528	T	C	0.0581696636967987	0.678214634449517	0.0285700698290392	0.0688600267875967
0	1	9334714	rs12093524	A	G	0.12304143463522	0.568162148745753	0.0279979274398504	0.0490537415764543
0	1	9341038	rs916380	T	C	0.694434780297498	0.583037880116371	0.0194052155390632	0.0353495191307487
0	1	9357724	rs11121365	G	C	0.123052023160822	0.702941425256852	-0.0189657400223933	0.0497327838696664
0	1	9358243	rs621846	T	C	0.161392061025825	0.878691557140561	-0.00676681475513702	0.044335311570775
0	1	9364634	rs1294028	G	A	0.823737782640002	0.65259898122561	0.0191051964117228	0.0424414125745669
0	1	9366852	rs581587	C	T	0.760910453147701	0.230975769968109	0.0457410280593242	0.0381859686817458
0	1	9367908	rs9442562	G	A	0.289567171142109	0.764238407121626	0.0107101118394297	0.0357099311373987
0	1	9371099	rs629524	T	G	0.31303647171627	0.919944087326583	-0.00357073008027267	0.0355281850230389
0	1	9387444	rs1569422	T	C	0.7946902437698	0.515887149824372	-0.0258148029694751	0.0397335265705499
0	1	9389218	rs732591	C	T	0.285501463094418	0.854263214228567	-0.00665306919267217	0.0362206546591225
0	1	9390616	rs34817952	T	TG	0.81746478107326	0.437701095558643	-0.0323288915025424	0.041656588501077
0	1	9393082	rs1294022	G	C	0.171746032270087	0.485034645169617	0.0297990789839303	0.0426781521360473
0	1	9416151	rs9435243	A	G	0.251009256582751	0.980124621346605	0.000927806834007491	0.0372423687273351
0	1	9422875	rs552230	A	C	0.288600308358229	0.828050492492521	-0.00775203604018148	0.035690353591236
0	1	9427869	rs2275457	A	G	0.723014773198042	0.618764150081573	0.0180936648617559	0.0363616745413725
0	1	9431223	rs10492967	A	G	0.321380321194252	0.598865768364389	-0.0184277205186776	0.0350315383374218
0	1	9448852	rs9943073	C	A	0.352236220669034	0.309207304843195	-0.0348993523952649	0.0343198022991182
0	1	9466803	rs12044809	G	A	0.442410757093235	0.732808230178457	-0.0111194930203388	0.032571007761877
0	1	9474990	rs72645555	A	G	0.38170846568205	0.375464050585145	0.0292883367083718	0.0330461890421837
0	1	9489972	rs10864418	G	A	0.419290663540688	0.566392590556031	-0.0187993685812321	0.0327873636647275
0	1	9497668	rs9660668	C	T	0.196584708202808	0.472818011592955	-0.0294177810794544	0.0409774604535115
0	1	9498113	rs9660890	C	T	0.195191459824849	0.496131956648906	-0.0280909655360308	0.0412745276526517
0	1	9499246	rs9787285	A	G	0.207707478704308	0.0328067778744336	0.0837115453501426	0.0392194412731851
0	1	9503008	rs4926481	C	T	0.680348678052913	0.795300724364357	0.0090564354454385	0.0349084937032061
0	1	9514846	rs4926491	C	T	0.281972522135476	0.544624301320638	0.0217870271014364	0.035961979387727
0	1	9525235	rs7544834	A	G	0.70990685615809	0.290465764681142	-0.0378997637211895	0.0358525674632404
0	1	9525697	rs10746490	A	G	0.903401647197225	0.708355065897449	0.0206565335291816	0.0552215987850412
0	1	9525764	rs12042017	T	G	0.645712322378012	0.675865045158162	-0.0142121872131528	0.0339913194065865
0	1	9526979	rs10864425	G	A	0.706820639808229	0.304544652691698	-0.0367045722208908	0.0357487821492065
0	1	9533238	rs6679380	T	C	0.909535280312419	0.613303428570588	0.0288722963854404	0.0571317210098518
0	1	9535303	rs7418365	G	A	0.576201574903998	0.0905014494038121	0.0555675957047404	0.0328266533397932
0	1	9535619	rs6541069	G	A	0.900650091126979	0.427048833475184	0.0436321297032046	0.054934880079555
0	1	9538654	rs12561781	C	G	0.711120870686552	0.309560789097787	0.0365600776550425	0.035979226765854
0	1	9555888	rs7417127	C	G	0.206997285604364	0.129341558367914	0.0605866176681582	0.0399462501216144
0	1	9563315	rs7533271	G	C	0.811059034211922	0.636705179720839	-0.0196981071428985	0.0417058424805187
0	1	9567789	rs12755956	A	G	0.526968325665768	0.8223920870456	-0.00728652385920491	0.032461103272666
0	1	9576675	rs7525571	G	A	0.166467014201541	0.669144620334287	0.0187364752471547	0.0438462418738422
0	1	9576789	rs75100051	G	A	0.137563048016701	0.633950941114941	0.0224960265486257	0.047243362818684
0	1	9600774	rs12140494	C	T	0.860548327307254	0.773315464327358	0.0135581418220952	0.047070203805214
0	1	9617682	rs72646718	A	G	0.262830589668396	0.330424332896693	0.0356061148032364	0.0365843989838703
0	1	9619380	rs58670998	T	C	0.502247975621078	0.715964250151346	-0.0117746973639837	0.0323607178546661
0	1	9627521	rs6698575	G	A	0.287224539983709	0.341036604144413	0.0339848807131932	0.0356939401500795
0	1	9632102	rs56053581	T	C	0.262725152306353	0.336114190328456	0.035196308913905	0.036591490016616
0	1	9637227	rs9430153	G	A	0.321506611176462	0.688542371846169	0.0138663204627668	0.0345936765291882
0	1	9691975	rs4926485	G	C	0.221261765078378	0.717379168216419	-0.0140716316974418	0.0388758107075941
0	1	9704925	rs4129341	G	T	0.67717051786457	0.233861478267085	-0.0408770698284905	0.0343368998671895
0	1	9713386	rs4240895	T	C	0.883543360235659	0.452264554825924	0.0384109383227633	0.0511024974517869
0	1	9718087	rs6540991	C	T	0.848539120205961	0.828688111557467	-0.0097806528666196	0.0452003567424208
0	1	9720526	rs58784124	G	A	0.633573890731508	0.4382121470006	-0.0261535946366537	0.0337371790782943
0	1	9725525	rs4300218	A	G	0.092783895931589	0.941863836848795	-0.00411548143691351	0.0564325297700705
0	1	9734287	rs12568084	A	G	0.49691852192725	0.150114481209091	-0.0466081621971071	0.0323864086222541
0	1	9741792	rs4333853	G	A	0.512784407805786	0.305023063741657	0.0331580113789644	0.0323265371515129
0	1	9746248	rs6677649	G	A	0.196137228252668	0.162959978947264	0.0567710070020038	0.040690658355747
0	1	9760651	rs12566637	T	C	0.16802055061096	0.22200348248176	0.0512989986405841	0.0420064212301374
0	1	9795719	rs12569008	T	C	0.260389231387417	0.439200203290954	-0.0288848474632627	0.0373408995238089
0	1	9799496	rs11588785	C	G	0.486705540637004	0.835111292423188	-0.00669380573791373	0.0321584572123206
0	1	9804693	rs7550295	T	C	0.205703107128489	0.401143808767653	-0.0341231281511624	0.0406430838258665
0	1	9836556	rs72855716	G	A	0.255488122773408	0.472001391345225	-0.0273583643630293	0.0380385948388806
0	1	9846341	rs17034340	C	T	0.206272838002436	0.443945513918091	-0.0310642766819226	0.0405778495709563
0	1	9866437	rs61479984	T	G	0.429526841628902	0.28343394135071	0.0351542619535319	0.032773675000455
0	1	9875633	rs946277	T	C	0.905910678681278	0.668891985245723	0.023903935343657	0.0558935176626466
0	1	9877988	rs117550213	T	C	0.139341403604012	0.358867774565855	0.0425928071616609	0.046421430203573
0	1	9885290	rs12078414	T	C	0.149159296688365	0.810189108916397	-0.0109766947158854	0.0457015566425392
0	1	9888202	rs1767277	T	C	0.850105880224622	0.80144880836783	0.011463049439793	0.0455837067435022
0	1	9923741	rs935073	G	A	0.195768415543829	0.783434734111337	-0.0112332245673161	0.0408710116338051
0	1	9926924	rs6695334	C	T	0.140074132774395	0.659498356983889	-0.0207618043004139	0.047121034932043
0	1	9938165	rs17034420	G	A	0.140386387292743	0.57060883823209	-0.0266963708939702	0.0470706740145903
0	1	9975201	rs2033960	T	C	0.184929439312126	0.146013403858948	-0.0614046536966252	0.0422385655114919
0	1	10008191	rs12064822	A	G	0.152233817342932	0.953045986322602	-0.00264792172521893	0.0449698648852395
0	1	10008221	rs1220421	A	G	0.670699125396241	0.919210786694958	-0.00346952874599957	0.0342068466122633
0	1	10029913	rs6683452	G	A	0.826169828269348	0.89968976911048	-0.00534527809335199	0.0424049191057059
0	1	10093457	rs7528979	T	C	0.313405885584631	0.723471854660909	-0.0123140687404008	0.0348029482474149
0	1	10155283	rs9430244	G	A	0.916164224299624	0.962685402656046	0.00272925256337007	0.0583373403810106
0	1	10159832	rs76154155	T	C	0.106963230371438	0.499386837422653	-0.0357121835255679	0.0528713123516663
0	1	10174189	rs4543799	A	G	0.205785740320488	0.473198025606461	-0.0288673955399713	0.0402453420869363
0	1	10177790	rs3762290	G	A	0.207253406184876	0.496161940589955	-0.0272796652395883	0.0400852606261009
0	1	10190884	rs2295294	T	A	0.344246374296052	0.497972904978775	-0.0230495780795656	0.0340123459962651
0	1	10195940	rs6671289	A	G	0.186092249586926	0.824898398222716	-0.00920150506671019	0.0415888728637919
0	1	10195970	rs6685910	T	A	0.104638767065011	0.61332118702669	0.0266787565559547	0.0527938453816004
0	1	10197932	rs118126602	C	T	0.101237081219031	0.643285213862437	-0.0249544992083323	0.053884554439156
0	1	10203988	rs35316894	C	T	0.29272359294134	0.574201100997692	-0.0199173945970512	0.0354480802207153
0	1	10204186	rs12144133	G	T	0.547552009788096	0.615379863879221	0.0162706893628681	0.0323853474456931
0	1	10209557	rs6696978	G	A	0.0946621436548817	0.582931023614091	-0.0306745622049191	0.0558624839211141
0	1	10219202	rs6659436	T	C	0.167530916058362	0.965765192599756	-0.00185714344150137	0.0432697413770357
0	1	10235946	rs2180184	C	T	0.313885143597274	0.555151400788333	0.0205127558945947	0.0347639333513539
0	1	10237960	rs12733312	C	T	0.282422070446953	0.485688172063423	0.0249388362259289	0.0357708525010413
0	1	10239647	rs41310363	G	A	0.0908321908600461	0.285385270632234	-0.0614680832807059	0.0575382300934641
0	1	10240094	rs1046277	T	C	0.0915414364024001	0.291876625538381	-0.06032923638484	0.0572376184194722
0	1	10246129	rs2180185	C	G	0.373928394905623	0.65219661289134	-0.0151465118194936	0.0336056896565409
0	1	10246471	rs6667639	A	C	0.373672769819134	0.584330953179483	-0.0183986915380526	0.0336313575590107
0	1	10247313	rs56221672	G	A	0.35521741812917	0.948987467276072	0.00217315145275264	0.0339669829060664
0	1	10290268	rs17396382	C	T	0.0947095163758327	0.481636574084001	0.0386118867124476	0.0548719343459398
0	1	10323921	rs12757288	C	T	0.321481853012887	0.71613881754424	0.0125488829847371	0.0345106034791183
0	1	10338598	rs10492970	G	A	0.0929616534737716	0.296413465537014	-0.0591316534983892	0.0566310814870889
0	1	10353112	rs10492972	C	T	0.322043675273278	0.597413256194724	0.0181925745226359	0.0344475419237764
0	1	10359944	rs12130220	G	T	0.228652034807339	0.201975157525186	0.0483863981762804	0.0379220257425862
0	1	10362071	rs76058266	G	A	0.112638635170376	0.396656542557138	-0.0437420426009957	0.0516064778116749
0	1	10366487	rs8019	G	T	0.325657420471936	0.54941554594222	0.0207541533874563	0.0346690614828884
0	1	10384439	rs17401924	G	A	0.226032519920035	0.179691336119424	0.051494595277229	0.0383799392117585
0	1	10385471	rs17401966	G	A	0.22837833012088	0.213858807606344	0.0471657912944581	0.0379443780273105
0	1	10391536	rs12734551	G	T	0.228557706394411	0.210243409196136	0.0475553337180276	0.0379563173806804
0	1	10407360	rs59211028	C	T	0.0989843973945801	0.347210948094396	-0.0515629486760984	0.0548534484365437
0	1	10414470	rs17402762	C	T	0.33939389263289	0.726890682764021	0.0119523344210699	0.0342214324201236
0	1	10420918	rs3748578	A	G	0.222299218180897	0.440994386849485	0.0298722708537748	0.0387692206219258
0	1	10420937	rs3748579	T	C	0.320403858866783	0.805880570328427	0.00850590671685205	0.0346129057735159
0	1	10431329	rs72867431	T	C	0.0958916976168369	0.471698086144801	-0.0399068814514317	0.0554478718981677
0	1	10484416	rs663364	G	T	0.348540349269089	0.0472764496426036	-0.0686679756429761	0.0346140996788901
0	1	10484880	rs79763829	A	G	0.0973077822614902	0.34303288316425	-0.0528689738659208	0.0557578015705056
0	1	10507236	rs1307489	G	A	0.835009155878837	0.22278225114762	0.0542507494999947	0.0444983484570909
0	1	10537090	rs684016	A	C	0.664173408348317	0.967958529145295	0.00138616399110892	0.0345084498868477
0	1	10539833	rs6680568	G	A	0.117799866857232	0.626243999842585	-0.0247469187992061	0.0508129183105258
0	1	10543836	rs9970001	G	A	0.186250336222679	0.291303756217421	0.0439855048128547	0.0416819182805193
0	1	10549380	rs670666	G	A	0.54572351530956	0.836191287066786	0.00674814033112154	0.0326363378541063
0	1	10550352	rs673254	T	C	0.372683906711577	0.0543794859938799	0.0642122564462933	0.0333777995683501
0	1	10556097	rs636291	A	G	0.747565833438395	0.1559139264138	0.0536418680464113	0.0378039474186787
0	1	10556386	rs10127643	T	C	0.0659613560929351	0.521149507161292	-0.0424160669209097	0.0661124596277277
0	1	10557544	rs660725	G	A	0.848729640334472	0.300092298810242	0.047548656904197	0.04588595728316
0	1	10562163	rs76282123	T	C	0.18380338273072	0.34265266356324	0.0397442311503625	0.0418828983008222
0	1	10563609	rs10864459	G	A	0.563687617753018	0.0107946172276574	0.0839616203829527	0.0329354491887016
0	1	10563671	rs10864460	C	G	0.609014768956571	0.025060914065152	0.0745364275845477	0.0332683221868512
0	1	10563681	rs2506902	T	C	0.256703960376884	0.0574534552299469	-0.0712507998224475	0.0375034792054887
0	1	10566148	rs7543322	C	T	0.515980619929074	0.522357030090755	-0.0206636660758256	0.0323012947552776
0	1	10566215	rs616488	G	A	0.294565806746345	0.044729640143914	-0.0722873697533325	0.0360142481916921
0	1	10567122	rs604814	A	G	0.583219011142061	0.503894172866119	0.0218874057511217	0.0327471880544429
0	1	10567658	rs2480786	T	C	0.875395943769142	0.07957135459588	-0.0843461948905194	0.0481104405109686
0	1	10569930	rs6540934	T	C	0.140665113856486	0.337378682262889	-0.0457927921425475	0.0477327717573045
0	1	10573867	rs2274985	A	G	0.57332119230537	0.658013498007079	-0.0144114925653642	0.0325567578455039
0	1	10578606	rs7419116	A	G	0.653231066960872	0.362296375558634	-0.0309379508144764	0.0339604998792481
0	1	10578791	rs11584327	C	T	0.572628274153566	0.556981080327355	-0.0191590864248375	0.0326205660493939
0	1	10580891	rs2483677	T	C	0.164251310166758	0.741456172801957	-0.0145283461771338	0.0440352181943796
0	1	10582047	rs2483678	C	T	0.818072790535839	0.153112600380474	-0.0593345154522527	0.0415326595199085
0	1	10596624	rs10864461	T	C	0.275360278966418	0.410909815859083	0.0297841382566383	0.0362208073854462
0	1	10597217	rs4240914	C	A	0.275408726439654	0.406947366352758	0.0300209612322156	0.0362013428572327
0	1	10598216	rs2506892	A	G	0.165208659867317	0.717725914815881	-0.0158763344568488	0.0439179717473138
0	1	10609505	rs12120962	A	G	0.350067450100704	0.1157071594241	0.0533516013782878	0.0339160162805539
0	1	10613660	rs12127400	T	C	0.476984311097364	0.979376334606535	0.000838857901534	0.0324499654567513
0	1	10615775	rs11121584	C	T	0.644464599345535	0.780163609409131	-0.00943056685118567	0.0337884982990025
0	1	10621363	rs7519424	A	G	0.646237466667413	0.835679215216974	-0.00702175299366309	0.0338522714666919
0	1	10633245	rs6687430	A	G	0.755020078922934	0.384302652834372	0.0329349291603127	0.0378564194564357
0	1	10643197	rs12038548	A	G	0.240640484355935	0.103300242016724	-0.062083324924895	0.0381098985064223
0	1	10643829	rs12045923	T	C	0.234914494750727	0.656470511303403	0.0167625159076999	0.0376862411935972
0	1	10644149	rs72857041	A	G	0.246258272725147	0.629859906004288	-0.0182346386811223	0.0378371632678521
0	1	10649223	rs12090714	A	G	0.253734769662165	0.278672954273398	-0.0408972013858803	0.0377522413532902
0	1	10651603	rs6540941	C	T	0.206436577080239	0.0226619013238713	-0.0934626669652641	0.0410088214806953
0	1	10652605	rs6668131	A	G	0.534296986915599	0.16851771871719	0.0447105649155895	0.0324699633056709
0	1	10652977	rs284273	C	T	0.670707463953504	0.227145810779153	0.0421356029275579	0.0348878641825697
0	1	10653628	rs284272	T	G	0.121142981399888	0.324285125677178	-0.0495730148675463	0.050292689686853
0	1	10655913	rs2387230	A	G	0.0207969174330618	0.0655509519353678	0.198573155771129	0.107833339008914
0	1	10663573	rs284283	T	C	0.132227199188548	0.042486716090098	-0.0992356338145398	0.0489153678583943
0	1	10666517	rs284281	G	T	0.724064138250986	0.625278462728446	-0.0176615881476996	0.0361633842904917
0	1	10666735	rs11121599	G	A	0.601211263810503	0.616721733083827	0.0164417708851579	0.0328505677193112
0	1	10672429	rs488854	G	C	0.132594838186943	0.0451720000048409	-0.0979215151962866	0.048886223878742
0	1	10673194	rs479407	A	G	0.712218925929237	0.957290478943408	0.0019181220402347	0.0358165738990736
0	1	10767379	rs4845952	A	G	0.394476619987821	0.682703698486985	-0.0135947748480724	0.033257233132505
0	1	10771380	rs78100955	G	T	0.114662171447248	0.712043430048091	-0.0188818235858102	0.0511545754812967
0	1	10780727	rs706007	G	A	0.214879641241425	0.818444954739625	0.00902274150250638	0.0393069835987531
0	1	10801989	rs4845953	A	G	0.120329564561953	0.978391164409724	-0.0013555251031078	0.0500452842440707
0	1	10807369	rs205490	A	G	0.304901387643288	0.928121901367692	0.00320443366795706	0.0355227087909625
0	1	10808499	rs2076491	T	C	0.123072663330031	0.66664649411239	0.0211883775787233	0.0491889255726502
0	1	10827135	rs205488	C	T	0.36189355791453	0.509938935732355	-0.0222770145613899	0.033807719506287
0	1	10832322	rs205472	A	G	0.465684751036939	0.136938225040474	0.0483251617647007	0.0324920900426437
0	1	10834579	rs12031981	C	T	0.523760454730004	0.651051568053432	0.0147698405082763	0.0326548335513952
0	1	10840905	rs17035713	G	A	0.458803410002009	0.418764704039901	0.0263612144754416	0.0326024188934315
0	1	10841333	rs710135	C	T	0.853034855239876	0.997814154542612	0.000124368618748421	0.0453973890457062
0	1	10842769	rs61227177	A	G	0.150928859692321	0.755170811293082	0.014202741720105	0.0455466341258583
0	1	10844558	rs710139	C	T	0.830582222435759	0.829320504765061	0.0092896551071915	0.0430928253134138
0	1	10845821	rs776909	C	A	0.677032390122535	0.901398688020293	-0.0043226581552142	0.0348897883189221
0	1	10849645	rs10864471	G	A	0.534219615826882	0.81477642965433	0.0076433672395224	0.0326265061175898
0	1	10854389	rs117360158	A	C	0.104724776821977	0.0702906598435884	-0.0976761120890838	0.0539637170246303
0	1	10854478	rs117927896	A	C	0.105412761971348	0.0658164368801756	-0.0990372190266879	0.0538341780920848
0	1	10855315	rs11577258	T	C	0.513582487415432	0.841443756539131	0.00653273854907323	0.032656004650026
0	1	10860379	rs10779746	A	G	0.45469820826576	0.991552914521576	0.000346694938099965	0.0327470784620297
0	1	10862362	rs55752650	T	C	0.100567027004867	0.17717112218603	-0.0739603223401994	0.0548050520322784
0	1	10864224	rs80073687	C	T	0.100954620044758	0.182398875125012	-0.0728678777568583	0.0546479638243987
0	1	10876600	rs6688450	T	C	0.396182900121988	0.434053896577925	-0.0259836286289447	0.0332155324902754
0	1	10883600	rs10864474	G	A	0.546448729709599	0.192820098654882	-0.0427337134771037	0.0328144923321428
0	1	10888791	rs634478	C	T	0.839679317131915	0.973000226192615	0.0014899043721766	0.0440205455461449
0	1	10894724	rs541695	T	C	0.733425052361825	0.54810197950404	-0.0220062849060487	0.0366400927397086
0	1	10900348	rs72643268	T	C	0.158141743128311	0.596071445251151	-0.0235909079180581	0.0445062434911459
0	1	10901000	rs35154018	C	CT	0.44241133320603	0.291182718959617	-0.0345482638514035	0.0327307077809068
0	1	10901994	rs946684	T	C	0.254848235391901	0.750179953440452	0.0118337127949315	0.0371659394909951
0	1	10910576	rs607715	G	C	0.220572928880943	0.569941864433455	0.0222970073147823	0.0392458203177143
0	1	10912551	rs637037	T	C	0.876074675487591	0.951385552290862	0.00301621578397619	0.0494729875649803
0	1	10913147	rs12085982	G	A	0.1674477261746	0.490415517617223	-0.0302330905233752	0.0438384314691812
0	1	10919094	rs1292646	C	T	0.867990169925727	0.61617500364017	-0.0238067941355673	0.047492133245411
0	1	10922290	rs1280992	G	A	0.59459266810653	0.73842450604204	0.0110747825328852	0.0331639458409945
0	1	10926966	rs36047809	T	G	0.0938726773278107	0.97796961735948	0.00153606659207528	0.0556253647430057
0	1	10934874	rs12065037	A	G	0.373316325389706	0.570403140712265	-0.019097195384711	0.0336539438786861
0	1	10935423	rs1280995	A	G	0.473399412524055	0.626889616158432	-0.0157788712219417	0.0324595077627082
0	1	10935437	rs6667663	T	C	0.395006893765092	0.873325023168675	-0.00528734338555362	0.0331627013936131
0	1	10935519	rs12756252	A	G	0.415143207687992	0.777072437356658	0.0092963549940965	0.0328335097606365
0	1	10936544	rs7537363	G	A	0.356971991131474	0.738423190391149	-0.0113026937003633	0.0338462596094462
0	1	10937920	rs11121639	G	A	0.349122104361515	0.421445079781299	-0.0273094785298731	0.0339705323240803
0	1	10939080	rs6686445	T	G	0.303658403389306	0.279602466907288	-0.0383729351891143	0.0354906409721931
0	1	10940287	rs77331515	A	G	0.304454519630118	0.258125358720212	-0.0401383936344667	0.0354945347410058
0	1	10978062	rs1280972	G	A	0.423056592305186	0.746003804233841	-0.0106530504832781	0.0328886035897632
0	1	10980544	rs4845964	A	G	0.492155391656299	0.800907880085515	0.00822569946435123	0.0326193604198846
0	1	11002488	rs6656310	T	C	0.930912737141012	0.704539564795759	-0.0240177125448375	0.0633378975026907
0	1	11010551	rs10864484	T	C	0.173708930167116	0.414156377684976	-0.0351191901795759	0.0430065383508528
0	1	11013286	rs11121657	G	A	0.433536021867537	0.793443101771828	0.0085229799169373	0.0325500621034703
0	1	11019245	rs12033594	G	T	0.456169469174175	0.529186265323247	0.0203775556442088	0.0323839467214649
0	1	11024381	rs6659326	G	A	0.413437912031327	0.316300626734196	-0.0330645711087697	0.0329956443431392
0	1	11024637	rs11121664	C	T	0.413842818093114	0.331732158915557	-0.0320189236136606	0.032987747104203
0	1	11028631	rs74052098	T	G	0.268811192718812	0.295957564249188	0.0382103512697524	0.036559978082813
0	1	11030861	rs78234331	T	C	0.26863695967508	0.353219737788116	0.034015306847401	0.0366401261803045
0	1	11032827	rs2003046	A	C	0.183254632409463	0.404109577255514	-0.0352615024076153	0.0422645622228475
0	1	11033082	rs12565727	G	A	0.289657432952126	0.653505409756226	0.0159905604890785	0.0356218315205249
0	1	11037736	rs11576658	T	C	0.179908941518098	0.402328501350873	-0.0358029213771236	0.0427512944587125
0	1	11038476	rs11121667	T	C	0.283388937175072	0.956911981170085	-0.00194848099363675	0.0360635483935401
0	1	11046855	rs9430161	T	G	0.0733361762615494	0.643027064605945	-0.0289926485359548	0.0625555253609861
0	1	11046868	rs9430162	G	C	0.07330555691569	0.688552840070048	-0.0250638586904756	0.0625314969062621
0	1	11053101	rs6704113	G	A	0.35804866914268	0.673204356646846	-0.0142224466015072	0.03372211304246
0	1	11060075	rs11121675	T	G	0.564324681582854	0.598360336653177	0.0171367687642916	0.0325324098036408
0	1	11063043	rs11121676	C	T	0.676773762828455	0.160881842818831	0.0490512697274032	0.0349838488300959
0	1	11074582	rs3765897	G	A	0.176176767878342	0.0564135738367122	-0.0822269660825537	0.0430998010192221
0	1	11086717	rs1033638	G	A	0.872400052265914	0.65153538878778	0.0220053373204779	0.0487242347469299
0	1	11090916	rs12711521	A	C	0.698248251745436	0.0653680952927013	0.0655907988712949	0.0355943163081954
0	1	11126569	rs2791659	A	C	0.826519567753703	0.910996405666991	0.00477028161339906	0.0426749338362923
0	1	11132965	rs7533211	C	G	0.792839458389515	0.687560986326108	0.0160727890088199	0.0399654406773931
0	1	11147241	rs12136825	T	C	0.145767981483914	0.297835400930254	-0.0483226297841728	0.0464155758736123
0	1	11153241	rs12127428	C	T	0.110880936177749	0.573424496884889	-0.0292574521987125	0.0519656474524228
0	1	11153331	rs12126654	G	A	0.111418428845149	0.484449386933366	-0.0362934181552448	0.0519097164064012
0	1	11166713	rs2536	C	T	0.0510910631383473	0.846289947749843	-0.0143055126598145	0.0737951685345685
0	1	11171226	rs17036350	T	C	0.0864797022001836	0.414129093418986	-0.0476203476507757	0.0583118973568287
0	1	11212458	rs11581010	G	A	0.113146123963588	0.0175403184699881	0.118249746584066	0.0497855603853351
0	1	11216665	rs4282823	T	C	0.0860710869481189	0.404105938994822	-0.0488888198891857	0.0585978598463205
0	1	11248216	rs3806317	G	A	0.149781649642705	0.351467445191528	-0.042186478266533	0.0452767669727841
0	1	11249132	rs1034528	C	G	0.163643052363101	0.0489041386112743	0.0845885598479575	0.0429508596259666
0	1	11256034	chr1:11256034.T.C	C	T	0.0865400835073069	0.432610662961784	-0.0457660582973499	0.0583206151390578
0	1	11269796	rs1010447	C	T	0.880500771082613	0.0101072708047756	-0.124655539688283	0.0484637910182402
0	1	11275588	rs2746637	G	A	0.880661137740361	0.0107206240375888	-0.123873341952092	0.0485458789748337
0	1	11289161	rs2076655	A	G	0.793208871000572	0.150645498764069	-0.0569434439992678	0.0396195781688048
0	1	11293792	rs11121703	C	A	0.844941067269486	0.074342026477477	-0.0785312890320442	0.0440073818579801
0	1	11322156	rs1883965	G	A	0.873954240747725	0.00775486259303614	-0.126307906438514	0.0474385111956673
0	1	11340472	rs6685950	T	G	0.0731931837491118	0.592058452073876	-0.033655765592298	0.0628075449063244
0	1	11345339	rs11121715	C	T	0.0728226047643888	0.651179987715906	-0.0284322064964034	0.0628859241116359
0	1	11353244	rs77768358	A	G	0.0707606855462705	0.785029786034251	-0.0173200772135584	0.0634969305012202
0	1	11355449	rs11121717	C	T	0.0741960862568362	0.693657060451076	-0.0245082980112241	0.0622200623843356
0	1	11390336	rs2982376	C	T	0.107821196808598	0.809318744489635	0.0125957214235744	0.0521983464889925
0	1	11402749	rs3124632	C	T	0.172288888888889	0.130243010920237	-0.0649962950229373	0.042954459364803
0	1	11404558	rs3120815	G	A	0.172539441597623	0.124940661464683	-0.0659237033358855	0.0429649003727397
0	1	11411432	rs2788558	A	G	0.849862666852273	0.227519789840492	0.0546743311552835	0.0453062474946031
0	1	11432744	rs2982364	C	T	0.260157172213132	0.628617444345643	-0.0178537835639319	0.0369128664560311
0	1	11435942	rs2335404	C	T	0.304740702501793	0.670129155649994	-0.0148554666437711	0.0348743814991093
0	1	11444975	rs3010208	T	C	0.42563440458751	0.219867086326566	-0.0405323353724236	0.0330368754345608
0	1	11447805	rs6660541	A	G	0.799442798715322	0.969270296075083	0.00155233144892713	0.0402957025795233
0	1	11461601	rs6671983	A	G	0.46295963182117	0.393470403819304	0.0277222384476172	0.0324867182653072
0	1	11472413	chr1:11472413.A.C	C	A	0.311178880569582	0.188218829110023	-0.0461655044552525	0.0350837275758138
0	1	11476541	rs2890085	C	T	0.406220415918692	0.408160293088951	0.0271893461878966	0.0328716973473949
0	1	11477192	rs2379143	T	C	0.764352604270206	0.832769954637692	0.00798767717673215	0.0378293348590694
0	1	11485666	rs6661145	C	T	0.694563963941622	0.788545997917441	0.00934230656577984	0.0348334629262049
0	1	11489255	rs877307	T	C	0.425235210892441	0.551237261683632	0.0194551259733791	0.0326479154172941
0	1	11490744	rs10864508	G	T	0.478974468093549	0.6807017623691	-0.0133897042999599	0.0325383203513387
0	1	11496333	rs12036240	A	G	0.480196608747412	0.645334711126347	0.014913179800222	0.0324021426178334
0	1	11498824	rs2379155	A	G	0.147421414089599	0.687469600926114	0.0183019003821518	0.04549414053227
0	1	11503870	rs76779637	A	G	0.0959859190307767	0.867493142813296	-0.00922625858730282	0.0552988594033666
0	1	11518397	rs12026602	T	C	0.252417204725996	0.694310106162133	-0.0148247830695635	0.0377208759801901
0	1	11531918	rs17036930	T	C	0.527700171211522	0.119811038503476	0.0501333397296393	0.032228333865463
0	1	11532525	rs6674181	G	C	0.527730016954444	0.067322605112869	0.0594149931299864	0.0324758294817222
0	1	11534053	rs10159458	C	A	0.852959891103491	0.570965623471177	0.0262947607706198	0.0464055259516197
0	1	11537359	rs12027766	A	G	0.84332459516384	0.54632141552613	0.0273220693124943	0.045289086090213
0	1	11556348	rs10864512	G	A	0.792791749892199	0.929989912548121	0.00355442536111596	0.0404566959758051
0	1	11564507	rs2817614	A	G	0.72688745479283	0.439344574871052	0.0280460373465139	0.0362679686122056
0	1	11567190	rs2817637	T	C	0.220882771176423	0.753462834246577	-0.0124036652082582	0.0394924798417985
0	1	11574366	rs10864515	G	C	0.457988497789926	0.155351844668529	0.046116566435629	0.0324563568802668
0	1	11586677	rs2745260	C	T	0.411642849263247	0.196277993634239	0.0423357915036541	0.0327618440321005
0	1	11607932	rs2745291	A	G	0.506647895629502	0.58510648581802	0.0176834476190973	0.0323907660932891
0	1	11613163	rs2817611	T	C	0.103248445288054	0.857858470623645	0.00952011621309238	0.0531550421806546
0	1	11617025	rs2817606	T	C	0.419507211437101	0.708388609339351	0.0122576701304825	0.0327726690965604
0	1	11618451	rs2594292	G	A	0.688445850176204	0.708494349235062	0.0131713947431579	0.0352290316915508
0	1	11619933	rs12086490	T	C	0.273836398962548	0.798184482550618	-0.009272989483954	0.036265478358947
0	1	11636479	rs2745278	C	T	0.472500206914172	0.791347652302307	0.00855916366236909	0.0323523234036765
0	1	11645598	rs2745275	A	G	0.459555764541971	0.0977466488802724	0.0536070624682109	0.0323738112567055
0	1	11647129	rs2745274	T	C	0.434131540584615	0.185955747846563	0.0430038210993822	0.0325136710839571
0	1	11654491	rs7530509	G	A	0.581224601731165	0.298873846047448	-0.0338471277747356	0.0325812982997981
0	1	11656684	rs761087	G	A	0.274166384782558	0.791999023481715	-0.0095830466053312	0.0363385564917179
0	1	11665198	rs11121778	C	T	0.573213494950898	0.161362885255342	-0.0457512909509086	0.0326677673589422
0	1	11675059	rs734737	G	T	0.221567389853749	0.788325002770427	-0.0104730328747188	0.0390076963221999
0	1	11676100	rs7554745	A	C	0.281131192755488	0.532211178941678	-0.022593168362703	0.0361702400539106
0	1	11678938	rs4845872	A	G	0.220845178911512	0.823712157940342	-0.00870143336097058	0.0390596351949268
0	1	11686768	rs10779761	G	T	0.593113902273299	0.801618610010958	-0.00831300655824746	0.033086215185161
0	1	11689296	rs115723174	T	C	0.183281287191456	0.988061996138458	0.000629812501852176	0.0420923738389365
0	1	11693090	rs80032347	A	G	0.162514325542784	0.835401241197946	0.00918880505422919	0.0442238564930715
0	1	11695180	rs10864529	G	C	0.601457015254336	0.717507682779854	-0.0119877895626064	0.0331345053493287
0	1	11697411	rs74782931	T	C	0.136094927731459	0.98740730215518	0.000751209351370466	0.0475953180470806
0	1	11722688	rs3125815	A	G	0.153634801920467	0.153491727881209	-0.0654598338238922	0.0458625104671532
0	1	11725908	rs3117066	G	A	0.412289564246524	0.32539844330977	-0.032181489317095	0.0327238966994167
0	1	11733075	rs747862	C	T	0.153554880261686	0.722123276121994	0.0158558497084096	0.0445861800345436
0	1	11745459	rs2336031	G	A	0.859299409348528	0.655043732532306	-0.0207318561486428	0.0464042418471388
0	1	11749957	rs6658345	C	A	0.312424435013685	0.147409773911797	0.0503854921124723	0.0347787997890455
0	1	11751135	rs12088541	T	C	0.118812080228761	0.318627964954768	0.0495051534516174	0.0496401076585846
0	1	11760782	rs1555079	T	C	0.877603396640739	0.650200902699421	-0.0223054602554107	0.049186970274828
0	1	11770653	rs12731150	A	G	0.8023872022257	0.118041810533006	-0.0623257655376964	0.0398745599743944
0	1	11773462	rs12565097	G	A	0.522077565089896	0.00700334415258047	-0.0878806035839924	0.0325883805495952
0	1	11782814	rs7414943	A	G	0.415999188635507	0.832388926381943	0.00688582926829268	0.0325357779382756
0	1	11790687	rs10864532	G	A	0.183256153541694	0.828639544690084	0.0090866786117096	0.0419811315203
0	1	11790925	rs74541046	T	C	0.39678342174778	0.233783543537735	0.0391898828033705	0.0329141701605972
0	1	11797186	rs12095517	C	T	0.629549684984298	0.961172910520671	0.00164630325932675	0.0338176597234218
0	1	11800478	rs11121816	G	T	0.509617789042959	0.933553135804034	-0.00272115791058881	0.0326374626129365
0	1	11800703	rs4073395	T	C	0.322736735285213	0.646824460497085	-0.0159917592860957	0.0349029290971146
0	1	11811234	rs4075033	G	A	0.42606362606345	0.618186796791258	-0.016398569702104	0.0329009901663728
0	1	11824303	rs4845877	C	T	0.851758530549542	0.712818824943851	-0.0166905615412562	0.0453457952455336
0	1	11828319	rs4845881	A	G	0.789901048678773	0.763007424452973	-0.011997587609923	0.0397885235881215
0	1	11831615	rs6667720	T	C	0.889162564206367	0.385942662088867	0.0453997834620677	0.0523642973603546
0	1	11843167	rs4845882	G	A	0.809091368700031	0.655523651595077	0.0184723348114874	0.0414083317112882
0	1	11846252	rs4846048	A	G	0.901700950083182	0.328200167378998	0.053978026179668	0.0552066168554457
0	1	11848972	rs72640221	A	G	0.0902021331129578	0.582323528040121	0.0309719546557422	0.0563132649964236
0	1	11850365	rs4846049	G	T	0.812563266135488	0.616672176736871	0.0209179366952124	0.0417880446450088
0	1	11850927	rs2274976	T	C	0.0897254851547033	0.783365981526158	0.0155642973133373	0.0566107731786218
0	1	11852110	rs13306556	T	C	0.0894279584855337	0.750747111545486	0.0180076224716355	0.056689354861251
0	1	11852300	rs1476413	T	C	0.189641859134456	0.884018259994434	-0.00603977565149448	0.0414031249463817
0	1	11854476	rs1801131	G	T	0.187158627264102	0.37485619466401	-0.0372304673162069	0.0419539005328721
0	1	11856378	rs1801133	A	G	0.399815426787781	0.687822370857828	-0.0133621100887682	0.0332546295801203
0	1	11857788	rs17421511	A	G	0.0904570345880943	0.212713405968614	-0.0718158863876872	0.0576307235265062
0	1	11862214	rs9651118	C	T	0.365854670459934	0.29794564167512	0.0351315772428527	0.0337528092604494
0	1	11862778	rs17367504	G	A	0.101485136042996	0.915364068133773	-0.00575468775759713	0.0541489631074544
0	1	11864586	rs3753584	C	T	0.101304190575552	0.891017259234757	-0.00741348781758184	0.0541062866037563
0	1	11881320	rs198396	C	G	0.0938795019193182	0.237152738523423	-0.0668971871260858	0.0565902140432185
0	1	11886813	rs2076004	A	G	0.0901334261192299	0.822010919022625	0.0127598987020831	0.0567209153759792
0	1	11898789	rs2272803	T	G	0.0889259581954852	0.821679776262345	0.0128716324138988	0.0571095332827429
0	1	11899033	rs1023252	T	G	0.179376364184476	0.431101574069728	-0.0336545542655141	0.0427463626316741
0	1	11904092	rs7552330	A	G	0.100793398847729	0.867176340407262	-0.00907654524241425	0.0542705645132732
0	1	11907648	rs5063	T	C	0.0891017879868337	0.596371829984202	-0.0303299371293716	0.057266795574724
0	1	11910677	rs632793	G	A	0.130489476430684	0.164173137188996	-0.0679953169367161	0.0488762673448595
0	1	11913757	rs198375	C	T	0.152810798531819	0.241162381993841	-0.0533374487493502	0.0455064150225457
0	1	11914829	rs6668352	A	G	0.118457654230371	0.217058778445089	-0.0628528379349735	0.0509182650488309
0	1	11918444	rs61761991	T	C	0.0114598512860658	0.300881693771775	0.151787066544578	0.146718743793276
0	1	11919271	rs198389	G	A	0.134049688672313	0.174553183928883	-0.0655045700219328	0.0482460792079682
0	1	11922298	rs6668659	G	T	0.133174991701208	0.151231131641384	-0.0695075807996573	0.0484307092155959
0	1	11922812	rs79990227	G	A	0.0646179934331945	0.287908505927182	-0.0714350443095318	0.0672190029073857
0	1	11925300	rs6676300	G	A	0.14491243512217	0.129730359064864	-0.0708695123495355	0.0467734295434765
0	1	11925781	rs1318408	G	A	0.092449970643676	0.0756347128761781	-0.10180437471765	0.0573030487966532
0	1	11927878	rs79653311	C	T	0.0878617378520582	0.0911397584253698	-0.0988887406597271	0.0585342788458246
0	1	11934378	rs198384	A	G	0.600799656582308	0.892218490834269	-0.00447951842987075	0.0330597711614362
0	1	11941936	rs11588551	T	C	0.551564238779407	0.935207021858865	-0.00265164636832484	0.0326174168053963
0	1	11959362	rs17037526	T	C	0.404140863981515	0.656844227977384	0.0146272746988236	0.0329239668869734
0	1	11973888	rs7554547	G	A	0.448456738093381	0.782486266826241	-0.00899707469274371	0.032588596200037
0	1	11979909	rs3209284	C	T	0.614971642614426	0.423368280946165	-0.0266189997426403	0.0332491738066494
0	1	11982544	rs2639453	C	T	0.652813151057994	0.989309670255845	0.000456445964651819	0.0340663291089363
0	1	12009955	rs7529452	T	C	0.320839459206324	0.734324951779151	-0.0117710871057046	0.0346842911484438
0	1	12009956	rs7551175	A	G	0.225436523837546	0.953867001169617	0.00224429246158925	0.0387940955866187
0	1	12042261	rs2236055	G	A	0.609403053098074	0.704686052155309	-0.0125361569483042	0.0330767183412992
0	1	12042755	rs4240897	A	G	0.528896920955928	0.505815460558065	-0.02148689030526	0.0322932664869659
0	1	12044164	rs1474868	T	C	0.608591412286273	0.668424095184395	-0.0141355625973421	0.0330029690099941
0	1	12046063	rs2336384	T	G	0.581485159818411	0.485524365826062	-0.0227844401345679	0.0326684413299157
0	1	12046089	rs873458	A	G	0.374336379240039	0.533095011070877	-0.0209591575731144	0.0336267402932801
0	1	12046334	rs873457	G	C	0.581755374889875	0.500261154440522	-0.0220226144912234	0.032670677793535
0	1	12050634	rs4846085	C	T	0.58168085657409	0.504408924176616	-0.0218044571284888	0.0326624902719929
0	1	12054911	rs6672267	G	A	0.610018181818182	0.816720767466332	-0.00765730906565554	0.0330391500839021
0	1	12056440	rs2236056	T	C	0.581509556947344	0.529002885501996	-0.0205674147202976	0.0326711232164364
0	1	12059412	rs2295281	T	C	0.373954031790231	0.510552958323638	-0.022096932373905	0.0335831417739432
0	1	12065841	rs1042837	T	C	0.0804903825437039	0.41777217955634	0.0477086479282455	0.0588783157096961
0	1	12072534	rs14305	T	C	0.153961262881117	0.902480123333024	-0.00549381015101027	0.0448368352388094
0	1	12128498	rs12029016	A	G	0.44544667661106	0.941654673767289	-0.00238785343574261	0.032625265485037
0	1	12135526	rs6690493	G	A	0.224838320888214	0.88194647756069	0.00580534518275753	0.0390926636448731
0	1	12141461	rs2297875	G	A	0.238988475457487	0.808566757518362	0.00927736472161007	0.0382926368396315
0	1	12142243	rs59346161	A	T	0.124731992470763	0.95821672522293	-0.00258227768704933	0.0492880782225285
0	1	12147753	rs12133231	A	G	0.122886673330147	0.744545469065051	0.0161037024557762	0.0494221277417429
0	1	12153413	rs17037598	T	G	0.0866402005125331	0.772080739776751	-0.0167260959295994	0.0577450336984372
0	1	12164071	rs562844	C	T	0.410459065854366	0.438366370546475	0.0255622391244662	0.0329854582728027
0	1	12164437	rs2230622	T	C	0.27546590091658	0.592498491583674	0.0194941441881526	0.0364227493085971
0	1	12165037	rs10864549	C	T	0.303274692401174	0.651105346718276	0.0160521493091283	0.035495765994086
0	1	12165130	rs11569859	A	G	0.112639143119965	0.76312979465809	0.0154530323076325	0.0512753732862294
0	1	12174100	rs72641094	A	G	0.134494141902072	0.808416280590185	-0.0115468621396772	0.0476218888589575
0	1	12181401	rs3753577	T	C	0.196595730033701	0.758542034408246	0.0125889822231986	0.040953641418875
0	1	12185335	rs488733	C	T	0.671240222960095	0.833977435521744	0.00722499314254132	0.0344698721737891
0	1	12186933	rs1148475	G	A	0.659198513029158	0.913948338203006	-0.00369925370039782	0.0342334266219243
0	1	12187130	rs6668157	T	C	0.215083231450573	0.474126334568671	0.0281901692180579	0.0393837684601358
0	1	12206866	rs630542	T	G	0.30890114705151	0.114151878371879	0.0553216434241868	0.0350180539008239
0	1	12213337	rs1148461	G	A	0.305016712729506	0.527172543949384	0.0222699768196798	0.0352190245709264
0	1	12223451	rs590368	A	G	0.302189392873991	0.540681051903805	0.0215862614182486	0.0352841548795166
0	1	12233754	rs976881	C	T	0.856004680041105	0.306355334023421	0.0479681077830043	0.0468942497458404
0	1	12240676	rs3766730	A	G	0.173627936832011	0.414726933833813	0.0347683770421728	0.0426290177266926
0	1	12249770	rs548580	A	G	0.133910472593311	0.437895853651057	-0.0371178909151235	0.0478476693851757
0	1	12251808	rs653667	G	T	0.306054040911842	0.662286489603882	0.0154834758303541	0.035450885070394
0	1	12252955	rs1061622	G	T	0.129936518989323	0.495300070570895	-0.0331211368065623	0.0485716004790364
0	1	12262792	rs5746059	G	A	0.1273106246463	0.576929974216251	-0.027340520243957	0.0490083562940859
0	1	12271503	rs235214	C	T	0.559670689899619	0.982803897266906	0.000707872851471711	0.0328421561459366
0	1	12278932	rs7550488	G	A	0.625531247688076	0.844030146750061	0.0066388152910666	0.0337439169871506
0	1	12305286	rs374450	A	G	0.193867847062763	0.90474753692132	-0.00496615898808884	0.0415000803901408
0	1	12306734	rs6541016	G	T	0.126714975845411	0.904714993028423	-0.00588593065004363	0.049169341705763
0	1	12319994	rs235243	T	G	0.125748621117754	0.940275503003314	-0.00370350468859108	0.0494304187483136
0	1	12329295	rs3765339	T	C	0.240760023694867	0.769788825750115	-0.0110946280371882	0.037910764051302
0	1	12363811	rs7523900	T	C	0.126320502931662	0.879179699379816	-0.00748961351996985	0.0492707991773426
0	1	12368336	rs115361959	C	A	0.0766560390037209	0.914951426731957	-0.00660180671078877	0.0618174268677424
0	1	12401868	rs28551666	C	A	0.927747173951677	0.672815745908648	0.0266601160983768	0.0631327353355393
0	1	12486792	rs580233	A	G	0.190728327334972	0.533913219590408	-0.025758912543723	0.041410142036125
0	1	12488475	rs11121906	A	C	0.124814761250035	0.880175204110294	0.00746274433490635	0.0495050551929574
0	1	12519105	rs117618373	T	C	0.0698719089130048	0.61583474876433	0.0318127118790399	0.0634019596582269
0	1	12537010	rs75965755	A	G	0.0691165519592852	0.701552426306131	0.0244143022990269	0.0637073726776874
0	1	12587927	rs74638742	A	G	0.0761660585070196	0.720118092570762	0.0218975504934468	0.0611149629807262
0	1	12590762	rs10864555	C	T	0.809506165099269	0.308526605364876	-0.0420651636026157	0.0413084534771042
0	1	12592294	rs7543599	T	C	0.845076259791984	0.286742138276586	-0.047775195719792	0.0448468868707374
0	1	12593561	rs4846107	G	A	0.167745555770089	0.957827188623846	-0.00232666067790228	0.0439985323525126
0	1	12595464	rs56060440	A	G	0.0914838135863435	0.761724134769381	-0.0172107351756867	0.056760367626821
0	1	12596355	rs56089820	G	T	0.278113195351711	0.912715057123864	-0.00398319621863285	0.0363382013106911
0	1	12597926	rs74054806	C	T	0.421129448716663	0.726672559085902	-0.0115022303097016	0.0329053358634573
0	1	12599005	rs11121923	A	C	0.414447096303147	0.659774555911934	-0.014523279639041	0.0329906250587844
0	1	12605011	rs6541027	T	C	0.687498446419239	0.86883974609042	-0.00578258290413419	0.0350178509548557
0	1	12606725	rs10779770	C	A	0.496788958457979	0.0962416775844749	-0.0541223898331018	0.032538114687644
0	1	12619096	rs4845904	A	G	0.196844128993669	0.513776498378507	0.0267023691523116	0.0408938005098765
0	1	12625101	rs10864570	C	T	0.271263120152101	0.751515461456592	0.0115174068256151	0.0363736217562828
0	1	12626182	rs7517059	C	G	0.22474463266691	0.714352135522857	-0.014286215084933	0.0390315251958782
0	1	12626549	rs4846118	C	T	0.67869149019214	0.624089092689408	-0.0169466275552382	0.0345804855445832
0	1	12628459	rs11121940	A	G	0.182870186348982	0.915924253890967	-0.00445598344738828	0.0422091697456188
0	1	12630700	rs4846121	T	C	0.589919634588641	0.782795414797138	-0.0089912023768515	0.032614874009436
0	1	12637160	rs4845907	A	G	0.376633874880703	0.993214838392288	-0.000284408634274949	0.03344393785129
0	1	12640127	rs3128458	A	G	0.72926387435316	0.567218946368018	0.0209418804055943	0.0366019472892155
0	1	12642243	rs12029485	G	T	0.166716768921224	0.841712407030902	-0.00862953764891335	0.0432117304967135
0	1	12663774	rs4846127	T	C	0.616125485346801	0.539467533813248	-0.0203688270308495	0.033194616780819
0	1	12664209	rs6662695	C	T	0.385164242686787	0.454435021254802	0.0248116905943677	0.0331688613950283
0	1	12668321	rs6541043	G	C	0.38887885237165	0.625121152990737	0.0161825416108635	0.0331198643989879
0	1	12669280	rs6541044	G	A	0.313545029004697	0.369673539151847	0.0311769933232797	0.0347536652871962
0	1	12669341	rs12027375	T	C	0.271615705922184	0.315568877750654	0.0363069069673674	0.0361764783210448
0	1	12669452	rs7548227	T	C	0.375407290049208	0.353032130129717	0.0308826313262089	0.0332527540124623
0	1	12671324	rs4618985	C	A	0.289226839170621	0.263184985075242	0.0397248787849407	0.0355036735735571
0	1	12671703	rs5022242	C	T	0.441165607669613	0.0188275444917777	0.0758898256224274	0.0323082801883045
0	1	12682574	rs3000896	C	T	0.725040619001753	0.91748422587022	-0.00371165781609692	0.0358256966252771
0	1	12682662	rs4846130	A	G	0.235273889737692	0.355541629574358	0.0347753468209596	0.0376399843065769
0	1	12684504	rs6680343	T	C	0.477011685871079	0.00833984991661329	0.0843620476790354	0.0319796425313611
0	1	12684837	rs12402628	T	G	0.476868613045687	0.00860200430787484	0.0840850594224779	0.0320021761318041
0	1	12693125	rs4845911	A	G	0.29589686564953	0.675970149071378	-0.0148849677535795	0.0356126545306228
0	1	12699337	rs3000891	C	T	0.581324979637483	0.988627508504791	0.000466998936090293	0.0327631481891258
0	1	12709554	rs17458785	A	G	0.344106629842163	0.691358835441808	0.0134780509140145	0.0339487502150959
0	1	12724931	rs2027589	A	G	0.107359274092131	0.11491724434227	-0.0839020264206905	0.0532214130516163
0	1	12728153	rs2245926	T	G	0.122226998002068	0.184818720551361	-0.0662966014096814	0.0499950491146956
0	1	12739778	rs2799845	A	G	0.115828224476093	0.239705622594803	-0.0594546295908953	0.0505685730373247
0	1	12739867	rs2255773	G	A	0.128977173545677	0.0822853404956929	-0.0853213633952255	0.0491036389559298
0	1	12743160	rs2489262	T	G	0.259063836015665	0.417061205230966	-0.0302692337504424	0.0372989574249093
0	1	12746537	rs7524074	C	T	0.738768482286484	0.472295542237614	0.0265866990974053	0.0369902378416711
0	1	12750723	rs3128450	A	T	0.750651935716106	0.0857532724205522	0.0650644204017462	0.0378669501848626
0	1	12757671	rs3010951	T	C	0.728945553404405	0.25592497800189	0.0416625140234409	0.0366723117684153
0	1	12762562	rs3000875	G	T	0.730151701458358	0.318432417481603	0.0365494550241765	0.0366342851749843
0	1	12763781	rs10779772	T	G	0.60584030870985	0.758717318891475	0.0102318068816472	0.033310391819363
0	1	12769239	rs3010872	T	C	0.69676683500112	0.832038698626276	-0.00747177119163495	0.0352296476854493
0	1	12769379	rs3010873	C	G	0.710536072847608	0.671629879496817	-0.0150985759568014	0.0356172282177892
0	1	12771713	rs3000868	G	A	0.760336967004433	0.194109939909821	-0.0488449772506793	0.0376159875559966
0	1	12775851	rs3000861	G	A	0.615200509637227	0.421365672299792	-0.026912383629507	0.0334708574969662
0	1	12776218	rs3000860	C	A	0.755778197167862	0.299292831952886	-0.0386611688862565	0.037247582970847
0	1	12777049	rs79983604	T	C	0.0808083637117725	0.0446394507554178	0.115744584223542	0.0576406876172696
0	1	12795653	rs3010902	C	T	0.827564684394776	0.336095758454285	-0.0408505914802802	0.0424682883483642
0	1	12796044	rs3010903	T	G	0.827262519414826	0.368335736951209	-0.0382291740338273	0.0424959759472767
0	1	12803975	rs6662299	T	C	0.7590201915949	0.660495188765513	0.0167875457587739	0.0382204347327292
0	1	12823636	rs72862122	A	G	0.136414085655016	0.0580175360232055	-0.0909585019575576	0.0479848924880791
0	1	12829572	rs2009740	T	C	0.843682715917901	0.340678637679818	-0.0420963020091026	0.0441805080954802
0	1	12833428	rs11121976	C	T	0.819135421968946	0.576009196945776	-0.0234708298584359	0.0419703926240999
0	1	12835868	rs1812242	C	T	0.727379835067151	0.30647653033029	0.0375042773623348	0.0366738602538739
0	1	12837840	rs848577	C	G	0.726343612432987	0.32098391839023	0.0363644775149636	0.0366415616508488
0	1	12866852	chr1:12866852.T.G	G	T	0.091127132754621	0.0539302136085038	-0.11015786248205	0.0571537057597821
0	1	12866899	rs9308457	T	G	0.39805248864348	0.400367685688506	-0.0272497495765883	0.0324029631089112
0	1	12867513	rs116786716	A	G	0.09319356187226	0.033444901648277	-0.11924673026601	0.0560712146126345
0	1	12868019	rs1416906	T	C	0.320700146250751	0.298876603383954	0.0351319018560796	0.0338182168179152
0	1	12868237	rs703804	A	C	0.418971699593602	0.538309272142826	0.0197949966984617	0.0321675444140261
0	1	13176463	rs28488227	A	G	0.305000024132914	0.433578100521011	-0.0276316907742667	0.0352857543532982
0	1	13775026	rs10927559	T	G	0.301984009833996	0.932358744123126	0.00300096555310738	0.0353564133518849
0	1	13783354	rs11580598	T	C	0.432490940766551	0.421221839831739	-0.0264792086216109	0.0329219201898458
0	1	13785062	rs2999877	G	A	0.180599445465725	0.34819536367946	0.038950350738846	0.0415206693992057
0	1	13785485	rs10754872	C	T	0.432471548335252	0.523648374821565	-0.02104016556708	0.0329921924875439
0	1	13785516	rs10927575	C	G	0.220036437481868	0.57154798823709	-0.0223181694677053	0.0394472037462445
0	1	13793697	rs12564562	A	G	0.368493194817554	0.37313611497036	0.0298503018836329	0.0335165304023664
0	1	13795449	rs3013090	C	T	0.389049033602745	0.205539912986325	-0.0427419605026733	0.033763420764665
0	1	13801089	rs2359535	A	G	0.125032454078793	0.437877721423599	0.0377566470451788	0.0486691463355492
0	1	13802224	rs3795750	A	G	0.571238451198474	0.456725458260057	-0.0245542178576856	0.0329919107010787
0	1	13802325	rs3013105	C	T	0.572585188221357	0.518895829264505	-0.0214787509309302	0.0332978910586304
0	1	13802437	rs3013106	A	G	0.377902900048312	0.965417815830904	-0.00146463746157555	0.0337817184060063
0	1	13804575	rs16850548	T	C	0.249479440770656	0.598038823856215	-0.0199803368215745	0.0378973251994625
0	1	13804751	rs55957512	T	G	0.124816464396878	0.378018357980242	0.0428708377358491	0.048631015590428
0	1	13805706	rs2940310	T	C	0.194840543054829	0.295279178208472	-0.0437196645340502	0.0417726149163088
0	1	13806431	rs6666545	A	C	0.253093108972691	0.508461571456015	-0.0249298486692871	0.0377019454235071
0	1	13806900	rs61781238	A	G	0.195050320812052	0.49907114722651	-0.0281198087433524	0.0416003066211514
0	1	13815792	rs375996	G	A	0.213654004090368	0.351549338167373	-0.0370833101356145	0.0398065439572625
0	1	13816076	rs2924851	A	G	0.359501804210819	0.775652286284712	0.00962660706644845	0.0337788286054411
0	1	13817381	rs6690828	G	A	0.143199088293123	0.124354153085614	0.0705732340484143	0.0459236448194986
0	1	13819261	rs164951	A	G	0.506763363437001	0.169301858755145	-0.0442557257663676	0.0321988495430067
0	1	13822035	rs354590	A	G	0.466574718696438	0.817071964096829	0.00750260704413939	0.0324349268863681
0	1	13827439	rs10803381	A	G	0.140867013178435	0.610270532796307	0.0238601324355469	0.046813273875563
0	1	13828957	rs12046672	A	G	0.268967045518095	0.638099557373407	0.017175354525426	0.036515525264895
0	1	13830815	rs2999900	C	T	0.347934458820425	0.575528236821965	-0.0191511697911346	0.0342028870207342
0	1	13833861	rs76079754	C	T	0.175476580391003	0.978626654944122	0.00114242233864148	0.0426424649800628
0	1	13837213	rs2990678	C	T	0.29276468034144	0.390677226399039	-0.0309563478307589	0.0360632730820229
0	1	13842586	rs2282189	G	A	0.322671703368039	0.603480708436419	0.0178919385047196	0.0344472141414971
0	1	13844562	rs45223	G	A	0.376356318837815	0.535579501088597	0.0205841614329019	0.0332264438885104
0	1	13844765	rs16851109	A	G	0.445026000539868	0.595513046852905	-0.0172840368753171	0.0325583159654056
0	1	13845251	rs35530871	T	C	0.0803335755997177	0.643257993481772	-0.027720951918435	0.05985328118687
0	1	13851036	rs4345799	G	T	0.754095659057489	0.13936602361048	-0.0553149568673115	0.037421595735322
0	1	13852232	rs16851217	T	C	0.276704390481619	0.43141470997995	0.0284404882965351	0.0361482728852533
0	1	13852683	rs2168201	G	A	0.901385681200347	0.660664176191912	-0.0236976719912055	0.0539814775846773
0	1	13852955	rs12750399	A	G	0.552274967780228	0.223354501186944	-0.0392756515281219	0.0322551136049626
0	1	13854682	rs10927814	G	C	0.760543394645664	0.148413557483287	-0.0542530502759434	0.0375412629920422
0	1	13855608	rs12072110	T	C	0.0754878643668985	0.715701840085177	-0.0224519600802233	0.0616457892773245
0	1	13855662	rs76062973	G	A	0.117311959909317	0.940667662608782	-0.00377531220823765	0.0507224976441769
0	1	13855758	rs12124179	T	G	0.140233312644185	0.182185215484053	0.0615461712974813	0.0461345930168699
0	1	13859570	rs3856278	G	A	0.274623862550158	0.669558816072836	-0.015489369826912	0.0362958164642328
0	1	13859697	rs75931286	A	G	0.198930932415276	0.77151508307045	-0.0117793839852145	0.040563500718187
0	1	13863307	rs12564444	A	G	0.242356501092256	0.030334688577315	-0.0831883929206682	0.0384119125544991
0	1	13863608	rs6678308	A	G	0.18241452991453	0.0987070176946446	0.0689285017361578	0.0417456385700752
0	1	13867459	rs183052	G	A	0.184715685312819	0.805303837196462	-0.0103184766686152	0.0418618400249036
0	1	13872988	rs10927854	T	C	0.131309955354554	0.289179352919494	0.0503105029391527	0.0474661592582741
0	1	13874853	rs1610562	C	T	0.702735512723373	0.114692353617962	-0.0554277684643305	0.0351376079769868
0	1	13875610	rs17391912	T	C	0.199089698304195	0.412603563153923	-0.0333726664884659	0.0407321253670961
0	1	13875896	rs13375580	C	G	0.340878968197225	0.791999900964309	0.00899991514822994	0.0341274910396851
0	1	13876130	rs76996492	A	G	0.197373693989843	0.429833384467269	-0.0323800457715954	0.0410145627948727
0	1	13876264	rs354581	G	C	0.760980733438087	0.0447059148970959	-0.0751496147665396	0.037436087323413
0	1	13880522	rs6684199	G	A	0.114341177969877	0.134239905161667	0.0750597119679342	0.0501203473532531
0	1	13885203	rs10927872	T	C	0.179575931731104	0.299634856668094	0.0433990400203002	0.0418418236125975
0	1	13885279	rs12042662	A	G	0.757580299480344	0.197515749937684	-0.0481305599809625	0.0373492615375154
0	1	13900468	rs655839	T	A	0.550845056226661	0.278098994706409	-0.0351683117850914	0.0324251539799858
0	1	13901884	rs12404716	C	T	0.123843248739057	0.443840673322412	0.0376445378736138	0.0491620330456454
0	1	13903098	rs355013	C	T	0.670524788673329	0.537767446308858	-0.0212257053550772	0.0344465466717393
0	1	13908031	rs1261015	A	G	0.692154986548995	0.613161502661337	-0.0176446579004944	0.0349008146187925
0	1	13908105	rs1262461	G	A	0.719980017497718	0.967428667019293	0.00147297758657394	0.0360728115211813
0	1	13912977	rs355027	C	T	0.543027069419464	0.951817114407653	-0.00195948677794369	0.0324283891392353
0	1	13913180	rs355028	T	C	0.522115349199662	0.850912627681971	-0.00607303218006616	0.0323112503123078
0	1	13914230	rs1148455	T	C	0.646239986842074	0.700611688993793	-0.013091393434294	0.0340482905486222
0	1	13914909	rs10927904	T	C	0.195456435854277	0.816920630321691	0.00949694568871382	0.0410222106290366
0	1	13916809	rs434651	C	T	0.737369545032498	0.986562650537453	-0.000621839106567181	0.0369218921303943
0	1	13917411	rs11804743	T	C	0.0557329017106086	0.897159183407051	-0.00918037343693092	0.0710275826913347
0	1	13920193	rs1261025	G	A	0.685787938550066	0.362649441446194	-0.0317734032465501	0.0349032388838328
0	1	13920807	rs1261026	T	G	0.684999143474316	0.318862418082885	-0.0348111862363711	0.0349229988040855
0	1	13922117	rs12566684	G	A	0.169100937078179	0.548408421010883	-0.0259866806197838	0.0433005418938696
0	1	13922799	rs7514217	G	A	0.717874874545304	0.497843762323068	-0.0243713336353363	0.0359519468575723
0	1	13923443	rs16852007	A	G	0.124634165851088	0.291586937975755	-0.052405079538002	0.0496897014352025
0	1	13923574	rs10927907	C	T	0.168092222592057	0.579781014234493	0.0239335696727164	0.0432244357186324
0	1	13924863	rs1262460	G	A	0.302211511362858	0.36515493539231	-0.0322267416469697	0.0355866100500498
0	1	13932007	rs2788749	G	C	0.599551104114645	0.196703419538485	-0.0426571681464707	0.0330419392442748
0	1	13932427	rs442112	T	C	0.646502371426915	0.971446413244874	0.00120631445566977	0.0337013418671521
0	1	13934056	rs2483133	C	T	0.306820957588979	0.871518320118985	-0.00572723796622324	0.0354122971849519
0	1	13935402	rs92406	A	C	0.621554489448823	0.931699968697908	0.00286035211974792	0.0333739207104395
0	1	13937281	rs4391657	C	T	0.776463655514969	0.22067488475283	-0.0471565656439207	0.0385034684658087
0	1	13938377	rs1412838	C	A	0.41263767780812	0.233698292123743	-0.0391948863662228	0.0329123713314968
0	1	13938925	rs79769438	A	G	0.105424638454932	0.00373004934053474	-0.16041211730102	0.0553119957933756
0	1	13943528	rs1539114	C	A	0.136008299721713	0.0284595016365791	-0.106072514584192	0.0484151856429125
0	1	13943724	rs1061615	C	T	0.182912130902374	0.424436233832957	0.0332720405475167	0.0416552128848242
0	1	13944568	rs876931	C	T	0.550115882911798	0.00788026336022325	-0.0866109490779305	0.0325953396790577
0	1	13945379	rs1106669	T	C	0.210095263999723	0.0941835211412959	0.0659123821126544	0.0393805161481934
0	1	13946586	rs6703700	A	G	0.414012627482896	0.201718451351088	-0.0420460983558615	0.0329341709130185
0	1	13947519	rs1772636	G	A	0.185057705574658	0.428432676506763	0.0328721628766121	0.0415117279877516
0	1	13947905	rs11588651	G	A	0.0555970619726002	0.101577479267278	0.112797425107397	0.0688942879811245
0	1	13948225	rs1772635	A	C	0.688398120758657	0.488176472690598	0.0244107071534164	0.0352139094249475
0	1	13948765	rs10927910	A	G	0.113733464825773	0.363892918262415	0.0460339944484219	0.0506997849517852
0	1	13949397	rs75737744	C	A	0.135384500434366	0.191737442837561	-0.0628600478403936	0.0481517743407283
0	1	13952864	rs7515525	T	G	0.264122036336654	0.0350764675059809	-0.0784004994028437	0.0372011611138843
0	1	13956484	rs10803421	C	T	0.247356079729771	0.150660852373906	-0.0540325361346481	0.0375956677555294
[truncated: 534,508 more rows]
