# Supplementary material for: Japanese GWAS identifies variants for bust-size, dysmenorrhea, and menstrual fever that are eQTLs for relevant protein-coding or long non-coding RNAs
Source: Sci Rep. 2018 May 31;8:8502. doi: 10.1038/s41598-018-25065-9 (PMC5981393; doi:10.1038/s41598-018-25065-9)
Supplement: Supplementary file 16 — Dataset S13 [file 41598_2018_25065_MOESM16_ESM.txt]

regional.analysis	CHR	BP	rsid	A1	A2	A1.AF	P	BETA	SE
0	1	564621	chr1:564621.C.T	T	C	0.026666662219512	0.93256523817966	-0.0076930223390276	0.0909149289727395
0	1	565374	chr1:565374.A.G	G	A	0.035721507945162	0.234540259246696	-0.0954292877291605	0.0802773808656867
0	1	752566	rs3094315	A	G	0.844845482616862	0.0988861319629026	-0.0648108696440358	0.0392727029882093
0	1	990417	rs2465136	C	T	0.162531933332127	0.973746207478546	-0.00128391158891222	0.0390125862040614
0	1	1018704	rs9442372	G	A	0.811955093020658	0.661555338243722	0.0160546692508154	0.0366740217746772
0	1	1036959	rs11579015	C	T	0.203956833597016	0.500933114007107	-0.0239583982672061	0.0355982243520975
0	1	1046164	rs6666280	T	C	0.203331467204766	0.533127249194742	-0.0222631829320736	0.0357217224257303
0	1	1062638	rs9442373	A	C	0.539650235363657	0.533988111581917	0.0179008623018114	0.0287827756653187
0	1	1216195	rs55834051	A	C	0.644120647219885	0.141998926611903	0.0439511647079433	0.0299315794790655
0	1	1217011	rs1262894	C	A	0.121998571152218	0.768861510451897	0.0129526476764908	0.0440769517964395
0	1	1217058	rs3753340	A	G	0.0144224634853546	0.931330213157329	0.0103775534460395	0.12042929149127
0	1	1218086	rs6603788	T	C	0.632695236229452	0.0549203172498822	0.0572009971151257	0.0297998519695303
0	1	1220136	rs2144440	G	A	0.652452234593044	0.134303235162925	0.0451158789237423	0.0301305623722723
0	1	1220954	rs12751100	A	G	0.63732023944962	0.144801930624057	0.0434640348848899	0.0298078592839484
0	1	1221138	rs11260578	A	G	0.622697465688105	0.16346254919041	0.0413997529538554	0.0297087575505634
0	1	1222958	rs111819661	T	C	0.0144933948501963	0.809511050047562	0.0292239735705374	0.121232699800924
0	1	1223529	rs78481580	C	G	0.182144772274009	0.0114043906109069	0.0936723838014812	0.0370238193620171
0	1	1225959	rs1570867	G	C	0.922551287601294	0.0416124747606748	-0.109145141207159	0.0535714534216369
0	1	1227244	rs2239609	A	G	0.274785430061188	0.333311967831608	-0.0312634894252907	0.0323148757700483
0	1	1278237	rs307361	C	T	0.869289889321488	0.540044643368243	0.0263492603988705	0.0430019659545355
0	1	1287040	rs182532	C	T	0.869055990742389	0.502309145441747	0.0288625199150955	0.0430231063052672
0	1	1295323	rs34389364	A	G	0.80813120759208	0.578304195059392	0.0204778294077645	0.0368396749526293
0	1	1314015	rs2649588	T	C	0.826185321680322	0.200266445176776	0.0492202242585297	0.0384294972057151
0	1	1335218	rs2291889	A	G	0.121076782317708	0.276222627058345	-0.0485148988805554	0.0445563304383921
0	1	1487059	rs1887284	A	G	0.262416700018423	0.571415645932411	0.0184326645531618	0.0325683959409167
0	1	1489928	rs7366884	C	T	0.716753858246401	0.613532160874683	0.0161983607904992	0.0320735498140277
0	1	1500941	rs6603791	G	A	0.824428729545335	0.297490568774016	0.0396642765714012	0.0380717410719282
0	1	1599161	rs6604981	G	A	0.621014096136347	0.846279949987483	0.00574522083053745	0.0296348426687238
0	1	1647686	rs909823	C	A	0.869063392361448	0.575494753981558	0.0234599963276452	0.0418945304612902
0	1	1687625	rs34306661	C	T	0.332064106797263	0.909887657085849	-0.0034325064349872	0.0303277875882973
0	1	1706160	rs7531583	G	A	0.700110326433443	0.637119636909977	-0.0147615751826607	0.0312924347980374
0	1	1721479	rs2272908	T	C	0.502984155840491	0.898017136995741	0.0036771182589496	0.0286901459721001
0	1	1722585	rs3737626	A	C	0.03810042697029	0.262081110036264	-0.08509	0.0758725576213166
0	1	1722932	rs3737628	T	C	0.502720632228769	0.892869837667895	0.00386476152590129	0.0286972172152627
0	1	1723031	rs9660180	A	G	0.504401032585213	0.934294218143949	0.0023714120059327	0.028764162626
0	1	1725016	rs80220232	A	G	0.0662230271886063	0.806322510356842	-0.0141234604751597	0.0576061092866254
0	1	1725626	rs9970652	T	C	0.206242502904208	0.939003124762291	0.00271386420882047	0.035464749753308
0	1	1733219	rs10907185	G	A	0.71032695702947	0.78025961423671	0.00884525834091497	0.0317056249257839
0	1	1734337	rs75622028	C	T	0.103286436386755	0.883544572241102	0.00690392079424561	0.0471330275951731
0	1	1737900	rs17363334	T	C	0.0685096148634582	0.284284489657086	-0.0620083343226762	0.0579114393257545
0	1	1738984	rs76117314	A	C	0.059859441413314	0.518375128480904	-0.039235092155752	0.0607493430446624
0	1	1745726	rs16825336	A	G	0.266626571095558	0.948150351932869	0.00210231058039418	0.032328467337125
0	1	1746694	rs12742323	T	G	0.207487664111048	0.970406527971449	0.00131171871483587	0.0353578007948721
0	1	1747318	rs59787372	C	T	0.0356951409632043	0.0237171712629931	0.17165478547955	0.0758970204351367
0	1	1748734	rs2180311	C	T	0.505353400785302	0.869314345720267	0.00471633546032421	0.028665596112195
0	1	1752955	rs4648726	T	C	0.843102860429493	0.655687653698114	-0.0176258899566248	0.0395310256855918
0	1	1759026	rs9786963	C	T	0.908969082125604	0.870921603287953	-0.00817549242165285	0.0503144483359348
0	1	1759054	rs10907187	A	G	0.128450539955461	0.389543642062127	-0.0376341798911969	0.0437380288242849
0	1	1759213	rs9786942	G	A	0.505091283075934	0.718805275760346	0.0103364388332439	0.0287078665315825
0	1	1760937	rs77726987	A	G	0.0353723470097471	0.0159656005905666	0.185991793680017	0.0771845953554119
0	1	1765583	rs6603797	C	T	0.908316229411299	0.839975025609881	-0.010123384577398	0.0501342740961434
0	1	1766094	rs6663586	C	A	0.195171753588269	0.756432215227943	-0.0112967810917175	0.0364213385988379
0	1	1770406	rs117025906	A	G	0.0553356313834726	0.731543310138289	0.0214494486436631	0.0625214730244774
0	1	1770789	rs6665287	A	T	0.127944266775846	0.635518460614658	-0.0207523455616056	0.0437837230206491
0	1	1775039	rs75473107	T	C	0.0163390183015403	0.392248965195366	-0.0994185038536487	0.116204747668652
0	1	1775175	rs11260622	G	A	0.907967715171599	0.78685728590779	-0.0134024833855417	0.0495665280471
0	1	1776269	rs4648727	A	C	0.337854556087905	0.475507826645855	-0.0216983135714364	0.0304091215756071
0	1	1777450	chr1:1777450.G.C	C	G	0.505136630360815	0.850111932882363	0.00542242931554826	0.0286938050912535
0	1	1779036	rs6692959	C	T	0.908957183549938	0.958750348002418	0.00260505600941623	0.050366670030546
0	1	1779230	rs12403351	A	G	0.0842154589371981	0.57968306071288	-0.0288824705909801	0.0521487569385981
0	1	1779476	chr1:1779476.C.A	A	C	0.338114328077594	0.487526023543967	-0.0211556793280607	0.0304727513526498
0	1	1780878	rs6603801	C	T	0.908828156321628	0.878182846522267	-0.00770466195016783	0.0502675140444526
0	1	1781220	rs6681938	C	T	0.167486664204053	0.329318677923145	0.0377210977056643	0.0386689851451711
0	1	1781345	rs6664578	A	G	0.90844603384035	0.973156878068659	-0.00168881242609312	0.0501887642914066
0	1	1787378	rs12125422	A	G	0.210722495510906	0.928298375597086	-0.00316171554173218	0.0351356556849316
0	1	1793003	rs1889678	G	A	0.909019677093328	0.957949449381595	-0.00265428964115624	0.0503402642855066
0	1	1793071	rs12076620	G	A	0.909234665960245	0.896392449643408	0.00658678143075897	0.0505819875649334
0	1	1793111	rs10907192	G	A	0.909147780678851	0.88051392209251	-0.00756413206441905	0.0503209473537316
0	1	1793692	rs77270684	G	A	0.0514983629397423	0.668041097609729	0.0275882369898436	0.0643325329829561
0	1	1793786	rs7511905	C	A	0.909092704025	0.953414903893864	-0.00293999913494648	0.0503261027016224
0	1	1795789	rs12036384	T	C	0.173962210780605	0.72280019336	-0.0134790363748573	0.0379992059246308
0	1	1797947	rs9660106	G	A	0.527147414578223	0.897100569247074	0.00371263082941167	0.0287077803219504
0	1	1801034	rs4648592	A	G	0.108857272949992	0.366681192351042	-0.0420819321397149	0.0466174651576841
0	1	1804302	rs3855951	T	C	0.842289562412026	0.743742475380576	-0.0129285730198052	0.0395488477892638
0	1	1805391	rs10907193	A	G	0.172472845521187	0.78097965391414	-0.0106429013588306	0.0382779515894663
0	1	1806560	rs118184145	A	G	0.055053160955446	0.755558728356964	0.0195303166846356	0.0627342581588952
0	1	1809509	rs11260624	T	C	0.173887468030691	0.720446287856618	-0.0136008990299245	0.0380059456129855
0	1	1809654	rs78934919	A	C	0.0600882468963917	0.505524189707751	-0.0404431137345736	0.0607415315698285
0	1	1810090	rs7525092	T	C	0.177422848515724	0.668968448011938	-0.0158227508140134	0.0370067266681156
0	1	1810842	rs76973525	A	T	0.0459629005375594	0.964567199962399	0.00304676617417061	0.0685852762706673
0	1	1812366	chr1:1812366.AA.A	A	AA	0.908865975132537	0.955058454031065	0.00283807726728548	0.0503600825569128
0	1	1812504	rs36072213	A	G	0.208695550009856	0.959357417032701	0.00179928884637874	0.0353078855067166
0	1	1812521	rs6603802	T	C	0.523753308275314	0.727396058456325	0.010001040754147	0.0286898636587292
0	1	1812688	rs6603803	G	A	0.524519117778697	0.707056719036202	0.0107953176962283	0.0287253194311126
0	1	1812828	rs6670776	A	G	0.908346147885897	0.988945079540735	-0.000695794217420198	0.0502170687371857
0	1	1813237	rs33976483	T	C	0.208035879227517	0.985181907178886	0.00065822236287503	0.0354401389670664
0	1	1814909	rs76616586	G	A	0.0309592276587923	0.707382158865045	0.0309551956985376	0.0824648904057298
0	1	1818129	rs16824526	C	A	0.212742034832327	0.90814865558912	-0.00403978667432211	0.0350146940969909
0	1	1821625	rs6603805	A	G	0.169365989207811	0.76294490072251	-0.0116596657400186	0.038657333716475
0	1	1865298	rs2803316	G	A	0.599659232688709	0.404043551051964	-0.0243915304319396	0.0292316686151868
0	1	1871337	rs16824543	A	G	0.127252651465824	0.0986463897557072	-0.0722558653244651	0.0437529407488437
0	1	1887019	rs28548017	G	A	0.866734948898392	0.928262517049971	-0.00379480937095474	0.0421499928912628
0	1	1903712	rs13303201	A	C	0.336525475612981	0.572688940373815	-0.0170858295421731	0.0302888795223792
0	1	1930754	rs6605081	T	C	0.233477860661166	0.422898573488299	-0.0275602501358721	0.0343900156299289
0	1	1933267	rs28706276	A	G	0.0934635296609023	0.237404866204471	0.0580467170149511	0.0491297547317413
0	1	1934647	rs6682175	G	C	0.665289470455445	0.255862120634182	-0.034567189680185	0.030422819977097
0	1	1939826	rs28550169	T	C	0.335226355002044	0.242540365089781	0.0353024250843343	0.0302075917610156
0	1	1948400	rs13303344	A	C	0.400176322570078	0.391098066983707	-0.0250627683149811	0.0292233657075362
0	1	1951827	rs3121819	G	A	0.793569179760212	0.806286239267923	0.00880419324432228	0.0359032709625205
0	1	1992626	rs13303273	G	A	0.15307167013588	0.800035858815099	-0.0101689723601684	0.0401458525259134
0	1	1993860	rs60959039	T	C	0.250162953866754	0.0321301254033683	-0.0717512001532398	0.0334849738690082
0	1	1994299	rs59095280	T	C	0.247615432214741	0.037008097546726	-0.0705022282290234	0.0338030793722359
0	1	2010669	rs2803342	G	A	0.0744120225873605	0.906407204051083	0.00642966238528959	0.0546872625885665
0	1	2010994	rs16824727	A	G	0.238217444406095	0.934889967505941	0.00276642392548197	0.0338632020050632
0	1	2016802	rs16824749	C	T	0.523670616713603	0.17660060604642	0.0388746318107847	0.0287684041110802
0	1	2036263	rs10797413	A	G	0.75555788000136	0.687383782798637	0.0135308790010354	0.0336247762826418
0	1	2040898	rs4648807	C	T	0.585663960126325	0.197540927913683	0.0374900765474087	0.0290938924003039
0	1	2051513	rs3107151	G	T	0.756067303797349	0.667981321319681	0.0144314956031778	0.0336461109098172
0	1	2071556	rs436045	G	A	0.83398959260284	0.215722408238379	0.0478249015422259	0.0386313108609046
0	1	2071765	rs364677	G	A	0.789494432765152	0.19745246807645	0.0455531748509945	0.0353442226603165
0	1	2082566	rs2257182	C	T	0.297497986857487	0.0117105235150536	-0.0794954287753889	0.0315364273580411
0	1	2088754	rs262656	C	A	0.166244229187073	0.210181468606879	-0.0483855196827978	0.0386136854439451
0	1	2103506	rs2280272	G	C	0.0862149617258177	0.0464888731194735	-0.103315547813573	0.0518931778120132
0	1	2167149	rs262680	T	C	0.64146515148784	0.715644391164927	-0.0109579209266437	0.0300805368072075
0	1	2173504	rs263526	C	T	0.18324521347151	0.81594890617939	-0.00862741717221604	0.0370659527141539
0	1	2185886	rs16824947	T	C	0.0878121085594989	0.97118047127485	-0.00184520641419412	0.0510744473326515
0	1	2186220	rs16824948	T	C	0.093885960729176	0.772408603854026	0.0142519916782157	0.0492763529263796
0	1	2192433	rs10797417	G	A	0.459582565992546	0.885825564773408	-0.00415400456851771	0.0289299615980014
0	1	2281726	rs7527871	C	A	0.435596469755552	0.208202521145438	-0.0366497293608858	0.0291212135170365
0	1	2289321	rs903914	A	G	0.104403837890806	0.544028356466547	0.0285108469498167	0.046990791354203
0	1	2291680	rs2840542	C	T	0.895841409044332	0.280359613404826	-0.0503254104366889	0.0466186733984853
0	1	2292409	rs2645090	C	T	0.416289438561471	0.657326143133457	0.01298	0.0292600786054993
0	1	2292688	rs2840540	G	C	0.209028692707324	0.419324986204489	0.0285655063881579	0.0353711716098353
0	1	2301471	rs2840536	G	C	0.199488243365996	0.283126356439767	0.0382824255998775	0.0356672097022367
0	1	2301691	rs6665546	A	G	0.2866584666187	0.507156810409347	-0.021428677683876	0.0323075602613265
0	1	2302911	rs10910060	A	G	0.533625193558649	0.24591008726471	-0.0334630748905522	0.0288390061411674
0	1	2303512	rs10910061	A	G	0.0797498486359648	0.338559658670094	0.0503156876481747	0.0525756492955535
0	1	2314319	rs2643901	C	T	0.877732905525136	0.476761204174484	0.0312854613420838	0.0439698117725758
0	1	2335676	rs1129333	G	A	0.868137374611663	0.542562308570967	-0.0258244864559055	0.0424087181485154
0	1	2353869	rs35799953	T	G	0.53636549578664	0.180033162268514	0.0387814699724255	0.0289273002601574
0	1	2390588	rs10910078	C	T	0.88334522734915	0.453492705410308	-0.0334432461882188	0.044614498487487
0	1	2392648	rs2477686	C	G	0.883776316654104	0.482981451509521	-0.031369870753316	0.0447172969893397
0	1	2397174	rs1998759	A	G	0.251525937334236	0.631464821238921	0.0158177714786879	0.0329766284563389
0	1	2488608	rs1886730	C	T	0.559146977288334	0.4857327276776	0.0201979090918594	0.0289736945348718
0	1	2494330	rs2234167	A	G	0.0365862457930296	0.158221004139272	-0.111018970767337	0.0786765915496093
0	1	2505713	rs10910093	T	C	0.0402846069088694	0.0770180983479564	-0.133201076506763	0.0753290635019463
0	1	2511280	rs10797434	T	C	0.521894645176817	0.385050584240512	0.0251304896960401	0.0289312421959686
0	1	2513216	rs734999	T	C	0.520946564226934	0.396089293957514	0.0244585606486546	0.0288213575352767
0	1	2526746	rs3748816	G	A	0.499574117237781	0.0562980973889833	0.0548410702676495	0.0287318425913465
0	1	2533767	rs76202520	T	C	0.104441296908532	0.298092269310207	0.0482513893005774	0.0463717942366426
0	1	2551785	rs12117343	T	C	0.0480745018457316	0.235546716056702	-0.0816726731743137	0.0688528615082174
0	1	2551900	rs11590198	A	G	0.462775391367527	0.0897731755582214	0.0487451613139699	0.028731163968603
0	1	2553624	rs3890745	C	T	0.491734276049747	0.0514441900855063	0.056132060175331	0.0288188387044902
0	1	2709164	rs4648356	A	C	0.502779741063996	0.111586073358308	0.0457493616609696	0.0287532109743234
0	1	2745883	rs4609377	T	C	0.520501633326018	0.915263465523172	-0.00306547553118485	0.028810338914387
0	1	2747638	rs10909929	A	G	0.0680866628541399	0.704361395814946	-0.021894656984763	0.0577026037217546
0	1	2749921	rs4648482	C	T	0.40269297259742	0.534877528670504	-0.0182257872613021	0.0293690666462036
0	1	2752265	rs7511879	G	A	0.483931322776317	0.595809081060733	0.0152680812604533	0.0287839753406236
0	1	2754512	rs6680471	T	C	0.462499523825537	0.814515084330383	0.00685789577858891	0.0292316301298428
0	1	2789108	rs10910019	C	T	0.564152269577791	0.787793865340788	-0.00786238115903295	0.0292090180002099
0	1	2792801	rs16823103	T	C	0.0795628160519601	0.872097578128776	-0.00853276213844144	0.0530002686455943
0	1	2797856	rs10797342	T	C	0.578423667725095	0.771238457354864	-0.00845630688957185	0.0290839281020352
0	1	2811814	rs1456465	A	G	0.274251242687215	0.83920097189673	-0.00655	0.0322794245611659
0	1	2842319	rs2045332	A	G	0.523392613986382	0.303749630832254	-0.0293609189091519	0.0285493830932479
0	1	2852707	rs10797368	T	C	0.237643283537958	0.745332905996642	-0.0109511246950201	0.0337165802062235
0	1	2957600	rs12409277	C	T	0.371780413985041	0.0361350759253279	0.0617319694851095	0.0294606497864077
0	1	3037613	rs876740	T	C	0.580258585807512	0.813573547471692	-0.0068308106423167	0.0289663956179755
0	1	3072692	rs731031	C	T	0.616517280300276	0.112414130925398	0.0468076072875388	0.0294863120787077
0	1	3083712	rs2651899	C	T	0.38787075232019	0.987135193194666	0.000475675932350001	0.0295004847417832
0	1	3096355	rs868718	A	G	0.2830656674954	0.172680901290086	-0.0436008921782362	0.0319739026992399
0	1	3105276	rs2817138	G	T	0.667569187411319	0.438616424426685	-0.0234947680648339	0.0303341590821799
0	1	3106397	rs2651916	T	C	0.858243018271459	0.646893508360745	-0.0187560241399717	0.0409446843338439
0	1	3133307	rs16823514	G	T	0.186232398457314	0.815128387944242	-0.00863336493094352	0.036923869962165
0	1	3137199	rs2817147	C	T	0.484212061344234	0.941485253124927	-0.0021096346412615	0.0287403544689345
0	1	3146497	rs10157420	C	T	0.203003146965273	0.51717842510839	0.0231846684802301	0.0357953318430322
0	1	3157614	rs905138	T	G	0.198067020374462	0.439579833817182	-0.028114290317884	0.0363749307000113
0	1	3168280	rs10797386	G	A	0.826924329371623	0.447999211000203	0.028917341589813	0.0381115733047187
0	1	3178111	rs3002686	A	C	0.184704945436273	0.0804176452582636	0.0641286350556342	0.0366812399190522
0	1	3209767	rs2500294	T	C	0.572025056565046	0.859151763404572	0.00517284422460935	0.0291503323315059
0	1	3217151	rs2455137	T	C	0.323460139879259	0.0659857459536691	-0.0566573501351047	0.0308168174142228
0	1	3217525	rs12036358	T	C	0.265210062233435	0.0741553343723564	0.0577072240957284	0.0323171406138245
0	1	3232378	rs2483264	G	A	0.638712767834245	0.321978369231186	0.029643521325499	0.029930840472721
0	1	3235556	rs12043519	T	C	0.252832729218973	0.14270638519707	0.0483547167457532	0.0329889159772612
0	1	3250423	rs1889121	G	A	0.390995546381276	0.913929379836213	0.00318355179459537	0.0294545323337513
0	1	3252104	rs2483278	T	C	0.879657286895048	0.0199146451452787	0.104344880381547	0.0448226054884222
0	1	3254100	rs16824328	G	C	0.095251051250076	0.621294994283952	0.0241019994707172	0.0487879084482383
0	1	3255539	rs2483280	A	G	0.296056529957742	0.942717544269063	-0.00225359933851255	0.0313632854678469
0	1	3257059	rs2255212	A	G	0.29637787731407	0.983221043167678	-0.000659227978572748	0.0313457541008189
0	1	3259113	rs882430	A	G	0.0887082197870161	0.710733583925793	0.0186953972028491	0.0504094281864177
0	1	3285628	rs6424073	A	G	0.570349778083371	0.476701766213359	-0.0207008542555972	0.0290898676596156
0	1	3300807	rs868688	T	C	0.502085824969658	0.951938603738794	0.00173330580626907	0.0287578215461348
0	1	3312914	rs871822	G	T	0.578033261033493	0.596041274804679	0.0155666580954745	0.0293654065350454
0	1	3325037	rs2483225	C	T	0.381669098273169	0.578185639912004	-0.0166412074359513	0.0299282437674612
0	1	3352872	rs2236518	C	A	0.492492282712639	0.140101903324595	0.0425105992079899	0.0288127039064447
0	1	3353949	rs2493264	G	A	0.821179223806628	0.159933322952522	0.0528142637291453	0.0375823097049083
0	1	3362256	rs867814	T	C	0.63735307274061	0.794112649550988	0.00781502245562943	0.0299456115354359
0	1	3375181	rs947352	T	C	0.179980442204003	0.304387635007498	-0.0384686122692639	0.037454723346047
0	1	3424388	rs947345	A	G	0.0655028616487461	0.433461078696762	0.0455308088904087	0.0581281889647774
0	1	3441382	rs1896	T	C	0.114895672079205	0.299928809310744	-0.0470093584384792	0.0453501739249739
0	1	3543951	rs16823922	A	G	0.176148103531118	0.396222134080513	-0.0321884950897461	0.037940788232006
0	1	3545612	rs1128474	G	A	0.322292483866121	0.569935802180623	-0.0174930643903141	0.030789731692614
0	1	3586700	rs6657895	A	G	0.408446906240552	0.764308180679828	0.00882778353990698	0.0294428030636221
0	1	3601490	rs3753205	C	G	0.241104650713563	0.359348439357396	0.0308400428264617	0.0336458608286701
0	1	3601798	rs3765715	T	A	0.240680969124272	0.359973806355422	0.0308544429907237	0.0337054155424748
0	1	3601940	rs3765716	A	G	0.241101653438299	0.350964811981927	0.0313981195931498	0.0336629817016699
0	1	3602555	rs3765717	A	G	0.241671356773766	0.386690980117181	0.0291797087006862	0.0337090656872866
0	1	3603036	rs12033056	C	T	0.249407129573672	0.220435594223469	0.0409085347870913	0.0333846206173584
0	1	3651126	rs1181868	T	G	0.34748280076375	0.637666351414236	0.0142082749350695	0.0301684864567232
0	1	3659742	rs2298223	T	C	0.113216225054817	0.330106743747461	0.0438270422054428	0.0450016347150905
0	1	3665867	rs12120656	T	G	0.21015055947532	0.0595788581861731	0.065746565689167	0.0348992288596931
0	1	3671791	rs1181888	G	A	0.0931120785719509	0.288228257747489	0.0519480444195514	0.0489145424913251
0	1	3679477	rs6699377	T	G	0.113413867131266	0.147236416773408	0.0652810854950393	0.0450412454967812
0	1	3680729	rs1181877	T	C	0.153727068432406	0.269433261786012	0.0437933715011074	0.0396546680195762
0	1	3682070	rs1181874	A	C	0.597549531157116	0.823002087594712	-0.00657506879953391	0.0293942655980279
0	1	3730435	rs6695834	C	T	0.453329302709511	0.88555736482313	-0.00415632283778173	0.0288778020344775
0	1	3740426	rs79797528	C	T	0.118440991610393	0.402568315495369	-0.0373415882239753	0.0446113063023995
0	1	3743319	rs6663840	A	G	0.453160617054133	0.909881250501202	-0.0032682259950575	0.0288742320313178
0	1	3745193	rs6659702	C	T	0.170845400924956	0.419147554387952	-0.0310229419482939	0.038399433264047
0	1	3745721	rs2275833	T	C	0.118476561292914	0.442957260761809	-0.0342044132662527	0.0445829143288133
0	1	3745787	rs2275832	C	T	0.572042737807037	0.563779822784987	-0.0168346812306226	0.0291642790962785
0	1	3745924	rs2275831	A	G	0.401125117232401	0.927014362146463	-0.00269418721542409	0.0294119223285446
0	1	3746484	rs2275829	C	T	0.148519399686012	0.78051625049836	0.0111547382793417	0.0400318859135363
0	1	3796948	rs4074709	T	G	0.152618010423399	0.809781357449418	0.00959165973807101	0.0398476809627054
0	1	3800242	rs3205087	G	A	0.426692368008364	0.47583915094655	-0.0207316556482555	0.0290762205246863
0	1	3801828	rs10909818	A	G	0.303020057303213	0.443058354395497	-0.0239988048756093	0.0312875958852379
0	1	3803755	rs7367066	C	T	0.672101504428201	0.918066952666339	-0.00314747796548649	0.0305969572336949
0	1	3806358	rs10909819	C	T	0.301395780485721	0.437866269746059	-0.0243188376871222	0.0313467317182202
0	1	3809423	rs11807227	A	G	0.300971828398632	0.492924633177812	-0.0215135393591804	0.031376184918002
0	1	3814660	rs10909823	G	A	0.113718736633574	0.875487179176047	-0.00706197861711986	0.0450690207215439
0	1	3818871	rs10797356	A	G	0.371778977877409	0.429490366518946	-0.0236450907382051	0.0299280683488082
0	1	3821782	rs11589102	A	G	0.109131269845433	0.788497215367604	0.0124222535295941	0.0463063241667062
0	1	3995644	rs80309618	T	C	0.0971999027303406	0.937764655318702	-0.0037874519050934	0.048507511274032
0	1	3996075	rs34770924	T	C	0.0792912829384588	0.879895619578266	-0.0080839759335834	0.0535002890148862
0	1	4000957	rs61156287	A	C	0.247153216646992	0.280744807519782	0.0361849648009822	0.0335466016563273
0	1	4002954	rs72640991	T	C	0.0810674071457946	0.957291682902632	-0.00283334977025388	0.0529078665538239
0	1	4002958	rs10915568	A	G	0.194237190654874	0.10402111693614	-0.0595851330673077	0.0366527935499231
0	1	4003276	rs75558957	A	G	0.0612169269637685	0.86258988696232	-0.0104109982280449	0.0601519580283279
0	1	4004250	rs11583257	T	C	0.272460707008916	0.430210262323094	-0.0255634398875637	0.0324067014674436
0	1	4006060	rs7548668	C	T	0.353642421712412	0.405784656502448	-0.0249860499236156	0.0300553485271784
0	1	4009694	rs4654479	A	G	0.115001105745849	0.80028841192005	-0.011435028190913	0.0452024099493209
0	1	4010743	rs4654482	G	A	0.575934131771108	0.636442075464466	0.0138022175772297	0.0291999687499843
0	1	4013749	rs12096512	C	T	0.130483065251862	0.223041371436373	0.0519075493121566	0.0426002243605353
0	1	4013997	rs10915431	T	C	0.130769003404519	0.243867918964509	0.0496047496055372	0.0425655448604734
0	1	4018038	rs115402422	G	A	0.0718566298149281	0.756264929241199	-0.0172171336681544	0.0554694817565285
0	1	4026068	rs12031275	A	G	0.568427005394119	0.830697296186787	-0.00623711493682712	0.0291716587632888
0	1	4028924	rs10915490	C	G	0.134882079851439	0.872570779700487	-0.00676363807136625	0.0421689183857258
0	1	4038065	rs78738452	A	G	0.136528226334297	0.75421311952764	0.0130934979366265	0.0418203832874907
0	1	4039145	rs4654428	C	A	0.853456089501024	0.564451693166716	-0.0233337268836091	0.0404929374429521
0	1	4039440	rs12758410	T	C	0.544267486560699	0.263830324865497	-0.0324179609812833	0.029012381840827
0	1	4039988	rs72644272	A	G	0.307886329164492	0.449711772444525	0.0234805360803588	0.0310631984830927
0	1	4053435	rs12038964	C	T	0.337498892344711	0.607194613882311	0.0155982521557696	0.0303419495088897
0	1	4061608	rs12045781	A	G	0.288839698568983	0.935925506220404	-0.00254981214527189	0.0317172457032683
0	1	4066781	rs4128222	A	C	0.0872239930943724	0.760642896906609	0.0155406015771876	0.0510135636975302
0	1	4068052	rs6675979	A	G	0.267247442354372	0.944673306096014	0.00223739723833809	0.0322403656159514
0	1	4069148	rs12027284	T	C	0.180129018265448	0.951989632966021	-0.00224810860527479	0.0373387690611251
0	1	4071399	rs6680847	G	A	0.467536852307263	0.260701615706224	0.0325201123755242	0.0289135936887827
0	1	4078090	rs4654604	C	T	0.383246262242669	0.238978912015255	0.0349129406169174	0.0296489772167639
0	1	4080780	rs4440829	A	G	0.248922999697521	0.105625680509901	0.0537209935351084	0.0331985820482104
0	1	4082367	rs10799261	C	T	0.465714063226406	0.244716379630624	0.0336263014236681	0.028906483701811
0	1	4085504	rs4233266	G	A	0.214650110361887	0.86374521935214	-0.00599081562260272	0.0349097565161904
0	1	4085543	rs12026862	C	T	0.201273547531108	0.138178049902574	0.0527274281384162	0.035563922379292
0	1	4085582	rs12026892	C	T	0.201405614938836	0.143733691156275	0.0519850737192295	0.0355568386530803
0	1	4092146	rs58051771	C	T	0.209279618592673	0.175232991750291	0.0477013346713676	0.0351888870972249
0	1	4092538	rs12028583	C	T	0.202550582981124	0.122438156792368	0.0547843808605895	0.0354678650423719
0	1	4092563	rs4328052	C	T	0.208799145115496	0.17926137348724	0.0472165426234132	0.0351566579874891
0	1	4104757	rs12036953	G	A	0.309900183782793	0.579236576511226	0.0172343259373408	0.0310808297026358
0	1	4111741	rs4553153	T	C	0.528903157131232	0.771018455257455	-0.00839753781739791	0.0288532576167378
0	1	4112750	rs74827518	T	C	0.115094624173827	0.0496806606359944	-0.0898216461690927	0.0457642510870279
0	1	4121696	rs7520322	A	C	0.468096173889509	0.601588311771868	-0.0151238438004883	0.0289663438346103
0	1	4124260	rs6672716	T	C	0.298710048776644	0.173235592156268	0.0431114257975101	0.031655805996854
0	1	4132018	rs9628649	T	C	0.354982766992671	0.249185918000537	0.0346581452161522	0.0300766067743305
0	1	4136869	rs117282266	T	C	0.0876832484586143	0.370185031320827	0.0454300239807934	0.0506959759251517
0	1	4145615	rs10915421	C	T	0.525680423573132	0.677408885070312	-0.0121162810191593	0.029125568543014
0	1	4152206	rs4654410	T	C	0.807983629154004	0.684253559399841	0.0148743798405092	0.0365764337003378
0	1	4155841	rs56329102	G	A	0.285909766536194	0.589089674940499	-0.0171924839218337	0.0318287571209944
0	1	4156118	rs16840731	G	C	0.286347238106406	0.562022217909192	-0.0184166112866612	0.0317615153175556
0	1	4160903	rs76952475	T	C	0.165481624805502	0.820527556415467	0.00881536155771988	0.0388570449047313
0	1	4162248	rs76163269	C	T	0.0756566342122183	0.917465618623455	0.00561933153577275	0.0542266899519089
0	1	4162415	rs12130437	G	A	0.28692862470372	0.554257910058631	-0.018953049845147	0.0320482102231555
0	1	4166004	rs10399650	C	A	0.565061710276486	0.584729739491128	-0.0158634985288473	0.0290280206694487
0	1	4168653	rs10799201	C	T	0.120917112853942	0.182926137110804	-0.0599752206047463	0.0450332261811245
0	1	4169553	rs12080309	C	T	0.288778564745726	0.453347879855098	-0.0239355763131235	0.0319206857670581
0	1	4170178	rs12032575	A	G	0.0781569462550074	0.368998034055353	0.0479392391797777	0.0533635488097152
0	1	4171343	rs6702575	C	T	0.563356041151901	0.493921144262837	-0.0198187328124296	0.0289711319545438
0	1	4171786	rs10492944	T	C	0.0772538570202952	0.716886865090315	0.0195720849333377	0.0539737120553534
0	1	4174116	rs10915434	C	T	0.286457306394025	0.486418936432834	-0.0222841020704602	0.0320166613232089
0	1	4183006	rs10915437	G	A	0.259735820413949	0.314916556375668	0.0329369277239834	0.0327743970196251
0	1	4183258	rs10915438	A	G	0.197640746783563	0.617962507275227	-0.0180648549202708	0.036220981151329
0	1	4187821	rs57905980	A	G	0.102847304802259	0.312190741959689	-0.0483419330319397	0.0478331855688846
0	1	4187952	rs4654487	C	T	0.508227522412489	0.186008985307481	-0.0378716466469935	0.0286368792222372
0	1	4190685	rs4282783	G	T	0.58399273444754	0.0827271733359244	-0.0505036909514669	0.0291074643382792
0	1	4192707	rs10915442	G	A	0.603256097479782	0.375383839444893	0.0262705089441003	0.0296361786271611
0	1	4192854	rs80160005	A	G	0.105933470941211	0.0596162960807715	-0.0903168297681458	0.0479485219302196
0	1	4197256	rs6663939	T	C	0.429212399860676	0.524601581595094	-0.0183629412374526	0.0288603755183932
0	1	4197418	rs4408122	T	C	0.526478002918721	0.249800039749518	-0.0330380233751132	0.0287078665315825
0	1	4197642	rs10915445	A	G	0.428430358224437	0.548337518309529	-0.0173319929646441	0.0288744709925168
0	1	4201815	rs4654492	T	C	0.352544795601996	0.489993424156095	0.0206551866984508	0.0299212077797745
0	1	4203563	rs12096127	T	C	0.784925436699228	0.575032184514547	-0.0196811876256278	0.0351038669573412
0	1	4207343	rs6680278	T	C	0.260528650504051	0.835694941432623	0.00682506223082205	0.0329072090007564
0	1	4210455	rs9426473	A	G	0.172560225975584	0.259331977606293	0.0429997611957909	0.03812132060602
0	1	4227248	rs16840872	T	C	0.247758569360814	0.839711648959537	0.00677711455319816	0.0335065585903404
0	1	4230463	rs10915459	C	T	0.0982851626617058	0.939803274564986	-0.00365211343561022	0.0483613955283049
0	1	4236982	rs4233262	T	C	0.761469721028969	0.444652124575534	-0.0259700127796916	0.0339761077854337
0	1	4239028	rs4654418	A	G	0.348851696066307	0.217096933030226	0.037373380393171	0.0302793904452564
0	1	4251398	rs35392680	A	C	0.326418927535516	0.0682643525594521	-0.0560353271649593	0.0307336278843091
0	1	4263677	rs6687268	T	C	0.291785629975607	0.699817953562539	0.0122819107662195	0.0318542187406427
0	1	4267089	rs16840901	C	T	0.312169710517137	0.117065097813595	-0.0487402891644977	0.0310999932930651
0	1	4267889	rs10915471	G	T	0.410758173976715	0.311862250820292	0.0297767910741808	0.0294434271178325
0	1	4269638	rs6426404;rs567086010	A	G	0.588721474600983	0.301593830109931	-0.0304445759712392	0.0294713861433175
0	1	4271526	rs12022636	A	C	0.344473942732099	0.191026524304174	0.039659657437998	0.0303313109287695
0	1	4281160	rs10799216	A	G	0.574943537084366	0.0450495991055444	0.0581960856540869	0.0290371946826398
0	1	4284659	rs903540	C	T	0.709372150669902	0.469134211546168	-0.0228496750227991	0.0315651873114397
0	1	4284919	rs7528938	T	C	0.472626864210626	0.875198413595878	0.00451576918614996	0.028752070976985
0	1	4288803	rs10915480	G	A	0.405490814818214	0.342118309550779	-0.0278216952902201	0.0292863625171022
0	1	4291842	rs7541544	C	T	0.427097051153542	0.483772770311713	-0.0204008563576251	0.0291337808496775
0	1	4291953	rs7534461	G	C	0.343222831213548	0.25668826106017	-0.0343885387249128	0.0303182146618216
0	1	4292038	rs7534558	T	C	0.341871443397214	0.258836128001595	-0.0343209813984237	0.030395513667247
0	1	4312205	rs1908490	T	C	0.213744467570439	0.0352863857322666	-0.0743255517526769	0.0353081021564434
0	1	4312527	rs16841005	A	G	0.108139628164996	0.846700093695722	0.00902665150414848	0.046690246304773
0	1	4315204	rs966321	T	G	0.323050392782211	0.0971931317668405	-0.0509529922201986	0.0307201802567904
0	1	4316544	rs16841037	A	C	0.089751831948348	0.226232702693671	0.0605042118507391	0.0499985064959736
0	1	4325589	rs9286982	C	A	0.591917434578824	0.107584824471791	-0.0469633421707489	0.029185292109536
0	1	4330287	rs6677984	G	A	0.248771260281159	0.0144615468199901	-0.0815978148577053	0.0333652920986916
0	1	4341843	rs1390136	T	C	0.372925153389806	0.905447412464006	0.00353160001809656	0.0297315700756179
0	1	4353287	rs16838562	G	A	0.122783089770355	0.693895012897747	0.0172806601248317	0.0439069308461586
0	1	4355593	rs2029490	G	A	0.584764583904273	0.122835208835196	-0.0449949200983148	0.0291610193581663
0	1	4358008	rs58506471	A	G	0.18763174846641	0.772807972090917	0.0105399747258632	0.0365079046235279
0	1	4358349	rs35559925	T	C	0.0837305941178786	0.598879623821182	0.0273382445333683	0.0519726283137875
0	1	4364472	rs1106307	G	A	0.806502838415829	0.012187404881202	0.0924962892508486	0.0369000497991439
0	1	4365471	rs351625	T	G	0.235464476140919	0.236005298977264	0.040270883641676	0.0339829869282773
0	1	4367980	rs2934983	A	G	0.628625338441369	0.878401474637828	-0.00456134787604673	0.0298135217603744
0	1	4368942	rs351618	C	T	0.79974891095586	0.963587684550889	0.0016480951924878	0.0361013320391373
0	1	4368951	rs351617	T	C	0.672425474244238	0.813277152793795	-0.00723269052545598	0.030620989127225
0	1	4370074	rs1495239	T	C	0.427246501219195	0.252972051782777	0.0335055401678573	0.0293095735212918
0	1	4370489	rs12073612	A	G	0.0837004830917874	0.180833969564167	0.0684664467539896	0.0511634089395555
0	1	4371863	rs351614	T	C	0.208659369498411	0.28676358310246	-0.0379936399693152	0.0356664639402339
0	1	4372470	rs716214	G	A	0.151939747222831	0.523426409608714	-0.0256739361462889	0.0402366993876417
0	1	4379095	rs59704180	A	G	0.0799138155528172	0.217087002651024	0.0647649392605182	0.0524705152939215
0	1	4379687	rs12408012	G	A	0.547683839825673	0.124599290321726	0.0445072202426705	0.0289807397248895
0	1	4380344	rs2411741	A	C	0.899370828564408	0.371382594085727	0.043288254489154	0.0484270117110947
0	1	4381016	rs2130618	C	G	0.138890919602914	0.629141206764943	-0.020178674168604	0.0417833331517905
0	1	4382979	rs13375925	T	C	0.168914650008761	0.12755253891809	0.0580968107225974	0.0381256554596528
0	1	4384296	rs351607	G	A	0.166596251009121	0.986933207329883	0.000633751484330685	0.0386964064869112
0	1	4384773	rs351608	G	T	0.165384354110181	0.906310578824508	-0.00458010311466003	0.0389155402764986
0	1	4390211	rs501284	T	C	0.472984714977803	0.439589059403984	0.0222153353666839	0.0287433035786203
0	1	4390289	rs625079	C	T	0.530535941450218	0.899029178894067	-0.00365665228144675	0.0288179904753628
0	1	4391391	rs76664831	G	A	0.123732657417289	0.695526681982445	-0.017297978088189	0.0441989743651408
0	1	4395812	rs579387	C	A	0.332083458253443	0.586804626918456	0.0165128426562758	0.0303839612346607
0	1	4397736	rs588224	G	A	0.330990704454891	0.525617852111734	0.0193095141104352	0.030422598110628
0	1	4400529	rs1108770	G	C	0.454935930328943	0.845218541008567	0.00563556410419408	0.0288673479063432
0	1	4400887	rs12046047	C	A	0.257172992009153	0.29346575022408	0.0342600628982458	0.0326115784662701
0	1	4401563	rs488256	A	G	0.198159175139934	0.341303686450573	-0.0346268562293806	0.0363883240097333
0	1	4401778	rs903539	T	C	0.256911606313835	0.257531529790505	0.0369322469238415	0.0326186058882655
0	1	4403047	rs601798	G	A	0.197916102742716	0.391580022631998	-0.0311635787388164	0.0363739464417232
0	1	4414716	rs596133	A	C	0.45737175438395	0.771204960430831	0.00840686153585695	0.0289095153112067
0	1	4417946	rs1531329	C	T	0.356533518932857	0.0988822911841858	0.0494196693860986	0.0299459321111041
0	1	4418164	rs1531328	A	G	0.352043187738365	0.103633302886367	0.0485523463034462	0.0298326742020561
0	1	4423030	rs79426491	T	C	0.163267646942335	0.143555647827324	0.056517382754386	0.0386396748828785
0	1	4424115	rs16838812	G	A	0.213744722957433	0.835500333783347	-0.00730564048746021	0.0351820547296958
0	1	4425847	rs12405082	G	A	0.213188617187252	0.827711053565086	-0.00766463547692459	0.0352173334456985
0	1	4425876	rs12404603	T	C	0.122376960110986	0.50346916964897	-0.0294158349320743	0.0439671474058303
0	1	4427083	rs12023786	A	G	0.0964545308450816	0.351884601013776	0.0447308941247739	0.0480491697113753
0	1	4431264	rs572439	C	A	0.658504178394408	0.371132860273778	0.0272184605074027	0.0304336762496882
0	1	4431571	rs12028738	A	G	0.2603914030907	0.0451748104973125	0.0647975058519176	0.032349854715901
0	1	4431704	rs12031615	T	C	0.369389730200174	0.053118028638528	0.0574219325694858	0.02969137332632
0	1	4435641	rs74728654	A	G	0.162475469187297	0.120751955419045	0.0603165347119359	0.0388731369329265
0	1	4440749	rs589870	T	C	0.0806660368548199	0.135039588891756	-0.0803462781033564	0.0537605674060551
0	1	4444706	rs349413	A	C	0.787429064756237	0.931005787612555	0.00304971680443919	0.0352244811885612
0	1	4445873	rs72632733	T	C	0.108605403492528	0.918401745078037	0.00472841733392331	0.0461546900317795
0	1	4448702	rs747778	T	C	0.298432827399424	0.518938812670847	0.020245	0.0313884700168709
0	1	4448818	rs747776	C	T	0.569934111825337	0.0557965548621282	0.0557660073027801	0.0291568478384036
0	1	4449129	rs1109046	C	T	0.567336691633049	0.0718552827799567	0.0526990165426881	0.0292766797478863
0	1	4449883	rs12041175	C	T	0.460268426461014	0.073624068301882	0.051870094617441	0.0289948353161539
0	1	4451081	rs12042157	C	T	0.461472428007077	0.0752835847261104	0.0514922229631669	0.0289488246743914
0	1	4455415	rs349415	C	G	0.189290287543359	0.365993562724654	-0.0332576612161977	0.0367893071332217
0	1	4458068	rs349417	C	T	0.650733894860801	0.216441394380147	0.037293918417831	0.0301719455812983
0	1	4459317	rs78531899	A	C	0.107903017717853	0.955161852303009	0.0026027334168047	0.046290653119463
0	1	4459689	rs6679220	C	T	0.135716618846694	0.0696539421006021	-0.0768846550421533	0.0423804338698912
0	1	4460965	rs56081339	A	G	0.1356171678329	0.060393991339242	-0.0795997138989383	0.0423874801681143
0	1	4462460	rs349400	G	T	0.652050808337856	0.307808897248528	0.0307776944750344	0.0301792279559009
0	1	4463585	rs349401	G	T	0.543435299287668	0.317164266913929	0.0289222415144369	0.028913502901162
0	1	4464125	rs12144027	T	C	0.107894815766884	0.990958609962362	0.000525043959024362	0.0463330860839152
0	1	4466908	rs577114	C	T	0.0799802464894576	0.205917536829943	-0.0682552094207892	0.053962185661982
0	1	4469868	rs733308	G	T	0.126259138579635	0.214002681902937	-0.0540807692665152	0.0435210713706001
0	1	4471733	rs505933	G	A	0.775970192318673	0.542065820956469	0.0210877469122858	0.0345875378658203
0	1	4472448	rs4654533	G	C	0.587439587630095	0.282564202306012	0.0315332094221279	0.0293447678479072
0	1	4475184	rs349405	C	A	0.776318640567807	0.558651341931818	0.0202448786535085	0.0346157489559691
0	1	4477911	rs349409	T	C	0.775887746633653	0.661279728902671	0.0151434215938904	0.0345624225370262
0	1	4488779	rs12029910	G	A	0.451627407228835	0.0309699859358088	0.062600965740147	0.029016074424444
0	1	4488831	rs6667927	T	C	0.185721870946064	0.0177352933412556	-0.0885253636810903	0.0373351657289652
0	1	4489398	rs6678792	C	T	0.267494826992499	0.00395867474759055	-0.0945584739113378	0.032816439481839
0	1	4489529	rs10915533	A	G	0.186658865865692	0.0158856762350504	-0.089761785888283	0.0372218994688903
0	1	4496329	rs1762813	T	C	0.893527403274365	0.676180680023183	0.0195054001277596	0.0466993236465203
0	1	4497217	rs1674879	T	C	0.137623976328874	0.356652266586539	0.0382171807985829	0.0414609668857559
0	1	4502705	rs780575	T	G	0.217746559978971	0.821202161892751	-0.00786372216470951	0.0347953776129252
0	1	4504332	rs780584	A	G	0.250181579313436	0.733013664594864	-0.0113161467894948	0.0331735613888808
0	1	4504927	rs780586	T	C	0.12315247512983	0.282325828916685	0.04682936688287	0.0435577759992404
0	1	4507763	rs780594	C	T	0.848989993493544	0.553924182874695	0.0239812103120409	0.040516322654295
0	1	4509379	rs2054270	A	C	0.627914167463065	0.343878525583557	0.0282029367116831	0.029796148293893
0	1	4510840	rs705685	T	C	0.170269058082001	0.699570945127698	0.0147388137798511	0.038193378703079
0	1	4519912	rs608210	G	A	0.75309099756438	0.144441528087013	0.0492839231686252	0.0337688526858172
0	1	4525604	rs4654545	C	T	0.779649580289448	0.200820671862614	0.0450947319295022	0.0352518251544417
0	1	4534661	rs11812066	T	A	0.131838235294118	0.165823862328493	-0.0599563813870298	0.043266438711202
0	1	4541444	rs16839089	A	G	0.117452926314376	0.832659480017474	0.00944597481139117	0.0447058003072667
0	1	4549380	rs705690	A	G	0.574259380958298	0.770958191292913	0.00846162073759588	0.0290655719882622
0	1	4549402	rs780606	G	A	0.47286616239519	0.424566783388988	0.0229945819279729	0.0287963760833383
0	1	4552802	rs1878052	A	G	0.463030552903394	0.416226550651455	0.0232848818290973	0.0286412128765276
0	1	4558792	rs10915548	A	G	0.496837564852643	0.215594981296365	0.0352874600817892	0.0284960848219593
0	1	4558933	rs609506	C	T	0.864134890558151	0.0150654806055926	0.104477483887255	0.042980679103018
0	1	4566065	rs4654440	G	A	0.867295824100156	0.033322432060964	0.0917571116811522	0.0431153624059767
0	1	4572023	rs10915549	A	G	0.51506934516252	0.26147212890089	0.0320534177045873	0.0285447421145575
0	1	4573989	rs1710421	T	C	0.88630524412576	0.0568057861747359	0.0876153041760273	0.045997061320241
0	1	4581585	rs608203	C	T	0.344008086690511	0.940148742694299	-0.0022598443643691	0.0300979845670841
0	1	4582199	rs10489135	C	T	0.306874927485787	0.458875463030261	0.0228854213892526	0.0308970253422567
0	1	4583973	rs76210017	G	A	0.162600349429182	0.0430933063434701	0.0778157588152031	0.0384692432528088
0	1	4587969	rs241237	T	C	0.34515721200225	0.99226294677043	-0.00029200070670659	0.0301121366727779
0	1	4594603	rs537398	C	T	0.46811360249494	0.0705368280267398	-0.051713281404655	0.0285953956083844
0	1	4596288	rs10915554	A	G	0.452208431330711	0.0207132495241883	-0.0662431563472993	0.0286373820442485
0	1	4596534	rs12084169	T	C	0.434657258273593	0.0319115586452158	-0.06163206378346	0.0287259773567185
0	1	4600491	rs543653	G	T	0.435348094547278	0.0332820693296782	-0.061178057964678	0.0287401196082864
0	1	4606292	rs80089004	G	A	0.195436773880318	0.0593646272422679	0.0677346346753811	0.0359242839195929
0	1	4608204	rs241220	A	G	0.351319849883685	0.363508339712287	-0.0269934111710982	0.0297055154811847
0	1	4610733	rs16839272	C	A	0.096439208862595	0.0361909285078273	-0.103291679420643	0.0493091814756062
0	1	4611241	rs241248	A	G	0.0963970793945716	0.0334922639109707	-0.105101080296748	0.0494329969201847
0	1	4612752	rs12117466	T	C	0.331119487274711	0.288860211805085	-0.0321946705891449	0.0303544239767271
0	1	4614822	rs241257	T	C	0.150511778845111	0.00106861608367973	-0.134226054202231	0.041025023056453
0	1	4616102	rs241261	C	T	0.455519420715228	0.061620584540889	-0.0537028208480921	0.0287332050946476
0	1	4618251	rs6685798	A	G	0.124842997272041	0.116015232873703	-0.0694485586640071	0.0441863101910816
0	1	4619038	rs241264	T	C	0.419703680693736	0.163501509982879	-0.0403270706708698	0.0289416706511274
0	1	4619669	rs59595338	A	G	0.252818370585885	0.827210137773539	0.00713001503798331	0.0326643793039343
0	1	4621464	rs6698529	A	G	0.337075389696432	0.0504987695524115	0.0588195655387199	0.030075739009246
0	1	4627077	rs241273	C	A	0.126572656637727	0.0166889931022593	-0.104908082240214	0.0438306142945148
0	1	4629186	rs241277	C	A	0.148014220599013	0.00238358372627344	-0.125270868020077	0.0412381601210329
0	1	4630232	rs76191495	A	G	0.119367685179175	0.0235421559977434	-0.101553538626596	0.0448455046618448
0	1	4632528	rs241211	G	A	0.314277197462086	0.469327501399162	0.0223417985220996	0.0308770191191564
0	1	4632560	rs980092	G	A	0.528529805168444	0.488474699023361	0.0199376262804832	0.0287809517033837
0	1	4632828	rs171317	A	C	0.826870959949912	0.0478985442469855	0.0757112303646241	0.0382714838463272
0	1	4633554	rs6673089	A	G	0.582036610692304	0.916748835588984	0.00303706541864859	0.0290545117056724
0	1	4633607	rs241209	A	G	0.308130056287815	0.3277472793708	0.0301644618377311	0.0308221616810017
0	1	4635556	chr1:4635556.C.CC	CC	C	0.88989437549095	0.185055610164723	0.0610186432524964	0.046039699059413
0	1	4641742	rs241225	A	G	0.720467623229637	0.133349856880091	0.0483542415636099	0.0322142112180778
0	1	4642477	rs184781	T	C	0.766458977000615	0.298292794911027	0.0353093805328854	0.0339480176160101
0	1	4644085	rs588347	T	C	0.591091462855045	0.0792272884727112	0.0515341853418926	0.0293610759199809
0	1	4646572	rs4654446	T	C	0.298266155295459	0.0210748388199912	0.072432350836574	0.0314016568292579
0	1	4647646	rs2674014	T	C	0.763706892515377	0.191426091024837	0.044131857155278	0.0337819992747812
0	1	4649157	rs546397	G	A	0.290360576923077	0.790232174128316	-0.00839046915582964	0.0315420339722705
0	1	4658538	rs12567277	T	C	0.452470185045949	0.0775302753427893	0.0507568096857783	0.0287541523125188
0	1	4665232	rs164781	A	G	0.354676046484705	0.692918574947833	-0.0118449902121437	0.0299951046347253
0	1	4665269	rs241243	G	A	0.284726383857468	0.821638272176289	-0.00716699572513897	0.0317913761746617
0	1	4666819	rs151716	G	A	0.359430660458909	0.569348527873441	-0.0170826573882807	0.0300216531497831
0	1	4677535	rs4403602	G	C	0.281065763702882	0.0677886479728154	0.058223773172373	0.0318788217646508
0	1	4678123	rs7555011	C	T	0.700973991236314	0.0700791608231321	0.0571578514072686	0.0315545396895269
0	1	4679563	rs12145928	C	G	0.243958583779438	0.0839987263497628	0.0575667534934561	0.0333152227481838
0	1	4682273	rs6668199	C	T	0.474705290214148	0.763253502329717	0.00873352039546596	0.0289946801171678
0	1	4685648	rs875808	A	G	0.283888827795474	0.116716458436641	0.0496604220059152	0.0316569336812614
0	1	4697300	rs2101195	T	C	0.656702121197333	0.206098477486922	-0.0382949816193627	0.0302878783826968
0	1	4698446	rs12122716	T	C	0.101385176982788	0.077487049458041	-0.0849396402870683	0.0481119942627395
0	1	4698677	rs76059212	A	G	0.0598419454649568	0.802357416741699	0.0151484976337294	0.0605220091280531
0	1	4700731	rs61265167	A	G	0.254434589800443	0.305911852275992	0.0336459498510173	0.0328625755123489
0	1	4701258	rs10915575	C	T	0.278954447215918	0.0410499066991825	0.0651177613473465	0.0318731993470602
0	1	4706317	rs12741248	A	G	0.513744758965191	0.907709011750516	0.0033582561501639	0.0289682775865584
0	1	4706755	rs12125737	T	C	0.284900954490253	0.177702145798567	0.0427739425457361	0.0317346143444701
0	1	4708162	rs4654454	C	T	0.404782519727018	0.991901094913255	-0.000299623114250721	0.0295176383795745
0	1	4721793	rs12406838	A	G	0.288972182461293	0.608840692744081	0.0161228419123996	0.0315066024626568
0	1	4722951	rs7517517	T	C	0.150239771737529	0.653771612413952	0.0179891196251422	0.0401069451596701
0	1	4723818	rs12083131	A	G	0.150399118533983	0.635166381197752	0.0190091670683843	0.040064190999049
0	1	4727243	rs6663166	G	A	0.805966482178322	0.36859929909915	0.032995919076508	0.0366988235506344
0	1	4731677	rs10799255	G	A	0.394787364593005	0.516715714983287	0.0190688916903721	0.0294084078121778
0	1	4737531	rs16839450	T	C	0.256438799652968	0.342100987806479	-0.0314412413663829	0.0330952712078328
0	1	4738058	rs2071990	T	C	0.277762572144146	0.395307834542155	0.0272247937107324	0.0320279998482657
0	1	4738355	rs2071991	G	A	0.322852605376985	0.351884775485339	0.0285541307638205	0.0306723752998082
0	1	4746636	rs10915587	T	C	0.569484649863506	0.92177937034148	0.00285597193695369	0.029085413502384
0	1	4763401	rs6681520	T	C	0.506341379432396	0.518681504394719	0.0183905500139276	0.0284957295187724
0	1	4773266	rs2071999	C	A	0.64553265671957	0.291648191298535	-0.0318247148245737	0.0301795426486445
0	1	4776974	rs3753696	A	G	0.12936451748982	0.331616277359747	0.0412657361124254	0.042504160384619
0	1	4783142	rs12566272	A	G	0.151472478563237	0.345864025657711	0.0376199152309457	0.0399090146460054
0	1	4784556	rs3820252	T	C	0.155196402072532	0.343685235628877	0.0364176299881019	0.0384594890762244
0	1	4784884	rs3820253	A	G	0.531556272856495	0.310068767177639	-0.0294814382966446	0.0290435272718126
0	1	4799200	rs3753702	T	C	0.0676033098184708	0.915199806812882	0.00611280274798326	0.0574068236043685
0	1	4803834	rs393976	A	G	0.0970740981915256	0.763289145394918	-0.0147079446482833	0.0488369319706053
0	1	4805106	rs414176	C	A	0.092614489143971	0.80610425090827	-0.012225505301541	0.0498075491071862
0	1	4805434	rs371605	G	A	0.281338410615396	0.482402416011207	0.0225422947186797	0.0320912414240603
0	1	4806381	rs368808	G	A	0.141736635372344	0.245728941592277	-0.0485807418140026	0.0418515921182767
0	1	4806550	rs11586743	A	G	0.0788083132126954	0.316442515939875	-0.054432398810977	0.0543348568711107
0	1	4813115	rs380239	G	A	0.106386557953581	0.289690624665502	-0.0499557871393176	0.0471814897505215
0	1	4813141	chr1:4813141.C.T	T	C	0.106357766537472	0.283647017219177	-0.0505635857039999	0.0471603718711321
0	1	4819803	rs368420	C	T	0.221069557051286	0.406290276483535	-0.0291037465308598	0.0350461924792175
0	1	4826104	rs2802716	A	C	0.0681077576101882	0.758208777705075	-0.0176414087940711	0.0573082197072943
0	1	4826660	rs2743980	A	G	0.388043904590752	0.422736312484126	-0.023794575722365	0.029680776185971
0	1	4828606	rs7518471	T	C	0.0880445352409257	0.181466693041958	-0.0691414985220679	0.0517428319044163
0	1	4833747	rs12029492	A	G	0.296132827735819	0.666118415076695	-0.0136242991190841	0.0315756389496981
0	1	4836121	rs394594	G	A	0.424574589818964	0.187381965200177	-0.03865	0.0293166471479943
0	1	4848808	rs12133924	G	A	0.122118446892869	0.622694201654932	-0.0216928606376887	0.044087993170432
0	1	4852747	rs7520826	G	A	0.106080466736916	0.348184796375292	-0.0442846127518965	0.0472059024727259
0	1	4853688	rs932350	C	T	0.15453474982335	0.359483914706455	-0.0368798842456981	0.0402465515458068
0	1	4859488	rs17345273	A	G	0.0669024597509348	0.665395618908325	-0.0251269969553524	0.0581003503616476
0	1	4861767	rs11588395	T	C	0.0667257192299373	0.676624411744311	-0.0242529206191265	0.0581501866652319
0	1	4871384	rs59103994	T	C	0.101571795390309	0.195049098889647	0.0615038450223138	0.0474644948883275
0	1	4871671	rs1118009	G	A	0.259754786208902	0.917594045650045	0.00341623726838588	0.0330183369508575
0	1	4878871	rs1120120	T	C	0.707920376385198	0.792242440106199	-0.0083940110878782	0.0318679471140916
0	1	4880480	rs10915616	T	C	0.134405552552249	0.368463271470731	-0.0384222974623778	0.0427220297663125
0	1	4885457	rs7516549	A	G	0.100395116879999	0.240226447763161	0.0561708824794937	0.0478285756638088
0	1	4889588	rs10915622	A	C	0.474820413220539	0.359852599585113	-0.0262086203945326	0.0286230929603683
0	1	4889912	rs12028290	A	C	0.0685495680324366	0.504470650110208	-0.0385377144488188	0.0577368203208904
0	1	4897567	rs12118185	A	G	0.159489854986235	0.815260996630056	-0.00927694830168876	0.0397054040153347
0	1	4898833	rs7522386	G	A	0.453364215453258	0.80331698751221	0.00726967977615785	0.0291888643227323
0	1	4901142	rs12124406	G	C	0.266232929477332	0.347821684331166	-0.0308251266430773	0.032833803859284
0	1	4906783	rs10915626	A	G	0.469673906553938	0.88435398393926	0.00421007911179713	0.028944793585184
0	1	4911403	rs11803979	A	G	0.361352940651757	0.94608780869312	-0.002035	0.0300944646072995
0	1	4913873	rs10915628	C	T	0.846660315247279	0.0364410755456474	-0.0822531777625076	0.0393185004171406
0	1	4916906	rs1535734	G	A	0.482268287470942	0.2055066326669	-0.0365062622463163	0.0288354998253208
0	1	4927798	rs10915644	T	C	0.376569843922871	0.104611244765693	-0.0484058572121757	0.0298268048249306
0	1	4928868	rs12567053	T	C	0.108211625478594	0.993791062939082	-0.000361960277005675	0.0465135334779632
0	1	4930181	rs1886112	C	T	0.470223449154009	0.178481128998469	-0.0390205723475209	0.0290019529515132
0	1	4931354	rs11588518	G	A	0.631202675032434	0.159487764927167	-0.0422040873994182	0.0300001385039979
0	1	4932444	rs10915647	G	T	0.482981101251207	0.0325018843108567	-0.0618147693622012	0.0289099511418016
0	1	4932655	rs12044914	A	C	0.149555104870591	0.26093444682242	0.0450545874802736	0.0400775473656363
0	1	4932777	rs12044980	G	C	0.1359844261434	0.192572246717195	0.0541467673268276	0.0415552273363917
0	1	4938053	rs10753390	C	T	0.851938211402769	0.0157818596470683	-0.0963254876397607	0.039904149891851
0	1	4938987	rs12410393	C	A	0.0862199935445511	0.501565196857742	0.0341242571985019	0.0507779488578092
0	1	4940715	rs7539101	T	C	0.432853014982204	0.49649974519054	0.0196196134687143	0.0288520567492717
0	1	4941735	rs4654462	G	C	0.21137601517559	0.61345030930047	0.0176839083442903	0.0350069286943122
0	1	4951910	rs1544061	G	A	0.34137854548286	0.256116283675462	0.0341715021858411	0.0300906542822558
0	1	4953528	rs16839786	T	G	0.401828401291495	0.10050410894113	-0.0485438859896286	0.029556413868231
0	1	4955158	rs16839789	T	C	0.376876125027251	0.089331408336272	-0.0509114703989346	0.0299666948532496
0	1	4955862	rs6426446	T	C	0.469531295424153	0.022714572163923	-0.065981635342815	0.0289621589587778
0	1	4956070	rs6426447	C	T	0.825601728096852	0.0179536040380847	-0.0887480428337151	0.0375006476747816
0	1	4958102	rs4654620	C	T	0.907105875833234	0.266079371207669	0.0549826005706049	0.0494387062680752
0	1	4959786	rs2031246	G	A	0.871839361337836	0.419918941025903	0.034675563929461	0.0429918207310478
0	1	4963569	rs72634122	T	C	0.146110784269568	0.010113085675905	0.103097035946089	0.0400853427142611
0	1	4965152	rs17345545	C	A	0.181929522312372	0.00586974196356991	0.102092029193525	0.0370573941020491
0	1	4965631	rs4654468	C	T	0.37645987167716	0.170797893346819	0.0403317169151281	0.029446850012618
0	1	4967739	rs7520488	C	G	0.367058261948454	0.0546485371696045	-0.0577894899026627	0.0300726902780539
0	1	4968528	rs6678459	T	C	0.342040322590391	0.233117595925948	0.0357824269644831	0.0300095893007702
0	1	4970122	rs10915666	A	G	0.513744917451606	0.956707680331531	-0.00155498454648383	0.028644550996082
0	1	4970486	rs6675549	A	G	0.368552011334347	0.0591102248333584	-0.0568190628349656	0.0301048463721353
0	1	4971006	rs60530383	G	A	0.144175526211508	0.00416729110370141	0.116178442281161	0.0405479281491825
0	1	4982386	rs6698453	A	G	0.176537351447941	0.170533915269005	0.0512283369112117	0.0373795703522832
0	1	4984882	rs2093765	G	A	0.631395738072986	0.778960126455114	-0.008364968350971	0.0298031014113429
0	1	4986470	rs2411956	T	G	0.38304391588984	0.0490423551801099	-0.0588272365802565	0.0298884978120132
0	1	4988031	rs61271613	A	G	0.169862453373534	0.0637647040041252	0.0702358647771887	0.0378870702712505
0	1	4988262	rs11584727	A	G	0.451828700801115	0.149866332571878	-0.0419869338344998	0.0291575166123894
0	1	4988881	rs6667349	G	A	0.169910502188887	0.088751431101834	0.0646182643473236	0.0379656092538607
0	1	4995026	rs12049256	C	T	0.470398089881797	0.373485484333181	0.0257091413709714	0.0288878603695822
0	1	4996185	rs10915683	G	A	0.470129819164361	0.358336293471219	0.026531700312318	0.0288846473197346
0	1	4996226	rs4654470	G	A	0.145510575144913	0.443670691936119	0.0310392708379351	0.0405207425277504
0	1	4996275	rs12045266	T	G	0.329117884846539	0.897151403120567	0.00394162976974386	0.0304936546708998
0	1	4996661	rs12037632	C	T	0.184564458834721	0.167571416968915	0.0508115591990498	0.0368186508482233
0	1	4997363	rs9426467	G	A	0.434114257194936	0.247498429504436	-0.0336391326249071	0.0290883517453801
0	1	4998385	rs9426468	G	A	0.573649427532299	0.760999426921068	-0.00883848642434353	0.029057850503397
0	1	5003504	rs9286971	A	G	0.289773303038258	0.80849234646487	0.00765736794338013	0.0315935214878013
0	1	5005775	rs7534281	C	T	0.319892601509651	0.745787478578785	0.00994913587284733	0.0306883732056073
0	1	5011402	rs9426490	G	A	0.540365822756842	0.759268773989766	0.00884708471350975	0.0288704191345048
0	1	5012101	rs7544541	A	G	0.288384743444547	0.711171051617587	0.0117102385710801	0.0316250371568931
0	1	5012301	rs10915298	A	G	0.243925211405511	0.771078426873944	-0.00979576889206487	0.0336665365733004
0	1	5012697	rs12022487	T	G	0.209195126196693	0.975817750062169	0.00106878588863526	0.0352588028308022
0	1	5016062	rs76400676	T	G	0.0267235915938999	0.670900265065377	-0.0381881590831009	0.0898729380859338
0	1	5018318	rs9426470	A	C	0.472817505782091	0.666057967582008	0.0124208953833614	0.0287810871946078
0	1	5021200	rs10799145	G	T	0.335413407562051	0.803208488287048	-0.007566080589122	0.0303618585240647
0	1	5023321	rs12754637	A	G	0.394511567572621	0.582476983824592	0.0161756629498607	0.0294225882618735
0	1	5023430	rs6702660	G	A	0.729256754507435	0.77430030328803	0.00930901369238961	0.0324633568316496
0	1	5023599	rs12741441	T	A	0.347946090467248	0.896228433684558	0.00391448820507982	0.0300128168487092
0	1	5031379	rs10799149	A	G	0.38334586173486	0.903412030724771	0.00355892214940707	0.0293272019634463
0	1	5031561	rs7518523	G	A	0.143158683761017	0.507140400117966	0.0271966203717849	0.0410021801645994
0	1	5036174	rs6689050	C	G	0.353177814618419	0.348135735102319	-0.028277015326372	0.0301392763242921
0	1	5036549	rs11581023	A	G	0.103953898977006	0.913938364035127	0.00510401319369061	0.0472277778406088
0	1	5036622	rs12122541	G	A	0.0391275966338155	0.4547818001865	0.0548885914401181	0.0734328094253099
0	1	5037812	rs6666330	G	A	0.352041252704011	0.19941981682516	-0.0386982517482633	0.0301574675780403
0	1	5038051	rs12739724	A	G	0.0884313273204015	0.993242830260127	-0.000429270358287814	0.0506875082642147
0	1	5038624	rs12564764	A	G	0.3677626843033	0.563129569045736	-0.0173535805159815	0.0300131467027368
0	1	5045030	rs1106586	A	G	0.80100388263498	0.971023778228754	-0.00130217346156254	0.0358485544409102
0	1	5047010	rs79254893	T	C	0.0782521856820011	0.0103952795892287	0.134643945084489	0.0525461166551836
0	1	5047163	rs7365286	T	C	0.155802988930227	0.771086668740474	-0.0115155907171262	0.0395787629823273
0	1	5048109	rs716671	T	G	0.354652159595372	0.903454106414437	0.00367057185396788	0.0302604952873305
0	1	5051232	rs12725971	G	A	0.35673184287935	0.819725119751517	0.0068737696438202	0.0301615346927112
0	1	5051710	rs6683624	T	C	0.443377702937199	0.915449398224455	-0.0030775655293933	0.0289878108004345
0	1	5068245	rs10799151	G	A	0.360015120077611	0.645353365990918	0.0139559986101018	0.0303241698158319
0	1	5070407	rs10915312	G	A	0.171651386714598	0.179692258377188	0.0511200314284544	0.0381008501157683
0	1	5073092	rs9286975	A	G	0.626403027064085	0.501126963101875	0.0200514898337839	0.0298066968722188
0	1	5077552	rs12047764	C	T	0.143916332134432	0.949942488964412	0.00257471614288968	0.041012379448738
0	1	5078939	rs10915316	C	T	0.299095864542117	0.618426209030704	0.0156428025628895	0.0314060754474238
0	1	5079962	rs79751215	G	A	0.119309581280544	0.703868487497256	0.0167929674159796	0.0441799705749861
0	1	5081173	rs898337	A	G	0.525659670080664	0.958552196251779	0.00150302151574168	0.0289206647572287
0	1	5083573	rs76601146	G	A	0.227474563859968	0.748075525181651	-0.0111335748421183	0.0346648146848159
0	1	5088062	rs1459765	T	C	0.130732615572962	0.974530269894854	0.00135093418153751	0.042313225473881
0	1	5090997	rs9439507	G	A	0.398257832767479	0.744757807454612	-0.00951543946313729	0.0292279758988248
0	1	5091827	rs4949164	G	A	0.28004979563855	0.481139435415896	-0.0225790349401131	0.0320510445677454
0	1	5094435	rs6693990	A	G	0.128706858357562	0.261614412089885	-0.0487012125360554	0.0433831524231911
0	1	5124235	rs10799158	G	A	0.180979410683537	0.787573577449803	0.0100663214972977	0.0373570010253162
0	1	5124859	rs1563792	A	G	0.307436368663582	0.497875575572067	-0.0210963837876245	0.0311231308684375
0	1	5127449	rs6682478	T	C	0.105105638395537	0.721642945354819	-0.0167275499512119	0.046952694853601
0	1	5127543	rs6603832	G	A	0.286649156413616	0.94168555437719	-0.00231833111952589	0.0316921851598536
0	1	5136644	rs922123	C	T	0.396693500279402	0.128371229815233	-0.0449754183667912	0.0295782665144559
0	1	5137666	rs10915336	A	G	0.268840815448889	0.56855649020398	0.018485643330281	0.0324207880842824
0	1	5138107	rs117944101	A	G	0.102522008192609	0.969114028908706	-0.00184687575645288	0.047698857466171
0	1	5139200	rs56186517	T	C	0.12414670534653	0.556558926624826	-0.0256587506297229	0.0436402759366702
0	1	5141293	rs3128687	T	G	0.571680674821336	0.974024864402879	0.000949488123868848	0.0291605049784005
0	1	5141640	rs3128689	A	C	0.69440292745291	0.746993609478769	-0.0101294302481632	0.0313987607267771
0	1	5141902	rs11579881	T	C	0.523427351929893	0.919440469721319	0.00294250130182133	0.029093763507621
0	1	5142552	rs10915341	G	T	0.677247436063472	0.758888381774776	-0.00949415872763137	0.0309315563175247
0	1	5142629	rs12029437	G	C	0.657220743983188	0.903447758471353	-0.00369439012602943	0.0304548428022181
0	1	5142784	rs12047111	G	A	0.68643663661578	0.922983511963331	0.00299793317166915	0.0310100318450804
0	1	5142818	rs2334263	C	T	0.662090407258475	0.662042949442043	-0.0133393812973463	0.0305183133594674
0	1	5145463	rs12120144	T	G	0.192490316363776	0.492739028166768	-0.0252247846698885	0.0367730264597132
0	1	5152159	rs12121092	T	G	0.627617700479353	0.332508941297296	0.0289957658921381	0.0299211476218781
0	1	5152362	rs12033342	A	C	0.181886569241475	0.547399457672993	-0.0223602506090955	0.037164168271445
0	1	5156245	rs3101225	C	A	0.131562927737429	0.889418512397055	-0.00595160001084535	0.042804937311517
0	1	5158225	rs4949171	T	C	0.806332753753585	0.432113826995609	0.0285823735423903	0.0363838037490709
0	1	5168663	rs10733013	T	C	0.800373699654429	0.361522460023298	-0.0327586768799133	0.0359011828025921
0	1	5170712	rs7513590	G	A	0.0936348697583776	0.486743773365116	0.0341614557920884	0.0491180358791107
0	1	5171959	rs66868114	A	G	0.192740398999176	0.313943593985314	0.0366637876090967	0.0364095887215145
0	1	5179530	rs10799170	C	A	0.881493101645708	0.216472487933488	-0.0549586663921124	0.0444662880733978
0	1	5180066	rs115200516	A	G	0.0850717506036123	0.0721518444389422	0.0925406878063827	0.0514641349613155
0	1	5183812	rs4949166	T	C	0.122238480238271	0.617186582559271	0.0219425948718167	0.0438990927863921
0	1	5183873	rs4313443	T	C	0.771303599424334	0.100821661231015	-0.055977293701357	0.0341141242757958
0	1	5190166	rs12083573	G	A	0.236119673908773	0.345782961530067	0.0320057014766035	0.0339474807741437
0	1	5192365	rs77348721	C	T	0.0851094642333568	0.195651500106748	0.0668506205172253	0.0516603852215904
0	1	5193026	rs10492923	G	A	0.374699267829378	0.574208861789409	-0.0166805418603223	0.0296878775765463
0	1	5194204	rs16840020	T	C	0.464897624197263	0.513454861367621	-0.0187873297288486	0.0287502078429074
0	1	5199158	rs79979050	T	C	0.157403451570758	0.0489743854404829	0.0773689973580677	0.0392972489505145
0	1	5200882	rs11576612	G	C	0.150311674826458	0.901652905875319	0.00499371327607244	0.040410846331629
0	1	5202617	rs79753066	C	T	0.159421280263488	0.0509387911000112	0.0763145306823016	0.0390956576890025
0	1	5209244	rs12025231	T	C	0.340480026992085	0.459312976469053	-0.0224209988341737	0.0302995230985574
0	1	5209245	rs75570639	A	G	0.164131431222454	0.0197054802733164	0.0897734401391714	0.0384978320900384
0	1	5209712	rs189391360	T	G	0.164234687109921	0.0186931381770466	0.0905234829747833	0.038494511300434
0	1	5210124	rs12121369	A	C	0.326149101851498	0.271467277239826	-0.03367	0.0306177236253775
0	1	5211338	rs12027352	T	C	0.501194108413936	0.452253857013013	-0.0215920684920588	0.0287257371602977
0	1	5211545	rs4314925	A	G	0.82794845743447	0.0231017877764406	-0.0859393757577223	0.0378296398421079
0	1	5222075	rs6668830	G	C	0.164076246334311	0.75157169936201	0.0123104709533576	0.0388873330918955
0	1	5222596	rs10915365	T	C	0.474178261218876	0.42051704970293	0.0231536550478912	0.0287435749373178
0	1	5223182	rs12026730	A	G	0.362964768813652	0.290770138694782	-0.0317206193227395	0.0300261349056084
0	1	5228983	rs61542310	A	C	0.390878164390252	0.269690048128073	-0.0327682777444635	0.0296874177957069
0	1	5230746	rs4076635	A	G	0.267876283872657	0.481026348828474	0.0230363005804858	0.0326917050392123
0	1	5233631	rs4609478	A	G	0.402040004943445	0.159740796346015	-0.0414658085261628	0.0294932178657302
0	1	5239931	rs6603818	T	C	0.762880227365002	0.728987421051527	0.0116310118345853	0.0335697687663778
0	1	5243848	rs4641339	A	G	0.376226136968437	0.572940347906494	-0.01669	0.0296065609282807
0	1	5243935	rs9439542	A	G	0.22182809833353	0.96509854395803	0.00149982713006256	0.0342767118485549
0	1	5244220	rs12033926	G	A	0.376718416598124	0.590663085372925	-0.015937948936215	0.0296313039706331
0	1	5247006	rs16840108	C	T	0.0854858236214994	0.194594009473903	0.065638616457856	0.0506038152106069
0	1	5247355	rs10492931	A	G	0.395453072207683	0.588954386557247	0.0158737796406086	0.0293767454800572
0	1	5250497	rs10915375	G	A	0.183245237427656	0.931986933998725	-0.0031843872442717	0.0373118360378735
0	1	5251088	rs11583754	G	A	0.268848448298001	0.48122243636407	0.0226597154012304	0.032171659191498
0	1	5251569	rs17375504	T	G	0.0849653287647367	0.364624463639864	0.0469633831090006	0.0518023170349421
0	1	5255304	rs2722780	T	G	0.220846475185758	0.548925491533834	-0.0210330170483361	0.035091814613342
0	1	5258556	rs2722782	C	T	0.787167906823766	0.625058148190355	0.0170513902272451	0.0348917321920693
0	1	5262901	rs2679218	C	T	0.210512277850989	0.412689082736946	-0.0291864680589983	0.035629291187503
0	1	5264228	rs2722786	G	A	0.782433745002546	0.970937389150713	-0.00126466323026814	0.0347123694294697
0	1	5264697	rs12043987	G	A	0.153465817957609	0.491319246741281	-0.0274002295529545	0.0398136430762124
0	1	5267850	rs6603821	A	G	0.610327404727996	0.535742371486195	0.0183583613546601	0.0296454461089736
0	1	5276014	rs59234006	A	C	0.153345403235753	0.598840926764709	0.0209236085805712	0.0397735779440207
0	1	5277437	rs10915385	T	C	0.232199109456932	0.982992785659574	-0.000722123776077641	0.0338754934585079
0	1	5277746	rs4565728	T	G	0.283974510325825	0.851864661975755	0.00594424684834712	0.0318317111419267
0	1	5281117	rs7549461	A	C	0.237323384012426	0.966539141331285	0.00140565707307062	0.0335085012042399
0	1	5281236	rs16840186	A	G	0.0919195082347483	0.439501851380631	0.0379573238725597	0.0491017083922109
0	1	5281421	rs7511995	C	T	0.764352117231309	0.403957563583862	0.0284689562390327	0.0341119585014638
0	1	5283239	rs10753355	C	T	0.764742718129162	0.419587345229317	0.027519216011045	0.0340948357764788
0	1	5284813	rs7524247	C	T	0.392468338826697	0.995528798190013	0.000164662493577422	0.0293838165492514
0	1	5284844	rs7552988	A	G	0.758408972756139	0.310312223516998	0.034416859590127	0.0339227037920026
0	1	5296277	rs76065129	T	G	0.136956941927207	0.396760711895332	-0.0357654104399006	0.042205027051565
0	1	5296844	rs2353169	C	T	0.236281596932686	0.441361361889782	-0.0262250722507891	0.0340631193472255
0	1	5297845	rs473104	G	A	0.483144913948485	0.36649275744485	-0.0259623211761763	0.0287491983458328
0	1	5298490	rs12026938	A	G	0.155653928387847	0.871250484223032	0.00638665422327686	0.0394066878873038
0	1	5299059	rs551536	C	T	0.565699319799292	0.629137240978067	-0.0139139899604294	0.0288109193716222
0	1	5300124	rs663142	T	G	0.482616173269498	0.47072047035226	-0.0207117797547333	0.0287142247569668
0	1	5302004	rs10915389	C	G	0.248322649834493	0.261545054097122	-0.0374415478553261	0.0333481676606472
0	1	5302315	rs12125575	A	G	0.133494653018062	0.312883224258421	-0.0430262262913902	0.0426343898140651
0	1	5302528	rs12066405	G	A	0.574665615687529	0.145307036342046	-0.0419526239398097	0.0288074886097883
0	1	5308304	rs572111	G	A	0.370542964578838	0.269029319602116	-0.0330406522865938	0.0298929084399909
0	1	5309255	rs7534404	A	G	0.243289915456432	0.224950764670533	-0.0408129751333695	0.0336333216464384
0	1	5310292	rs4465223	C	T	0.791450525862125	0.6389396355847	0.0166844014700753	0.0355606261619615
0	1	5310609	rs6686714	T	G	0.417988872389961	0.178079555127056	0.039156714494062	0.0290762282629644
0	1	5312165	rs4475768	G	T	0.166473254600927	0.561283011633394	0.0223983541465386	0.0385555743772478
0	1	5312308	rs670971	A	G	0.0944482404584697	0.905850445145492	0.00582500000000001	0.0492499873096431
0	1	5312366	rs494046	C	T	0.334699007987037	0.466108449846538	-0.0222133149741372	0.0304782378025886
0	1	5317486	rs76220290	T	C	0.0971539256938933	0.759091515547973	-0.0149777786616777	0.0488394133934608
0	1	5319728	rs521758	A	C	0.220353444676409	0.250451983503471	-0.0399401567978219	0.034753168397948
0	1	5324231	rs499416	C	T	0.298793764965587	0.625985453617905	-0.0152140430505089	0.031215650998058
0	1	5325924	rs648378	A	G	0.29686246092281	0.49240038608415	-0.0214075133449857	0.0311837408475506
0	1	5326050	rs536995	C	T	0.59861208724873	0.509896592942734	-0.0192332021251159	0.0291854925469029
0	1	5326334	rs646542	A	C	0.265237238406335	0.212310976785064	-0.04042536436558	0.0324119608454967
0	1	5327281	rs479689	C	T	0.598571184946431	0.525369477275943	-0.0185353436642876	0.0291853640612881
0	1	5327828	rs619423	C	T	0.265964007846569	0.197425695610602	-0.0416390072211071	0.0323053317587883
0	1	5330286	rs494138	T	C	0.297196838274256	0.637673759563311	-0.0147027522820642	0.0312190998141505
0	1	5330728	rs4847580	A	G	0.299098114302292	0.893889406711393	-0.00420135032001021	0.0314980709726802
0	1	5335977	rs541414	C	A	0.600481003663846	0.68504867170892	-0.0118357531757587	0.029182039855319
0	1	5343098	rs12094921	C	T	0.301362171529239	0.99153274392823	0.000333104197333986	0.0313884102816046
0	1	5344728	rs622315	T	G	0.6217746716275	0.296904571922236	-0.0307451730905615	0.0294749669394129
0	1	5344881	rs623106	T	C	0.620711460818832	0.25680705777135	-0.0334201202522876	0.0294717805761513
0	1	5346924	rs561303	C	A	0.179398775562072	0.753952907168841	0.0116827928052515	0.0372738392371752
0	1	5347439	rs565941	G	A	0.232197351671072	0.348043257587409	0.0317586050681675	0.0338436626939608
0	1	5347540	rs4847574	T	C	0.281824927510503	0.567787591977553	-0.0183292307191315	0.0320826508344233
0	1	5347627	rs478357	C	T	0.505971153686148	0.985965057421197	-0.000508	0.0288782409436586
0	1	5347979	rs678476	A	C	0.481165521393625	0.884751133752472	0.00418630565485032	0.0288812305058135
0	1	5348270	rs4417082	G	A	0.239827085474231	0.276705374066076	0.036339195791105	0.0334076645997064
0	1	5353894	rs10753360	T	C	0.427556359765556	0.905051059195706	0.00348168812924552	0.0291884403750787
0	1	5354844	rs912988	T	C	0.176436901653612	0.145017411425584	0.0543681088315391	0.0373059230855061
0	1	5355175	rs4030898	A	G	0.428416724213698	0.766404365494381	0.00867137092825016	0.0291885354417117
0	1	5356424	rs12127626	A	C	0.24364477492383	0.589499583538612	-0.0182265696068118	0.0337803475413033
0	1	5356607	rs10799191	A	C	0.257690317913782	0.242277742211858	-0.0388236553741504	0.0332021207638266
0	1	5357171	rs9439550	C	A	0.362050771760939	0.469900795267244	-0.0217193736031834	0.0300555731104899
0	1	5364634	rs9439519	T	C	0.634484392624087	0.207585838077343	-0.0376496685554868	0.029875198744226
0	1	5365555	rs76535383	T	C	0.104890364950097	0.127141990285468	0.0706905064020258	0.0463401582434903
0	1	5368769	rs9439523	G	A	0.571766972893692	0.339119340450775	-0.0278680359011314	0.0291535083729552
0	1	5370012	rs4847572	A	T	0.571772014514011	0.325811101919452	-0.0286353790930079	0.0291428649161413
0	1	5377544	rs2031582	G	A	0.575414450344993	0.54337090398982	-0.0177712457846171	0.029242323351791
0	1	5378416	rs2148210	G	A	0.72471102041443	0.130694282406198	-0.0485866398000816	0.0321474219753807
0	1	5381412	rs9439566	C	T	0.646144952115122	0.654803567324857	-0.0135856889804903	0.0303863090812082
0	1	5384082	rs10157507	G	A	0.584502090654344	0.835267516968773	-0.00614821668919889	0.0295657518345383
0	1	5384158	rs1570964	G	A	0.749214014698827	0.564439384639396	-0.0192570849447568	0.0334173488506486
0	1	5384377	rs61763318	T	C	0.0621848714817849	0.528263293386206	-0.0378961270612418	0.0600896949537427
0	1	5385613	rs16840531	A	G	0.0622085902190777	0.536767806340831	-0.0370949743416769	0.0600526000927913
0	1	5391497	rs9439531	T	G	0.646309186371893	0.567595868855918	-0.0173689506328954	0.0303867730651657
0	1	5395799	rs12065434	T	C	0.102646687312532	0.967498889033105	-0.00193323964227699	0.0474468507911785
0	1	5410542	rs4129058	T	C	0.369397824862	0.575760626406207	-0.0166267087418344	0.0297124216427796
0	1	5421533	rs7364349	A	G	0.24111264405778	0.944741910269313	0.00232144419900336	0.0334930599066453
0	1	5424374	rs6681674	C	T	0.128445789839944	0.380105534476807	-0.037910101374945	0.0431924587072865
0	1	5463937	rs11801490	G	A	0.115506273265364	0.954893266950927	0.00253890682011519	0.044886311680642
0	1	5467532	rs34900182	T	C	0.123336770501218	0.44217071059056	-0.0337110523230306	0.043864168492779
0	1	5473808	rs7366321	C	T	0.18682922883598	0.681576489029026	0.0151316749936381	0.0368783870703676
0	1	5476788	rs7417543	G	A	0.452567675403216	0.883944333438194	0.00423600874281187	0.029019535661835
0	1	5482386	rs11260657	A	G	0.174060736077129	0.420677484837592	-0.0306674677239167	0.0380845743059962
0	1	5485177	rs3922826	G	T	0.181336815895713	0.616775372742425	0.0186139531906302	0.037196238750768
0	1	5486898	rs6603840	C	A	0.642957414405355	0.494106605317951	0.0206544746301144	0.0302057917595911
0	1	5489136	rs35608111	T	C	0.315432792822357	0.879725047292839	-0.00472337893350396	0.0312149639616121
0	1	5491477	chr1:5491477.G.A	A	G	0.197933201856522	0.81681187933635	0.00835819321564819	0.0360815307055157
0	1	5493392	rs12724170	C	G	0.30630248612397	0.195896475366465	0.0404033325245414	0.0312397375165424
0	1	5524582	rs12079662	A	G	0.122387647118238	0.225385066873742	0.053010625988164	0.0437261386725893
0	1	5527459	rs6603841	C	T	0.592353462103315	0.161241469838934	0.0412479544139196	0.0294437200447851
0	1	5532101	rs12566922	G	T	0.408059644042637	0.209140044943051	-0.0369528588378151	0.0294226213994432
0	1	5533601	rs7414322	C	T	0.598347157106298	0.142386101093624	0.0433902247236218	0.0295782665144559
0	1	5534441	rs7415896	G	A	0.598502779061071	0.143420181447017	0.0432470789466771	0.0295570609161332
0	1	5534948	rs7366606	G	T	0.326664415479039	0.310650365050128	0.0312638151169378	0.0308364735870366
0	1	5540807	rs1004125	C	A	0.823942859014009	0.536460089421513	0.0234840699986315	0.0379893652428668
0	1	5541205	rs2012852	A	C	0.520466924728565	0.49460480876199	0.019813770501229	0.0290097761812836
0	1	5542439	rs9729575	G	A	0.56254207756205	0.33056461401257	-0.0280854979948995	0.0288655241233647
0	1	5542669	rs10796404	A	G	0.28010643216254	0.600216024297909	0.0165725491822444	0.0316215780773194
0	1	5545279	rs17028069	T	C	0.15106519847126	0.1424815335837	-0.0600604853496201	0.0409518470292158
0	1	5545452	rs9729637	T	G	0.428641587857751	0.529398366261229	0.0181650135587922	0.0288826533159029
0	1	5547562	rs12045091	C	T	0.18874547851439	0.986416629093679	0.000632334373528858	0.0371414036502684
0	1	5549525	rs11260698	T	C	0.585845188644728	0.827599278530134	-0.00633516616761161	0.0290895376594483
0	1	5555529	rs2071957	C	T	0.864887922705314	0.236627185331018	0.0505473815626183	0.0427115520404385
0	1	5563399	rs9659669	A	G	0.428333434104946	0.658628360260811	0.0128541586887646	0.0290944645213229
0	1	5572076	rs10796398	A	G	0.426918996795886	0.605225653820218	0.0149420273729966	0.0289069730679145
0	1	5575158	rs878141	A	G	0.884512761735073	0.455960585308978	-0.0334346889099346	0.0448477887129251
0	1	5592422	rs10737109	A	G	0.944319127910361	0.640660747560996	-0.0290544659770472	0.0622450984867894
0	1	5592799	rs9787199	C	T	0.944382429340095	0.637213022396071	-0.0294035387630646	0.0623485994893714
0	1	5603850	rs7515958	G	A	0.350216169143506	0.508818676275361	-0.0197880272128253	0.0299510802284432
0	1	5612956	rs1418632	T	C	0.529180536076424	0.384356989312454	0.024955	0.0286873221127382
0	1	5617579	rs75786431	T	C	0.0661545424476923	0.796410509151172	-0.0149440967933961	0.057923903608729
0	1	5618182	rs11260644	T	C	0.386510573847389	0.367811694454374	-0.0264142696455327	0.0293302881071179
0	1	5624529	rs6687987	C	T	0.0660007259259351	0.7715737955479	-0.0168685939367086	0.0581040675281393
0	1	5631545	rs4845837	T	A	0.372207526835986	0.329090282242032	0.0290976567558233	0.0298147643840202
0	1	5634851	rs10796403	C	T	0.359233264737378	0.120898069195181	-0.0465829319057849	0.0300338355108041
0	1	5635316	rs7522344	C	A	0.357062665166774	0.101390079027481	-0.0492809381222115	0.0300832590594463
0	1	5636732	rs1775403	A	G	0.618333042041473	0.102538686990359	-0.0481067746700654	0.0294651166636233
0	1	5638673	rs12080410	G	C	0.271508351287416	0.735546048651324	0.0109610045843633	0.0324523046212717
0	1	5638751	rs1695639	C	G	0.613983344711108	0.0239161541911121	-0.0668810314557292	0.0296133787351938
0	1	5641785	rs34374334	C	T	0.549278070840209	0.0954589310540104	-0.0479474524383669	0.0287579050006956
0	1	5642511	rs1818038	A	G	0.57801470393485	0.0230496204606641	-0.066182015197542	0.0291215740591159
0	1	5643543	rs61762122	A	G	0.138387909346453	0.992870051624265	-0.000372561150475798	0.041691302375509
0	1	5643758	rs1695645	T	C	0.734409297245644	0.011850814748331	-0.0814902245553913	0.0323816487407111
0	1	5646104	rs76037289	T	G	0.126575061609115	0.371929991780694	-0.0387046431109368	0.043348865904159
0	1	5646202	rs12036552	A	G	0.311797710574372	0.371802379508863	-0.0277552127457174	0.0310773044198278
0	1	5647810	rs12041102	T	C	0.309821293313943	0.333275373780747	-0.0300992129721633	0.0311090899096945
0	1	5656069	rs13376100	T	C	0.125289693097583	0.985521237408705	-0.000792927090984605	0.0436936206146812
0	1	5658267	rs10907201	G	A	0.265585098164812	0.270807334440923	0.0356904661067819	0.0324103666360444
0	1	5659587	rs950601	T	G	0.202269120333145	0.640107043475186	0.0168140839504431	0.035962174934546
0	1	5671757	rs707583	C	A	0.450187410777038	0.171096990138722	0.0391235373713964	0.0285847122604234
0	1	5675044	rs11260662	T	G	0.10894502923202	0.68611522149476	-0.0185590769511166	0.045923237700952
0	1	5676334	rs2011457	T	A	0.371279242872903	0.383720184296008	0.0257098271519796	0.0295154889473897
0	1	5679441	rs9439603	G	A	0.238441479900391	0.413491866399608	0.0273642324944993	0.0334622545475303
0	1	5680372	rs9329417	C	T	0.284537692868871	0.525422912470273	0.0200419525037416	0.0315617105841873
0	1	5680572	rs10157819	G	A	0.125619055352551	0.82961853814503	0.00929836655885142	0.0432098637874296
0	1	5680991	rs9439606	G	C	0.158817368734238	0.644885178380438	0.0179150785995072	0.03887151630708
0	1	5681063	rs35683655;rs35683655;rs1695620	T	C	0.881777290312597	0.293133519526224	0.0475824153881611	0.045261739361726
0	1	5682755	rs1775398	C	T	0.30270796431705	0.258381803752444	0.0351132166987287	0.0310674816140933
0	1	5684110	rs2173541	T	C	0.434785370933684	0.71418649222737	0.0105410239212454	0.0287817907147083
0	1	5684788	rs12145625	A	G	0.275832580147398	0.94849017325241	0.00207401227055997	0.0321040103942583
0	1	5686915	rs4845793	G	A	0.839334145068708	0.0359951906551305	0.0832840032152863	0.0397161315779533
0	1	5689408	rs11578045	A	G	0.309538916260858	0.715977936120627	-0.0112782668568561	0.030997925813757
0	1	5689610	rs770682	T	C	0.538876002552853	0.366281121873594	0.0259706542176736	0.0287457297718492
0	1	5689702	rs770683	G	A	0.933544599914733	0.557639195817824	-0.0336458969449513	0.0573817676560936
0	1	5690136	rs6663290	T	C	0.377303899619125	0.171813557916333	-0.0405702131557609	0.0296913228067512
0	1	5692156	rs4845808	T	C	0.229655833239286	0.250824384733741	0.0388972052260151	0.0338722759788013
0	1	5694969	rs6669927	C	T	0.584372695134668	0.953422266119351	0.00170493929136325	0.0291893036917179
0	1	5696625	rs6666290	A	C	0.230018238386439	0.285691891377665	0.0361700044782641	0.0338790950528078
0	1	5706244	rs11260670	A	C	0.602871282133765	0.919155325956502	-0.00296873275836248	0.0292492405900598
0	1	5709691	rs707585	T	G	0.599047144706329	0.8555355421171	0.00532780940205851	0.0292640106191518
0	1	5717948	rs1763321	T	C	0.575620938931135	0.988950991907414	0.000401385206338996	0.0289843957349563
0	1	5718016	rs1695629	C	A	0.575864474624108	0.866042475832164	-0.00489502498380821	0.029018308315662
0	1	5718398	rs771072	G	A	0.861855169628375	0.450539168393244	-0.0313721462383956	0.0415791412151023
0	1	5719342	rs771073	T	C	0.283909987595453	0.867913506183583	-0.00530624313737295	0.0319058612902047
0	1	5724660	rs17028587	C	T	0.102233925152043	0.353744966372081	0.0437334516573913	0.0471596085264841
0	1	5725898	rs1775412	A	C	0.60725566827839	0.944536463959482	-0.00204642311721235	0.0294156013027604
0	1	5732473	rs771071	A	G	0.348843459994025	0.246184498465904	-0.0350574662954086	0.0302306375878946
0	1	5738500	rs10492948	A	G	0.115708756501087	0.669944160507971	-0.019147958048926	0.0449245679381609
0	1	5739515	rs34972674	C	CA	0.271118298300048	0.516998871030315	0.0208245831567801	0.0321377698370129
0	1	5739638	rs811284	G	T	0.154493749617882	0.177959866824336	0.0530190089543712	0.0393589606459425
0	1	5742158	rs707595	G	A	0.923284447329272	0.589202033610683	-0.0293288257562856	0.054313369687531
0	1	5748611	rs1278832	C	T	0.865639756442085	0.427568289630656	-0.0331376574631803	0.0417687688351173
0	1	5750013	rs2649069	A	G	0.565648605011945	0.0625137835680345	-0.0542551405671204	0.0291281818361763
0	1	5750125	rs2649070	T	C	0.540316606236187	0.112091334520689	-0.0459449878275965	0.0289168977433162
0	1	5750582	rs770710	T	A	0.306580597189802	0.494402421817696	-0.0213291925619093	0.0312138998215554
0	1	5751020	rs770711	T	C	0.138537972628161	0.773981491545706	0.0119698593098865	0.0416820111628051
0	1	5751779	rs2842268	T	C	0.53256436646897	0.676328417470587	-0.0121526193056383	0.02910956642158
0	1	5751990	rs11581150	T	C	0.105052564416829	0.283185865228895	-0.050581757928037	0.0471321543641294
0	1	5753350	rs2649071	A	G	0.530500768723171	0.721661044690438	-0.0103675638986876	0.0291027731564288
0	1	5754088	rs2649072	A	G	0.415647713445194	0.79469178845308	0.00768943812078905	0.0295494213239406
0	1	5758772	rs7521197	C	T	0.117754801993714	0.240357643241688	-0.0527840763905284	0.0449573086440833
0	1	5770265	rs873982	A	C	0.460888685727817	0.797302053743077	0.00748562760221763	0.0291450657274149
0	1	5771817	rs770695	C	G	0.26992384158371	0.993129724416434	-0.000280257710132663	0.0325475352464456
0	1	5777920	rs904532	A	G	0.225868908643299	0.509616728337837	0.0225560131319778	0.0342050797047229
0	1	5782769	rs2649086	C	T	0.579684545482626	0.915104720572211	-0.00312256711440361	0.0292918209575756
0	1	5795008	rs17028719	G	A	0.091857692855481	0.440683171366224	0.0384035242671665	0.0498074288718286
0	1	5799271	rs57866012	T	C	0.0912838573461469	0.372198352967164	0.0446954959212086	0.0500866708590291
0	1	5799631	rs2649063	G	A	0.147870450349829	0.29867732518581	0.041851160566297	0.0402696119924846
0	1	5800904	rs2133496	A	G	0.0495410449027459	0.898959768265315	0.00840919220555553	0.0662268737568857
0	1	5801086	rs2173540	G	A	0.147338863187162	0.271124668883111	0.0444014616134155	0.0403474962048514
0	1	5820307	rs74426861	G	A	0.130451903523967	0.649482217912598	-0.0194876962394883	0.0428789534620425
0	1	5835569	rs77306643	A	G	0.172578759222131	0.567401905492774	-0.0218483355262279	0.0382042707153642
0	1	5836317	rs11260693	G	A	0.195622528140656	0.89825140038484	-0.00465330668398605	0.0363907553567639
0	1	5847239	rs58269693	T	C	0.240390534946169	0.173974548279085	-0.0461203532822152	0.0339234207443958
0	1	5861497	rs28479388	A	G	0.894084207346766	0.646284875271081	-0.021542096407119	0.0469398932512306
0	1	5876249	rs1890190	T	G	0.889023088654335	0.998430339501024	9.05281296267285e-05	0.0460169255730293
0	1	5903233	rs525289	T	C	0.911634784261816	0.360371284820622	0.0469637947676002	0.0513457522698496
0	1	5904718	rs1624858	T	C	0.875918888309078	0.262403136388983	0.0496554057029088	0.0443063359091
0	1	5912321	rs1287618	G	T	0.784519163840987	0.352010707090043	0.0329870839361705	0.035443447562832
0	1	5913621	rs548726	C	T	0.875220860155931	0.436737826037518	0.0341954744842807	0.0439692336584849
0	1	5929772	rs1287630	A	G	0.283358898034809	0.109320173097744	0.050923309377396	0.0318020985942985
0	1	5931205	rs11121790	G	A	0.0984489747178075	0.0738448429619416	0.0855110034781081	0.0478363564639628
0	1	5932517	rs472651	T	C	0.177845499983538	0.819203581754089	0.0086154653971596	0.0376929895958546
0	1	5956909	rs12058375	A	C	0.238444024092599	0.0134547610970291	-0.0842950503399383	0.0341068402792841
0	1	5957342	rs12139627	A	G	0.0768490394684813	0.0528069424557021	0.104072186349291	0.0537425168907292
0	1	5957589	rs7519953	G	A	0.117248972216333	0.176752601207744	0.0601077329728871	0.0444971674490933
0	1	5961870	rs2134551	A	G	0.811572946859903	0.947859760873097	0.00241070033433745	0.0368638608809435
0	1	5971455	rs6694744	G	A	0.852381696847099	0.476934979995821	0.0290610240373606	0.040859608680835
0	1	5973775	rs11120772	A	G	0.732859518221189	0.183275644384656	-0.0432840668754704	0.0325263931366282
0	1	5977982	rs7549818	G	A	0.818936941044854	0.684214413129025	-0.0152087112838584	0.0373936618742282
0	1	5982044	rs7549324	A	G	0.731832133553946	0.206572672003069	-0.0410694234091104	0.0325161755904646
0	1	5983190	rs11120786	A	G	0.0768910768941116	0.062068560137364	0.099380094790518	0.0532639046544205
0	1	6007446	rs551207	T	C	0.67512904024461	0.745895419932971	0.0100040422268895	0.0308713103330374
0	1	6011757	rs6662680	C	T	0.830790478421453	0.962451379545645	-0.00181061294152906	0.0384601787770643
0	1	6080378	rs10399600	G	T	0.580367766668139	0.595280157021154	-0.0155952754274245	0.0293585728611879
0	1	6088364	rs11121065	A	G	0.313290821256039	0.537099142849308	-0.0191701980648808	0.0310596647599423
0	1	6105109	rs3789559	T	C	0.350137667013779	0.632735502131845	-0.0144688318940524	0.0302771135109532
0	1	6137403	rs3789543	T	G	0.37560003173076	0.5292875317369	0.0186596491680204	0.0296611472634691
0	1	6141325	rs3789541	A	G	0.292129173981365	0.171225387917057	-0.0435030879760838	0.0317940651183043
0	1	6158562	rs2229002	G	A	0.313758662942525	0.92171363431357	0.00306003086246498	0.0311373116217928
0	1	6165419	rs1883768	T	C	0.429992772587269	0.763190829342002	0.00872055307590366	0.0289437312737392
0	1	6175507	rs6670822	C	G	0.291470424495477	0.631414314475704	-0.0153006795193289	0.0318938814673178
0	1	6182321	rs2843495	G	A	0.171502490174033	0.641052669452902	0.0177478042607145	0.0380668330061839
0	1	6187086	rs6703057	T	C	0.400263877141545	0.391888710780964	0.0251721169482398	0.0293999056889408
0	1	6198745	rs2785585	A	T	0.754206692974312	0.604448560055804	0.0174405583139846	0.033668127005126
0	1	6202245	rs2273032	A	G	0.38044568289539	0.164997787012978	0.0411411727486262	0.0296308483742584
0	1	6247066	rs4908863	T	C	0.178371893433904	0.899145690787976	-0.00480407302568329	0.037904760340568
0	1	6258794	rs3789524	G	A	0.3446120323472	0.908257324915101	0.00344471554993115	0.0298924610669516
0	1	6281667	rs14281	C	A	0.0755929977596866	0.21083404306865	0.0672213683443156	0.0537222837846839
0	1	6366471	rs7543514	C	T	0.187170807894759	0.127482649069817	0.056245287030467	0.0369038297471891
0	1	6376222	rs3789491	C	T	0.148245787180514	0.362541117654492	0.0367918229124446	0.0404068766734529
0	1	6437542	rs6675376	C	G	0.21203841365819	0.231820746790786	0.041952432910641	0.035086619244388
0	1	6465054	rs17026985	A	G	0.157295244033013	0.45992765289661	0.0291541858493267	0.0394526764011441
0	1	6473294	rs7529205	G	A	0.21337575901209	0.363763712631311	0.0318501590932805	0.0350688961190318
0	1	6501796	rs10864548	C	T	0.198455351061762	0.156922289713973	0.0509283179923846	0.0359790603352088
0	1	6550376	rs2986742	C	T	0.29646147421968	0.737360531166297	0.0105769554722358	0.0315399806178544
0	1	6579607	rs1556035	T	C	0.857383855254001	0.10750926175408	0.0668050769364715	0.0415069873642745
0	1	6580397	rs12046229	T	C	0.135164621131832	0.117041659851606	-0.0664783818769516	0.0424155239875178
0	1	6581877	rs7540913	A	G	0.840744577663901	0.125696531023945	0.0605139121435712	0.0395181313777968
0	1	6601607	rs4908915	C	T	0.851598967260653	0.124765517837417	0.0626741442026109	0.0408280785820878
0	1	6606991	rs76310280	T	C	0.11692530388994	0.0866329861700704	0.0761841348601992	0.0444628727142096
0	1	6615695	rs925744	T	C	0.843348699425482	0.0927223596553477	0.0672564143852792	0.0400047949555944
0	1	6620545	rs12565181	A	G	0.149544220349935	0.160759621780997	-0.057090300338732	0.0407054770587706
0	1	6623499	rs4908563	T	C	0.393378676802918	0.238487615680101	0.0347858218662274	0.0295101351515067
0	1	6624575	rs117192896	A	G	0.021151606439172	0.351860050909418	-0.0958816635865532	0.102989210606814
0	1	6626276	rs76948507	A	C	0.0213878964367911	0.322813086091544	-0.100583552581704	0.101733797888899
0	1	6626615	rs12080675	A	C	0.852411366006256	0.131090386856343	0.0618230523361756	0.0409474089818827
0	1	6627148	rs11586033	G	A	0.978827203189088	0.33052328124187	0.0998027387051169	0.102565820330169
0	1	6627694	rs57065667	A	G	0.15460796109148	0.0913969671502251	-0.0676114847042676	0.040052434129781
0	1	6629274	rs4908930	G	A	0.694462717617934	0.238338022041971	-0.0367940147443211	0.031203817210318
0	1	6629994	rs12043532	G	T	0.0287234421065691	0.04576209098061	-0.179104732471384	0.0896608052618257
0	1	6630622	rs12082471	C	G	0.433924096786735	0.212116962068882	0.0364787379125472	0.0292352522652141
0	1	6631431	rs11587438	T	C	0.828916820140187	0.16519151059784	0.0536796682348798	0.0386790963309548
0	1	6631615	rs12760552	T	C	0.828617265695544	0.145910951211646	0.0562689624764578	0.0386960298658387
0	1	6632951	rs12041318	C	T	0.141947027463339	0.529238512353022	-0.0260131369491338	0.0413452390153727
0	1	6633230	rs12132145	A	G	0.40503070362971	0.409618419347193	0.0243074904482639	0.0294791570440477
0	1	6635306	rs34160967	A	G	0.389077697320135	0.969189672568257	0.00114804742367246	0.0297232026370258
0	1	6638064	rs11122100	C	T	0.143672476128673	0.48014097552609	-0.0290078434240386	0.0410831836886741
0	1	6638556	rs80277780	T	C	0.0141914495843763	0.910138587034265	0.0137524234780419	0.121849798366763
0	1	6681744	rs3747994	T	C	0.588764741602965	0.562189740892478	0.0168526228829734	0.0290766967132083
0	1	6683240	rs14057	A	G	0.381400141329931	0.130194170864824	0.0450334575012063	0.0297577263298572
0	1	6685851	rs12127219	A	C	0.589103303601201	0.535847441324675	0.0179995935839402	0.0290735896029741
0	1	6701978	rs200448	C	T	0.395877765966288	0.433477583603255	0.023189458902521	0.029606538129287
0	1	6715390	rs6577584	G	T	0.187524635841655	0.764368229320682	-0.0110892379429642	0.0369950158963202
0	1	6724249	rs2039363	A	G	0.178727569696156	0.957744728176107	0.00199679818637621	0.0376868791026985
0	1	6732568	rs3789572	T	G	0.41838432126256	0.476356945016285	0.0209163264115352	0.0293696795181698
0	1	6744709	rs12126058	T	C	0.418875070512946	0.435532481716704	0.0228956597246034	0.0293624654114177
0	1	6745444	rs200444	G	A	0.599321624512526	0.405385246651194	0.0243279045252401	0.0292387944027112
0	1	6747897	rs277686	G	C	0.1599016654687	0.956227908724057	0.00216242506110093	0.0393972411906141
0	1	6786156	rs12568431	T	C	0.453173486563353	0.187749284373489	0.0381332679939621	0.0289487858130333
0	1	6790946	rs11122122	G	A	0.558986815912801	0.572112343346886	0.0164442371678745	0.0291077665777273
0	1	6795230	rs447558	C	T	0.892593378568448	0.825343972138764	-0.0102526516624276	0.0464600003688072
0	1	6814758	rs277665	T	C	0.587874718621295	0.424252509236578	0.0235274916114923	0.0294437633472226
0	1	6822627	rs376778	G	C	0.883287434698996	0.952821963183659	0.00265837655056242	0.0449327906576799
0	1	6831646	rs399951	A	G	0.586714489240612	0.35062518344417	0.027491622216137	0.0294539212273222
0	1	6832052	rs391674	A	G	0.887615531203494	0.854798692071474	-0.00831853727213328	0.0454567010256537
0	1	6834346	rs11122143	A	G	0.30136811868507	0.265009745019723	-0.0348712785784313	0.0312851190855443
0	1	6886308	rs17441375	C	A	0.0432121409656087	0.0703007161667447	0.12540502392684	0.069285760261521
0	1	6893053	rs7522354	A	G	0.320445318977609	0.506857556878641	-0.0204510572619697	0.0308119096313103
0	1	6904879	rs4908570	G	A	0.435795585360423	0.635182399719027	-0.0138398585719221	0.0291706098166511
0	1	6905166	rs75855758	T	G	0.0721523648493897	0.083964078166293	-0.0974652530159122	0.0563991066145521
0	1	6913887	rs76631326	A	G	0.29814948372357	0.3288152900152	-0.0307470067840206	0.0314868552043705
0	1	6922492	rs11120779	G	A	0.364256316918528	0.917289194892745	0.0030984656752071	0.0298362644280421
0	1	6934286	rs17029982	C	G	0.211888082543681	0.550301189507797	-0.0210559886343303	0.0352514251967522
0	1	6934933	rs76581429	T	C	0.113242498611572	0.173613657800178	0.0610573739145429	0.0448725684614272
0	1	6943720	rs58627359	G	A	0.364640605711102	0.931334020726509	0.00257149424147461	0.0298433003375218
0	1	6945619	rs10399796	C	T	0.318532247996841	0.482105639743232	-0.021715319578893	0.0308930194445688
0	1	6951887	rs7556557	T	C	0.318553881374916	0.580045810414265	-0.0170859024058624	0.030879003387698
0	1	6954158	rs78326504	T	C	0.297285733689922	0.234263222621124	-0.0375777488110256	0.0315925814330347
0	1	6960196	rs6691442	A	G	0.389070115908824	0.244695571996721	-0.0345120019963343	0.0296665581930274
0	1	6963269	rs77254260	A	C	0.298635677765145	0.314172981743997	-0.0316590313113286	0.0314544381223085
0	1	6972393	rs11586867	T	C	0.391985531418388	0.158961035425579	-0.0416626014498626	0.0295778481354958
0	1	6977005	rs1892262	T	C	0.396970913058638	0.132589168401211	-0.044149815725695	0.0293555220529367
0	1	6977200	rs1892261	C	A	0.418441608297447	0.111593609545887	-0.0466504817321721	0.0293201769264795
0	1	6985069	rs867389	G	A	0.127925448028674	0.274360678070596	-0.0476145779451874	0.0435601937234924
0	1	6985872	rs76066289	G	A	0.300488231558162	0.172998584126559	-0.0429403896381338	0.0315128341332133
0	1	6986109	rs4908574	A	G	0.497951443106679	0.258684696592746	-0.0326437020778116	0.0289008820435847
0	1	6991925	rs6577395	C	T	0.153659303287683	0.502378583269614	-0.0269706466176377	0.0402095706891489
0	1	7001555	rs66495811	T	C	0.169593660745385	0.591021635845933	-0.0207194875679738	0.0385582040581781
0	1	7002266	rs11586158	G	A	0.446510332040086	0.0943407132942185	-0.0484581560287703	0.0289660072444909
0	1	7004301	rs10864250	G	A	0.543305734412112	0.150255945422675	-0.0414409908142729	0.0288059112377237
0	1	7029814	rs12033659	T	C	0.548631697505335	0.462497508929456	0.021319324966502	0.0290161261197976
0	1	7048779	rs1317017	A	G	0.360134555309668	0.0895656825874274	-0.0511961305855647	0.0301562913144656
0	1	7052566	rs6681529	A	G	0.487186195357599	0.275369483425217	-0.0315575909947355	0.0289312022858075
0	1	7055326	rs10128022	C	T	0.113456938548336	0.709467828232951	-0.016897511696122	0.0453538140623299
0	1	7056538	rs12130593	C	T	0.343211975128113	0.131539540330348	-0.045871612939157	0.0304176602920566
0	1	7068367	rs2275907	T	C	0.371228907267475	0.0846746729502793	-0.0515729302198298	0.029911504266198
0	1	7071415	rs11588097	G	A	0.342542269634759	0.150667504432146	-0.0437337847341528	0.030430324924332
0	1	7087739	rs11120820	A	G	0.0903773104509508	0.620995448262584	-0.0247981344838151	0.0501539780411736
0	1	7088855	rs4243823	A	G	0.437537713458562	0.0620145634732923	-0.0545125364332316	0.0292105785632536
0	1	7091231	rs66653799	A	G	0.17619066447223	0.735627207684262	0.0127016526305332	0.0376178441739565
0	1	7093213	rs12738895	C	T	0.537589270067785	0.232586920395148	-0.0345326157657335	0.0289285358828991
0	1	7095796	rs4908588	C	T	0.701109530730704	0.138686732686993	-0.0464373627829158	0.0313617789946084
0	1	7096308	rs7522254	C	T	0.259481951159321	0.809398639557372	0.00783334443781711	0.0324762967750457
0	1	7100494	rs7535234	C	T	0.231995672185152	0.683769461623924	-0.0139388122962	0.0342203882941661
0	1	7102944	rs7524998	G	A	0.701533291792772	0.103861456184755	-0.0511031422826599	0.0314207322799517
0	1	7105935	rs76299678	A	G	0.32498214156717	0.0371506393063425	-0.0649817605733458	0.0311796997268045
0	1	7106963	rs6577409	G	A	0.701809688145811	0.0757109255207349	-0.0558782979819531	0.0314606418028982
0	1	7113247	rs11120823	A	G	0.414682417508868	0.148823338909168	-0.0424009370253425	0.029369628445126
0	1	7121397	rs7414485	A	G	0.559364562001642	0.282563837262285	-0.0311002968485583	0.0289418779625651
0	1	7123189	rs66929565	T	G	0.149670059429317	0.910814937009445	0.00453683305668853	0.0405035750446343
0	1	7127737	rs67316652	G	A	0.0926720775625084	0.991819279738421	-0.000507494555582469	0.0494962500836736
0	1	7128056	rs7536178	A	G	0.407471911969596	0.212511838504397	-0.0364472766968483	0.0292352779190621
0	1	7130084	rs4908597	T	G	0.255445940199027	0.503440781993194	-0.0222884132053526	0.033311744175375
0	1	7131192	rs11120831	G	A	0.463841677745595	0.85042821000636	-0.00545424345444908	0.0289239170090306
0	1	7135268	rs10864271	G	A	0.477896132848588	0.899352688623118	-0.00367841399133099	0.0290831755492482
0	1	7135714	rs61528401	G	T	0.0798457734829429	0.832687325619572	0.0111968902056366	0.0530014643089579
0	1	7137325	rs4565737	G	A	0.797193853868876	0.513563257342622	-0.0233816823410531	0.0357901463395603
0	1	7137465	rs9434823	C	T	0.738118187896171	0.982456256787844	-0.00072356865712379	0.0329050493852875
0	1	7137637	rs9434824	G	A	0.737089866750541	0.779053278194673	-0.00922370153785428	0.0328768607839688
0	1	7139110	rs12044473	A	G	0.279360999599449	0.912662813292814	-0.00353414325488438	0.0322221833649488
0	1	7141327	rs17345754	C	T	0.0899107609718472	0.276705649106977	-0.0553214351600723	0.0508586106279314
0	1	7141352	rs9434458	T	C	0.36144728233308	0.801997323445518	0.00752420019575586	0.0300052208174002
0	1	7141982	rs9434829	G	T	0.211580557933087	0.678649437499716	0.0145995217664153	0.0352384317911266
0	1	7142771	rs7542716	T	C	0.270215006247453	0.634459837766442	-0.0154969816610042	0.0325937275442654
0	1	7142832	rs9434830	A	G	0.2024850501917	0.61893361007614	0.0178499047179175	0.0358891414637785
0	1	7145417	rs7511741	A	G	0.642495804105322	0.98295258286301	0.000643336044666817	0.0301083053352643
0	1	7150527	rs2071917	A	G	0.54321836659503	0.806065954030071	-0.00713828934789198	0.0290760219094292
0	1	7153973	rs1010806	G	A	0.39144948406182	0.71540324387452	0.0107340366919147	0.0294398510445665
0	1	7155815	rs10864279	T	G	0.267733051875426	0.646966388222043	-0.0149238199287831	0.0325861408632807
0	1	7156082	rs11120840	T	G	0.354061292172655	0.652902498426786	0.013328387047813	0.0296361786271611
0	1	7159838	rs2071919	T	C	0.268825387093794	0.676530811237531	-0.0135638316398782	0.0325114411113768
0	1	7160542	rs10779674	C	T	0.456329416023481	0.469734903632746	-0.0208558674721724	0.028849863084867
0	1	7161293	rs59622855	T	C	0.162153464939807	0.814538368664109	-0.00920840958307415	0.039255662840023
0	1	7167031	rs6694886	T	G	0.4818550565529	0.809049732788916	0.00701093855916322	0.0290125266050274
0	1	7169066	rs1005430	C	G	0.652851287318405	0.910710444130053	0.00338872438728087	0.0302180289737297
0	1	7169735	rs4908599	C	G	0.131395858253449	0.913706483232838	0.00461984620222788	0.0426324309849761
0	1	7170719	rs17349921	G	A	0.174328570538456	0.24076448505085	-0.0445324534683933	0.0379620531697885
0	1	7173895	rs7527268	C	T	0.308401167012939	0.620135215183345	0.0154215271567939	0.0311131964189239
0	1	7177813	rs9434845	C	T	0.273937943303554	0.600772698625547	0.0168319731413351	0.0321656905822554
0	1	7178763	rs6674708	T	C	0.301061933152446	0.617482925637825	0.0158298224836703	0.0316963581291229
0	1	7179479	rs7532024	T	C	0.366221099389366	0.0970583771152768	-0.0502500935690899	0.0302841848586676
0	1	7179721	rs4908443	C	T	0.672688197933207	0.186179054601892	-0.0404598176059309	0.030605763807745
0	1	7186325	rs4460663	A	G	0.526456192130187	0.200333799571359	-0.0368563589797379	0.0287805139658959
0	1	7186547	rs6698911	C	T	0.274904054202548	0.743215175703509	-0.0105607949107416	0.0322369958277754
0	1	7190806	rs12032971	G	A	0.0730483464066983	0.853445334929249	0.0101412591794823	0.0548994508941639
0	1	7196879	rs12090163	T	C	0.477360181241066	0.127611352419755	-0.0436689975454652	0.0286619230190536
0	1	7197182	rs9434481	T	C	0.280713660960122	0.69421358828104	-0.0126152916016787	0.032088272002355
0	1	7200575	rs9434855	G	A	0.466196719917929	0.0749539664828351	-0.0511956655549754	0.0287495620540694
0	1	7209434	rs17030376	T	C	0.0908105122466458	0.196879979233832	0.0643893034709753	0.0498951691557887
0	1	7210974	rs17030384	A	G	0.103185377340757	0.0338969624817338	0.0998591219051464	0.047074598000492
0	1	7214374	rs13376128	T	G	0.190204203159136	0.127698667377331	-0.0558628787015686	0.0366737204991115
0	1	7217906	rs10779676	T	C	0.313177993945857	0.110687510763862	0.049137123702379	0.0308048385018992
0	1	7220970	rs4908602	G	A	0.561566392140989	0.974248300398774	0.000942129444909448	0.0291856467302214
0	1	7221458	rs6667429	C	T	0.757189943080046	0.187088387288985	-0.0440578136026768	0.0333963216774915
0	1	7232692	rs6577417	A	G	0.259582138726819	0.0969247476686812	-0.0550485496099917	0.0331627991951871
0	1	7235628	rs6687729	C	G	0.20869115641024	0.681625385744541	0.0146144793524352	0.035623683838495
0	1	7236810	rs6680365	G	A	0.478082301505552	0.627423242009368	0.0139883866474862	0.0288208292952111
0	1	7244883	rs10864286	A	G	0.254666529586418	0.639872251511637	0.0155046435992455	0.033138259989916
0	1	7245669	rs4908446	C	T	0.210735664637059	0.655899635556497	0.0158234537093273	0.0355119245638942
0	1	7247335	rs72641232	A	G	0.116946004195171	0.574934641878483	0.0250477174687256	0.0446643490381824
0	1	7247376	rs12125984	C	T	0.673855733370575	0.428893939148961	-0.0243547265071383	0.0307864548411792
0	1	7252366	rs11120876	T	C	0.307800842787405	0.829616263031229	0.00670269862390127	0.0311472735738136
0	1	7252661	rs10489140	C	A	0.128539964918768	0.806504663935648	-0.0105433716711085	0.0430451144149973
0	1	7253983	rs78437257	G	A	0.127777745234066	0.741424410600522	-0.0142221630728038	0.0431016899320668
0	1	7254521	rs6659347	C	T	0.128434588447544	0.800959823626961	-0.0108447563546887	0.0430168057275551
0	1	7255371	rs763195	T	C	0.636214921677988	0.925132245440424	0.00281867388453869	0.0299951671134322
0	1	7261498	rs2097524	A	C	0.502721009350779	0.6298422542154	0.0138665054608554	0.0287717343993198
0	1	7263540	rs74517198	C	T	0.115320383929823	0.657875116629893	-0.0199857315293537	0.0451299233039584
0	1	7267729	rs8179413	G	T	0.782332870798042	0.735196583641274	0.0118333733404784	0.0349870947712919
0	1	7268991	rs17030564	T	C	0.0918476930811772	0.751491340139025	-0.0158553439963192	0.0500684230844333
0	1	7269323	rs4908607	C	T	0.674416230657978	0.699848272300014	0.0119155823558479	0.030907394747935
0	1	7272250	rs916393	C	T	0.657620125409984	0.40952678985944	0.0251502888962987	0.0304953022399899
0	1	7280190	rs12562461	G	C	0.0982057843024976	0.59088063622119	-0.0262216714851349	0.0487790316736715
0	1	7282162	rs58566616	A	C	0.114347939704451	0.895121284782431	-0.00594620294508902	0.0451061752983907
0	1	7303216	rs2412151	C	G	0.553265207133791	0.578246305024597	0.0161507727340249	0.0290508618750612
0	1	7308264	rs4243825	C	T	0.76210911194268	0.967084862928363	0.00140488136978835	0.0340455856842611
0	1	7312670	rs75954372	T	C	0.127966023453348	0.786614414591219	-0.0116550240928935	0.0430536091759249
0	1	7314231	rs6577427	C	T	0.221826437541636	0.308148430857148	-0.0353311529419464	0.0346684693219656
0	1	7314363	rs7551574	T	G	0.536141142478581	0.440399731068179	0.0223094139091484	0.028916244161384
0	1	7317696	rs6698698	G	A	0.391137554363031	0.471132086428108	0.0211514404707484	0.0293509804241204
0	1	7319151	rs6667599	C	G	0.521947367200186	0.530387717549604	0.0178812678330634	0.0284999381578277
0	1	7319392	rs61780031	G	A	0.229351190637519	0.157597463133954	0.0481033312679135	0.0340386310527267
0	1	7321641	rs916394	G	C	0.411405279953583	0.90729557840812	-0.00338878818346953	0.0291006954408916
0	1	7322807	rs7522322	G	A	0.449221335307506	0.770200188262731	-0.00841092141721088	0.028793377710859
0	1	7323688	rs4140605	G	A	0.810409553236975	0.479142287594295	0.0261962693064664	0.0370169670557902
0	1	7323971	rs7556024	C	A	0.805267032719151	0.664120870707217	0.0159293981884112	0.0366841764319028
0	1	7324503	rs11120890	C	T	0.415532112647649	0.261335563084555	-0.0329057784079171	0.0292954109034324
0	1	7324547	rs11583129	A	G	0.343127599869375	0.303161444148539	-0.0313619498028448	0.0304580330228687
0	1	7326747	rs10864291	C	T	0.446858958586934	0.452254472392043	0.0218100698468957	0.0290158021126647
0	1	7336103	rs12048158	T	C	0.243625355959847	0.500028629563888	0.0227172787823635	0.0336829374463649
0	1	7336706	rs4908614	C	T	0.872941956856345	0.655721393720407	0.0192927820196156	0.0432740339052557
0	1	7338813	rs7539551	G	A	0.402471163808961	0.371298125114351	-0.0263368194902935	0.0294580659582399
0	1	7342106	rs12409413	C	T	0.470314972945684	0.904908162418728	-0.00344675253163301	0.0288519319860499
0	1	7352328	rs6577435	C	A	0.77565212972668	0.454016616214993	-0.0256061017998015	0.0341991268165616
0	1	7356673	rs6662782	G	A	0.326445297639365	0.476908542180894	0.0218898305226164	0.030775111376016
0	1	7360149	rs77095910	A	G	0.0805833404748843	0.536019257300365	0.0321196552508796	0.0519026847668715
0	1	7361090	rs55839439	C	A	0.102593030914472	0.462284071832131	-0.0349035073464608	0.0474818860369281
0	1	7362992	rs12410983	G	A	0.0992279187424713	0.41746516877169	-0.0391638942809022	0.0483011865909247
0	1	7363506	rs12404738	A	C	0.0957324500065648	0.405111606792022	-0.0408331150950216	0.0490472026814022
0	1	7375585	rs12405371	T	C	0.0942626111518913	0.492400943944611	-0.0339344453826445	0.0494314448243961
0	1	7378180	rs11120900	G	A	0.882758149838851	0.0987694435542991	0.0745561374180715	0.0451623040242854
0	1	7378291	chr1:7378291.G.T	T	G	0.211629966692866	0.110090967018771	0.05616650338805	0.0351527423176472
0	1	7381141	rs12134803	T	C	0.170387146510974	0.119592268960624	0.0592770393265876	0.0380838576164041
0	1	7386456	rs12739426	A	C	0.655357878551394	0.959402824676759	-0.00153618086800406	0.0301785992205901
0	1	7392594	rs2301462	T	C	0.704840058725019	0.585556201203503	-0.0171014441828703	0.0313622859285266
0	1	7397400	rs7553372	G	C	0.706061633145008	0.63149812182436	-0.0150741491954157	0.031429405084315
0	1	7402502	rs705680	C	T	0.866949790953162	0.816724549883038	-0.00979424615148395	0.0422603247349345
0	1	7403966	rs7513440	G	C	0.69564360922607	0.904361499006977	0.00375808029766962	0.0312773093363479
0	1	7405293	rs845246	T	C	0.160993673981504	0.513258624857663	-0.0257267198843728	0.0393512031478768
0	1	7409156	rs845240	T	C	0.161387289522497	0.640387876057106	-0.0183045630721545	0.0391829312622751
0	1	7412088	rs4908624	T	C	0.116334139516023	0.524695374447461	0.0283419399969204	0.0445540874405589
0	1	7425417	rs845265	C	T	0.297334743385134	0.707246251683681	-0.0118265264139631	0.0314906283717265
0	1	7426727	rs2071925	T	C	0.0914195354817293	0.706038702917776	0.0188098624662974	0.0498695211985256
0	1	7462478	rs705694	G	A	0.352874706125627	0.694196653906341	-0.0117989889074304	0.0300101731205641
0	1	7462976	rs845201	A	G	0.303376230321219	0.568844472313412	-0.0178654306458988	0.0313563865125372
0	1	7469780	rs4908635	G	A	0.149352532723817	0.904551454397244	-0.00484946877375466	0.0404412994132056
0	1	7471157	rs7535846	T	C	0.19010893522311	0.976947868312298	-0.00105499241667589	0.0365105079312932
0	1	7478076	rs11120917	T	C	0.147226900873665	0.964024171416928	-0.00182636790299724	0.040492098787836
0	1	7480000	rs6677657	T	C	0.553751651131415	0.210308410207476	0.0361179274669722	0.0288316540575515
0	1	7480054	rs6677745	A	C	0.554376273271099	0.213843739588457	0.0358660011616314	0.0288528677204417
0	1	7482963	rs845252	C	T	0.161681629417676	0.862455000854007	-0.00677489521436477	0.0391047564965992
0	1	7487277	rs10864302	T	C	0.585672498802145	0.852863310209857	0.00541756459441305	0.029210506640057
0	1	7491320	rs17030828	T	C	0.0805917652778172	0.793702775017003	0.0136991454379168	0.0523857048741456
0	1	7492265	rs1193220	A	G	0.730556735864488	0.387548243407445	0.0280709851832098	0.0324868523779719
0	1	7501037	rs1193227	T	C	0.305508631146811	0.99868897909751	-5.11277366027167e-05	0.0311162188416331
0	1	7501823	rs1775047	C	T	0.827318689858454	0.170033779612041	0.0527162250851938	0.038420236533622
0	1	7518513	rs17030898	T	G	0.0612879146369752	0.40740034005318	0.0492165735118847	0.059406073586916
0	1	7520601	rs1750837	C	T	0.488926140456287	0.520397403572462	0.0183673257611862	0.0285769168411918
0	1	7524342	rs2693953	A	G	0.0745398979355138	0.469652423825949	0.0393182734704041	0.0543787591692057
0	1	7525525	rs1193242	G	A	0.255514247803739	0.233314192473146	0.0393268808594348	0.0329960872977755
0	1	7526371	rs1193238	C	T	0.195718986009872	0.207530790850159	0.0456442202576824	0.0362145284594544
0	1	7528669	rs1149331	A	G	0.132228720626632	0.319781170041523	0.0419857127883863	0.0422006120493056
0	1	7540699	rs2693957	G	C	0.549660431416666	0.844371481428985	-0.00565468843618934	0.0288056323729162
0	1	7540770	rs6678279	T	C	0.127628850664883	0.119471900696873	0.0663439097244194	0.0426102528741617
0	1	7540862	rs2796482	G	C	0.139276856948482	0.298942308148751	0.0428830838459274	0.0412851725749395
0	1	7541291	rs2693958	C	T	0.60727611474729	0.933011554721408	-0.00247242939728917	0.0294139185638542
0	1	7541345	rs2796483	T	C	0.549798871796971	0.996009685635861	-0.000144149712298983	0.0288233808033512
0	1	7551631	rs1193230	C	T	0.732629549937242	0.595054919827457	0.0172507958563733	0.0324552769441096
0	1	7553654	rs2796484	C	T	0.559284486028352	0.802369535590814	0.00728586345173023	0.0291106561509305
0	1	7557152	rs10864304	G	A	0.382924311358712	0.643601807740499	-0.0136956917212253	0.0296015046764735
0	1	7563901	rs2462925	G	A	0.601668022120537	0.888258712764209	0.00413346122962891	0.0294179992091368
0	1	7567037	rs11120955	G	T	0.11944512089059	0.944327475235571	0.00312321106245736	0.0447247190555751
0	1	7568982	rs1193180	T	G	0.157114879734316	0.800561392921751	-0.0100371119834154	0.0397319581966787
0	1	7569602	rs1193179	T	C	0.459015824386903	0.958970923598949	-0.00148598244039782	0.0288848732097322
0	1	7571996	rs6577446	A	G	0.325699707402451	0.889621369948222	-0.00426418423380081	0.0307254793462541
0	1	7576979	rs1193172	G	A	0.259474981883518	0.468085423056321	0.0238635029678855	0.032888062509931
0	1	7578776	rs1750817	G	A	0.746095630116239	0.644420860693669	0.0152523916448505	0.0330476997816251
0	1	7598094	rs6577449	T	C	0.291771627502176	0.08989041373854	-0.0543050257828533	0.0320199247112445
0	1	7600905	rs12407666	A	G	0.35098375287288	0.772861664209525	0.00870903733489028	0.0301733157908091
0	1	7603317	rs1750824	A	G	0.755450846716472	0.519772542092165	-0.0215169969678969	0.0334272619287878
0	1	7613745	rs957856	A	G	0.481488186770614	0.911407881342796	-0.00318942495521015	0.0286656667521891
0	1	7670574	rs17031163	A	C	0.100748131377098	0.399295342252632	0.0397625020499868	0.0471745487846796
0	1	7678496	rs6684215	G	T	0.147145418696358	0.347547414208065	0.0375789836089302	0.0400050016032914
0	1	7681549	rs7555169	A	G	0.165807330121147	0.361017678649512	0.0349715640113019	0.0382860806962912
0	1	7682794	rs17031185	G	T	0.104227174344698	0.288676741240158	0.0495199387786002	0.0466716185347583
0	1	7682879	rs61014722	C	T	0.171088332732898	0.578232445345698	0.0210361761347129	0.0378369984293791
0	1	7688059	rs17031211	T	C	0.169099631761291	0.64136722936519	0.0177968647324122	0.0382080760845326
0	1	7713021	rs9434879	G	A	0.749835316868736	0.0933194630585274	0.0562217653443028	0.0335023969319322
0	1	7731730	rs4908473	C	T	0.20605877797042	0.115340347268017	-0.056578662772648	0.0359312506776102
0	1	7747366	rs3124794	A	G	0.647103584293924	0.209565532880789	0.0378090657641989	0.0301324839194351
0	1	7751053	rs3124801	G	T	0.816564689512524	0.880089274023932	-0.00562056074043807	0.0372577758747813
0	1	7770901	rs2995034	T	C	0.645701332928279	0.288000462251612	0.031978762380466	0.0300971408000528
0	1	7784438	rs6693805	A	G	0.164905526564349	0.166178488382925	-0.0539687164201889	0.0389781777143551
0	1	7792411	rs2301488	T	C	0.43194316314816	0.201931335280561	-0.0370201512983077	0.0290111022531282
0	1	7796641	rs2071985	G	A	0.516304120334026	0.291446599517472	-0.0303662218057811	0.0287844177709579
0	1	7797734	rs1417986	A	T	0.515704665302755	0.201629575304815	-0.0367968478284722	0.0288168193610246
0	1	7798956	rs17031531	A	G	0.244166395663957	0.135416614295662	-0.0504251611277669	0.0337726099787929
0	1	7801288	rs2032563	A	G	0.184933369316765	0.458639611387352	0.0274482780670367	0.0370377730179222
0	1	7810543	rs2066293	G	A	0.505676741507315	0.755343221830059	0.00899740786079258	0.0288747047603954
0	1	7811961	rs9919220	G	A	0.206340586016826	0.274905223053602	-0.0388854103154507	0.0356147011059665
0	1	7812398	rs9919223	G	A	0.505822970296858	0.80177027961634	0.0072518482319623	0.0288853016255706
0	1	7816543	rs4908481	A	C	0.417580737079125	0.8340684743574	-0.0061318584606079	0.0292709005600744
0	1	7818679	rs6577456	C	G	0.400631713532966	0.651392611582158	-0.0132967302094778	0.0294287174823472
0	1	7825311	rs707455	A	G	0.646515926908151	0.527595660394588	-0.0190748217525611	0.0301969447958646
0	1	7832212	rs707458	T	C	0.368419470036083	0.218828132419973	0.036670889152029	0.0298222127784046
0	1	7833302	rs2239846	A	G	0.130717010018845	0.463600924357438	-0.0315112779136981	0.0429935516404875
0	1	7834026	rs2071987	A	G	0.362100461791138	0.266541071383727	-0.0332718701297659	0.0299459696787399
0	1	7839405	rs697677	T	G	0.550096846759743	0.449257516313841	0.0219068887361764	0.0289523414430983
0	1	7844680	rs172933	C	T	0.594918929110106	0.269510088486199	0.0325464285433324	0.0294753486032142
0	1	7845087	rs697682	A	G	0.0526995526117018	0.983489450404619	-0.0013404745131683	0.0647748021291505
0	1	7845567	rs2301491	T	C	0.04356152894653	0.483686173993492	-0.051033826703787	0.0728652695577449
0	1	7845695	rs228729	C	T	0.736933727604801	0.295741895287538	-0.0339556218388269	0.0324745130740786
0	1	7847225	rs697684	T	C	0.0525962302998257	0.999710399071317	2.35379876899976e-05	0.0648499182763173
0	1	7847614	rs697685	A	G	0.437116315839037	0.734215682696616	-0.00986244595899848	0.0290479362433924
0	1	7847836	rs228727	C	T	0.564093390813976	0.704962864554026	0.0109997517342427	0.029051476296396
0	1	7847846	rs7556518	A	G	0.0333623811107791	0.0663838569273198	0.14333151819158	0.0780748077706029
0	1	7848557	rs11121023	A	G	0.260500369543011	0.247190014554489	0.0377726007564317	0.0326413319714407
0	1	7849656	rs6699986	G	A	0.263206172282835	0.24741956554042	0.0377192196459889	0.0326110345961919
0	1	7849841	rs75307902	T	C	0.116414889244227	0.130144831466372	-0.0689621872015338	0.0455637756592309
0	1	7850062	rs707463	T	C	0.438008016727317	0.734081282014305	-0.00985682173743132	0.029016120950259
0	1	7850081	rs10864315	T	C	0.262064082965388	0.250248917410105	0.0374153317333819	0.0325422871934221
0	1	7850218	rs697686	T	C	0.439331580289338	0.639887877208018	-0.0135224220180225	0.0289029838425042
0	1	7852117	rs170631	G	C	0.0803852462041733	0.881898071135716	0.00785090503140854	0.052845447899485
0	1	7852797	rs696305	T	C	0.437136312270845	0.668582085614554	-0.0124563548210408	0.0290971862921161
0	1	7852919	rs875994	C	T	0.0330202898550725	0.463983141385806	-0.0595227669901814	0.0812815179272083
0	1	7854209	rs11807683	T	C	0.0331231795764433	0.434499864534545	-0.063401940299524	0.0811270017928606
0	1	7855382	rs117562183	A	G	0.0605118279753436	0.417353964293259	-0.0493594195530431	0.0608608864391186
0	1	7855494	rs12565104	A	G	0.261634887509915	0.240005401499511	0.0384094909088632	0.0326896714997094
0	1	7855814	rs707464	G	A	0.710606819819755	0.992898503632098	0.000282771334443414	0.0317701920048304
0	1	7856140	rs77772130	T	C	0.201741602985605	0.603016188365254	-0.0186563758469983	0.0358729555147734
0	1	7856267	rs7545893	A	C	0.0331678565186543	0.437722474314304	-0.0630025709848755	0.0811841825656632
0	1	7856346	rs228682	C	T	0.257737441860472	0.767852095361161	0.00967946546925462	0.0327911158188062
0	1	7857309	rs12078018	A	G	0.0333870389762268	0.0920177482243394	0.131686799426743	0.0781594170050269
0	1	7857374	rs12723500	C	G	0.033409119106028	0.0718950181215435	0.140345214102256	0.0779789940393513
0	1	7857974	rs228685	T	C	0.0807249367534529	0.913242110121165	0.00573925219880613	0.0526778307266194
0	1	7858008	rs2071983	A	G	0.186467114816818	0.597050712948286	-0.0194848535095094	0.0368580031698332
0	1	7858108	rs61773374	G	A	0.0332488054256572	0.41246369028197	-0.0664308768950879	0.0810561870813086
0	1	7858135	rs1012477	C	G	0.0332901423259797	0.0582919009115572	0.147946149639586	0.0781338470483465
0	1	7859191	rs17031578	C	A	0.186684609889341	0.576758646872905	-0.0205556030258478	0.0368297108048789
0	1	7859317	rs560959	A	G	0.079845724627503	0.922187124341093	0.00518463521804868	0.0530782536420611
0	1	7859320	rs560961	G	C	0.291053656914449	0.868512197147507	-0.00524019852069663	0.031653534952953
0	1	7860548	rs116886234	A	G	0.0136647978532194	0.224078209457685	-0.156185837089463	0.128468168456855
0	1	7861157	chr1:7861157.G.GT	GT	G	0.91981185151441	0.966198348034603	-0.00225148706687675	0.0531302212230615
0	1	7861600	rs707466	A	C	0.48846326860595	0.912737018191894	-0.00316116350603177	0.0288461864914218
0	1	7863293	rs228642	T	C	0.292047098166164	0.925188916261277	-0.0029679207171145	0.0316073860062257
0	1	7863735	rs149164395	C	CTTA	0.186891126281113	0.560138017802153	-0.0214771323447963	0.0368619744000424
0	1	7865467	rs6657232	T	C	0.177093555464894	0.740032209652526	0.0125202589948199	0.0377331390111296
0	1	7865633	rs11121026	G	A	0.176677791306701	0.801700253152364	0.0094702845848635	0.0377080933818471
0	1	7865710	rs12092614	T	C	0.0334445256179819	0.0743647329305756	0.139085666961192	0.0779469665835889
0	1	7867255	rs60450998	A	G	0.185701378173348	0.57076841508039	-0.0209797530076987	0.0370065378829882
0	1	7868417	rs12566473	C	T	0.185711815083067	0.566961963726603	-0.0212585201119478	0.037130744371959
0	1	7868725	rs228666	C	T	0.301192632243407	0.453158424761757	-0.0235490116057927	0.0313919906186339
0	1	7869733	rs79898259	T	C	0.186487477170677	0.553361954065471	-0.0218384542259057	0.0368438569889084
0	1	7869747	rs79126741	T	A	0.0763323915542726	0.440266775257138	-0.042150755575118	0.0546176206856859
0	1	7869789	rs117742910	C	G	0.0533771903010316	0.544676511643974	-0.038995600342915	0.0643750507035706
0	1	7870418	rs228671	T	C	0.0796295896976265	0.749878217323081	-0.0171588858593978	0.0538233645879367
0	1	7870715	rs79372391	C	A	0.188199019863662	0.582695972894766	-0.0202634858844624	0.0368795131027878
0	1	7871229	rs12137927	C	T	0.176989994906139	0.80575022809284	0.00927714736026158	0.0377254514068147
0	1	7872076	rs10864316	G	A	0.0331987372970855	0.379135286403014	-0.0714734891035313	0.0812669094173697
0	1	7873075	rs61773379	C	T	0.0337300410057619	0.640025331401018	-0.0374963417233873	0.0801780579307212
0	1	7873855	rs929123	A	T	0.186586963581536	0.590434847906413	-0.0198279150728781	0.0368407553787726
0	1	7874043	rs2172563	A	G	0.175690024996745	0.718251599454912	0.0136689342766897	0.0378854431567525
0	1	7874246	rs78510193	A	G	0.132321492965385	0.437035854145597	-0.0332034911879422	0.0427214800363585
0	1	7876166	rs7550657	C	T	0.291944786532924	0.911129479122807	-0.00352823398581243	0.0316110372346786
0	1	7876476	rs11121029	A	G	0.176009307685425	0.861211417162114	0.00664297466841056	0.0379962692073116
0	1	7876523	rs77567305	C	T	0.0817942198033208	0.135865980695636	0.0775833814822624	0.0520217644394002
0	1	7877008	rs6661252	A	G	0.477087749366613	0.54702815209713	-0.0173973093768596	0.0288886599734662
0	1	7877488	rs4908482	G	A	0.477957200482765	0.585343646101222	-0.015765481459334	0.0288958868180542
0	1	7878056	rs10746473	G	A	0.477495257420037	0.59360878628054	-0.015400376695789	0.0288605314400446
0	1	7879130	rs228688	G	T	0.477862019204292	0.634460716985785	-0.0137353900757701	0.0288887690116932
0	1	7879168	rs228689	A	G	0.0820152435029131	0.931293035418244	0.00451628503659042	0.0523820933851743
0	1	7879322	rs228690	T	C	0.0806421499802798	0.997300672111738	-0.000178630385265358	0.0528006083417712
0	1	7879627	rs10462018	T	C	0.033543244530327	0.0943587168872047	0.130582045389255	0.0780600734140633
0	1	7879685	rs17374230	C	T	0.0332775569270909	0.452412202339754	-0.0609244504628001	0.0810812919262405
0	1	7880683	rs10462020	G	T	0.0333754676413661	0.434360088650008	-0.063274866766702	0.0809397773458053
0	1	7881234	rs17374292	T	C	0.0333008170679725	0.0641523295327071	0.144821086906663	0.0782343163237434
0	1	7881780	rs10127838	T	C	0.176485061638887	0.818228863251465	0.00867926511198711	0.0377649030841952
0	1	7883358	rs697688	T	A	0.522376527153076	0.592290000514367	0.015468641357923	0.028885247099644
0	1	7883834	rs228694	G	A	0.477130967741116	0.617925542387727	-0.0144183125925545	0.0289064318105073
0	1	7884525	rs61773390	T	G	0.0331082125603865	0.411684005063723	-0.0666787607698238	0.0812230715275743
0	1	7885354	rs697691	G	A	0.489305648683213	0.959270122297029	-0.0014724411057003	0.0288320910629596
0	1	7886424	rs697693	A	G	0.494071355203711	0.964675377806357	-0.00126281153983634	0.0285140645121049
0	1	7887248	rs2859387	A	G	0.709539731578369	0.877183509684284	0.00491469320190749	0.031801957094676
0	1	7887579	rs228697	G	C	0.0800920360987521	0.783611310668656	0.014551828832191	0.0529897437150103
0	1	7888009	rs118049345	T	C	0.0409889931757603	0.458313413189254	-0.0540390736014114	0.0728655779583529
0	1	7888438	rs17374439	T	C	0.032990774586597	0.401411506457883	-0.0683209402250919	0.0814213979792284
0	1	7888730	rs12061787	C	G	0.033676815220962	0.0827369379428861	0.134902271804305	0.0777524923066459
0	1	7889941	rs2640908	T	C	0.489771854676969	0.884953479966159	-0.0041840400877377	0.0289167265659853
0	1	7890064	rs12023156	G	A	0.176892106546243	0.729625154420954	0.0130533988250223	0.0377676063066304
0	1	7890117	rs2640909	C	T	0.113839540739488	0.70400987227076	-0.0171848874239216	0.0452337240998651
0	1	7890264	rs1773135	G	A	0.822462589803642	0.734244911570643	-0.0128083300009507	0.037728782918884
0	1	7890801	rs1689904	T	C	0.488820661874638	0.995206375154206	-0.000173222124901793	0.0288321326827909
0	1	7890956	rs228665	C	G	0.822749072298844	0.694440703589934	-0.0147875907213626	0.0376431775765828
0	1	7891797	rs1773138	T	C	0.488608812327205	0.919798225039868	-0.00290090648158034	0.028810877721147
0	1	7891862	rs12027673	A	G	0.0223381225720415	0.705486337378166	0.0364627432048671	0.0964814361376042
0	1	7892109	rs228663	A	T	0.113945635291625	0.671143920642897	-0.0192022025029978	0.0452264999513838
0	1	7895015	rs34020118	T	C	0.033369422686394	0.0805128599167282	0.136432183486239	0.0780630392166685
0	1	7895069	rs56204811	G	A	0.194581923657037	0.231276638176452	-0.0436849968812812	0.0364930624526482
0	1	7895278	rs228657	A	G	0.0803838252298573	0.996292634959324	-0.000246274499511019	0.0530020409796212
0	1	7895418	rs61773392	T	G	0.0330626133406283	0.470462432023861	-0.0586397468546486	0.0812492246963387
0	1	7897133	rs10462021	G	A	0.0316189374093949	0.546369641477499	-0.051086711029629	0.084691555526363
0	1	7897228	rs228654	A	G	0.0808332074740919	0.924526407165054	0.00499040926756321	0.0526783297223714
0	1	7901038	rs77209938	T	G	0.186284143982405	0.577695115195458	-0.0205487493161705	0.0369080916078218
0	1	7901429	rs12563789	G	A	0.184482363050946	0.554134000118582	-0.0220503254689297	0.037273815914184
0	1	7901886	rs61595437	G	A	0.186558035269225	0.587627066209067	-0.0199936117722317	0.0368696772569543
0	1	7901888	rs61071946	C	T	0.187880813774093	0.518585130187915	-0.0238034079636231	0.0368743274740793
0	1	7902231	rs12029963	G	A	0.172803216196898	0.997962096927801	-9.92226913254162e-05	0.0388478571394578
0	1	7905274	rs4908699	A	G	0.0327279546916301	0.0554229728798642	0.152182812451515	0.0794462009856134
0	1	7906008	rs707472	T	G	0.487099411552378	0.940782980723725	-0.00214182288665131	0.0288322003151166
0	1	7906888	rs74373240	T	C	0.018866829471862	0.821069153321935	0.0235661368803981	0.104196534800302
0	1	7906914	rs10864317	C	T	0.176167606731431	0.825176149947003	0.00835421525171297	0.0378202784835678
0	1	7907007	rs697694	A	G	0.520342271243647	0.531599547243867	0.0180740822298111	0.0288923597167308
0	1	7908888	rs228652	A	G	0.298925629939942	0.429255774288793	-0.0249204499269491	0.031526283875668
0	1	7910391	rs170629	A	G	0.356341911354926	0.279632959932126	0.0320637558297085	0.0296572416929933
0	1	7911099	rs228651	T	C	0.24574432356638	0.995789792789507	0.000176243643827788	0.0334001208831376
0	1	7911302	rs3753500	T	C	0.493393781552803	0.603563789922796	0.0149406567316525	0.0287717343993198
0	1	7911437	rs3753499	C	T	0.133776656678963	0.902969866003452	-0.00511196087329803	0.0419320655784743
0	1	7911782	rs3753498	C	A	0.0407617146394305	0.897885767215276	0.0093462439958678	0.0728282913738285
0	1	7912870	rs13306062	A	G	0.0230986437595527	0.594700975581769	-0.0517407737256406	0.0972504897574065
0	1	7913029	rs34305100	G	A	0.0560023190332507	0.889056061971608	-0.00872545708296855	0.0625486503229453
0	1	7913430	rs228648	A	G	0.363286998311779	0.550826366969533	-0.0178950311688866	0.0299989312003344
0	1	7913445	rs13306061	T	C	0.0545902834644978	0.910656720674461	0.00709256855611216	0.0632078623023075
0	1	7918110	rs2000237	T	G	0.0483959870099745	0.859352046392246	0.0118837205666999	0.0670642475498954
0	1	7918435	rs61773396	A	G	0.240526066493977	0.935312516762365	-0.00273007570178131	0.0336370495139023
0	1	7923501	rs2797682	A	G	0.763106864399968	0.397988956415625	-0.0286542171087537	0.0339015571296659
0	1	7923576	rs17031661	C	T	0.13959779671827	0.376842937815637	0.0366838448723261	0.0415103237190044
0	1	7926542	rs504560	G	A	0.710688712028605	0.45102635198184	-0.0238387064183636	0.0316286942516694
0	1	7927456	rs500508	G	T	0.71134671964699	0.460948362543899	-0.0233846540899471	0.0317172031397646
0	1	7928181	rs2066980	A	G	0.489089280226806	0.85860830697125	-0.00516028017113659	0.0289665768603211
0	1	7928365	rs743999	A	G	0.238904251022517	0.442962207033667	0.0258522278312912	0.0336968258922856
0	1	7929819	rs228725	C	T	0.700793361102761	0.47635558267847	0.0224042398553179	0.0314588373944353
0	1	7929863	rs74055806	A	G	0.138328975607276	0.438257006224945	0.0323655595351188	0.0417544758086766
0	1	7952203	rs1040395	G	A	0.591893741256615	0.27673000855567	-0.0319259997565407	0.0293519922662872
0	1	7953944	rs9803665	C	T	0.20949070895863	0.686713663775295	-0.0143165133722904	0.0354967608460156
0	1	7955089	rs227147	A	G	0.200028738825882	0.796975473439578	-0.00936401211709722	0.0363985451860589
0	1	7961206	rs227163	T	C	0.563985391038831	0.384305128395261	-0.0252092151734841	0.028976397313161
0	1	7961801	rs10489448	T	C	0.408744490857393	0.372096149403489	-0.0262263420644606	0.0293834847355205
0	1	7971301	rs680522	A	G	0.886389067238	0.279548196100181	0.0495331784288832	0.0458074379074642
0	1	7982034	rs161827	C	T	0.428981309862714	0.632116920604311	0.0139133968738969	0.0290619622535786
0	1	7989566	rs2453021	T	C	0.396171354462016	0.554382849127826	-0.0174865411158676	0.0295777796739224
0	1	7996894	rs2300428	G	A	0.482090099621076	0.803897015412906	0.00714959232474778	0.028793377710859
0	1	8002431	rs76413824	T	C	0.341056270258849	0.780517717986155	0.00845657498718873	0.0303489835085589
0	1	8030300	rs178932	A	G	0.635147130225783	0.254405997410281	0.0340550325803226	0.0298803649054542
0	1	8044361	rs225119	C	T	0.565207087359503	0.840518621051851	0.00582819545629349	0.0289628348080641
0	1	8046672	rs12727642	A	C	0.0611050937818966	0.601334031045729	-0.0318520773675507	0.0609628889280801
0	1	8100639	rs9434586	A	G	0.503908651261964	0.729137762913432	0.00991154253096232	0.0286235148095057
0	1	8106201	rs12757968	G	A	0.0610211388100114	0.904082947535225	-0.00729441350525756	0.0605319314207896
0	1	8121822	rs225106	C	T	0.565126203363348	0.729081581012277	0.0100312222421764	0.0289628840082995
0	1	8123684	rs225110	G	A	0.565697983960878	0.808876592734949	0.00698750459647798	0.0288888417040223
0	1	8136468	rs4500345	A	G	0.014025563717041	0.38225262804226	-0.109371988303581	0.1251749100193
0	1	8137400	rs60074929	A	G	0.154956930120069	0.724249671807144	-0.0139435683801501	0.0395242728209135
0	1	8163122	rs4908727	C	T	0.399417353341744	0.924961461807982	-0.00276909131627569	0.0294002653510103
0	1	8165745	rs79778556	T	C	0.116142351879002	0.52495437808782	0.0284992281958136	0.0448293503482286
0	1	8168634	rs11121090	T	C	0.399264447425595	0.912333976881613	-0.00323134877468004	0.0293505307251988
0	1	8180383	rs72634282	A	G	0.109613367490068	0.287093471354963	0.0485539676444603	0.0456111628444951
0	1	8185985	rs9434608	C	T	0.761338860326775	0.524721805496242	0.0214311651795223	0.0336923613920166
0	1	8186775	rs56296862	T	C	0.166849299609052	0.837434520270823	0.00787244291668231	0.0383691953730628
0	1	8187211	rs4908736	G	A	0.666724584650918	0.605673908536494	-0.0157518199924283	0.0305115002915949
0	1	8191792	rs12136685	T	G	0.494928569778409	0.804520561205534	-0.00714907772066523	0.0288850523648452
0	1	8191820	rs12133365	C	A	0.494497093898861	0.876863933622951	-0.00447453368330748	0.0288780305782557
0	1	8192898	rs7545284	A	G	0.37052304186671	0.675764650347286	-0.0125182668703243	0.0299301362359157
0	1	8193432	rs6677033	A	G	0.426042014544129	0.640991735961166	-0.0135635234441405	0.0290867594449917
0	1	8195226	rs7529511	C	T	0.602621266419339	0.505063981604488	0.0195995380609149	0.0294047542948513
0	1	8200328	rs9434617	C	T	0.147817778116659	0.149066311806867	0.057969820461106	0.0401776561043653
0	1	8200578	rs9434618	G	A	0.83905769096586	0.768919795388777	-0.011482670327077	0.0390848663216062
0	1	8206343	rs61391705	G	A	0.0858405475708301	0.510983487909054	-0.0340060486760486	0.051735406396458
0	1	8207789	rs6683857	T	C	0.820115588194537	0.479345969106381	-0.0262969412554121	0.037176447093804
0	1	8207838	rs77321792	T	C	0.121028344085571	0.445614858575256	-0.0338022499181741	0.0443165188533886
0	1	8213010	rs1455701	C	T	0.833362756765947	0.481570903478252	-0.0269315389646783	0.038267082514832
0	1	8213427	rs4908739	C	T	0.833318308076926	0.463733103720999	-0.0280935488039857	0.03834178500115
0	1	8214803	rs2100516	T	G	0.764779114853393	0.659933128629516	-0.0148113298329064	0.0336616929911127
0	1	8218115	rs17509146	G	C	0.469612010510676	0.0533604201645817	0.055587125221985	0.0287719142588879
0	1	8218206	rs7524007	C	T	0.859070500066044	0.561606523747449	-0.0236999518141239	0.0408298197712628
0	1	8222156	rs17032281	A	G	0.374536250762738	0.0113525757876746	-0.0755078961920508	0.0298255125708245
0	1	8260756	rs11588420	A	G	0.19312642801328	0.35580420509017	0.0331986658993593	0.0359530425666565
0	1	8261393	rs12138839	G	T	0.213759256030224	0.451658071700275	0.0261525232898201	0.0347470890872016
0	1	8264457	rs12745477	G	A	0.190745662683219	0.259441327387412	0.0408111731852541	0.0361893396227663
0	1	8272526	rs425371	A	G	0.483151818458905	0.717088067675373	-0.0104935711332651	0.0289595057797071
0	1	8273392	rs12041676	A	G	0.42376527029744	0.194907705458884	-0.0380141787344832	0.0293274755054411
0	1	8273851	rs448202	T	C	0.125802692937293	0.321372268902028	0.0428603330578056	0.0432215857550113
0	1	8273940	rs395847	C	T	0.916469699374996	0.585885925411961	0.0283554922213092	0.0520468103690619
0	1	8274807	rs411654	G	A	0.1036760548149	0.640655241454058	0.022009362101309	0.0471511790297311
0	1	8276909	rs478128	G	A	0.112803694806582	0.369929250539461	0.0406762754653679	0.0453669506568527
0	1	8278899	rs428180	C	A	0.451239399869537	0.795979669153348	-0.00754905781901792	0.0291972616538612
0	1	8281564	rs506403	T	C	0.634270906839988	0.313706516544298	-0.0302816901907398	0.030057010959632
0	1	8287391	rs11121137	A	G	0.453300392841776	0.543399692242397	-0.0176681427830662	0.0290747451222573
0	1	8292195	rs299501	A	G	0.856319550768489	0.749282442456004	-0.0130755778606584	0.0409141563130843
0	1	8295130	rs7528376	C	T	0.695990763727519	0.530497199496516	0.0196857975345033	0.0313844320555394
0	1	8301494	rs17032328	A	G	0.0982805268721558	0.584695768617117	-0.0264027743196134	0.0483090760523854
0	1	8302619	rs7513908	A	G	0.0531423406726585	0.910836177575507	-0.00721252807068993	0.0644068344359187
0	1	8306031	rs12403649	C	T	0.128640686615634	0.808231830958644	-0.0103139642663339	0.0424954117974887
0	1	8310158	rs72861200	G	C	0.153237506788383	0.712519588109685	0.0145300039059324	0.0394328804527379
0	1	8319635	rs401691	T	C	0.578635829541807	0.209562570435824	0.0368167248914863	0.0293414326808077
0	1	8336374	rs72862657	T	C	0.218512743504134	0.651222209949497	-0.0158674058339516	0.0350998383412014
0	1	8357221	rs11121152	T	C	0.796444305289809	0.777514171436332	0.0101078001919033	0.0357722301535988
0	1	8357338	rs6577481	C	T	0.181760069280672	0.93267091540322	-0.00315058923286047	0.037291747773631
0	1	8362754	rs4908748	C	T	0.678438977907848	0.265646947336145	-0.033983514763858	0.0305293297502591
0	1	8370088	rs11121157	A	G	0.17159635901797	0.14633799104578	-0.0562248349707618	0.0387066454275801
0	1	8370729	rs72864229	G	A	0.199164661379485	0.198871913826898	-0.0462448054816533	0.0359945575872804
0	1	8372536	rs1107284	T	C	0.776801065006646	0.52265195124813	0.0221167490989041	0.0345972694560906
0	1	8374297	rs78641116	C	G	0.134558176356674	0.21973481609048	-0.052004410957345	0.0423753165712117
0	1	8388571	rs1473309	A	G	0.058141457659236	0.451580612380018	0.0459915855021425	0.0610954482456852
0	1	8399193	rs12039434	G	A	0.648440852044328	0.198733792091683	0.0390758186761553	0.0304052363948102
0	1	8433747	rs754346	C	T	0.839952288431048	0.945262398815575	-0.0027073261613692	0.0394324525597294
0	1	8490320	rs302719	G	T	0.118612275697092	0.464585095747165	-0.032949365978748	0.0450547881851664
0	1	8495590	rs172531	G	A	0.119079531632793	0.47369957002362	-0.0322268787510336	0.0449799168819592
0	1	8520108	rs80296853	A	G	0.116870241928494	0.723315536647635	0.01587383744539	0.0448374029167174
0	1	8526142	rs4908760	A	G	0.839955053401135	0.649074286455529	0.0181031920894097	0.039782987381963
0	1	8564301	rs6669503	G	C	0.839737859007833	0.654182625955566	0.0178373727630121	0.0398191885798863
0	1	8596335	rs55860300	A	G	0.103544250246974	0.528850269978328	-0.0300277082180518	0.0476810369858368
0	1	8596742	rs17032657	G	T	0.323209568824423	0.106456222200595	-0.0497636368101869	0.0308262173323096
0	1	8598127	rs10492965	A	G	0.104369201400004	0.531645654559193	-0.0297982767620067	0.047639445643727
0	1	8613418	rs2016084	A	C	0.840146259252817	0.7185499069177	0.0143532839228657	0.0398262599192928
0	1	8638666	rs12029303	C	T	0.730074996318246	0.235786011745425	0.0394645060079268	0.0332869323746881
0	1	8645816	rs1934138	A	G	0.84032839759557	0.773808517385187	0.0114487260265583	0.0398359562528943
0	1	8654642	rs76545421	G	A	0.0681231486252777	0.203786424203143	0.0722953531995828	0.0568879551485973
0	1	8656227	rs12134896	A	G	0.10515752330362	0.631632331235528	-0.0227417779814055	0.0474349742060846
0	1	8658527	rs6681362	G	T	0.839541004771345	0.782489006596371	0.0109891265533946	0.0398045861935606
0	1	8701231	rs1463052	G	A	0.838523566719864	0.851965756908468	0.00738758277660988	0.0395881732756413
0	1	8725420	rs56305243	C	T	0.107369003189525	0.735365678844784	-0.015834889648224	0.046849244124359
0	1	8751897	rs56163601	A	G	0.101417260167587	0.803767281415617	-0.0119454660258698	0.0480752150456972
0	1	8759554	rs12025126	C	T	0.73165306491365	0.711619945002429	0.0120853331853589	0.0326912187165355
0	1	8788636	rs7518204	C	T	0.951114414676448	0.275701769561833	-0.0721573610576077	0.066197845589057
0	1	8794410	rs4908775	A	G	0.0972867920041835	0.9988186110119	7.22455368648717e-05	0.0487930545905968
0	1	8804997	rs3938719	G	A	0.128078334710894	0.359903925321522	-0.0399495503159421	0.043634569457512
0	1	8879610	rs4908516	C	G	0.103975433077166	0.566403530460665	-0.0272606048512643	0.0475456690989281
0	1	8898807	rs11582339	T	G	0.132623040214203	0.278798920988048	-0.0466031319510575	0.0430306655209907
0	1	8918795	rs11121247	C	T	0.936160459084041	0.212219096206449	-0.0727517899698331	0.0583186901558546
0	1	8926868	rs2781064	T	C	0.162651214794181	0.731834438268457	-0.0134265729191888	0.0391803560515952
0	1	8930369	rs2781060	C	T	0.936025031025594	0.192650847366863	-0.0758125471521507	0.0581930271265966
0	1	8931149	rs2274971	T	C	0.77565321720527	0.678335929053252	-0.0144195127727557	0.0347680176357207
0	1	8949480	rs7539600	G	A	0.895479179237459	0.612408184208814	-0.0239148238002797	0.04720289371427
0	1	8969219	rs7534552	A	G	0.255133855068593	0.664243401862681	-0.0143135944034905	0.0329759196232652
0	1	8978514	rs6665631	G	A	0.156397910106372	0.289939091662219	-0.0422601279656613	0.0399337761176074
0	1	8981748	rs4908795	G	C	0.153129926725055	0.573386190161028	-0.0226308145546996	0.0401917236516504
0	1	8982305	rs12137125	C	G	0.248803452893964	0.734994004404152	0.0112394700158351	0.033204738393244
0	1	8982906	rs4908796	A	G	0.249855628023978	0.629515442543793	0.0160502041241723	0.0332709480153561
0	1	8983655	rs11806366	C	G	0.181794074008185	0.689756215858534	0.0148838455560491	0.0372854971819515
0	1	8985036	rs10864370	T	C	0.279906879929886	0.211026162940361	0.0402267254905517	0.0321621156115376
0	1	8987259	rs2765512	T	C	0.638085919740199	0.935694696982308	-0.00240779742912436	0.0298429836875091
0	1	8991116	rs2781079	A	G	0.186749583867367	0.868994193655549	0.00608990572780698	0.0369227948270045
0	1	8994112	rs4418632	C	T	0.727600494324277	0.711776586497564	0.011925844907146	0.0322781507543454
0	1	8998059	rs914997	T	C	0.834209543712992	0.338995644891185	0.0373064584171476	0.0390173045106582
0	1	8999843	rs2781087	T	G	0.445724034129248	0.656554023967775	-0.0128613107976948	0.0289228902093711
0	1	9000628	rs1475734	T	G	0.193936231884058	0.204617965599309	-0.0463074399885962	0.0365055483457773
0	1	9000882	rs6692694	T	C	0.354252302808102	0.0304889315655808	0.0654507259551931	0.0302497281005962
0	1	9001562	rs17032875	C	T	0.666849661141615	0.919891869540594	0.00304688032529609	0.0302961370542981
0	1	9007556	rs942969	C	G	0.859010642136061	0.182555131749304	0.0557887693009986	0.0418542718721936
0	1	9008370	rs6577541	G	C	0.858889083323755	0.153782352260205	0.0597779609372128	0.0419112713288409
0	1	9008739	rs12070475	G	C	0.858969680645552	0.168144999419151	0.0577802588044325	0.0419247770267147
0	1	9009214	rs2274326	T	C	0.237409801719964	0.947976661890687	-0.00220745022182828	0.0338317684706151
0	1	9009406	rs2274327	T	C	0.241908961753159	0.823353201348576	-0.0075096108509106	0.0336400487281198
0	1	9009444	rs2274328	C	A	0.452287269170689	0.808470815109541	-0.0070451964068665	0.0290644314847065
0	1	9009470	rs2274330	C	G	0.209643219122188	0.976751400963159	0.0010391082304876	0.0356568185877621
0	1	9009547	rs2274331	A	C	0.209000412567301	0.855469882576467	0.00650105325613776	0.0356918739310325
0	1	9009706	rs12738365	T	C	0.200457269166876	0.644615088866882	-0.0166757563486033	0.0361529463291782
0	1	9010405	rs17032907	T	C	0.388789422430503	0.174935583333346	0.0400462027167397	0.0295214007148711
0	1	9010569	rs11121273	C	T	0.398572350158952	0.234850224160144	0.0349145744978786	0.0293904282953568
0	1	9010592	rs17032909	C	T	0.0720479438216883	0.352204057096102	-0.0520218964976506	0.0559181235013957
0	1	9010984	rs11576766	C	A	0.380455456152278	0.737526867267046	-0.00996704730546477	0.0297408204327764
0	1	9011586	rs3765968	G	T	0.772313071264707	0.21199810357082	0.0431426199243371	0.0345669144558782
0	1	9011627	rs3765967	A	G	0.21900803602293	0.938982041971048	0.00267488588928513	0.0349432801585985
0	1	9011722	rs3765966	T	G	0.845071237167218	0.361562080747156	0.0367193066740399	0.0402450726313576
0	1	9013585	rs72641561	T	C	0.215341806160505	0.875252729941739	0.00551984321812307	0.035160476783544
0	1	9015550	rs17032912	C	G	0.264180196450071	0.120711581736122	-0.0507166649494081	0.0326826067751528
0	1	9015575	rs61784252	G	A	0.165925953717452	0.13710418892222	-0.0579822652338523	0.0390016545785383
0	1	9015675	rs12741044	C	G	0.535368405467632	0.0609335733332427	-0.0543021931742991	0.0289769770700653
0	1	9015954	rs12059715	C	T	0.171239554317549	0.482896233661041	-0.0270064499529343	0.038489808556222
0	1	9016007	rs6661729	A	C	0.0110357559100991	0.0591630377991855	0.252744191966164	0.133941119635832
0	1	9016302	rs17389460	G	T	0.192742578572897	0.365020228753136	0.0331856072601406	0.0366351511530205
0	1	9016390	rs17032921	T	C	0.189913192786253	0.498605739658838	0.0249722736121162	0.0369038297471891
0	1	9017091	rs2274332	T	C	0.143746660768715	0.836484270970306	0.00849012473717717	0.0411358052678059
0	1	9017204	rs2274333	G	A	0.510378949664749	0.810591162461716	0.00692351893408853	0.0288885042051258
0	1	9018034	rs7545200	A	G	0.269660899130137	0.452220162299756	0.0242485387356089	0.0322574580680003
0	1	9019221	rs41278984	C	T	0.0122617196556361	0.0507988216398069	0.247440407387807	0.126686223125687
0	1	9019338	rs11805912	T	C	0.144135564998103	0.701904069865937	0.0156974193481133	0.0410120451823487
0	1	9021301	rs12735688	T	C	0.517047182913547	0.435725494651221	0.0223808667561433	0.0287143422846634
0	1	9021998	rs3765965	C	T	0.137020782504868	0.899313081006976	-0.00532178282670279	0.0420597394924997
0	1	9023572	rs6577545	G	C	0.150464605909063	0.615058540294356	0.0202430703044882	0.0402554027437524
0	1	9026751	rs12126080	A	G	0.123283434528403	0.994942550873906	-0.000277602573301311	0.0437954626054212
0	1	9027391	rs4466678	T	C	0.123953747467165	0.961322655099674	-0.00211913432510352	0.0436990205088946
0	1	9027899	rs2274334	T	G	0.0124917629881506	0.063078617062495	0.233838993549913	0.125812087473117
0	1	9029539	rs78726732	A	G	0.0226295835200781	0.0488535531750032	0.186146317721368	0.0944968703253971
0	1	9030372	rs10864376	T	C	0.622381646111687	0.208536655040453	0.037408192455441	0.0297457132903663
0	1	9030964	rs3737665	T	C	0.475892750637048	0.662276271507177	0.0125250776717762	0.0286764271684568
0	1	9031903	rs12138897	G	C	0.781947368773038	0.120223852798642	0.054326945674843	0.0349631437111225
0	1	9033404	rs4908800	G	A	0.628591669752263	0.238956403199237	0.0351251840174463	0.029827790381608
0	1	9033552	rs61785762	T	G	0.179924966393872	0.941206791224687	0.00277549334233451	0.0376321910071923
0	1	9034301	rs72641578	C	T	0.175862047117547	0.141942939936095	0.0549846307381393	0.0374403206624101
0	1	9034421	rs3765964	A	G	0.660950374558094	0.745285555602728	-0.00983394550891235	0.030271152109131
0	1	9034483	rs74050967	T	C	0.0244437349248562	0.0597101546196151	0.170967069053498	0.0907985266472722
0	1	9034598	rs3765963	G	A	0.781273585975458	0.649070975761051	-0.0157378133019718	0.0345845579703159
0	1	9035013	rs3737663	C	T	0.0383185827380619	0.026537492463221	0.163898304945842	0.0738861629468753
0	1	9035059	rs12071042	C	A	0.0257715470731722	0.052858224409112	0.173426614050321	0.0895762823285203
0	1	9036614	rs12127547	G	A	0.133425200949852	0.762709482781841	0.012686201417596	0.0420177691333942
0	1	9037273	rs6697763	T	C	0.75924100924225	0.617942672842477	-0.0167097301720061	0.0335019939844667
0	1	9039022	rs6577546	A	G	0.803655870275683	0.45879983118311	-0.0265399829568123	0.035824923945917
0	1	9049032	rs875148	T	G	0.64147550261342	0.696978913479355	0.0118143455784891	0.0303397274015086
0	1	9058028	rs10779707	G	A	0.853711151048308	0.70607828734729	0.0154506334054993	0.0409691737849984
0	1	9060789	rs17033008	A	G	0.227403098953981	0.973745996186365	-0.00113598005106227	0.0345173010780162
0	1	9061382	rs12047015	C	T	0.151106213246673	0.611192812463622	-0.0205564495865136	0.0404358785610121
0	1	9062952	rs17389948	T	C	0.147018201700374	0.629158447847699	-0.0197760297512836	0.0409516492383905
0	1	9063265	rs12402611	T	C	0.0979745764677683	0.795292117217922	0.0125438967282983	0.0483490124169882
0	1	9063602	rs4908804	C	G	0.626463098472351	0.553358807975772	0.0178958589451622	0.0301920288095914
0	1	9066132	rs17033013	T	C	0.257908403541438	0.762578304198971	-0.00995926748070513	0.0329671445792763
0	1	9066695	rs10864377	T	C	0.542692630845679	0.923290647797527	-0.002800317361315	0.0290822704046911
0	1	9066967	rs12164533	A	C	0.307139554438018	0.518514857558343	-0.0202788879580352	0.0314091459691781
0	1	9068020	rs2039631	T	C	0.124702988105599	0.101910997358115	0.0704913241749479	0.0430965921432392
0	1	9068213	rs17027186	C	T	0.170747402379182	0.637423387469215	0.0180585515670804	0.0383161122393868
0	1	9068386	rs7530465	A	G	0.162111277753726	0.66130997774949	0.0170333905981445	0.0388796756110493
0	1	9069001	rs769901	A	G	0.532721421352447	0.894186580260717	-0.00382741614076466	0.0287757045960661
0	1	9069412	rs66463959	A	G	0.154880592925582	0.175072212503828	-0.0540482474022864	0.039856099270294
0	1	9074465	rs12063980	T	C	0.222736013242267	0.631249732568949	-0.0164740498113591	0.0343231836144979
0	1	9074932	rs1556757	A	G	0.507579371117943	0.607089911264821	-0.0148026142865504	0.0287858767513631
0	1	9079365	rs10864379	A	G	0.1835785709315	0.970163373321322	0.00138130288946115	0.0369298893920057
0	1	9080411	rs9803660	C	T	0.465246159038129	0.762197310517863	0.00877451888189155	0.028997414572728
0	1	9103420	rs34605482	T	C	0.219682920820024	0.209302466445117	-0.043834595404716	0.0349144498876942
0	1	9107849	rs3737661	T	G	0.249129529668969	0.988222269131682	-0.000495026507636926	0.0335344446057464
0	1	9108622	rs7368193	T	C	0.582311047032863	0.105593795860541	0.0474175631134444	0.0293004984114295
0	1	9111626	rs3004245	C	A	0.677072036796558	0.373087798700023	0.0275498568732793	0.03093041677532
0	1	9115700	rs4908809	C	T	0.475387130469542	0.504599998826992	0.0193862717397678	0.0290531359115496
0	1	9116899	rs2505972	C	A	0.364023625495456	0.623763462990954	0.0147030679114682	0.0299742339351801
0	1	9129620	rs5438	T	C	0.0981218751760992	0.651076410586185	-0.0218872284650168	0.0483944498128079
0	1	9129867	rs3820034	A	G	0.241287347701049	0.870627459315167	0.00546142950352828	0.0335341896460477
0	1	9130650	rs12736085	G	A	0.384215508730814	0.464664737792632	-0.0217157908682144	0.0296993533203247
0	1	9138890	rs1327257	G	A	0.334050257878972	0.387731058677238	-0.0264500631985603	0.0306227351414101
0	1	9140078	rs12726360	C	T	0.505340744628554	0.305724725824693	-0.0296493326048487	0.0289478091108913
0	1	9140327	rs12127491	T	C	0.206361318216449	0.728309209423173	-0.0123416450388405	0.0355282503818217
0	1	9143220	rs75856734	A	G	0.227612334938035	0.367779835160655	-0.0311045590323051	0.0345360676123253
0	1	9148184	rs12755780	T	C	0.423180038257781	0.36281587438753	-0.0267321356196622	0.0293755670515793
0	1	9149450	rs12711519	G	A	0.529924467616638	0.302350599951269	-0.0298106920883022	0.0289029734184466
0	1	9151948	rs76799504	C	A	0.16466296520646	0.415147089099726	-0.0316774197683043	0.0388742306819377
0	1	9153629	rs12061999	C	T	0.317277333864507	0.904751527175031	0.00367935478667733	0.0307480987264063
0	1	9155701	rs12239636	T	C	0.14933032994508	0.638079993667015	0.018866773741464	0.0401092181244498
0	1	9155711	rs12239637	T	C	0.175285689034596	0.345512959912499	0.035423305070908	0.0375514036542256
0	1	9159671	rs17033261	T	C	0.339057992377182	0.564520898124022	-0.0177297687650142	0.0307733959106873
0	1	9160365	rs7555576	G	A	0.492029756658632	0.972009475860247	0.00101735224561606	0.0289942093508622
0	1	9161550	rs1061907	A	G	0.457926373258061	0.836443039736747	0.00602599372386416	0.0291892908136271
0	1	9180726	rs78794533	A	G	0.165982833831603	0.223431754535453	0.0465772226041099	0.0382579098551859
0	1	9185660	rs4908812	A	G	0.246975380859127	0.261551497176316	0.0377206325297964	0.0335971946197176
0	1	9213177	rs2666433	G	A	0.758321798074221	0.50259810630605	-0.0222707775634668	0.0332197659537474
0	1	9219383	rs6577556	C	T	0.240849002954464	0.350694125189686	-0.0314638237864769	0.0337144753815221
0	1	9234363	rs809972	T	G	0.154424117714955	0.999847753380112	7.54087289523223e-06	0.0395197346647237
0	1	9238095	rs6577559	T	C	0.140557246160094	0.931486595702679	-0.00355453537188521	0.0413440096882294
0	1	9250059	rs6673205	T	C	0.22270047723918	0.693435265555392	-0.013518874226852	0.0342946767006194
0	1	9250991	rs10864392	T	C	0.26254537274789	0.0741645837369092	0.0581839298730131	0.0325851466348182
0	1	9275194	rs1009941	A	G	0.479900764568898	0.208093303018502	0.0362764136371826	0.0288176625596169
0	1	9278142	rs1009940	A	G	0.534503477246719	0.792070867839059	0.00760411815601067	0.0288447305427027
0	1	9280094	rs10779715	T	C	0.534680120486664	0.780209767100522	0.00805290634379402	0.0288587383806095
0	1	9286018	rs12072683	T	C	0.354572563403225	0.0878600689498839	-0.0516038281221382	0.0302343356843287
0	1	9297871	rs4908830	G	A	0.382449981193015	0.623121545875298	-0.014728210669744	0.0299700396366964
0	1	9307138	rs11121350	C	T	0.401362753230877	0.733323317891532	-0.0101136934297093	0.0296843325678746
0	1	9315847	rs2268170	T	C	0.0980290403588805	0.946976079472726	-0.00319563067817451	0.0480512582264651
0	1	9317936	rs3753164	G	A	0.484001641570462	0.567841591690977	-0.0164596763532334	0.0288142863901978
0	1	9321241	rs2268169	A	G	0.472299972928027	0.469156609675919	-0.0208159475169086	0.0287571878192096
0	1	9323910	rs6688832	A	G	0.460259838132402	0.813887706699814	0.00684325461044995	0.0290690668927528
0	1	9324213	rs17368528	T	C	0.0581696636967987	0.800348787348577	0.0155110241321859	0.06133367291047
0	1	9334714	rs12093524	A	G	0.12304143463522	0.612503301071305	-0.0222765886169456	0.0439811232605233
0	1	9341038	rs916380	T	C	0.694434780297498	0.303079584195708	-0.0321761725047576	0.0312434981236161
0	1	9357724	rs11121365	G	C	0.123052023160822	0.411611441507617	0.035876601608227	0.0436954079458205
0	1	9358243	rs621846	T	C	0.161392061025825	0.504464412081397	0.0260859708855422	0.0390811700271024
0	1	9364634	rs1294028	G	A	0.823737782640002	0.7733593516748	0.0108327621652935	0.0376159096444581
0	1	9366852	rs581587	C	T	0.760910453147701	0.888381006494826	-0.00472205465466474	0.0336441049814416
0	1	9367908	rs9442562	G	A	0.289567171142109	0.363588585980053	-0.0289123876197484	0.0318226189356893
0	1	9371099	rs629524	T	G	0.31303647171627	0.96308885462695	0.00145949304151345	0.0315376677837805
0	1	9387444	rs1569422	T	C	0.7946902437698	0.257209605756262	-0.03990945683388	0.0352242427191978
0	1	9389218	rs732591	C	T	0.285501463094418	0.264759250372663	-0.0359145350776895	0.0322041996749301
0	1	9390616	rs34817952	T	TG	0.81746478107326	0.4611294367968	-0.0273045476744722	0.0370488188071224
0	1	9393082	rs1294022	G	C	0.171746032270087	0.534253167886917	0.0235925387580618	0.0379590141434145
0	1	9416151	rs9435243	A	G	0.251009256582751	0.268534463459244	0.0364813692593099	0.0329717318436297
0	1	9422875	rs552230	A	C	0.288600308358229	0.521329269412022	0.0202789600418205	0.0316217559601969
0	1	9427869	rs2275457	A	G	0.723014773198042	0.346162232176503	-0.0302667045592126	0.0321282338908209
0	1	9431223	rs10492967	A	G	0.321380321194252	0.176521373103207	-0.042071942259308	0.0311288094755152
0	1	9448852	rs9943073	C	A	0.352236220669034	0.345851706241248	-0.0286556531760956	0.0303985180559844
0	1	9466803	rs12044809	G	A	0.442410757093235	0.28822420164108	-0.0307181793624937	0.0289241503765435
0	1	9474990	rs72645555	A	G	0.38170846568205	0.188002055080809	-0.0387912239020173	0.0294651370266627
0	1	9489972	rs10864418	G	A	0.419290663540688	0.160162420138287	0.0408134566199134	0.0290585370416417
0	1	9497668	rs9660668	C	T	0.196584708202808	0.704693469660715	0.0136954467716166	0.0361364632344268
0	1	9498113	rs9660890	C	T	0.195191459824849	0.755207127351038	0.0113558491309539	0.0364225431634585
0	1	9499246	rs9787285	A	G	0.207707478704308	0.600190520992583	-0.0185102813068644	0.0353164349135118
0	1	9503008	rs4926481	C	T	0.680348678052913	0.492903654347636	0.0212493338954824	0.0309893540991916
0	1	9514846	rs4926491	C	T	0.281972522135476	0.598773039219532	-0.0168426696534988	0.0320101968206078
0	1	9525235	rs7544834	A	G	0.70990685615809	0.244692008117829	0.03726673444912	0.0320342875291027
0	1	9525697	rs10746490	A	G	0.903401647197225	0.797997206083469	0.0125342391001039	0.0489733591839402
0	1	9525764	rs12042017	T	G	0.645712322378012	0.616236471308406	0.0151411343955333	0.0302102875902125
0	1	9526979	rs10864425	G	A	0.706820639808229	0.380058613806899	0.0280022458506055	0.0319009102547253
0	1	9533238	rs6679380	T	C	0.909535280312419	0.916761641746616	0.00527108948458304	0.0504344022469757
0	1	9535303	rs7418365	G	A	0.576201574903998	0.0733034969292384	-0.0519779791713417	0.0290227940641461
0	1	9535619	rs6541069	G	A	0.900650091126979	0.888423757127091	0.00678966872220123	0.0483942785732016
0	1	9538654	rs12561781	C	G	0.711120870686552	0.254212849165704	-0.0361617967397294	0.0317159688174833
0	1	9555888	rs7417127	C	G	0.206997285604364	0.348261941611971	-0.0336689485619846	0.0358957069240211
0	1	9563315	rs7533271	G	C	0.811059034211922	0.254432060784511	0.042495767828179	0.0372884308636085
0	1	9567789	rs12755956	A	G	0.526968325665768	0.720545533702124	0.0103138802726101	0.0288314823782649
0	1	9576675	rs7525571	G	A	0.166467014201541	0.711207441928853	0.0144602819769641	0.0390570425787719
0	1	9576789	rs75100051	G	A	0.137563048016701	0.841118149155899	0.00843852789199869	0.0420950969372702
0	1	9600774	rs12140494	C	T	0.860548327307254	0.232427785759711	0.0500910044981132	0.0419477577261282
0	1	9617682	rs72646718	A	G	0.262830589668396	0.567294305135709	-0.0187022838568417	0.0326939659952616
0	1	9619380	rs58670998	T	C	0.502247975621078	0.245753267190702	0.0333103093231327	0.0286978182972447
0	1	9627521	rs6698575	G	A	0.287224539983709	0.711616190475521	-0.0117735392914657	0.0318473720604291
0	1	9632102	rs56053581	T	C	0.262725152306353	0.520744641169879	-0.0210004388633989	0.032700879407592
0	1	9637227	rs9430153	G	A	0.321506611176462	0.445296875208534	-0.0235181765994539	0.0308120214830136
0	1	9691975	rs4926485	G	C	0.221261765078378	0.396106244001922	-0.0293118047786256	0.0345415387714559
0	1	9704925	rs4129341	G	T	0.67717051786457	0.536444273706355	0.0189365824095949	0.0306318633125706
0	1	9713386	rs4240895	T	C	0.883543360235659	0.218428498511085	0.0558464136647286	0.045377114214406
0	1	9718087	rs6540991	C	T	0.848539120205961	0.254753152139117	0.0461600601490218	0.0405310960540434
0	1	9720526	rs58784124	G	A	0.633573890731508	0.430943034927416	0.023637710579552	0.0300131317093107
0	1	9725525	rs4300218	A	G	0.092783895931589	0.772175778052891	0.0143961528400533	0.0497224803570839
0	1	9734287	rs12568084	A	G	0.49691852192725	0.410289585900307	0.0236608201080321	0.0287360653362873
0	1	9741792	rs4333853	G	A	0.512784407805786	0.44992018509952	-0.0216660998540647	0.0286760034855156
0	1	9746248	rs6677649	G	A	0.196137228252668	0.730648342574976	-0.0125717446127322	0.0365178268230507
0	1	9760651	rs12566637	T	C	0.16802055061096	0.540696842306695	0.0229361052897513	0.0374920252907633
0	1	9795719	rs12569008	T	C	0.260389231387417	0.26487645877761	-0.0368962329054701	0.0330925950931626
0	1	9799496	rs11588785	C	G	0.486705540637004	0.471855810072804	-0.0205268564503483	0.0285308096905931
0	1	9804693	rs7550295	T	C	0.205703107128489	0.260187260436198	-0.0405126439326083	0.0359808987532814
0	1	9836556	rs72855716	G	A	0.255488122773408	0.361538500662995	-0.0307078460430297	0.0336547422364226
0	1	9846341	rs17034340	C	T	0.206272838002436	0.194150422926256	-0.0467084679041856	0.0359739068637302
0	1	9866437	rs61479984	T	G	0.429526841628902	0.261291190873346	0.0327049756419748	0.0291139309870825
0	1	9875633	rs946277	T	C	0.905910678681278	0.850872889431528	-0.00926452835237526	0.0492781483015243
0	1	9877988	rs117550213	T	C	0.139341403604012	0.501550451159893	-0.0280584255681089	0.0417503649805981
0	1	9885290	rs12078414	T	C	0.149159296688365	0.944181989690122	0.00283256390696141	0.0404567247224744
0	1	9888202	rs1767277	T	C	0.850105880224622	0.973946551818025	-0.00131793484879742	0.0403544650568577
0	1	9923741	rs935073	G	A	0.195768415543829	0.856911874860315	-0.00653608109593663	0.0362498162064347
0	1	9926924	rs6695334	C	T	0.140074132774395	0.532113392935455	-0.0260964004138547	0.0417687329231739
0	1	9938165	rs17034420	G	A	0.140386387292743	0.478154021083705	-0.0295803817999974	0.0417051129959336
0	1	9975201	rs2033960	T	C	0.184929439312126	0.269878474748434	-0.0410793997538948	0.037231776435477
0	1	10008191	rs12064822	A	G	0.152233817342932	0.845829285499364	-0.00776887066547056	0.039954557630692
0	1	10008221	rs1220421	A	G	0.670699125396241	0.436136222809996	-0.0236298217115157	0.030343880430682
0	1	10029913	rs6683452	G	A	0.826169828269348	0.230506531756326	-0.0449745590573781	0.0375083347409226
0	1	10093457	rs7528979	T	C	0.313405885584631	0.622533091786104	0.0151790836149246	0.0308352826289215
0	1	10155283	rs9430244	G	A	0.916164224299624	0.113977352729286	-0.0809162872878461	0.0511945075179064
0	1	10159832	rs76154155	T	C	0.106963230371438	0.706254559752946	-0.0175744831132737	0.0466301396356183
0	1	10174189	rs4543799	A	G	0.205785740320488	0.539996033385041	-0.0218440555838321	0.0356452002379692
0	1	10177790	rs3762290	G	A	0.207253406184876	0.61056264402812	-0.0180807425305019	0.0355032209899691
0	1	10190884	rs2295294	T	A	0.344246374296052	0.206780256498048	-0.0381627729177047	0.0302286933231702
0	1	10195940	rs6671289	A	G	0.186092249586926	0.625764705493577	-0.0180229135649013	0.0369551698757394
0	1	10195970	rs6685910	T	A	0.104638767065011	0.772469579830866	0.0135953790886596	0.0470190650162251
0	1	10197932	rs118126602	C	T	0.101237081219031	0.70769028444499	-0.0178476410781065	0.0475987985502289
0	1	10203988	rs35316894	C	T	0.29272359294134	0.889325004715569	-0.00437035843298563	0.0314056455983342
0	1	10204186	rs12144133	G	T	0.547552009788096	0.77516507592812	-0.00820685607450193	0.0287329388544201
0	1	10209557	rs6696978	G	A	0.0946621436548817	0.716017932867935	-0.017951079102892	0.0493451829023122
0	1	10219202	rs6659436	T	C	0.167530916058362	0.944917614815627	0.00265248360388884	0.0383914596811535
0	1	10235946	rs2180184	C	T	0.313885143597274	0.957074251786866	0.00166563803209352	0.0309451899038357
0	1	10237960	rs12733312	C	T	0.282422070446953	0.639667443561157	-0.0149332862020145	0.0318975657378552
0	1	10239647	rs41310363	G	A	0.0908321908600461	0.668480450394408	-0.0216554202396397	0.0505690776449615
0	1	10240094	rs1046277	T	C	0.0915414364024001	0.818146662991258	-0.0115491174499963	0.0502289814039276
0	1	10246129	rs2180185	C	G	0.373928394905623	0.537005472153146	-0.0184231253159729	0.0298423855779482
0	1	10246471	rs6667639	A	C	0.373672769819134	0.505229951610161	-0.0198884464245649	0.0298498287404101
0	1	10247313	rs56221672	G	A	0.35521741812917	0.326376651234588	-0.0296602992433681	0.0302212574261992
0	1	10290268	rs17396382	C	T	0.0947095163758327	0.499613237389775	-0.0333321213775422	0.0493737215024365
0	1	10323921	rs12757288	C	T	0.321481853012887	0.282870717646726	-0.0330167961728886	0.0307449638152773
0	1	10338598	rs10492970	G	A	0.0929616534737716	0.633123750984615	-0.023775900806177	0.0498096974842645
0	1	10353112	rs10492972	C	T	0.322043675273278	0.257299379368563	-0.0348156860436536	0.0307342589797362
0	1	10359944	rs12130220	G	T	0.228652034807339	0.419009369882158	-0.0275005942849381	0.0340294471745855
0	1	10362071	rs76058266	G	A	0.112638635170376	0.612785305894004	-0.0230234307544334	0.0454917142335157
0	1	10366487	rs8019	G	T	0.325657420471936	0.296493916664875	-0.0322374654168309	0.0308793434191883
0	1	10384439	rs17401924	G	A	0.226032519920035	0.604027629085022	-0.0178458003800106	0.034410344037868
0	1	10385471	rs17401966	G	A	0.22837833012088	0.351776750753041	-0.031715864671709	0.0340610165758265
0	1	10391536	rs12734551	G	T	0.228557706394411	0.346846119402385	-0.0320651736903527	0.0340856197740406
0	1	10407360	rs59211028	C	T	0.0989843973945801	0.681053798101686	-0.019875204563088	0.0483551556374706
0	1	10414470	rs17402762	C	T	0.33939389263289	0.227019421813507	-0.0368428466884097	0.0304972179084816
0	1	10420918	rs3748578	A	G	0.222299218180897	0.27449633450757	-0.0379429941531524	0.0347219595570115
0	1	10420937	rs3748579	T	C	0.320403858866783	0.166924206013426	-0.0426211880623407	0.0308367710703159
0	1	10431329	rs72867431	T	C	0.0958916976168369	0.54001822078539	-0.0300789412714208	0.0490856006217771
0	1	10484416	rs663364	G	T	0.348540349269089	0.986967911649513	-0.000499008176391817	0.0305502238156677
0	1	10484880	rs79763829	A	G	0.0973077822614902	0.0329826916273583	-0.106194029857323	0.0498027166408981
0	1	10507236	rs1307489	G	A	0.835009155878837	0.689584485973017	0.0156666092178869	0.03922349378322
0	1	10537090	rs684016	A	C	0.664173408348317	0.630527514095044	0.0147550654937737	0.0306768003037562
0	1	10539833	rs6680568	G	A	0.117799866857232	0.135700185631375	-0.0676228443093632	0.0453237427379119
0	1	10543836	rs9970001	G	A	0.186250336222679	0.520679422421846	-0.0240025584820969	0.0373697906221811
0	1	10549380	rs670666	G	A	0.54572351530956	0.165262859386789	0.0402688564134125	0.0290207807096132
0	1	10550352	rs673254	T	C	0.372683906711577	0.561198297327145	0.0172890726574393	0.0297542366930436
0	1	10556097	rs636291	A	G	0.747565833438395	0.24470214301265	0.0389120117042718	0.0334492776498515
0	1	10556386	rs10127643	T	C	0.0659613560929351	0.643042288890223	-0.0270397149697629	0.0583444837625411
0	1	10557544	rs660725	G	A	0.848729640334472	0.926387480656101	-0.00373083325931671	0.0403809665118323
0	1	10562163	rs76282123	T	C	0.18380338273072	0.380711002298937	-0.0329445268107523	0.0375827234244674
0	1	10563609	rs10864459	G	A	0.563687617753018	0.758222085226562	-0.0089708164501623	0.0291434053432333
0	1	10563671	rs10864460	C	G	0.609014768956571	0.713242824381438	0.010799442525962	0.0293858878348362
0	1	10563681	rs2506902	T	C	0.256703960376884	0.510038441526293	0.0216748725753882	0.0329016420563224
0	1	10566148	rs7543322	C	T	0.515980619929074	0.820806928842525	-0.00650093792906502	0.0287007952990078
0	1	10566215	rs616488	G	A	0.294565806746345	0.456498306006929	0.0235736106594053	0.0316583556872674
0	1	10567122	rs604814	A	G	0.583219011142061	0.593920196291103	-0.0154857223602551	0.0290449619699587
0	1	10567658	rs2480786	T	C	0.875395943769142	0.690051251557498	0.01739000154064	0.0436074052841622
0	1	10569930	rs6540934	T	C	0.140665113856486	0.0887821963324397	-0.0721779485069045	0.0424112910808855
0	1	10573867	rs2274985	A	G	0.57332119230537	0.146949188141902	0.0420299924993299	0.0289783640894859
0	1	10578606	rs7419116	A	G	0.653231066960872	0.307231119701134	0.0309475004464079	0.0303095089163142
0	1	10578791	rs11584327	C	T	0.572628274153566	0.21162930508041	0.036253924008944	0.0290240876246695
0	1	10580891	rs2483677	T	C	0.164251310166758	0.977585317289316	-0.00109607017908341	0.0390111445157998
0	1	10582047	rs2483678	C	T	0.818072790535839	0.25149398424784	0.042968429187355	0.0374704575317536
0	1	10596624	rs10864461	T	C	0.275360278966418	0.155215399055153	-0.0460711170657549	0.0324136614720221
0	1	10597217	rs4240914	C	A	0.275408726439654	0.17124900487367	-0.0443340000347154	0.0324031213774832
0	1	10598216	rs2506892	A	G	0.165208659867317	0.917077844991374	-0.00405292341756563	0.0389272586354744
0	1	10609505	rs12120962	A	G	0.350067450100704	0.218006558598102	0.037141238128762	0.0301508739515964
0	1	10613660	rs12127400	T	C	0.476984311097364	0.0796921364861212	0.050507057970683	0.0288204129536677
0	1	10615775	rs11121584	C	T	0.644464599345535	0.0702939585229997	0.0545398355515953	0.030132309518936
0	1	10621363	rs7519424	A	G	0.646237466667413	0.0675081823216199	0.0552130806687768	0.0301995372771539
0	1	10633245	rs6687430	A	G	0.755020078922934	0.547109290392856	0.0201902512643826	0.0335331966594869
0	1	10643197	rs12038548	A	G	0.240640484355935	0.626901273359534	0.0162682220542956	0.0334673079288666
0	1	10643829	rs12045923	T	C	0.234914494750727	0.286780895103426	0.0355957819612229	0.0334166792561108
0	1	10644149	rs72857041	A	G	0.246258272725147	0.725498229139356	-0.0117756660928548	0.0335374283561297
0	1	10649223	rs12090714	A	G	0.253734769662165	0.882424410096631	-0.00493192101626744	0.0333470995741102
0	1	10651603	rs6540941	C	T	0.206436577080239	0.0153946785196338	-0.0876237528226704	0.0361639487833232
0	1	10652605	rs6668131	A	G	0.534296986915599	0.0918722614678721	0.0485543732812489	0.0288053407985797
0	1	10652977	rs284273	C	T	0.670707463953504	0.283610201094758	0.0331553951921352	0.0309214860599086
0	1	10653628	rs284272	T	G	0.121142981399888	0.501686169190914	-0.0297423889119749	0.0442701107526334
0	1	10655913	rs2387230	A	G	0.0207969174330618	0.549323913054813	0.0597840206607626	0.0998441267248204
0	1	10663573	rs284283	T	C	0.132227199188548	0.463317274035896	-0.0312538354446787	0.0426152568596306
0	1	10666517	rs284281	G	T	0.724064138250986	0.528246396588522	0.0203403721302147	0.0322512293737266
0	1	10666735	rs11121599	G	A	0.601211263810503	0.313103527514919	0.0293939845838975	0.0291395590250165
0	1	10672429	rs488854	G	C	0.132594838186943	0.470896998289591	-0.0307267625946448	0.0426156666317608
0	1	10673194	rs479407	A	G	0.712218925929237	0.509111913931485	0.0210297583562055	0.0318525966239204
0	1	10767379	rs4845952	A	G	0.394476619987821	0.408107483146202	0.0243722511775613	0.0294625331917836
0	1	10771380	rs78100955	G	T	0.114662171447248	0.828842455598696	0.00976296776218458	0.0451599538523185
0	1	10780727	rs706007	G	A	0.214879641241425	0.491203458862508	-0.0241145458272256	0.0350300506708263
0	1	10801989	rs4845953	A	G	0.120329564561953	0.0928924789507704	0.0739065673335526	0.0439832775126373
0	1	10807369	rs205490	A	G	0.304901387643288	0.461745500322112	0.0231683553360753	0.0314797839995972
0	1	10808499	rs2076491	T	C	0.123072663330031	0.0202206464816747	0.100495219871355	0.0432753404656475
0	1	10827135	rs205488	C	T	0.36189355791453	0.708576970370558	-0.0112098775268818	0.0299915433959543
0	1	10832322	rs205472	A	G	0.465684751036939	0.866473245937962	-0.00485154095168907	0.0288541975151011
0	1	10834579	rs12031981	C	T	0.523760454730004	0.689635866441804	-0.0115674484437753	0.0289657431528347
0	1	10840905	rs17035713	G	A	0.458803410002009	0.885613820821444	0.00416481354959055	0.0289511757629522
0	1	10841333	rs710135	C	T	0.853034855239876	0.641536566550923	-0.0187415551135256	0.040256674430042
0	1	10842769	rs61227177	A	G	0.150928859692321	0.0807342684422866	0.0701496448405765	0.0401671890353338
0	1	10844558	rs710139	C	T	0.830582222435759	0.994383469815692	0.000269170560202851	0.0382380675392741
0	1	10845821	rs776909	C	A	0.677032390122535	0.381842675755098	-0.0270720330411987	0.0309569386417401
0	1	10849645	rs10864471	G	A	0.534219615826882	0.843595235444079	0.00571291399366369	0.0289559294448556
0	1	10854389	rs117360158	A	C	0.104724776821977	0.0452999024136054	-0.0951494918200699	0.0475305671546368
0	1	10854478	rs117927896	A	C	0.105412761971348	0.0462602607059572	-0.0944360816664424	0.047383626839474
0	1	10855315	rs11577258	T	C	0.513582487415432	0.560673040908875	0.0168663288232638	0.0289878108004345
0	1	10860379	rs10779746	A	G	0.45469820826576	0.726268975905645	0.0101793676528338	0.0290761895715898
0	1	10862362	rs55752650	T	C	0.100567027004867	0.0160513010774284	-0.117347499622125	0.0487374714212715
0	1	10864224	rs80073687	C	T	0.100954620044758	0.0141901291744397	-0.119285384722572	0.0486399867017067
0	1	10876600	rs6688450	T	C	0.396182900121988	0.627352641747291	0.0142798875890603	0.0294153871318324
0	1	10883600	rs10864474	G	A	0.546448729709599	0.814234817310722	0.00684686062855767	0.0291397443370438
0	1	10888791	rs634478	C	T	0.839679317131915	0.0951219550680683	0.0657498656170207	0.0393953116159951
0	1	10894724	rs541695	T	C	0.733425052361825	0.125514645512159	0.0501440427045671	0.032730423985417
0	1	10900348	rs72643268	T	C	0.158141743128311	0.410749797012191	-0.0324850081982593	0.0394918560965783
0	1	10901000	rs35154018	C	CT	0.44241133320603	0.0547471260449559	0.0556685067709698	0.0289807656041047
0	1	10901994	rs946684	T	C	0.254848235391901	0.456475615443057	-0.0246474156227677	0.0330987620835036
0	1	10910576	rs607715	G	C	0.220572928880943	0.289146073670446	-0.0371991617598257	0.0350936561219414
0	1	10912551	rs637037	T	C	0.876074675487591	0.184175468681275	0.0588229077311375	0.0442940918641694
0	1	10913147	rs12085982	G	A	0.1674477261746	0.0347837663549087	-0.0825590800918453	0.0391114597430477
0	1	10919094	rs1292646	C	T	0.867990169925727	0.161900017809264	0.0598180881895456	0.0427666176860848
0	1	10922290	rs1280992	G	A	0.59459266810653	0.0413397485326638	-0.0598501453389811	0.0293367791840225
0	1	10926966	rs36047809	T	G	0.0938726773278107	0.67892228097604	-0.0204895160574217	0.0494994494532355
0	1	10934874	rs12065037	A	G	0.373316325389706	0.00447737026150123	-0.0851878163710462	0.0299702648531803
0	1	10935423	rs1280995	A	G	0.473399412524055	0.00983723952348503	-0.0744396076514341	0.0288358119358553
0	1	10935437	rs6667663	T	C	0.395006893765092	0.0190983967004398	-0.0692037643692464	0.0295287690227714
0	1	10935519	rs12756252	A	G	0.415143207687992	0.248530636300292	0.0336329027682981	0.0291465066575085
0	1	10936544	rs7537363	G	A	0.356971991131474	0.0319635549550209	-0.064662312065036	0.0301474820673374
0	1	10937920	rs11121639	G	A	0.349122104361515	0.00452629159184187	-0.0859282747287278	0.0302676754145679
0	1	10939080	rs6686445	T	G	0.303658403389306	0.0103195210745694	-0.0810257273372721	0.0315897811812874
0	1	10940287	rs77331515	A	G	0.304454519630118	0.0111495512960471	-0.0801024413701827	0.0315615394911655
0	1	10978062	rs1280972	G	A	0.423056592305186	0.631800020918756	-0.0139905750396655	0.0291960048694175
0	1	10980544	rs4845964	A	G	0.492155391656299	0.475407242232969	0.0206657532805582	0.0289554399138363
0	1	11002488	rs6656310	T	C	0.930912737141012	0.858007909072562	0.0101459731889839	0.0567097415218661
0	1	11010551	rs10864484	T	C	0.173708930167116	0.0143618929971291	-0.0940741783932181	0.0384277058253582
0	1	11013286	rs11121657	G	A	0.433536021867537	0.136713023886021	-0.0430794418014356	0.0289484438348315
0	1	11019245	rs12033594	G	T	0.456169469174175	0.0648850485527183	-0.0531074492906957	0.028768164268881
0	1	11024381	rs6659326	G	A	0.413437912031327	0.0717101954035216	-0.0527272701135639	0.0292774174954698
0	1	11024637	rs11121664	C	T	0.413842818093114	0.0664616923495772	-0.0537390731645872	0.0292808589411771
0	1	11028631	rs74052098	T	G	0.268811192718812	0.379998296771459	-0.0287115272977137	0.0327048021768756
0	1	11030861	rs78234331	T	C	0.26863695967508	0.719430259625407	-0.0117453390299676	0.0326967535933667
0	1	11032827	rs2003046	A	C	0.183254632409463	0.00722128136014571	-0.101452357443643	0.0377642775565584
0	1	11033082	rs12565727	G	A	0.289657432952126	0.0949706820099078	-0.053177987484196	0.0318480517457901
0	1	11037736	rs11576658	T	C	0.179908941518098	0.00624949579010497	-0.104542425174132	0.0382323738448964
0	1	11038476	rs11121667	T	C	0.283388937175072	0.182724855578294	-0.0427926425123194	0.0321166755755212
0	1	11046855	rs9430161	T	G	0.0733361762615494	8.61706756418808e-05	-0.225965603375246	0.0575480338177052
0	1	11046868	rs9430162	G	C	0.07330555691569	5.76580561143244e-05	-0.231942738391681	0.0576656982142855
0	1	11053101	rs6704113	G	A	0.35804866914268	0.853372919834897	0.00552704564425922	0.0299055760524373
0	1	11060075	rs11121675	T	G	0.564324681582854	0.240546584951497	-0.0338171940006646	0.0288143905033409
0	1	11063043	rs11121676	C	T	0.676773762828455	0.0416744636814387	-0.0625947183269664	0.0307325508387166
0	1	11074582	rs3765897	G	A	0.176176767878342	0.00577287289407488	0.102624736454218	0.037177342692383
0	1	11086717	rs1033638	G	A	0.872400052265914	0.0557101538565178	0.0834392689321555	0.043610222145913
0	1	11090916	rs12711521	A	C	0.698248251745436	0.337074655545333	-0.0300364573643213	0.0312892353710049
0	1	11126569	rs2791659	A	C	0.826519567753703	0.879598057193568	0.00573137457303417	0.0378361574903902
0	1	11132965	rs7533211	C	G	0.792839458389515	0.951451954138968	0.00215260159829515	0.0353560488346128
0	1	11147241	rs12136825	T	C	0.145767981483914	0.446127251141198	0.0308804777889055	0.0405315543108721
0	1	11153241	rs12127428	C	T	0.110880936177749	0.292157996931991	0.0478290923091685	0.0454045199569936
0	1	11153331	rs12126654	G	A	0.111418428845149	0.343864905342909	0.042879516414378	0.0453005437012745
0	1	11166713	rs2536	C	T	0.0510910631383473	0.842573651049566	-0.012950295349235	0.0652070917947029
0	1	11171226	rs17036350	T	C	0.0864797022001836	0.692317635741706	-0.0202796560091636	0.0512485476953022
0	1	11212458	rs11581010	G	A	0.113146123963588	0.162018539215372	-0.0639558104289642	0.045737775182227
0	1	11216665	rs4282823	T	C	0.0860710869481189	0.765933107555575	-0.0153223605456601	0.0514693502077447
0	1	11248216	rs3806317	G	A	0.149781649642705	0.572800395978359	-0.0225550093913972	0.039995972036242
0	1	11249132	rs1034528	C	G	0.163643052363101	0.196854893335391	-0.0502890009079043	0.0389666839351882
0	1	11256034	chr1:11256034.T.C	C	T	0.0865400835073069	0.754038186541953	-0.016059111283122	0.0512547994845671
0	1	11269796	rs1010447	C	T	0.880500771082613	0.236654528675393	0.0526486070048106	0.0444896415370131
0	1	11275588	rs2746637	G	A	0.880661137740361	0.194368390338853	0.0578474380461586	0.0445746924060424
0	1	11289161	rs2076655	A	G	0.793208871000572	0.249032546543765	0.041095123443554	0.0356511122212213
0	1	11293792	rs11121703	C	A	0.844941067269486	0.213726649688484	0.0496222927142565	0.0399090898167386
0	1	11322156	rs1883965	G	A	0.873954240747725	0.455635698015413	0.0323615956156746	0.0433771019690681
0	1	11340472	rs6685950	T	G	0.0731931837491118	0.13930857350284	-0.0827406896776646	0.0559674833939627
0	1	11345339	rs11121715	C	T	0.0728226047643888	0.177563597016876	-0.0756083630432513	0.0560770280507987
0	1	11353244	rs77768358	A	G	0.0707606855462705	0.262831473996752	-0.0634712218884246	0.0566847120081772
0	1	11355449	rs11121717	C	T	0.0741960862568362	0.217898236344775	-0.0683611209655734	0.0554817923124177
0	1	11390336	rs2982376	C	T	0.107821196808598	0.844767310625683	0.00908069453366999	0.0463775797589019
0	1	11402749	rs3124632	C	T	0.172288888888889	0.151348222622545	0.0536527394387833	0.0373942574194223
0	1	11404558	rs3120815	G	A	0.172539441597623	0.136211202060831	0.0556987841169315	0.0373804906606896
0	1	11411432	rs2788558	A	G	0.849862666852273	0.356490755917762	-0.0364887885965477	0.0395725805470352
0	1	11432744	rs2982364	C	T	0.260157172213132	0.258822208576736	0.0367827345377258	0.0325747513107054
0	1	11435942	rs2335404	C	T	0.304740702501793	0.664067823728371	0.0134076802116145	0.0308716601543811
0	1	11444975	rs3010208	T	C	0.42563440458751	0.0676932114274262	-0.0535525366341436	0.0293110334631478
0	1	11447805	rs6660541	A	G	0.799442798715322	0.782683549493025	0.0098745971117062	0.035800405728144
0	1	11461601	rs6671983	A	G	0.46295963182117	0.361104520323539	0.0263377622278197	0.0288392037864786
0	1	11472413	chr1:11472413.A.C	C	A	0.311178880569582	0.874039664995641	-0.00491418807050376	0.0309985935433359
0	1	11476541	rs2890085	C	T	0.406220415918692	0.91006410469561	0.00329712156806409	0.0291889979314702
0	1	11477192	rs2379143	T	C	0.764352604270206	0.650900327026741	-0.0151445509218963	0.0334677485446922
0	1	11485666	rs6661145	C	T	0.694563963941622	0.368516775999863	-0.0276955822140195	0.030798358528066
0	1	11489255	rs877307	T	C	0.425235210892441	0.542614534269298	0.0176343966885209	0.0289627804289321
0	1	11490744	rs10864508	G	T	0.478974468093549	0.883043716221618	0.00424829399269364	0.0288779812334573
0	1	11496333	rs12036240	A	G	0.480196608747412	0.195025587571529	0.0372432795840964	0.0287403231540951
0	1	11498824	rs2379155	A	G	0.147421414089599	0.878927097718461	-0.00618703317150145	0.0406161326381266
0	1	11503870	rs76779637	A	G	0.0959859190307767	0.31601197987982	-0.0494673935794693	0.0493348386031616
0	1	11518397	rs12026602	T	C	0.252417204725996	0.068850168976918	-0.0612107422339179	0.0336433359099733
0	1	11531918	rs17036930	T	C	0.527700171211522	0.257517846439179	0.0324065180973745	0.0286206536667011
0	1	11532525	rs6674181	G	C	0.527730016954444	0.302208769584412	0.0297146561153527	0.0288014111957414
0	1	11534053	rs10159458	C	A	0.852959891103491	0.148127093874071	0.0598228583670105	0.0413661599901494
0	1	11537359	rs12027766	A	G	0.84332459516384	0.158250352794763	0.0568937373054584	0.0403221276189689
0	1	11556348	rs10864512	G	A	0.792791749892199	0.735003504851917	0.0121620382889187	0.0359316180403875
0	1	11564507	rs2817614	A	G	0.72688745479283	0.640076412258394	0.0150304613679784	0.0321443961922463
0	1	11567190	rs2817637	T	C	0.220882771176423	0.734581341451876	-0.0118799354990114	0.0350401623208296
0	1	11574366	rs10864515	G	C	0.457988497789926	0.948173344053247	0.00187500561618319	0.028845874497599
0	1	11586677	rs2745260	C	T	0.411642849263247	0.442332770678366	-0.0223976207526803	0.0291537013117075
0	1	11607932	rs2745291	A	G	0.506647895629502	0.455782090389759	0.0214401186822535	0.0287474203190488
0	1	11613163	rs2817611	T	C	0.103248445288054	0.0512913900229383	0.0909161278534531	0.0466467685123065
0	1	11617025	rs2817606	T	C	0.419507211437101	0.442558192422992	-0.0223619477333568	0.0291216513185845
0	1	11618451	rs2594292	G	A	0.688445850176204	0.20816493324792	-0.0391806166704824	0.0311296382241712
0	1	11619933	rs12086490	T	C	0.273836398962548	0.264608808262808	-0.0359777026567957	0.032250684494586
0	1	11636479	rs2745278	C	T	0.472500206914172	0.329904455705268	0.0279879019739249	0.0287259773567185
0	1	11645598	rs2745275	A	G	0.459555764541971	0.440541885387601	0.0221777203986872	0.0287544913883042
0	1	11647129	rs2745274	T	C	0.434131540584615	0.701698698346222	0.0110638703081694	0.028885247099644
0	1	11654491	rs7530509	G	A	0.581224601731165	0.946695967877732	-0.00193636170728661	0.0289629668720009
0	1	11656684	rs761087	G	A	0.274166384782558	0.986935559721846	0.000527850486232279	0.0322359721719598
0	1	11665198	rs11121778	C	T	0.573213494950898	0.18984522528157	0.0381189220733168	0.0290753951175503
0	1	11675059	rs734737	G	T	0.221567389853749	0.243967928406604	0.0401058833156662	0.0344219232467066
0	1	11676100	rs7554745	A	C	0.281131192755488	0.56896936435028	0.0182162269389406	0.0319824186077412
0	1	11678938	rs4845872	A	G	0.220845178911512	0.215279102546254	0.0427206409678745	0.0344749470630986
0	1	11686768	rs10779761	G	T	0.593113902273299	0.760917335036524	0.00894615416970328	0.0294014081297987
0	1	11689296	rs115723174	T	C	0.183281287191456	0.495520808904927	-0.0255718428185648	0.037519889656407
0	1	11693090	rs80032347	A	G	0.162514325542784	0.787663368769268	-0.0105899593505416	0.0393172940259926
0	1	11695180	rs10864529	G	C	0.601457015254336	0.791113635049798	0.00779769398182826	0.0294402832021126
0	1	11697411	rs74782931	T	C	0.136094927731459	0.709688874899717	-0.0157373423761149	0.0422735499208676
0	1	11722688	rs3125815	A	G	0.153634801920467	0.944820787413819	0.00278268576490485	0.0402051887378869
0	1	11725908	rs3117066	G	A	0.412289564246524	0.872472907337594	-0.0046546846565071	0.0289978671733288
0	1	11733075	rs747862	C	T	0.153554880261686	0.812580421831338	-0.00943116436975878	0.0397774204335874
0	1	11745459	rs2336031	G	A	0.859299409348528	0.347970291929955	-0.0385928737303628	0.0411203993563715
0	1	11749957	rs6658345	C	A	0.312424435013685	0.667829290176124	-0.0133328216263474	0.0310694898749144
0	1	11751135	rs12088541	T	C	0.118812080228761	0.635532635826924	-0.0211516009042898	0.0446279517468912
0	1	11760782	rs1555079	T	C	0.877603396640739	0.437719355774241	0.034252638908502	0.0441371442596343
0	1	11770653	rs12731150	A	G	0.8023872022257	0.0666889270997444	0.066148574871398	0.0360725529377055
0	1	11773462	rs12565097	G	A	0.522077565089896	0.0407179408081816	0.0592624649337433	0.0289595057797071
0	1	11782814	rs7414943	A	G	0.415999188635507	0.891914400280004	0.003925	0.0288853120114705
0	1	11790687	rs10864532	G	A	0.183256153541694	0.838250651122292	0.00762229396790757	0.037340095785211
0	1	11790925	rs74541046	T	C	0.39678342174778	0.965758903421853	0.00125666311454349	0.0292737185961788
0	1	11797186	rs12095517	C	T	0.629549684984298	0.327130198377759	0.0294621108549067	0.0300661179736745
0	1	11800478	rs11121816	G	T	0.509617789042959	0.559064920391674	-0.0169190525755997	0.0289595264982318
0	1	11800703	rs4073395	T	C	0.322736735285213	0.751104782007432	0.00980245623916016	0.0309047382873589
0	1	11811234	rs4075033	G	A	0.42606362606345	0.697363126785548	0.0113475218107812	0.0291798271215552
0	1	11824303	rs4845877	C	T	0.851758530549542	0.49333314551202	-0.0275573108943699	0.0402286480950127
0	1	11828319	rs4845881	A	G	0.789901048678773	0.461354690744009	-0.0260075749264734	0.0353067332409373
0	1	11831615	rs6667720	T	C	0.889162564206367	0.294773009548405	-0.0479108119159167	0.045729150611551
0	1	11843167	rs4845882	G	A	0.809091368700031	0.465583668541675	-0.0266698022355664	0.0365498222204356
0	1	11846252	rs4846048	A	G	0.901700950083182	0.128796560631902	-0.0727648291168796	0.0479073810796191
0	1	11848972	rs72640221	A	G	0.0902021331129578	0.926718985839725	-0.00463678202635548	0.0504142513477237
0	1	11850365	rs4846049	G	T	0.812563266135488	0.298349438930706	-0.0382958154602655	0.0368236263975281
0	1	11850927	rs2274976	T	C	0.0897254851547033	0.873444247424451	-0.00805194387481861	0.0505505104298956
0	1	11852110	rs13306556	T	C	0.0894279584855337	0.901463556512603	-0.00626653264458648	0.0506129936272588
0	1	11852300	rs1476413	T	C	0.189641859134456	0.459104325820149	0.0271189358772908	0.0366312458809236
0	1	11854476	rs1801131	G	T	0.187158627264102	0.322283544904241	0.0364989667307105	0.0368759812465767
0	1	11856378	rs1801133	A	G	0.399815426787781	0.154556694471858	-0.0420677635868803	0.0295498680204751
0	1	11857788	rs17421511	A	G	0.0904570345880943	0.2132439684669	0.0620612051776728	0.0498605815483532
0	1	11862214	rs9651118	C	T	0.365854670459934	0.607871860082737	0.0154053084736797	0.0300231927821898
0	1	11862778	rs17367504	G	A	0.101485136042996	0.75521477723782	-0.0149975355180746	0.0481043745413835
0	1	11864586	rs3753584	C	T	0.101304190575552	0.697466296686069	-0.0186836804369964	0.048061784196216
0	1	11881320	rs198396	C	G	0.0938795019193182	0.305119305040221	0.0503996477445641	0.049145599159349
0	1	11886813	rs2076004	A	G	0.0901334261192299	0.977520167129072	-0.00142448267369188	0.0505529712025116
0	1	11898789	rs2272803	T	G	0.0889259581954852	0.847216144764197	-0.00981834829146253	0.0509589730444199
0	1	11899033	rs1023252	T	G	0.179376364184476	0.325900319869354	0.036917130223549	0.03757831734584
0	1	11904092	rs7552330	A	G	0.100793398847729	0.643406443765477	-0.0223200130896666	0.0482134843754524
0	1	11907648	rs5063	T	C	0.0891017879868337	0.184173080182129	-0.0678310026158235	0.0510769769698736
0	1	11910677	rs632793	G	A	0.130489476430684	0.707036964698996	0.0160430428240115	0.0426860017734729
0	1	11913757	rs198375	C	T	0.152810798531819	0.899496422882366	-0.00505847003352956	0.0400520153925774
0	1	11914829	rs6668352	A	G	0.118457654230371	0.719659891230014	0.0159657229566434	0.0444834991633225
0	1	11918444	rs61761991	T	C	0.0114598512860658	0.84566714481613	0.0263392636125096	0.135316188149726
0	1	11919271	rs198389	G	A	0.134049688672313	0.343635100559543	0.0397909431746812	0.0420175711339287
0	1	11922298	rs6668659	G	T	0.133174991701208	0.291069409111452	0.0444807035939252	0.0421307142586797
0	1	11922812	rs79990227	G	A	0.0646179934331945	0.851908862420908	0.0109349646674144	0.0585749131386933
0	1	11925300	rs6676300	G	A	0.14491243512217	0.605975979263516	0.0210434865364297	0.0407957116072044
0	1	11925781	rs1318408	G	A	0.092449970643676	0.640865397399607	0.0230657565134602	0.0494454276102091
0	1	11927878	rs79653311	C	T	0.0878617378520582	0.873522153596917	0.00806118882749543	0.0506399888031979
0	1	11934378	rs198384	A	G	0.600799656582308	0.647253715180843	0.0134341160754119	0.0293590096905064
0	1	11941936	rs11588551	T	C	0.551564238779407	0.784242474547223	0.00792991311401891	0.0289630005354323
0	1	11959362	rs17037526	T	C	0.404140863981515	0.476931966470083	0.0207931203174415	0.0292347904989448
0	1	11973888	rs7554547	G	A	0.448456738093381	0.974033241588241	-0.000940900420257095	0.028906086735181
0	1	11979909	rs3209284	C	T	0.614971642614426	0.740054612388323	0.0098180819903075	0.0295920538360687
0	1	11982544	rs2639453	C	T	0.652813151057994	0.492049797335836	0.0208099166635897	0.0302886954999515
0	1	12009955	rs7529452	T	C	0.320839459206324	0.865220362022537	-0.00522032554571048	0.0307561581778304
0	1	12009956	rs7551175	A	G	0.225436523837546	0.694947277911452	0.0134895868462511	0.0343990356724395
0	1	12042261	rs2236055	G	A	0.609403053098074	0.833747641066777	0.0061687804696573	0.0293894841487643
0	1	12042755	rs4240897	A	G	0.528896920955928	0.598041414636728	0.0151219435898452	0.0286824629018308
0	1	12044164	rs1474868	T	C	0.608591412286273	0.871610406165214	0.00473951624442115	0.0293262813305927
0	1	12046063	rs2336384	T	G	0.581485159818411	0.352297071297658	0.0270240499537739	0.0290536521510599
0	1	12046089	rs873458	A	G	0.374336379240039	0.383903166971821	0.0259139890381533	0.0297613206775991
0	1	12046334	rs873457	G	C	0.581755374889875	0.385329581543908	0.025218777625316	0.029049932517458
0	1	12050634	rs4846085	C	T	0.58168085657409	0.376727243060239	0.0256784705242731	0.029049932517458
0	1	12054911	rs6672267	G	A	0.610018181818182	0.8897337462942	0.00406831181877685	0.0293441927980629
0	1	12056440	rs2236056	T	C	0.581509556947344	0.376909738419608	0.0256657926903699	0.0290466969340092
0	1	12059412	rs2295281	T	C	0.373954031790231	0.265161865121035	0.0331075451951448	0.0297122247999947
0	1	12065841	rs1042837	T	C	0.0804903825437039	0.432120797192647	-0.0418261367237517	0.0532431985743039
0	1	12072534	rs14305	T	C	0.153961262881117	0.477699251549078	-0.0283473948411733	0.0399254652833685
0	1	12128498	rs12029016	A	G	0.44544667661106	0.86282472788762	-0.00500346570924161	0.0289586718686592
0	1	12135526	rs6690493	G	A	0.224838320888214	0.755498450046424	0.0108010458154465	0.0346857172120469
0	1	12141461	rs2297875	G	A	0.238988475457487	0.928469177928622	0.00305452283447989	0.034025711603528
0	1	12142243	rs59346161	A	T	0.124731992470763	0.663449785756368	-0.0190743845846595	0.0438335219894698
0	1	12147753	rs12133231	A	G	0.122886673330147	0.660789114017602	-0.0193639160011083	0.0441268452876685
0	1	12153413	rs17037598	T	G	0.0866402005125331	0.86093178185453	-0.00895446125565176	0.0511133908476717
0	1	12164071	rs562844	C	T	0.410459065854366	0.678330979676773	-0.012170261311539	0.0293441927980629
0	1	12164437	rs2230622	T	C	0.27546590091658	0.78655721093946	-0.00878825770921723	0.0324548702531603
0	1	12165037	rs10864549	C	T	0.303274692401174	0.854738050885724	-0.00578337037996153	0.0315899236309487
0	1	12165130	rs11569859	A	G	0.112639143119965	0.683927837061292	-0.0186416622976425	0.0457903320331586
0	1	12174100	rs72641094	A	G	0.134494141902072	0.877256242805009	-0.00651631750171129	0.0421909202421871
0	1	12181401	rs3753577	T	C	0.196595730033701	0.626154242752328	-0.0177793435783943	0.0364968844606201
0	1	12185335	rs488733	C	T	0.671240222960095	0.866725111995303	-0.00513223173499199	0.0305818165016612
0	1	12186933	rs1148475	G	A	0.659198513029158	0.267709662293133	-0.0336291116823305	0.030341534244501
0	1	12187130	rs6668157	T	C	0.215083231450573	0.435166113087415	-0.0274573946639283	0.0351845607156517
0	1	12206866	rs630542	T	G	0.30890114705151	0.206718315050484	0.0393683404201744	0.0311793677847177
0	1	12213337	rs1148461	G	A	0.305016712729506	0.813661207874624	0.00738651918603333	0.0313379171608477
0	1	12223451	rs590368	A	G	0.302189392873991	0.986801487646738	-0.000519475324056344	0.0314022085256694
0	1	12233754	rs976881	C	T	0.856004680041105	0.539053197197952	-0.0252543536119758	0.0411144387672315
0	1	12240676	rs3766730	A	G	0.173627936832011	0.221029319519482	-0.0469132472848266	0.0383342158912916
0	1	12249770	rs548580	A	G	0.133910472593311	0.450636860623689	-0.031955203454122	0.0423610345210318
0	1	12251808	rs653667	G	T	0.306054040911842	0.645105551672894	-0.0145286304524388	0.0315447394859068
0	1	12252955	rs1061622	G	T	0.129936518989323	0.576381897697257	-0.024018544505003	0.0429917945256392
0	1	12262792	rs5746059	G	A	0.1273106246463	0.572807727196047	0.024342483892909	0.0431664596397549
0	1	12271503	rs235214	C	T	0.559670689899619	0.0336264548302011	0.0620428616459463	0.0292031993139737
0	1	12278932	rs7550488	G	A	0.625531247688076	0.465983636609149	-0.0217948185221467	0.0298956619122988
0	1	12305286	rs374450	A	G	0.193867847062763	0.672403284495118	-0.0155884315644752	0.0368649871151626
0	1	12306734	rs6541016	G	T	0.126714975845411	0.436728226549915	0.0337578038323792	0.0434055592645057
0	1	12319994	rs235243	T	G	0.125748621117754	0.383257524081714	0.0380207518634409	0.0436062845441422
0	1	12329295	rs3765339	T	C	0.240760023694867	0.220941962449297	0.0410135394040414	0.0335070487116224
0	1	12363811	rs7523900	T	C	0.126320502931662	0.604746732193357	0.022544833007429	0.0435576055362632
0	1	12368336	rs115361959	C	A	0.0766560390037209	0.0703631876341076	-0.100484187016159	0.0555294542827615
0	1	12401868	rs28551666	C	A	0.927747173951677	0.249560108130414	-0.063595964265463	0.0552327103293283
0	1	12486792	rs580233	A	G	0.190728327334972	0.537754408559072	-0.0225963003480737	0.036669667555127
0	1	12488475	rs11121906	A	C	0.124814761250035	0.353057307496777	0.0406840427536081	0.0438086769376479
0	1	12519105	rs117618373	T	C	0.0698719089130048	0.891749789394538	0.00769374938908461	0.0565340938278875
0	1	12537010	rs75965755	A	G	0.0691165519592852	0.9880454169598	0.000850678311311234	0.056774685724091
0	1	12587927	rs74638742	A	G	0.0761660585070196	0.634146690208426	0.0258603040601802	0.0543399569634169
0	1	12590762	rs10864555	C	T	0.809506165099269	0.333198958409204	-0.0355662709623694	0.0367537663623642
0	1	12592294	rs7543599	T	C	0.845076259791984	0.326956789267515	-0.0391746344514844	0.0399634312138647
0	1	12593561	rs4846107	G	A	0.167745555770089	0.142807618836356	-0.0576721385303365	0.0393554882787101
0	1	12595464	rs56060440	A	G	0.0914838135863435	0.00765768180319344	-0.136989211562599	0.0513683513025082
0	1	12596355	rs56089820	G	T	0.278113195351711	0.545513571760107	-0.0195108776007056	0.0322762438642677
0	1	12597926	rs74054806	C	T	0.421129448716663	0.10012588342436	-0.0480451226909454	0.0292201965501493
0	1	12599005	rs11121923	A	C	0.414447096303147	0.0744666544492022	-0.0523001687846979	0.0293205852167093
0	1	12605011	rs6541027	T	C	0.687498446419239	0.822374543636053	-0.00697705425312743	0.031079309506114
0	1	12606725	rs10779770	C	A	0.496788958457979	0.38710363023685	-0.024965852638257	0.0288661995880928
0	1	12619096	rs4845904	A	G	0.196844128993669	0.924714604434739	-0.00343937600224821	0.0363967845892145
0	1	12625101	rs10864570	C	T	0.271263120152101	0.425271800684592	-0.0258317224269387	0.0323986483570372
0	1	12626182	rs7517059	C	G	0.22474463266691	0.80699660517307	0.00842431662876164	0.0344831477402822
0	1	12626549	rs4846118	C	T	0.67869149019214	0.082727735361098	-0.0531852478814405	0.0306530177960776
0	1	12628459	rs11121940	A	G	0.182870186348982	0.853607986077597	-0.00690099600426114	0.0374003505774156
0	1	12630700	rs4846121	T	C	0.589919634588641	0.216569678223849	-0.0357677480255833	0.0289453066147399
0	1	12637160	rs4845907	A	G	0.376633874880703	0.232058537958984	-0.0355462338978835	0.0297439872138122
0	1	12640127	rs3128458	A	G	0.72926387435316	0.0304965922408146	-0.0697077322797785	0.0322186976806874
0	1	12642243	rs12029485	G	T	0.166716768921224	0.458916935958708	-0.0284658829890948	0.038434612981727
0	1	12663774	rs4846127	T	C	0.616125485346801	0.0961452699685493	-0.048924374043434	0.0294045706546472
0	1	12664209	rs6662695	C	T	0.385164242686787	0.0589629059421969	0.0555017899040121	0.0293898209767338
0	1	12668321	rs6541043	G	C	0.38887885237165	0.094703590461759	0.0490492693093733	0.0293516345412088
0	1	12669280	rs6541044	G	A	0.313545029004697	0.093050152089546	0.0517731461578635	0.0308261005494648
0	1	12669341	rs12027375	T	C	0.271615705922184	0.880320926455547	0.00485553447193153	0.032249317138649
0	1	12669452	rs7548227	T	C	0.375407290049208	0.503691805950395	0.0197763288314699	0.0295746339794833
0	1	12671324	rs4618985	C	A	0.289226839170621	0.467331193052188	0.0229656288493023	0.0315970516820856
0	1	12671703	rs5022242	C	T	0.441165607669613	0.0190626172409256	0.067243482675095	0.0286837702368513
0	1	12682574	rs3000896	C	T	0.725040619001753	0.495460672696437	0.0217209885020106	0.0318653381486389
0	1	12682662	rs4846130	A	G	0.235273889737692	0.666543530211217	-0.0144864633843126	0.0336193467367174
0	1	12684504	rs6680343	T	C	0.477011685871079	0.288216620701291	0.0301066015705471	0.0283478447153885
0	1	12684837	rs12402628	T	G	0.476868613045687	0.289720763323572	0.0300239800522458	0.028358368694961
0	1	12693125	rs4845911	A	G	0.29589686564953	0.51477486410936	-0.0205921686691586	0.0316111606083058
0	1	12699337	rs3000891	C	T	0.581324979637483	0.325764173483166	-0.0285504891384419	0.0290536521510599
0	1	12709554	rs17458785	A	G	0.344106629842163	0.43772834543895	0.0233788368585108	0.0301260099437998
0	1	12724931	rs2027589	A	G	0.107359274092131	0.782268429333028	-0.0128147482607524	0.0463690775257809
0	1	12728153	rs2245926	T	G	0.122226998002068	0.67769975045214	-0.0181940505420413	0.0437773640909335
0	1	12739778	rs2799845	A	G	0.115828224476093	0.867157861437304	-0.00741976343930154	0.0443580900506061
0	1	12739867	rs2255773	G	A	0.128977173545677	0.764893425890692	-0.0128086141504447	0.0428294222160073
0	1	12743160	rs2489262	T	G	0.259063836015665	0.555302408590639	0.019439678671157	0.0329579193850415
0	1	12746537	rs7524074	C	T	0.738768482286484	0.381305639965878	-0.0285738136280298	0.0326373928576209
0	1	12750723	rs3128450	A	T	0.750651935716106	0.24926979958929	-0.0381664270465919	0.0331269907014452
0	1	12757671	rs3010951	T	C	0.728945553404405	0.228783782400927	-0.0388356645250423	0.0322689978155354
0	1	12762562	rs3000875	G	T	0.730151701458358	0.279100611949636	-0.0349264622777009	0.0322693417367912
0	1	12763781	rs10779772	T	G	0.60584030870985	0.798985333484635	-0.0075188417419751	0.0295249635925167
0	1	12769239	rs3010872	T	C	0.69676683500112	0.0147765161839826	-0.0760155788747077	0.0311819058753145
0	1	12769379	rs3010873	C	G	0.710536072847608	0.00602799454384484	-0.0865612257143375	0.0315197369421406
0	1	12771713	rs3000868	G	A	0.760336967004433	0.101710457841497	-0.0547507489282946	0.0334536050772659
0	1	12775851	rs3000861	G	A	0.615200509637227	0.996132470914405	0.000144193916880379	0.0297475848179301
0	1	12776218	rs3000860	C	A	0.755778197167862	0.070993852996368	-0.0596754563794811	0.0330517319051748
0	1	12777049	rs79983604	T	C	0.0808083637117725	0.0537388707987225	0.100052678708281	0.0518693751200898
0	1	12795653	rs3010902	C	T	0.827564684394776	0.290270147597833	-0.0399267319469552	0.0377547333513191
0	1	12796044	rs3010903	T	G	0.827262519414826	0.319357408819075	-0.0375986064074101	0.037757972940863
0	1	12803975	rs6662299	T	C	0.7590201915949	0.706845130454248	-0.0127008721479674	0.033770245075415
0	1	12823636	rs72862122	A	G	0.136414085655016	0.940506308232128	-0.00311872232350386	0.0417871564691492
0	1	12829572	rs2009740	T	C	0.843682715917901	0.435172395694918	-0.030724165847818	0.0393712179189668
0	1	12833428	rs11121976	C	T	0.819135421968946	0.292361921107688	-0.0391886834328986	0.0372178375555918
0	1	12835868	rs1812242	C	T	0.727379835067151	0.627627121380214	-0.0156902822624457	0.0323464692822917
0	1	12837840	rs848577	C	G	0.726343612432987	0.567269323031506	-0.0184864328082356	0.0323145478089322
0	1	12866852	chr1:12866852.T.G	G	T	0.091127132754621	0.69167446202441	-0.0196566121069242	0.0495648491615583
0	1	12866899	rs9308457	T	G	0.39805248864348	0.735889565455533	-0.00968974352668526	0.0287272398811327
0	1	12867513	rs116786716	A	G	0.09319356187226	0.615842461488112	-0.0243432229782225	0.0485165103275674
0	1	12868019	rs1416906	T	C	0.320700146250751	0.998318674476114	6.34819256569163e-05	0.0301257609943227
0	1	12868237	rs703804	A	C	0.418971699593602	0.41702841238465	0.0231584969932503	0.0285348151458514
0	1	13176463	rs28488227	A	G	0.305000024132914	0.896709398242865	-0.00405083720235961	0.0312036608692495
0	1	13775026	rs10927559	T	G	0.301984009833996	0.26885679858441	-0.0347780577429726	0.031453457015757
0	1	13783354	rs11580598	T	C	0.432490940766551	0.0321557311331374	-0.0626272949320148	0.0292313607335382
0	1	13785062	rs2999877	G	A	0.180599445465725	0.129584189089702	0.0559164461037414	0.0368904376434878
0	1	13785485	rs10754872	C	T	0.432471548335252	0.0594316691366442	-0.0551944468071483	0.0292810843391518
0	1	13785516	rs10927575	C	G	0.220036437481868	0.727377484192502	-0.0121761208160853	0.0349270107178055
0	1	13793697	rs12564562	A	G	0.368493194817554	0.35123624436744	-0.0278320782721679	0.0298565282137936
0	1	13795449	rs3013090	C	T	0.389049033602745	0.0179707282221333	-0.0709498787642963	0.0299844722360014
0	1	13801089	rs2359535	A	G	0.125032454078793	0.55316474862514	0.0257304835582786	0.0433885667067374
0	1	13802224	rs3795750	A	G	0.571238451198474	0.213804222733814	-0.0363763591912852	0.0292609071634355
0	1	13802325	rs3013105	C	T	0.572585188221357	0.120045815871609	-0.0458278759628397	0.0294792401148411
0	1	13802437	rs3013106	A	G	0.377902900048312	0.735157928033421	0.0101390817504708	0.0299731282955056
0	1	13804575	rs16850548	T	C	0.249479440770656	0.962289159943286	-0.00158695743759868	0.0335642808475913
0	1	13804751	rs55957512	T	G	0.124816464396878	0.519054730994551	0.0279819192718913	0.0433960617376842
0	1	13805706	rs2940310	T	C	0.194840543054829	0.0582601018937395	-0.0702118200543609	0.0370758287577723
0	1	13806431	rs6666545	A	C	0.253093108972691	0.982511360922705	-0.000731125270151088	0.033353472965442
0	1	13806900	rs61781238	A	G	0.195050320812052	0.0978013210355645	-0.0612252222138057	0.036980516524595
0	1	13815792	rs375996	G	A	0.213654004090368	0.191354021580265	0.0456446334168726	0.034934326602116
0	1	13816076	rs2924851	A	G	0.359501804210819	0.227123481094932	0.0361724355820805	0.0299489812095974
0	1	13817381	rs6690828	G	A	0.143199088293123	0.913923225881174	0.00444984532497235	0.0411674489149926
0	1	13819261	rs164951	A	G	0.506763363437001	0.70892477561683	0.0106759951757498	0.0285989278645208
0	1	13822035	rs354590	A	G	0.466574718696438	0.987699527156935	0.000443814853593243	0.0287874292954389
0	1	13827439	rs10803381	A	G	0.140867013178435	0.566063562533642	-0.0239805629003311	0.0417882861013464
0	1	13828957	rs12046672	A	G	0.268967045518095	0.80341736140335	0.00807907286168887	0.0324556096941981
0	1	13830815	rs2999900	C	T	0.347934458820425	0.863883051989912	-0.00519593252235847	0.0303087657010241
0	1	13833861	rs76079754	C	T	0.175476580391003	0.88629160362303	0.00540307804572609	0.0377842384467422
0	1	13837213	rs2990678	C	T	0.29276468034144	0.380462157555218	0.027895	0.0318056630177709
0	1	13842586	rs2282189	G	A	0.322671703368039	0.639850635559679	0.0143013694774939	0.0305645133292823
0	1	13844562	rs45223	G	A	0.376356318837815	0.579374567489118	0.0163514952908448	0.0294994391891701
0	1	13844765	rs16851109	A	G	0.445026000539868	0.188846848469164	-0.0379823517163058	0.0289059414412652
0	1	13845251	rs35530871	T	C	0.0803335755997177	0.877461362635372	0.00812472893257021	0.0526935916407305
0	1	13851036	rs4345799	G	T	0.754095659057489	0.0595095877073253	-0.0627592394556023	0.03330445691093
0	1	13852232	rs16851217	T	C	0.276704390481619	0.286934157430875	-0.0343559957646577	0.0322630486605134
0	1	13852683	rs2168201	G	A	0.901385681200347	0.279878792997448	-0.0517367277721237	0.0478781482199171
0	1	13852955	rs12750399	A	G	0.552274967780228	0.228758741105341	-0.0344752601712484	0.0286443468184953
0	1	13854682	rs10927814	G	C	0.760543394645664	0.211460796414728	-0.0418354951201342	0.0334802158439807
0	1	13855608	rs12072110	T	C	0.0754878643668985	0.826891682660739	0.0118712495913823	0.0542835044197204
0	1	13855662	rs76062973	G	A	0.117311959909317	0.321631190724564	0.0443625473142753	0.0447604049909377
0	1	13855758	rs12124179	T	G	0.140233312644185	0.499912737929062	0.0278991346323382	0.0413549001936244
0	1	13859570	rs3856278	G	A	0.274623862550158	0.668516762665398	-0.0137759664125191	0.0321729645863715
0	1	13859697	rs75931286	A	G	0.198930932415276	0.581265203105851	-0.0198181741615129	0.0359325898799521
0	1	13863307	rs12564444	A	G	0.242356501092256	0.262416885773781	-0.0378231157431255	0.0337496377843576
0	1	13863608	rs6678308	A	G	0.18241452991453	0.599548738758502	0.0196623060776454	0.0374484764224435
0	1	13867459	rs183052	G	A	0.184715685312819	0.447881378573049	-0.0281822692156432	0.037133146630611
0	1	13872988	rs10927854	T	C	0.131309955354554	0.632506430800748	-0.0204535986886877	0.042771879217699
0	1	13874853	rs1610562	C	T	0.702735512723373	0.592240576349053	-0.0167922254939739	0.0313526458275979
0	1	13875610	rs17391912	T	C	0.199089698304195	0.920607289141462	-0.00357422088027484	0.0358609885174143
0	1	13875896	rs13375580	C	G	0.340878968197225	0.887744788471975	-0.00427783026821667	0.0303051712354852
0	1	13876130	rs76996492	A	G	0.197373693989843	0.76290825849894	-0.0109053950219577	0.0361508072464432
0	1	13876264	rs354581	G	C	0.760980733438087	0.488718895196972	-0.0232097755963442	0.0335232859478774
0	1	13880522	rs6684199	G	A	0.114341177969877	0.932243927555718	0.00384282831998847	0.0451980646717497
0	1	13885203	rs10927872	T	C	0.179575931731104	0.799850907431374	-0.00950675654535984	0.0374960725378068
0	1	13885279	rs12042662	A	G	0.757580299480344	0.190593893212964	-0.043534319628628	0.0332621586797523
0	1	13900468	rs655839	T	A	0.550845056226661	0.0462188755750256	-0.0572905482657721	0.0287402761818859
0	1	13901884	rs12404716	C	T	0.123843248739057	0.863637156988009	0.00754035256746957	0.0439040736389825
0	1	13903098	rs355013	C	T	0.670524788673329	0.0484994998746627	-0.0602252572744315	0.0305252469366471
0	1	13908031	rs1261015	A	G	0.692154986548995	0.769371365372423	-0.00908350563686122	0.0309808663022822
0	1	13908105	rs1262461	G	A	0.719980017497718	0.759639864281146	-0.00977973416217083	0.0319647473789546
0	1	13912977	rs355027	C	T	0.543027069419464	0.964751487476524	0.00127169712609565	0.0287767416701351
0	1	13913180	rs355028	T	C	0.522115349199662	0.64862544148077	-0.0130582684538608	0.0286571301157343
0	1	13914230	rs1148455	T	C	0.646239986842074	0.444847571829982	-0.0230388763454975	0.0301542944724906
0	1	13914909	rs10927904	T	C	0.195456435854277	0.99629648607113	-0.000169416802040767	0.0364990028093844
0	1	13916809	rs434651	C	T	0.737369545032498	0.992537278990402	-0.000306281888257724	0.0327459684547304
0	1	13917411	rs11804743	T	C	0.0557329017106086	0.307210407503111	0.0635604518915641	0.0622474697251145
0	1	13920193	rs1261025	G	A	0.685787938550066	0.689546214258018	-0.0123791003499798	0.0309887362615002
0	1	13920807	rs1261026	T	G	0.684999143474316	0.783305302480659	-0.00853393175944879	0.0310308729406547
0	1	13922117	rs12566684	G	A	0.169100937078179	0.814492129154676	-0.00900230532500759	0.0383672923789185
0	1	13922799	rs7514217	G	A	0.717874874545304	0.743399321276232	-0.0104661409373412	0.0319718278332667
0	1	13923443	rs16852007	A	G	0.124634165851088	0.346942241496067	-0.0412760616238289	0.0438856386142829
0	1	13923574	rs10927907	C	T	0.168092222592057	0.577492958899978	-0.021548095857324	0.038682485167332
0	1	13924863	rs1262460	G	A	0.302211511362858	0.382178568687804	0.0274936120185314	0.0314612085784429
0	1	13932007	rs2788749	G	C	0.599551104114645	0.867844602733645	-0.00489231842264705	0.0294014974108465
0	1	13932427	rs442112	T	C	0.646502371426915	0.37177218061043	-0.026673964565085	0.029864752987537
0	1	13934056	rs2483133	C	T	0.306820957588979	0.346908122682749	0.0294640553007516	0.0313246308805311
0	1	13935402	rs92406	A	C	0.621554489448823	0.284478996962272	0.0317601429762715	0.0296737303856468
0	1	13937281	rs4391657	C	T	0.776463655514969	0.153343580985029	0.0493904824457306	0.0345915249741065
0	1	13938377	rs1412838	C	A	0.41263767780812	0.400417053366581	0.0244889270158839	0.029123091565973
0	1	13938925	rs79769438	A	G	0.105424638454932	0.785012841379399	0.012874663646244	0.0471958385347694
0	1	13943528	rs1539114	C	A	0.136008299721713	0.932640433352065	0.00354987775895951	0.0419988412861351
0	1	13943724	rs1061615	C	T	0.182912130902374	0.902337134946916	0.0045588087357334	0.0371512267636956
0	1	13944568	rs876931	C	T	0.550115882911798	0.437224757768095	0.0225001974229775	0.0289619518043645
0	1	13945379	rs1106669	T	C	0.210095263999723	0.724481845764848	0.012425293853926	0.0352515315681336
0	1	13946586	rs6703700	A	G	0.414012627482896	0.382218275313349	0.0254696404925392	0.0291475897772076
0	1	13947519	rs1772636	G	A	0.185057705574658	0.933829111863295	0.00307521954980283	0.0370382511736179
0	1	13947905	rs11588651	G	A	0.0555970619726002	0.952102555512444	-0.00378472939992276	0.0630088364016497
0	1	13948225	rs1772635	A	C	0.688398120758657	0.578203186009813	0.01731853340263	0.0311478129264812
0	1	13948765	rs10927910	A	G	0.113733464825773	0.439183866619205	0.0348685102460598	0.0450746730719948
0	1	13949397	rs75737744	C	A	0.135384500434366	0.803457713207602	0.0105007993716629	0.0421931186955953
0	1	13952864	rs7515525	T	G	0.264122036336654	0.0573549268818942	-0.062471537422055	0.0328694428810015
0	1	13956484	rs10803421	C	T	0.247356079729771	0.0387322727476002	-0.0688853840432156	0.0333259403468231
[truncated: 534,508 more rows]
