# Supplementary material for: Japanese GWAS identifies variants for bust-size, dysmenorrhea, and menstrual fever that are eQTLs for relevant protein-coding or long non-coding RNAs
Source: Sci Rep. 2018 May 31;8:8502. doi: 10.1038/s41598-018-25065-9 (PMC5981393; doi:10.1038/s41598-018-25065-9)
Supplement: Supplementary file 17 — Dataset S14 [file 41598_2018_25065_MOESM17_ESM.txt]

regional.analysis	CHR	BP	rsid	A1	A2	A1.AF	P	BETA	SE
0	1	564621	chr1:564621.C.T	T	C	0.026666662219512	0.875451053720833	0.0307555466802456	0.19622220534577
0	1	565374	chr1:565374.A.G	G	A	0.035721507945162	0.573756555130323	-0.102308637862969	0.18187307555108
0	1	752566	rs3094315	A	G	0.844845482616862	0.205867790419954	-0.106713386320042	0.0843577500886199
0	1	990417	rs2465136	C	T	0.162531933332127	0.490871753528457	-0.0601376789875236	0.0872923142103968
0	1	1018704	rs9442372	G	A	0.811955093020658	0.455283702551236	0.061024090815163	0.081732120789914
0	1	1036959	rs11579015	C	T	0.203956833597016	0.755898119773517	0.0242017066855895	0.077851096226601
0	1	1046164	rs6666280	T	C	0.203331467204766	0.803566429704147	0.0194211174701132	0.0780798187286833
0	1	1062638	rs9442373	A	C	0.539650235363657	0.0347941068497256	-0.133050901583974	0.0630349980878768
0	1	1216195	rs55834051	A	C	0.644120647219885	0.633411358857624	0.031390244656214	0.0658171813624055
0	1	1217011	rs1262894	C	A	0.121998571152218	0.673059874932986	-0.041511939200201	0.0983806573533352
0	1	1217058	rs3753340	A	G	0.0144224634853546	0.0897155133665955	0.388104787614548	0.228713961625746
0	1	1218086	rs6603788	T	C	0.632695236229452	0.306299168956499	0.0673753983109346	0.0658594229476306
0	1	1220136	rs2144440	G	A	0.652452234593044	0.189168174051596	0.0877321157685017	0.0668158310484888
0	1	1220954	rs12751100	A	G	0.63732023944962	0.325121518124206	0.0648295449164582	0.0658845016235709
0	1	1221138	rs11260578	A	G	0.622697465688105	0.466469742682711	0.0476737697611234	0.0654648150754252
0	1	1222958	rs111819661	T	C	0.0144933948501963	0.082025995968643	0.402522186339419	0.231460983066784
0	1	1223529	rs78481580	C	G	0.182144772274009	0.39669676001483	0.0683408359944343	0.0806347857384255
0	1	1225959	rs1570867	G	C	0.922551287601294	0.0165697351914966	-0.261297703321	0.109050412157581
0	1	1227244	rs2239609	A	G	0.274785430061188	0.252849762283617	0.0795995421123801	0.0696131879626467
0	1	1278237	rs307361	C	T	0.869289889321488	0.730949201754125	-0.0320796746636238	0.0932919801258486
0	1	1287040	rs182532	C	T	0.869055990742389	0.680268698068477	-0.0383804136982252	0.093134530923867
0	1	1295323	rs34389364	A	G	0.80813120759208	0.856225178864886	-0.0145678648749548	0.0804048503990584
0	1	1314015	rs2649588	T	C	0.826185321680322	0.195795475709743	-0.105625227691018	0.0816506670451263
0	1	1335218	rs2291889	A	G	0.121076782317708	0.45435367808249	0.0714479404753266	0.0954960980722074
0	1	1487059	rs1887284	A	G	0.262416700018423	0.954825168238166	-0.00406697763144086	0.0717931604019723
0	1	1489928	rs7366884	C	T	0.716753858246401	0.735812379065803	-0.023642134017178	0.0700707012595396
0	1	1500941	rs6603791	G	A	0.824428729545335	0.7941327783861	0.0218736159030632	0.0838237288922532
0	1	1599161	rs6604981	G	A	0.621014096136347	0.873026675430617	0.0103903221819396	0.0650146185798909
0	1	1647686	rs909823	C	A	0.869063392361448	0.896570242488992	0.0119675995694295	0.0920618737039476
0	1	1687625	rs34306661	C	T	0.332064106797263	0.967651024783848	-0.00271244499213878	0.0668838773227131
0	1	1706160	rs7531583	G	A	0.700110326433443	0.324468105922711	0.068688281029642	0.0697118200835064
0	1	1721479	rs2272908	T	C	0.502984155840491	0.72933554080257	-0.0218063265737343	0.063022326510915
0	1	1722585	rs3737626	A	C	0.03810042697029	0.621743501207778	-0.0840561563251062	0.170367686564084
0	1	1722932	rs3737628	T	C	0.502720632228769	0.797659547056609	-0.0161448346120764	0.0629729593478664
0	1	1723031	rs9660180	A	G	0.504401032585213	0.75666122905633	-0.0195543740094703	0.0631054673453923
0	1	1725016	rs80220232	A	G	0.0662230271886063	0.170661898981922	-0.186714175173977	0.136279751194736
0	1	1725626	rs9970652	T	C	0.206242502904208	0.474041274653904	-0.0567772256847161	0.0793067567571248
0	1	1733219	rs10907185	G	A	0.71032695702947	0.245177297482187	-0.0797976533644105	0.0686642167466643
0	1	1734337	rs75622028	C	T	0.103286436386755	0.262365267906013	0.11149962513256	0.0994805652121422
0	1	1737900	rs17363334	T	C	0.0685096148634582	0.451631553380699	-0.0975192158380758	0.129559592692091
0	1	1738984	rs76117314	A	C	0.059859441413314	0.306017424232639	0.129821300714147	0.126826367649371
0	1	1745726	rs16825336	A	G	0.266626571095558	0.89014586199252	0.00978736815928439	0.0708615224702026
0	1	1746694	rs12742323	T	G	0.207487664111048	0.410750158955925	-0.0651827980295919	0.0792424510147315
0	1	1747318	rs59787372	C	T	0.0356951409632043	0.725468197404573	-0.0612488549369606	0.17441857599075
0	1	1748734	rs2180311	C	T	0.505353400785302	0.803853718314586	-0.0156268305161528	0.0629193700685727
0	1	1752955	rs4648726	T	C	0.843102860429493	0.947805014937963	0.00571901565266062	0.0873619794201799
0	1	1759026	rs9786963	C	T	0.908969082125604	0.481900548854218	0.0802137809804055	0.114061696361004
0	1	1759054	rs10907187	A	G	0.128450539955461	0.294550020176365	0.0975331544243311	0.0930489138055568
0	1	1759213	rs9786942	G	A	0.505091283075934	0.818188018593846	-0.0145037895167578	0.0630939323005792
0	1	1760937	rs77726987	A	G	0.0353723470097471	0.358466380505839	-0.171077085751879	0.186299364532421
0	1	1765583	rs6603797	C	T	0.908316229411299	0.508472803380031	0.0749055922480923	0.113284336513782
0	1	1766094	rs6663586	C	A	0.195171753588269	0.10644342908883	0.125230627598308	0.0775716099940387
0	1	1770406	rs117025906	A	G	0.0553356313834726	0.949919871759636	0.00861377019790445	0.137145781501983
0	1	1770789	rs6665287	A	T	0.127944266775846	0.20216958513787	0.118376018235691	0.0928152055555746
0	1	1775039	rs75473107	T	C	0.0163390183015403	0.424231340614917	0.186581607004868	0.233489135828701
0	1	1775175	rs11260622	G	A	0.907967715171599	0.41978929696205	0.0912148249008886	0.113059384864321
0	1	1776269	rs4648727	A	C	0.337854556087905	0.866094463607146	0.0112851482993493	0.0669259638860812
0	1	1777450	chr1:1777450.G.C	C	G	0.505136630360815	0.771405042966439	-0.0183061453548002	0.0630078506762644
0	1	1779036	rs6692959	C	T	0.908957183549938	0.485554622341388	0.0793875809396388	0.113834193879619
0	1	1779230	rs12403351	A	G	0.0842154589371981	0.160952208705413	0.152364639263118	0.108686227520572
0	1	1779476	chr1:1779476.C.A	A	C	0.338114328077594	0.812665552363429	0.0158433382974721	0.0668527146059365
0	1	1780878	rs6603801	C	T	0.908828156321628	0.414576173544785	0.0934191609532004	0.114502920274939
0	1	1781220	rs6681938	C	T	0.167486664204053	0.833710070700688	0.0178146170211298	0.0848534591863465
0	1	1781345	rs6664578	A	G	0.90844603384035	0.43967984333444	0.0879987655302022	0.113879769664518
0	1	1787378	rs12125422	A	G	0.210722495510906	0.370720709150544	-0.0706508094435076	0.0789285006135695
0	1	1793003	rs1889678	G	A	0.909019677093328	0.48395926121075	0.0796781107972936	0.113834193879619
0	1	1793071	rs12076620	G	A	0.909234665960245	0.499538522087683	0.0770208908657558	0.114068516089741
0	1	1793111	rs10907192	G	A	0.909147780678851	0.369968090046629	0.103067554765071	0.114962348197585
0	1	1793692	rs77270684	G	A	0.0514983629397423	0.513090259231231	0.0905458752417951	0.138442270944434
0	1	1793786	rs7511905	C	A	0.909092704025	0.487865941817491	0.0789675831980814	0.113834193879619
0	1	1795789	rs12036384	T	C	0.173962210780605	0.104706213226184	0.130592977483085	0.0804910289682099
0	1	1797947	rs9660106	G	A	0.527147414578223	0.866233061250152	-0.0106412982856269	0.0631736556418493
0	1	1801034	rs4648592	A	G	0.108857272949992	0.152232344159338	0.139458403569451	0.0974081891253511
0	1	1804302	rs3855951	T	C	0.842289562412026	0.909187450549684	0.00997464904567187	0.0874482058826049
0	1	1805391	rs10907193	A	G	0.172472845521187	0.0870325410851331	0.138227087525599	0.0807748857984488
0	1	1806560	rs118184145	A	G	0.055053160955446	0.972928640444589	-0.00469640920454623	0.13839250638945
0	1	1809509	rs11260624	T	C	0.173887468030691	0.0923206089850266	0.135216500815661	0.0803291073967215
0	1	1809654	rs78934919	A	C	0.0600882468963917	0.342702595852827	-0.132964597171086	0.140134019294826
0	1	1810090	rs7525092	T	C	0.177422848515724	0.115865701097331	0.122927952782038	0.078180242357308
0	1	1810842	rs76973525	A	T	0.0459629005375594	0.406525194600431	-0.133740850036926	0.161128888295011
0	1	1812366	chr1:1812366.AA.A	A	AA	0.908865975132537	0.486693475957275	0.0792438780388836	0.113925307778638
0	1	1812504	rs36072213	A	G	0.208695550009856	0.470194172868058	-0.0570727376217825	0.0790302540070891
0	1	1812521	rs6603802	T	C	0.523753308275314	0.837233334917493	-0.0129568938891851	0.0630709434703631
0	1	1812688	rs6603803	G	A	0.524519117778697	0.847081942278732	-0.0121627697371551	0.0630708452912529
0	1	1812828	rs6670776	A	G	0.908346147885897	0.487299272245339	0.0791337437072472	0.113925307778638
0	1	1813237	rs33976483	T	C	0.208035879227517	0.422270221609109	-0.0638037581356546	0.0795073429474192
0	1	1814909	rs76616586	G	A	0.0309592276587923	0.322799381235638	0.169871612652442	0.171809350585996
0	1	1818129	rs16824526	C	A	0.212742034832327	0.397290761446179	-0.0664463560164007	0.0784982082712823
0	1	1821625	rs6603805	A	G	0.169365989207811	0.0498337300114554	0.159381670287904	0.0812596163039119
0	1	1865298	rs2803316	G	A	0.599659232688709	0.955527606811212	-0.00358388864627316	0.0642656656719441
0	1	1871337	rs16824543	A	G	0.127252651465824	0.247603645918522	-0.114625334894799	0.0991406106044624
0	1	1887019	rs28548017	G	A	0.866734948898392	0.0880359344661819	0.167380882136192	0.0981216647311001
0	1	1903712	rs13303201	A	C	0.336525475612981	0.476643097673339	0.0468215577304749	0.0657872197454007
0	1	1930754	rs6605081	T	C	0.233477860661166	0.661811818889606	-0.0332322470318548	0.0759745205190939
0	1	1933267	rs28706276	A	G	0.0934635296609023	0.425163385157926	0.0838558459869848	0.105149005408491
0	1	1934647	rs6682175	G	C	0.665289470455445	0.666255919957249	0.0289435958703918	0.0671090174195621
0	1	1939826	rs28550169	T	C	0.335226355002044	0.525153936126871	0.0419589798984038	0.0660333637735759
0	1	1948400	rs13303344	A	C	0.400176322570078	0.34086739292722	-0.0615175049734337	0.064588507697733
0	1	1951827	rs3121819	G	A	0.793569179760212	0.753766810734839	-0.0246089448148547	0.0784532822773034
0	1	1992626	rs13303273	G	A	0.15307167013588	0.0746388270849594	0.150929409019834	0.0846644526425631
0	1	1993860	rs60959039	T	C	0.250162953866754	0.925457673343671	-0.00684595290698163	0.0731707959987694
0	1	1994299	rs59095280	T	C	0.247615432214741	0.894478618596685	0.00976090883928711	0.073589847865468
0	1	2010669	rs2803342	G	A	0.0744120225873605	0.499954904566063	0.0788332364605466	0.116866036961391
0	1	2010994	rs16824727	A	G	0.238217444406095	0.101256694119205	0.118656934639582	0.0724051449271434
0	1	2016802	rs16824749	C	T	0.523670616713603	0.439280228736609	-0.0488934442552842	0.0632180769363273
0	1	2036263	rs10797413	A	G	0.75555788000136	0.21297208982722	0.0940702080795955	0.0755320415959855
0	1	2040898	rs4648807	C	T	0.585663960126325	0.673620458207229	0.0269138662388876	0.063900439529872
0	1	2051513	rs3107151	G	T	0.756067303797349	0.341402875095344	0.0714726914160187	0.0751239391073246
0	1	2071556	rs436045	G	A	0.83398959260284	0.796199947459852	-0.0216320635626869	0.0837581468515708
0	1	2071765	rs364677	G	A	0.789494432765152	0.27543651917332	0.0863574190594241	0.0791813559169066
0	1	2082566	rs2257182	C	T	0.297497986857487	0.13589179115553	-0.104590234988037	0.0701352186034488
0	1	2088754	rs262656	C	A	0.166244229187073	0.806573915198455	0.0204978999212658	0.0837167430703858
0	1	2103506	rs2280272	G	C	0.0862149617258177	0.777568286327769	-0.0323475556014707	0.114508925088978
0	1	2167149	rs262680	T	C	0.64146515148784	0.0143407884258823	0.16584535079124	0.0677303545242653
0	1	2173504	rs263526	C	T	0.18324521347151	0.897779556301183	0.0104219141170432	0.0811253389007755
0	1	2185886	rs16824947	T	C	0.0878121085594989	0.558546005366634	0.0641249143091751	0.109614761224163
0	1	2186220	rs16824948	T	C	0.093885960729176	0.00988689229378586	-0.31592586073118	0.122463263002531
0	1	2192433	rs10797417	G	A	0.459582565992546	0.0113577759347149	0.160481769952718	0.0633940944388009
0	1	2281726	rs7527871	C	A	0.435596469755552	0.687979204356982	-0.025676638642826	0.0639360207089787
0	1	2289321	rs903914	A	G	0.104403837890806	0.894651833471955	-0.0138224822507129	0.104383382935547
0	1	2291680	rs2840542	C	T	0.895841409044332	0.882733417709732	0.0153568143590742	0.104110452391973
0	1	2292409	rs2645090	C	T	0.416289438561471	0.530310863486	0.0401286120205168	0.0639467644034968
0	1	2292688	rs2840540	G	C	0.209028692707324	0.792904996213189	0.020410320156845	0.0777416947772915
0	1	2301471	rs2840536	G	C	0.199488243365996	0.402409008431925	0.0649429110190183	0.077559832230721
0	1	2301691	rs6665546	A	G	0.2866584666187	0.21360239431357	-0.0896348410555667	0.072069914792857
0	1	2302911	rs10910060	A	G	0.533625193558649	0.869502704626008	-0.010399863356882	0.0633017918254627
0	1	2303512	rs10910061	A	G	0.0797498486359648	0.392047940974877	-0.103679588935927	0.121133847787261
0	1	2314319	rs2643901	C	T	0.877732905525136	0.875290346497865	-0.0150163710811842	0.0956808586005336
0	1	2335676	rs1129333	G	A	0.868137374611663	0.947079072360136	-0.00620173636644789	0.0934344673593866
0	1	2353869	rs35799953	T	G	0.53636549578664	0.0361164366824758	0.133907257961767	0.0638988148812699
0	1	2390588	rs10910078	C	T	0.88334522734915	0.0222827815257245	0.247011461136063	0.108077045092153
0	1	2392648	rs2477686	C	G	0.883776316654104	0.0246125133525305	0.243029744506452	0.108136701160493
0	1	2397174	rs1998759	A	G	0.251525937334236	0.353798490779451	0.0663939410566167	0.0716033232233375
0	1	2488608	rs1886730	C	T	0.559146977288334	0.476554956967559	0.0454492347131476	0.0638462531965603
0	1	2494330	rs2234167	A	G	0.0365862457930296	0.557641355160846	-0.103586424625259	0.176663583690539
0	1	2505713	rs10910093	T	C	0.0402846069088694	0.384366125858444	-0.149278345235999	0.171608025310792
0	1	2511280	rs10797434	T	C	0.521894645176817	0.562033648933491	0.0369369238839933	0.0637037373157859
0	1	2513216	rs734999	T	C	0.520946564226934	0.846046415163829	0.0123321931009821	0.0635138723715316
0	1	2526746	rs3748816	G	A	0.499574117237781	0.551987937154846	0.0376158194165209	0.0632428349411084
0	1	2533767	rs76202520	T	C	0.104441296908532	0.866429918503505	-0.0174400552486188	0.10368953340148
0	1	2551785	rs12117343	T	C	0.0480745018457316	0.270882029452463	-0.176315834491473	0.160136650568243
0	1	2551900	rs11590198	A	G	0.462775391367527	0.571879895131598	0.0356929677728338	0.0631415384575216
0	1	2553624	rs3890745	C	T	0.491734276049747	0.631754535674744	0.0303756395971381	0.0633804538713561
0	1	2709164	rs4648356	A	C	0.502779741063996	0.714996434993623	0.0230984544353128	0.063256743352404
0	1	2745883	rs4609377	T	C	0.520501633326018	0.64248833746704	0.0294935230748439	0.0635331605520893
0	1	2747638	rs10909929	A	G	0.0680866628541399	0.470365866080733	-0.0946619299803253	0.131131794399317
0	1	2749921	rs4648482	C	T	0.40269297259742	0.951561557964008	-0.00392884952016537	0.0646767606717713
0	1	2752265	rs7511879	G	A	0.483931322776317	0.570702854768983	-0.0359732288719635	0.0634429826556532
0	1	2754512	rs6680471	T	C	0.462499523825537	0.626996901589922	-0.031341962133494	0.0644951996369972
0	1	2789108	rs10910019	C	T	0.564152269577791	0.769253943000184	-0.0188558186493535	0.064277348191606
0	1	2792801	rs16823103	T	C	0.0795628160519601	0.957689320818349	0.00619933983783095	0.116850833546372
0	1	2797856	rs10797342	T	C	0.578423667725095	0.272297329300636	0.0706335446786452	0.0643417330953808
0	1	2811814	rs1456465	A	G	0.274251242687215	0.551782850859152	0.0418328155057941	0.070296538226324
0	1	2842319	rs2045332	A	G	0.523392613986382	0.54452457653915	-0.0381273356664939	0.0629179313879569
0	1	2852707	rs10797368	T	C	0.237643283537958	0.515606751470954	-0.048947211182003	0.0752880750505273
0	1	2957600	rs12409277	C	T	0.371780413985041	0.468179137089716	-0.0473652126940042	0.0652912616685377
0	1	3037613	rs876740	T	C	0.580258585807512	0.665370278096904	-0.0274632367073523	0.0634972424738849
0	1	3072692	rs731031	C	T	0.616517280300276	0.811031407554341	0.0154493233203458	0.0646156578722305
0	1	3083712	rs2651899	C	T	0.38787075232019	0.506488233079532	0.0428110648007557	0.0644438489372118
0	1	3096355	rs868718	A	G	0.2830656674954	0.959328339758438	-0.00357400682482938	0.0700834269926316
0	1	3105276	rs2817138	G	T	0.667569187411319	0.228496401365574	0.0815013896297586	0.0676786310062862
0	1	3106397	rs2651916	T	C	0.858243018271459	0.487389303741953	0.0643672126962324	0.0926857576989074
0	1	3133307	rs16823514	G	T	0.186232398457314	0.76443273718036	0.0241778119124009	0.0806828158949268
0	1	3137199	rs2817147	C	T	0.484212061344234	0.706979620390205	0.023723910534256	0.0631096678346678
0	1	3146497	rs10157420	C	T	0.203003146965273	0.98557448481168	-0.00142784530268189	0.0789707430071907
0	1	3157614	rs905138	T	G	0.198067020374462	0.384912007891282	-0.0708237241105441	0.081511383118285
0	1	3168280	rs10797386	G	A	0.826924329371623	0.204262528513509	0.109345784931627	0.0861329039874907
0	1	3178111	rs3002686	A	C	0.184704945436273	0.558475198295121	0.0475807486691913	0.0813196205786426
0	1	3209767	rs2500294	T	C	0.572025056565046	0.712742205418788	0.0236141693018424	0.064138310414933
0	1	3217151	rs2455137	T	C	0.323460139879259	0.865535841780838	-0.0114653647726866	0.0677095504042553
0	1	3217525	rs12036358	T	C	0.265210062233435	0.259281314475427	0.0797341457107667	0.0706805713264753
0	1	3232378	rs2483264	G	A	0.638712767834245	0.96349042707665	-0.0030128432829336	0.0658200506620055
0	1	3235556	rs12043519	T	C	0.252832729218973	0.268285515904293	0.0796922376112055	0.0719881092114418
0	1	3250423	rs1889121	G	A	0.390995546381276	0.498786298557705	0.0435858221992532	0.0644378765419464
0	1	3252104	rs2483278	T	C	0.879657286895048	0.188640799647727	0.133380554627918	0.101460122688778
0	1	3254100	rs16824328	G	C	0.095251051250076	0.109184710990864	0.162775363311377	0.101615939309366
0	1	3255539	rs2483280	A	G	0.296056529957742	0.768028356765005	-0.0203887724884028	0.0691250584402062
0	1	3257059	rs2255212	A	G	0.29637787731407	0.790269496636512	-0.018406984275243	0.0692094212460905
0	1	3259113	rs882430	A	G	0.0887082197870161	0.0196541486159991	0.238458833175827	0.102216255178735
0	1	3285628	rs6424073	A	G	0.570349778083371	0.852536154359776	-0.0118732832879113	0.0638748783031335
0	1	3300807	rs868688	T	C	0.502085824969658	0.212814737418728	-0.0784996450123938	0.0630082538429941
0	1	3312914	rs871822	G	T	0.578033261033493	0.440380858337016	-0.0496242096067282	0.064317535441821
0	1	3325037	rs2483225	C	T	0.381669098273169	0.684790426722228	0.0266259665824944	0.0655917141670921
0	1	3352872	rs2236518	C	A	0.492492282712639	0.707326880894861	0.0237154437646218	0.063165623740072
0	1	3353949	rs2493264	G	A	0.821179223806628	0.281131506642086	-0.0860569464294062	0.0798464136157649
0	1	3362256	rs867814	T	C	0.63735307274061	0.204349172316646	-0.0827168536391788	0.0651694722611852
0	1	3375181	rs947352	T	C	0.179980442204003	0.326228061715785	0.0783874754359523	0.0798454712031017
0	1	3424388	rs947345	A	G	0.0655028616487461	0.345167754765929	-0.127370233459924	0.134925565154259
0	1	3441382	rs1896	T	C	0.114895672079205	0.316580777543771	-0.102773182136537	0.10261832817853
0	1	3543951	rs16823922	A	G	0.176148103531118	0.101316414353871	-0.141914058871545	0.0866119225815299
0	1	3545612	rs1128474	G	A	0.322292483866121	0.431160957866363	0.0528050642001908	0.0670790449460591
0	1	3586700	rs6657895	A	G	0.408446906240552	0.612436108598558	0.0326191508623398	0.0643884838810317
0	1	3601490	rs3753205	C	G	0.241104650713563	0.886345025227761	-0.0106120380117569	0.0742461110093865
0	1	3601798	rs3765715	T	A	0.240680969124272	0.823565058303416	-0.0166170595902495	0.0745286522103281
0	1	3601940	rs3765716	A	G	0.241101653438299	0.887050371849769	-0.0105457332510356	0.0742461110093865
0	1	3602555	rs3765717	A	G	0.241671356773766	0.851139506575161	-0.0139730324183049	0.0744574375160804
0	1	3603036	rs12033056	C	T	0.249407129573672	0.63384408464004	0.0347921794436875	0.0730432064022256
0	1	3651126	rs1181868	T	G	0.34748280076375	0.0073249197282529	-0.182952387458521	0.0682225502892176
0	1	3659742	rs2298223	T	C	0.113216225054817	0.0330950033956091	0.198251141095731	0.0930350819473798
0	1	3665867	rs12120656	T	G	0.21015055947532	0.0240365770121327	0.167261697890949	0.0741229467893829
0	1	3671791	rs1181888	G	A	0.0931120785719509	0.330901163170793	0.101567974368834	0.104461524859338
0	1	3679477	rs6699377	T	G	0.113413867131266	0.0336049760567779	0.198649271240668	0.0934916899968729
0	1	3680729	rs1181877	T	C	0.153727068432406	0.220663065404388	0.10418840412322	0.0850679467557658
0	1	3682070	rs1181874	A	C	0.597549531157116	0.680206419108512	0.0267276713598399	0.0648444275565461
0	1	3730435	rs6695834	C	T	0.453329302709511	0.359696749371595	-0.0584637957525645	0.0638290707795261
0	1	3740426	rs79797528	C	T	0.118440991610393	0.15612827006281	0.132724590587968	0.0935857228560081
0	1	3743319	rs6663840	A	G	0.453160617054133	0.361476938044396	-0.0583485873285656	0.063939844385394
0	1	3745193	rs6659702	C	T	0.170845400924956	0.533181065620991	0.0515807088041313	0.0827731571126549
0	1	3745721	rs2275833	T	C	0.118476561292914	0.137107826894347	0.138747973343766	0.093329410650502
0	1	3745787	rs2275832	C	T	0.572042737807037	0.915382904141377	0.00683561391645889	0.0643343525792743
0	1	3745924	rs2275831	A	G	0.401125117232401	0.784496799678686	-0.0176973326283254	0.0647154749897944
0	1	3746484	rs2275829	C	T	0.148519399686012	0.930341207115945	0.00770418707536737	0.0881329100153677
0	1	3796948	rs4074709	T	G	0.152618010423399	0.257452578680594	0.0967436801850015	0.085429962629196
0	1	3800242	rs3205087	G	A	0.426692368008364	0.188599751836303	0.0833223728231402	0.0633759034595643
0	1	3801828	rs10909818	A	G	0.303020057303213	0.213063756500705	-0.0867122601157776	0.0696380540959819
0	1	3803755	rs7367066	C	T	0.672101504428201	0.130074345302731	0.103419717270303	0.0683175568038669
0	1	3806358	rs10909819	C	T	0.301395780485721	0.0996633040752752	0.111030131576193	0.0674345172965387
0	1	3809423	rs11807227	A	G	0.300971828398632	0.0934269051479057	0.113212287497377	0.0674850215308338
0	1	3814660	rs10909823	G	A	0.113718736633574	0.707133437476537	0.0369741002026628	0.0984116044900673
0	1	3818871	rs10797356	A	G	0.371778977877409	0.17360711485504	0.0885446121853285	0.0650726273778836
0	1	3821782	rs11589102	A	G	0.109131269845433	0.591167507997354	0.0537604462890759	0.10008555116551
0	1	3995644	rs80309618	T	C	0.0971999027303406	0.178450598541784	0.136370122103057	0.1013496613739
0	1	3996075	rs34770924	T	C	0.0792912829384588	0.239240678239485	0.132040520615005	0.112194747137283
0	1	4000957	rs61156287	A	C	0.247153216646992	0.528854888519421	-0.047067159753699	0.0747388419045272
0	1	4002954	rs72640991	T	C	0.0810674071457946	0.184623076236208	0.14758046487894	0.11124259630018
0	1	4002958	rs10915568	A	G	0.194237190654874	0.188978565686323	-0.1079279487739	0.0821615344568608
0	1	4003276	rs75558957	A	G	0.0612169269637685	0.329646652508572	0.123518814765576	0.126708596043305
0	1	4004250	rs11583257	T	C	0.272460707008916	0.786264526038039	-0.0193122512708483	0.0712196923488623
0	1	4006060	rs7548668	C	T	0.353642421712412	0.825334313591353	0.0144918220687377	0.0656661553876937
0	1	4009694	rs4654479	A	G	0.115001105745849	0.550219641878687	-0.0605285760223698	0.10131475098358
0	1	4010743	rs4654482	G	A	0.575934131771108	0.766159629127884	-0.0189912219405286	0.0638570788344936
0	1	4013749	rs12096512	C	T	0.130483065251862	0.097409502764965	-0.164948032454873	0.0995135053470421
0	1	4013997	rs10915431	T	C	0.130769003404519	0.106457917858089	-0.160089795981136	0.0991685308863132
0	1	4018038	rs115402422	G	A	0.0718566298149281	0.467106133509509	-0.0923526551552993	0.126998366812749
0	1	4026068	rs12031275	A	G	0.568427005394119	0.673947960263886	-0.0269464824309263	0.0640460771856363
0	1	4028924	rs10915490	C	G	0.134882079851439	0.91457259112451	-0.00990566297646281	0.0923408945506141
0	1	4038065	rs78738452	A	G	0.136528226334297	0.834228250653522	0.0190395728625391	0.0909757653343822
0	1	4039145	rs4654428	C	A	0.853456089501024	0.957117432217568	0.00477778568980618	0.0888539423776139
0	1	4039440	rs12758410	T	C	0.544267486560699	0.391004897212661	-0.0545423845681944	0.0635843009836092
0	1	4039988	rs72644272	A	G	0.307886329164492	0.333617048232818	0.0653911577397458	0.0676329216992151
0	1	4053435	rs12038964	C	T	0.337498892344711	0.493450977959862	0.0454340402230977	0.066343496429928
0	1	4061608	rs12045781	A	G	0.288839698568983	0.542864474448868	0.0420323464258081	0.0690768103706622
0	1	4066781	rs4128222	A	C	0.0872239930943724	0.219959707341682	0.130710089574715	0.106559865813797
0	1	4068052	rs6675979	A	G	0.267247442354372	0.335975965909963	0.0672647684412076	0.0699111424969591
0	1	4069148	rs12027284	T	C	0.180129018265448	0.767636326795263	0.0240674651033131	0.0814553790467571
0	1	4071399	rs6680847	G	A	0.467536852307263	0.347679493260048	0.0596551437051152	0.0635237511613268
0	1	4078090	rs4654604	C	T	0.383246262242669	0.742269251721992	0.0213762834211977	0.0650031904739513
0	1	4080780	rs4440829	A	G	0.248922999697521	0.303258432509453	0.0740909118741057	0.0719698921051611
0	1	4082367	rs10799261	C	T	0.465714063226406	0.344649873949566	0.059920097672111	0.0634063276546225
0	1	4085504	rs4233266	G	A	0.214650110361887	0.901446225448318	0.00946089739520343	0.0763994585908834
0	1	4085543	rs12026862	C	T	0.201273547531108	0.96187631356989	0.00374109404520128	0.0782669567218461
0	1	4085582	rs12026892	C	T	0.201405614938836	0.946785610999131	0.00522420328740004	0.0782724089768117
0	1	4092146	rs58051771	C	T	0.209279618592673	0.895158957540634	-0.0102377636651937	0.0776887815464178
0	1	4092538	rs12028583	C	T	0.202550582981124	0.860058025940896	0.0137205104374755	0.0778246571109194
0	1	4092563	rs4328052	C	T	0.208799145115496	0.793317175532891	-0.0203715832810917	0.0777524923066459
0	1	4104757	rs12036953	G	A	0.309900183782793	0.705426557611119	-0.0259191420763507	0.0685681733146315
0	1	4111741	rs4553153	T	C	0.528903157131232	0.887175236718908	-0.00900041131660037	0.0634370384692627
0	1	4112750	rs74827518	T	C	0.115094624173827	0.577664631572187	0.054362236473617	0.0976334675464274
0	1	4121696	rs7520322	A	C	0.468096173889509	0.911166397135226	0.00709715710406607	0.0636131624362182
0	1	4124260	rs6672716	T	C	0.298710048776644	0.856161511211047	-0.0126889129760854	0.0700029542282111
0	1	4132018	rs9628649	T	C	0.354982766992671	0.72972078197069	-0.0229833804778859	0.066522667225562
0	1	4136869	rs117282266	T	C	0.0876832484586143	0.753326636082444	-0.0356318978741677	0.113384951271852
0	1	4145615	rs10915421	C	T	0.525680423573132	0.176685432347547	-0.0865872448726006	0.0640897439255116
0	1	4152206	rs4654410	T	C	0.807983629154004	0.257679406761331	-0.090070531038073	0.0795751260573351
0	1	4155841	rs56329102	G	A	0.285909766536194	0.528737921213663	-0.0446566002613928	0.0708909457252449
0	1	4156118	rs16840731	G	C	0.286347238106406	0.570795503169036	-0.040044704605435	0.0706404931803387
0	1	4160903	rs76952475	T	C	0.165481624805502	0.717451116406966	0.0307477818903375	0.0849697464192447
0	1	4162248	rs76163269	C	T	0.0756566342122183	0.579711366760401	-0.0679679101903407	0.122728653163157
0	1	4162415	rs12130437	G	A	0.28692862470372	0.602300360572877	-0.0369883745856801	0.0709819722148529
0	1	4166004	rs10399650	C	A	0.565061710276486	0.619045489898718	0.0317609969721846	0.063879259108541
0	1	4168653	rs10799201	C	T	0.120917112853942	0.272952863714536	-0.111780744021441	0.101962958990073
0	1	4169553	rs12080309	C	T	0.288778564745726	0.553087335552491	-0.0419756822023666	0.0707685685329296
0	1	4170178	rs12032575	A	G	0.0781569462550074	0.80938664538227	0.0284107628840589	0.117780748261518
0	1	4171343	rs6702575	C	T	0.563356041151901	0.805587486940023	0.0157065339637123	0.0638159478242809
0	1	4171786	rs10492944	T	C	0.0772538570202952	0.614485686048409	-0.0614951987649105	0.122091602217647
0	1	4174116	rs10915434	C	T	0.286457306394025	0.530094624214535	-0.0446227519477376	0.0710710030236379
0	1	4183006	rs10915437	G	A	0.259735820413949	0.640926235789172	-0.0340327435564588	0.0729683536708312
0	1	4183258	rs10915438	A	G	0.197640746783563	0.461153687940924	-0.059615359198453	0.0808948818029403
0	1	4187821	rs57905980	A	G	0.102847304802259	0.619875998139999	0.0509732338048852	0.102763209492052
0	1	4187952	rs4654487	C	T	0.508227522412489	0.703819942251142	-0.0239596659306272	0.0630237174653262
0	1	4190685	rs4282783	G	T	0.58399273444754	0.730087597534406	0.0222488118191894	0.0644876255607822
0	1	4192707	rs10915442	G	A	0.603256097479782	0.635800798418604	0.0309406180439958	0.0653337185856846
0	1	4192854	rs80160005	A	G	0.105933470941211	0.0458237806120769	-0.224568253159612	0.112452078836739
0	1	4197256	rs6663939	T	C	0.429212399860676	0.190691335115858	-0.083594283935765	0.0638837901456678
0	1	4197418	rs4408122	T	C	0.526478002918721	0.350460892505096	-0.0588476659860054	0.0630266017694751
0	1	4197642	rs10915445	A	G	0.428430358224437	0.192583729307473	-0.0831155308898592	0.0637891070123734
0	1	4201815	rs4654492	T	C	0.352544795601996	0.689500306199362	-0.0264398133919236	0.0661767483442574
0	1	4203563	rs12096127	T	C	0.784925436699228	0.0720493064773657	-0.134507396859107	0.0747759152448072
0	1	4207343	rs6680278	T	C	0.260528650504051	0.561395631563828	0.0416540607815183	0.0717221572446744
0	1	4210455	rs9426473	A	G	0.172560225975584	0.611541054605387	0.0423765373026309	0.0834389226250613
0	1	4227248	rs16840872	T	C	0.247758569360814	0.903823575365527	-0.00892742062492846	0.0738825093180329
0	1	4230463	rs10915459	C	T	0.0982851626617058	0.75058605339618	0.0333901784530459	0.105044594154555
0	1	4236982	rs4233262	T	C	0.761469721028969	0.797329281682887	-0.0191825515124945	0.074696944248427
0	1	4239028	rs4654418	A	G	0.348851696066307	0.868379744286999	0.0110355374740498	0.0665927093530598
0	1	4251398	rs35392680	A	C	0.326418927535516	0.160407705939119	-0.0955653825759185	0.0680809782026372
0	1	4263677	rs6687268	T	C	0.291785629975607	0.168791161114042	0.0948146995577195	0.0689011028506006
0	1	4267089	rs16840901	C	T	0.312169710517137	0.157426169672175	-0.0976666552477214	0.0690818767861738
0	1	4267889	rs10915471	G	T	0.410758173976715	0.946258963902657	0.0043660034216698	0.0647723015341764
0	1	4269638	rs6426404;rs567086010	A	G	0.588721474600983	0.881522215168188	-0.00967014729192259	0.0648829792616595
0	1	4271526	rs12022636	A	C	0.344473942732099	0.809976863694528	-0.0161266139544044	0.067066831748817
0	1	4281160	rs10799216	A	G	0.574943537084366	0.616150559956383	-0.0318257997040946	0.0634848345299624
0	1	4284659	rs903540	C	T	0.709372150669902	0.717637067451031	-0.0250180991879302	0.0691836636038021
0	1	4284919	rs7528938	T	C	0.472626864210626	0.137512157849642	0.0937072537698868	0.0630974480791858
0	1	4288803	rs10915480	G	A	0.405490814818214	0.828139084638843	0.0139583022334847	0.064297639898455
0	1	4291842	rs7541544	C	T	0.427097051153542	0.634204277736011	0.0304631139999803	0.0640226618370588
0	1	4291953	rs7534461	G	C	0.343222831213548	0.94521261812812	-0.00458701434662956	0.0667494820788259
0	1	4292038	rs7534558	T	C	0.341871443397214	0.893934147079412	-0.00893151591749213	0.0669891522479657
0	1	4312205	rs1908490	T	C	0.213744467570439	0.446577846946752	-0.059798330473085	0.0785649272803479
0	1	4312527	rs16841005	A	G	0.108139628164996	0.520157270188024	0.0646228794806783	0.100486049384018
0	1	4315204	rs966321	T	G	0.323050392782211	0.755842606030853	-0.0210242579398263	0.0676141222682637
0	1	4316544	rs16841037	A	C	0.089751831948348	0.515423825105159	0.0704126746508689	0.108257978920764
0	1	4325589	rs9286982	C	A	0.591917434578824	0.975234143450166	0.00199575109289944	0.0642870252083499
0	1	4330287	rs6677984	G	A	0.248771260281159	0.725794580965056	-0.0258005122939289	0.0735633437561596
0	1	4341843	rs1390136	T	C	0.372925153389806	0.433490040303074	0.0508931791625992	0.0649783020779742
0	1	4353287	rs16838562	G	A	0.122783089770355	0.660348591307539	0.0418218769698832	0.0951725936962256
0	1	4355593	rs2029490	G	A	0.584764583904273	0.713294066963483	0.0236545581905475	0.0643774134461276
0	1	4358008	rs58506471	A	G	0.18763174846641	0.465433519978487	-0.0595879605138526	0.0816352711765935
0	1	4358349	rs35559925	T	C	0.0837305941178786	0.289630914400521	0.117220320104636	0.110696777681162
0	1	4364472	rs1106307	G	A	0.806502838415829	0.960489829160201	0.0039653715070907	0.080045593806657
0	1	4365471	rs351625	T	G	0.235464476140919	0.850919490348013	0.0140602469402705	0.0748102934399669
0	1	4367980	rs2934983	A	G	0.628625338441369	0.27729625249331	-0.0705369081290588	0.0649264131614906
0	1	4368942	rs351618	C	T	0.79974891095586	0.0700524621574919	-0.138530904832982	0.0764700260389147
0	1	4368951	rs351617	T	C	0.672425474244238	0.0857940797824652	-0.113563325716012	0.0661015173722336
0	1	4370074	rs1495239	T	C	0.427246501219195	0.480919324088507	-0.0455993688904908	0.0646960410552646
0	1	4370489	rs12073612	A	G	0.0837004830917874	0.752719227323293	-0.0361494678909513	0.114739861441212
0	1	4371863	rs351614	T	C	0.208659369498411	0.292092360608453	-0.0839006798265616	0.079636719320558
0	1	4372470	rs716214	G	A	0.151939747222831	0.361347894717296	0.0784767046620282	0.0859736308295455
0	1	4379095	rs59704180	A	G	0.0799138155528172	0.94660213166798	-0.00780618740310519	0.11655489991694
0	1	4379687	rs12408012	G	A	0.547683839825673	0.658409354254291	-0.0280711320825954	0.0634934965953413
0	1	4380344	rs2411741	A	C	0.899370828564408	0.0889442043205982	0.192506902173288	0.113173213245116
0	1	4381016	rs2130618	C	G	0.138890919602914	0.871103064580079	0.014852234461329	0.0915349523406264
0	1	4382979	rs13375925	T	C	0.168914650008761	0.546204294092689	0.0501374338332702	0.0830836024959704
0	1	4384296	rs351607	G	A	0.166596251009121	0.168897546166164	-0.121065558426577	0.0879993692261289
0	1	4384773	rs351608	G	T	0.165384354110181	0.196521911594281	-0.113888154186182	0.088181188971368
0	1	4390211	rs501284	T	C	0.472984714977803	0.146675901676324	0.0914234160270352	0.0629909667389233
0	1	4390289	rs625079	C	T	0.530535941450218	0.336221922817389	0.0608965830174011	0.063324638878515
0	1	4391391	rs76664831	G	A	0.123732657417289	0.689792700367002	-0.0392943853770365	0.0984485129819766
0	1	4395812	rs579387	C	A	0.332083458253443	0.442917041800663	0.0509609376886965	0.066417943202759
0	1	4397736	rs588224	G	A	0.330990704454891	0.399206078593914	0.0560145028234443	0.06644347060957
0	1	4400529	rs1108770	G	C	0.454935930328943	0.53374326275682	0.0393933569509281	0.0633026291964996
0	1	4400887	rs12046047	C	A	0.257172992009153	0.0317338435623239	0.150356360933699	0.0700065449735304
0	1	4401563	rs488256	A	G	0.198159175139934	0.122704255064703	-0.127135132103384	0.0823669242823223
0	1	4401778	rs903539	T	C	0.256911606313835	0.0323879175775962	0.149986085018591	0.0701003869144813
0	1	4403047	rs601798	G	A	0.197916102742716	0.120544499467117	-0.127874006848659	0.0823669242823223
0	1	4414716	rs596133	A	C	0.45737175438395	0.474238859963948	0.0453993050633451	0.0634423630772517
0	1	4417946	rs1531329	C	T	0.356533518932857	0.0425079713739718	0.13269837872452	0.0654165948412342
0	1	4418164	rs1531328	A	G	0.352043187738365	0.0614652831199063	0.121743802841811	0.0650989908535409
0	1	4423030	rs79426491	T	C	0.163267646942335	0.0142499742574959	0.198864489125596	0.0811393902303254
0	1	4424115	rs16838812	G	A	0.213744722957433	0.802571541409666	-0.0194191498133222	0.0776702488243667
0	1	4425847	rs12405082	G	A	0.213188617187252	0.801806921762818	-0.0195320840322327	0.0778141858218081
0	1	4425876	rs12404603	T	C	0.122376960110986	0.422515405473402	0.0761080227250872	0.094890102734067
0	1	4427083	rs12023786	A	G	0.0964545308450816	0.325645657300382	0.100776237084435	0.102527160116827
0	1	4431264	rs572439	C	A	0.658504178394408	0.342493897875627	0.0640753485253985	0.0675010844372749
0	1	4431571	rs12028738	A	G	0.2603914030907	0.0104297870190706	0.177625485852802	0.0693512364658005
0	1	4431704	rs12031615	T	C	0.369389730200174	0.0153399665111172	0.15679413757722	0.0646773324603995
0	1	4435641	rs74728654	A	G	0.162475469187297	0.0123416707910192	0.204102745291328	0.0815686185410497
0	1	4440749	rs589870	T	C	0.0806660368548199	0.0392964153556632	-0.264799140832998	0.128476573894795
0	1	4444706	rs349413	A	C	0.787429064756237	0.78890691937236	0.0208238853536084	0.0777793353682735
0	1	4445873	rs72632733	T	C	0.108605403492528	0.834612329616326	-0.021440784885273	0.102690764931757
0	1	4448702	rs747778	T	C	0.298432827399424	0.570394047897802	0.0388524983560456	0.0684660196019108
0	1	4448818	rs747776	C	T	0.569934111825337	0.0473674013874414	0.128253930595896	0.0646767091757299
0	1	4449129	rs1109046	C	T	0.567336691633049	0.045235923387766	0.129973036884111	0.0649068770011318
0	1	4449883	rs12041175	C	T	0.460268426461014	0.0262122907683232	0.141312074553678	0.0635666964658764
0	1	4451081	rs12042157	C	T	0.461472428007077	0.0322048890928079	0.13606099475851	0.0635247424802915
0	1	4455415	rs349415	C	G	0.189290287543359	0.0955435208745126	-0.139902956891052	0.0839323607170618
0	1	4458068	rs349417	C	T	0.650733894860801	0.451213163301365	0.0503323032086354	0.0668074082718594
0	1	4459317	rs78531899	A	C	0.107903017717853	0.807571437852735	-0.0250917127071823	0.103020568669857
0	1	4459689	rs6679220	C	T	0.135716618846694	0.346464820847183	-0.0901838770936673	0.0957906466624307
0	1	4460965	rs56081339	A	G	0.1356171678329	0.338598512835658	-0.0916280241425124	0.09575125781572
0	1	4462460	rs349400	G	T	0.652050808337856	0.467060690290613	0.0486894225131521	0.0669482247766153
0	1	4463585	rs349401	G	T	0.543435299287668	0.296108721197691	0.0666873784574712	0.0638270044416672
0	1	4464125	rs12144027	T	C	0.107894815766884	0.685039597019657	-0.0421314061149181	0.103875344670332
0	1	4466908	rs577114	C	T	0.0799802464894576	0.0298023811642613	-0.283417861160868	0.130444587816733
0	1	4469868	rs733308	G	T	0.126259138579635	0.170982075560584	-0.137544534486009	0.100466768691258
0	1	4471733	rs505933	G	A	0.775970192318673	0.951844106218178	0.00458825621080557	0.0759756376468865
0	1	4472448	rs4654533	G	C	0.587439587630095	0.189001952867033	0.0851500997808301	0.0648250325882837
0	1	4475184	rs349405	C	A	0.776318640567807	0.852242274954522	0.0142102505675196	0.0762932829432758
0	1	4477911	rs349409	T	C	0.775887746633653	0.997539493789854	-0.000234173760771186	0.0759369479964541
0	1	4488779	rs12029910	G	A	0.451627407228835	0.0210366600325778	0.147151324896624	0.0637757008754356
0	1	4488831	rs6667927	T	C	0.185721870946064	0.110602080793131	-0.135571651294756	0.0849716476657656
0	1	4489398	rs6678792	C	T	0.267494826992499	0.0122432722341809	-0.186856036891365	0.074591622303623
0	1	4489529	rs10915533	A	G	0.186658865865692	0.198826206826713	-0.107661908492078	0.0837899159141573
0	1	4496329	rs1762813	T	C	0.893527403274365	0.321082574807418	-0.0994549407843021	0.100233184059491
0	1	4497217	rs1674879	T	C	0.137623976328874	0.397015158294943	-0.0796692116955123	0.0940644546129213
0	1	4502705	rs780575	T	G	0.217746559978971	0.0291694754220716	-0.174408257507463	0.0799601940549962
0	1	4504332	rs780584	A	G	0.250181579313436	0.0619195677120149	-0.140452746102485	0.0752342964676262
0	1	4504927	rs780586	T	C	0.12315247512983	0.648322698595035	-0.0446224262179505	0.0978361235718524
0	1	4507763	rs780594	C	T	0.848989993493544	0.464380315283241	-0.0643495588767475	0.0879509112669648
0	1	4509379	rs2054270	A	C	0.627914167463065	0.366093122647365	0.05953607538999	0.0658719181529558
0	1	4510840	rs705685	T	C	0.170269058082001	0.856934500912395	0.0150743337175127	0.0836172596306934
0	1	4519912	rs608210	G	A	0.75309099756438	0.091460193853613	0.128631176049835	0.0762148178609293
0	1	4525604	rs4654545	C	T	0.779649580289448	0.0863596445857293	0.137449791552021	0.0801493259038313
0	1	4534661	rs11812066	T	A	0.131838235294118	0.208230931143657	-0.1243647204185	0.0988241346789816
0	1	4541444	rs16839089	A	G	0.117452926314376	0.96951981909897	-0.0037741077807283	0.0987713861135388
0	1	4549380	rs705690	A	G	0.574259380958298	0.175379796628969	-0.0862616554820806	0.063656170092032
0	1	4549402	rs780606	G	A	0.47286616239519	0.491416177444603	-0.0435475745463001	0.0632905459671861
0	1	4552802	rs1878052	A	G	0.463030552903394	0.362463263547563	-0.0574227257447547	0.0630546811598977
0	1	4558792	rs10915548	A	G	0.496837564852643	0.240184299237005	-0.0736459200075628	0.0627026592773715
0	1	4558933	rs609506	C	T	0.864134890558151	0.953992962386722	0.00538685359629817	0.0933705875428448
0	1	4566065	rs4654440	G	A	0.867295824100156	0.891506286923993	-0.0127096657255147	0.0931804159661446
0	1	4572023	rs10915549	A	G	0.51506934516252	0.153296379185565	-0.089695054992445	0.0628123539998039
0	1	4573989	rs1710421	T	C	0.88630524412576	0.941392348356699	0.00736385001655447	0.100161213239295
0	1	4581585	rs608203	C	T	0.344008086690511	0.111382497931553	0.104001561940917	0.0653272112948427
0	1	4582199	rs10489135	C	T	0.306874927485787	0.0859292944995336	0.114527258620856	0.0666913505057876
0	1	4583973	rs76210017	G	A	0.162600349429182	0.3651487005686	0.0756478780431115	0.0835336244300404
0	1	4587969	rs241237	T	C	0.34515721200225	0.141323151022267	0.0961235639925145	0.0653509886636688
0	1	4594603	rs537398	C	T	0.46811360249494	0.42506572922967	0.0500733881776339	0.0627750693705482
0	1	4596288	rs10915554	A	G	0.452208431330711	0.602459629273182	0.0327264522530808	0.0628307622566258
0	1	4596534	rs12084169	T	C	0.434657258273593	0.803673279393122	0.0156606007330862	0.0629961818250846
0	1	4600491	rs543653	G	T	0.435348094547278	0.836315990086336	0.0130175645609349	0.0630060926737887
0	1	4606292	rs80089004	G	A	0.195436773880318	0.400917501304641	0.0654390155775666	0.0779050976527798
0	1	4608204	rs241220	A	G	0.351319849883685	0.603631030683698	0.0337097198221975	0.0649280197615328
0	1	4610733	rs16839272	C	A	0.096439208862595	0.384610709288889	-0.0959246257654998	0.110330181074155
0	1	4611241	rs241248	A	G	0.0963970793945716	0.395373729255364	-0.093856875054002	0.110431219486366
0	1	4612752	rs12117466	T	C	0.331119487274711	0.429606154343486	0.0523135848710791	0.0662309797229035
0	1	4614822	rs241257	T	C	0.150511778845111	0.125640574789963	-0.141834601795898	0.0926102627340211
0	1	4616102	rs241261	C	T	0.455519420715228	0.515238137617729	0.0409966148616792	0.0630035610919117
0	1	4618251	rs6685798	A	G	0.124842997272041	0.969000355314777	-0.00374851455518417	0.0964568870120329
0	1	4619038	rs241264	T	C	0.419703680693736	0.312213074055118	0.0640248746598948	0.0633540047174481
0	1	4619669	rs59595338	A	G	0.252818370585885	0.179230312476472	0.0945250231734678	0.0703767442786186
0	1	4621464	rs6698529	A	G	0.337075389696432	0.842997701756472	-0.0131603160956002	0.0664459282937623
0	1	4627077	rs241273	C	A	0.126572656637727	0.592437195743921	-0.0516587079377434	0.0965028541875472
0	1	4629186	rs241277	C	A	0.148014220599013	0.200227857114232	-0.118436918995743	0.0924636370559663
0	1	4630232	rs76191495	A	G	0.119367685179175	0.621213908905074	-0.0487726994608533	0.0987040550524964
0	1	4632528	rs241211	G	A	0.314277197462086	0.172238978167767	0.0914800679035207	0.0670161665728362
0	1	4632560	rs980092	G	A	0.528529805168444	0.305469033664248	-0.0646713935295427	0.0631078521700797
0	1	4632828	rs171317	A	C	0.826870959949912	0.943638327277348	-0.00586993665158371	0.0830286435882738
0	1	4633554	rs6673089	A	G	0.582036610692304	0.725740328282776	-0.022344933931827	0.0636975424153634
0	1	4633607	rs241209	A	G	0.308130056287815	0.665770907648873	0.0291828554287473	0.0675592524184284
0	1	4635556	chr1:4635556.C.CC	CC	C	0.88989437549095	0.930398509635534	-0.00869695439096698	0.0995719010492794
0	1	4641742	rs241225	A	G	0.720467623229637	0.527276856180047	-0.0441772958843433	0.0698821662462908
0	1	4642477	rs184781	T	C	0.766458977000615	0.962347921680533	0.00350791753012222	0.0743086206304685
0	1	4644085	rs588347	T	C	0.591091462855045	0.571951670498866	-0.0362479336246273	0.0641352576338739
0	1	4646572	rs4654446	T	C	0.298266155295459	0.1708521608261	-0.0966749162807607	0.0705929015114497
0	1	4647646	rs2674014	T	C	0.763706892515377	0.682092402866851	-0.0300233213326169	0.0732974184601923
0	1	4649157	rs546397	G	A	0.290360576923077	0.386352600861956	0.0595105919989885	0.0686990269066986
0	1	4658538	rs12567277	T	C	0.452470185045949	0.674478600145845	-0.0265988692033553	0.0633292263524452
0	1	4665232	rs164781	A	G	0.354676046484705	0.656722556398109	0.0291629315791111	0.0656168554100453
0	1	4665269	rs241243	G	A	0.284726383857468	0.35429845744149	0.0640682622843248	0.0691669820249039
0	1	4666819	rs151716	G	A	0.359430660458909	0.148875049182988	0.0941399783300282	0.0652157306609858
0	1	4677535	rs4403602	G	C	0.281065763702882	0.558359821689732	-0.041520691959687	0.0709416519740407
0	1	4678123	rs7555011	C	T	0.700973991236314	0.933652930935139	-0.00573980411278228	0.0689467777051983
0	1	4679563	rs12145928	C	G	0.243958583779438	0.592652566130278	-0.0398314736223174	0.0744518977184384
0	1	4682273	rs6668199	C	T	0.474705290214148	0.884671078197033	-0.0092681029361521	0.0638957415111166
0	1	4685648	rs875808	A	G	0.283888827795474	0.613925255736761	-0.0355612437883629	0.0704911164754685
0	1	4697300	rs2101195	T	C	0.656702121197333	0.925779126505176	-0.00623435248235574	0.066923334316971
0	1	4698446	rs12122716	T	C	0.101385176982788	0.111892002752065	-0.17644969117558	0.110992358470651
0	1	4698677	rs76059212	A	G	0.0598419454649568	0.816326035054177	0.0307785677300596	0.132510351180622
0	1	4700731	rs61265167	A	G	0.254434589800443	0.769988428357283	-0.0213437268194039	0.0729974501473465
0	1	4701258	rs10915575	C	T	0.278954447215918	0.976701715391922	0.00205968194934886	0.0705268598573388
0	1	4706317	rs12741248	A	G	0.513744758965191	0.285504021856967	0.0681797942667279	0.063836573587693
0	1	4706755	rs12125737	T	C	0.284900954490253	0.792564967026042	-0.0184854746027004	0.0702919648239378
0	1	4708162	rs4654454	C	T	0.404782519727018	0.17510252742769	0.0874613835383754	0.0645000476003354
0	1	4721793	rs12406838	A	G	0.288972182461293	0.649593694755395	-0.0316683569873125	0.069703929660532
0	1	4722951	rs7517517	T	C	0.150239771737529	0.0976970140734663	-0.153512614140623	0.0926939971607876
0	1	4723818	rs12083131	A	G	0.150399118533983	0.0961705855607311	-0.154165720930568	0.0926638707246178
0	1	4727243	rs6663166	G	A	0.805966482178322	0.843990581254027	-0.0157540740197314	0.0800545834478885
0	1	4731677	rs10799255	G	A	0.394787364593005	0.0693672211253973	0.116450286977866	0.0641238820269509
0	1	4737531	rs16839450	T	C	0.256438799652968	0.5070853788356	0.0475080580035038	0.0716148406692862
0	1	4738058	rs2071990	T	C	0.277762572144146	0.623291022394733	-0.0348505642920685	0.0709510761325744
0	1	4738355	rs2071991	G	A	0.322852605376985	0.988722160436248	-0.000953408128518137	0.0674494694145347
0	1	4746636	rs10915587	T	C	0.569484649863506	0.395344304054742	0.0545523214817742	0.064181811736414
0	1	4763401	rs6681520	T	C	0.506341379432396	0.55680934017209	0.0368448475197935	0.0627053167527032
0	1	4773266	rs2071999	C	A	0.64553265671957	0.577891255903275	0.0371993014713173	0.0668490011973888
0	1	4776974	rs3753696	A	G	0.12936451748982	0.426474028238849	0.0731294985964959	0.0919590533882329
0	1	4783142	rs12566272	A	G	0.151472478563237	0.41222788387923	0.0707067454590017	0.086229910735861
0	1	4784556	rs3820252	T	C	0.155196402072532	0.443697597145724	0.0637473916533427	0.0832250263063691
0	1	4784884	rs3820253	A	G	0.531556272856495	0.486270908270283	0.0444648124984699	0.0638630845263801
0	1	4799200	rs3753702	T	C	0.0676033098184708	0.263261207123126	0.134332606676497	0.120077459985398
0	1	4803834	rs393976	A	G	0.0970740981915256	0.152472981644946	-0.163072115405701	0.113968637374821
0	1	4805106	rs414176	C	A	0.092614489143971	0.150263380910321	-0.167458558598342	0.116403691820726
0	1	4805434	rs371605	G	A	0.281338410615396	0.894573539830072	0.00932444405630606	0.0703629010959185
0	1	4806381	rs368808	G	A	0.141736635372344	0.355954462776994	-0.0866798243831461	0.093900672212413
0	1	4806550	rs11586743	A	G	0.0788083132126954	0.613156362755502	0.0586930481145493	0.116092108117004
0	1	4813115	rs380239	G	A	0.106386557953581	0.4456416350949	-0.0810148041010374	0.106220899772643
0	1	4813141	chr1:4813141.C.T	T	C	0.106357766537472	0.420853709015783	-0.0854441092339007	0.106149526323686
0	1	4819803	rs368420	C	T	0.221069557051286	0.571479993805918	-0.043945424560583	0.077659493338459
0	1	4826104	rs2802716	A	C	0.0681077576101882	0.96774825803298	0.00507439381816309	0.125502603992843
0	1	4826660	rs2743980	A	G	0.388043904590752	0.598146481633278	-0.034454637115765	0.0653704035173576
0	1	4828606	rs7518471	T	C	0.0880445352409257	0.876794819513753	-0.0176664031939468	0.113952084484139
0	1	4833747	rs12029492	A	G	0.296132827735819	0.996908674522758	-0.00026785953817897	0.069135539707724
0	1	4836121	rs394594	G	A	0.424574589818964	0.575322074019249	-0.0360380906186697	0.0643272301462537
0	1	4848808	rs12133924	G	A	0.122118446892869	0.526405110712287	-0.0625849454811265	0.0987918424701271
0	1	4852747	rs7520826	G	A	0.106080466736916	0.965946083809341	0.00440102022457248	0.10308475587336
0	1	4853688	rs932350	C	T	0.15453474982335	0.456572278262683	-0.0669635429188699	0.089943963355954
0	1	4859488	rs17345273	A	G	0.0669024597509348	0.961822878471839	0.00606673189348821	0.126743550331756
0	1	4861767	rs11588395	T	C	0.0667257192299373	0.948755288492683	-0.00819673983987622	0.127536136820198
0	1	4871384	rs59103994	T	C	0.101571795390309	0.104975913429618	0.161285663744825	0.0994856910417802
0	1	4871671	rs1118009	G	A	0.259754786208902	0.671723480804104	0.0305176164555171	0.0720122269433905
0	1	4878871	rs1120120	T	C	0.707920376385198	0.646771412186065	-0.0318517920435578	0.0695071549058663
0	1	4880480	rs10915616	T	C	0.134405552552249	0.502146395273944	-0.0640444922030888	0.0954297860528404
0	1	4885457	rs7516549	A	G	0.100395116879999	0.0763265821549197	0.176701823920841	0.0996958149982344
0	1	4889588	rs10915622	A	C	0.474820413220539	0.176631950902388	-0.0853316377526852	0.0631525691232843
0	1	4889912	rs12028290	A	C	0.0685495680324366	0.506982976980712	-0.0862457949096422	0.129977741918568
0	1	4897567	rs12118185	A	G	0.159489854986235	0.0116925997196098	0.207514717885407	0.0823050322895216
0	1	4898833	rs7522386	G	A	0.453364215453258	0.332364615347483	-0.0623964715415942	0.0643685979801673
0	1	4901142	rs12124406	G	C	0.266232929477332	0.233776458660847	0.0842089992642143	0.0707230320283439
0	1	4906783	rs10915626	A	G	0.469673906553938	0.862716801974987	0.010969914804586	0.0634404109895984
0	1	4911403	rs11803979	A	G	0.361352940651757	0.291327039836742	-0.0704935135601374	0.0668048867678031
0	1	4913873	rs10915628	C	T	0.846660315247279	0.442028680195168	-0.0662587595898019	0.0861877910873922
0	1	4916906	rs1535734	G	A	0.482268287470942	0.447247544931707	0.0480954717195453	0.0632825347443894
0	1	4927798	rs10915644	T	C	0.376569843922871	0.451573390411829	-0.0494076621172252	0.065632333555357
0	1	4928868	rs12567053	T	C	0.108211625478594	0.031472677699182	0.20551965940078	0.0955441170950018
0	1	4930181	rs1886112	C	T	0.470223449154009	0.215405251995651	0.078880546561928	0.0636729776286744
0	1	4931354	rs11588518	G	A	0.631202675032434	0.239499536976555	0.0784730212643981	0.0667152226892104
0	1	4932444	rs10915647	G	T	0.482981101251207	0.977521480095835	-0.00178764961666268	0.06344498337071
0	1	4932655	rs12044914	A	C	0.149555104870591	0.0590851951317774	0.159339714429996	0.0844157585458566
0	1	4932777	rs12044980	G	C	0.1359844261434	0.0493408869661512	0.171372074453041	0.087184115572861
0	1	4938053	rs10753390	C	T	0.851938211402769	0.41449838960537	-0.0709847936061402	0.0869908431704664
0	1	4938987	rs12410393	C	A	0.0862199935445511	0.502738425820122	-0.0774275581085207	0.115531229874107
0	1	4940715	rs7539101	T	C	0.432853014982204	0.357206267474883	-0.0586187395760402	0.0636674714692794
0	1	4941735	rs4654462	G	C	0.21137601517559	0.614754765831298	-0.0393304442825929	0.078145439787939
0	1	4951910	rs1544061	G	A	0.34137854548286	0.956207998360427	-0.00363366055640072	0.0661715642577805
0	1	4953528	rs16839786	T	G	0.401828401291495	0.440528276442141	0.0498847515919474	0.0646760769813396
0	1	4955158	rs16839789	T	C	0.376876125027251	0.302278072573456	0.0674144680520254	0.0653519312102425
0	1	4955862	rs6426446	T	C	0.469531295424153	0.969237773336907	0.00245754143449522	0.063725830741923
0	1	4956070	rs6426447	C	T	0.825601728096852	0.543343019242678	-0.0500314292524808	0.0823202862039218
0	1	4958102	rs4654620	C	T	0.907105875833234	0.206410463941189	0.144167547873632	0.114101970167806
0	1	4959786	rs2031246	G	A	0.871839361337836	0.186074703126738	0.130856430197353	0.0989626725965372
0	1	4963569	rs72634122	T	C	0.146110784269568	0.402607607549071	0.0731308803468174	0.0873754099547502
0	1	4965152	rs17345545	C	A	0.181929522312372	0.630246288137927	0.039320268232449	0.0816823503263048
0	1	4965631	rs4654468	C	T	0.37645987167716	0.575771164896928	-0.0364257178481149	0.0650956349946246
0	1	4967739	rs7520488	C	G	0.367058261948454	0.313759367217253	0.0661329685989667	0.0656494553004213
0	1	4968528	rs6678459	T	C	0.342040322590391	0.700054047231494	-0.0255387700888539	0.0662918499707596
0	1	4970122	rs10915666	A	G	0.513744917451606	0.1318697208293	0.0951383438922285	0.0631406042624848
0	1	4970486	rs6675549	A	G	0.368552011334347	0.302003792475552	0.0677396697560909	0.0656299388579907
0	1	4971006	rs60530383	G	A	0.144175526211508	0.392990891363802	0.0755265278304342	0.0884172353590266
0	1	4982386	rs6698453	A	G	0.176537351447941	0.460383179274124	0.0601315429584111	0.081455210900171
0	1	4984882	rs2093765	G	A	0.631395738072986	0.179376740450542	0.088894478368612	0.0662069210028233
0	1	4986470	rs2411956	T	G	0.38304391588984	0.257585731801237	0.0736071839272293	0.0650173600931802
0	1	4988031	rs61271613	A	G	0.169862453373534	0.338645508072699	0.0787149474894209	0.0822650999776184
0	1	4988262	rs11584727	A	G	0.451828700801115	0.411557416689242	0.0524987971355197	0.0639327938527841
0	1	4988881	rs6667349	G	A	0.169910502188887	0.314575035306222	0.0828532250533766	0.0823862144499918
0	1	4995026	rs12049256	C	T	0.470398089881797	0.0789107916039906	-0.112051333916798	0.0637727423036485
0	1	4996185	rs10915683	G	A	0.470129819164361	0.0942995707023642	-0.106693473335503	0.0637683749771788
0	1	4996226	rs4654470	G	A	0.145510575144913	0.516389945521923	0.0570402181795312	0.087900201846397
0	1	4996275	rs12045266	T	G	0.329117884846539	0.027566151670905	-0.151586749332501	0.0687965609518369
0	1	4996661	rs12037632	C	T	0.184564458834721	0.980371045892933	0.00201132152466518	0.0817486498700407
0	1	4997363	rs9426467	G	A	0.434114257194936	0.0556142206909554	0.121774634318488	0.0636215668728892
0	1	4998385	rs9426468	G	A	0.573649427532299	0.0586267986448001	0.122072607882659	0.0645551532576476
0	1	5003504	rs9286971	A	G	0.289773303038258	0.162501270274239	-0.098749382718535	0.0707015015440851
0	1	5005775	rs7534281	C	T	0.319892601509651	0.309667756226419	-0.0692124884050697	0.0681279306886817
0	1	5011402	rs9426490	G	A	0.540365822756842	0.626602845538796	-0.0307982099410947	0.0633038630830283
0	1	5012101	rs7544541	A	G	0.288384743444547	0.185494806574656	-0.0935508205539339	0.070656395678444
0	1	5012301	rs10915298	A	G	0.243925211405511	0.533655615588011	0.0455711476529607	0.073214261857822
0	1	5012697	rs12022487	T	G	0.209195126196693	0.473358610268457	0.0548100219548327	0.0764408694654583
0	1	5016062	rs76400676	T	G	0.0267235915938999	0.997506672528199	0.000614620305756331	0.196683051116472
0	1	5018318	rs9426470	A	C	0.472817505782091	0.721432958596	-0.0225454359096299	0.0632331912389423
0	1	5021200	rs10799145	G	T	0.335413407562051	0.866015533945063	-0.0112728283449588	0.0668131428062304
0	1	5023321	rs12754637	A	G	0.394511567572621	0.49464939057462	0.0440695444505774	0.0645298527412901
0	1	5023430	rs6702660	G	A	0.729256754507435	0.547656683277566	0.0433420436761412	0.0720835340503794
0	1	5023599	rs12741441	T	A	0.347946090467248	0.0684271702992618	0.118565177662041	0.0650676441329024
0	1	5031379	rs10799149	A	G	0.38334586173486	0.101312512264009	-0.107038049590668	0.0653259121211666
0	1	5031561	rs7518523	G	A	0.143158683761017	0.0907464839426636	-0.160895220893729	0.0951213603439988
0	1	5036174	rs6689050	C	G	0.353177814618419	0.203870067987667	-0.0849294384486099	0.066841858863735
0	1	5036549	rs11581023	A	G	0.103953898977006	0.0771871828335494	-0.197212390462164	0.11159311512915
0	1	5036622	rs12122541	G	A	0.0391275966338155	0.962599250654532	-0.00763028889282224	0.162720250139198
0	1	5037812	rs6666330	G	A	0.352041252704011	0.618636860001322	-0.033017809604586	0.066329698866243
0	1	5038051	rs12739724	A	G	0.0884313273204015	0.143938877352136	-0.173735924436416	0.11889305104158
0	1	5038624	rs12564764	A	G	0.3677626843033	0.195307618337516	0.0843312293915754	0.0651188021299853
0	1	5045030	rs1106586	A	G	0.80100388263498	0.339530433792688	0.0774166182507317	0.0810565888498217
0	1	5047010	rs79254893	T	C	0.0782521856820011	0.575682213787732	0.0645097993139115	0.115257251425401
0	1	5047163	rs7365286	T	C	0.155802988930227	0.122534762335947	-0.141415965671954	0.091577533426662
0	1	5048109	rs716671	T	G	0.354652159595372	0.291451921481671	-0.070836698057539	0.0671474908283803
0	1	5051232	rs12725971	G	A	0.35673184287935	0.335173784864544	-0.0643571553164301	0.0667781985814928
0	1	5051710	rs6683624	T	C	0.443377702937199	0.061704938906563	0.118006120646761	0.0631585777286998
0	1	5068245	rs10799151	G	A	0.360015120077611	0.561700094126612	-0.0388496053069089	0.0669453569856842
0	1	5070407	rs10915312	G	A	0.171651386714598	0.464377943715206	-0.0626223938029521	0.0855898230730933
0	1	5073092	rs9286975	A	G	0.626403027064085	0.232842879769121	0.0788133160839534	0.0660593857222553
0	1	5077552	rs12047764	C	T	0.143916332134432	0.289128279131516	-0.0984446298359798	0.0928691492877082
0	1	5078939	rs10915316	C	T	0.299095864542117	0.0516107840735979	-0.138162245639608	0.070984718044328
0	1	5079962	rs79751215	G	A	0.119309581280544	0.0347878932970502	0.192813200525524	0.09134521849369
0	1	5081173	rs898337	A	G	0.525659670080664	0.0423296485173983	-0.129017195417968	0.0635469850473612
0	1	5083573	rs76601146	G	A	0.227474563859968	0.903185524578173	-0.00931458699405336	0.076576138725445
0	1	5088062	rs1459765	T	C	0.130732615572962	0.0567424379136167	-0.190680041026107	0.100079296096915
0	1	5090997	rs9439507	G	A	0.398257832767479	0.747482558697437	-0.0207565307060513	0.0644691680594369
0	1	5091827	rs4949164	G	A	0.28004979563855	0.413201216280053	-0.0580123171794183	0.0708960265535913
0	1	5094435	rs6693990	A	G	0.128706858357562	0.121947883517577	-0.154376835932324	0.0998137432115929
0	1	5124235	rs10799158	G	A	0.180979410683537	0.503920376029519	0.0540427788395333	0.080861925216474
0	1	5124859	rs1563792	A	G	0.307436368663582	0.544708643897424	-0.041597818021621	0.0686763510578882
0	1	5127449	rs6682478	T	C	0.105105638395537	0.319700862592404	-0.106527443975571	0.107054925897926
0	1	5127543	rs6603832	G	A	0.286649156413616	0.894036099306788	-0.00928442484645995	0.0697034771335837
0	1	5136644	rs922123	C	T	0.396693500279402	0.623989186144503	0.0316094175445291	0.0644821020024397
0	1	5137666	rs10915336	A	G	0.268840815448889	0.952681129705612	-0.00423268443568132	0.0713291038143912
0	1	5138107	rs117944101	A	G	0.102522008192609	0.679758557045961	0.0427135243611894	0.10347453424997
0	1	5139200	rs56186517	T	C	0.12414670534653	0.512258911545102	0.0614361102462921	0.0937491566677054
0	1	5141293	rs3128687	T	G	0.571680674821336	0.743994621196213	-0.0208695821207777	0.0639057706045587
0	1	5141640	rs3128689	A	C	0.69440292745291	0.311878030104961	0.0706860643287108	0.0698969827980887
0	1	5141902	rs11579881	T	C	0.523427351929893	0.361827453744385	0.0583349662932758	0.063971604957485
0	1	5142552	rs10915341	G	T	0.677247436063472	0.343945996763353	0.0653141552779163	0.0690134653531
0	1	5142629	rs12029437	G	C	0.657220743983188	0.411178289142845	0.0554592234987042	0.0674832661928385
0	1	5142784	rs12047111	G	A	0.68643663661578	0.109646685298201	0.111164626242527	0.069487306595593
0	1	5142818	rs2334263	C	T	0.662090407258475	0.579322297173103	0.037473668004595	0.0675962560783365
0	1	5145463	rs12120144	T	G	0.192490316363776	0.268240749070342	-0.0914433990579189	0.0825955186248541
0	1	5152159	rs12121092	T	G	0.627617700479353	0.269231884330056	0.0731201812402149	0.0661821016607906
0	1	5152362	rs12033342	A	C	0.181886569241475	0.921579862145701	-0.00803948347175645	0.0816656810278068
0	1	5156245	rs3101225	C	A	0.131562927737429	0.271712297208821	-0.107567110323736	0.097865875074858
0	1	5158225	rs4949171	T	C	0.806332753753585	0.572542657743763	0.0455577791024734	0.080731721030214
0	1	5168663	rs10733013	T	C	0.800373699654429	0.227604826414082	0.0985124262638192	0.0816479094579933
0	1	5170712	rs7513590	G	A	0.0936348697583776	0.966268264567274	-0.00459808731111627	0.108729942665651
0	1	5171959	rs66868114	A	G	0.192740398999176	0.486260672074532	-0.0569175151431884	0.0817464986322134
0	1	5179530	rs10799170	C	A	0.881493101645708	0.120731822749078	0.162402261121846	0.104660243144645
0	1	5180066	rs115200516	A	G	0.0850717506036123	0.525090415407486	-0.0754476902723735	0.11871835421054
0	1	5183812	rs4949166	T	C	0.122238480238271	0.241554242748535	-0.119178266356476	0.10176514999414
0	1	5183873	rs4313443	T	C	0.771303599424334	0.0624847382563312	0.146576306147675	0.0786843113520351
0	1	5190166	rs12083573	G	A	0.236119673908773	0.105446424928481	-0.125254138345447	0.0773649394434034
0	1	5192365	rs77348721	C	T	0.0851094642333568	0.583547578388233	-0.0646823137063028	0.117988161426631
0	1	5193026	rs10492923	G	A	0.374699267829378	0.277592034507132	0.0703026520113961	0.064750639023522
0	1	5194204	rs16840020	T	C	0.464897624197263	0.920355734790318	-0.00631648271138027	0.0631739059361341
0	1	5199158	rs79979050	T	C	0.157403451570758	0.207001901059522	-0.114084181919778	0.0904100840072715
0	1	5200882	rs11576612	G	C	0.150311674826458	0.129882207223645	-0.141755410916498	0.0935947056443623
0	1	5202617	rs79753066	C	T	0.159421280263488	0.16767614162384	-0.124493688694844	0.0902318197571833
0	1	5209244	rs12025231	T	C	0.340480026992085	0.154653385275697	0.0935163048732258	0.0657045263057794
0	1	5209245	rs75570639	A	G	0.164131431222454	0.30577504862531	-0.0900936582053663	0.0879711331520363
0	1	5209712	rs189391360	T	G	0.164234687109921	0.259228884159034	-0.0994770790641981	0.0881720484185459
0	1	5210124	rs12121369	A	C	0.326149101851498	0.405382881703321	0.0553492895155422	0.0665218964998213
0	1	5211338	rs12027352	T	C	0.501194108413936	0.724220419161919	0.0223069443502035	0.0632240063238602
0	1	5211545	rs4314925	A	G	0.82794845743447	0.177239135818838	0.117522607770108	0.0870986464204901
0	1	5222075	rs6668830	G	C	0.164076246334311	0.279761591922312	-0.0957822385366132	0.0886170978049761
0	1	5222596	rs10915365	T	C	0.474178261218876	0.88010818787491	-0.00953353238145811	0.0632062691584609
0	1	5223182	rs12026730	A	G	0.362964768813652	0.489501047084184	0.0452869223931847	0.0655285052742683
0	1	5228983	rs61542310	A	C	0.390878164390252	0.580623432440062	0.0359592325250044	0.0650876104765858
0	1	5230746	rs4076635	A	G	0.267876283872657	0.282153294207543	0.0764167048121883	0.0710526079639522
0	1	5233631	rs4609478	A	G	0.402040004943445	0.580707421359295	0.035735678893721	0.0646973285929347
0	1	5239931	rs6603818	T	C	0.762880227365002	0.366501879041003	0.0676577003625488	0.0749217165612287
0	1	5243848	rs4641339	A	G	0.376226136968437	0.545639887054375	-0.0394437196803747	0.0652710500707825
0	1	5243935	rs9439542	A	G	0.22182809833353	0.616137705650257	-0.0381026330500822	0.0760028415579448
0	1	5244220	rs12033926	G	A	0.376718416598124	0.56668132293083	-0.0373917511666627	0.0652622716612875
0	1	5247006	rs16840108	C	T	0.0854858236214994	0.396368270331761	-0.0988607209243322	0.116563834499115
0	1	5247355	rs10492931	A	G	0.395453072207683	0.218279722382851	0.0788018816224822	0.0640085278208216
0	1	5250497	rs10915375	G	A	0.183245237427656	0.493297488328282	0.0552086331252565	0.0805878877681977
0	1	5251088	rs11583754	G	A	0.268848448298001	0.975609553107713	0.00216033913274185	0.0706601542628494
0	1	5251569	rs17375504	T	G	0.0849653287647367	0.772303267803008	0.0329411402027629	0.113840020544697
0	1	5255304	rs2722780	T	G	0.220846475185758	0.0267740069123348	0.164204351800274	0.0741396877115847
0	1	5258556	rs2722782	C	T	0.787167906823766	0.879466234198271	0.0116274420251387	0.0766749547726179
0	1	5262901	rs2679218	C	T	0.210512277850989	0.0705906449166863	0.136296742394649	0.0753811184780334
0	1	5264228	rs2722786	G	A	0.782433745002546	0.232011402987203	0.0936790856059501	0.0783798428221718
0	1	5264697	rs12043987	G	A	0.153465817957609	0.0113691874420209	0.207495245418153	0.0819769343178797
0	1	5267850	rs6603821	A	G	0.610327404727996	0.170281873880888	-0.0884572634844319	0.0645061985357972
0	1	5276014	rs59234006	A	C	0.153345403235753	0.934475594858955	-0.00721754879206514	0.0877885076415497
0	1	5277437	rs10915385	T	C	0.232199109456932	0.0469230038176495	-0.153823248540052	0.0774150340005687
0	1	5277746	rs4565728	T	G	0.283974510325825	0.26968276681607	0.076099935065261	0.068944002379456
0	1	5281117	rs7549461	A	C	0.237323384012426	0.0358739853589829	-0.16106558433927	0.0767581023465958
0	1	5281236	rs16840186	A	G	0.0919195082347483	0.292703759476547	-0.119131297962382	0.113220206013939
0	1	5281421	rs7511995	C	T	0.764352117231309	0.0879069495051241	-0.124116346454406	0.0727296739571674
0	1	5283239	rs10753355	C	T	0.764742718129162	0.0887816631087906	-0.12354358138564	0.072593280140533
0	1	5284813	rs7524247	C	T	0.392468338826697	0.0489621361338602	-0.128957323475961	0.0654964357597857
0	1	5284844	rs7552988	A	G	0.758408972756139	0.0812500280711993	-0.126038363276885	0.0722913114773883
0	1	5296277	rs76065129	T	G	0.136956941927207	0.0711583021947929	0.158339851121701	0.0877488747325565
0	1	5296844	rs2353169	C	T	0.236281596932686	0.121666870066608	0.112814071443032	0.0728860227698534
0	1	5297845	rs473104	G	A	0.483144913948485	0.989153119802131	0.000858589121018551	0.0631549246868867
0	1	5298490	rs12026938	A	G	0.155653928387847	0.981792927874946	-0.00197962304537681	0.0867450604372711
0	1	5299059	rs551536	C	T	0.565699319799292	0.359540909927967	-0.0579087773324044	0.0632026137995605
0	1	5300124	rs663142	T	G	0.482616173269498	0.889558465280948	-0.00876071752450859	0.0630889581048022
0	1	5302004	rs10915389	C	G	0.248322649834493	0.424401325589115	-0.0591452963943777	0.0740418749855447
0	1	5302315	rs12125575	A	G	0.133494653018062	0.3270602886554	0.088538789293951	0.0903408794208255
0	1	5302528	rs12066405	G	A	0.574665615687529	0.408328296767902	-0.0521718944068283	0.0630980053318261
0	1	5308304	rs572111	G	A	0.370542964578838	0.854977197917826	-0.0119953224919936	0.0656301063531973
0	1	5309255	rs7534404	A	G	0.243289915456432	0.490604570413973	-0.05134	0.0744762183902972
0	1	5310292	rs4465223	C	T	0.791450525862125	0.637178946331119	0.0372204585478796	0.0789159640300911
0	1	5310609	rs6686714	T	G	0.417988872389961	0.474911520987186	0.0455328615880888	0.063725945207037
0	1	5312165	rs4475768	G	T	0.166473254600927	0.369195695862983	0.0744269229553866	0.0828825170899986
0	1	5312308	rs670971	A	G	0.0944482404584697	0.939420678177679	-0.00828808790520435	0.109056637956629
0	1	5312366	rs494046	C	T	0.334699007987037	0.317396440718838	0.0663202606661301	0.0663320381146124
0	1	5317486	rs76220290	T	C	0.0971539256938933	0.559282838691602	-0.0640422790549402	0.109678890252963
0	1	5319728	rs521758	A	C	0.220353444676409	0.309117401382578	-0.0789563462151247	0.0776307440190267
0	1	5324231	rs499416	C	T	0.298793764965587	0.460519277902375	-0.0509963417192704	0.0691014780735574
0	1	5325924	rs648378	A	G	0.29686246092281	0.524380375261575	-0.0438325754097237	0.0688533486319302
0	1	5326050	rs536995	C	T	0.59861208724873	0.279100127190072	-0.0689993587380384	0.0637499905924329
0	1	5326334	rs646542	A	C	0.265237238406335	0.68493723343686	-0.0289299778844241	0.0713026217241928
0	1	5327281	rs479689	C	T	0.598571184946431	0.277822719856285	-0.0691292623746325	0.0637004896600082
0	1	5327828	rs619423	C	T	0.265964007846569	0.870207946171383	-0.0115375677505497	0.0706117886198366
0	1	5330286	rs494138	T	C	0.297196838274256	0.401017714539794	-0.0581761471085822	0.0692733971016567
0	1	5330728	rs4847580	A	G	0.299098114302292	0.56969442116637	-0.0396533340686996	0.0697506114881666
0	1	5335977	rs541414	C	A	0.600481003663846	0.299819256625861	-0.0660282044938264	0.063683316967666
0	1	5343098	rs12094921	C	T	0.301362171529239	0.636827963416207	-0.0327885858825205	0.0694469711455236
0	1	5344728	rs622315	T	G	0.6217746716275	0.115489927916323	-0.100978937886822	0.064154781234712
0	1	5344881	rs623106	T	C	0.620711460818832	0.133712000471467	-0.096224949587236	0.0641660792804496
0	1	5346924	rs561303	C	A	0.179398775562072	0.594567406482152	0.0429467791612584	0.0806922958552546
0	1	5347439	rs565941	G	A	0.232197351671072	0.698802042326031	0.0285736934817039	0.0738456468760336
0	1	5347540	rs4847574	T	C	0.281824927510503	0.174941991753398	-0.0973369465907671	0.0717562591488672
0	1	5347627	rs478357	C	T	0.505971153686148	0.25660725217043	-0.0720004517097019	0.0634674653973022
0	1	5347979	rs678476	A	C	0.481165521393625	0.991823453443222	0.000650298444530239	0.0634563753108718
0	1	5348270	rs4417082	G	A	0.239827085474231	0.0591937211556123	0.134642848179897	0.07136224830887
0	1	5353894	rs10753360	T	C	0.427556359765556	0.648614193625839	0.0292246702285362	0.0641330385561457
0	1	5354844	rs912988	T	C	0.176436901653612	0.0258664086661907	0.174666819624683	0.0783887941930442
0	1	5355175	rs4030898	A	G	0.428416724213698	0.650051412447526	0.0291222850853432	0.0641897237646922
0	1	5356424	rs12127626	A	C	0.24364477492383	0.258837054065148	-0.0858643967386675	0.0760437905091097
0	1	5356607	rs10799191	A	C	0.257690317913782	0.227735149654978	-0.089975043214226	0.0745929616577884
0	1	5357171	rs9439550	C	A	0.362050771760939	0.456382308415512	-0.0496060771010308	0.0666016911698008
0	1	5364634	rs9439519	T	C	0.634484392624087	0.681622493523407	-0.0269013508098957	0.0655730513598844
0	1	5365555	rs76535383	T	C	0.104890364950097	0.84462659997108	0.0199794657487857	0.10194697072424
0	1	5368769	rs9439523	G	A	0.571766972893692	0.748257820445346	-0.0205292396493658	0.0639664893393686
0	1	5370012	rs4847572	A	T	0.571772014514011	0.689682765732987	-0.0255100204053211	0.0638891547529521
0	1	5377544	rs2031582	G	A	0.575414450344993	0.626507606257098	-0.0312123495434899	0.0641373885705753
0	1	5378416	rs2148210	G	A	0.72471102041443	0.821502222961624	-0.0159661547917241	0.0707678017091588
0	1	5381412	rs9439566	C	T	0.646144952115122	0.819786709541616	-0.0152027639183252	0.0667316722135548
0	1	5384082	rs10157507	G	A	0.584502090654344	0.627074117024716	-0.031464671489995	0.0647622227747302
0	1	5384158	rs1570964	G	A	0.749214014698827	0.974894747834589	-0.00231271978330703	0.073489756631243
0	1	5384377	rs61763318	T	C	0.0621848714817849	0.855115157637432	0.0237903169717989	0.130289487763124
0	1	5385613	rs16840531	A	G	0.0622085902190777	0.864185375216549	0.0222644433809746	0.130164258686938
0	1	5391497	rs9439531	T	G	0.646309186371893	0.696722103687403	-0.025948402468536	0.0665772008682146
0	1	5395799	rs12065434	T	C	0.102646687312532	0.606710417609382	0.0525074433153817	0.102000809576777
0	1	5410542	rs4129058	T	C	0.369397824862	0.921622353098514	-0.00644236350838458	0.0654776086160394
0	1	5421533	rs7364349	A	G	0.24111264405778	0.947492768035127	-0.0048614234362514	0.0738194080948114
0	1	5424374	rs6681674	C	T	0.128445789839944	0.815009157198441	0.0219719569726136	0.0939097509627839
0	1	5463937	rs11801490	G	A	0.115506273265364	0.936691889136398	-0.00787467301610816	0.0991417949642129
0	1	5467532	rs34900182	T	C	0.123336770501218	0.239443934087007	0.109338337470953	0.0929449164598259
0	1	5473808	rs7366321	C	T	0.18682922883598	0.533168386148587	0.0497834841271486	0.0798866213492381
0	1	5476788	rs7417543	G	A	0.452567675403216	0.753455230666764	-0.0200569393106586	0.0638579814933697
0	1	5482386	rs11260657	A	G	0.174060736077129	0.986147176033867	0.00144827778491824	0.0834126261390965
0	1	5485177	rs3922826	G	T	0.181336815895713	0.280702891481997	-0.0907761154931537	0.0841500014645527
0	1	5486898	rs6603840	C	A	0.642957414405355	0.930202946512693	0.00580536462498114	0.0662792287908914
0	1	5489136	rs35608111	T	C	0.315432792822357	0.428361728104352	0.0539125005044742	0.0680714940705159
0	1	5491477	chr1:5491477.G.A	A	G	0.197933201856522	0.898822779710025	0.0100995493239859	0.0794310645845286
0	1	5493392	rs12724170	C	G	0.30630248612397	0.789040353054778	-0.0185429209896147	0.0693045696844325
0	1	5524582	rs12079662	A	G	0.122387647118238	0.24988762136216	-0.115939750924099	0.100762641886812
0	1	5527459	rs6603841	C	T	0.592353462103315	0.863425130635758	0.0111506480475634	0.0648234054758793
0	1	5532101	rs12566922	G	T	0.408059644042637	0.801978644176517	-0.0162317104515221	0.0647230438489551
0	1	5533601	rs7414322	C	T	0.598347157106298	0.855460243495152	0.0118797617759616	0.0652174888668811
0	1	5534441	rs7415896	G	A	0.598502779061071	0.761786374318035	0.0196824772614944	0.0649295709082615
0	1	5534948	rs7366606	G	T	0.326664415479039	0.581703565054523	0.0372054067456743	0.067535920340149
0	1	5540807	rs1004125	C	A	0.823942859014009	0.677511265750461	-0.0345042831156063	0.0829705880440008
0	1	5541205	rs2012852	A	C	0.520466924728565	0.870480864282168	-0.0103729731722687	0.063619248022408
0	1	5542439	rs9729575	G	A	0.56254207756205	0.995298374575094	-0.000373674849064983	0.0634137432139709
0	1	5542669	rs10796404	A	G	0.28010643216254	0.469999290580984	0.049974835635968	0.0691712177122962
0	1	5545279	rs17028069	T	C	0.15106519847126	0.479172563989913	-0.0642349008097405	0.0907741847846553
0	1	5545452	rs9729637	T	G	0.428641587857751	0.52533795854294	0.0402374994000088	0.0633523030046662
0	1	5547562	rs12045091	C	T	0.18874547851439	0.972209789698846	-0.00284101560635982	0.0815518862855887
0	1	5549525	rs11260698	T	C	0.585845188644728	0.883727323828606	0.00933299626187593	0.0638171767158079
0	1	5555529	rs2071957	C	T	0.864887922705314	0.617811441041138	0.0472593608406797	0.0947167751776655
0	1	5563399	rs9659669	A	G	0.428333434104946	0.66883591276604	-0.0274093496428371	0.0640785351064654
0	1	5572076	rs10796398	A	G	0.426918996795886	0.449972742792581	0.0479749185223005	0.063504207680498
0	1	5575158	rs878141	A	G	0.884512761735073	0.0826488601132188	-0.162885210652479	0.0938538727401816
0	1	5592422	rs10737109	A	G	0.944319127910361	0.502474927374838	-0.0886984733091602	0.132267191821479
0	1	5592799	rs9787199	C	T	0.944382429340095	0.486471090340199	-0.0921194803066564	0.132368408798312
0	1	5603850	rs7515958	G	A	0.350216169143506	0.829516886384259	-0.0141563036373809	0.0657450465469579
0	1	5612956	rs1418632	T	C	0.529180536076424	0.412498815917781	-0.0514402942429993	0.0627700202881292
0	1	5617579	rs75786431	T	C	0.0661545424476923	0.111218101735049	0.188113863893661	0.118106934231838
0	1	5618182	rs11260644	T	C	0.386510573847389	0.433437888716466	0.0500446465568725	0.0638876851423808
0	1	5624529	rs6687987	C	T	0.0660007259259351	0.107116940826131	0.190580619525995	0.118278424702177
0	1	5631545	rs4845837	T	A	0.372207526835986	0.348819325888541	0.0609733102165557	0.0650811080359206
0	1	5634851	rs10796403	C	T	0.359233264737378	0.858749020066309	0.0116838077173976	0.0656516006276368
0	1	5635316	rs7522344	C	A	0.357062665166774	0.991461039344627	0.00070355525717357	0.0657392842279434
0	1	5636732	rs1775403	A	G	0.618333042041473	0.376726601472315	0.0578662781698011	0.0654637593839891
0	1	5638673	rs12080410	G	C	0.271508351287416	0.453289308467467	0.0531964822981208	0.0709340769720682
0	1	5638751	rs1695639	C	G	0.613983344711108	0.520858058395445	0.0420055153311615	0.0654267776757337
0	1	5641785	rs34374334	C	T	0.549278070840209	0.77135242544061	-0.0183553942346543	0.063162405392471
0	1	5642511	rs1818038	A	G	0.57801470393485	0.37935521192258	0.0565962806621497	0.064380899737268
0	1	5643543	rs61762122	A	G	0.138387909346453	0.905212785064784	-0.0109804753423061	0.0922117026291844
0	1	5643758	rs1695645	T	C	0.734409297245644	0.142874612405904	0.107120344526587	0.0731112180255382
0	1	5646104	rs76037289	T	G	0.126575061609115	0.926362857304365	-0.00879402140078893	0.0951508619511066
0	1	5646202	rs12036552	A	G	0.311797710574372	0.797706401779158	0.0174057587926405	0.0679072704490535
0	1	5647810	rs12041102	T	C	0.309821293313943	0.657617398909881	0.0300285010867002	0.067753060354279
0	1	5656069	rs13376100	T	C	0.125289693097583	0.843800283456699	0.0187883900823289	0.0953556805498989
0	1	5658267	rs10907201	G	A	0.265585098164812	0.767031225845027	0.0209932522846274	0.0708608113923909
0	1	5659587	rs950601	T	G	0.202269120333145	0.460444656895592	-0.0591540812000817	0.0801421089489167
0	1	5671757	rs707583	C	A	0.450187410777038	0.89457677135472	0.00830843876307486	0.0626979878405813
0	1	5675044	rs11260662	T	G	0.10894502923202	0.80676418821807	0.0243092774497169	0.0993827631634357
0	1	5676334	rs2011457	T	A	0.371279242872903	0.725224662882247	-0.0229271517224067	0.0652294232111882
0	1	5679441	rs9439603	G	A	0.238441479900391	0.488615173172427	0.0511187558461617	0.0738163034793358
0	1	5680372	rs9329417	C	T	0.284537692868871	0.610168620310658	0.0353763625590058	0.0693881683081165
0	1	5680572	rs10157819	G	A	0.125619055352551	0.335633344070081	0.0899850168028196	0.0934589804265831
0	1	5680991	rs9439606	G	C	0.158817368734238	0.814622450267744	-0.0202775887974376	0.0864837648601068
0	1	5681063	rs35683655;rs35683655;rs1695620	T	C	0.881777290312597	0.18345256556875	0.138322533565586	0.103986310952547
0	1	5682755	rs1775398	C	T	0.30270796431705	0.617532650061713	0.0339387212672694	0.0679657620014628
0	1	5684110	rs2173541	T	C	0.434785370933684	0.580674233896863	-0.0350294668063917	0.0634132111733006
0	1	5684788	rs12145625	A	G	0.275832580147398	0.833479266417305	-0.014862212823188	0.0706911796923691
0	1	5686915	rs4845793	G	A	0.839334145068708	0.551143823152198	0.0523010279584065	0.0877464817140254
0	1	5689408	rs11578045	A	G	0.309538916260858	0.971952017660727	-0.00239262220554801	0.0680492104667728
0	1	5689610	rs770682	T	C	0.538876002552853	0.556696986406507	0.0372980311934024	0.0634585044473039
0	1	5689702	rs770683	G	A	0.933544599914733	0.0413217402295732	0.290342424328296	0.142304691451049
0	1	5690136	rs6663290	T	C	0.377303899619125	0.720866759489729	0.0231697414858261	0.0648466295174053
0	1	5692156	rs4845808	T	C	0.229655833239286	0.349214225992439	-0.0718396829390623	0.076742408245815
0	1	5694969	rs6669927	C	T	0.584372695134668	0.491294092997	-0.0440315654348963	0.0639759338353908
0	1	5696625	rs6666290	A	C	0.230018238386439	0.354551927755281	-0.0708895746360464	0.0765714726150796
0	1	5706244	rs11260670	A	C	0.602871282133765	0.263840986667761	-0.0714285478651696	0.0639262467053594
0	1	5709691	rs707585	T	G	0.599047144706329	0.689759382962019	-0.0255882903066279	0.0641018745063265
0	1	5717948	rs1763321	T	C	0.575620938931135	0.594556143211742	-0.0338032266306848	0.0635106209476898
0	1	5718016	rs1695629	C	A	0.575864474624108	0.599447385623054	-0.0334140340756582	0.0636221037054157
0	1	5718398	rs771072	G	A	0.861855169628375	0.82587678530347	0.0203648348458445	0.092570473221011
0	1	5719342	rs771073	T	C	0.283909987595453	0.521479544840986	0.0444316181298159	0.0693089176088749
0	1	5724660	rs17028587	C	T	0.102233925152043	0.0369373423336507	-0.238288680269423	0.114207386664856
0	1	5725898	rs1775412	A	C	0.60725566827839	0.784070332512039	0.0177637478657415	0.0648267973887795
0	1	5732473	rs771071	A	G	0.348843459994025	0.522704864839031	0.0421170848039116	0.0658922148428839
0	1	5738500	rs10492948	A	G	0.115708756501087	0.611508721530826	-0.0508042000348879	0.10002381557207
0	1	5739515	rs34972674	C	CA	0.271118298300048	0.0154028391474754	-0.17849070930934	0.0736722819033453
0	1	5739638	rs811284	G	T	0.154493749617882	0.0145227712247048	-0.230024718878506	0.094115593820475
0	1	5742158	rs707595	G	A	0.923284447329272	0.69624940858817	0.0476264505747385	0.121997625686647
0	1	5748611	rs1278832	C	T	0.865639756442085	0.0228469815381424	0.227666919405673	0.100030115879397
0	1	5750013	rs2649069	A	G	0.565648605011945	0.213962043639139	-0.0791514571986516	0.063690859006599
0	1	5750125	rs2649070	T	C	0.540316606236187	0.549229137934763	-0.037960919474727	0.0633827481097352
0	1	5750582	rs770710	T	A	0.306580597189802	0.949572275974831	0.004323329175473	0.0683596074736229
0	1	5751020	rs770711	T	C	0.138537972628161	0.748649419669166	-0.0297014455068123	0.0926951459157591
0	1	5751779	rs2842268	T	C	0.53256436646897	0.177603827385513	-0.0859241529836248	0.0637339326705164
0	1	5751990	rs11581150	T	C	0.105052564416829	0.550333582699992	-0.0628	0.10514677836244
0	1	5753350	rs2649071	A	G	0.530500768723171	0.202691411783666	-0.0812732556365977	0.0637977198167176
0	1	5754088	rs2649072	A	G	0.415647713445194	0.28183311196555	-0.0702972145383184	0.0653192034948913
0	1	5758772	rs7521197	C	T	0.117754801993714	0.969616698755849	-0.00373491091894861	0.0980573945269042
0	1	5770265	rs873982	A	C	0.460888685727817	0.985926918702892	-0.00112786524436391	0.0639419032358424
0	1	5771817	rs770695	C	G	0.26992384158371	0.463202458951461	-0.0531386531005447	0.0724370626450776
0	1	5777920	rs904532	A	G	0.225868908643299	0.245822164034857	0.0860224958587015	0.0741217427251427
0	1	5782769	rs2649086	C	T	0.579684545482626	0.801927868269025	0.0161669776986204	0.0644480490708099
0	1	5795008	rs17028719	G	A	0.091857692855481	0.918924082016738	0.0113029019099864	0.111042366233918
0	1	5799271	rs57866012	T	C	0.0912838573461469	0.856890587397517	0.0200770205977556	0.111332594690672
0	1	5799631	rs2649063	G	A	0.147870450349829	0.914520163438681	-0.0096554382324697	0.0899528743489262
0	1	5800904	rs2133496	A	G	0.0495410449027459	0.830327067794292	-0.0318071737047809	0.148435973633305
0	1	5801086	rs2173540	G	A	0.147338863187162	0.936543216077481	-0.00716948781056195	0.0900516190213777
0	1	5820307	rs74426861	G	A	0.130451903523967	0.977780336449765	0.00260944715633777	0.093690367716838
0	1	5835569	rs77306643	A	G	0.172578759222131	0.26596472970549	0.0906382730326612	0.0814796776353926
0	1	5836317	rs11260693	G	A	0.195622528140656	0.288623911900935	0.0829732802890353	0.0781922012671036
0	1	5847239	rs58269693	T	C	0.240390534946169	0.178797215999098	0.0974898268769284	0.0725118436887775
0	1	5861497	rs28479388	A	G	0.894084207346766	0.464403139787908	-0.073768304235737	0.100829302096268
0	1	5876249	rs1890190	T	G	0.889023088654335	0.177357486023002	-0.13021153006401	0.0965290560278199
0	1	5903233	rs525289	T	C	0.911634784261816	0.869588083033505	-0.0182198289917969	0.110973547157403
0	1	5904718	rs1624858	T	C	0.875918888309078	0.859899279360014	0.0171075633604354	0.0969253978147644
0	1	5912321	rs1287618	G	T	0.784519163840987	0.476648148109485	-0.0544380483038978	0.0764897421630365
0	1	5913621	rs548726	C	T	0.875220860155931	0.533199083389809	0.0607496662511103	0.0974911563344343
0	1	5929772	rs1287630	A	G	0.283358898034809	0.219206784901787	0.0847918292262759	0.0690127493667855
0	1	5931205	rs11121790	G	A	0.0984489747178075	0.261394126646354	-0.125112001016803	0.111398597682491
0	1	5932517	rs472651	T	C	0.177845499983538	0.0196953329253277	0.183909875090431	0.0788601380518724
0	1	5956909	rs12058375	A	C	0.238444024092599	0.616531196848875	0.0368791253033884	0.0736444605482823
0	1	5957342	rs12139627	A	G	0.0768490394684813	0.0791007709856028	-0.228028041436611	0.129861869576063
0	1	5957589	rs7519953	G	A	0.117248972216333	0.405364787419399	-0.0842242612289549	0.101221565360135
0	1	5961870	rs2134551	A	G	0.811572946859903	0.00815275767235846	-0.202953294762136	0.0767112842115327
0	1	5971455	rs6694744	G	A	0.852381696847099	0.0177998135979847	-0.199319714520256	0.0841097943199967
0	1	5973775	rs11120772	A	G	0.732859518221189	0.252533550494785	-0.0807093600068296	0.0705367445969372
0	1	5977982	rs7549818	G	A	0.818936941044854	0.00652070439403789	-0.211534708783235	0.0777592659881455
0	1	5982044	rs7549324	A	G	0.731832133553946	0.229064688757498	-0.0845759057184911	0.0703175070446604
0	1	5983190	rs11120786	A	G	0.0768910768941116	0.0821740869795086	-0.224214621714464	0.128991789778427
0	1	6007446	rs551207	T	C	0.67512904024461	0.79140167210428	-0.0178712009657794	0.067568300558465
0	1	6011757	rs6662680	C	T	0.830790478421453	0.00597156464511575	-0.218296988313669	0.0793998166520331
0	1	6080378	rs10399600	G	T	0.580367766668139	0.965877313330287	-0.00276002635557605	0.0645175136829519
0	1	6088364	rs11121065	A	G	0.313290821256039	0.462382527253756	0.0496559371714481	0.0675655934779669
0	1	6105109	rs3789559	T	C	0.350137667013779	0.641397449802886	0.0308188850070746	0.0661710392318853
0	1	6137403	rs3789543	T	G	0.37560003173076	0.429971046523389	0.0511923087325522	0.0648626918906063
0	1	6141325	rs3789541	A	G	0.292129173981365	0.0631335309542039	0.12654907938321	0.0681012158476204
0	1	6158562	rs2229002	G	A	0.313758662942525	0.232891356056515	-0.0829809045386737	0.0695597727219532
0	1	6165419	rs1883768	T	C	0.429992772587269	0.206544139415522	-0.0808528288504803	0.0640101393183373
0	1	6175507	rs6670822	C	G	0.291470424495477	0.027633004006319	0.150406019687142	0.0682900876690535
0	1	6182321	rs2843495	G	A	0.171502490174033	0.423387609263661	-0.0684956034044099	0.0855598328657417
0	1	6187086	rs6703057	T	C	0.400263877141545	0.259528168915263	-0.0733419430520679	0.0650478808091716
0	1	6198745	rs2785585	A	T	0.754206692974312	0.724516651239882	-0.025814699595296	0.0732479700896188
0	1	6202245	rs2273032	A	G	0.38044568289539	0.269856844472238	-0.0724657471347744	0.065675415669907
0	1	6247066	rs4908863	T	C	0.178371893433904	0.184322110248371	-0.11499548302757	0.0866214086131985
0	1	6258794	rs3789524	G	A	0.3446120323472	0.580117500468794	0.0361090061343794	0.0652714232476389
0	1	6281667	rs14281	C	A	0.0755929977596866	0.986048776855923	0.00209394849516384	0.119748929547198
0	1	6366471	rs7543514	C	T	0.187170807894759	0.307872814996937	-0.0854940831633875	0.0838427439896129
0	1	6376222	rs3789491	C	T	0.148245787180514	0.373201035060505	-0.0817578993455304	0.0918119140521318
0	1	6437542	rs6675376	C	G	0.21203841365819	0.540936096505575	-0.0479886267438565	0.0784899904827588
0	1	6465054	rs17026985	A	G	0.157295244033013	0.504817626679036	-0.0591278360542639	0.088656896873358
0	1	6473294	rs7529205	G	A	0.21337575901209	0.50822326800825	-0.0517700907698056	0.0782490342610511
0	1	6501796	rs10864548	C	T	0.198455351061762	0.728405721578085	-0.0277863486149735	0.0800189608163765
0	1	6550376	rs2986742	C	T	0.29646147421968	0.683084168224134	0.0282591431516964	0.0692188113716657
0	1	6579607	rs1556035	T	C	0.857383855254001	0.147458154632191	0.136680150093651	0.094355331244459
0	1	6580397	rs12046229	T	C	0.135164621131832	0.102953515087398	-0.158678513708768	0.0973069587905812
0	1	6581877	rs7540913	A	G	0.840744577663901	0.0884870863602183	0.153911660737083	0.0903538151209024
0	1	6601607	rs4908915	C	T	0.851598967260653	0.0784036897500365	0.165162584360534	0.0938410828428462
0	1	6606991	rs76310280	T	C	0.11692530388994	0.0594952247922868	0.1753237189568	0.093033822648992
0	1	6615695	rs925744	T	C	0.843348699425482	0.112113999401978	0.144846572305962	0.0911694246229127
0	1	6620545	rs12565181	A	G	0.149544220349935	0.117357033128875	-0.145548397994653	0.0929449164598259
0	1	6623499	rs4908563	T	C	0.393378676802918	0.222261727777291	0.0788894091084338	0.0646350497945107
0	1	6624575	rs117192896	A	G	0.021151606439172	0.8351679709239	0.045609246446043	0.219192899445642
0	1	6626276	rs76948507	A	C	0.0213878964367911	0.688108657417694	0.0856757034219349	0.21342993724485
0	1	6626615	rs12080675	A	C	0.852411366006256	0.220141770332165	0.113457852840303	0.092531696001777
0	1	6627148	rs11586033	G	A	0.978827203189088	0.6563675132765	-0.0951067865386149	0.213754860187905
0	1	6627694	rs57065667	A	G	0.15460796109148	0.275057788864917	-0.0980081807372176	0.0897931034482759
0	1	6629274	rs4908930	G	A	0.694462717617934	0.0117874886993002	-0.168668551701842	0.0669733390594253
0	1	6629994	rs12043532	G	T	0.0287234421065691	0.729837992912119	0.0640735999732544	0.185537169329939
0	1	6630622	rs12082471	C	G	0.433924096786735	0.00737273534457412	0.171133991305675	0.0638673576515684
0	1	6631431	rs11587438	T	C	0.828916820140187	0.0761252661098238	0.157600464143522	0.0888578475387083
0	1	6631615	rs12760552	T	C	0.828617265695544	0.0696598056263399	0.16161393561319	0.0890868605262098
0	1	6632951	rs12041318	C	T	0.141947027463339	0.0433129247252283	-0.195894035227732	0.0969446211011331
0	1	6633230	rs12132145	A	G	0.40503070362971	0.0175785084398052	0.152485892918664	0.0642213853764079
0	1	6635306	rs34160967	A	G	0.389077697320135	0.167944096505629	-0.0908851197686743	0.0659141894552479
0	1	6638064	rs11122100	C	T	0.143672476128673	0.0595529931866173	-0.180749632155924	0.0959347840676904
0	1	6638556	rs80277780	T	C	0.0141914495843763	0.579445470499786	0.142766614200165	0.257610842400801
0	1	6681744	rs3747994	T	C	0.588764741602965	0.203791207516966	0.0819081744033746	0.0644527986115424
0	1	6683240	rs14057	A	G	0.381400141329931	0.0404757522225352	0.13275892584204	0.0647964671891522
0	1	6685851	rs12127219	A	C	0.589103303601201	0.193387305404422	0.0837606349352508	0.0644003624656952
0	1	6701978	rs200448	C	T	0.395877765966288	0.0368008692201276	0.134787573280372	0.0645544754933386
0	1	6715390	rs6577584	G	T	0.187524635841655	0.2440439086445	-0.0977260266532562	0.0838894336085253
0	1	6724249	rs2039363	A	G	0.178727569696156	0.236214260162198	-0.101627567298079	0.0857976904004199
0	1	6732568	rs3789572	T	G	0.41838432126256	0.0171966367152423	0.15257879455456	0.0640421025761183
0	1	6744709	rs12126058	T	C	0.418875070512946	0.0237315972539043	0.144916362091592	0.0640812578959247
0	1	6745444	rs200444	G	A	0.599321624512526	0.264705988810187	0.0720384636380239	0.0645889597350576
0	1	6747897	rs277686	G	C	0.1599016654687	0.132452151190898	-0.136984499390537	0.0910497272238657
0	1	6786156	rs12568431	T	C	0.453173486563353	0.0530504613942837	0.122838644319294	0.0634985853105961
0	1	6790946	rs11122122	G	A	0.558986815912801	0.117557715064867	0.100834225382124	0.0644263911993178
0	1	6795230	rs447558	C	T	0.892593378568448	0.554434779179923	0.0623514089735793	0.105478724899933
0	1	6814758	rs277665	T	C	0.587874718621295	0.187163274108145	0.0862606282533414	0.0653976392406169
0	1	6822627	rs376778	G	C	0.883287434698996	0.897583784680117	0.0128731403412789	0.100013351621986
0	1	6831646	rs399951	A	G	0.586714489240612	0.203750949949733	0.0831873172972569	0.0654535170998051
0	1	6832052	rs391674	A	G	0.887615531203494	0.968529272206389	0.00397813961906522	0.100832524881043
0	1	6834346	rs11122143	A	G	0.30136811868507	0.174647988149345	-0.094805867725306	0.0698427235330123
0	1	6886308	rs17441375	C	A	0.0432121409656087	0.754403556806517	0.0479504248228527	0.15327545615384
0	1	6893053	rs7522354	A	G	0.320445318977609	0.118679105782076	-0.107817585482495	0.0690986925312811
0	1	6904879	rs4908570	G	A	0.435795585360423	0.133604197562205	-0.0975922828350505	0.0650598131044068
0	1	6905166	rs75855758	T	G	0.0721523648493897	0.625682829177718	0.0582860843594111	0.119484665659189
0	1	6913887	rs76631326	A	G	0.29814948372357	0.183907529211519	-0.0937468510381316	0.0705489733354619
0	1	6922492	rs11120779	G	A	0.364256316918528	0.186795904731578	-0.0879169252872143	0.0665978202787174
0	1	6934286	rs17029982	C	G	0.211888082543681	0.0788769643771938	0.131391452520718	0.0747715032750862
0	1	6934933	rs76581429	T	C	0.113242498611572	0.565149169492092	-0.0583829607564715	0.101498485938366
0	1	6943720	rs58627359	G	A	0.364640605711102	0.254607568182807	-0.0759668767843316	0.0666826978904145
0	1	6945619	rs10399796	C	T	0.318532247996841	0.147412336492397	-0.100040255226277	0.0690536479953707
0	1	6951887	rs7556557	T	C	0.318553881374916	0.176367817389508	-0.0931398754328078	0.0688892461316454
0	1	6954158	rs78326504	T	C	0.297285733689922	0.282883358129259	-0.0755214342397307	0.070326773184697
0	1	6960196	rs6691442	A	G	0.389070115908824	0.134960019309589	-0.0987004372641222	0.0660280713827629
0	1	6963269	rs77254260	A	C	0.298635677765145	0.25873350904992	-0.0792761884289853	0.0701938347234545
0	1	6972393	rs11586867	T	C	0.391985531418388	0.079545950324265	-0.115654258682843	0.0659627556801674
0	1	6977005	rs1892262	T	C	0.396970913058638	0.211143569520943	-0.0816196627998675	0.0652734275281256
0	1	6977200	rs1892261	C	A	0.418441608297447	0.344041906086065	-0.061167489462225	0.0646447856507254
0	1	6985069	rs867389	G	A	0.127925448028674	0.890400986554841	-0.0131900878048781	0.0957212688958122
0	1	6985872	rs76066289	G	A	0.300488231558162	0.297834431103558	-0.0729163505675058	0.0700385641987165
0	1	6986109	rs4908574	A	G	0.497951443106679	0.175784486262973	-0.0865244679722677	0.0639099735424383
0	1	6991925	rs6577395	C	T	0.153659303287683	0.513681277775818	-0.0587211770070401	0.0899092141090908
0	1	7001555	rs66495811	T	C	0.169593660745385	0.433211172725601	-0.0674574620857879	0.0860746845610172
0	1	7002266	rs11586158	G	A	0.446510332040086	0.0932222331059614	-0.107693984841439	0.0641554992136896
0	1	7004301	rs10864250	G	A	0.543305734412112	0.0841323363312791	-0.109496258729386	0.0633953598123775
0	1	7029814	rs12033659	T	C	0.548631697505335	0.147782174037275	0.0928253319727757	0.0641320308898823
0	1	7048779	rs1317017	A	G	0.360134555309668	0.202612693041043	-0.0849689475047881	0.0666871288115251
0	1	7052566	rs6681529	A	G	0.487186195357599	0.106944211683706	-0.102522568988712	0.0635963942764387
0	1	7055326	rs10128022	C	T	0.113456938548336	0.081147766014794	-0.185139222358752	0.10615385797421
0	1	7056538	rs12130593	C	T	0.343211975128113	0.427530920212865	-0.0531847270724686	0.0670319238904504
0	1	7068367	rs2275907	T	C	0.371228907267475	0.277120088716933	-0.0716586050136565	0.0659347087300659
0	1	7071415	rs11588097	G	A	0.342542269634759	0.341288879001271	-0.0639650745686152	0.0672169155691497
0	1	7087739	rs11120820	A	G	0.0903773104509508	0.323925005624712	-0.113263585621185	0.114822394062681
0	1	7088855	rs4243823	A	G	0.437537713458562	0.131204923302711	-0.0971711793467447	0.0643787459380703
0	1	7091231	rs66653799	A	G	0.17619066447223	0.616313182974661	-0.0420793845996542	0.0839769877948561
0	1	7093213	rs12738895	C	T	0.537589270067785	0.44134511591661	-0.0488476835013351	0.0634448314661615
0	1	7095796	rs4908588	C	T	0.701109530730704	0.60673985921157	0.035762476383818	0.0694777703407189
0	1	7096308	rs7522254	C	T	0.259481951159321	0.0480078969071457	0.137116224509544	0.0693452319619154
0	1	7100494	rs7535234	C	T	0.231995672185152	0.0807194745703789	0.127404550442304	0.0729473827400831
0	1	7102944	rs7524998	G	A	0.701533291792772	0.630038890433095	0.0335215609556833	0.0695941495145143
0	1	7105935	rs76299678	A	G	0.32498214156717	0.38409136661242	-0.0599141617215444	0.0688365823447207
0	1	7106963	rs6577409	G	A	0.701809688145811	0.724380727046648	0.0245390250413782	0.0695925089762557
0	1	7113247	rs11120823	A	G	0.414682417508868	0.606572360502061	-0.0331512840941077	0.0643748850311638
0	1	7121397	rs7414485	A	G	0.559364562001642	0.268431189049518	0.0706334387415516	0.0638244786244725
0	1	7123189	rs66929565	T	G	0.149670059429317	0.0369566809492855	0.176825168754498	0.0847577337039498
0	1	7127737	rs67316652	G	A	0.0926720775625084	0.10145753003703	-0.191071359072041	0.116661414853436
0	1	7128056	rs7536178	A	G	0.407471911969596	0.741606662804843	-0.0211337512180704	0.0640948001910379
0	1	7130084	rs4908597	T	G	0.255445940199027	0.345027381919444	0.0678935686465434	0.0718999460179864
0	1	7131192	rs11120831	G	A	0.463841677745595	0.548112807501058	0.0380388992779432	0.0633358388632213
0	1	7135268	rs10864271	G	A	0.477896132848588	0.925187462318573	-0.0059946371470552	0.0638396827771072
0	1	7135714	rs61528401	G	T	0.0798457734829429	0.771299357471841	-0.0344958190073192	0.118674587902302
0	1	7137325	rs4565737	G	A	0.797193853868876	0.39951174214112	0.0675949214875603	0.0802319739646535
0	1	7137465	rs9434823	C	T	0.738118187896171	0.373284701726691	0.0652939544576001	0.0733361853418092
0	1	7137637	rs9434824	G	A	0.737089866750541	0.339319866299842	0.0703206232189166	0.0735948608414502
0	1	7139110	rs12044473	A	G	0.279360999599449	0.283753332689772	0.0747043148865985	0.0696916806279696
0	1	7141327	rs17345754	C	T	0.0899107609718472	0.236611375768636	-0.138180568999496	0.116755949348099
0	1	7141352	rs9434458	T	C	0.36144728233308	0.471617435922103	-0.0477334917032511	0.0663103428742731
0	1	7141982	rs9434829	G	T	0.211580557933087	0.423397665211205	-0.0630811689129252	0.0787982157667744
0	1	7142771	rs7542716	T	C	0.270215006247453	0.457834687570857	0.0525089112614452	0.0707269730571656
0	1	7142832	rs9434830	A	G	0.2024850501917	0.527942414924017	-0.0505066838017393	0.0800232581490939
0	1	7145417	rs7511741	A	G	0.642495804105322	0.968982713987355	0.00257240105827266	0.0661554330321806
0	1	7150527	rs2071917	A	G	0.54321836659503	0.957275218715294	-0.00341823240438488	0.0638049093791051
0	1	7153973	rs1010806	G	A	0.39144948406182	0.865961220649614	-0.0109263420286286	0.0647330549820766
0	1	7155815	rs10864279	T	G	0.267733051875426	0.717652517454231	0.0256985595792772	0.0710694337225682
0	1	7156082	rs11120840	T	G	0.354061292172655	0.911686050922597	-0.0072345159238236	0.0652274726327439
0	1	7159838	rs2071919	T	C	0.268825387093794	0.665987906155706	0.0306728028472138	0.0710576392273531
0	1	7160542	rs10779674	C	T	0.456329416023481	0.424332215612963	0.0504813410862287	0.0631863533545829
0	1	7161293	rs59622855	T	C	0.162153464939807	0.546669146092088	0.0511468569013877	0.0848545974004953
0	1	7167031	rs6694886	T	G	0.4818550565529	0.932346986350449	0.00540332474050526	0.0636491480961979
0	1	7169066	rs1005430	C	G	0.652851287318405	0.653961411549128	0.0298480047066438	0.0665855116413559
0	1	7169735	rs4908599	C	G	0.131395858253449	0.822478617546502	0.0208200740814975	0.0927983777162152
0	1	7170719	rs17349921	G	A	0.174328570538456	0.591050108225742	-0.0451017940113578	0.083939219242877
0	1	7173895	rs7527268	C	T	0.308401167012939	0.658041527482161	0.0301895688936389	0.0682067119081552
0	1	7177813	rs9434845	C	T	0.273937943303554	0.258514470860569	0.0787918007899384	0.0697328582946061
0	1	7178763	rs6674708	T	C	0.301061933152446	0.789485184810465	0.0186328993562989	0.0697915798506141
0	1	7179479	rs7532024	T	C	0.366221099389366	0.379053687131593	-0.058766836362446	0.0668077316852317
0	1	7179721	rs4908443	C	T	0.672688197933207	0.631837568192458	-0.0320804403785175	0.0669539222513637
0	1	7186325	rs4460663	A	G	0.526456192130187	0.0312786184618486	-0.135978891436682	0.0631429113281263
0	1	7186547	rs6698911	C	T	0.274904054202548	0.919083906852592	0.00720977939996058	0.0709709558904545
0	1	7190806	rs12032971	G	A	0.0730483464066983	0.770211574027442	0.0348351199707879	0.119258265976256
0	1	7196879	rs12090163	T	C	0.477360181241066	0.0293699767949192	-0.138074844659097	0.0633811430362787
0	1	7197182	rs9434481	T	C	0.280713660960122	0.79318918329559	0.0184686466963784	0.0704448916213554
0	1	7200575	rs9434855	G	A	0.466196719917929	0.0181767182059694	-0.150290101177561	0.0636283657106684
0	1	7209434	rs17030376	T	C	0.0908105122466458	0.762653765206193	0.0331158449874653	0.109655926653771
0	1	7210974	rs17030384	A	G	0.103185377340757	0.922822506687005	-0.0101544221330093	0.104815541797156
0	1	7214374	rs13376128	T	G	0.190204203159136	0.0277149247072798	-0.185748710930878	0.084381441949921
0	1	7217906	rs10779676	T	C	0.313177993945857	0.190903132177935	0.0874318588206797	0.0668484221874272
0	1	7220970	rs4908602	G	A	0.561566392140989	0.0681460784972162	0.117760619273683	0.0645603396977123
0	1	7221458	rs6667429	C	T	0.757189943080046	0.111301128823056	-0.114453535449337	0.0718761260983407
0	1	7232692	rs6577417	A	G	0.259582138726819	0.592004175457871	0.0386708041502991	0.0721559095188848
0	1	7235628	rs6687729	C	G	0.20869115641024	0.883005346263698	-0.0115721981778135	0.0786365841951509
0	1	7236810	rs6680365	G	A	0.478082301505552	0.626038670101495	-0.0308906949843792	0.0633902355702545
0	1	7244883	rs10864286	A	G	0.254666529586418	0.838559619299057	0.0148148933695919	0.0727160432554947
0	1	7245669	rs4908446	C	T	0.210735664637059	0.902198299428526	-0.00962909356666998	0.0783586847984634
0	1	7247335	rs72641232	A	G	0.116946004195171	0.368880591644023	0.0859591712707182	0.0956619566220103
0	1	7247376	rs12125984	C	T	0.673855733370575	0.701308970721257	-0.0258542618945587	0.0674070812303013
0	1	7252366	rs11120876	T	C	0.307800842787405	0.0172800366102697	-0.168045777418537	0.0705868721488735
0	1	7252661	rs10489140	C	A	0.128539964918768	0.151095160947847	-0.142310857792189	0.0991247801655868
0	1	7253983	rs78437257	G	A	0.127777745234066	0.110099734001956	-0.159387902795265	0.0997580341921083
0	1	7254521	rs6659347	C	T	0.128434588447544	0.136189146695691	-0.147652679614161	0.0990868825748533
0	1	7255371	rs763195	T	C	0.636214921677988	0.350682446440708	0.0619190396451659	0.0663465872413269
0	1	7261498	rs2097524	A	C	0.502721009350779	0.999576517155372	3.3497456579835e-05	0.0631125971581605
0	1	7263540	rs74517198	C	T	0.115320383929823	0.166740343476568	-0.14407066820429	0.104191114435196
0	1	7267729	rs8179413	G	T	0.782332870798042	0.728370021946996	0.0267835194832248	0.0771204648647074
0	1	7268991	rs17030564	T	C	0.0918476930811772	0.543948569363443	0.0650259684810542	0.107152777156239
0	1	7269323	rs4908607	C	T	0.674416230657978	0.607810382786875	-0.0346150873214166	0.0674493116214517
0	1	7272250	rs916393	C	T	0.657620125409984	0.944739150781812	-0.0046222365554051	0.0666848261287125
0	1	7280190	rs12562461	G	C	0.0982057843024976	0.400660002820779	0.0869083881997937	0.103407821639167
0	1	7282162	rs58566616	A	C	0.114347939704451	0.153919874275636	-0.148722123171095	0.104306270845685
0	1	7303216	rs2412151	C	G	0.553265207133791	0.433761036495202	0.0500027703394164	0.0638791026176271
0	1	7308264	rs4243825	C	T	0.76210911194268	0.953911341254138	-0.00430499717325662	0.0744864255690977
0	1	7312670	rs75954372	T	C	0.127966023453348	0.572868762291226	0.0524868673242808	0.0930896208056067
0	1	7314231	rs6577427	C	T	0.221826437541636	0.255561273479436	-0.0880160807586706	0.0774145449463824
0	1	7314363	rs7551574	T	G	0.536141142478581	0.441971532678204	0.0488050990506472	0.0634765444114645
0	1	7317696	rs6698698	G	A	0.391137554363031	0.0212512580070537	-0.151095797606386	0.0655942770519859
0	1	7319151	rs6667599	C	G	0.521947367200186	0.0883520490206303	-0.106424859199538	0.0624502060536791
0	1	7319392	rs61780031	G	A	0.229351190637519	0.187123928829242	-0.101587582815718	0.0770107457621913
0	1	7321641	rs916394	G	C	0.411405279953583	0.0737938557414523	0.113458429375847	0.0634594233263678
0	1	7322807	rs7522322	G	A	0.449221335307506	0.125707440976205	0.0964314660524681	0.0629756218775143
0	1	7323688	rs4140605	G	A	0.810409553236975	0.642013510573415	-0.0371553922725674	0.0799237629370074
0	1	7323971	rs7556024	C	A	0.805267032719151	0.487843560690065	-0.0548621019963913	0.0790813355362884
0	1	7324503	rs11120890	C	T	0.415532112647649	0.452517925654745	0.0480734226982364	0.0639934690740595
0	1	7324547	rs11583129	A	G	0.343127599869375	0.681923072559496	0.0273025208981789	0.0666174563003711
0	1	7326747	rs10864291	C	T	0.446858958586934	0.519376805391902	-0.0410959629238983	0.0637832664197377
0	1	7336103	rs12048158	T	C	0.243625355959847	0.742055058501494	-0.0244825492772668	0.0743849418867869
0	1	7336706	rs4908614	C	T	0.872941956856345	0.509375029758864	0.0639096127121336	0.0968604624297683
0	1	7338813	rs7539551	G	A	0.402471163808961	0.28090425469999	0.0693880902276377	0.0643501055161125
0	1	7342106	rs12409413	C	T	0.470314972945684	0.333261208624696	-0.0613895214597625	0.0634473793673809
0	1	7352328	rs6577435	C	A	0.77565212972668	0.553624097753629	-0.0441404504129554	0.0745189920759494
0	1	7356673	rs6662782	G	A	0.326445297639365	0.558034340232731	-0.0398194155233886	0.0679786362743975
0	1	7360149	rs77095910	A	G	0.0805833404748843	0.6944459541295	0.044162559321159	0.112421906743395
0	1	7361090	rs55839439	C	A	0.102593030914472	0.345800735460895	-0.101489644260236	0.107650966909062
0	1	7362992	rs12410983	G	A	0.0992279187424713	0.43577505253142	-0.0848419081431746	0.108862747724393
0	1	7363506	rs12404738	A	C	0.0957324500065648	0.355887588734177	-0.103083687887589	0.111655532554754
0	1	7375585	rs12405371	T	C	0.0942626111518913	0.326134707823407	-0.110639230868919	0.112675359885737
0	1	7378180	rs11120900	G	A	0.882758149838851	0.67946235447282	0.0410613590864742	0.0993747979409115
0	1	7378291	chr1:7378291.G.T	T	G	0.211629966692866	0.826498299512311	0.0169753917227824	0.0774443147292594
0	1	7381141	rs12134803	T	C	0.170387146510974	0.806641557478809	0.0204879992684243	0.083706171483746
0	1	7386456	rs12739426	A	C	0.655357878551394	0.461698359499469	0.0491256240266109	0.0667419530256346
0	1	7392594	rs2301462	T	C	0.704840058725019	0.51385958673391	0.045435311011255	0.0695964211413863
0	1	7397400	rs7553372	G	C	0.706061633145008	0.506021922474501	0.0464272902881487	0.0698107847467469
0	1	7402502	rs705680	C	T	0.866949790953162	0.581472163164844	-0.0502865417537238	0.0912251307202177
0	1	7403966	rs7513440	G	C	0.69564360922607	0.415927214998527	0.0563612770652086	0.0692818261232688
0	1	7405293	rs845246	T	C	0.160993673981504	0.0933727055469777	-0.151309330745928	0.0901794744507044
0	1	7409156	rs845240	T	C	0.161387289522497	0.0969542267356671	-0.149417894786731	0.0900215001023427
0	1	7412088	rs4908624	T	C	0.116334139516023	0.261359809110673	0.106231378947178	0.0945806562193902
0	1	7425417	rs845265	C	T	0.297334743385134	0.770345968204308	-0.0202303156959665	0.0693003235422808
0	1	7426727	rs2071925	T	C	0.0914195354817293	0.13781302328052	-0.174108874530834	0.117325262071266
0	1	7462478	rs705694	G	A	0.352874706125627	0.813814073847653	-0.0155536003451917	0.0660426253148609
0	1	7462976	rs845201	A	G	0.303376230321219	0.868661359125977	-0.0113792125152278	0.0688151655674071
0	1	7469780	rs4908635	G	A	0.149352532723817	0.0213392355193598	0.192764551487736	0.0837404798971871
0	1	7471157	rs7535846	T	C	0.19010893522311	0.0984466029198491	0.127681032304336	0.0772685744578321
0	1	7478076	rs11120917	T	C	0.147226900873665	0.145373973296535	-0.135961982250032	0.0933761563085749
0	1	7480000	rs6677657	T	C	0.553751651131415	0.998133335042605	0.000148012992563124	0.0632664010567332
0	1	7480054	rs6677745	A	C	0.554376273271099	0.990167848395417	0.000778721895443519	0.0631921147243806
0	1	7482963	rs845252	C	T	0.161681629417676	0.242830406744882	-0.10401458546169	0.0890580522795944
0	1	7487277	rs10864302	T	C	0.585672498802145	0.463250514964186	-0.0469097175910979	0.0639528310276445
0	1	7491320	rs17030828	T	C	0.0805917652778172	0.984556570918542	0.00221934723504516	0.114655385861112
0	1	7492265	rs1193220	A	G	0.730556735864488	0.847490216591505	0.0137416130253512	0.0714511808857414
0	1	7501037	rs1193227	T	C	0.305508631146811	0.229628109792983	0.0807276771778666	0.0671992916183825
0	1	7501823	rs1775047	C	T	0.827318689858454	0.651571285762571	-0.0373727919374977	0.0827599939202376
0	1	7518513	rs17030898	T	G	0.0612879146369752	0.383900817326104	-0.121654722913232	0.139715553862457
0	1	7520601	rs1750837	C	T	0.488926140456287	0.0841837616639256	0.108478472725883	0.062816504308244
0	1	7524342	rs2693953	A	G	0.0745398979355138	0.245362981714473	-0.149133996063863	0.128377185727201
0	1	7525525	rs1193242	G	A	0.255514247803739	0.683469741310588	-0.0299432056939337	0.0734382772528607
0	1	7526371	rs1193238	C	T	0.195718986009872	0.495077150186756	-0.0555630278314427	0.081440156742047
0	1	7528669	rs1149331	A	G	0.132228720626632	0.953756810347837	0.00540884590959479	0.0932724822729598
0	1	7540699	rs2693957	G	C	0.549660431416666	0.998864759686733	9.00654473616274e-05	0.0633009635278903
0	1	7540770	rs6678279	T	C	0.127628850664883	0.97441085317836	0.00301324516967781	0.0939386368883574
0	1	7540862	rs2796482	G	C	0.139276856948482	0.569605203249073	-0.0529456544458308	0.0931104094621236
0	1	7541291	rs2693958	C	T	0.60727611474729	0.956801051807178	0.00350179863327617	0.0646466037819164
0	1	7541345	rs2796483	T	C	0.549798871796971	0.937839230757963	-0.00493112728197566	0.0632309717784771
0	1	7551631	rs1193230	C	T	0.732629549937242	0.764912958136292	0.0214092451264853	0.0715943258931793
0	1	7553654	rs2796484	C	T	0.559284486028352	0.73107802773697	0.0220420642798977	0.0641332145361949
0	1	7557152	rs10864304	G	A	0.382924311358712	0.321795242818688	0.0639456265800332	0.0645409885929186
0	1	7563901	rs2462925	G	A	0.601668022120537	0.538254030951665	-0.0396551101733544	0.06443214530641
0	1	7567037	rs11120955	G	T	0.11944512089059	0.720603229113096	0.0347878286766756	0.0972670637458836
0	1	7568982	rs1193180	T	G	0.157114879734316	0.926224355564037	0.008035382595424	0.0867787426655374
0	1	7569602	rs1193179	T	C	0.459015824386903	0.233008738032065	-0.0758696147141167	0.0636146246764695
0	1	7571996	rs6577446	A	G	0.325699707402451	0.301959241651317	-0.0703525318829181	0.0681551432348676
0	1	7576979	rs1193172	G	A	0.259474981883518	0.768550071502222	-0.0214299629432572	0.0728236577197135
0	1	7578776	rs1750817	G	A	0.746095630116239	0.418568259487837	0.0595136950273959	0.0735729151571584
0	1	7598094	rs6577449	T	C	0.291771627502176	0.234978183985022	-0.0845770336967901	0.0712148124834752
0	1	7600905	rs12407666	A	G	0.35098375287288	0.0601463760299323	0.122898628913162	0.065381381336663
0	1	7603317	rs1750824	A	G	0.755450846716472	0.782642412776774	-0.0202582458329962	0.0734321225475466
0	1	7613745	rs957856	A	G	0.481488186770614	0.209428593800643	0.0789300276715798	0.0628855271997102
0	1	7670574	rs17031163	A	C	0.100748131377098	0.921542948159664	-0.0103571545776278	0.105159098476493
0	1	7678496	rs6684215	G	T	0.147145418696358	0.467795485131493	-0.0657206312490673	0.0905154820339462
0	1	7681549	rs7555169	A	G	0.165807330121147	0.816386044736568	0.0195342908963818	0.0841285771309313
0	1	7682794	rs17031185	G	T	0.104227174344698	0.539148378368848	-0.0649775424682355	0.105809156769091
0	1	7682879	rs61014722	C	T	0.171088332732898	0.979825746254829	-0.00210871868408242	0.083390186585431
0	1	7688059	rs17031211	T	C	0.169099631761291	0.90110374736296	-0.0104958829395369	0.0844622412362273
0	1	7713021	rs9434879	G	A	0.749835316868736	0.740406446814094	0.0244123117310386	0.0736830523089241
0	1	7731730	rs4908473	C	T	0.20605877797042	0.0628538077072811	-0.151962242035582	0.0816902818593773
0	1	7747366	rs3124794	A	G	0.647103584293924	0.815580761198838	-0.0153304433423542	0.0657302653232337
0	1	7751053	rs3124801	G	T	0.816564689512524	0.456689377984413	-0.0597935312012144	0.0803342527562984
0	1	7770901	rs2995034	T	C	0.645701332928279	0.678950971711785	-0.0271823835396757	0.0656745804634722
0	1	7784438	rs6693805	A	G	0.164905526564349	0.933772100087839	0.00704101851401781	0.0847295598681816
0	1	7792411	rs2301488	T	C	0.43194316314816	0.883021334215964	0.00936280544793164	0.0636318514974349
0	1	7796641	rs2071985	G	A	0.516304120334026	0.676477787605714	-0.0265239361543175	0.0635647497036354
0	1	7797734	rs1417986	A	T	0.515704665302755	0.739575852103412	-0.0210853491937955	0.0634307839016026
0	1	7798956	rs17031531	A	G	0.244166395663957	0.837505565951261	-0.0151669992163854	0.0739546288076039
0	1	7801288	rs2032563	A	G	0.184933369316765	0.296048293790655	0.0830491623897016	0.0794770498285388
0	1	7810543	rs2066293	G	A	0.505676741507315	0.0663407271023575	0.116673852140452	0.0635438875818576
0	1	7811961	rs9919220	G	A	0.206340586016826	0.720877297935027	-0.0280831613907448	0.078601227471492
0	1	7812398	rs9919223	G	A	0.505822970296858	0.0681020115498774	0.115919916620839	0.0635410470533202
0	1	7816543	rs4908481	A	C	0.417580737079125	0.172386308793508	0.0873180476771008	0.0639891356983324
0	1	7818679	rs6577456	C	G	0.400631713532966	0.225337564685592	0.0778900469906764	0.0642415021812184
0	1	7825311	rs707455	A	G	0.646515926908151	0.877675974415048	0.010188752002386	0.066196838010123
0	1	7832212	rs707458	T	C	0.368419470036083	0.725250581550727	0.0229190700016513	0.0652128410874281
0	1	7833302	rs2239846	A	G	0.130717010018845	0.282141683730621	-0.105045681584225	0.0976696075298489
0	1	7834026	rs2071987	A	G	0.362100461791138	0.326073807841923	-0.065073379703885	0.0662626040032912
0	1	7839405	rs697677	T	G	0.550096846759743	0.954879251243165	0.00360694265059952	0.0637486991970803
0	1	7844680	rs172933	C	T	0.594918929110106	0.651623635077207	0.0293375343033489	0.0649768111390046
0	1	7845087	rs697682	A	G	0.0526995526117018	0.190861836364236	-0.202002240891435	0.15443197021995
0	1	7845567	rs2301491	T	C	0.04356152894653	0.0705051379434806	0.261883271477558	0.144794753920391
0	1	7845695	rs228729	C	T	0.736933727604801	0.86604057720025	0.0120760014903995	0.0715869932448079
0	1	7847225	rs697684	T	C	0.0525962302998257	0.157447980852866	-0.220624356864596	0.156060890750799
0	1	7847614	rs697685	A	G	0.437116315839037	0.979543239949369	-0.0016382858970182	0.0638918280964589
0	1	7847836	rs228727	C	T	0.564093390813976	0.909851285947302	0.00724300830013563	0.0639694103262917
0	1	7847846	rs7556518	A	G	0.0333623811107791	0.337863220658504	0.158570460079091	0.165454046044326
0	1	7848557	rs11121023	A	G	0.260500369543011	0.819498092972758	-0.0164649537766815	0.0721544008412591
0	1	7849656	rs6699986	G	A	0.263206172282835	0.753168209198773	-0.0226666537530406	0.072080147452094
0	1	7849841	rs75307902	T	C	0.116414889244227	0.454698512265483	0.0722179921835777	0.0965991432387864
0	1	7850062	rs707463	T	C	0.438008016727317	0.966155153841865	0.00271059812875936	0.0638825657599424
0	1	7850081	rs10864315	T	C	0.262064082965388	0.842644856710455	-0.0142669977350245	0.0718698657368467
0	1	7850218	rs697686	T	C	0.439331580289338	0.933442102900011	0.00531292953098173	0.0636165203960596
0	1	7852117	rs170631	G	C	0.0803852462041733	0.12318330967781	0.168355940811235	0.109212213146367
0	1	7852797	rs696305	T	C	0.437136312270845	0.937354278471286	-0.00502294963603006	0.0639087801126849
0	1	7852919	rs875994	C	T	0.0330202898550725	0.378797978084748	-0.169396957451712	0.192471779279722
0	1	7854209	rs11807683	T	C	0.0331231795764433	0.372935597205626	-0.171305183070318	0.192264294474328
0	1	7855382	rs117562183	A	G	0.0605118279753436	0.146126754123493	0.18276688244677	0.125755634675896
0	1	7855494	rs12565104	A	G	0.261634887509915	0.962224623089276	-0.00341403574051902	0.0720836844291435
0	1	7855814	rs707464	G	A	0.710606819819755	0.443265494531673	-0.052953306487301	0.0690673742068846
0	1	7856140	rs77772130	T	C	0.201741602985605	0.884187128494066	-0.0115042904119268	0.0789786019832699
0	1	7856267	rs7545893	A	C	0.0331678565186543	0.369027301870167	-0.17279058610442	0.19235354398329
0	1	7856346	rs228682	C	T	0.257737441860472	0.181314017736203	0.0942455390753587	0.0705050660448284
0	1	7857309	rs12078018	A	G	0.0333870389762268	0.256750453748615	0.185330190006264	0.163415353458846
0	1	7857374	rs12723500	C	G	0.033409119106028	0.259588900064693	0.184228475664033	0.163415353458846
0	1	7857974	rs228685	T	C	0.0807249367534529	0.169640055685351	0.150472068919631	0.109564809603338
0	1	7858008	rs2071983	A	G	0.186467114816818	0.8460288375108	-0.0157909810476708	0.0813180914753471
0	1	7858108	rs61773374	G	A	0.0332488054256572	0.366349001229708	-0.173662595913048	0.192246412421976
0	1	7858135	rs1012477	C	G	0.0332901423259797	0.245256952367134	0.190244495260296	0.163729049976961
0	1	7859191	rs17031578	C	A	0.186684609889341	0.828976266110073	-0.0175563378351091	0.0812737995859401
0	1	7859317	rs560959	A	G	0.079845724627503	0.204016490915337	0.140617586592388	0.110705832297376
0	1	7859320	rs560961	G	C	0.291053656914449	0.592891861284155	0.036881348227858	0.0689822204369403
0	1	7860548	rs116886234	A	G	0.0136647978532194	0.0516146711855091	-0.749961444363748	0.385320078778988
0	1	7861157	chr1:7861157.G.GT	GT	G	0.91981185151441	0.213653383406938	-0.138163423963179	0.111101162277677
0	1	7861600	rs707466	A	C	0.48846326860595	0.346418062581584	-0.0599444083736223	0.0636650043548662
0	1	7863293	rs228642	T	C	0.292047098166164	0.433764560622333	0.0536068789060041	0.0684839168768499
0	1	7863735	rs149164395	C	CTTA	0.186891126281113	0.797144137628794	-0.0209093690799981	0.0813452115829466
0	1	7865467	rs6657232	T	C	0.177093555464894	0.56251805700981	0.0473839474441236	0.0818226656019271
0	1	7865633	rs11121026	G	A	0.176677791306701	0.6203218069188	0.040547977600507	0.0818499049673739
0	1	7865710	rs12092614	T	C	0.0334445256179819	0.26007214756486	0.184041740716727	0.163415353458846
0	1	7867255	rs60450998	A	G	0.185701378173348	0.888488096330098	-0.0114222486125508	0.0814608985543465
0	1	7868417	rs12566473	C	T	0.185711815083067	0.906803596648774	-0.00956640383254269	0.0817143772649096
0	1	7868725	rs228666	C	T	0.301192632243407	0.86124273603022	0.0120373369142784	0.0688664655039149
0	1	7869733	rs79898259	T	C	0.186487477170677	0.820529413202092	-0.0184381079276552	0.0812737995859401
0	1	7869747	rs79126741	T	A	0.0763323915542726	0.424213548542797	-0.0985698037426657	0.12334599792866
0	1	7869789	rs117742910	C	G	0.0533771903010316	0.100151511397224	0.212480304025587	0.129236529442104
0	1	7870418	rs228671	T	C	0.0796295896976265	0.436430467466183	0.0889508445869215	0.114298175782525
0	1	7870715	rs79372391	C	A	0.188199019863662	0.793010429439344	-0.021362950405771	0.0814126191092353
0	1	7871229	rs12137927	C	T	0.176989994906139	0.561595853122761	0.0474333491891892	0.0817150307454493
0	1	7872076	rs10864316	G	A	0.0331987372970855	0.370519642516149	-0.172459342933501	0.192584324353874
0	1	7873075	rs61773379	C	T	0.0337300410057619	0.469080828751661	-0.134749186649972	0.186123981428009
0	1	7873855	rs929123	A	T	0.186586963581536	0.815028549639322	-0.0190238695520108	0.0813180914753471
0	1	7874043	rs2172563	A	G	0.175690024996745	0.6076036955615	0.0422130360124563	0.0822069738639879
0	1	7874246	rs78510193	A	G	0.132321492965385	0.362879496773357	-0.0878513866869784	0.0965514497705998
0	1	7876166	rs7550657	C	T	0.291944786532924	0.508466088016588	0.0453979618386817	0.0686570438246815
0	1	7876476	rs11121029	A	G	0.176009307685425	0.524344353932269	0.0524189407671305	0.0823338839770976
0	1	7876523	rs77567305	C	T	0.0817942198033208	0.218886441452724	-0.150965346747253	0.122786511929606
0	1	7877008	rs6661252	A	G	0.477087749366613	0.655964341479007	0.0282935512694327	0.0635108154611439
0	1	7877488	rs4908482	G	A	0.477957200482765	0.697535943056291	0.024690283135346	0.0635285159933994
0	1	7878056	rs10746473	G	A	0.477495257420037	0.671530343282824	0.0269222979456823	0.0634887029920543
0	1	7879130	rs228688	G	T	0.477862019204292	0.688386682181213	0.025477699912186	0.0635282152318985
0	1	7879168	rs228689	A	G	0.0820152435029131	0.181341974087736	0.145920945824644	0.109170417622593
0	1	7879322	rs228690	T	C	0.0806421499802798	0.233759930730701	0.131724180109781	0.110624805118368
0	1	7879627	rs10462018	T	C	0.033543244530327	0.473985002778548	0.119887201762183	0.167437822484947
0	1	7879685	rs17374230	C	T	0.0332775569270909	0.358030324677376	-0.176957308219781	0.192528063341487
0	1	7880683	rs10462020	G	T	0.0333754676413661	0.363471313359094	-0.174707856697493	0.192246412421976
0	1	7881234	rs17374292	T	C	0.0333008170679725	0.180145487661233	0.217450046208629	0.162238958511327
0	1	7881780	rs10127838	T	C	0.176485061638887	0.612441389371435	0.0414815013603327	0.0818835127118878
0	1	7883358	rs697688	T	A	0.522376527153076	0.54758621331835	-0.0382344242405311	0.0635776997893266
0	1	7883834	rs228694	G	A	0.477130967741116	0.6065634941682	0.0327312756913539	0.0635577249579967
0	1	7884525	rs61773390	T	G	0.0331082125603865	0.379144617244707	-0.169075617441924	0.192246412421976
0	1	7885354	rs697691	G	A	0.489305648683213	0.353608184014931	-0.0588817033344952	0.0634765605957158
0	1	7886424	rs697693	A	G	0.494071355203711	0.241216493363342	-0.0736014700027424	0.0628024832647092
0	1	7887248	rs2859387	A	G	0.709539731578369	0.372442854270315	-0.0614653715848057	0.0689145626515563
0	1	7887579	rs228697	G	C	0.0800920360987521	0.209832231073895	0.139152058567027	0.110964174257229
0	1	7888009	rs118049345	T	C	0.0409889931757603	0.0782397926958072	0.25201460703739	0.143109473058824
0	1	7888438	rs17374439	T	C	0.032990774586597	0.397813682496088	-0.162550559516501	0.192246412421976
0	1	7888730	rs12061787	C	G	0.033676815220962	0.2850711980811	0.174738447867826	0.163460245471096
0	1	7889941	rs2640908	T	C	0.489771854676969	0.373374541221907	-0.0566508278580815	0.0636404502809176
0	1	7890064	rs12023156	G	A	0.176892106546243	0.541784930389906	0.0499766352117477	0.0819133255011738
0	1	7890117	rs2640909	C	T	0.113839540739488	0.614533673202493	0.0490739912205837	0.0974439406368394
0	1	7890264	rs1773135	G	A	0.822462589803642	0.571494537023374	-0.0463107703378174	0.0818425799914762
0	1	7890801	rs1689904	T	C	0.488820661874638	0.36923656355912	-0.0569934378558041	0.0634738433125345
0	1	7890956	rs228665	C	G	0.822749072298844	0.654409303043631	-0.0366346727416941	0.0818386430275095
0	1	7891797	rs1773138	T	C	0.488608812327205	0.379215902713335	-0.0558590985289657	0.0635237511613268
0	1	7891862	rs12027673	A	G	0.0223381225720415	0.0107858507307793	0.454354109359697	0.178208731912514
0	1	7892109	rs228663	A	T	0.113945635291625	0.621957031805453	0.0480125845394902	0.0973730798408119
0	1	7895015	rs34020118	T	C	0.033369422686394	0.254133293765358	0.186353531874677	0.163415353458846
0	1	7895069	rs56204811	G	A	0.194581923657037	0.23839815866772	0.0916091127323901	0.077700686499382
0	1	7895278	rs228657	A	G	0.0803838252298573	0.145412163886822	0.159928234305522	0.109846153846154
0	1	7895418	rs61773392	T	G	0.0330626133406283	0.388694120556532	-0.165908364346054	0.192471779279722
0	1	7897133	rs10462021	G	A	0.0316189374093949	0.507425614927948	-0.130446301361191	0.196795640581297
0	1	7897228	rs228654	A	G	0.0808332074740919	0.16690745684683	0.151490765772215	0.109600456213152
0	1	7901038	rs77209938	T	G	0.186284143982405	0.905365629680721	-0.00965704953349502	0.0812294554730336
0	1	7901429	rs12563789	G	A	0.184482363050946	0.941678223161065	-0.00600028584511835	0.0820151279482428
0	1	7901886	rs61595437	G	A	0.186558035269225	0.898123287131118	-0.0103955260636461	0.0811944586230596
0	1	7901888	rs61071946	C	T	0.187880813774093	0.8120063903627	-0.019349373181824	0.0813551074337609
0	1	7902231	rs12029963	G	A	0.172803216196898	0.532960747838018	0.0523429201474754	0.0839511252489773
0	1	7905274	rs4908699	A	G	0.0327279546916301	0.27879058422609	0.180757017594753	0.166897793042084
0	1	7906008	rs707472	T	G	0.487099411552378	0.359128495861887	-0.0582621490230631	0.0635337340153046
0	1	7906888	rs74373240	T	C	0.018866829471862	0.970847527428569	0.00838824625110855	0.229529851085067
0	1	7906914	rs10864317	C	T	0.176167606731431	0.566251261358503	0.0470287130384907	0.0819913833062666
0	1	7907007	rs697694	A	G	0.520342271243647	0.557511392174001	-0.0373766768816644	0.0637237934674218
0	1	7908888	rs228652	A	G	0.298925629939942	0.772678094421173	0.0199343073528186	0.0690070197420122
0	1	7910391	rs170629	A	G	0.356341911354926	0.406891734320758	0.0536448843715295	0.0646810262689709
0	1	7911099	rs228651	T	C	0.24574432356638	0.0232729797406221	0.160357155904302	0.07067543594691
0	1	7911302	rs3753500	T	C	0.493393781552803	0.570004091637152	-0.0359655111007126	0.063314493027833
0	1	7911437	rs3753499	C	T	0.133776656678963	0.279188426821354	-0.103019724070761	0.0951996206362704
0	1	7911782	rs3753498	C	A	0.0407617146394305	0.628335127469581	-0.0813724637492425	0.168100092473426
0	1	7912870	rs13306062	A	G	0.0230986437595527	0.0718464135733579	-0.478345934172314	0.26573444066851
0	1	7913029	rs34305100	G	A	0.0560023190332507	0.714095930353548	0.0499329986020216	0.136294631606728
0	1	7913430	rs228648	A	G	0.363286998311779	0.152405578838615	0.0933031562506129	0.0651974503661008
0	1	7913445	rs13306061	T	C	0.0545902834644978	0.734408285010135	0.0466401771788378	0.137473198586484
0	1	7918110	rs2000237	T	G	0.0483959870099745	0.415691494644238	-0.127426168044687	0.156558829717186
0	1	7918435	rs61773396	A	G	0.240526066493977	0.0249840168587094	0.159462743620517	0.0711363327150909
0	1	7923501	rs2797682	A	G	0.763106864399968	0.896518342514145	-0.00971918932340715	0.0747280587313491
0	1	7923576	rs17031661	C	T	0.13959779671827	0.897481900880315	-0.0118294884010015	0.0918132209299392
0	1	7926542	rs504560	G	A	0.710688712028605	0.897140887356779	-0.00901338830402208	0.0697231627715305
0	1	7927456	rs500508	G	T	0.71134671964699	0.968922940721326	-0.0027253212360467	0.0699532656260176
0	1	7928181	rs2066980	A	G	0.489089280226806	0.70150811254251	0.0243970453188229	0.0636524139910844
0	1	7928365	rs743999	A	G	0.238904251022517	0.815203685232606	-0.0174233937641087	0.0745486950861777
0	1	7929819	rs228725	C	T	0.700793361102761	0.226634573056314	-0.0821452255667255	0.0679406332201221
0	1	7929863	rs74055806	A	G	0.138328975607276	0.907583440286744	-0.0107322200206187	0.0924496486581478
0	1	7952203	rs1040395	G	A	0.591893741256615	0.168991308892842	-0.0882832786359682	0.0641849142228965
0	1	7953944	rs9803665	C	T	0.20949070895863	0.189362622191421	-0.10481331692101	0.079859774756195
0	1	7955089	rs227147	A	G	0.200028738825882	0.261118552801836	-0.0916541454619072	0.0815608815159574
0	1	7961206	rs227163	T	C	0.563985391038831	0.35501203547795	-0.0587205697502262	0.0634877833095121
0	1	7961801	rs10489448	T	C	0.408744490857393	0.789779332929976	-0.0172299491747578	0.0646291519776307
0	1	7971301	rs680522	A	G	0.886389067238	0.339825765149932	0.0986645537686195	0.103366751265691
0	1	7982034	rs161827	C	T	0.428981309862714	0.711102843929213	0.0235915469757977	0.063696321852154
0	1	7989566	rs2453021	T	C	0.396171354462016	0.998346655986199	0.000134405372648457	0.0648624206968483
0	1	7996894	rs2300428	G	A	0.482090099621076	0.992562033099013	0.000589481391818636	0.0632338507776332
0	1	8002431	rs76413824	T	C	0.341056270258849	0.798412188445248	-0.0170899834771925	0.0669139064917785
0	1	8030300	rs178932	A	G	0.635147130225783	0.544213532531708	0.0398335021761663	0.0656826787472426
0	1	8044361	rs225119	C	T	0.565207087359503	0.66037269374895	-0.0278355291957919	0.0633491437715326
0	1	8046672	rs12727642	A	C	0.0611050937818966	0.424428986073213	-0.112448764203958	0.140778979883784
0	1	8100639	rs9434586	A	G	0.503908651261964	0.91186758495678	-0.00693904348244095	0.0626928456867176
0	1	8106201	rs12757968	G	A	0.0610211388100114	0.689185929838244	-0.0544778374274193	0.136208191832205
0	1	8121822	rs225106	C	T	0.565126203363348	0.831043678132745	-0.0135449342423858	0.0634829902615394
0	1	8123684	rs225110	G	A	0.565697983960878	0.789317862422632	-0.0169089570035618	0.0632828510616021
0	1	8136468	rs4500345	A	G	0.014025563717041	0.455937577105971	-0.231459144963078	0.310453036860903
0	1	8137400	rs60074929	A	G	0.154956930120069	0.770116600325552	0.0250614217724891	0.0857614726960514
0	1	8163122	rs4908727	C	T	0.399417353341744	0.357187285531703	0.0591930525989352	0.0642887110569579
0	1	8165745	rs79778556	T	C	0.116142351879002	0.173884174357314	0.129477138544333	0.0952157793659287
0	1	8168634	rs11121090	T	C	0.399264447425595	0.38915649798845	0.0552198105528701	0.0641234795798156
0	1	8180383	rs72634282	A	G	0.109613367490068	0.0181927710864015	0.220821783281999	0.0935023410356738
0	1	8185985	rs9434608	C	T	0.761338860326775	0.443170350716875	0.0573297460243376	0.0747599941966817
0	1	8186775	rs56296862	T	C	0.166849299609052	0.0122016668219369	0.200315995164291	0.0799263373390913
0	1	8187211	rs4908736	G	A	0.666724584650918	0.0451995767893175	0.137876149770547	0.0688419580092066
0	1	8191792	rs12136685	T	G	0.494928569778409	0.0235543829415058	-0.144043106052256	0.0636142623946476
0	1	8191820	rs12133365	C	A	0.494497093898861	0.0249863965023041	-0.142612976440121	0.0636206953959971
0	1	8192898	rs7545284	A	G	0.37052304186671	0.00594003005016917	-0.185164157818661	0.0673061453512968
0	1	8193432	rs6677033	A	G	0.426042014544129	0.0109220221448024	-0.165355958376472	0.064968178804482
0	1	8195226	rs7529511	C	T	0.602621266419339	0.0478213130662451	-0.126530792390704	0.0639382546416932
0	1	8200328	rs9434617	C	T	0.147817778116659	0.0789528752387506	-0.164579939353414	0.0936819628678761
0	1	8200578	rs9434618	G	A	0.83905769096586	0.336272059342424	-0.0809523913538466	0.0841888428029925
0	1	8206343	rs61391705	G	A	0.0858405475708301	0.223936748085312	0.131573679053607	0.108190786218284
0	1	8207789	rs6683857	T	C	0.820115588194537	0.858134318244199	-0.0146004823234072	0.0816812010810117
0	1	8207838	rs77321792	T	C	0.121028344085571	0.605265468173131	-0.0510410845556028	0.0987554116759009
0	1	8213010	rs1455701	C	T	0.833362756765947	0.510161054548135	-0.0546911448272863	0.0830431669415327
0	1	8213427	rs4908739	C	T	0.833318308076926	0.477287210925266	-0.0590913175216206	0.0831484521496148
0	1	8214803	rs2100516	T	G	0.764779114853393	0.133856185487513	-0.10825546934855	0.0722152185075563
0	1	8218115	rs17509146	G	C	0.469612010510676	0.744840426545201	-0.0205800583828523	0.0632356757627626
0	1	8218206	rs7524007	C	T	0.859070500066044	0.199971009973839	-0.111106077174868	0.086690945318487
0	1	8222156	rs17032281	A	G	0.374536250762738	0.455616880485776	-0.0489482561486098	0.0656069270776358
0	1	8260756	rs11588420	A	G	0.19312642801328	0.384875234248216	-0.070288760261482	0.0808894319161562
0	1	8261393	rs12138839	G	T	0.213759256030224	0.641816422257591	-0.0358405024268822	0.0770497313620829
0	1	8264457	rs12745477	G	A	0.190745662683219	0.395550988627547	-0.0691539402009369	0.0813964795510775
0	1	8272526	rs425371	A	G	0.483151818458905	0.749883570355182	-0.0203351079995216	0.0637878342130605
0	1	8273392	rs12041676	A	G	0.42376527029744	0.610331570129727	0.0327949861857929	0.0643543407884665
0	1	8273851	rs448202	T	C	0.125802692937293	0.933138651267833	0.00798220644924771	0.0951433962511385
0	1	8273940	rs395847	C	T	0.916469699374996	0.97135938464372	-0.00408522459439791	0.11378378011013
0	1	8274807	rs411654	G	A	0.1036760548149	0.926437030717181	-0.00959752578902116	0.103949743304967
0	1	8276909	rs478128	G	A	0.112803694806582	0.89469238352697	-0.0132992312423429	0.100470842262849
0	1	8278899	rs428180	C	A	0.451239399869537	0.849986835339792	0.0121188776700884	0.0640752021119669
0	1	8281564	rs506403	T	C	0.634270906839988	0.336014601490974	0.0641059825515694	0.0666334088324265
0	1	8287391	rs11121137	A	G	0.453300392841776	0.798754609309516	-0.0162844272525213	0.0638707175677698
0	1	8292195	rs299501	A	G	0.856319550768489	0.743333642404189	-0.0292861902382802	0.089439335045954
0	1	8295130	rs7528376	C	T	0.695990763727519	0.0984182146299423	-0.111595270748366	0.0675282781865874
0	1	8301494	rs17032328	A	G	0.0982805268721558	0.247859740783728	0.117711454296533	0.101864980382588
0	1	8302619	rs7513908	A	G	0.0531423406726585	0.227989971632122	0.163220167412972	0.135390311189579
0	1	8306031	rs12403649	C	T	0.128640686615634	0.179407388862605	0.121161668928756	0.0902452709755194
0	1	8310158	rs72861200	G	C	0.153237506788383	0.166594243365411	0.116257817742997	0.0840480523599732
0	1	8319635	rs401691	T	C	0.578635829541807	0.354909030677908	-0.0595542059434172	0.0643753152320121
0	1	8336374	rs72862657	T	C	0.218512743504134	0.0795530195937756	0.131253963739051	0.0748617190640518
0	1	8357221	rs11121152	T	C	0.796444305289809	0.300384002505665	-0.0795162584697193	0.0767820302516412
0	1	8357338	rs6577481	C	T	0.181760069280672	0.446728738824756	0.0611923418596285	0.0804231166261645
0	1	8362754	rs4908748	C	T	0.678438977907848	0.127172211230118	-0.100687867343447	0.0660097487106924
0	1	8370088	rs11121157	A	G	0.17159635901797	0.392861662896997	-0.0739029788180206	0.086492959996428
0	1	8370729	rs72864229	G	A	0.199164661379485	0.577377557213928	0.0431229030577151	0.0773894545008883
0	1	8372536	rs1107284	T	C	0.776801065006646	0.42291406771776	-0.0596637140219703	0.0744515958838814
0	1	8374297	rs78641116	C	G	0.134558176356674	0.250423014687111	0.102271287493733	0.0889839758319348
0	1	8388571	rs1473309	A	G	0.058141457659236	0.589228706234238	0.0711551384598307	0.13177998298917
0	1	8399193	rs12039434	G	A	0.648440852044328	0.503159201061828	-0.0443045238774684	0.0661728459676256
0	1	8433747	rs754346	C	T	0.839952288431048	0.359853366867072	-0.0775524585384572	0.0846971241513089
0	1	8490320	rs302719	G	T	0.118612275697092	0.643985475045412	0.0448242172523962	0.0969940546908284
0	1	8495590	rs172531	G	A	0.119079531632793	0.67976707979231	0.040027847738969	0.0969711508442961
0	1	8520108	rs80296853	A	G	0.116870241928494	0.970276761021846	0.00366976091476091	0.0984875225589115
0	1	8526142	rs4908760	A	G	0.839955053401135	0.951016472189087	0.00536153328317388	0.0872782295241856
0	1	8564301	rs6669503	G	C	0.839737859007833	0.806159885798586	0.0215186639457098	0.0876941898408179
0	1	8596335	rs55860300	A	G	0.103544250246974	0.732565640614805	-0.036056310921235	0.105515845363828
0	1	8596742	rs17032657	G	T	0.323209568824423	0.997597454713851	0.000203326026286056	0.0675244096170097
0	1	8598127	rs10492965	A	G	0.104369201400004	0.680952645599194	-0.0434775605072602	0.105742751537854
0	1	8613418	rs2016084	A	C	0.840146259252817	0.850426760336963	0.0165376603323412	0.0876985465713504
0	1	8638666	rs12029303	C	T	0.730074996318246	0.636034356031122	-0.0341608482017252	0.0721834131831228
0	1	8645816	rs1934138	A	G	0.84032839759557	0.996374366697228	0.000396793881444159	0.0873211921469266
0	1	8654642	rs76545421	G	A	0.0681231486252777	0.45818843460907	0.0907939681929448	0.12239136055458
0	1	8656227	rs12134896	A	G	0.10515752330362	0.80656808808037	-0.0257038634615688	0.104975514877208
0	1	8658527	rs6681362	G	T	0.839541004771345	0.940110370445174	0.00656585810959532	0.0873919651961354
0	1	8701231	rs1463052	G	A	0.838523566719864	0.673070675965616	-0.0362445924553449	0.0859003928002892
0	1	8725420	rs56305243	C	T	0.107369003189525	0.990077460753124	0.00127687655624392	0.102672693316732
0	1	8751897	rs56163601	A	G	0.101417260167587	0.83468905123067	-0.0221531030751337	0.106152381378841
0	1	8759554	rs12025126	C	T	0.73165306491365	0.995727788670637	-0.000384013475234572	0.0717185867774207
0	1	8788636	rs7518204	C	T	0.951114414676448	0.606641546885825	-0.0741840457001216	0.144082132556883
0	1	8794410	rs4908775	A	G	0.0972867920041835	0.571065997954669	-0.0621598401856847	0.109729546724674
0	1	8804997	rs3938719	G	A	0.128078334710894	0.180525677524929	-0.13341048370687	0.0996241320879759
0	1	8879610	rs4908516	C	G	0.103975433077166	0.272031059811943	-0.119217683020418	0.108537855775263
0	1	8898807	rs11582339	T	G	0.132623040214203	0.194476250856642	-0.12691954161058	0.0978222665052362
0	1	8918795	rs11121247	C	T	0.936160459084041	0.234565991581694	-0.145984620889418	0.122812480044305
0	1	8926868	rs2781064	T	C	0.162651214794181	0.211811134661395	-0.110762387425963	0.08870921040208
0	1	8930369	rs2781060	C	T	0.936025031025594	0.242257125889339	-0.143287045944443	0.122534199705616
0	1	8931149	rs2274971	T	C	0.77565321720527	0.662366811844866	0.0336544097362743	0.0770745024259462
0	1	8949480	rs7539600	G	A	0.895479179237459	0.079263375521548	-0.172550824689989	0.0983208905038255
0	1	8969219	rs7534552	A	G	0.255133855068593	0.963066122215974	-0.00335410796851284	0.0724330890072022
0	1	8978514	rs6665631	G	A	0.156397910106372	0.642104151070738	-0.0409198831263673	0.0880454070344024
0	1	8981748	rs4908795	G	C	0.153129926725055	0.752018374497965	-0.0279638941522389	0.0884991901793501
0	1	8982305	rs12137125	C	G	0.248803452893964	0.750846911126869	0.023037552913709	0.0725540023097594
0	1	8982906	rs4908796	A	G	0.249855628023978	0.575189996172107	0.0405622872962679	0.0723778045577352
0	1	8983655	rs11806366	C	G	0.181794074008185	0.313902208816042	0.0808554227668699	0.0802879659988771
0	1	8985036	rs10864370	T	C	0.279906879929886	0.639655033667821	-0.0332972370295313	0.0711204099201369
0	1	8987259	rs2765512	T	C	0.638085919740199	0.485665178749875	0.0459305336801175	0.0658766808168205
0	1	8991116	rs2781079	A	G	0.186749583867367	0.00912315350080175	-0.22678503289593	0.086977313755615
0	1	8994112	rs4418632	C	T	0.727600494324277	0.0379448843352444	0.152444147857255	0.0734511438240363
0	1	8998059	rs914997	T	C	0.834209543712992	0.891948203853147	0.0116578896854907	0.0858210904364925
0	1	8999843	rs2781087	T	G	0.445724034129248	0.0503618070836754	-0.125458859162239	0.0641117410293105
0	1	9000628	rs1475734	T	G	0.193936231884058	0.956550947292863	-0.00435131019589939	0.0798665606017467
0	1	9000882	rs6692694	T	C	0.354252302808102	0.652104335865838	0.0298760846518359	0.0662674908211751
0	1	9001562	rs17032875	C	T	0.666849661141615	0.0471635927546349	0.135427578129598	0.0682313867307945
0	1	9007556	rs942969	C	G	0.859010642136061	0.518443312389143	0.0600431730519011	0.0929825252788317
0	1	9008370	rs6577541	G	C	0.858889083323755	0.533586847993607	0.0579288108727334	0.0930523509373422
0	1	9008739	rs12070475	G	C	0.858969680645552	0.523066901387498	0.0594255593882298	0.0930523509373422
0	1	9009214	rs2274326	T	C	0.237409801719964	0.8139579625441	0.0173789858869066	0.0738515914385129
0	1	9009406	rs2274327	T	C	0.241908961753159	0.906213257906169	0.00865861048765558	0.073492501147764
0	1	9009444	rs2274328	C	A	0.452287269170689	0.964869382100808	-0.00281019254761578	0.0638043011991132
0	1	9009470	rs2274330	C	G	0.209643219122188	0.979531728307406	0.0020151072746677	0.0785433493469382
0	1	9009547	rs2274331	A	C	0.209000412567301	0.967340559875657	0.00321719524507357	0.0785755474020361
0	1	9009706	rs12738365	T	C	0.200457269166876	0.604772411226106	0.0404942031309909	0.0782421377921376
0	1	9010405	rs17032907	T	C	0.388789422430503	0.838894688553383	-0.0132289836368365	0.0650688400604866
0	1	9010569	rs11121273	C	T	0.398572350158952	0.921702725240126	-0.00634897274838435	0.0645948747102585
0	1	9010592	rs17032909	C	T	0.0720479438216883	0.343578135397086	0.109646493222394	0.115768442264302
0	1	9010984	rs11576766	C	A	0.380455456152278	0.99458487091269	0.000442652987191126	0.0652215796114748
0	1	9011586	rs3765968	G	T	0.772313071264707	0.744089912631321	-0.0244548533807829	0.074913302203114
0	1	9011627	rs3765967	A	G	0.21900803602293	0.682380950923445	0.0312817205339906	0.0764430017959839
0	1	9011722	rs3765966	T	G	0.845071237167218	0.876760178959804	0.0136885417162072	0.0882690082261036
0	1	9013585	rs72641561	T	C	0.215341806160505	0.855007092595624	0.0140882023182812	0.0770969676115712
0	1	9015550	rs17032912	C	G	0.264180196450071	0.638177272152071	0.0332979364150357	0.0708091894480087
0	1	9015575	rs61784252	G	A	0.165925953717452	0.438910815408482	0.0650216553527364	0.0840036404611363
0	1	9015675	rs12741044	C	G	0.535368405467632	0.645964867154552	-0.0291279641700908	0.0634078072622132
0	1	9015954	rs12059715	C	T	0.171239554317549	0.768659837099945	0.0246227147154259	0.0837141869314818
0	1	9016007	rs6661729	A	C	0.0110357559100991	0.687525360239152	0.12719292640009	0.316230711795837
0	1	9016302	rs17389460	G	T	0.192742578572897	0.970751116339597	0.00295508671186532	0.0805941820936267
0	1	9016390	rs17032921	T	C	0.189913192786253	0.965763336512363	0.00348017176702863	0.0810804163719718
0	1	9017091	rs2274332	T	C	0.143746660768715	0.981465471138706	-0.00210367199250168	0.0905518799873523
0	1	9017204	rs2274333	G	A	0.510378949664749	0.678153977828274	-0.0263446080869546	0.0634835065088573
0	1	9018034	rs7545200	A	G	0.269660899130137	0.632399594801143	0.0338455639548936	0.070754495346849
0	1	9019221	rs41278984	C	T	0.0122617196556361	0.947839212965876	0.0196022395754587	0.299634572515768
0	1	9019338	rs11805912	T	C	0.144135564998103	0.938937605653664	0.00689159687946509	0.0899624962599255
0	1	9021301	rs12735688	T	C	0.517047182913547	0.59816616307111	-0.0332253065589645	0.063041398166417
0	1	9021998	rs3765965	C	T	0.137020782504868	0.967076669328245	-0.00380936925098554	0.0922924278965689
0	1	9023572	rs6577545	G	C	0.150464605909063	0.800792655635038	-0.0225132636061395	0.0892245542715476
0	1	9026751	rs12126080	A	G	0.123283434528403	0.6379503727275	0.0449057179615885	0.0954290689615
0	1	9027391	rs4466678	T	C	0.123953747467165	0.536696093945067	0.0584163150558145	0.0945528076594088
0	1	9027899	rs2274334	T	G	0.0124917629881506	0.985577755549223	-0.00541382753646461	0.299493895306884
0	1	9029539	rs78726732	A	G	0.0226295835200781	0.400368798796424	0.167246706548963	0.198875283268439
0	1	9030372	rs10864376	T	C	0.622381646111687	0.960743932678667	0.00321161930357643	0.065250223717792
0	1	9030964	rs3737665	T	C	0.475892750637048	0.550838149937659	-0.0376250483995698	0.0630758679686214
0	1	9031903	rs12138897	G	C	0.781947368773038	0.996587632881033	-0.000325493036878405	0.0761070154572955
0	1	9033404	rs4908800	G	A	0.628591669752263	0.938097572354304	0.00508337220686679	0.0654557658785867
0	1	9033552	rs61785762	T	G	0.179924966393872	0.835233624157583	-0.0172919268443662	0.0831366474839036
0	1	9034301	rs72641578	C	T	0.175862047117547	0.321043121749917	0.0804982648696919	0.0811215565067317
0	1	9034421	rs3765964	A	G	0.660950374558094	0.336640227973702	-0.0632213640590618	0.0657990499224959
0	1	9034483	rs74050967	T	C	0.0244437349248562	0.420033513194755	0.154707666209341	0.191858562208526
0	1	9034598	rs3765963	G	A	0.781273585975458	0.690570007367829	-0.0299434287070606	0.0752193160331388
0	1	9035013	rs3737663	C	T	0.0383185827380619	0.785342068801271	0.0445765388070626	0.163665247278924
0	1	9035059	rs12071042	C	A	0.0257715470731722	0.343876835087958	0.178065103206391	0.188123516629209
0	1	9036614	rs12127547	G	A	0.133425200949852	0.733454065664468	0.0313024855858709	0.0919216348144791
0	1	9037273	rs6697763	T	C	0.75924100924225	0.917702316719537	-0.00757297789023912	0.0732903643243337
0	1	9039022	rs6577546	A	G	0.803655870275683	0.562922400136955	-0.0452487076558197	0.0782164585193732
0	1	9049032	rs875148	T	G	0.64147550261342	0.742331697469392	0.0219592980401601	0.0667928602349161
0	1	9058028	rs10779707	G	A	0.853711151048308	0.55192080816089	0.054401253615174	0.0914484598403327
0	1	9060789	rs17033008	A	G	0.227403098953981	0.812147215143573	0.0179550023392727	0.07555009922809
0	1	9061382	rs12047015	C	T	0.151106213246673	0.632853554548283	-0.0427856747391806	0.0895633089362644
0	1	9062952	rs17389948	T	C	0.147018201700374	0.499985038732337	-0.0616129468724204	0.0913443036646768
0	1	9063265	rs12402611	T	C	0.0979745764677683	0.436475705799027	0.0806633037904478	0.103659249524875
0	1	9063602	rs4908804	C	G	0.626463098472351	0.523181453169792	0.0424312093201423	0.066459827463397
0	1	9066132	rs17033013	T	C	0.257908403541438	0.877936341032678	-0.0111642500551668	0.0726906439230668
0	1	9066695	rs10864377	T	C	0.542692630845679	0.430046768124079	0.0504711475084525	0.0639594525222065
0	1	9066967	rs12164533	A	C	0.307139554438018	0.827322676589208	0.0150067512086449	0.0687951989393841
0	1	9068020	rs2039631	T	C	0.124702988105599	0.856761071371601	0.0171935308299632	0.0952557021388418
0	1	9068213	rs17027186	C	T	0.170747402379182	0.856081770146511	-0.015360176247734	0.0846924694634675
0	1	9068386	rs7530465	A	G	0.162111277753726	0.794773273108485	-0.0223569021321708	0.0859492999595817
0	1	9069001	rs769901	A	G	0.532721421352447	0.396469948728351	0.0539136959056594	0.0635817767426344
0	1	9069412	rs66463959	A	G	0.154880592925582	0.904730667455415	0.0103717265855923	0.0866566911923201
0	1	9074465	rs12063980	T	C	0.222736013242267	0.286619628062415	0.079182139678909	0.0743098963359705
0	1	9074932	rs1556757	A	G	0.507579371117943	0.311301050070531	0.0642680310186857	0.0634748613447907
0	1	9079365	rs10864379	A	G	0.1835785709315	0.433649113979191	0.0628012051984404	0.0802097195256969
0	1	9080411	rs9803660	C	T	0.465246159038129	0.470131517955439	0.0460713055078607	0.0637872531733043
0	1	9103420	rs34605482	T	C	0.219682920820024	0.38951968104944	-0.0669060366002065	0.0777535283581439
0	1	9107849	rs3737661	T	G	0.249129529668969	0.880752823037678	0.0110025553157042	0.0733430605844053
0	1	9108622	rs7368193	T	C	0.582311047032863	0.894611004895851	-0.00850114888411798	0.064173197585648
0	1	9111626	rs3004245	C	A	0.677072036796558	0.375133304860097	0.060718522503585	0.0684616012097919
0	1	9115700	rs4908809	C	T	0.475387130469542	0.784437691882015	0.0174450130024225	0.0637748595925168
0	1	9116899	rs2505972	C	A	0.364023625495456	0.48438433823999	0.045945253750399	0.065704751674403
0	1	9129620	rs5438	T	C	0.0981218751760992	0.0510236260422281	0.194276589167855	0.0995636136164028
0	1	9129867	rs3820034	A	G	0.241287347701049	0.499303011897236	-0.0504168223210041	0.0746267109282597
0	1	9130650	rs12736085	G	A	0.384215508730814	0.511078397697709	0.0426333132824619	0.0648751432412699
0	1	9138890	rs1327257	G	A	0.334050257878972	0.313124486680333	0.0672214048817962	0.066642442854532
0	1	9140078	rs12726360	C	T	0.505340744628554	0.418551791624083	0.0513571510204826	0.0634872627889946
0	1	9140327	rs12127491	T	C	0.206361318216449	0.611689723621986	-0.0400087507310206	0.0788096696308742
0	1	9143220	rs75856734	A	G	0.227612334938035	0.77113461494719	-0.0221534135972105	0.0761570713540445
0	1	9148184	rs12755780	T	C	0.423180038257781	0.678245596833892	-0.0269196634954491	0.0648888062574865
0	1	9149450	rs12711519	G	A	0.529924467616638	0.429279704322013	0.05028064137002	0.0636121731950648
0	1	9151948	rs76799504	C	A	0.16466296520646	0.77723285323976	-0.0242869804259265	0.0858418841029243
0	1	9153629	rs12061999	C	T	0.317277333864507	0.264514971543717	0.0743371097752213	0.0666232594665531
0	1	9155701	rs12239636	T	C	0.14933032994508	0.555261900364889	-0.0534042332562658	0.0905319566319673
0	1	9155711	rs12239637	T	C	0.175285689034596	0.701229660653733	-0.0321908726642239	0.083904451389856
0	1	9159671	rs17033261	T	C	0.339057992377182	0.0919574142655126	0.112333831316045	0.0666605725569593
0	1	9160365	rs7555576	G	A	0.492029756658632	0.177756310270942	0.0856817053469965	0.0635764528906079
0	1	9161550	rs1061907	A	G	0.457926373258061	0.312515054673751	-0.0649618552436783	0.0643212957083885
0	1	9180726	rs78794533	A	G	0.165982833831603	0.710135947120286	-0.031840177634235	0.0856670610492098
0	1	9185660	rs4908812	A	G	0.246975380859127	0.623592607680384	-0.0366629028139809	0.0747056055466436
0	1	9213177	rs2666433	G	A	0.758321798074221	0.981988215679797	-0.00165003010983715	0.0730866913045379
0	1	9219383	rs6577556	C	T	0.240849002954464	0.997715734205158	-0.000211251114413077	0.0737890366226975
0	1	9234363	rs809972	T	G	0.154424117714955	0.460747352638847	-0.0652760517582709	0.088495887141388
0	1	9238095	rs6577559	T	C	0.140557246160094	0.889546126447148	-0.0126492757827234	0.091081570008566
0	1	9250059	rs6673205	T	C	0.22270047723918	0.327692345456517	-0.0749712223987559	0.0765971805340763
0	1	9250991	rs10864392	T	C	0.26254537274789	0.941899551263204	0.0052402412446941	0.0718997707944192
0	1	9275194	rs1009941	A	G	0.479900764568898	0.394113470707465	-0.0539988735606103	0.0633654753912632
0	1	9278142	rs1009940	A	G	0.534503477246719	0.754937262830302	-0.0197921497043349	0.0634087628295992
0	1	9280094	rs10779715	T	C	0.534680120486664	0.741793744614668	-0.0209022764261255	0.0634404109895984
0	1	9286018	rs12072683	T	C	0.354572563403225	0.75301650606461	0.0207799203311649	0.0660383661945166
0	1	9297871	rs4908830	G	A	0.382449981193015	0.32880342294197	0.0637698569797126	0.0653027139520777
0	1	9307138	rs11121350	C	T	0.401362753230877	0.178050262490947	0.0869141885001709	0.0645346835795835
0	1	9315847	rs2268170	T	C	0.0980290403588805	0.836355402372227	0.0216211408925001	0.104673681229367
0	1	9317936	rs3753164	G	A	0.484001641570462	0.249678018815803	0.0726493088434385	0.0631111998471679
0	1	9321241	rs2268169	A	G	0.472299972928027	0.82497838523292	-0.0139463697087628	0.063063947987096
0	1	9323910	rs6688832	A	G	0.460259838132402	0.993220922156918	-0.000541999473216224	0.0637915390033796
0	1	9324213	rs17368528	T	C	0.0581696636967987	0.369630154065184	0.115789344262295	0.129061174972359
0	1	9334714	rs12093524	A	G	0.12304143463522	0.107054709520471	0.147107512615361	0.0912818947413976
0	1	9341038	rs916380	T	C	0.694434780297498	0.899893782350503	-0.0086354562804879	0.0686467672276543
0	1	9357724	rs11121365	G	C	0.123052023160822	0.172497969341288	0.126793312959111	0.0929419044041574
0	1	9358243	rs621846	T	C	0.161392061025825	0.0802155524783843	0.14460677599187	0.0826590476757903
0	1	9364634	rs1294028	G	A	0.823737782640002	0.109489431258053	0.137666292412091	0.0860149712720158
0	1	9366852	rs581587	C	T	0.760910453147701	0.041427579220631	0.157484105790993	0.0772274308027364
0	1	9367908	rs9442562	G	A	0.289567171142109	0.161825915772101	-0.0996012198509764	0.0711967764605132
0	1	9371099	rs629524	T	G	0.31303647171627	0.614724181951546	-0.0351085428962126	0.0697509379493011
0	1	9387444	rs1569422	T	C	0.7946902437698	0.377520522226282	0.0700634121632526	0.0793943056174122
0	1	9389218	rs732591	C	T	0.285501463094418	0.849837889304622	-0.0133793627430381	0.0706686571845835
0	1	9390616	rs34817952	T	TG	0.81746478107326	0.361876403354605	0.0761915333249786	0.0835620893953273
0	1	9393082	rs1294022	G	C	0.171746032270087	0.345820564102347	-0.080885758644815	0.0857997696652928
0	1	9416151	rs9435243	A	G	0.251009256582751	0.459837374873107	-0.0541459555594794	0.0732578561904625
0	1	9422875	rs552230	A	C	0.288600308358229	0.488588446249937	-0.0484804784027429	0.0700022848700118
0	1	9427869	rs2275457	A	G	0.723014773198042	0.0601472371235192	-0.12964327558088	0.0689697272399346
0	1	9431223	rs10492967	A	G	0.321380321194252	0.0644587283267826	-0.1290486995021	0.0697940195016652
0	1	9448852	rs9943073	C	A	0.352236220669034	0.801070394163621	-0.0168510128734613	0.0668791693039983
0	1	9466803	rs12044809	G	A	0.442410757093235	0.603546727367742	-0.0331086383331381	0.0637554343199529
0	1	9474990	rs72645555	A	G	0.38170846568205	0.265256060302084	-0.072452377178949	0.0650348933857792
0	1	9489972	rs10864418	G	A	0.419290663540688	0.275722287052639	0.0692928669995484	0.0635726481556577
0	1	9497668	rs9660668	C	T	0.196584708202808	0.672753017330084	0.033181050253984	0.0785587041728188
0	1	9498113	rs9660890	C	T	0.195191459824849	0.622332063405127	0.0389028980089733	0.0789829728568025
0	1	9499246	rs9787285	A	G	0.207707478704308	0.62449400996859	-0.0384020011389147	0.0784528998867132
0	1	9503008	rs4926481	C	T	0.680348678052913	0.818523448209988	-0.0156156126181112	0.0680583419516569
0	1	9514846	rs4926491	C	T	0.281972522135476	0.856962539855021	-0.0126770836792065	0.0703336594486774
0	1	9525235	rs7544834	A	G	0.70990685615809	0.383991250172072	-0.0604038224744138	0.0693845532150274
0	1	9525697	rs10746490	A	G	0.903401647197225	0.349994236802863	-0.0964643938709677	0.103214578830538
0	1	9525764	rs12042017	T	G	0.645712322378012	0.653836518454975	-0.0295740483689214	0.0659489008095408
0	1	9526979	rs10864425	G	A	0.706820639808229	0.326591647071238	-0.0676558229036678	0.068966024299877
0	1	9533238	rs6679380	T	C	0.909535280312419	0.356457549207261	-0.0980162416391255	0.106292589082154
0	1	9535303	rs7418365	G	A	0.576201574903998	0.877142109103452	0.00988331452274566	0.0639311486079942
0	1	9535619	rs6541069	G	A	0.900650091126979	0.579155930834713	0.0601292386613165	0.108415579283196
0	1	9538654	rs12561781	C	G	0.711120870686552	0.488968546200814	0.048819626577206	0.0705536614061645
0	1	9555888	rs7417127	C	G	0.206997285604364	0.615501581847522	-0.0398413345364198	0.0793279279879303
0	1	9563315	rs7533271	G	C	0.811059034211922	0.742392329677299	0.0270698202512063	0.0823574571358528
0	1	9567789	rs12755956	A	G	0.526968325665768	0.511912472311095	-0.0415009675180954	0.0632769141833759
0	1	9576675	rs7525571	G	A	0.166467014201541	0.00142363418894313	0.255988036137985	0.08025166301275
0	1	9576789	rs75100051	G	A	0.137563048016701	0.000861430727199524	0.283932984286732	0.0852072773053278
0	1	9600774	rs12140494	C	T	0.860548327307254	0.682885927661329	-0.0369456567959172	0.090436000075414
0	1	9617682	rs72646718	A	G	0.262830589668396	0.414982712729353	-0.0591617698560121	0.0725771887472325
0	1	9619380	rs58670998	T	C	0.502247975621078	0.55898997790714	0.0369274498994593	0.0631948845973506
0	1	9627521	rs6698575	G	A	0.287224539983709	0.218283970005429	-0.0875958614492314	0.0711522840538036
0	1	9632102	rs56053581	T	C	0.262725152306353	0.401828717759548	-0.0609274894355099	0.0726746403426203
0	1	9637227	rs9430153	G	A	0.321506611176462	0.205319501496263	-0.0867894778529839	0.068524813439699
0	1	9691975	rs4926485	G	C	0.221261765078378	0.287553000109983	0.0789311998767824	0.0742179868166524
0	1	9704925	rs4129341	G	T	0.67717051786457	0.334832552495577	0.0655076507125956	0.0679240008476018
0	1	9713386	rs4240895	T	C	0.883543360235659	0.925418528106781	0.00941545136521758	0.100581091407553
0	1	9718087	rs6540991	C	T	0.848539120205961	0.890955023180229	0.0121999353783492	0.0889883559905167
0	1	9720526	rs58784124	G	A	0.633573890731508	0.379163522718227	-0.0576226866637643	0.0655221275386985
0	1	9725525	rs4300218	A	G	0.092783895931589	0.109383199826521	0.165825830000484	0.103578243030228
0	1	9734287	rs12568084	A	G	0.49691852192725	0.870503334682135	-0.0102956335093333	0.0631559649999631
0	1	9741792	rs4333853	G	A	0.512784407805786	0.691224449511913	0.0250417472667494	0.063046649634563
0	1	9746248	rs6677649	G	A	0.196137228252668	0.247864800667993	0.0903426785463248	0.0781814624530284
0	1	9760651	rs12566637	T	C	0.16802055061096	0.497745829818548	0.0549471610266013	0.0810381347378304
0	1	9795719	rs12569008	T	C	0.260389231387417	0.817539314111412	-0.016811010407814	0.0728660929570551
0	1	9799496	rs11588785	C	G	0.486705540637004	0.67941028825697	0.0259131868591779	0.0627031084794704
0	1	9804693	rs7550295	T	C	0.205703107128489	0.383639038646048	-0.0698536186528981	0.0801799230711804
0	1	9836556	rs72855716	G	A	0.255488122773408	0.834637194458513	-0.01546943643025	0.0741022605011543
0	1	9846341	rs17034340	C	T	0.206272838002436	0.37829023722598	-0.0706107660784601	0.0801437931548837
0	1	9866437	rs61479984	T	G	0.429526841628902	0.978302910032213	0.00173915184080458	0.0639473478077542
0	1	9875633	rs946277	T	C	0.905910678681278	0.608334981179706	0.0565915015556824	0.110432869850066
0	1	9877988	rs117550213	T	C	0.139341403604012	0.951902632644065	-0.00550810191192777	0.0913182212810661
0	1	9885290	rs12078414	T	C	0.149159296688365	0.783413898265283	0.0242837363150447	0.0883453315367271
0	1	9888202	rs1767277	T	C	0.850105880224622	0.783147371394914	-0.024217869106907	0.0879946449555726
0	1	9923741	rs935073	G	A	0.195768415543829	0.389094957848177	0.0673281875842061	0.0781740721161355
0	1	9926924	rs6695334	C	T	0.140074132774395	0.708100525014979	-0.0345442432869514	0.0922635472017018
0	1	9938165	rs17034420	G	A	0.140386387292743	0.709874894324999	-0.0343242645474335	0.0922635472017018
0	1	9975201	rs2033960	T	C	0.184929439312126	0.459847212588285	-0.0611816117656698	0.0827787029305311
0	1	10008191	rs12064822	A	G	0.152233817342932	0.685440743763315	-0.0358874492843154	0.0886000432709276
0	1	10008221	rs1220421	A	G	0.670699125396241	0.844215495466233	-0.0130563505133134	0.066443090044009
0	1	10029913	rs6683452	G	A	0.826169828269348	0.547791044158903	-0.0489030126241495	0.0813594577290182
0	1	10093457	rs7528979	T	C	0.313405885584631	0.71610323153922	-0.024786217754098	0.0681554891281417
0	1	10155283	rs9430244	G	A	0.916164224299624	0.374861307457595	-0.0969704556657851	0.109274277149016
0	1	10159832	rs76154155	T	C	0.106963230371438	0.395784344823663	-0.090147315241335	0.106158796358849
0	1	10174189	rs4543799	A	G	0.205785740320488	0.125965623825569	-0.12371326969628	0.0808474346278192
0	1	10177790	rs3762290	G	A	0.207253406184876	0.11073893895581	-0.128556330189921	0.080605614177602
0	1	10190884	rs2295294	T	A	0.344246374296052	0.929229393373033	-0.00587488387564266	0.066147856778007
0	1	10195940	rs6671289	A	G	0.186092249586926	0.0631320111396165	-0.157321102815195	0.0846604076386577
0	1	10195970	rs6685910	T	A	0.104638767065011	0.0233496840050079	-0.258139821561749	0.11383512000778
0	1	10197932	rs118126602	C	T	0.101237081219031	0.381218708107713	-0.0950949576698116	0.108598906886833
0	1	10203988	rs35316894	C	T	0.29272359294134	0.0100644691025069	-0.184262353923886	0.0715969437960956
0	1	10204186	rs12144133	G	T	0.547552009788096	0.449894091452709	0.0477965577449366	0.0632571318950037
0	1	10209557	rs6696978	G	A	0.0946621436548817	0.0667871302316684	0.185442224441368	0.101162967656716
0	1	10219202	rs6659436	T	C	0.167530916058362	0.00324327104950257	-0.272400741839763	0.0925372427293059
0	1	10235946	rs2180184	C	T	0.313885143597274	0.653868476772503	-0.0305803934491806	0.0681997443475051
0	1	10237960	rs12733312	C	T	0.282422070446953	0.231615728699445	-0.085302362839653	0.0713106942676989
0	1	10239647	rs41310363	G	A	0.0908321908600461	0.866771778353998	-0.0186631900287245	0.111249080252612
0	1	10240094	rs1046277	T	C	0.0915414364024001	0.973964197578826	0.00357716941583793	0.109605288546146
0	1	10246129	rs2180185	C	G	0.373928394905623	0.315095712041265	-0.0663776715506875	0.066074580921928
0	1	10246471	rs6667639	A	C	0.373672769819134	0.31352292090247	-0.0664397149682738	0.0659217409003264
0	1	10247313	rs56221672	G	A	0.35521741812917	0.447897865827201	-0.050582906538822	0.0666507966884888
0	1	10290268	rs17396382	C	T	0.0947095163758327	0.233272075645441	0.122903677103392	0.103109500880038
0	1	10323921	rs12757288	C	T	0.321481853012887	0.732413383428618	0.0229465871149751	0.0671115785049428
0	1	10338598	rs10492970	G	A	0.0929616534737716	0.902171497656081	0.0133192055126218	0.108357868054699
0	1	10353112	rs10492972	C	T	0.322043675273278	0.800312984287989	0.016961389897338	0.0670564226310922
0	1	10359944	rs12130220	G	T	0.228652034807339	0.775678506292254	0.021136941762636	0.0741763820572668
0	1	10362071	rs76058266	G	A	0.112638635170376	0.67738943360675	-0.0423373678161806	0.10176564216942
0	1	10366487	rs8019	G	T	0.325657420471936	0.909625499903349	0.0076638345797794	0.067516271118162
0	1	10384439	rs17401924	G	A	0.226032519920035	0.650214810127237	0.0339394013351671	0.0748447878812046
0	1	10385471	rs17401966	G	A	0.22837833012088	0.793735856957505	0.0194154655194659	0.0742571679815221
0	1	10391536	rs12734551	G	T	0.228557706394411	0.77099132859582	0.0216088730169789	0.0742372846418543
0	1	10407360	rs59211028	C	T	0.0989843973945801	0.737015897008582	0.0350803285842836	0.104465533360188
0	1	10414470	rs17402762	C	T	0.33939389263289	0.933051834621672	0.00561089176431537	0.0667917330019128
0	1	10420918	rs3748578	A	G	0.222299218180897	0.788382383100263	0.0202335160896482	0.0753823736122198
0	1	10420937	rs3748579	T	C	0.320403858866783	0.738946908417204	0.0224255603356336	0.0672938601979219
0	1	10431329	rs72867431	T	C	0.0958916976168369	0.617020914168215	0.0524673536470916	0.104918565848513
0	1	10484416	rs663364	G	T	0.348540349269089	0.329030967628498	-0.0660179251589241	0.0676366323202929
0	1	10484880	rs79763829	A	G	0.0973077822614902	0.692726566110905	-0.0431672688124989	0.109240633291333
0	1	10507236	rs1307489	G	A	0.835009155878837	0.877140321087159	0.0133689463261591	0.0864770168113901
0	1	10537090	rs684016	A	C	0.664173408348317	0.496655980961197	0.0460422426253882	0.0677330142308175
0	1	10539833	rs6680568	G	A	0.117799866857232	0.861778856571601	0.0170752052990596	0.098071251547532
0	1	10543836	rs9970001	G	A	0.186250336222679	0.286975273801117	-0.0895191681094981	0.0840728850205129
0	1	10549380	rs670666	G	A	0.54572351530956	0.612240212079622	0.0322706744748614	0.063665527691022
0	1	10550352	rs673254	T	C	0.372683906711577	0.400658553425693	0.0545489989307316	0.0649048488012748
0	1	10556097	rs636291	A	G	0.747565833438395	0.982937958811975	-0.00156397695340874	0.0731318098675313
0	1	10556386	rs10127643	T	C	0.0659613560929351	0.751807685845906	0.0397172519069722	0.1255854938509
0	1	10557544	rs660725	G	A	0.848729640334472	0.55297075162888	-0.0517573082078786	0.0872341993697008
0	1	10562163	rs76282123	T	C	0.18380338273072	0.153725639198678	-0.121278162761494	0.0850183148851274
0	1	10563609	rs10864459	G	A	0.563687617753018	0.853380987219345	0.0118401079959194	0.0640676735865818
0	1	10563671	rs10864460	C	G	0.609014768956571	0.455946120779218	0.048312428397047	0.0648020390579072
0	1	10563681	rs2506902	T	C	0.256703960376884	0.635724026418584	-0.0345024515091677	0.0728382741464996
0	1	10566148	rs7543322	C	T	0.515980619929074	0.0765607607794324	-0.111353880443423	0.0628762861507714
0	1	10566215	rs616488	G	A	0.294565806746345	0.827277797784963	-0.015217309201029	0.0697420401145643
0	1	10567122	rs604814	A	G	0.583219011142061	0.267274145736526	0.0712110755656023	0.0641910305627876
0	1	10567658	rs2480786	T	C	0.875395943769142	0.185607744804905	0.132906524561156	0.100406473958876
0	1	10569930	rs6540934	T	C	0.140665113856486	0.667584789607152	-0.0400619395274932	0.093283342222518
0	1	10573867	rs2274985	A	G	0.57332119230537	0.463447318185018	0.0467828359843543	0.0638079276979686
0	1	10578606	rs7419116	A	G	0.653231066960872	0.639719047017076	0.0312042789760073	0.0666627543420531
0	1	10578791	rs11584327	C	T	0.572628274153566	0.457162300908136	0.0475937693232136	0.0640107610163777
0	1	10580891	rs2483677	T	C	0.164251310166758	0.657763185741546	0.0375023567810694	0.0846547594933884
0	1	10582047	rs2483678	C	T	0.818072790535839	0.283296171241388	0.0903285585651305	0.0841875672518248
0	1	10596624	rs10864461	T	C	0.275360278966418	0.321038269992424	-0.0715630849717583	0.0721164691739325
0	1	10597217	rs4240914	C	A	0.275408726439654	0.301443910597452	-0.0744478947307601	0.0720457502311023
0	1	10598216	rs2506892	A	G	0.165208659867317	0.700680312200345	0.0325210523076923	0.0846016117686073
0	1	10609505	rs12120962	A	G	0.350067450100704	0.144018726275787	0.0957668787927911	0.0655493931466148
0	1	10613660	rs12127400	T	C	0.476984311097364	0.356449125825803	0.0583947504676421	0.0633244082987173
0	1	10615775	rs11121584	C	T	0.644464599345535	0.231862844131857	0.079809406309953	0.0667540499885407
0	1	10621363	rs7519424	A	G	0.646237466667413	0.229422051471532	0.0803394130084593	0.0668465135998658
0	1	10633245	rs6687430	A	G	0.755020078922934	0.996907759761475	0.000284813822217127	0.073489756631243
0	1	10643197	rs12038548	A	G	0.240640484355935	0.458341888246261	-0.0553412858906198	0.0746261916932931
0	1	10643829	rs12045923	T	C	0.234914494750727	0.834084618894874	0.0154103458245963	0.0735697412189606
0	1	10644149	rs72857041	A	G	0.246258272725147	0.927345164132862	-0.00673104029413249	0.0738169698921302
0	1	10649223	rs12090714	A	G	0.253734769662165	0.947168857730375	-0.0048603603604021	0.0733501174203559
0	1	10651603	rs6540941	C	T	0.206436577080239	0.229164318423651	-0.0968458262066648	0.080536110037542
0	1	10652605	rs6668131	A	G	0.534296986915599	0.32008689581658	0.0629766151655393	0.063338956422696
0	1	10652977	rs284273	C	T	0.670707463953504	0.257820036571043	0.0776487070516377	0.0686210190529714
0	1	10653628	rs284272	T	G	0.121142981399888	0.938829490946267	0.00745761730239989	0.0971788941887176
0	1	10655913	rs2387230	A	G	0.0207969174330618	0.286253673795503	0.217542499796391	0.204001670241405
0	1	10663573	rs284283	T	C	0.132227199188548	0.986190309923646	0.00161549524985549	0.0933340540053635
0	1	10666517	rs284281	G	T	0.724064138250986	0.791102596702808	0.0188241159722909	0.0710668215789674
0	1	10666735	rs11121599	G	A	0.601211263810503	0.938310744290573	-0.00495724058300667	0.0640526572018212
0	1	10672429	rs488854	G	C	0.132594838186943	0.965900968470809	0.00399430836643789	0.0934345161383459
0	1	10673194	rs479407	A	G	0.712218925929237	0.611477136787322	0.0357575370467988	0.0703935538082605
0	1	10767379	rs4845952	A	G	0.394476619987821	0.251894488661077	-0.074771156940976	0.0652590070083285
0	1	10771380	rs78100955	G	T	0.114662171447248	0.880753685019583	-0.0149663691898005	0.0997665801421633
0	1	10780727	rs706007	G	A	0.214879641241425	0.949601565010773	-0.00486270346391293	0.0769328278452725
0	1	10801989	rs4845953	A	G	0.120329564561953	0.0404764228200434	0.188180158721693	0.0918465572450096
0	1	10807369	rs205490	A	G	0.304901387643288	0.552726877470905	0.0409864632376598	0.069038096347933
0	1	10808499	rs2076491	T	C	0.123072663330031	0.385243507889863	0.0822503646886077	0.0947284135871187
0	1	10827135	rs205488	C	T	0.36189355791453	0.935859491510495	-0.00530526870918047	0.065924445593636
0	1	10832322	rs205472	A	G	0.465684751036939	0.609743692328792	0.0323831512042459	0.0634417212921394
0	1	10834579	rs12031981	C	T	0.523760454730004	0.94256025972126	-0.00459221912166515	0.0637344952173089
0	1	10840905	rs17035713	G	A	0.458803410002009	0.860501930160728	-0.011191726479557	0.0636851492302591
0	1	10841333	rs710135	C	T	0.853034855239876	0.263191146429066	0.102138805986391	0.0912866128213902
0	1	10842769	rs61227177	A	G	0.150928859692321	0.548409054940385	-0.0543778808265618	0.0906077799443512
0	1	10844558	rs710139	C	T	0.830582222435759	0.428514819825716	0.067542211515896	0.0853090421296449
0	1	10845821	rs776909	C	A	0.677032390122535	0.187146326188499	0.0909829784440397	0.0689751910633888
0	1	10849645	rs10864471	G	A	0.534219615826882	0.274762745705264	0.0696464813101374	0.0637694808749731
0	1	10854389	rs117360158	A	C	0.104724776821977	0.778870508977085	-0.0292143132760466	0.104042816245357
0	1	10854478	rs117927896	A	C	0.105412761971348	0.939776357520183	-0.00779663065773955	0.103196984205013
0	1	10855315	rs11577258	T	C	0.513582487415432	0.503689962311718	0.0425822298591731	0.0636795853728135
0	1	10860379	rs10779746	A	G	0.45469820826576	0.396152938759694	0.0541142178606975	0.0637754365018154
0	1	10862362	rs55752650	T	C	0.100567027004867	0.782137849034655	0.0287384903819148	0.103923846026392
0	1	10864224	rs80073687	C	T	0.100954620044758	0.725028652794965	0.0363727921453621	0.103406371243028
0	1	10876600	rs6688450	T	C	0.396182900121988	0.60219797493296	0.0336159234934285	0.0644919302566409
0	1	10883600	rs10864474	G	A	0.546448729709599	0.108006195741621	-0.102588575932445	0.0638298422611574
0	1	10888791	rs634478	C	T	0.839679317131915	0.267759920256827	-0.0923903820305921	0.0833670667253105
0	1	10894724	rs541695	T	C	0.733425052361825	0.509202744833299	0.0479547371649553	0.0726499299089338
0	1	10900348	rs72643268	T	C	0.158141743128311	0.12636561519787	0.12689109340333	0.0830117465170222
0	1	10901000	rs35154018	C	CT	0.44241133320603	0.367727365137901	-0.0576307618817239	0.0639816782436033
0	1	10901994	rs946684	T	C	0.254848235391901	0.981121390717524	-0.00172476195344839	0.0728884472449418
0	1	10910576	rs607715	G	C	0.220572928880943	0.131207135853418	0.112530741762701	0.0745553327836846
0	1	10912551	rs637037	T	C	0.876074675487591	0.679641348650538	0.0403162526367664	0.0976292521518762
0	1	10913147	rs12085982	G	A	0.1674477261746	0.54929969559176	0.050211986080977	0.083852973350525
0	1	10919094	rs1292646	C	T	0.867990169925727	0.989033991653929	-0.00127612315847396	0.0928475410005518
0	1	10922290	rs1280992	G	A	0.59459266810653	0.655839194679853	0.02883235962998	0.0646951289596454
0	1	10926966	rs36047809	T	G	0.0938726773278107	0.799575513026401	-0.0277865174103404	0.109440329390028
0	1	10934874	rs12065037	A	G	0.373316325389706	0.666916741414934	-0.0282997786783916	0.0657548042532947
0	1	10935423	rs1280995	A	G	0.473399412524055	0.733338369670818	-0.0215078713691004	0.0631306728414965
0	1	10935437	rs6667663	T	C	0.395006893765092	0.949835943041468	-0.00407294078627761	0.0647394625879441
0	1	10935519	rs12756252	A	G	0.415143207687992	0.856517434580821	-0.0115867663354338	0.0640828781284058
0	1	10936544	rs7537363	G	A	0.356971991131474	0.53433367405649	-0.0411996096211781	0.0663008168710958
0	1	10937920	rs11121639	G	A	0.349122104361515	0.554029888050353	-0.0393852494642078	0.0665592395090583
0	1	10939080	rs6686445	T	G	0.303658403389306	0.398044838791522	-0.0589017537820987	0.0696964669273916
0	1	10940287	rs77331515	A	G	0.304454519630118	0.411713760287375	-0.0572217742257531	0.069707714295706
0	1	10978062	rs1280972	G	A	0.423056592305186	0.334273635143333	-0.0622573406138413	0.0644791936780993
0	1	10980544	rs4845964	A	G	0.492155391656299	0.357031175798264	0.0585175227130384	0.0635343973432422
0	1	11002488	rs6656310	T	C	0.930912737141012	0.520285231976592	0.0826073636539742	0.128490620076969
0	1	11010551	rs10864484	T	C	0.173708930167116	0.425217721662569	0.0652059558351579	0.0817730244438338
0	1	11013286	rs11121657	G	A	0.433536021867537	0.938099541567356	-0.00492759389180687	0.0634519174406581
0	1	11019245	rs12033594	G	T	0.456169469174175	0.657872642845544	-0.0279701514070366	0.0631591111940113
0	1	11024381	rs6659326	G	A	0.413437912031327	0.820497699698272	-0.0145745429849247	0.0642319475654824
0	1	11024637	rs11121664	C	T	0.413842818093114	0.966002928501772	-0.00274481520843832	0.0643991578810538
0	1	11028631	rs74052098	T	G	0.268811192718812	0.0879108495720008	0.119618887031965	0.0700951146818627
0	1	11030861	rs78234331	T	C	0.26863695967508	0.191450500948375	0.0921804764914895	0.0705660758098289
0	1	11032827	rs2003046	A	C	0.183254632409463	0.447747640659805	0.0610739776679593	0.0804477829507495
0	1	11033082	rs12565727	G	A	0.289657432952126	0.241337933416312	0.0803032582651745	0.068538654301235
0	1	11037736	rs11576658	T	C	0.179908941518098	0.501533297863357	0.0547853169824746	0.0815161659545172
0	1	11038476	rs11121667	T	C	0.283388937175072	0.214932054985211	0.0858774949950949	0.0692495002109574
0	1	11046855	rs9430161	T	G	0.0733361762615494	0.859971320959218	-0.0215040136988676	0.121897464777198
0	1	11046868	rs9430162	G	C	0.07330555691569	0.863870981727754	-0.0209147452861971	0.121988372907475
0	1	11053101	rs6704113	G	A	0.35804866914268	0.172503718166057	0.0886450261488737	0.0649793565534373
0	1	11060075	rs11121675	T	G	0.564324681582854	0.193399533826262	-0.0819152297534917	0.0629832298151205
0	1	11063043	rs11121676	C	T	0.676773762828455	0.294219219371174	-0.0703274154544542	0.0670480483266474
0	1	11074582	rs3765897	G	A	0.176176767878342	0.385035046009086	0.0704738545169468	0.08112971612568
0	1	11086717	rs1033638	G	A	0.872400052265914	0.686184733546051	-0.0376884809299828	0.0932795320397361
0	1	11090916	rs12711521	A	C	0.698248251745436	0.253200575831083	-0.0776658732072614	0.0679723415210443
0	1	11126569	rs2791659	A	C	0.826519567753703	0.679037205130443	0.0348174364594691	0.0841453504373591
0	1	11132965	rs7533211	C	G	0.792839458389515	0.985051567068547	-0.00145744215587418	0.0777875892956746
0	1	11147241	rs12136825	T	C	0.145767981483914	0.811155616262412	-0.021578907794273	0.0903126992950013
0	1	11153241	rs12127428	C	T	0.110880936177749	0.33866636156214	-0.100260310169839	0.104786711983835
0	1	11153331	rs12126654	G	A	0.111418428845149	0.344409142756239	-0.0985963761441147	0.10428079784486
0	1	11166713	rs2536	C	T	0.0510910631383473	0.510028039188254	-0.0982022450050875	0.149063652679761
0	1	11171226	rs17036350	T	C	0.0864797022001836	0.845997278692265	0.0216057400361965	0.111239000334411
0	1	11212458	rs11581010	G	A	0.113146123963588	0.163903080437556	0.132412771016366	0.0951197577725868
0	1	11216665	rs4282823	T	C	0.0860710869481189	0.801027761974754	0.028133007569386	0.111631295550762
0	1	11248216	rs3806317	G	A	0.149781649642705	0.251633963056764	0.097059394278812	0.0846652743544637
0	1	11249132	rs1034528	C	G	0.163643052363101	0.476641914292775	0.0596079582762023	0.0837526881304181
0	1	11256034	chr1:11256034.T.C	C	T	0.0865400835073069	0.85097263454466	0.0209175672166671	0.11133616645481
0	1	11269796	rs1010447	C	T	0.880500771082613	0.234959873322075	-0.110919702440595	0.0933919822069857
0	1	11275588	rs2746637	G	A	0.880661137740361	0.26397229884384	-0.104656579431408	0.0936900204488222
0	1	11289161	rs2076655	A	G	0.793208871000572	0.266709247694958	-0.0847798213198492	0.076331955956119
0	1	11293792	rs11121703	C	A	0.844941067269486	0.110587705297297	-0.133187429064916	0.0834739330569783
0	1	11322156	rs1883965	G	A	0.873954240747725	0.227831157330737	-0.110454311201429	0.0915900145549214
0	1	11340472	rs6685950	T	G	0.0731931837491118	0.236892005137411	0.137322543233674	0.116100433768536
0	1	11345339	rs11121715	C	T	0.0728226047643888	0.134517259204064	0.172375714956435	0.115184092944256
0	1	11353244	rs77768358	A	G	0.0707606855462705	0.101051835999731	0.189713234097618	0.11569463261548
0	1	11355449	rs11121717	C	T	0.0741960862568362	0.186968640962856	0.151452421123294	0.114771471815394
0	1	11390336	rs2982376	C	T	0.107821196808598	0.844416724211277	0.0199148528917752	0.10147843050141
0	1	11402749	rs3124632	C	T	0.172288888888889	0.923240736008832	-0.007985	0.0828729147550634
0	1	11404558	rs3120815	G	A	0.172539441597623	0.841657398940529	-0.0166051759092174	0.083119838188999
0	1	11411432	rs2788558	A	G	0.849862666852273	0.924174035267332	-0.00829773214576101	0.0871818806166056
0	1	11432744	rs2982364	C	T	0.260157172213132	0.650324272027255	-0.0328330976986994	0.0724293989567009
0	1	11435942	rs2335404	C	T	0.304740702501793	0.903926373945581	-0.00821085141868507	0.0680253121590558
0	1	11444975	rs3010208	T	C	0.42563440458751	0.964583462045101	0.00284805755609199	0.0641416352064952
0	1	11447805	rs6660541	A	G	0.799442798715322	0.99242819682977	0.000745588836261943	0.0785658156397688
0	1	11461601	rs6671983	A	G	0.46295963182117	0.764719721328182	-0.0189482233730906	0.0633108395168294
0	1	11472413	chr1:11472413.A.C	C	A	0.311178880569582	0.646940334577645	0.0310196976404596	0.0677261055870035
0	1	11476541	rs2890085	C	T	0.406220415918692	0.661429540560532	-0.0281235833229718	0.064217843215054
0	1	11477192	rs2379143	T	C	0.764352604270206	0.939252584393748	0.00562646845754184	0.0738291587159724
0	1	11485666	rs6661145	C	T	0.694563963941622	0.678223482573611	0.0282650468321947	0.068126840176195
0	1	11489255	rs877307	T	C	0.425235210892441	0.866434277389732	-0.0106974690312622	0.0636037041678673
0	1	11490744	rs10864508	G	T	0.478974468093549	0.271523180480911	-0.0698824250029362	0.0635548067204058
0	1	11496333	rs12036240	A	G	0.480196608747412	0.26568285934705	0.0701932016446951	0.0630632946170784
0	1	11498824	rs2379155	A	G	0.147421414089599	0.325620688376211	-0.0903197731953889	0.0918842795455072
0	1	11503870	rs76779637	A	G	0.0959859190307767	0.496878812274047	-0.0752756535509767	0.11079580140187
0	1	11518397	rs12026602	T	C	0.252417204725996	0.500164486100003	0.0489543487603707	0.0726076838677209
0	1	11531918	rs17036930	T	C	0.527700171211522	0.808804772595131	0.0151749057844397	0.062714452782909
0	1	11532525	rs6674181	G	C	0.527730016954444	0.710267717065053	0.0234795026706099	0.063202476545917
0	1	11534053	rs10159458	C	A	0.852959891103491	0.572765925615558	-0.0500273837024431	0.088703760370348
0	1	11537359	rs12027766	A	G	0.84332459516384	0.65673251535693	-0.038602107904194	0.0868577786045893
0	1	11556348	rs10864512	G	A	0.792791749892199	0.0571227094662312	-0.144955962880619	0.0761975377962169
0	1	11564507	rs2817614	A	G	0.72688745479283	0.309973867566867	0.0726808147761265	0.0715871867363765
0	1	11567190	rs2817637	T	C	0.220882771176423	0.14559961901344	0.109040050948203	0.0749286587618623
0	1	11574366	rs10864515	G	C	0.457988497789926	0.899079471223804	0.00801909568935118	0.0632299677034421
0	1	11586677	rs2745260	C	T	0.411642849263247	0.953714786539593	0.00372067902500103	0.0641026819354406
0	1	11607932	rs2745291	A	G	0.506647895629502	0.186944133823918	0.0837100824228225	0.0634324308868449
0	1	11613163	rs2817611	T	C	0.103248445288054	0.158694516910464	0.139552879864326	0.0990104813295957
0	1	11617025	rs2817606	T	C	0.419507211437101	0.851066311205004	0.0120005047695541	0.0639147236709899
0	1	11618451	rs2594292	G	A	0.688445850176204	0.887166464294776	-0.00972284008179937	0.0685235243529356
0	1	11619933	rs12086490	T	C	0.273836398962548	0.879803921984914	-0.010699641523466	0.070756502564275
0	1	11636479	rs2745278	C	T	0.472500206914172	0.263810679471444	0.0705395948561383	0.0631266560776563
0	1	11645598	rs2745275	A	G	0.459555764541971	0.506266926337903	0.0419700495030696	0.0631449841407344
0	1	11647129	rs2745274	T	C	0.434131540584615	0.328642008012895	0.061867323452542	0.0633333091672335
0	1	11654491	rs7530509	G	A	0.581224601731165	0.727308192127605	-0.0221499356886185	0.0635199262791261
0	1	11656684	rs761087	G	A	0.274166384782558	0.639947609859064	0.0328662426520675	0.0702612364562522
0	1	11665198	rs11121778	C	T	0.573213494950898	0.352549970356717	0.0596758738501971	0.0641914498504494
0	1	11675059	rs734737	G	T	0.221567389853749	0.853215898478996	0.0140131737010234	0.0757400276908238
0	1	11676100	rs7554745	A	C	0.281131192755488	0.562035314327577	0.0405167061114923	0.0698779520286697
0	1	11678938	rs4845872	A	G	0.220845178911512	0.922560786519174	0.00740603872092419	0.0761871204823374
0	1	11686768	rs10779761	G	T	0.593113902273299	0.305998074910931	0.0665710832662761	0.0650327094319979
0	1	11689296	rs115723174	T	C	0.183281287191456	0.0291445441385262	0.171190235451837	0.0784727052136689
0	1	11693090	rs80032347	A	G	0.162514325542784	0.424307030843945	-0.0703670587071096	0.08807206870137
0	1	11695180	rs10864529	G	C	0.601457015254336	0.444719372437944	0.0497200444006302	0.0650574604987471
0	1	11697411	rs74782931	T	C	0.136094927731459	0.476540848697871	-0.0676309658729032	0.0950037028541622
0	1	11722688	rs3125815	A	G	0.153634801920467	0.823569831976252	-0.0198245375662111	0.0889168569907396
0	1	11725908	rs3117066	G	A	0.412289564246524	0.52426874059808	-0.0407454830627496	0.0639868409093001
0	1	11733075	rs747862	C	T	0.153554880261686	0.910607272975434	-0.00984292088729574	0.0876698465019156
0	1	11745459	rs2336031	G	A	0.859299409348528	0.083352561778868	-0.150171150605079	0.0867261062225172
0	1	11749957	rs6658345	C	A	0.312424435013685	0.269668697482356	-0.0764224381878424	0.0692341455134671
0	1	11751135	rs12088541	T	C	0.118812080228761	0.084458554076879	-0.180126199571817	0.104397833189777
0	1	11760782	rs1555079	T	C	0.877603396640739	0.134241200653204	0.151649048345524	0.101262422552447
0	1	11770653	rs12731150	A	G	0.8023872022257	0.379555151653948	0.0704504797924719	0.0801743232705047
0	1	11773462	rs12565097	G	A	0.522077565089896	0.0241792957055016	0.144100716916821	0.0639234994050589
0	1	11782814	rs7414943	A	G	0.415999188635507	0.546988011260578	-0.0383777395939853	0.0637207985491074
0	1	11790687	rs10864532	G	A	0.183256153541694	0.308774738860891	-0.0855272904458689	0.0840318291655024
0	1	11790925	rs74541046	T	C	0.39678342174778	0.84448277837375	-0.0126268944977249	0.0643694796035509
0	1	11797186	rs12095517	C	T	0.629549684984298	0.452380795299219	0.0499038633536158	0.0664099321141524
0	1	11800478	rs11121816	G	T	0.509617789042959	0.791112810656561	0.0168479548284746	0.0636093899956153
0	1	11800703	rs4073395	T	C	0.322736735285213	0.770903664636458	-0.0198566454613234	0.0681906532404948
0	1	11811234	rs4075033	G	A	0.42606362606345	0.635668188139151	-0.0304464846327609	0.0642650829465679
0	1	11824303	rs4845877	C	T	0.851758530549542	0.0463417920274296	-0.167569861620418	0.0841101509930375
0	1	11828319	rs4845881	A	G	0.789901048678773	0.156463553333039	-0.107201790742358	0.0756505133800987
0	1	11831615	rs6667720	T	C	0.889162564206367	0.493471432608672	-0.0674698983888563	0.0985252641718183
0	1	11843167	rs4845882	G	A	0.809091368700031	0.436899582268348	-0.0614317211147977	0.0790180201118914
0	1	11846252	rs4846048	A	G	0.901700950083182	0.767008854429957	-0.0310046818313999	0.104643132281464
0	1	11848972	rs72640221	A	G	0.0902021331129578	0.460846915143503	0.0793543476241513	0.10760597305467
0	1	11850365	rs4846049	G	T	0.812563266135488	0.431996128867062	-0.0626471924317517	0.0797260779173267
0	1	11850927	rs2274976	T	C	0.0897254851547033	0.495415447176547	0.0736251755628442	0.107998999594304
0	1	11852110	rs13306556	T	C	0.0894279584855337	0.533389037536273	0.0675653234266235	0.108479254827383
0	1	11852300	rs1476413	T	C	0.189641859134456	0.520315662980845	0.0510931090562259	0.0794779529258415
0	1	11854476	rs1801131	G	T	0.187158627264102	0.387750961064877	0.0687987572286107	0.0796555553618264
0	1	11856378	rs1801133	A	G	0.399815426787781	0.0890035192224705	-0.111441358909183	0.0655276169966926
0	1	11857788	rs17421511	A	G	0.0904570345880943	0.898695253733261	0.0139486671327282	0.109564809603338
0	1	11862214	rs9651118	C	T	0.365854670459934	0.21038805254095	0.0817954434683767	0.0653057897108259
0	1	11862778	rs17367504	G	A	0.101485136042996	0.304268558485904	0.104915968774044	0.102125625631896
0	1	11864586	rs3753584	C	T	0.101304190575552	0.337703016494	0.0978327806610632	0.102045881937654
0	1	11881320	rs198396	C	G	0.0938795019193182	0.854712557612539	0.0196764493466117	0.107457623780718
0	1	11886813	rs2076004	A	G	0.0901334261192299	0.386922980133421	0.0929671673193269	0.107450281595856
0	1	11898789	rs2272803	T	G	0.0889259581954852	0.48329549119619	0.0763702555489357	0.108942856048511
0	1	11899033	rs1023252	T	G	0.179376364184476	0.404899529525106	0.0676685758044456	0.0812442613940706
0	1	11904092	rs7552330	A	G	0.100793398847729	0.381004972507161	0.0895528287140644	0.102223876877955
0	1	11907648	rs5063	T	C	0.0891017879868337	0.252008371902071	0.121861485548728	0.106384197604722
0	1	11910677	rs632793	G	A	0.130489476430684	0.060272291188968	0.167159705296707	0.0889716950373246
0	1	11913757	rs198375	C	T	0.152810798531819	0.147724149941818	0.122418119188669	0.0845652585253614
0	1	11914829	rs6668352	A	G	0.118457654230371	0.033636483747606	0.19563601016068	0.0920898892722383
0	1	11918444	rs61761991	T	C	0.0114598512860658	0.743522068379989	-0.10215463312457	0.312215409420221
0	1	11919271	rs198389	G	A	0.134049688672313	0.0140336716664033	0.213289519710258	0.0868301128377326
0	1	11922298	rs6668659	G	T	0.133174991701208	0.0121721774524561	0.217965947804437	0.0869390185214691
0	1	11922812	rs79990227	G	A	0.0646179934331945	0.54970632878293	-0.079196529879116	0.132391336678365
0	1	11925300	rs6676300	G	A	0.14491243512217	0.0104102673772442	0.215910371192394	0.0842775912120604
0	1	11925781	rs1318408	G	A	0.092449970643676	0.0939841469297239	0.171644778401858	0.102490057861169
0	1	11927878	rs79653311	C	T	0.0878617378520582	0.215128193348265	0.131521684361887	0.106101213471124
0	1	11934378	rs198384	A	G	0.600799656582308	0.164999566106074	0.0902789042335017	0.0650212817862471
0	1	11941936	rs11588551	T	C	0.551564238779407	0.252848082746694	0.0729820337327537	0.0638256692765264
0	1	11959362	rs17037526	T	C	0.404140863981515	0.479280876293575	0.045181065453741	0.0638638050177533
0	1	11973888	rs7554547	G	A	0.448456738093381	0.368432756472895	0.0569039404358479	0.0632678703684901
0	1	11979909	rs3209284	C	T	0.614971642614426	0.0650147063050883	0.121496295255504	0.0658460480612385
0	1	11982544	rs2639453	C	T	0.652813151057994	0.0279087003244006	0.149315738838465	0.067915016787631
0	1	12009955	rs7529452	T	C	0.320839459206324	0.735438026361245	-0.0228855744988871	0.067728699785919
0	1	12009956	rs7551175	A	G	0.225436523837546	0.130481985935475	0.111899286369432	0.0739974830838214
0	1	12042261	rs2236055	G	A	0.609403053098074	0.373255937535004	0.0578498538255934	0.0649712873325043
0	1	12042755	rs4240897	A	G	0.528896920955928	0.541691460541135	0.0384318250485336	0.0629764411001082
0	1	12044164	rs1474868	T	C	0.608591412286273	0.351924431459643	0.0603274317539743	0.0648080664793789
0	1	12046063	rs2336384	T	G	0.581485159818411	0.529732464217748	0.0401172240465817	0.0638387980179837
0	1	12046089	rs873458	A	G	0.374336379240039	0.96114689944805	0.00317992015824223	0.0652767993914414
0	1	12046334	rs873457	G	C	0.581755374889875	0.53904190849344	0.0392117968184578	0.0638355746986686
0	1	12050634	rs4846085	C	T	0.58168085657409	0.537272108818272	0.0393785686244451	0.0638285026233726
0	1	12054911	rs6672267	G	A	0.610018181818182	0.311002212313085	0.0656980655235297	0.0648471843760061
0	1	12056440	rs2236056	T	C	0.581509556947344	0.529499160547944	0.0401352539663605	0.0638313006836333
0	1	12059412	rs2295281	T	C	0.373954031790231	0.784049454785618	0.0178555936436336	0.0651555183880472
0	1	12065841	rs1042837	T	C	0.0804903825437039	0.544920792412088	0.0689540643268044	0.113900491233592
0	1	12072534	rs14305	T	C	0.153961262881117	0.844076963352516	0.0171132899368626	0.0870102648873711
0	1	12128498	rs12029016	A	G	0.44544667661106	0.71305940860754	-0.0234407179690599	0.0637408482826029
0	1	12135526	rs6690493	G	A	0.224838320888214	0.710299560476346	0.0282192394385958	0.0759697152889489
0	1	12141461	rs2297875	G	A	0.238988475457487	0.538736556077239	0.0454949596600284	0.0740086755975304
0	1	12142243	rs59346161	A	T	0.124731992470763	0.449463663161215	-0.0745676958473334	0.0985941567795572
0	1	12147753	rs12133231	A	G	0.122886673330147	0.306941133573592	-0.102395143202019	0.100224136918115
0	1	12153413	rs17037598	T	G	0.0866402005125331	0.755048956924063	-0.0357091147856584	0.114456361922612
0	1	12164071	rs562844	C	T	0.410459065854366	0.615953083060508	-0.0324339519377345	0.0646617515951947
0	1	12164437	rs2230622	T	C	0.27546590091658	0.821266414297368	-0.0161893639997878	0.071660850781686
0	1	12165037	rs10864549	C	T	0.303274692401174	0.846964371019299	-0.0134401371658094	0.0696405057312489
0	1	12165130	rs11569859	A	G	0.112639143119965	0.48053313669677	-0.0726430875670631	0.102974792627681
0	1	12174100	rs72641094	A	G	0.134494141902072	0.164759119451189	-0.134871770821122	0.0970829800415575
0	1	12181401	rs3753577	T	C	0.196595730033701	0.350451852114677	-0.0764482787490353	0.0818755463972551
0	1	12185335	rs488733	C	T	0.671240222960095	0.362901632031786	-0.0606319749530933	0.0666395298913967
0	1	12186933	rs1148475	G	A	0.659198513029158	0.153802720649599	-0.0941879062377302	0.0660398951785289
0	1	12187130	rs6668157	T	C	0.215083231450573	0.412175678873801	-0.0644711381367006	0.078616539833214
0	1	12206866	rs630542	T	G	0.30890114705151	0.484925317402048	0.0476198667289252	0.0681839560400205
0	1	12213337	rs1148461	G	A	0.305016712729506	0.869805781110712	0.0112713685176546	0.0687676119258137
0	1	12223451	rs590368	A	G	0.302189392873991	0.684822040557298	-0.0281013899674143	0.0692336825992383
0	1	12233754	rs976881	C	T	0.856004680041105	0.11045669837751	-0.139481244981561	0.0873863918926234
0	1	12240676	rs3766730	A	G	0.173627936832011	0.850882421173034	-0.0158252149205974	0.0841799709082724
0	1	12249770	rs548580	A	G	0.133910472593311	0.54405627155074	0.0553488132936751	0.0912307107905949
0	1	12251808	rs653667	G	T	0.306054040911842	0.354811255035999	0.063479371508418	0.0686042938220865
0	1	12252955	rs1061622	G	T	0.129936518989323	0.874449005402463	0.0148469966487226	0.0939624515516599
0	1	12262792	rs5746059	G	A	0.1273106246463	0.644174098108643	-0.0446666055947949	0.0967080451843181
0	1	12271503	rs235214	C	T	0.559670689899619	0.727058776809654	-0.022283157867834	0.063841150219439
0	1	12278932	rs7550488	G	A	0.625531247688076	0.600523522315044	-0.0343456303314304	0.0655891798686411
0	1	12305286	rs374450	A	G	0.193867847062763	0.752441663271225	0.0253749584063233	0.0804477829507495
0	1	12306734	rs6541016	G	T	0.126714975845411	0.90987319088194	-0.0108596798210392	0.0959348449913536
0	1	12319994	rs235243	T	G	0.125748621117754	0.969305052685313	-0.00370757126543292	0.096350841170684
0	1	12329295	rs3765339	T	C	0.240760023694867	0.760220514073127	0.0223703756084217	0.0732995370212908
0	1	12363811	rs7523900	T	C	0.126320502931662	0.897186463067781	0.012324524335298	0.0953789887792123
0	1	12368336	rs115361959	C	A	0.0766560390037209	0.147278837200304	0.166185078837164	0.114672845387727
0	1	12401868	rs28551666	C	A	0.927747173951677	0.408217947075893	-0.0973020033567287	0.11765179644309
0	1	12486792	rs580233	A	G	0.190728327334972	0.392423718040074	-0.0701611926127719	0.0820377861537975
0	1	12488475	rs11121906	A	C	0.124814761250035	0.840247249632332	0.0193468095901216	0.095977158906664
0	1	12519105	rs117618373	T	C	0.0698719089130048	0.490800306188344	-0.0885268571932668	0.128479200681865
0	1	12537010	rs75965755	A	G	0.0691165519592852	0.397200648735895	-0.110120531185719	0.130069049042042
0	1	12587927	rs74638742	A	G	0.0761660585070196	0.770503658701194	0.0344404259133116	0.118061429549372
0	1	12590762	rs10864555	C	T	0.809506165099269	0.716065928730413	-0.0292313657796901	0.0803674226944042
0	1	12592294	rs7543599	T	C	0.845076259791984	0.922383434011805	0.00861046554371782	0.0883742174360211
0	1	12593561	rs4846107	G	A	0.167745555770089	0.537959065384632	0.0521373078310802	0.0846519257521758
0	1	12595464	rs56060440	A	G	0.0914838135863435	0.770492021954697	0.0318504195124494	0.109177218319613
0	1	12596355	rs56089820	G	T	0.278113195351711	0.85580983048618	-0.0128901362847217	0.0709377152667314
0	1	12597926	rs74054806	C	T	0.421129448716663	0.537120667900485	0.039455192064135	0.0639289088350751
0	1	12599005	rs11121923	A	C	0.414447096303147	0.413550490043705	0.0523553244529699	0.0640305595136389
0	1	12605011	rs6541027	T	C	0.687498446419239	0.35562561974601	0.0636646335810172	0.0689210732780889
0	1	12606725	rs10779770	C	A	0.496788958457979	0.905447975130971	0.00752081413400229	0.0633160460497119
0	1	12619096	rs4845904	A	G	0.196844128993669	0.460123310338137	-0.0604723262308475	0.0818694002386399
0	1	12625101	rs10864570	C	T	0.271263120152101	0.64550887142594	-0.0330819985537079	0.0719157874659617
0	1	12626182	rs7517059	C	G	0.22474463266691	0.39644007692273	-0.0658356265272508	0.0776366982787142
0	1	12626549	rs4846118	C	T	0.67869149019214	0.62067076584943	-0.0331886416671158	0.0670613192705767
0	1	12628459	rs11121940	A	G	0.182870186348982	0.626093948596457	-0.0406618574272564	0.0834548214300831
0	1	12630700	rs4846121	T	C	0.589919634588641	0.7104911010296	-0.0235652057701644	0.0634844322519666
0	1	12637160	rs4845907	A	G	0.376633874880703	0.628806937252478	0.031441178066199	0.0650408301386944
0	1	12640127	rs3128458	A	G	0.72926387435316	0.918597946832802	-0.0072661908549977	0.0710977745961944
0	1	12642243	rs12029485	G	T	0.166716768921224	0.815662818045466	-0.0197202690604654	0.0845902541201378
0	1	12663774	rs4846127	T	C	0.616125485346801	0.755928493375055	-0.0200628448453069	0.0645456637390917
0	1	12664209	rs6662695	C	T	0.385164242686787	0.90687157629759	0.00758078839814637	0.0648011167817097
0	1	12668321	rs6541043	G	C	0.38887885237165	0.93174980491115	0.00552360010948107	0.064495251715687
0	1	12669280	rs6541044	G	A	0.313545029004697	0.653900225794626	0.0302998083450878	0.0675806208310889
0	1	12669341	rs12027375	T	C	0.271615705922184	0.53946883509733	0.0430624518404028	0.0701781290904472
0	1	12669452	rs7548227	T	C	0.375407290049208	0.17146327442384	0.0879188169404748	0.0642908345123231
0	1	12671324	rs4618985	C	A	0.289226839170621	0.501039118844594	0.0463204686399459	0.0688416118306752
0	1	12671703	rs5022242	C	T	0.441165607669613	0.917791623440529	0.00651589960959165	0.0631288377938181
0	1	12682574	rs3000896	C	T	0.725040619001753	0.855174194100613	-0.0127026474759306	0.0695956943559134
0	1	12682662	rs4846130	A	G	0.235273889737692	0.509241094875807	0.0481297161815388	0.0729216198677054
0	1	12684504	rs6680343	T	C	0.477011685871079	0.444104560265366	0.0476573047213382	0.062274300153388
0	1	12684837	rs12402628	T	G	0.476868613045687	0.43586444460147	0.0485404110808393	0.0622955327904365
0	1	12693125	rs4845911	A	G	0.29589686564953	0.53600055015222	0.0425138681141876	0.0686957141333052
0	1	12699337	rs3000891	C	T	0.581324979637483	0.00621757255065207	0.177971859952463	0.0650462694822961
0	1	12709554	rs17458785	A	G	0.344106629842163	0.153164621860728	-0.0961463548572254	0.0673085374293786
0	1	12724931	rs2027589	A	G	0.107359274092131	0.312787328066651	-0.107399372006511	0.106400206519465
0	1	12728153	rs2245926	T	G	0.122226998002068	0.369900078261071	-0.0893655830149822	0.0996648990122628
0	1	12739778	rs2799845	A	G	0.115828224476093	0.758977868776376	-0.0307481099298365	0.100214388765476
0	1	12739867	rs2255773	G	A	0.128977173545677	0.614108394845286	-0.048763520091267	0.0967112397724675
0	1	12743160	rs2489262	T	G	0.259063836015665	0.58406676622513	0.0392707494245803	0.0717334042797902
0	1	12746537	rs7524074	C	T	0.738768482286484	0.612130201494688	-0.0360746051403772	0.0711481438446425
0	1	12750723	rs3128450	A	T	0.750651935716106	0.683499604071674	-0.0295265920122075	0.072423720730524
0	1	12757671	rs3010951	T	C	0.728945553404405	0.893736410211755	0.00950637122801436	0.0711672789819296
0	1	12762562	rs3000875	G	T	0.730151701458358	0.944384643103445	0.00495556935874316	0.0710373512554777
0	1	12763781	rs10779772	T	G	0.60584030870985	0.747851866153804	0.0209103484504759	0.0650453989067083
0	1	12769239	rs3010872	T	C	0.69676683500112	0.185477119934996	-0.0894138069676704	0.0675291052636441
0	1	12769379	rs3010873	C	G	0.710536072847608	0.0992974567244856	-0.112250489658388	0.0681020397086804
0	1	12771713	rs3000868	G	A	0.760336967004433	0.39201506002511	-0.0622670197095088	0.0727445003689333
0	1	12775851	rs3000861	G	A	0.615200509637227	0.297543048005541	-0.0677968326641252	0.0650818338770799
0	1	12776218	rs3000860	C	A	0.755778197167862	0.515210265123872	-0.0469996636932982	0.0722242495205996
0	1	12777049	rs79983604	T	C	0.0808083637117725	0.443335538719855	0.0858092113457394	0.111938760065769
0	1	12795653	rs3010902	C	T	0.827564684394776	0.512438439600033	-0.0536892308263684	0.0819625938385413
0	1	12796044	rs3010903	T	G	0.827262519414826	0.511782407243174	-0.0537975318249338	0.0820003279024756
0	1	12803975	rs6662299	T	C	0.7590201915949	0.748312885360991	-0.0236946133638777	0.0738461083795603
0	1	12823636	rs72862122	A	G	0.136414085655016	0.585268043136549	-0.05110228781484	0.0936443566678665
0	1	12829572	rs2009740	T	C	0.843682715917901	0.26287667190776	-0.0941955399101099	0.0841318714996297
0	1	12833428	rs11121976	C	T	0.819135421968946	0.22633108734189	-0.0967426377743126	0.0799615813421607
0	1	12835868	rs1812242	C	T	0.727379835067151	0.822983304943712	-0.0159104734783901	0.0711211149007081
0	1	12837840	rs848577	C	G	0.726343612432987	0.718105056642664	-0.0255627255177844	0.0708123459494073
0	1	12866852	chr1:12866852.T.G	G	T	0.091127132754621	0.223006564739137	-0.139951172608847	0.114848476091916
0	1	12866899	rs9308457	T	G	0.39805248864348	0.408453812616432	0.0517597736369402	0.0626163425196303
0	1	12867513	rs116786716	A	G	0.09319356187226	0.229944733600804	-0.135055481306035	0.112499244031463
0	1	12868019	rs1416906	T	C	0.320700146250751	0.0669284639485853	0.118702048497155	0.0647882446069947
0	1	12868237	rs703804	A	C	0.418971699593602	0.37282031797857	-0.0561775666400528	0.0630356626468739
0	1	13176463	rs28488227	A	G	0.305000024132914	0.982405143733405	-0.00151306090691229	0.068608124194706
0	1	13775026	rs10927559	T	G	0.301984009833996	0.282255259995071	0.0733367314483175	0.0682032831296116
0	1	13783354	rs11580598	T	C	0.432490940766551	0.157775352318921	0.0901374399724331	0.0638099038167353
0	1	13785062	rs2999877	G	A	0.180599445465725	0.0998761527128474	-0.139639573217507	0.0848638399635306
0	1	13785485	rs10754872	C	T	0.432471548335252	0.205360860060965	0.0811601485334241	0.0640860135543863
0	1	13785516	rs10927575	C	G	0.220036437481868	0.0987451051555854	0.123066249891119	0.0745418738603702
0	1	13793697	rs12564562	A	G	0.368493194817554	0.773480148046271	-0.0188933936925044	0.0656417837290565
0	1	13795449	rs3013090	C	T	0.389049033602745	0.0591518764408633	0.122762793885032	0.0650549586600156
0	1	13801089	rs2359535	A	G	0.125032454078793	0.63863115495597	-0.0453435089873332	0.0965549454995392
0	1	13802224	rs3795750	A	G	0.571238451198474	0.354278638733926	0.0598783513857488	0.0646409649981058
0	1	13802325	rs3013105	C	T	0.572585188221357	0.391433424441452	0.0558623656359913	0.0651820466487179
0	1	13802437	rs3013106	A	G	0.377902900048312	0.392933079722758	0.0557819158750581	0.0652946776409181
0	1	13804575	rs16850548	T	C	0.249479440770656	0.260749164387159	0.0813866598669619	0.0723680007605521
0	1	13804751	rs55957512	T	G	0.124816464396878	0.662089983352309	-0.0422121708029182	0.0965888451463154
0	1	13805706	rs2940310	T	C	0.194840543054829	0.773562848802097	0.0231986306126949	0.0806298379816912
0	1	13806431	rs6666545	A	C	0.253093108972691	0.358264893866791	0.0663197147982235	0.0721905121609675
0	1	13806900	rs61781238	A	G	0.195050320812052	0.82407875222895	0.0178787429786854	0.0804254506508281
0	1	13815792	rs375996	G	A	0.213654004090368	0.539786019292001	0.0467541602629767	0.0762540680302863
0	1	13816076	rs2924851	A	G	0.359501804210819	0.356612007218715	0.0601910873723698	0.0652945015663275
0	1	13817381	rs6690828	G	A	0.143199088293123	0.596795554022543	0.0471590387294511	0.0891451172870677
0	1	13819261	rs164951	A	G	0.506763363437001	0.420721511962522	0.0506555231094489	0.0629128197266444
0	1	13822035	rs354590	A	G	0.466574718696438	0.0126465967711454	0.157515864050753	0.0631688387377463
0	1	13827439	rs10803381	A	G	0.140867013178435	0.138244146190223	0.130089181141552	0.0877580709655365
0	1	13828957	rs12046672	A	G	0.268967045518095	0.293494771441275	0.0738791049894317	0.0703285071869034
0	1	13830815	rs2999900	C	T	0.347934458820425	0.955602876121582	0.0037049857698645	0.0665499100954243
0	1	13833861	rs76079754	C	T	0.175476580391003	0.498194153886048	0.0553883509894806	0.0817740769851832
0	1	13837213	rs2990678	C	T	0.29276468034144	0.30986121452784	0.0702411991484127	0.0691681731951306
0	1	13842586	rs2282189	G	A	0.322671703368039	0.438216177327881	-0.0526072157526132	0.0678619784973341
0	1	13844562	rs45223	G	A	0.376356318837815	0.839880598233171	-0.0131268053102757	0.0649693219720638
0	1	13844765	rs16851109	A	G	0.445026000539868	0.818458709769942	-0.0145613120312838	0.0634402957756169
0	1	13845251	rs35530871	T	C	0.0803335755997177	0.156078295123468	0.155385137490565	0.109550722069868
0	1	13851036	rs4345799	G	T	0.754095659057489	0.585166097115661	0.0405021660324395	0.0741995919670096
0	1	13852232	rs16851217	T	C	0.276704390481619	0.579972338798963	-0.0397459359866784	0.0718180910689771
0	1	13852683	rs2168201	G	A	0.901385681200347	0.654996530437377	0.0483567617520229	0.108221404478148
0	1	13852955	rs12750399	A	G	0.552274967780228	0.219408273171862	0.0778520290417185	0.0633920963189188
0	1	13854682	rs10927814	G	C	0.760543394645664	0.651848707725818	0.0335668685654126	0.0743954100861002
0	1	13855608	rs12072110	T	C	0.0754878643668985	0.0562415372099296	0.21085207436199	0.110442364765914
0	1	13855662	rs76062973	G	A	0.117311959909317	0.764047383622343	-0.0300210619568539	0.100013486997574
0	1	13855758	rs12124179	T	G	0.140233312644185	0.851644551036647	-0.0170817787965325	0.0913363923766876
0	1	13859570	rs3856278	G	A	0.274623862550158	0.977901902160107	-0.00195844082424865	0.0707033659979152
0	1	13859697	rs75931286	A	G	0.198930932415276	0.205496252948737	-0.103232279889731	0.081539057575049
0	1	13863307	rs12564444	A	G	0.242356501092256	0.944300504405291	-0.00518723995559201	0.0742458079644248
0	1	13863608	rs6678308	A	G	0.18241452991453	0.440832152020452	0.0625100750787937	0.0810988412297383
0	1	13867459	rs183052	G	A	0.184715685312819	0.110033145841027	-0.135610192570826	0.0848601024664164
0	1	13872988	rs10927854	T	C	0.131309955354554	0.250060028236866	0.103912090788011	0.0903423461307944
0	1	13874853	rs1610562	C	T	0.702735512723373	0.106900195534704	-0.109287138675213	0.0677840577740483
0	1	13875610	rs17391912	T	C	0.199089698304195	0.0978553438369197	-0.135901542703167	0.0820988192580388
0	1	13875896	rs13375580	C	G	0.340878968197225	0.670213375871854	-0.0284586155807753	0.0668269799825896
0	1	13876130	rs76996492	A	G	0.197373693989843	0.0974181184192998	-0.137100562599384	0.0827151948581605
0	1	13876264	rs354581	G	C	0.760980733438087	0.313098798446538	-0.073042399970849	0.0724094591124007
0	1	13880522	rs6684199	G	A	0.114341177969877	0.0483052236584857	0.183169787503341	0.092759535663667
0	1	13885203	rs10927872	T	C	0.179575931731104	0.0155488957615549	0.188381172385229	0.0778648433573777
0	1	13885279	rs12042662	A	G	0.757580299480344	0.350427654442398	0.0695931323076923	0.0745299913199636
0	1	13900468	rs655839	T	A	0.550845056226661	0.952098802165493	-0.00379994178380345	0.0632571318950037
0	1	13901884	rs12404716	C	T	0.123843248739057	0.839343744002896	-0.0196378259319012	0.0968654725996207
0	1	13903098	rs355013	C	T	0.670524788673329	0.905625957593968	-0.0079837989490794	0.0673411688399007
0	1	13908031	rs1261015	A	G	0.692154986548995	0.552562252962749	0.040780752325139	0.0686631306018933
0	1	13908105	rs1262461	G	A	0.719980017497718	0.421483087257308	0.0572573208264824	0.07122878203997
0	1	13912977	rs355027	C	T	0.543027069419464	0.778827842062572	-0.0177607815764706	0.0632400877451964
0	1	13913180	rs355028	T	C	0.522115349199662	0.791033871596239	-0.0167131793236428	0.0630761432889956
0	1	13914230	rs1148455	T	C	0.646239986842074	0.210217168667338	0.0843380827161865	0.0673106166207807
0	1	13914909	rs10927904	T	C	0.195456435854277	0.217603942672912	0.0963918386389122	0.0781814624530284
0	1	13916809	rs434651	C	T	0.737369545032498	0.405500529694859	0.0606517674416154	0.0729129773827848
0	1	13917411	rs11804743	T	C	0.0557329017106086	0.789556332548347	0.0364611480493157	0.13661653644285
0	1	13920193	rs1261025	G	A	0.685787938550066	0.879848449918475	0.0103199110337573	0.0682708381101847
0	1	13920807	rs1261026	T	G	0.684999143474316	0.91411708134407	-0.00735223224624921	0.0681728199081039
0	1	13922117	rs12566684	G	A	0.169100937078179	0.57690196448898	-0.0475648586779882	0.0852545652796917
0	1	13922799	rs7514217	G	A	0.717874874545304	0.46119454021999	0.0524247675870592	0.0711441150386231
0	1	13923443	rs16852007	A	G	0.124634165851088	0.988134920542405	-0.00143056639454432	0.0961969764457799
0	1	13923574	rs10927907	C	T	0.168092222592057	0.997741145399049	-0.000240112464544153	0.0848136804899104
0	1	13924863	rs1262460	G	A	0.302211511362858	0.487649829436352	0.0476666507655627	0.0686788252200194
0	1	13932007	rs2788749	G	C	0.599551104114645	0.999717222984833	2.28769099363525e-05	0.0645495633518202
0	1	13932427	rs442112	T	C	0.646502371426915	0.555079394436607	-0.0386040735217867	0.0654122339725588
0	1	13934056	rs2483133	C	T	0.306820957588979	0.913093817713062	0.00753558009160471	0.0690469699708206
0	1	13935402	rs92406	A	C	0.621554489448823	0.485051605750146	-0.0452815200767248	0.0648545775802757
0	1	13937281	rs4391657	C	T	0.776463655514969	0.415014269166025	-0.0608479649108965	0.074650791615837
0	1	13938377	rs1412838	C	A	0.41263767780812	0.521937456802541	-0.0411868055532191	0.0643180308842905
0	1	13938925	rs79769438	A	G	0.105424638454932	0.191374369573919	-0.143034133809567	0.109476838272533
0	1	13943528	rs1539114	C	A	0.136008299721713	0.935780987488029	-0.00746359479378872	0.0926306644701768
0	1	13943724	rs1061615	C	T	0.182912130902374	0.965115110663356	0.00358891231702007	0.0820591707280795
0	1	13944568	rs876931	C	T	0.550115882911798	0.38428780266682	-0.0553003154935128	0.063561896320429
0	1	13945379	rs1106669	T	C	0.210095263999723	0.998200083901973	-0.000175528596238626	0.0778099814134303
0	1	13946586	rs6703700	A	G	0.414012627482896	0.538971963502868	-0.0395752253777114	0.0644161228934978
0	1	13947519	rs1772636	G	A	0.185057705574658	0.817927906427736	0.0187280019000312	0.0813515058389664
0	1	13947905	rs11588651	G	A	0.0555970619726002	0.0326732970605066	0.266403291532575	0.124716260113788
0	1	13948225	rs1772635	A	C	0.688398120758657	0.898845439392478	-0.00869278307209899	0.068382509128882
0	1	13948765	rs10927910	A	G	0.113733464825773	0.973414817884362	0.00331897012518344	0.0995917543368774
0	1	13949397	rs75737744	C	A	0.135384500434366	0.915347011266883	0.00981810088224855	0.0923651255480106
0	1	13952864	rs7515525	T	G	0.264122036336654	0.695260335061626	-0.028275980695922	0.0721829730177973
0	1	13956484	rs10803421	C	T	0.247356079729771	0.410863735951633	-0.0606758814897426	0.0737813183324554
[truncated: 534,508 more rows]
