# Supplementary material for: Japanese GWAS identifies variants for bust-size, dysmenorrhea, and menstrual fever that are eQTLs for relevant protein-coding or long non-coding RNAs
Source: Sci Rep. 2018 May 31;8:8502. doi: 10.1038/s41598-018-25065-9 (PMC5981393; doi:10.1038/s41598-018-25065-9)
Supplement: Supplementary file 18 — Dataset S15 [file 41598_2018_25065_MOESM18_ESM.txt]

regional.analysis	CHR	BP	rsid	A1	A2	A1.AF	P	BETA	SE
0	1	564621	chr1:564621.C.T	T	C	0.026666662219512	0.385866534697152	0.0929388954610547	0.107178928175814
0	1	565374	chr1:565374.A.G	G	A	0.035721507945162	0.284341321443411	-0.104341964042309	0.0974595837085501
0	1	752566	rs3094315	A	G	0.844845482616862	0.306550800347411	-0.0480455975354862	0.0469889896924006
0	1	990417	rs2465136	C	T	0.162531933332127	0.326945298688146	-0.0463243922651667	0.0472560297418346
0	1	1018704	rs9442372	G	A	0.811955093020658	0.600680543060563	0.0230462477080992	0.0440299471158962
0	1	1036959	rs11579015	C	T	0.203956833597016	0.867122519395578	-0.0071328330857568	0.0426312660069418
0	1	1046164	rs6666280	T	C	0.203331467204766	0.996750339614017	-0.000173991350425531	0.0427197343479127
0	1	1062638	rs9442373	A	C	0.539650235363657	0.108221642340455	-0.0553313292567959	0.0344477790096863
0	1	1216195	rs55834051	A	C	0.644120647219885	0.0102758143679904	0.0929176356655973	0.0362053375167794
0	1	1217011	rs1262894	C	A	0.121998571152218	0.0287091694109972	-0.119205006110054	0.0544947850162316
0	1	1217058	rs3753340	A	G	0.0144224634853546	0.93463723971774	0.0119283527452284	0.145446584854898
0	1	1218086	rs6603788	T	C	0.632695236229452	0.0134735939985644	0.088869150867817	0.035964857321601
0	1	1220136	rs2144440	G	A	0.652452234593044	0.0149542971776136	0.0885694090720603	0.0363961340276028
0	1	1220954	rs12751100	A	G	0.63732023944962	0.0225380856428151	0.0820889606239469	0.0359853829076228
0	1	1221138	rs11260578	A	G	0.622697465688105	0.0352260206593687	0.0753847503539501	0.0357994673321373
0	1	1222958	rs111819661	T	C	0.0144933948501963	0.71720783955538	0.0524694068511599	0.144865893463096
0	1	1223529	rs78481580	C	G	0.182144772274009	0.540808899721198	-0.027590384826614	0.0451125331961637
0	1	1225959	rs1570867	G	C	0.922551287601294	0.301323787140817	0.0686031756405496	0.0663731221479377
0	1	1227244	rs2239609	A	G	0.274785430061188	0.643691895638424	-0.0179327800755187	0.0387699648626711
0	1	1278237	rs307361	C	T	0.869289889321488	0.0155378374291355	0.12796923335844	0.0528887180582725
0	1	1287040	rs182532	C	T	0.869055990742389	0.0125249900865724	0.13227138512077	0.0529721773016215
0	1	1295323	rs34389364	A	G	0.80813120759208	0.0259074756949915	0.100033043426846	0.0449062796123203
0	1	1314015	rs2649588	T	C	0.826185321680322	0.0842508548337725	0.0803491346104376	0.0465377435703143
0	1	1335218	rs2291889	A	G	0.121076782317708	0.0458012275953223	-0.108819913772362	0.0544856764805986
0	1	1487059	rs1887284	A	G	0.262416700018423	0.503482616106731	-0.0262671133518864	0.0392620653430593
0	1	1489928	rs7366884	C	T	0.716753858246401	0.118164922178529	0.0605980016760953	0.0387821597188507
0	1	1500941	rs6603791	G	A	0.824428729545335	0.102660180539646	0.0754647128201448	0.0462380362184466
0	1	1599161	rs6604981	G	A	0.621014096136347	0.646911455580837	-0.0162536779037147	0.035483959785519
0	1	1647686	rs909823	C	A	0.869063392361448	0.509714068372075	-0.0327734310873824	0.0497107190340047
0	1	1687625	rs34306661	C	T	0.332064106797263	0.945498575122885	-0.00249058807599419	0.0364330860262399
0	1	1706160	rs7531583	G	A	0.700110326433443	0.905472093381024	0.00446663342291097	0.0376132237756932
0	1	1721479	rs2272908	T	C	0.502984155840491	0.813730151663401	-0.00811447428775066	0.0344393074844767
0	1	1722585	rs3737626	A	C	0.03810042697029	0.44093664571748	0.0678437899053628	0.0880387864193708
0	1	1722932	rs3737628	T	C	0.502720632228769	0.822442534278801	-0.00772927562161591	0.0344434896058043
0	1	1723031	rs9660180	A	G	0.504401032585213	0.96305404589352	-0.00159978539727513	0.0345366028343242
0	1	1725016	rs80220232	A	G	0.0662230271886063	0.267770892789583	-0.0780349071749221	0.0704152353670346
0	1	1725626	rs9970652	T	C	0.206242502904208	0.734695577195803	0.0143909441924602	0.0424654375270985
0	1	1733219	rs10907185	G	A	0.71032695702947	0.858880982863353	0.00676328295412328	0.0380389666205583
0	1	1734337	rs75622028	C	T	0.103286436386755	0.141618497919083	0.0815370801468669	0.0554753069429051
0	1	1737900	rs17363334	T	C	0.0685096148634582	0.167853168440337	-0.097489488665568	0.0706888712719512
0	1	1738984	rs76117314	A	C	0.059859441413314	0.588772513802471	-0.0396268784269361	0.0732995370212908
0	1	1745726	rs16825336	A	G	0.266626571095558	0.392151257951102	0.0330459210724885	0.0386175643593027
0	1	1746694	rs12742323	T	G	0.207487664111048	0.717672888289117	0.0153094262359572	0.042341449823452
0	1	1747318	rs59787372	C	T	0.0356951409632043	0.955683016457121	-0.00517904251432999	0.0931956966430771
0	1	1748734	rs2180311	C	T	0.505353400785302	0.668221969305498	-0.0147385766278523	0.0343885600051422
0	1	1752955	rs4648726	T	C	0.843102860429493	0.932220669392601	-0.00403418654419017	0.0474324351480482
0	1	1759026	rs9786963	C	T	0.908969082125604	0.327493440503373	0.0600354034543572	0.0613122207163111
0	1	1759054	rs10907187	A	G	0.128450539955461	0.891744022627047	-0.00711997140440967	0.0523151373939292
0	1	1759213	rs9786942	G	A	0.505091283075934	0.824344836230789	-0.00764527249799832	0.0344443335656969
0	1	1760937	rs77726987	A	G	0.0353723470097471	0.819097486028629	-0.0218132606303662	0.0953768916223257
0	1	1765583	rs6603797	C	T	0.908316229411299	0.262978213699934	0.0684740689800412	0.0611714440946235
0	1	1766094	rs6663586	C	A	0.195171753588269	0.337948818906801	0.0415182766166957	0.043328272707735
0	1	1770406	rs117025906	A	G	0.0553356313834726	0.269474734954395	0.0810168101275793	0.07336665002839
0	1	1770789	rs6665287	A	T	0.127944266775846	0.962943140654564	-0.00243693449709356	0.0524516418379444
0	1	1775039	rs75473107	T	C	0.0163390183015403	0.399142363681747	0.111769142636068	0.132560780957386
0	1	1775175	rs11260622	G	A	0.907967715171599	0.334438105438494	0.0583499251449304	0.0604528962460913
0	1	1776269	rs4648727	A	C	0.337854556087905	0.903615300632916	0.00441777379026055	0.0364816984628282
0	1	1777450	chr1:1777450.G.C	C	G	0.505136630360815	0.7675571722218	-0.0101774474661603	0.0344330892598369
0	1	1779036	rs6692959	C	T	0.908957183549938	0.292396968585191	0.0645776571608642	0.0613344233295621
0	1	1779230	rs12403351	A	G	0.0842154589371981	0.822614087475547	-0.014024488735225	0.0625579215797352
0	1	1779476	chr1:1779476.C.A	A	C	0.338114328077594	0.87735510451489	0.00563781900452489	0.0365326031788405
0	1	1780878	rs6603801	C	T	0.908828156321628	0.302845283801788	0.063106442481815	0.061247521248892
0	1	1781220	rs6681938	C	T	0.167486664204053	0.777521285856502	-0.0131831722888678	0.0466577249926991
0	1	1781345	rs6664578	A	G	0.90844603384035	0.26269342120796	0.0685600805105401	0.0612117487583903
0	1	1787378	rs12125422	A	G	0.210722495510906	0.869229430690447	0.00693313495344326	0.0421115556157028
0	1	1793003	rs1889678	G	A	0.909019677093328	0.292348692151013	0.0646068426006441	0.0613560051477008
0	1	1793071	rs12076620	G	A	0.909234665960245	0.197906815203154	0.0795566414881989	0.0617897399754507
0	1	1793111	rs10907192	G	A	0.909147780678851	0.296584583248712	0.0640361333031793	0.0613498899529758
0	1	1793692	rs77270684	G	A	0.0514983629397423	0.436345817337056	0.0594807148956268	0.0764161688799136
0	1	1793786	rs7511905	C	A	0.909092704025	0.282544878096601	0.0659234839564889	0.061345854160791
0	1	1795789	rs12036384	T	C	0.173962210780605	0.305879263314592	0.0461836993302172	0.045105370929025
0	1	1797947	rs9660106	G	A	0.527147414578223	0.654056373296906	-0.0154423521776323	0.0344592165165457
0	1	1801034	rs4648592	A	G	0.108857272949992	0.939323919037978	0.00423371174437057	0.0556191808826703
0	1	1804302	rs3855951	T	C	0.842289562412026	0.863618035825601	-0.00813275590917879	0.0473466664750797
0	1	1805391	rs10907193	A	G	0.172472845521187	0.244111283413623	0.0528483292507961	0.045372251290227
0	1	1806560	rs118184145	A	G	0.055053160955446	0.231420428007783	0.0879739374774115	0.0735132923508634
0	1	1809509	rs11260624	T	C	0.173887468030691	0.292618257445151	0.0474676879416987	0.0451044310219213
0	1	1809654	rs78934919	A	C	0.0600882468963917	0.191450476219934	-0.0975356317382318	0.0746655545955437
0	1	1810090	rs7525092	T	C	0.177422848515724	0.416215683310971	0.0357592190389001	0.0439840551666877
0	1	1810842	rs76973525	A	T	0.0459629005375594	0.861959084141764	0.0142327220999517	0.0818532929410993
0	1	1812366	chr1:1812366.AA.A	A	AA	0.908865975132537	0.288469538470278	0.0650745998022621	0.0613052457246039
0	1	1812504	rs36072213	A	G	0.208695550009856	0.938639916199605	0.00326367834410208	0.0423967640958517
0	1	1812521	rs6603802	T	C	0.523753308275314	0.828620032207019	-0.00745312560851003	0.0344300127669766
0	1	1812688	rs6603803	G	A	0.524519117778697	0.810391727912189	-0.00827267877269026	0.0344808869688689
0	1	1812828	rs6670776	A	G	0.908346147885897	0.267409287627817	0.0678884163653399	0.0612132114144632
0	1	1813237	rs33976483	T	C	0.208035879227517	0.851840098181697	0.00793658425441124	0.0424936394089462
0	1	1814909	rs76616586	G	A	0.0309592276587923	0.129076709738687	0.144625880019096	0.0952894787105678
0	1	1818129	rs16824526	C	A	0.212742034832327	0.990574407551545	0.00049652814539418	0.0420305597430719
0	1	1821625	rs6603805	A	G	0.169365989207811	0.223040756162561	0.0558926254526663	0.0458706922250821
0	1	1865298	rs2803316	G	A	0.599659232688709	0.82074983638929	-0.00795421815670944	0.0351054602020793
0	1	1871337	rs16824543	A	G	0.127252651465824	0.600160693125468	0.0271163407197303	0.051732013666578
0	1	1887019	rs28548017	G	A	0.866734948898392	0.772417996871059	0.0146801485254918	0.0507588622691185
0	1	1903712	rs13303201	A	C	0.336525475612981	0.301685860238613	0.037351615137853	0.0361645192875183
0	1	1930754	rs6605081	T	C	0.233477860661166	0.259550863694046	-0.0467523230592493	0.041467191574728
0	1	1933267	rs28706276	A	G	0.0934635296609023	0.895495594554253	-0.00779349592386549	0.0593321849307815
0	1	1934647	rs6682175	G	C	0.665289470455445	0.923738642267337	-0.00349186292266368	0.0364779021582451
0	1	1939826	rs28550169	T	C	0.335226355002044	0.627250496332079	0.0175870910420003	0.0362172069901143
0	1	1948400	rs13303344	A	C	0.400176322570078	0.93670548857556	-0.00277837727027314	0.0349871820095584
0	1	1951827	rs3121819	G	A	0.793569179760212	0.945189959671251	-0.00295203367654545	0.0429397243315024
0	1	1992626	rs13303273	G	A	0.15307167013588	0.779348794837121	0.0134357824927732	0.0479562036313344
0	1	1993860	rs60959039	T	C	0.250162953866754	0.983131502113621	0.000842986204463412	0.0398705073107123
0	1	1994299	rs59095280	T	C	0.247615432214741	0.942292628495104	-0.00291509640987795	0.0402700836002388
0	1	2010669	rs2803342	G	A	0.0744120225873605	0.425088856258975	0.0520093361939563	0.0652053493618115
0	1	2010994	rs16824727	A	G	0.238217444406095	0.302880437432255	0.0415875668138879	0.0403654600332154
0	1	2016802	rs16824749	C	T	0.523670616713603	0.460295655287005	-0.0254672591075354	0.0344916514001684
0	1	2036263	rs10797413	A	G	0.75555788000136	0.67481786450291	-0.0168610538626508	0.0401889030114503
0	1	2040898	rs4648807	C	T	0.585663960126325	0.700279035996605	0.0134233126010982	0.0348708350550468
0	1	2051513	rs3107151	G	T	0.756067303797349	0.799393411417088	-0.0102416887313898	0.0403006304535441
0	1	2071556	rs436045	G	A	0.83398959260284	0.859874171990771	0.00813328950671785	0.046071996274376
0	1	2071765	rs364677	G	A	0.789494432765152	0.982803329442148	-0.000907976540946273	0.0421246873402603
0	1	2082566	rs2257182	C	T	0.297497986857487	0.624419862837978	-0.0184246275041501	0.0376323140822374
0	1	2088754	rs262656	C	A	0.166244229187073	0.905725233809229	-0.00545076296986228	0.0460243426667945
0	1	2103506	rs2280272	G	C	0.0862149617258177	0.537439939512845	-0.0380607645319163	0.061717932827839
0	1	2167149	rs262680	T	C	0.64146515148784	0.147980809984781	-0.0520604729571392	0.035985659166295
0	1	2173504	rs263526	C	T	0.18324521347151	0.631693439128633	0.0212166572495895	0.0442617973883057
0	1	2185886	rs16824947	T	C	0.0878121085594989	0.0890874203874656	-0.106832411061529	0.0628340443225687
0	1	2186220	rs16824948	T	C	0.093885960729176	0.830422097331617	0.0126318140243843	0.058983001587728
0	1	2192433	rs10797417	G	A	0.459582565992546	0.0903188016711755	-0.0588808751707744	0.0347642644248822
0	1	2281726	rs7527871	C	A	0.435596469755552	0.873661489965193	0.00554966178331676	0.0349014760098081
0	1	2289321	rs903914	A	G	0.104403837890806	0.420702779284331	-0.0460676601013441	0.0572125082449399
0	1	2291680	rs2840542	C	T	0.895841409044332	0.431791730822936	0.044689086799397	0.0568469917964738
0	1	2292409	rs2645090	C	T	0.416289438561471	0.589283175920063	0.0189283487295699	0.0350606075111719
0	1	2292688	rs2840540	G	C	0.209028692707324	0.320522553888767	0.0419486317994749	0.042227985981537
0	1	2301471	rs2840536	G	C	0.199488243365996	0.836510676859757	-0.00887533289253317	0.0430092359326111
0	1	2301691	rs6665546	A	G	0.2866584666187	0.778660207578985	-0.0108893966554346	0.0387432785583549
0	1	2302911	rs10910060	A	G	0.533625193558649	0.764947218529295	-0.0103482177913051	0.0346105122511434
0	1	2303512	rs10910061	A	G	0.0797498486359648	0.437559343000618	0.0487405456684319	0.0627839919884094
0	1	2314319	rs2643901	C	T	0.877732905525136	0.890450104478172	0.00725328504509281	0.0526612809655242
0	1	2335676	rs1129333	G	A	0.868137374611663	0.325300911351078	-0.0497304867971788	0.050558482996777
0	1	2353869	rs35799953	T	G	0.53636549578664	0.0325983158641569	0.0743868728815756	0.0348090835975129
0	1	2390588	rs10910078	C	T	0.88334522734915	0.215696119432113	0.067778531339826	0.0547460314802577
0	1	2392648	rs2477686	C	G	0.883776316654104	0.210201112849337	0.0687681599979699	0.0548822563595282
0	1	2397174	rs1998759	A	G	0.251525937334236	0.281652536341485	0.042365276719084	0.0393504618778694
0	1	2488608	rs1886730	C	T	0.559146977288334	0.633239214529702	0.0165806159758801	0.0347476273394437
0	1	2494330	rs2234167	A	G	0.0365862457930296	0.228637925247466	-0.115385444369718	0.0958450434307133
0	1	2505713	rs10910093	T	C	0.0402846069088694	0.341998673895747	-0.085869933388174	0.0903681383333976
0	1	2511280	rs10797434	T	C	0.521894645176817	0.595985934918714	0.0183969847144404	0.0346993937528876
0	1	2513216	rs734999	T	C	0.520946564226934	0.508112383184306	0.0228925471944195	0.0345923958168522
0	1	2526746	rs3748816	G	A	0.499574117237781	0.450472242846331	0.0260320840198659	0.0344965803332504
0	1	2533767	rs76202520	T	C	0.104441296908532	0.427173109419058	0.0441159302450447	0.0555589419411535
0	1	2551785	rs12117343	T	C	0.0480745018457316	0.948019021770795	-0.00532527951331134	0.0816827702581926
0	1	2551900	rs11590198	A	G	0.462775391367527	0.903156027640692	0.00419765530404195	0.0344987754999903
0	1	2553624	rs3890745	C	T	0.491734276049747	0.372954861672091	0.0308217293666795	0.0345941481669961
0	1	2709164	rs4648356	A	C	0.502779741063996	0.414143259930033	0.0281975450732025	0.0345294046177518
0	1	2745883	rs4609377	T	C	0.520501633326018	0.776852668731748	-0.0098060734723252	0.0345987326357485
0	1	2747638	rs10909929	A	G	0.0680866628541399	0.0551012248429618	0.128673408581427	0.0670845832250177
0	1	2749921	rs4648482	C	T	0.40269297259742	0.41016264422602	-0.0290967223327918	0.0353283867245144
0	1	2752265	rs7511879	G	A	0.483931322776317	0.280696881845818	-0.0372914703896754	0.0345689839859893
0	1	2754512	rs6680471	T	C	0.462499523825537	0.699721450523525	-0.0135558019051064	0.0351462916589153
0	1	2789108	rs10910019	C	T	0.564152269577791	0.171376195103296	-0.0478799859979555	0.0350052306807792
0	1	2792801	rs16823103	T	C	0.0795628160519601	0.576986465207791	0.0351055077990362	0.0629365630863525
0	1	2797856	rs10797342	T	C	0.578423667725095	0.430288359674275	-0.0275191415333199	0.0348918482628899
0	1	2811814	rs1456465	A	G	0.274251242687215	0.631456572166152	0.0185137367270275	0.0385961989074105
0	1	2842319	rs2045332	A	G	0.523392613986382	0.619580578660599	0.0170206531128273	0.0342850824935048
0	1	2852707	rs10797368	T	C	0.237643283537958	0.420826690949566	0.0323376874074267	0.0401716465588864
0	1	2957600	rs12409277	C	T	0.371780413985041	0.533851103962294	0.0219728697213786	0.0353183189708534
0	1	3037613	rs876740	T	C	0.580258585807512	0.100182910381527	0.057291632346139	0.0348496131668251
0	1	3072692	rs731031	C	T	0.616517280300276	0.331038870568525	0.0343437388194132	0.0353322113426635
0	1	3083712	rs2651899	C	T	0.38787075232019	0.0659267085859934	-0.0654057403824454	0.0355674423738472
0	1	3096355	rs868718	A	G	0.2830656674954	0.891539866272659	0.00520547298864654	0.0381756101844327
0	1	3105276	rs2817138	G	T	0.667569187411319	0.0799404569079925	-0.0633391950034536	0.0361725013351849
0	1	3106397	rs2651916	T	C	0.858243018271459	0.812641328827451	-0.0116346826967165	0.0490873602743235
0	1	3133307	rs16823514	G	T	0.186232398457314	0.190980594007387	-0.0586050057464958	0.0448158855822648
0	1	3137199	rs2817147	C	T	0.484212061344234	0.124747191714759	-0.0528998441784621	0.0344590905929429
0	1	3146497	rs10157420	C	T	0.203003146965273	0.790217652481145	-0.0114731880204597	0.0431277476265313
0	1	3157614	rs905138	T	G	0.198067020374462	0.727890703384567	-0.015195728448798	0.0436743286639601
0	1	3168280	rs10797386	G	A	0.826924329371623	0.61159126819819	-0.0229940262674181	0.0452813609493645
0	1	3178111	rs3002686	A	C	0.184704945436273	0.949478611807274	-0.00281037687438893	0.0443546171050592
0	1	3209767	rs2500294	T	C	0.572025056565046	0.0999563551251541	0.0576974666672133	0.035073056552439
0	1	3217151	rs2455137	T	C	0.323460139879259	0.827248350483714	0.0080358665385921	0.0368225851210911
0	1	3217525	rs12036358	T	C	0.265210062233435	0.15366139323171	0.0552709837757572	0.0387399685064217
0	1	3232378	rs2483264	G	A	0.638712767834245	0.821006913240385	0.00811982224503799	0.0358887026158389
0	1	3235556	rs12043519	T	C	0.252832729218973	0.103304052454484	0.0642712036665112	0.0394533655786506
0	1	3250423	rs1889121	G	A	0.390995546381276	0.118312175679116	-0.0553928733939414	0.0354651179963063
0	1	3252104	rs2483278	T	C	0.879657286895048	0.863229402524686	-0.0091078551069614	0.0528712669401632
0	1	3254100	rs16824328	G	C	0.095251051250076	0.755717479059178	-0.0183117676095525	0.0588595826596737
0	1	3255539	rs2483280	A	G	0.296056529957742	0.17674122571031	-0.0511848726537438	0.037890665252371
0	1	3257059	rs2255212	A	G	0.29637787731407	0.249401866913587	-0.0435572392250495	0.0378165569762199
0	1	3259113	rs882430	A	G	0.0887082197870161	0.723379920732662	0.0212663803204205	0.060083814683081
0	1	3285628	rs6424073	A	G	0.570349778083371	0.036099139320633	-0.0729999553796418	0.0348313973410618
0	1	3300807	rs868688	T	C	0.502085824969658	0.36652202887614	-0.0311569455722756	0.0345035373584915
0	1	3312914	rs871822	G	T	0.578033261033493	0.255741060149079	-0.039952329195207	0.0351533649496907
0	1	3325037	rs2483225	C	T	0.381669098273169	0.733949673413504	0.012191330472103	0.0358699029960245
0	1	3352872	rs2236518	C	A	0.492492282712639	0.838503582838108	0.00703338389936992	0.0345098609898101
0	1	3353949	rs2493264	G	A	0.821179223806628	0.25838031301138	-0.0501161074091591	0.0443416045861604
0	1	3362256	rs867814	T	C	0.63735307274061	0.584814527331861	0.0196684022832928	0.0359985983386088
0	1	3375181	rs947352	T	C	0.179980442204003	0.342772582349965	0.0420587975424105	0.0443330267692409
0	1	3424388	rs947345	A	G	0.0655028616487461	0.140077890585399	-0.10688126141552	0.0724372663777947
0	1	3441382	rs1896	T	C	0.114895672079205	0.790439002827309	-0.0143916885710453	0.0541569081492358
0	1	3543951	rs16823922	A	G	0.176148103531118	0.301468858154701	-0.0472569977215632	0.0457345580735686
0	1	3545612	rs1128474	G	A	0.322292483866121	0.24443820392051	-0.0432259172762568	0.0371367850442847
0	1	3586700	rs6657895	A	G	0.408446906240552	0.114988991864283	-0.0558070048040304	0.0354069470411261
0	1	3601490	rs3753205	C	G	0.241104650713563	0.704620649127424	0.0153015662812945	0.0403638858142602
0	1	3601798	rs3765715	T	A	0.240680969124272	0.711257931785032	0.01496486815459	0.0404273234216208
0	1	3601940	rs3765716	A	G	0.241101653438299	0.715087357183745	0.0147366999914185	0.0403709571105959
0	1	3602555	rs3765717	A	G	0.241671356773766	0.657098644642783	0.0179453668747888	0.0404245525761147
0	1	3603036	rs12033056	C	T	0.249407129573672	0.335023230580644	0.038482939628722	0.0399181873228224
0	1	3651126	rs1181868	T	G	0.34748280076375	0.584187493170583	-0.0198331206323068	0.0362395469474812
0	1	3659742	rs2298223	T	C	0.113216225054817	0.950270569136826	-0.0033876969679693	0.0543187364869267
0	1	3665867	rs12120656	T	G	0.21015055947532	0.378384933261748	0.0369336134175252	0.041928277065685
0	1	3671791	rs1181888	G	A	0.0931120785719509	0.220518511805347	0.0713227909604703	0.0582155331554546
0	1	3679477	rs6699377	T	G	0.113413867131266	0.778876932441379	-0.0153395510353242	0.054631360805975
0	1	3680729	rs1181877	T	C	0.153727068432406	0.156830051592783	0.0671145189600668	0.0474034952668064
0	1	3682070	rs1181874	A	C	0.597549531157116	0.905846053969547	0.0041686764944668	0.0352442308159621
0	1	3730435	rs6695834	C	T	0.453329302709511	0.334237485082286	0.0334334863139147	0.0346240780124909
0	1	3740426	rs79797528	C	T	0.118440991610393	0.169093040325505	-0.0746078848690911	0.0542553915596572
0	1	3743319	rs6663840	A	G	0.453160617054133	0.391672749832411	0.0296648706513602	0.0346314433411777
0	1	3745193	rs6659702	C	T	0.170845400924956	0.262854363383369	-0.0520700360987908	0.0465048010651086
0	1	3745721	rs2275833	T	C	0.118476561292914	0.178264982967388	-0.0730063441863721	0.0542347932282524
0	1	3745787	rs2275832	C	T	0.572042737807037	0.988626415353401	-0.00049909621843929	0.0350116249869803
0	1	3745924	rs2275831	A	G	0.401125117232401	0.393508708965953	0.0300569637075508	0.0352255529513122
0	1	3746484	rs2275829	C	T	0.148519399686012	0.775143610779214	0.0136871427549786	0.0479152128554437
0	1	3796948	rs4074709	T	G	0.152618010423399	0.561184197357627	0.0276218850493157	0.0475351414668177
0	1	3800242	rs3205087	G	A	0.426692368008364	0.309510349988046	-0.0354038621855262	0.0348377486298227
0	1	3801828	rs10909818	A	G	0.303020057303213	0.458704393315709	-0.0278504980496637	0.0375859338918713
0	1	3803755	rs7367066	C	T	0.672101504428201	0.66067414274041	-0.0160704727685068	0.0366084502990795
0	1	3806358	rs10909819	C	T	0.301395780485721	0.289162135410539	-0.0399358348003997	0.0376766859016548
0	1	3809423	rs11807227	A	G	0.300971828398632	0.257453540915121	-0.0427536043181783	0.0377538480830967
0	1	3814660	rs10909823	G	A	0.113718736633574	0.815916465981586	-0.0125926326621295	0.0540919908117718
0	1	3818871	rs10797356	A	G	0.371778977877409	0.411168171963427	-0.0294991635848444	0.035894062887259
0	1	3821782	rs11589102	A	G	0.109131269845433	0.858236407719751	0.00993785413199905	0.0556369762151464
0	1	3995644	rs80309618	T	C	0.0971999027303406	0.13059626119974	-0.0901814195628021	0.0596534713969428
0	1	3996075	rs34770924	T	C	0.0792912829384588	0.381743519857101	-0.0569644474790833	0.0651254241247749
0	1	4000957	rs61156287	A	C	0.247153216646992	0.24435488038278	0.0466566145640674	0.0400771282035336
0	1	4002954	rs72640991	T	C	0.0810674071457946	0.0551236288720299	-0.126296326229803	0.0658513443465136
0	1	4002958	rs10915568	A	G	0.194237190654874	0.0884704524235714	-0.0752943825167813	0.0441992466889212
0	1	4003276	rs75558957	A	G	0.0612169269637685	0.31009223284436	-0.074933799595126	0.0738243292085223
0	1	4004250	rs11583257	T	C	0.272460707008916	0.0201110995768595	-0.0914141282590475	0.0393302762081248
0	1	4006060	rs7548668	C	T	0.353642421712412	0.0939984536172551	-0.0605987896631304	0.0361854512037779
0	1	4009694	rs4654479	A	G	0.115001105745849	0.0295177765810745	-0.121351100219706	0.0557551173038227
0	1	4010743	rs4654482	G	A	0.575934131771108	0.899235122744612	-0.00443011606025436	0.0349853807960893
0	1	4013749	rs12096512	C	T	0.130483065251862	0.313186597214344	0.0512821968021057	0.050847041326798
0	1	4013997	rs10915431	T	C	0.130769003404519	0.228168471815008	0.0610919494253836	0.0506949172822835
0	1	4018038	rs115402422	G	A	0.0718566298149281	0.503774795234542	0.0439708657138324	0.0657692972272455
0	1	4026068	rs12031275	A	G	0.568427005394119	0.314844141612929	-0.035133286158052	0.0349546863124776
0	1	4028924	rs10915490	C	G	0.134882079851439	0.0619422000324132	0.0922281413039694	0.0494068055077847
0	1	4038065	rs78738452	A	G	0.136528226334297	0.0359537843409539	0.10280557105186	0.0490145582258471
0	1	4039145	rs4654428	C	A	0.853456089501024	0.0505399286119524	-0.0931857126246464	0.0476564130508685
0	1	4039440	rs12758410	T	C	0.544267486560699	0.314481044683458	-0.0349919701465677	0.0347879769926077
0	1	4039988	rs72644272	A	G	0.307886329164492	0.766448148913845	-0.0111050628945302	0.0373877567781466
0	1	4053435	rs12038964	C	T	0.337498892344711	0.798988507536792	-0.00929679929322133	0.0365072306707011
0	1	4061608	rs12045781	A	G	0.288839698568983	0.909755794448821	0.00430855294021004	0.0380122026619366
0	1	4066781	rs4128222	A	C	0.0872239930943724	0.873047386695524	0.00972085792715322	0.0608356359665318
0	1	4068052	rs6675979	A	G	0.267247442354372	0.745885979708235	0.01248758011297	0.0385337365408747
0	1	4069148	rs12027284	T	C	0.180129018265448	0.768067118604225	0.0131827688584955	0.0447018797539789
0	1	4071399	rs6680847	G	A	0.467536852307263	0.531029045810581	0.0217320991479068	0.0346916547205289
0	1	4078090	rs4654604	C	T	0.383246262242669	0.417182153523795	0.0288491805444369	0.035558342630266
0	1	4080780	rs4440829	A	G	0.248922999697521	0.62354533032338	0.0195562418958293	0.0398430522171073
0	1	4082367	rs10799261	C	T	0.465714063226406	0.370100621381388	0.031071264347582	0.0346667274292156
0	1	4085504	rs4233266	G	A	0.214650110361887	0.674394172045053	0.0175271006394322	0.0417187799946431
0	1	4085543	rs12026862	C	T	0.201273547531108	0.497390373834652	0.028912325049169	0.0426057469912217
0	1	4085582	rs12026892	C	T	0.201405614938836	0.518162930079873	0.0275379994595477	0.0426166217675795
0	1	4092146	rs58051771	C	T	0.209279618592673	0.411370112753949	0.0345726843561063	0.0420855985281186
0	1	4092538	rs12028583	C	T	0.202550582981124	0.466418392069869	0.0309375347044641	0.0424780058224965
0	1	4092563	rs4328052	C	T	0.208799145115496	0.535851196232981	0.0260700979847178	0.0421097456902989
0	1	4104757	rs12036953	G	A	0.309900183782793	0.794464548096204	0.00970670119343662	0.0372592927833237
0	1	4111741	rs4553153	T	C	0.528903157131232	0.365871416882075	0.0313261383724474	0.034643846301457
0	1	4112750	rs74827518	T	C	0.115094624173827	0.369951387892096	-0.0492600317157047	0.0549431031444055
0	1	4121696	rs7520322	A	C	0.468096173889509	0.374150057304477	0.0308505537408716	0.0347132125802172
0	1	4124260	rs6672716	T	C	0.298710048776644	0.707261168144944	-0.0143225206846742	0.0381387783621245
0	1	4132018	rs9628649	T	C	0.354982766992671	0.979517661760857	0.000926644237457265	0.0360932383476463
0	1	4136869	rs117282266	T	C	0.0876832484586143	0.621788965122857	0.0299065275803883	0.0606234071408343
0	1	4145615	rs10915421	C	T	0.525680423573132	0.527332419434653	0.0220832217625665	0.0349371993953894
0	1	4152206	rs4654410	T	C	0.807983629154004	0.589350804464257	0.0238339562613953	0.0441551874077806
0	1	4155841	rs56329102	G	A	0.285909766536194	0.902500411431423	0.00465996290909849	0.0380394804840157
0	1	4156118	rs16840731	G	C	0.286347238106406	0.907477914435558	0.00441310293079434	0.0379718628259776
0	1	4160903	rs76952475	T	C	0.165481624805502	0.826334147475907	0.0102045152522462	0.046509832025327
0	1	4162248	rs76163269	C	T	0.0756566342122183	0.980782715540144	0.0015684930209605	0.0651161384271415
0	1	4162415	rs12130437	G	A	0.28692862470372	0.951371207720269	0.00234057288657795	0.0383795264924661
0	1	4166004	rs10399650	C	A	0.565061710276486	0.768578930875696	0.0102500014468088	0.0348361972434731
0	1	4168653	rs10799201	C	T	0.120917112853942	0.8792099656018	-0.00817152890777657	0.0537703878475447
0	1	4169553	rs12080309	C	T	0.288778564745726	0.75209182563135	0.0120464624717316	0.0381359176846573
0	1	4170178	rs12032575	A	G	0.0781569462550074	0.65850408357316	-0.0287593739405235	0.0650694835835865
0	1	4171343	rs6702575	C	T	0.563356041151901	0.765898661555081	0.0103465681031613	0.0347498952036351
0	1	4171786	rs10492944	T	C	0.0772538570202952	0.997649292182595	0.000191483163886296	0.0649937171963569
0	1	4174116	rs10915434	C	T	0.286457306394025	0.735253808445675	0.0129364191410622	0.038257000535692
0	1	4183006	rs10915437	G	A	0.259735820413949	0.339559888596456	0.0374444298186759	0.0392073812644715
0	1	4183258	rs10915438	A	G	0.197640746783563	0.960395487922504	0.0021515623944076	0.0433282236720542
0	1	4187821	rs57905980	A	G	0.102847304802259	0.102013936307075	0.0910552940854261	0.0556856061111873
0	1	4187952	rs4654487	C	T	0.508227522412489	0.00745852920849937	0.0921356888306776	0.0344349272456676
0	1	4190685	rs4282783	G	T	0.58399273444754	0.0120403425528413	0.0883140650133559	0.0351714379860286
0	1	4192707	rs10915442	G	A	0.603256097479782	0.0384934178005836	0.0739795539478296	0.0357464857227681
0	1	4192854	rs80160005	A	G	0.105933470941211	0.643392550192529	-0.0264496259408843	0.0571314735434301
0	1	4197256	rs6663939	T	C	0.429212399860676	0.0808025143214141	0.0602692448866285	0.034517507875312
0	1	4197418	rs4408122	T	C	0.526478002918721	0.00714082189829608	0.0928924461213026	0.0345298812382881
0	1	4197642	rs10915445	A	G	0.428430358224437	0.0697305211157083	0.0626285880782021	0.0345316572071522
0	1	4201815	rs4654492	T	C	0.352544795601996	0.05157295059584	0.0696063251148585	0.0357564044179164
0	1	4203563	rs12096127	T	C	0.784925436699228	0.245960048361021	0.0493723979399017	0.0425544136552138
0	1	4207343	rs6680278	T	C	0.260528650504051	0.649151639548699	0.0179299070181257	0.0394114940265699
0	1	4210455	rs9426473	A	G	0.172560225975584	0.598665790741321	-0.0243124015263353	0.0461931809066617
0	1	4227248	rs16840872	T	C	0.247758569360814	0.0725877642920214	-0.0730062205157251	0.0406626108001766
0	1	4230463	rs10915459	C	T	0.0982851626617058	0.666006157813991	0.0248688643367425	0.0576153928118308
0	1	4236982	rs4233262	T	C	0.761469721028969	0.317355984288742	-0.0405435525799263	0.0405473626741106
0	1	4239028	rs4654418	A	G	0.348851696066307	0.25551284925229	-0.0415191226278109	0.0365144245988929
0	1	4251398	rs35392680	A	C	0.326418927535516	0.937587657148536	-0.00287028378701417	0.0366564836031716
0	1	4263677	rs6687268	T	C	0.291785629975607	0.174543746245657	0.0515189494106657	0.0379444195089247
0	1	4267089	rs16840901	C	T	0.312169710517137	0.742372357638503	-0.0122115892805033	0.0371496595105366
0	1	4267889	rs10915471	G	T	0.410758173976715	0.242266968857186	-0.0414589455285701	0.0354550186859073
0	1	4269638	rs6426404;rs567086010	A	G	0.588721474600983	0.314872221957715	0.0356415049210605	0.0354623792201645
0	1	4271526	rs12022636	A	C	0.344473942732099	0.207370808069903	-0.0462025767960767	0.036644629750047
0	1	4281160	rs10799216	A	G	0.574943537084366	0.92784110293417	0.00314659346652408	0.0347454148421143
0	1	4284659	rs903540	C	T	0.709372150669902	0.633994673377555	-0.0179898184388599	0.0377848551388694
0	1	4284919	rs7528938	T	C	0.472626864210626	0.372357531895257	-0.0307591454495665	0.0344807937992667
0	1	4288803	rs10915480	G	A	0.405490814818214	0.838157162638747	-0.00718086778670562	0.0351570320332629
0	1	4291842	rs7541544	C	T	0.427097051153542	0.860515749205145	-0.00615289417145465	0.035015795610633
0	1	4291953	rs7534461	G	C	0.343222831213548	0.714365575404539	-0.0133175423950383	0.0363867944493689
0	1	4292038	rs7534558	T	C	0.341871443397214	0.800597537210204	-0.00920632982297013	0.0364500509825571
0	1	4312205	rs1908490	T	C	0.213744467570439	0.579619699570295	-0.0234042777559344	0.042250541272269
0	1	4312527	rs16841005	A	G	0.108139628164996	0.0505017019381823	-0.112836629517232	0.0576965871705645
0	1	4315204	rs966321	T	G	0.323050392782211	0.0713654257385733	-0.0668130650462643	0.0370536259588261
0	1	4316544	rs16841037	A	C	0.089751831948348	0.0272958602084865	-0.13858035318244	0.0627838665585128
0	1	4325589	rs9286982	C	A	0.591917434578824	0.490812983861649	-0.0241327488943865	0.0350249296498115
0	1	4330287	rs6677984	G	A	0.248771260281159	0.436920645923758	-0.0311132920091122	0.0400220542770368
0	1	4341843	rs1390136	T	C	0.372925153389806	0.81043572763934	-0.00855874165482283	0.035681650373394
0	1	4353287	rs16838562	G	A	0.122783089770355	0.0146168221847542	-0.133069171086767	0.0544977667510057
0	1	4355593	rs2029490	G	A	0.584764583904273	0.583643738520855	-0.01915393963334	0.0349479711088779
0	1	4358008	rs58506471	A	G	0.18763174846641	0.257846404315275	0.0491050730931544	0.0433983637384678
0	1	4358349	rs35559925	T	C	0.0837305941178786	0.0598650430201508	-0.121526837563305	0.0645805746282788
0	1	4364472	rs1106307	G	A	0.806502838415829	0.372305957833261	-0.0387252607921564	0.0434060728004059
0	1	4365471	rs351625	T	G	0.235464476140919	0.526317412187979	-0.0260381834136239	0.0410931846722588
0	1	4367980	rs2934983	A	G	0.628625338441369	0.607204533625073	-0.0183621608630589	0.0357193312420888
0	1	4368942	rs351618	C	T	0.79974891095586	0.958021897407743	0.00228090553625833	0.0433335285347049
0	1	4368951	rs351617	T	C	0.672425474244238	0.147615020240192	0.0534677416458727	0.0369250508121079
0	1	4370074	rs1495239	T	C	0.427246501219195	0.289983467612742	0.0371546053784458	0.0351125345966964
0	1	4370489	rs12073612	A	G	0.0837004830917874	0.196180644660457	-0.0817291411393955	0.063232897247996
0	1	4371863	rs351614	T	C	0.208659369498411	0.968272537530425	-0.00169421564128342	0.0425950280900668
0	1	4372470	rs716214	G	A	0.151939747222831	0.0531690322879861	-0.0948021464827073	0.0490302120856478
0	1	4379095	rs59704180	A	G	0.0799138155528172	0.197359768528855	-0.0837111635057023	0.0649371649820833
0	1	4379687	rs12408012	G	A	0.547683839825673	0.408756512973623	0.028709654154681	0.0347539214266415
0	1	4380344	rs2411741	A	C	0.899370828564408	0.93975462901364	0.00436060675774444	0.0576965713320719
0	1	4381016	rs2130618	C	G	0.138890919602914	0.929792926527585	-0.00440721065289366	0.0500220422317515
0	1	4382979	rs13375925	T	C	0.168914650008761	0.601264493324026	-0.0241760998245782	0.0462627011526107
0	1	4384296	rs351607	G	A	0.166596251009121	0.242845015743712	0.0536104820157162	0.0459031118960765
0	1	4384773	rs351608	G	T	0.165384354110181	0.220579944693225	0.0564678520566199	0.0460966775777897
0	1	4390211	rs501284	T	C	0.472984714977803	0.685927860189889	-0.0139394334447388	0.0344704935309949
0	1	4390289	rs625079	C	T	0.530535941450218	0.422624035910122	-0.0276692722938403	0.0345056258841967
0	1	4391391	rs76664831	G	A	0.123732657417289	0.587662627476926	-0.0289100634379245	0.0533173401005645
0	1	4395812	rs579387	C	A	0.332083458253443	0.611025215294258	-0.0185945665782774	0.036559535931705
0	1	4397736	rs588224	G	A	0.330990704454891	0.672975365661108	-0.0154465440000778	0.0365972854330714
0	1	4400529	rs1108770	G	C	0.454935930328943	0.455145205357884	-0.0258757024045494	0.0346457673653364
0	1	4400887	rs12046047	C	A	0.257172992009153	0.939005346540069	0.00300474288761446	0.0392673824437127
0	1	4401563	rs488256	A	G	0.198159175139934	0.273292435617962	-0.0480824776655664	0.043890420293997
0	1	4401778	rs903539	T	C	0.256911606313835	0.8859049685775	0.0056342296192595	0.0392662704065045
0	1	4403047	rs601798	G	A	0.197916102742716	0.223351329724338	-0.0534824832561476	0.0439221677450553
0	1	4414716	rs596133	A	C	0.45737175438395	0.507264910951	-0.0230081818166929	0.0346977758160869
0	1	4417946	rs1531329	C	T	0.356533518932857	0.590456682459239	0.0193713403101956	0.0359945435875328
0	1	4418164	rs1531328	A	G	0.352043187738365	0.517321032886322	0.0231973732632721	0.0358271399331094
0	1	4423030	rs79426491	T	C	0.163267646942335	0.619684851470192	0.02305980086973	0.0464637078614866
0	1	4424115	rs16838812	G	A	0.213744722957433	0.355665260719765	0.038659314082641	0.0418546505121397
0	1	4425847	rs12405082	G	A	0.213188617187252	0.43247026098675	0.0329272698363145	0.0419470879792344
0	1	4425876	rs12404603	T	C	0.122376960110986	0.58709754353623	-0.0286798765137845	0.0528128951249742
0	1	4427083	rs12023786	A	G	0.0964545308450816	0.532720764872914	0.0359068976326139	0.0575561916318118
0	1	4431264	rs572439	C	A	0.658504178394408	0.465765018124228	0.0266619069670782	0.036553859590581
0	1	4431571	rs12028738	A	G	0.2603914030907	0.333172720590809	0.0375879620711825	0.038840850082174
0	1	4431704	rs12031615	T	C	0.369389730200174	0.628264081529846	0.0172799119794181	0.0356896429515033
0	1	4435641	rs74728654	A	G	0.162475469187297	0.616465099839237	0.0234155208574632	0.0467500264925072
0	1	4440749	rs589870	T	C	0.0806660368548199	0.320068726018072	-0.0643001014030691	0.0646676293499228
0	1	4444706	rs349413	A	C	0.787429064756237	0.341015900553896	-0.0399280091661976	0.0419341432872006
0	1	4445873	rs72632733	T	C	0.108605403492528	0.581535855168065	-0.030817620417657	0.0559158641519382
0	1	4448702	rs747778	T	C	0.298432827399424	0.737131295591001	0.0126252836690967	0.0376139078290467
0	1	4448818	rs747776	C	T	0.569934111825337	0.733060416869809	0.0119274549730653	0.0349719933693088
0	1	4449129	rs1109046	C	T	0.567336691633049	0.802712957230332	0.00876568956108838	0.0350855527670105
0	1	4449883	rs12041175	C	T	0.460268426461014	0.486875871720501	0.0241702781837346	0.0347630561919682
0	1	4451081	rs12042157	C	T	0.461472428007077	0.461237358380854	0.0255827671832723	0.0347209405433484
0	1	4455415	rs349415	C	G	0.189290287543359	0.24470640163751	-0.0516963238043138	0.044439241781639
0	1	4458068	rs349417	C	T	0.650733894860801	0.752061185309178	-0.0113935368234835	0.0360643189043545
0	1	4459317	rs78531899	A	C	0.107903017717853	0.497207237163543	-0.0381171475585057	0.0561462368667053
0	1	4459689	rs6679220	C	T	0.135716618846694	0.515068309538999	-0.0330138510331067	0.0507151543691607
0	1	4460965	rs56081339	A	G	0.1356171678329	0.54820646629773	-0.030417429210709	0.0506577337657196
0	1	4462460	rs349400	G	T	0.652050808337856	0.753552373976761	-0.0113313182689832	0.036091743034213
0	1	4463585	rs349401	G	T	0.543435299287668	0.905601244770171	0.00410887017540501	0.0346480848043198
0	1	4464125	rs12144027	T	C	0.107894815766884	0.397202286175507	-0.0477073121764775	0.0563497667973821
0	1	4466908	rs577114	C	T	0.0799802464894576	0.33860887883689	-0.0622005324869411	0.0650009327652918
0	1	4469868	rs733308	G	T	0.126259138579635	0.768137596909364	-0.0153418386510916	0.0520394194339183
0	1	4471733	rs505933	G	A	0.775970192318673	0.520515544310371	-0.0264417671851451	0.0411512406690033
0	1	4472448	rs4654533	G	C	0.587439587630095	0.743114451415923	0.0115288369253272	0.035177656411894
0	1	4475184	rs349405	C	A	0.776318640567807	0.458360522453935	-0.0305463384285876	0.041192599413984
0	1	4477911	rs349409	T	C	0.775887746633653	0.475270748743088	-0.0293827612924635	0.0411563880798709
0	1	4488779	rs12029910	G	A	0.451627407228835	0.977865730426682	-0.0009659859737748	0.0348168897266023
0	1	4488831	rs6667927	T	C	0.185721870946064	0.606270744987836	-0.0229577748798469	0.0445432618533604
0	1	4489398	rs6678792	C	T	0.267494826992499	0.281661189273879	-0.0422925788373207	0.0392836437758389
0	1	4489529	rs10915533	A	G	0.186658865865692	0.56218500738961	-0.025731334534798	0.0443950568839999
0	1	4496329	rs1762813	T	C	0.893527403274365	0.603531383812289	0.0292026667783457	0.0562315426772956
0	1	4497217	rs1674879	T	C	0.137623976328874	0.00687476022884896	0.131232745900602	0.0485534558502455
0	1	4502705	rs780575	T	G	0.217746559978971	0.113438498005263	0.0651760268304815	0.0411744180323002
0	1	4504332	rs780584	A	G	0.250181579313436	0.249817290824832	0.0453972400026448	0.0394486489153894
0	1	4504927	rs780586	T	C	0.12315247512983	0.00134901814243746	0.162391261657755	0.0506626850264075
0	1	4507763	rs780594	C	T	0.848989993493544	0.21824286428864	0.0603606426226753	0.0490253085583142
0	1	4509379	rs2054270	A	C	0.627914167463065	0.136527431544059	-0.0528633860682521	0.0355062373209663
0	1	4510840	rs705685	T	C	0.170269058082001	0.00134624368598807	0.143031497287143	0.0446145959879373
0	1	4519912	rs608210	G	A	0.75309099756438	0.471315060445447	0.0291654629472844	0.0404884110871977
0	1	4525604	rs4654545	C	T	0.779649580289448	0.936558050336464	0.00335170924960602	0.0421086660692622
0	1	4534661	rs11812066	T	A	0.131838235294118	0.906072143466733	0.00606924999423009	0.0514367896950931
0	1	4541444	rs16839089	A	G	0.117452926314376	0.764743741195789	-0.0161645684602772	0.0540156216768481
0	1	4549380	rs705690	A	G	0.574259380958298	0.816396971484166	0.00809594697531261	0.0348690297382436
0	1	4549402	rs780606	G	A	0.47286616239519	0.256096566684218	0.0392613173567603	0.0345711971315805
0	1	4552802	rs1878052	A	G	0.463030552903394	0.174802594354543	0.0466016665395401	0.0343433881527871
0	1	4558792	rs10915548	A	G	0.496837564852643	0.0422777493037735	0.0694218589986606	0.0341848967892004
0	1	4558933	rs609506	C	T	0.864134890558151	0.611159447973264	-0.0256665291665326	0.0504830134092693
0	1	4566065	rs4654440	G	A	0.867295824100156	0.183882631450626	-0.0669778314523555	0.0504011484503085
0	1	4572023	rs10915549	A	G	0.51506934516252	0.0934812495926613	0.0574777907627721	0.0342677743307901
0	1	4573989	rs1710421	T	C	0.88630524412576	0.0836349708034404	-0.0923846151061322	0.053402322868821
0	1	4581585	rs608203	C	T	0.344008086690511	0.144349110782121	-0.0530199392368149	0.0363203698538518
0	1	4582199	rs10489135	C	T	0.306874927485787	0.0771277546665917	-0.0661580311262618	0.0374281632864704
0	1	4583973	rs76210017	G	A	0.162600349429182	0.620637959425564	0.0229656044977671	0.0464001853449579
0	1	4587969	rs241237	T	C	0.34515721200225	0.1067085004374	-0.0586586297311002	0.0363624317076381
0	1	4594603	rs537398	C	T	0.46811360249494	0.104686123824184	-0.0557204502980357	0.0343413321910406
0	1	4596288	rs10915554	A	G	0.452208431330711	0.0194688185145064	-0.0803513323031968	0.0343906373574661
0	1	4596534	rs12084169	T	C	0.434657258273593	0.0270201730882092	-0.0763785840747775	0.0345412794743938
0	1	4600491	rs543653	G	T	0.435348094547278	0.0271216166332432	-0.0763445560679625	0.0345487533989726
0	1	4606292	rs80089004	G	A	0.195436773880318	0.326647766510144	0.0421999535298843	0.0430221750893935
0	1	4608204	rs241220	A	G	0.351319849883685	0.122767147807567	-0.0552141004763341	0.0357775218249477
0	1	4610733	rs16839272	C	A	0.096439208862595	0.620463051652656	0.0285829358803364	0.0577206608580021
0	1	4611241	rs241248	A	G	0.0963970793945716	0.753086510083877	0.0182456156545796	0.0580013657512241
0	1	4612752	rs12117466	T	C	0.331119487274711	0.00538584362946303	-0.102488535899306	0.0368266093608713
0	1	4614822	rs241257	T	C	0.150511778845111	0.882001104496942	0.00714920060896335	0.0481645148284346
0	1	4616102	rs241261	C	T	0.455519420715228	0.105327167779389	-0.0559110211062284	0.034522386130695
0	1	4618251	rs6685798	A	G	0.124842997272041	0.151304699273131	0.0742192478075134	0.051722956466533
0	1	4619038	rs241264	T	C	0.419703680693736	0.0804671305470445	-0.0608741325074092	0.0348253756242917
0	1	4619669	rs59595338	A	G	0.252818370585885	0.035849078225425	-0.0834356000213182	0.0397570779866372
0	1	4621464	rs6698529	A	G	0.337075389696432	0.1200881088592	0.0559450600545069	0.0359913281587858
0	1	4627077	rs241273	C	A	0.126572656637727	0.0881087100919857	0.0865910404455305	0.0507728427339949
0	1	4629186	rs241277	C	A	0.148014220599013	0.509996995093969	0.0318072135267721	0.0482774255177141
0	1	4630232	rs76191495	A	G	0.119367685179175	0.139567477947842	0.0768588947163137	0.0520229502488272
0	1	4632528	rs241211	G	A	0.314277197462086	0.253209851810502	-0.0426244333151334	0.0373051772227256
0	1	4632560	rs980092	G	A	0.528529805168444	0.471516252056174	0.0248922447594055	0.034571880286987
0	1	4632828	rs171317	A	C	0.826870959949912	0.364116223027718	-0.0408771651603415	0.0450412454967812
0	1	4633554	rs6673089	A	G	0.582036610692304	0.650030417993736	0.0158281058586875	0.0348851895097836
0	1	4633607	rs241209	A	G	0.308130056287815	0.249064163547953	-0.0429757022814067	0.0372850549837372
0	1	4635556	chr1:4635556.C.CC	CC	C	0.88989437549095	0.263670594163739	-0.0601279124833292	0.0537933447863094
0	1	4641742	rs241225	A	G	0.720467623229637	0.401117825191654	-0.0321493929126653	0.0382901113308181
0	1	4642477	rs184781	T	C	0.766458977000615	0.0907596944188698	-0.0678799822324253	0.0401323324328227
0	1	4644085	rs588347	T	C	0.591091462855045	0.341995208672761	-0.0333220620957319	0.0350673510744828
0	1	4646572	rs4654446	T	C	0.298266155295459	0.208139328531212	0.0474177305358064	0.0376720385111944
0	1	4647646	rs2674014	T	C	0.763706892515377	0.0547527274605166	-0.0765440405956623	0.0398493928588428
0	1	4649157	rs546397	G	A	0.290360576923077	0.00969799904126487	-0.0992895971473162	0.0383888834545669
0	1	4658538	rs12567277	T	C	0.452470185045949	0.0960610304715988	0.0574463055980577	0.0345176837301264
0	1	4665232	rs164781	A	G	0.354676046484705	0.000420905566188015	-0.128537760020373	0.0364478959785849
0	1	4665269	rs241243	G	A	0.284726383857468	0.00591573283859667	-0.106678067444966	0.0387579744866977
0	1	4666819	rs151716	G	A	0.359430660458909	0.00477387703119711	-0.102584768897166	0.0363529727176308
0	1	4677535	rs4403602	G	C	0.281065763702882	0.0303480561167681	0.082384688961783	0.0380438757588209
0	1	4678123	rs7555011	C	T	0.700973991236314	0.227061933969541	-0.045260868899134	0.0374687897623823
0	1	4679563	rs12145928	C	G	0.243958583779438	0.0597111657938658	0.0749112060061972	0.0397845861316888
0	1	4682273	rs6668199	C	T	0.474705290214148	0.00669298692367277	-0.0946840972720784	0.0349162861546797
0	1	4685648	rs875808	A	G	0.283888827795474	0.0526247658550303	0.0733027707273163	0.0378241739892602
0	1	4697300	rs2101195	T	C	0.656702121197333	0.000963609858157103	-0.119185958539564	0.0361066562299132
0	1	4698446	rs12122716	T	C	0.101385176982788	0.384925721072816	-0.0501452119510699	0.0577140437848557
0	1	4698677	rs76059212	A	G	0.0598419454649568	0.348128646153744	0.0671136801902926	0.0715325851550741
0	1	4700731	rs61265167	A	G	0.254434589800443	0.0136250820679022	0.0963814402736971	0.0390682966444576
0	1	4701258	rs10915575	C	T	0.278954447215918	0.0184860600158013	0.089636838408757	0.0380504631291467
0	1	4706317	rs12741248	A	G	0.513744758965191	0.439399779817737	-0.0269012377262961	0.0347917589931526
0	1	4706755	rs12125737	T	C	0.284900954490253	0.00493715936586	0.106061083483126	0.0377293144412445
0	1	4708162	rs4654454	C	T	0.404782519727018	0.181150595204251	-0.0475765645760964	0.0355786919046826
0	1	4721793	rs12406838	A	G	0.288972182461293	0.734820951446163	0.0127911825620356	0.0377633341396407
0	1	4722951	rs7517517	T	C	0.150239771737529	0.50632379785877	0.0318673633531976	0.0479516545711883
0	1	4723818	rs12083131	A	G	0.150399118533983	0.506458061181284	0.0318386802793091	0.0479236264853778
0	1	4727243	rs6663166	G	A	0.805966482178322	0.291945616393234	0.0466028132393349	0.0442209381000095
0	1	4731677	rs10799255	G	A	0.394787364593005	0.302457694133802	0.0363453260474312	0.0352464380642285
0	1	4737531	rs16839450	T	C	0.256438799652968	0.394485714073213	-0.0338697453307958	0.0397760647739199
0	1	4738058	rs2071990	T	C	0.277762572144146	0.436386006765584	0.0298385292620542	0.0383375665008178
0	1	4738355	rs2071991	G	A	0.322852605376985	0.585305817019873	0.0200534697911195	0.0367514537408712
0	1	4746636	rs10915587	T	C	0.569484649863506	0.681512899869717	-0.0143016133861727	0.0348480267693877
0	1	4763401	rs6681520	T	C	0.506341379432396	0.382042211200344	0.0298844338537387	0.0341872538578849
0	1	4773266	rs2071999	C	A	0.64553265671957	0.761862517970401	0.0110011144226944	0.0363030094538901
0	1	4776974	rs3753696	A	G	0.12936451748982	0.893092757395424	0.00688440196018198	0.0512263503970369
0	1	4783142	rs12566272	A	G	0.151472478563237	0.685083880700458	0.0194306593347392	0.047913576411244
0	1	4784556	rs3820252	T	C	0.155196402072532	0.637935405641508	0.0217186418206717	0.046152195574746
0	1	4784884	rs3820253	A	G	0.531556272856495	0.792372676000615	0.00917196905009386	0.0348438263906879
0	1	4799200	rs3753702	T	C	0.0676033098184708	0.570695100320925	0.0387110663734277	0.0682701040132603
0	1	4803834	rs393976	A	G	0.0970740981915256	0.253425384712804	-0.0677766177847301	0.0593454722864659
0	1	4805106	rs414176	C	A	0.092614489143971	0.208237218732694	-0.0763653793365771	0.0606831810976102
0	1	4805434	rs371605	G	A	0.281338410615396	0.972508492631706	-0.00132844910557117	0.0385478775695497
0	1	4806381	rs368808	G	A	0.141736635372344	0.322479200321955	-0.049811033801245	0.0503459074803122
0	1	4806550	rs11586743	A	G	0.0788083132126954	0.999731380534279	-2.17691531750868e-05	0.064661251727979
0	1	4813115	rs380239	G	A	0.106386557953581	0.306853302188444	-0.0580935079091289	0.056851471618213
0	1	4813141	chr1:4813141.C.T	T	C	0.106357766537472	0.310230959382592	-0.0576649652442848	0.0568274687496423
0	1	4819803	rs368420	C	T	0.221069557051286	0.240975973292161	-0.0495065412882765	0.0422212322181977
0	1	4826104	rs2802716	A	C	0.0681077576101882	0.588656758156325	-0.0374444985551482	0.0692411892152265
0	1	4826660	rs2743980	A	G	0.388043904590752	0.0128576679962547	-0.089143420218878	0.0358338507116196
0	1	4828606	rs7518471	T	C	0.0880445352409257	0.5426267357823	-0.0377585169084336	0.0620165642798269
0	1	4833747	rs12029492	A	G	0.296132827735819	0.100398836842461	-0.0625711284266587	0.0380852438783263
0	1	4836121	rs394594	G	A	0.424574589818964	0.0245772083087925	-0.0792315948597232	0.035245621776261
0	1	4848808	rs12133924	G	A	0.122118446892869	0.0810418323997911	-0.0940334363754198	0.053897460797953
0	1	4852747	rs7520826	G	A	0.106080466736916	0.593172567928863	-0.030268158901185	0.0566560327469211
0	1	4853688	rs932350	C	T	0.15453474982335	0.289350505249496	-0.0514413497080092	0.0485503003293393
0	1	4859488	rs17345273	A	G	0.0669024597509348	0.484682015759341	0.0479420934201646	0.0686070990892354
0	1	4861767	rs11588395	T	C	0.0667257192299373	0.453175946891054	0.0514720898917737	0.0686174887032371
0	1	4871384	rs59103994	T	C	0.101571795390309	0.195043740806401	0.073073999400456	0.056392878408932
0	1	4871671	rs1118009	G	A	0.259754786208902	0.809415575405428	-0.00956986459068504	0.0396793380956532
0	1	4878871	rs1120120	T	C	0.707920376385198	0.391148513720402	-0.032656388969002	0.0380816364561399
0	1	4880480	rs10915616	T	C	0.134405552552249	0.365204944901128	-0.0467368481620491	0.0516148819192382
0	1	4885457	rs7516549	A	G	0.100395116879999	0.291654672796965	0.060096505118649	0.0569905939890291
0	1	4889588	rs10915622	A	C	0.474820413220539	0.287898082416825	-0.036559588506215	0.0344011258667093
0	1	4889912	rs12028290	A	C	0.0685495680324366	0.411428701182463	0.0558283989210098	0.0679688591796964
0	1	4897567	rs12118185	A	G	0.159489854986235	0.469378297102088	0.0341534211911277	0.0472064232917635
0	1	4898833	rs7522386	G	A	0.453364215453258	0.638401745819624	-0.0164953459917746	0.0351013654087671
0	1	4901142	rs12124406	G	C	0.266232929477332	0.526586073156288	0.0247897283248755	0.0391483112760214
0	1	4906783	rs10915626	A	G	0.469673906553938	0.850278189001239	0.00654799345242413	0.0346888770260694
0	1	4911403	rs11803979	A	G	0.361352940651757	0.58114887099073	0.0198915267909396	0.0360544891469844
0	1	4913873	rs10915628	C	T	0.846660315247279	0.436926408764981	0.0373446033728919	0.0480381994900267
0	1	4916906	rs1535734	G	A	0.482268287470942	0.754478411464642	0.0108208086558831	0.0346000452115131
0	1	4927798	rs10915644	T	C	0.376569843922871	0.579424444694605	0.0197449564032094	0.0356262063421159
0	1	4928868	rs12567053	T	C	0.108211625478594	0.59730404729246	-0.0296593470010557	0.0561430851909095
0	1	4930181	rs1886112	C	T	0.470223449154009	0.58488515959882	-0.0190179238267327	0.0348145920713749
0	1	4931354	rs11588518	G	A	0.631202675032434	0.672133142761405	0.0152754400999841	0.0360931909732925
0	1	4932444	rs10915647	G	T	0.482981101251207	0.395171933035589	0.0294354328148742	0.0346187003191023
0	1	4932655	rs12044914	A	C	0.149555104870591	0.882059385934523	-0.00718284354001916	0.0484152581954212
0	1	4932777	rs12044980	G	C	0.1359844261434	0.587704503603324	0.0270434692329402	0.0498804691889907
0	1	4938053	rs10753390	C	T	0.851938211402769	0.830012822554277	0.0104449197212008	0.0486522754482993
0	1	4938987	rs12410393	C	A	0.0862199935445511	0.402666535413022	-0.0519383644751857	0.0620627609762892
0	1	4940715	rs7539101	T	C	0.432853014982204	0.445655525813827	-0.026438568658096	0.0346654457412726
0	1	4941735	rs4654462	G	C	0.21137601517559	0.811312107478616	-0.0100591809001382	0.0421355770474892
0	1	4951910	rs1544061	G	A	0.34137854548286	0.549687181526655	0.0215854798848874	0.0360823061552836
0	1	4953528	rs16839786	T	G	0.401828401291495	0.274057724629687	0.0386012992103743	0.0352921078843189
0	1	4955158	rs16839789	T	C	0.376876125027251	0.283321604139632	0.0383508204985186	0.0357454264448824
0	1	4955862	rs6426446	T	C	0.469531295424153	0.76786850535285	-0.0102464188510558	0.0347143096378781
0	1	4956070	rs6426447	C	T	0.825601728096852	0.795509856552768	0.0118072783713292	0.0455593612532956
0	1	4958102	rs4654620	C	T	0.907105875833234	0.019230151166126	0.143333540095497	0.0612264604359639
0	1	4959786	rs2031246	G	A	0.871839361337836	0.0239752723812378	0.119634344953957	0.0529935795688011
0	1	4963569	rs72634122	T	C	0.146110784269568	0.796649879009981	-0.0126073149620126	0.0489252606934707
0	1	4965152	rs17345545	C	A	0.181929522312372	0.760725318063687	-0.013752393792162	0.0451596348265079
0	1	4965631	rs4654468	C	T	0.37645987167716	0.458387213697339	0.0262059891042289	0.0353416146871867
0	1	4967739	rs7520488	C	G	0.367058261948454	0.276698861207408	0.0389858612850479	0.0358403341059727
0	1	4968528	rs6678459	T	C	0.342040322590391	0.446386060171828	0.0274101116530569	0.0359970774878866
0	1	4970122	rs10915666	A	G	0.513744917451606	0.450757216528529	0.0259441425404459	0.0344016858157885
0	1	4970486	rs6675549	A	G	0.368552011334347	0.306061720099866	0.0367147858921229	0.0358710733135183
0	1	4971006	rs60530383	G	A	0.144175526211508	0.870906461785404	-0.00803951393489243	0.0494717410591047
0	1	4982386	rs6698453	A	G	0.176537351447941	0.988034238757012	0.000676991544932405	0.0451405340735603
0	1	4984882	rs2093765	G	A	0.631395738072986	0.0831610205700445	0.0623437741039865	0.035982111882887
0	1	4986470	rs2411956	T	G	0.38304391588984	0.107293458462977	0.05735010054782	0.0356105991542529
0	1	4988031	rs61271613	A	G	0.169862453373534	0.785009876550103	0.0124771234904204	0.0457378923855314
0	1	4988262	rs11584727	A	G	0.451828700801115	0.0941540026528808	0.0584028860961519	0.0348907052045616
0	1	4988881	rs6667349	G	A	0.169910502188887	0.956017073912091	0.00253163315707527	0.0459025265904963
0	1	4995026	rs12049256	C	T	0.470398089881797	0.063619786982364	-0.0644107986380103	0.0347258906248317
0	1	4996185	rs10915683	G	A	0.470129819164361	0.066649812664679	-0.0636526388261265	0.034706467361361
0	1	4996226	rs4654470	G	A	0.145510575144913	0.628595919498732	-0.0237867108560982	0.0491761665492131
0	1	4996275	rs12045266	T	G	0.329117884846539	0.096516928356316	-0.0612442556595611	0.0368501919807171
0	1	4996661	rs12037632	C	T	0.184564458834721	0.582286813820999	-0.0246008218645217	0.0447249067309945
0	1	4997363	rs9426467	G	A	0.434114257194936	0.0584553840938566	0.0658309871753622	0.0347894768500533
0	1	4998385	rs9426468	G	A	0.573649427532299	0.128214084856133	0.0532641517299466	0.0350149684110388
0	1	5003504	rs9286971	A	G	0.289773303038258	0.55092942739417	-0.0226437197566595	0.0379693755759261
0	1	5005775	rs7534281	C	T	0.319892601509651	0.468340765977318	-0.0267279217328806	0.0368568782508045
0	1	5011402	rs9426490	G	A	0.540365822756842	0.0482611109143875	-0.0683347064439081	0.0345987649798922
0	1	5012101	rs7544541	A	G	0.288384743444547	0.482353874073884	-0.0267070856385192	0.0380160294821214
0	1	5012301	rs10915298	A	G	0.243925211405511	0.259810191490136	-0.0459053495992401	0.0407381305527367
0	1	5012697	rs12022487	T	G	0.209195126196693	0.254840971380844	-0.0486711846128165	0.0427439030842493
0	1	5016062	rs76400676	T	G	0.0267235915938999	0.748483964467523	-0.0347623985476389	0.1084159957308
0	1	5018318	rs9426470	A	C	0.472817505782091	0.238259723388838	-0.0407763036411303	0.0345753005593571
0	1	5021200	rs10799145	G	T	0.335413407562051	0.820077789517307	0.00826564286345805	0.0363412937080055
0	1	5023321	rs12754637	A	G	0.394511567572621	0.261361971332422	0.0395490434582956	0.0352117376123007
0	1	5023430	rs6702660	G	A	0.729256754507435	0.168278091803024	0.054054551431867	0.0392337122258467
0	1	5023599	rs12741441	T	A	0.347946090467248	0.216209864281316	0.0443999197223149	0.0359028223206639
0	1	5031379	rs10799149	A	G	0.38334586173486	0.610379001857494	-0.0179579434101117	0.0352439585495829
0	1	5031561	rs7518523	G	A	0.143158683761017	0.749919911972957	0.0156616484904351	0.0491353591262482
0	1	5036174	rs6689050	C	G	0.353177814618419	0.446817664173441	-0.0275368144693378	0.0361978267975572
0	1	5036549	rs11581023	A	G	0.103953898977006	0.812077899077023	-0.0135086712745619	0.0568196995816467
0	1	5036622	rs12122541	G	A	0.0391275966338155	0.927290754273125	-0.00812790153285694	0.0890689721270456
0	1	5037812	rs6666330	G	A	0.352041252704011	0.132597624674056	-0.0545345316572263	0.0362611842681685
0	1	5038051	rs12739724	A	G	0.0884313273204015	0.723824308551622	-0.0215339791285988	0.0609419451026261
0	1	5038624	rs12564764	A	G	0.3677626843033	0.565048781666169	0.0206465765564257	0.0358847086470028
0	1	5045030	rs1106586	A	G	0.80100388263498	0.811649461300841	0.0102814174076808	0.0431450913219244
0	1	5047010	rs79254893	T	C	0.0782521856820011	0.714835505634747	-0.0236154504462432	0.0646344093204918
0	1	5047163	rs7365286	T	C	0.155802988930227	0.946520377596615	-0.00318618606889834	0.0475004024344445
0	1	5048109	rs716671	T	G	0.354652159595372	0.567698483340363	-0.0207559805145669	0.0363219639139189
0	1	5051232	rs12725971	G	A	0.35673184287935	0.55201189529103	-0.0215426201847942	0.036221421902941
0	1	5051710	rs6683624	T	C	0.443377702937199	0.427395990410954	0.027551916815677	0.0347152076284957
0	1	5068245	rs10799151	G	A	0.360015120077611	0.732230145420072	-0.0124520164632652	0.0363923310785272
0	1	5070407	rs10915312	G	A	0.171651386714598	0.273962214605896	-0.0507896173412497	0.0464263101893085
0	1	5073092	rs9286975	A	G	0.626403027064085	0.678203266046919	0.0148241401085799	0.0357280358898454
0	1	5077552	rs12047764	C	T	0.143916332134432	0.221790821025901	-0.0609690863554347	0.0499018519513508
0	1	5078939	rs10915316	C	T	0.299095864542117	0.167131740337932	-0.0524275301957252	0.0379502919894511
0	1	5079962	rs79751215	G	A	0.119309581280544	0.94052790779998	0.00396048340638884	0.0530850588880065
0	1	5081173	rs898337	A	G	0.525659670080664	0.563395467185735	-0.0200089651600816	0.0346292419732684
0	1	5083573	rs76601146	G	A	0.227474563859968	0.455823092722877	0.0307909744230365	0.0412890268347743
0	1	5088062	rs1459765	T	C	0.130732615572962	0.454637666974208	-0.0383169675555586	0.0512460522971405
0	1	5090997	rs9439507	G	A	0.398257832767479	0.777170918354939	-0.00992656069488261	0.0350752292534864
0	1	5091827	rs4949164	G	A	0.28004979563855	0.0266788938132005	-0.0860586736562183	0.0388319148268896
0	1	5094435	rs6693990	A	G	0.128706858357562	0.076503439347965	-0.0934664549198283	0.0527658269440254
0	1	5124235	rs10799158	G	A	0.180979410683537	0.914600321385289	-0.00481583113948478	0.0449079592325188
0	1	5124859	rs1563792	A	G	0.307436368663582	0.147548290170518	-0.0542885194568253	0.0374857054514265
0	1	5127449	rs6682478	T	C	0.105105638395537	0.147919052522889	-0.0828476234365195	0.0572578764065691
0	1	5127543	rs6603832	G	A	0.286649156413616	0.262416620328889	-0.0428469515964921	0.0382323947604411
0	1	5136644	rs922123	C	T	0.396693500279402	0.0650887477402779	-0.0655010527496483	0.0355086985827111
0	1	5137666	rs10915336	A	G	0.268840815448889	0.395364624662336	-0.0332570172765348	0.0391291763622491
0	1	5138107	rs117944101	A	G	0.102522008192609	0.614538032107171	0.0286541162724435	0.0568978458853673
0	1	5139200	rs56186517	T	C	0.12414670534653	0.387583437920371	0.0445658561810022	0.0515803681691902
0	1	5141293	rs3128687	T	G	0.571680674821336	0.891449552658368	0.00477776953995951	0.0350096085541593
0	1	5141640	rs3128689	A	C	0.69440292745291	0.194810070583108	0.0491303191290314	0.0378951535052662
0	1	5141902	rs11579881	T	C	0.523427351929893	0.779739248355312	0.0097501799972969	0.0348645495524804
0	1	5142552	rs10915341	G	T	0.677247436063472	0.11216363925488	0.0592736408442779	0.0373132149321125
0	1	5142629	rs12029437	G	C	0.657220743983188	0.0871374113344852	0.0628300591554769	0.0367277949633786
0	1	5142784	rs12047111	G	A	0.68643663661578	0.115531490150259	0.058927498817893	0.0374425860875086
0	1	5142818	rs2334263	C	T	0.662090407258475	0.0728546202934912	0.066127705811121	0.0368658181080988
0	1	5145463	rs12120144	T	G	0.192490316363776	0.870680061691242	0.00715169722607899	0.0439307675686909
0	1	5152159	rs12121092	T	G	0.627617700479353	0.953828866761264	0.00207404239252384	0.0358215654451629
0	1	5152362	rs12033342	A	C	0.181886569241475	0.817306656300963	0.0102430119137133	0.0443400302973588
0	1	5156245	rs3101225	C	A	0.131562927737429	0.95244137514695	-0.00306503256822985	0.0513911643793593
0	1	5158225	rs4949171	T	C	0.806332753753585	0.814623307943792	-0.0101700016254627	0.0433751854189423
0	1	5168663	rs10733013	T	C	0.800373699654429	0.364627845271138	-0.0388992902501444	0.0429076323059962
0	1	5170712	rs7513590	G	A	0.0936348697583776	0.366897397585669	0.052709922898888	0.0584172767589623
0	1	5171959	rs66868114	A	G	0.192740398999176	0.374300205062577	0.0386642916447683	0.0435189489783002
0	1	5179530	rs10799170	C	A	0.881493101645708	0.937318940939545	0.00424114301858036	0.0539310911077255
0	1	5180066	rs115200516	A	G	0.0850717506036123	0.11964886100247	0.0954898758975644	0.0613589904116301
0	1	5183812	rs4949166	T	C	0.122238480238271	0.939019509699526	0.00403519015891684	0.0527460200447064
0	1	5183873	rs4313443	T	C	0.771303599424334	0.382553799841737	-0.0357048599198926	0.0408896464562162
0	1	5190166	rs12083573	G	A	0.236119673908773	0.311388618818699	0.0410479401650874	0.0405486810327957
0	1	5192365	rs77348721	C	T	0.0851094642333568	0.123984438674149	0.0943865650752064	0.0613592046496457
0	1	5193026	rs10492923	G	A	0.374699267829378	0.448472555504785	0.0269419495472021	0.0355451588631016
0	1	5194204	rs16840020	T	C	0.464897624197263	0.359015523369092	0.0316220485211888	0.0344751194442271
0	1	5199158	rs79979050	T	C	0.157403451570758	0.285482849048457	0.0503437067881931	0.0471346171861155
0	1	5200882	rs11576612	G	C	0.150311674826458	0.983276877158238	-0.00101648400360008	0.04849438200904
0	1	5202617	rs79753066	C	T	0.159421280263488	0.36389998856897	0.042652541941088	0.0469762965663658
0	1	5209244	rs12025231	T	C	0.340480026992085	0.530790505661683	0.0226989567092506	0.0362140486049789
0	1	5209245	rs75570639	A	G	0.164131431222454	0.254097477612693	0.0527027272227172	0.0462120850994927
0	1	5209712	rs189391360	T	G	0.164234687109921	0.218769904582645	0.0567632686218475	0.046156293213985
0	1	5210124	rs12121369	A	C	0.326149101851498	0.070366858976227	-0.0668470123536456	0.0369414009488075
0	1	5211338	rs12027352	T	C	0.501194108413936	0.530490434706439	0.0216269808523374	0.0344786306442703
0	1	5211545	rs4314925	A	G	0.82794845743447	0.180257723642791	-0.0607548321296441	0.0453407152640006
0	1	5222075	rs6668830	G	C	0.164076246334311	0.788273608906068	0.0125188117037749	0.0466157783690761
0	1	5222596	rs10915365	T	C	0.474178261218876	0.493967204191017	-0.0235776858900227	0.0344696656237106
0	1	5223182	rs12026730	A	G	0.362964768813652	0.956782931796567	-0.0019475918180085	0.0359393468001536
0	1	5228983	rs61542310	A	C	0.390878164390252	0.99377905416805	0.000277378035214725	0.0355755242784252
0	1	5230746	rs4076635	A	G	0.267876283872657	0.492029605411571	0.0269186811885452	0.0391781344428279
0	1	5233631	rs4609478	A	G	0.402040004943445	0.850609261446141	-0.00665415035663189	0.0353303130915869
0	1	5239931	rs6603818	T	C	0.762880227365002	0.0435227618475884	0.0824099294432324	0.0408241133626048
0	1	5243848	rs4641339	A	G	0.376226136968437	0.356740799860289	0.0326079010949347	0.0353820976827174
0	1	5243935	rs9439542	A	G	0.22182809833353	0.0664000353726387	-0.0765507969146971	0.0417008403169733
0	1	5244220	rs12033926	G	A	0.376718416598124	0.41796316282152	0.0286818723610983	0.0354114674653379
0	1	5247006	rs16840108	C	T	0.0854858236214994	0.240037819292751	0.0707746529342176	0.0602392703133306
0	1	5247355	rs10492931	A	G	0.395453072207683	0.575090273238603	0.0197105340691966	0.0351615528349746
0	1	5250497	rs10915375	G	A	0.183245237427656	0.494564382683279	0.0303578515054434	0.044443433487893
0	1	5251088	rs11583754	G	A	0.268848448298001	0.186916785524749	0.0506531203807395	0.0383806958320112
0	1	5251569	rs17375504	T	G	0.0849653287647367	0.181924999630177	-0.085694669620576	0.0641979115699859
0	1	5255304	rs2722780	T	G	0.220846475185758	0.593148365473204	0.0223549508119144	0.041841325453224
0	1	5258556	rs2722782	C	T	0.787167906823766	0.214357180548469	0.0522755038482008	0.0421008571150392
0	1	5262901	rs2679218	C	T	0.210512277850989	0.294115253316544	0.0443174382891826	0.0422418189416944
0	1	5264228	rs2722786	G	A	0.782433745002546	0.0817291684003832	0.0733990780216488	0.0421654464326475
0	1	5264697	rs12043987	G	A	0.153465817957609	0.816117441178821	-0.0110913054053359	0.0476960214151095
0	1	5267850	rs6603821	A	G	0.610327404727996	0.840147022262082	-0.00716184066458045	0.0355064357397922
0	1	5276014	rs59234006	A	C	0.153345403235753	0.0803908047986279	-0.0851436649247244	0.0486974056002307
0	1	5277437	rs10915385	T	C	0.232199109456932	0.740269754039306	-0.0135079185721873	0.0407483431261198
0	1	5277746	rs4565728	T	G	0.283974510325825	0.624946872787978	0.0186290212441289	0.0381077347835033
0	1	5281117	rs7549461	A	C	0.237323384012426	0.61443443847751	-0.0203532901821919	0.0404032536739797
0	1	5281236	rs16840186	A	G	0.0919195082347483	0.732463814516027	-0.0203555452316454	0.0595452625969891
0	1	5281421	rs7511995	C	T	0.764352117231309	0.119748745131763	-0.0629531590142321	0.0404627735131276
0	1	5283239	rs10753355	C	T	0.764742718129162	0.137599427820152	-0.0600966730697808	0.0404748603443127
0	1	5284813	rs7524247	C	T	0.392468338826697	0.125671117064395	-0.0542372520958032	0.0354168286435457
0	1	5284844	rs7552988	A	G	0.758408972756139	0.089496522244614	-0.0683157548674142	0.0402316601321807
0	1	5296277	rs76065129	T	G	0.136956941927207	0.519840155094058	-0.0327723470842877	0.0509210123456674
0	1	5296844	rs2353169	C	T	0.236281596932686	0.122620419677474	0.0623737706309396	0.0404009852532705
0	1	5297845	rs473104	G	A	0.483144913948485	0.587264844619514	0.018717688501781	0.0344833361509912
0	1	5298490	rs12026938	A	G	0.155653928387847	0.133484700863586	-0.0720534543905077	0.048019600953995
0	1	5299059	rs551536	C	T	0.565699319799292	0.678063115555115	0.0143558701331806	0.034583489106684
0	1	5300124	rs663142	T	G	0.482616173269498	0.424596732106527	0.027507241070973	0.0344498577368573
0	1	5302004	rs10915389	C	G	0.248322649834493	0.802894597171212	-0.00997501937913104	0.03996358491749
0	1	5302315	rs12125575	A	G	0.133494653018062	0.152357858553798	0.0716527041095891	0.0500629368381005
0	1	5302528	rs12066405	G	A	0.574665615687529	0.384112156822373	0.0301139596946973	0.0346000452115131
0	1	5308304	rs572111	G	A	0.370542964578838	0.221187414548685	-0.0439994008514839	0.0359655349926028
0	1	5309255	rs7534404	A	G	0.243289915456432	0.545303147364683	-0.0244069422678705	0.0403545157596147
0	1	5310292	rs4465223	C	T	0.791450525862125	0.30143581401023	-0.0436149358592304	0.0422069442984326
0	1	5310609	rs6686714	T	G	0.417988872389961	0.678463246154801	0.0144678288939566	0.0348991491625701
0	1	5312165	rs4475768	G	T	0.166473254600927	0.839832102253505	-0.00938760285007685	0.0464483912935003
0	1	5312308	rs670971	A	G	0.0944482404584697	0.953502897600555	-0.00344553852520438	0.0590915315709119
0	1	5312366	rs494046	C	T	0.334699007987037	0.823028112321223	0.00815878014304705	0.0364798025654189
0	1	5317486	rs76220290	T	C	0.0971539256938933	0.599332744903515	0.0305787045292681	0.0582052058873721
0	1	5319728	rs521758	A	C	0.220353444676409	0.847773399932458	-0.00796297449607318	0.0414824295772659
0	1	5324231	rs499416	C	T	0.298793764965587	0.513974590079073	-0.0244588047203588	0.0374754881807381
0	1	5325924	rs648378	A	G	0.29686246092281	0.640124318269328	-0.0174811413815672	0.0373908172069059
0	1	5326050	rs536995	C	T	0.59861208724873	0.562449049353007	0.0203063997017235	0.0350589268802114
0	1	5326334	rs646542	A	C	0.265237238406335	0.377271972048673	-0.034302067715254	0.0388500959105456
0	1	5327281	rs479689	C	T	0.598571184946431	0.612141153162776	0.0177633718421974	0.0350348905304101
0	1	5327828	rs619423	C	T	0.265964007846569	0.369026183666394	-0.0347904343264376	0.0387292378641501
0	1	5330286	rs494138	T	C	0.297196838274256	0.4628637509863	-0.0275503813841402	0.0375274497393779
0	1	5330728	rs4847580	A	G	0.299098114302292	0.26883566091892	0.0415559634187044	0.037581770916081
0	1	5335977	rs541414	C	A	0.600481003663846	0.621339369585718	0.0172966434292285	0.0350167794660864
0	1	5343098	rs12094921	C	T	0.301362171529239	0.325092662090199	0.0368829934234908	0.0374809466174415
0	1	5344728	rs622315	T	G	0.6217746716275	0.901062289650907	-0.00440124466166649	0.0354026828261224
0	1	5344881	rs623106	T	C	0.620711460818832	0.882390559205927	-0.00523564668378889	0.0353904716483932
0	1	5346924	rs561303	C	A	0.179398775562072	0.422996219238278	-0.0361200822977174	0.0450805688065981
0	1	5347439	rs565941	G	A	0.232197351671072	0.615494038226799	0.0203796096755723	0.0405768959227896
0	1	5347540	rs4847574	T	C	0.281824927510503	0.428331050246969	0.0303171983234804	0.0382768351935068
0	1	5347627	rs478357	C	T	0.505971153686148	0.321192641407944	0.0343592075678464	0.0346359483762109
0	1	5347979	rs678476	A	C	0.481165521393625	0.091704216743591	0.0583702654760841	0.0346107959878138
0	1	5348270	rs4417082	G	A	0.239827085474231	0.359647948312932	0.0365975343444832	0.0399520645332043
0	1	5353894	rs10753360	T	C	0.427556359765556	0.30994833679841	0.0354685662997141	0.0349330274689768
0	1	5354844	rs912988	T	C	0.176436901653612	0.923962739902913	-0.00429924176143193	0.0450449914127638
0	1	5355175	rs4030898	A	G	0.428416724213698	0.31019384315925	0.0354569018200321	0.0349392635166052
0	1	5356424	rs12127626	A	C	0.24364477492383	0.348093648788364	0.0377791621561214	0.0402636979159748
0	1	5356607	rs10799191	A	C	0.257690317913782	0.452749349345541	0.0296973035971198	0.0395521411022746
0	1	5357171	rs9439550	C	A	0.362050771760939	0.224728233246138	0.0435588457507193	0.0358789245326112
0	1	5364634	rs9439519	T	C	0.634484392624087	0.171244155534003	0.0493298891224956	0.0360541408208455
0	1	5365555	rs76535383	T	C	0.104890364950097	0.180722369285954	-0.0765612931128039	0.0571978622852292
0	1	5368769	rs9439523	G	A	0.571766972893692	0.362515699460259	0.0319122534478846	0.0350459993633318
0	1	5370012	rs4847572	A	T	0.571772014514011	0.366251372055402	0.0316573794782263	0.035037931116857
0	1	5377544	rs2031582	G	A	0.575414450344993	0.392365697262391	0.0300692868498272	0.0351549809363232
0	1	5378416	rs2148210	G	A	0.72471102041443	0.423102527793315	0.0311584092002887	0.0388969447586769
0	1	5381412	rs9439566	C	T	0.646144952115122	0.639403657665642	0.0171045291723682	0.0365065819518716
0	1	5384082	rs10157507	G	A	0.584502090654344	0.92037553524839	-0.0035455791665903	0.0354697354139222
0	1	5384158	rs1570964	G	A	0.749214014698827	0.732125231286517	0.0137609771688495	0.0402015258029709
0	1	5384377	rs61763318	T	C	0.0621848714817849	0.20516519212155	0.0886375075931315	0.069960098654715
0	1	5385613	rs16840531	A	G	0.0622085902190777	0.260640118356819	0.0788337990422698	0.0700819972954722
0	1	5391497	rs9439531	T	G	0.646309186371893	0.657350548113842	0.016188725742591	0.0364961038604694
0	1	5395799	rs12065434	T	C	0.102646687312532	0.674537327253301	-0.0240622031666042	0.0573006474826503
0	1	5410542	rs4129058	T	C	0.369397824862	0.588661286008509	-0.0193021401889928	0.0356933441752694
0	1	5421533	rs7364349	A	G	0.24111264405778	0.943902419988699	0.00282545288851905	0.0401537149715485
0	1	5424374	rs6681674	C	T	0.128445789839944	0.254172775594753	-0.0595182353477401	0.0521964998852444
0	1	5463937	rs11801490	G	A	0.115506273265364	0.806453015567646	0.0131672666907228	0.053742977974933
0	1	5467532	rs34900182	T	C	0.123336770501218	0.539866819599029	-0.0323777119486482	0.0528172128669168
0	1	5473808	rs7366321	C	T	0.18682922883598	0.362773254975075	-0.0406225422380379	0.0446355750301108
0	1	5476788	rs7417543	G	A	0.452567675403216	0.911031132908433	-0.0038880788455785	0.034796382326284
0	1	5482386	rs11260657	A	G	0.174060736077129	0.898033830495563	-0.00583121705994071	0.0455046579309739
0	1	5485177	rs3922826	G	T	0.181336815895713	0.138839097673711	-0.0670560031733648	0.0453041928789056
0	1	5486898	rs6603840	C	A	0.642957414405355	0.851491449762726	-0.00676720493295457	0.0361465512521812
0	1	5489136	rs35608111	T	C	0.315432792822357	0.773787122350128	-0.0107565782106716	0.0374239820630126
0	1	5491477	chr1:5491477.G.A	A	G	0.197933201856522	0.175966562962968	0.0579519792815968	0.0428233835421368
0	1	5493392	rs12724170	C	G	0.30630248612397	0.193775063043351	0.0485330539752805	0.0373477065688005
0	1	5524582	rs12079662	A	G	0.122387647118238	0.0468513247716822	-0.107884912629022	0.0542778457494707
0	1	5527459	rs6603841	C	T	0.592353462103315	0.330476848595763	-0.0342518091806633	0.0351967055679184
0	1	5532101	rs12566922	G	T	0.408059644042637	0.316412197501305	0.0352189841149073	0.0351536698719358
0	1	5533601	rs7414322	C	T	0.598347157106298	0.188044992283771	-0.0465246691932541	0.035342763490673
0	1	5534441	rs7415896	G	A	0.598502779061071	0.220726680180069	-0.0432253378849887	0.0352975702915629
0	1	5534948	rs7366606	G	T	0.326664415479039	0.304891306564904	0.0378745843634201	0.0369147783926878
0	1	5540807	rs1004125	C	A	0.823942859014009	0.919897759733536	-0.0045631195843819	0.0453759522941779
0	1	5541205	rs2012852	A	C	0.520466924728565	0.213868595355425	0.043238131748795	0.0347853609565341
0	1	5542439	rs9729575	G	A	0.56254207756205	0.756691340783599	-0.0107197234386185	0.0345988886429988
0	1	5542669	rs10796404	A	G	0.28010643216254	0.517721493440931	0.0245422962748903	0.0379405651823333
0	1	5545279	rs17028069	T	C	0.15106519847126	0.123923746980358	-0.07617665241133	0.0495132356329978
0	1	5545452	rs9729637	T	G	0.428641587857751	0.356764289509256	0.0319108796566599	0.0346274668215391
0	1	5547562	rs12045091	C	T	0.18874547851439	0.214161349542193	-0.0559259191798823	0.0450215300480732
0	1	5549525	rs11260698	T	C	0.585845188644728	0.720732534644194	-0.01245287508128	0.0348351708502303
0	1	5555529	rs2071957	C	T	0.864887922705314	0.35662937759919	0.0473889185916312	0.0514087337378851
0	1	5563399	rs9659669	A	G	0.428333434104946	0.520393919207085	0.0223823582802263	0.0348234390085452
0	1	5572076	rs10796398	A	G	0.426918996795886	0.689098117759096	0.0138614329541117	0.0346467145793766
0	1	5575158	rs878141	A	G	0.884512761735073	0.580962985633655	-0.0297072538514099	0.0538195711389296
0	1	5592422	rs10737109	A	G	0.944319127910361	0.674900011986609	-0.0314200016924807	0.0749107308267546
0	1	5592799	rs9787199	C	T	0.944382429340095	0.707483834337067	-0.0281759650609802	0.0750883484478786
0	1	5603850	rs7515958	G	A	0.350216169143506	0.762601166459315	0.0108164537098675	0.0358081554115957
0	1	5612956	rs1418632	T	C	0.529180536076424	0.735441633975747	0.0116157465976723	0.034376701354181
0	1	5617579	rs75786431	T	C	0.0661545424476923	0.254286123031397	-0.0808170451529487	0.0708921182877943
0	1	5618182	rs11260644	T	C	0.386510573847389	0.519757383687252	-0.0226373145794901	0.0351664301058249
0	1	5624529	rs6687987	C	T	0.0660007259259351	0.260214952535323	-0.0799703329161577	0.0710289765830263
0	1	5631545	rs4845837	T	A	0.372207526835986	0.194646717018057	0.0462495190884746	0.035660083732088
0	1	5634851	rs10796403	C	T	0.359233264737378	0.477535574242336	-0.0255496459950435	0.0359716439361651
0	1	5635316	rs7522344	C	A	0.357062665166774	0.416703805408255	-0.0292757080105629	0.0360470324550988
0	1	5636732	rs1775403	A	G	0.618333042041473	0.461534031090933	-0.0260236966804353	0.035342763490673
0	1	5638673	rs12080410	G	C	0.271508351287416	0.864906142845814	-0.00664299755826246	0.0390460840143342
0	1	5638751	rs1695639	C	G	0.613983344711108	0.224989966713103	-0.0430545872000511	0.0354835981794078
0	1	5641785	rs34374334	C	T	0.549278070840209	0.264802876238848	-0.038442306179753	0.0344739740029829
0	1	5642511	rs1818038	A	G	0.57801470393485	0.338455664462641	-0.0334490548873602	0.0349439168819181
0	1	5643543	rs61762122	A	G	0.138387909346453	0.884324016163269	-0.00731378667923184	0.050270032539205
0	1	5643758	rs1695645	T	C	0.734409297245644	0.370358159525166	-0.034791363942591	0.0388382004304282
0	1	5646104	rs76037289	T	G	0.126575061609115	0.79919817491557	0.0131184476952453	0.0515692755023474
0	1	5646202	rs12036552	A	G	0.311797710574372	0.768670413578696	-0.0109671807148582	0.0372888138055437
0	1	5647810	rs12041102	T	C	0.309821293313943	0.648986176927015	-0.0169925528676344	0.0373322345356168
0	1	5656069	rs13376100	T	C	0.125289693097583	0.461379344363823	-0.0390810895851507	0.0530576776283823
0	1	5658267	rs10907201	G	A	0.265585098164812	0.920278939852342	-0.00390040450284893	0.0389719478111525
0	1	5659587	rs950601	T	G	0.202269120333145	0.696683310376156	-0.0168649589397591	0.0432655018731845
0	1	5671757	rs707583	C	A	0.450187410777038	0.225471768545855	0.0415061212207054	0.0342429768973058
0	1	5675044	rs11260662	T	G	0.10894502923202	0.516415190109387	-0.0360062856026932	0.0554897993113149
0	1	5676334	rs2011457	T	A	0.371279242872903	0.258483778715858	0.0399312603106239	0.0353379591454033
0	1	5679441	rs9439603	G	A	0.238441479900391	0.299525686366596	-0.0420349928343491	0.0405175664750985
0	1	5680372	rs9329417	C	T	0.284537692868871	0.560561059887983	-0.022120228058048	0.0380067197453565
0	1	5680572	rs10157819	G	A	0.125619055352551	0.741781294550025	0.0170358909278467	0.0517029754815255
0	1	5680991	rs9439606	G	C	0.158817368734238	0.346323706144124	-0.0444511933749655	0.0472009292362851
0	1	5681063	rs35683655;rs35683655;rs1695620	T	C	0.881777290312597	0.326809039102101	0.0535366530523652	0.054597956677789
0	1	5682755	rs1775398	C	T	0.30270796431705	0.737861275219262	0.0124817026530297	0.0372936681992941
0	1	5684110	rs2173541	T	C	0.434785370933684	0.719371170482537	-0.0124145687898051	0.0345521617257214
0	1	5684788	rs12145625	A	G	0.275832580147398	0.647656312109704	0.0175721312195083	0.0384493283970653
0	1	5686915	rs4845793	G	A	0.839334145068708	0.722436039290589	0.0167924567243603	0.0472753986918331
0	1	5689408	rs11578045	A	G	0.309538916260858	0.444239605241576	0.0283266946112088	0.0370257628896457
0	1	5689610	rs770682	T	C	0.538876002552853	0.361517793499904	0.0314863076887782	0.0345064211762394
0	1	5689702	rs770683	G	A	0.933544599914733	0.66357935013201	0.0303511337277448	0.0697764609118335
0	1	5690136	rs6663290	T	C	0.377303899619125	0.00528579446082121	0.0984606942363818	0.0353022074910486
0	1	5692156	rs4845808	T	C	0.229655833239286	0.352066493007772	-0.0382184201841223	0.041069089473461
0	1	5694969	rs6669927	C	T	0.584372695134668	0.687112773090519	0.0141076997915225	0.0350261388846541
0	1	5696625	rs6666290	A	C	0.230018238386439	0.28566415402842	-0.0438964531446607	0.0411138044320209
0	1	5706244	rs11260670	A	C	0.602871282133765	0.810213452646724	0.00842530195585427	0.0350833994336148
0	1	5709691	rs707585	T	G	0.599047144706329	0.397652206746179	0.0297371602997613	0.0351577165619148
0	1	5717948	rs1763321	T	C	0.575620938931135	0.767641872283023	0.0102822768291217	0.0348008123807195
0	1	5718016	rs1695629	C	A	0.575864474624108	0.810239003161519	0.00836160768222352	0.0348229524223819
0	1	5718398	rs771072	G	A	0.861855169628375	0.542964704646787	0.0307103761677884	0.0504825957927234
0	1	5719342	rs771073	T	C	0.283909987595453	0.930278882619073	-0.00334451391681245	0.0382256528623929
0	1	5724660	rs17028587	C	T	0.102233925152043	0.805601861727502	-0.0140617213024443	0.057137353583219
0	1	5725898	rs1775412	A	C	0.60725566827839	0.2405192128028	0.0415734935520302	0.0354211871686197
0	1	5732473	rs771071	A	G	0.348843459994025	0.27543872978248	0.0393476607276521	0.0360781448590395
0	1	5738500	rs10492948	A	G	0.115708756501087	0.936639687802652	-0.00427555974285489	0.053784671293894
0	1	5739515	rs34972674	C	CA	0.271118298300048	0.391144682754898	-0.0332578231119031	0.0387826739744349
0	1	5739638	rs811284	G	T	0.154493749617882	0.289812605371433	-0.0508579748285644	0.0480457240782728
0	1	5742158	rs707595	G	A	0.923284447329272	0.485216562927358	-0.0451421212182052	0.0646793593232005
0	1	5748611	rs1278832	C	T	0.865639756442085	0.125284729659491	0.0784856647274581	0.05119863587676
0	1	5750013	rs2649069	A	G	0.565648605011945	0.886553191539886	0.0049891797660941	0.0349708080088231
0	1	5750125	rs2649070	T	C	0.540316606236187	0.422091025193381	0.0278738491836142	0.0347208398191807
0	1	5750582	rs770710	T	A	0.306580597189802	0.694926901598752	0.0146307224122682	0.0373063575250533
0	1	5751020	rs770711	T	C	0.138537972628161	0.135020972926123	-0.0762604689595706	0.0510242744564487
0	1	5751779	rs2842268	T	C	0.53256436646897	0.430801589667954	-0.0275257071231778	0.0349390502569797
0	1	5751990	rs11581150	T	C	0.105052564416829	0.757948815835464	-0.0173820121094865	0.0564029708024013
0	1	5753350	rs2649071	A	G	0.530500768723171	0.454415201115529	-0.0261190257571629	0.0349150045151384
0	1	5754088	rs2649072	A	G	0.415647713445194	0.661153946974931	-0.0155434973012654	0.0354614860652462
0	1	5758772	rs7521197	C	T	0.117754801993714	0.643933498345588	-0.0249015263306091	0.0538753686057045
0	1	5770265	rs873982	A	C	0.460888685727817	0.576591635273136	-0.0195078801078067	0.0349371814907357
0	1	5771817	rs770695	C	G	0.26992384158371	0.342628133654906	0.036842585930409	0.0388231402240656
0	1	5777920	rs904532	A	G	0.225868908643299	0.190444765762541	-0.054435978282436	0.0415775251815476
0	1	5782769	rs2649086	C	T	0.579684545482626	0.890020283770988	-0.00485831370055244	0.0351342561069238
0	1	5795008	rs17028719	G	A	0.091857692855481	0.181663323792415	-0.0820415202971469	0.0614243625033258
0	1	5799271	rs57866012	T	C	0.0912838573461469	0.158541971877785	-0.0872768691365826	0.0618988290569164
0	1	5799631	rs2649063	G	A	0.147870450349829	0.253771474705804	-0.0562327896127334	0.0492735593076641
0	1	5800904	rs2133496	A	G	0.0495410449027459	0.801874627016457	-0.0201102104929527	0.0801453538599821
0	1	5801086	rs2173540	G	A	0.147338863187162	0.262167337662217	-0.0553814956855594	0.0493911761741811
0	1	5820307	rs74426861	G	A	0.130451903523967	0.776185871396802	0.0145068358961999	0.0510277682276698
0	1	5835569	rs77306643	A	G	0.172578759222131	0.629186777555342	-0.0221408691876685	0.0458524807911394
0	1	5836317	rs11260693	G	A	0.195622528140656	0.431630248413416	-0.0345096972641734	0.0438828552204319
0	1	5847239	rs58269693	T	C	0.240390534946169	0.723048403957728	-0.0143825990614225	0.0405843710681946
0	1	5861497	rs28479388	A	G	0.894084207346766	0.802608075824583	0.014165765680459	0.0566691381546528
0	1	5876249	rs1890190	T	G	0.889023088654335	0.624336993307999	0.0271696731955552	0.0554808072486129
0	1	5903233	rs525289	T	C	0.911634784261816	0.197887448673592	-0.0770508832614001	0.0598409932143081
0	1	5904718	rs1624858	T	C	0.875918888309078	0.190540842551016	-0.06790882456841	0.0518791587536765
0	1	5912321	rs1287618	G	T	0.784519163840987	0.994872005515044	-0.000272218473481345	0.0423552370241208
0	1	5913621	rs548726	C	T	0.875220860155931	0.662178053454391	-0.0227363272101532	0.0520391616297344
0	1	5929772	rs1287630	A	G	0.283358898034809	0.442237315778688	-0.0294992224940349	0.0383894192297004
0	1	5931205	rs11121790	G	A	0.0984489747178075	0.0197928183979971	-0.140099930190769	0.0601222142780841
0	1	5932517	rs472651	T	C	0.177845499983538	0.953043519573512	0.00266464785377178	0.0452515459955765
0	1	5956909	rs12058375	A	C	0.238444024092599	0.664096019130906	-0.0176204039743229	0.0405752342661672
0	1	5957342	rs12139627	A	G	0.0768490394684813	0.0244037291537113	-0.153149442809888	0.0680448603260017
0	1	5957589	rs7519953	G	A	0.117248972216333	0.308793025420514	-0.0553319769439988	0.0543665415231946
0	1	5961870	rs2134551	A	G	0.811572946859903	0.410477450568573	0.0366578912187317	0.0445388809385998
0	1	5971455	rs6694744	G	A	0.852381696847099	0.61667670884207	0.0245962400011589	0.0491368728282236
0	1	5973775	rs11120772	A	G	0.732859518221189	0.165036817238047	0.054709202545312	0.0394065050291282
0	1	5977982	rs7549818	G	A	0.818936941044854	0.692472489305151	0.0178415609436527	0.0451111842603055
0	1	5982044	rs7549324	A	G	0.731832133553946	0.128337058830871	0.0599424380737169	0.039417859891926
0	1	5983190	rs11120786	A	G	0.0768910768941116	0.048681830885155	-0.132209566009067	0.0670648935166146
0	1	6007446	rs551207	T	C	0.67512904024461	0.147443914539079	-0.0533056756072244	0.0367975725512051
0	1	6011757	rs6662680	C	T	0.830790478421453	0.690650303374516	-0.0182896725719293	0.0459571025666316
0	1	6080378	rs10399600	G	T	0.580367766668139	0.132585452916552	0.053134042109739	0.0353288582182782
0	1	6088364	rs11121065	A	G	0.313290821256039	0.698320893174942	-0.0144486997002945	0.0372784936670266
0	1	6105109	rs3789559	T	C	0.350137667013779	0.47629430172226	-0.0258904459946252	0.0363489301803488
0	1	6137403	rs3789543	T	G	0.37560003173076	0.240545413091416	-0.0419863647028891	0.0357749520495947
0	1	6141325	rs3789541	A	G	0.292129173981365	0.872606285045644	-0.00609122810874309	0.0379873529193847
0	1	6158562	rs2229002	G	A	0.313758662942525	0.813720795294689	-0.00881827802767439	0.0374244637865112
0	1	6165419	rs1883768	T	C	0.429992772587269	0.623983104758515	-0.0170365560701849	0.0347533668940638
0	1	6175507	rs6670822	C	G	0.291470424495477	0.989532988963757	-0.000500893056959115	0.0381812316806752
0	1	6182321	rs2843495	G	A	0.171502490174033	0.628324584006816	0.022041910812321	0.0455330139824422
0	1	6187086	rs6703057	T	C	0.400263877141545	0.726623420761254	0.0123298506491419	0.0352663696760366
0	1	6198745	rs2785585	A	T	0.754206692974312	0.367390483233999	0.0365460468970056	0.0405449035100413
0	1	6202245	rs2273032	A	G	0.38044568289539	0.51518520503783	-0.023208982611846	0.0356630503589229
0	1	6247066	rs4908863	T	C	0.178371893433904	0.775527521070275	0.0129409029150243	0.0453824372461244
0	1	6258794	rs3789524	G	A	0.3446120323472	0.0644347622035768	-0.0667302854893299	0.0360868166455868
0	1	6281667	rs14281	C	A	0.0755929977596866	0.411593815548663	-0.0542310738281109	0.0660474927504253
0	1	6366471	rs7543514	C	T	0.187170807894759	0.357815241127082	-0.0413040360237385	0.0449183417317836
0	1	6376222	rs3789491	C	T	0.148245787180514	0.80077047667508	0.0122726028324219	0.0486332419359888
0	1	6437542	rs6675376	C	G	0.21203841365819	0.352620161217053	-0.0395734035974771	0.0425740644186157
0	1	6465054	rs17026985	A	G	0.157295244033013	0.488173313903896	0.0326959824846449	0.0471655735875091
0	1	6473294	rs7529205	G	A	0.21337575901209	0.906037974659511	-0.00497841084290037	0.0421765322800382
0	1	6501796	rs10864548	C	T	0.198455351061762	0.445924840805024	-0.0332362380871905	0.0436041500678516
0	1	6550376	rs2986742	C	T	0.29646147421968	0.00294751361203339	-0.114404209970209	0.0384790035123938
0	1	6579607	rs1556035	T	C	0.857383855254001	0.283583138908589	0.0535236116453834	0.0499145487760264
0	1	6580397	rs12046229	T	C	0.135164621131832	0.302687589469661	-0.0525705964566011	0.0510053903994732
0	1	6581877	rs7540913	A	G	0.840744577663901	0.351161079106322	0.0442453630335814	0.0474562764820345
0	1	6601607	rs4908915	C	T	0.851598967260653	0.405474717081586	0.0407876131129738	0.0490304400368851
0	1	6606991	rs76310280	T	C	0.11692530388994	0.503620883562773	0.0357323803606785	0.0534273288476055
0	1	6615695	rs925744	T	C	0.843348699425482	0.360819579092273	0.0438896962182496	0.0480296343482518
0	1	6620545	rs12565181	A	G	0.149544220349935	0.370160213936454	-0.0438639873740768	0.0489458762308472
0	1	6623499	rs4908563	T	C	0.393378676802918	0.264852316039395	0.0394070096470948	0.0353427496686043
0	1	6624575	rs117192896	A	G	0.021151606439172	0.147329909811549	-0.18626111185907	0.128542153291517
0	1	6626276	rs76948507	A	C	0.0213878964367911	0.26127125746323	-0.141140207144746	0.125637595547867
0	1	6626615	rs12080675	A	C	0.852411366006256	0.772516843142382	0.014122379224656	0.0488521087313699
0	1	6627148	rs11586033	G	A	0.978827203189088	0.184033358684109	0.169262640073119	0.127414756059059
0	1	6627694	rs57065667	A	G	0.15460796109148	0.0966212582520828	-0.0805483450058132	0.0484804835407673
0	1	6629274	rs4908930	G	A	0.694462717617934	0.310195652975999	-0.037922514187576	0.0373690199818123
0	1	6629994	rs12043532	G	T	0.0287234421065691	0.315736283825087	-0.107965514377939	0.107614880288046
0	1	6630622	rs12082471	C	G	0.433924096786735	0.452358758192371	0.0263617196308578	0.035079341741406
0	1	6631431	rs11587438	T	C	0.828916820140187	0.356085789605928	0.0429826719350101	0.0465760508497132
0	1	6631615	rs12760552	T	C	0.828617265695544	0.322160729367118	0.04611778638432	0.046582333627222
0	1	6632951	rs12041318	C	T	0.141947027463339	0.659643246211244	-0.0219011017941313	0.0497293706348081
0	1	6633230	rs12132145	A	G	0.40503070362971	0.330829992621837	0.0343753848041073	0.0353494954899135
0	1	6635306	rs34160967	A	G	0.389077697320135	0.84826850930618	0.00681788712236476	0.0356345220736638
0	1	6638064	rs11122100	C	T	0.143672476128673	0.719213042071988	-0.0177389029208258	0.0493417880708325
0	1	6638556	rs80277780	T	C	0.0141914495843763	0.410660011121886	-0.127376950576293	0.154821790095154
0	1	6681744	rs3747994	T	C	0.588764741602965	0.876860654819718	0.00540479218114076	0.0348808558842801
0	1	6683240	rs14057	A	G	0.381400141329931	0.815634472650751	0.00833612424908112	0.0357522742841911
0	1	6685851	rs12127219	A	C	0.589103303601201	0.852822955802926	0.00646824570915492	0.0348659120130032
0	1	6701978	rs200448	C	T	0.395877765966288	0.964246253741979	-0.00159560325638343	0.0355957378972564
0	1	6715390	rs6577584	G	T	0.187524635841655	0.734638367832845	0.01498595494201	0.0442113144962424
0	1	6724249	rs2039363	A	G	0.178727569696156	0.866390301586423	0.0075946434310384	0.0451402996608439
0	1	6732568	rs3789572	T	G	0.41838432126256	0.882847519053905	0.00519625368503133	0.0352621995815182
0	1	6744709	rs12126058	T	C	0.418875070512946	0.947792335264982	-0.00231079380780267	0.0352904125001103
0	1	6745444	rs200444	G	A	0.599321624512526	0.821954073591793	0.0078943792006959	0.0350810790163006
0	1	6747897	rs277686	G	C	0.1599016654687	0.961025276729927	0.00231043053286739	0.0472799616746443
0	1	6786156	rs12568431	T	C	0.453173486563353	0.514052326164434	-0.0227268889213797	0.0348283004081269
0	1	6790946	rs11122122	G	A	0.558986815912801	0.884220413432623	-0.00509114947926584	0.0349615900168119
0	1	6795230	rs447558	C	T	0.892593378568448	0.573795350394048	0.0316601308279472	0.0562876074197232
0	1	6814758	rs277665	T	C	0.587874718621295	0.955709114090805	-0.00196578694399478	0.0353947555866047
0	1	6822627	rs376778	G	C	0.883287434698996	0.950062656747867	0.00337732699994689	0.053926708128193
0	1	6831646	rs399951	A	G	0.586714489240612	0.997714829299311	0.000101441142786841	0.0354188905813659
0	1	6832052	rs391674	A	G	0.887615531203494	0.829936081343452	0.0117683837839758	0.0547918309529166
0	1	6834346	rs11122143	A	G	0.30136811868507	0.861748753432919	0.00652261184843014	0.0374543084216399
0	1	6886308	rs17441375	C	A	0.0432121409656087	0.50492691475101	0.0556265812128587	0.0834284794108275
0	1	6893053	rs7522354	A	G	0.320445318977609	0.574516994295357	-0.0208016077535386	0.0370523313715152
0	1	6904879	rs4908570	G	A	0.435795585360423	0.407471638883992	-0.0290851670962861	0.0351121207462459
0	1	6905166	rs75855758	T	G	0.0721523648493897	0.608440615718794	-0.0344636630731743	0.067272340145148
0	1	6913887	rs76631326	A	G	0.29814948372357	0.911679886040681	-0.00418834874002353	0.0377601290586755
0	1	6922492	rs11120779	G	A	0.364256316918528	0.812764355589937	-0.00850285131553593	0.0358980109702049
0	1	6934286	rs17029982	C	G	0.211888082543681	0.316489848566782	0.0419525923774127	0.0418815101367667
0	1	6934933	rs76581429	T	C	0.113242498611572	0.878774390252276	0.00825918652777116	0.0541504057586337
0	1	6943720	rs58627359	G	A	0.364640605711102	0.850719124232855	-0.00675924447653892	0.035915038223503
0	1	6945619	rs10399796	C	T	0.318532247996841	0.606846459348526	-0.0191115845073426	0.0371401531648794
0	1	6951887	rs7556557	T	C	0.318553881374916	0.715629538987919	-0.0135097495114585	0.0370835244492039
0	1	6954158	rs78326504	T	C	0.297285733689922	0.985267956544109	0.000698700926162649	0.037839353760379
0	1	6960196	rs6691442	A	G	0.389070115908824	0.387847289577095	-0.0308020360612918	0.035669995451569
0	1	6963269	rs77254260	A	C	0.298635677765145	0.910529886985224	-0.00423863421890458	0.037720271275608
0	1	6972393	rs11586867	T	C	0.391985531418388	0.380309812593499	-0.0311820486571073	0.0355421621649188
0	1	6977005	rs1892262	T	C	0.396970913058638	0.231493518240801	-0.0422760737054052	0.035332512090497
0	1	6977200	rs1892261	C	A	0.418441608297447	0.47018666841994	-0.0254358492736584	0.0352211534383866
0	1	6985069	rs867389	G	A	0.127925448028674	0.582304788879361	-0.0286665222066377	0.0521189344446795
0	1	6985872	rs76066289	G	A	0.300488231558162	0.706895626144018	-0.014210292211295	0.0377904547993908
0	1	6986109	rs4908574	A	G	0.497951443106679	0.417759414321964	-0.0281270873198629	0.0347113195472074
0	1	6991925	rs6577395	C	T	0.153659303287683	0.274204412310359	-0.0531358822741858	0.0485955314175824
0	1	7001555	rs66495811	T	C	0.169593660745385	0.792514828515979	-0.012146552865357	0.0461764677873121
0	1	7002266	rs11586158	G	A	0.446510332040086	0.430102952614886	-0.0274220623502469	0.0347547832267163
0	1	7004301	rs10864250	G	A	0.543305734412112	0.348869176672971	-0.0324109879783999	0.0345981083398746
0	1	7029814	rs12033659	T	C	0.548631697505335	0.842868080812361	0.0068988155708991	0.0348027414231639
0	1	7048779	rs1317017	A	G	0.360134555309668	0.703948277556289	-0.0137090777456124	0.0360768864768089
0	1	7052566	rs6681529	A	G	0.487186195357599	0.921627133931338	0.00340942617609423	0.0346541660458206
0	1	7055326	rs10128022	C	T	0.113456938548336	0.877868194177348	0.00832751542463091	0.0541901179417142
0	1	7056538	rs12130593	C	T	0.343211975128113	0.544115884951202	-0.0220619986241333	0.0363698819493827
0	1	7068367	rs2275907	T	C	0.371228907267475	0.9719464271543	-0.00125559793860729	0.0357036786781444
0	1	7071415	rs11588097	G	A	0.342542269634759	0.380253366903126	0.0317985518354224	0.0362405753439565
0	1	7087739	rs11120820	A	G	0.0903773104509508	0.264170940478901	-0.0683389324405989	0.0612034088783599
0	1	7088855	rs4243823	A	G	0.437537713458562	0.880688056299169	0.00524335000019337	0.0349330676063858
0	1	7091231	rs66653799	A	G	0.17619066447223	0.205241798456386	-0.0580532022127975	0.045828167375293
0	1	7093213	rs12738895	C	T	0.537589270067785	0.407904638015801	-0.0286914720483846	0.034668843994107
0	1	7095796	rs4908588	C	T	0.701109530730704	0.450089772121544	-0.0283692952551059	0.0375620230258632
0	1	7096308	rs7522254	C	T	0.259481951159321	0.767192435015447	0.011496127510463	0.0388318015437965
0	1	7100494	rs7535234	C	T	0.231995672185152	0.546272260897117	-0.0247792039534946	0.041068999188427
0	1	7102944	rs7524998	G	A	0.701533291792772	0.407162548743092	-0.0311913030859043	0.0376298786056429
0	1	7105935	rs76299678	A	G	0.32498214156717	0.418294965520421	-0.0301860154336718	0.0372951015009984
0	1	7106963	rs6577409	G	A	0.701809688145811	0.610370442936385	-0.0192092224120238	0.0376987940573394
0	1	7113247	rs11120823	A	G	0.414682417508868	0.496862168571725	-0.0238733862885385	0.0351371067567985
0	1	7121397	rs7414485	A	G	0.559364562001642	0.604648250349373	-0.0179620383207861	0.0346939856623102
0	1	7123189	rs66929565	T	G	0.149670059429317	0.840534665990273	0.00975097241525205	0.0484617593754013
0	1	7127737	rs67316652	G	A	0.0926720775625084	0.831508480446479	0.012586547782234	0.0591564048276712
0	1	7128056	rs7536178	A	G	0.407471911969596	0.40562683561719	-0.0291234689478463	0.0350204152504545
0	1	7130084	rs4908597	T	G	0.255445940199027	0.527904889365681	-0.0251901262993663	0.0399078404027992
0	1	7131192	rs11120831	G	A	0.463841677745595	0.928772256571824	0.00309607198689023	0.0346356914060487
0	1	7135268	rs10864271	G	A	0.477896132848588	0.977153827010104	0.000998357610232464	0.0348620864872246
0	1	7135714	rs61528401	G	T	0.0798457734829429	0.16770713203779	-0.0903204785118342	0.0654681817714534
0	1	7137325	rs4565737	G	A	0.797193853868876	0.444219361978014	-0.0327539332295087	0.042810694756
0	1	7137465	rs9434823	C	T	0.738118187896171	0.720641540739463	0.0141482343413597	0.0395642455503641
0	1	7137637	rs9434824	G	A	0.737089866750541	0.603030042349296	0.0205958178111401	0.039603677709988
0	1	7139110	rs12044473	A	G	0.279360999599449	0.923110446255212	-0.00372377261134191	0.0385817587248166
0	1	7141327	rs17345754	C	T	0.0899107609718472	0.102075161811615	-0.101723608915266	0.0622210147480237
0	1	7141352	rs9434458	T	C	0.36144728233308	0.633876924464341	-0.0171741950940507	0.0360592445007406
0	1	7141982	rs9434829	G	T	0.211580557933087	0.609691725686216	0.0215190490106833	0.0421517687514911
0	1	7142771	rs7542716	T	C	0.270215006247453	0.44549820382342	-0.0298650885320212	0.039144656843963
0	1	7142832	rs9434830	A	G	0.2024850501917	0.463674619225431	0.031407975211796	0.0428596718726747
0	1	7145417	rs7511741	A	G	0.642495804105322	0.486991270751947	-0.0250200487862497	0.0359947783575019
0	1	7150527	rs2071917	A	G	0.54321836659503	0.626120974499376	-0.0169840057973512	0.034860880023745
0	1	7153973	rs1010806	G	A	0.39144948406182	0.929545849436592	0.00312047683628078	0.0352930256378536
0	1	7155815	rs10864279	T	G	0.267733051875426	0.480996254272604	-0.0275799485424146	0.0391370862968732
0	1	7156082	rs11120840	T	G	0.354061292172655	0.846117003944033	-0.00690702098575859	0.0355894064111746
0	1	7159838	rs2071919	T	C	0.268825387093794	0.441405583075089	-0.0300545842375225	0.0390409607894372
0	1	7160542	rs10779674	C	T	0.456329416023481	0.201875986156206	-0.0441426013477707	0.0345884155363755
0	1	7161293	rs59622855	T	C	0.162153464939807	0.335549306025494	-0.0456506499213518	0.0474047957675385
0	1	7167031	rs6694886	T	G	0.4818550565529	0.911476162729825	-0.00386300332329964	0.0347464934006292
0	1	7169066	rs1005430	C	G	0.652851287318405	0.514372361460547	-0.0235243703690463	0.0360778513438896
0	1	7169735	rs4908599	C	G	0.131395858253449	0.6472252610135	0.0232036052374087	0.0507049305952248
0	1	7170719	rs17349921	G	A	0.174328570538456	0.605603499684472	-0.023463112815726	0.045439510208938
0	1	7173895	rs7527268	C	T	0.308401167012939	0.3013266208898	-0.0388519115417279	0.0375891897589598
0	1	7177813	rs9434845	C	T	0.273937943303554	0.599474539896561	-0.0203790683959357	0.0388057200146795
0	1	7178763	rs6674708	T	C	0.301061933152446	0.553565020266614	-0.0226286478470829	0.038196548526624
0	1	7179479	rs7532024	T	C	0.366221099389366	0.333267123270817	0.0349202872669382	0.0360913030241797
0	1	7179721	rs4908443	C	T	0.672688197933207	0.892495254323303	-0.00495851705469394	0.0366896688401072
0	1	7186325	rs4460663	A	G	0.526456192130187	0.465177768168542	-0.0252139537064194	0.0345232261083288
0	1	7186547	rs6698911	C	T	0.274904054202548	0.429155849856239	-0.0307185988202474	0.0388529740815056
0	1	7190806	rs12032971	G	A	0.0730483464066983	0.112461262371507	0.101947576638409	0.0642299951347058
0	1	7196879	rs12090163	T	C	0.477360181241066	0.216302369677662	-0.0425475767098886	0.0344119036936786
0	1	7197182	rs9434481	T	C	0.280713660960122	0.733993260675304	-0.0131142549291863	0.0385919461795826
0	1	7200575	rs9434855	G	A	0.466196719917929	0.286632326771325	-0.036762685971101	0.0345015098298859
0	1	7209434	rs17030376	T	C	0.0908105122466458	0.448379466273336	0.0453333669542222	0.0597971281362629
0	1	7210974	rs17030384	A	G	0.103185377340757	0.499402527721898	-0.0388397193504931	0.0575036818433745
0	1	7214374	rs13376128	T	G	0.190204203159136	0.28156867739265	-0.0474281121530074	0.0440453368447153
0	1	7217906	rs10779676	T	C	0.313177993945857	0.983112573555217	-0.000784077817271431	0.037042759280023
0	1	7220970	rs4908602	G	A	0.561566392140989	0.0948772684817902	-0.0583168928774117	0.0349158459872718
0	1	7221458	rs6667429	C	T	0.757189943080046	0.0519685924789142	-0.0772540780020174	0.0397521474570559
0	1	7232692	rs6577417	A	G	0.259582138726819	0.695304968331438	-0.015582828110884	0.0397860054205707
0	1	7235628	rs6687729	C	G	0.20869115641024	0.634305272937411	-0.0204577524080829	0.0430077521274536
0	1	7236810	rs6680365	G	A	0.478082301505552	0.155810840509071	-0.0491170301008643	0.0346064561534199
0	1	7244883	rs10864286	A	G	0.254666529586418	0.419950767355633	-0.0323051793281665	0.0400556880506543
0	1	7245669	rs4908446	C	T	0.210735664637059	0.620867315869885	-0.0212171917883846	0.0428958129996143
0	1	7247335	rs72641232	A	G	0.116946004195171	0.468511139526018	0.0386383247644171	0.0533013243788101
0	1	7247376	rs12125984	C	T	0.673855733370575	0.564707066364321	-0.0212270547731182	0.0368612248213659
0	1	7252366	rs11120876	T	C	0.307800842787405	0.0902891669941377	0.0628082017079784	0.0370796114145685
0	1	7252661	rs10489140	C	A	0.128539964918768	0.46296163797389	0.037651966286709	0.0512984360386082
0	1	7253983	rs78437257	G	A	0.127777745234066	0.568045517571268	0.0293910782629214	0.0514790929526249
0	1	7254521	rs6659347	C	T	0.128434588447544	0.420352309055964	0.0412945997025595	0.0512460637469659
0	1	7255371	rs763195	T	C	0.636214921677988	0.715142808429184	-0.0131072457125827	0.0359144014762424
0	1	7261498	rs2097524	A	C	0.502721009350779	0.581372176571609	-0.0190103140763595	0.0344776056301799
0	1	7263540	rs74517198	C	T	0.115320383929823	0.331269375172195	0.0519584904029619	0.0534794331214495
0	1	7267729	rs8179413	G	T	0.782332870798042	0.901917164449961	0.00516263678854944	0.0418909669007526
0	1	7268991	rs17030564	T	C	0.0918476930811772	0.400966782838381	-0.0507804045754619	0.0604603587167382
0	1	7269323	rs4908607	C	T	0.674416230657978	0.502418695201491	0.0248931798703843	0.0371158334680569
0	1	7272250	rs916393	C	T	0.657620125409984	0.54058797574631	0.0223740714657541	0.0365634748941637
0	1	7280190	rs12562461	G	C	0.0982057843024976	0.633295170398581	-0.0279054962203388	0.0584905592109141
0	1	7282162	rs58566616	A	C	0.114347939704451	0.276330593847211	0.058205538258805	0.0534682820472214
0	1	7303216	rs2412151	C	G	0.553265207133791	0.998194543726126	7.86178072719326e-05	0.0347435061171636
0	1	7308264	rs4243825	C	T	0.76210911194268	0.904837201462739	0.00487330602003579	0.0407627024022733
0	1	7312670	rs75954372	T	C	0.127966023453348	0.640800120457885	-0.0241617753041083	0.0517848068025038
0	1	7314231	rs6577427	C	T	0.221826437541636	0.881763398317258	-0.0061620475320195	0.0414299389479667
0	1	7314363	rs7551574	T	G	0.536141142478581	0.959019006152755	-0.00177825074495567	0.0346066444205585
0	1	7317696	rs6698698	G	A	0.391137554363031	0.5630238628475	0.0203286312644423	0.0351489996925492
0	1	7319151	rs6667599	C	G	0.521947367200186	0.615441402887309	-0.0171516863579789	0.0341448396763309
0	1	7319392	rs61780031	G	A	0.229351190637519	0.12375624388846	0.0623620946398241	0.0405159965219071
0	1	7321641	rs916394	G	C	0.411405279953583	0.181987983986208	-0.0466862567571344	0.034979914245197
0	1	7322807	rs7522322	G	A	0.449221335307506	0.0830881300530942	-0.0599513615712155	0.0345931299862022
0	1	7323688	rs4140605	G	A	0.810409553236975	0.332293243927033	-0.0424888489651114	0.0438252976549205
0	1	7323971	rs7556024	C	A	0.805267032719151	0.274569722973589	-0.0474733833475641	0.0434499442525948
0	1	7324503	rs11120890	C	T	0.415532112647649	0.0359002040357829	-0.0739524340813042	0.0352480754470808
0	1	7324547	rs11583129	A	G	0.343127599869375	0.164272576304784	-0.0509357320837958	0.0366221608233612
0	1	7326747	rs10864291	C	T	0.446858958586934	0.482644722598718	0.0243955925742551	0.0347488226398225
0	1	7336103	rs12048158	T	C	0.243625355959847	0.642167744456827	0.0187304644037453	0.040309168976785
0	1	7336706	rs4908614	C	T	0.872941956856345	0.654485832615461	0.0232680508626675	0.0519910967674271
0	1	7338813	rs7539551	G	A	0.402471163808961	0.879815390819386	-0.00533334270032292	0.0352726736168829
0	1	7342106	rs12409413	C	T	0.470314972945684	0.843836936777554	-0.00681649245035719	0.0346035942312514
0	1	7352328	rs6577435	C	A	0.77565212972668	0.396098488709109	0.0351313479396704	0.0413987095939084
0	1	7356673	rs6662782	G	A	0.326445297639365	0.565259562348348	0.0211885144431176	0.0368465834070725
0	1	7360149	rs77095910	A	G	0.0805833404748843	0.396656824719044	0.0522960464956352	0.0616984533711998
0	1	7361090	rs55839439	C	A	0.102593030914472	0.903050451522751	0.0068887032911376	0.0565534164647141
0	1	7362992	rs12410983	G	A	0.0992279187424713	0.939281249075319	-0.00439362215920423	0.057679317333098
0	1	7363506	rs12404738	A	C	0.0957324500065648	0.972305466993737	0.00202693032976442	0.0583845051280505
0	1	7375585	rs12405371	T	C	0.0942626111518913	0.88906583165861	0.00819533853794877	0.058753690218019
0	1	7378180	rs11120900	G	A	0.882758149838851	0.705718750314006	-0.0201126433831185	0.0532627043489334
0	1	7378291	chr1:7378291.G.T	T	G	0.211629966692866	0.00517648169760311	0.116495632437913	0.0416674700416617
0	1	7381141	rs12134803	T	C	0.170387146510974	0.0205081218235471	0.104559969973468	0.045128876384348
0	1	7386456	rs12739426	A	C	0.655357878551394	0.0338085587624739	-0.0763320747253863	0.0359658684643054
0	1	7392594	rs2301462	T	C	0.704840058725019	0.0215895648167908	-0.0856651980214165	0.0372860679456851
0	1	7397400	rs7553372	G	C	0.706061633145008	0.0163644615443367	-0.0896560513502769	0.0373460445367207
0	1	7402502	rs705680	C	T	0.866949790953162	0.739080976962728	-0.0168251380659466	0.0505152274112606
0	1	7403966	rs7513440	G	C	0.69564360922607	0.213125956776047	-0.0464329075008876	0.037295035896445
0	1	7405293	rs845246	T	C	0.160993673981504	0.45953133813094	0.0345133542415019	0.046663706755804
0	1	7409156	rs845240	T	C	0.161387289522497	0.373991421540876	0.0413023094059636	0.0464581570328141
0	1	7412088	rs4908624	T	C	0.116334139516023	0.833430009863472	0.0112578989459419	0.053531417644391
0	1	7425417	rs845265	C	T	0.297334743385134	0.481948977887617	0.0264460937857714	0.0376097435915268
0	1	7426727	rs2071925	T	C	0.0914195354817293	0.505939080818119	0.0394834152169874	0.0593580076738512
0	1	7462478	rs705694	G	A	0.352874706125627	0.0638505101089486	0.0662949362053488	0.0357727931876545
0	1	7462976	rs845201	A	G	0.303376230321219	0.278216515940007	0.040551403837633	0.0373975041984477
0	1	7469780	rs4908635	G	A	0.149352532723817	0.813470984678724	0.0114014552928495	0.0483213610278995
0	1	7471157	rs7535846	T	C	0.19010893522311	0.173388283162206	0.0589165929095335	0.0432765722128377
0	1	7478076	rs11120917	T	C	0.147226900873665	0.307305579466817	0.0490060599839352	0.0480031745882753
0	1	7480000	rs6677657	T	C	0.553751651131415	0.230666350906021	-0.041351372788439	0.0344984568361511
0	1	7480054	rs6677745	A	C	0.554376273271099	0.207235899463269	-0.0435234236418635	0.0345094651860756
0	1	7482963	rs845252	C	T	0.161681629417676	0.316152721153614	0.0465017606421375	0.0463906420929462
0	1	7487277	rs10864302	T	C	0.585672498802145	0.711272263687989	-0.012969793095465	0.0350394847240953
0	1	7491320	rs17030828	T	C	0.0805917652778172	0.744715337141189	0.020456586182063	0.062824376099244
0	1	7492265	rs1193220	A	G	0.730556735864488	0.626573342432315	-0.0188444967942772	0.0387304131438288
0	1	7501037	rs1193227	T	C	0.305508631146811	0.473175153554381	0.026675260769628	0.0371872656469511
0	1	7501823	rs1775047	C	T	0.827318689858454	0.551225846370558	-0.0271309403137009	0.0455274999688238
0	1	7518513	rs17030898	T	G	0.0612879146369752	0.00162657376004201	0.213658504520541	0.067804441594938
0	1	7520601	rs1750837	C	T	0.488926140456287	0.189042078256985	-0.0450521711105603	0.0343014678421411
0	1	7524342	rs2693953	A	G	0.0745398979355138	0.48395231978277	-0.046604529575118	0.0665817093427963
0	1	7525525	rs1193242	G	A	0.255514247803739	0.16581958806442	0.0545437551154985	0.0393601173618645
0	1	7526371	rs1193238	C	T	0.195718986009872	0.152001919420871	0.0617979227428033	0.043140031348195
0	1	7528669	rs1149331	A	G	0.132228720626632	0.963071659889297	0.00235694049926933	0.0509065604489828
0	1	7540699	rs2693957	G	C	0.549660431416666	0.911117097318099	0.00385606250706785	0.0345433678330203
0	1	7540770	rs6678279	T	C	0.127628850664883	0.614111774919911	0.0258145466202431	0.0511977113614329
0	1	7540862	rs2796482	G	C	0.139276856948482	0.586983340282043	0.026881615125229	0.0494863493852426
0	1	7541291	rs2693958	C	T	0.60727611474729	0.953929724259934	-0.00203686174131758	0.035256505568161
0	1	7541345	rs2796483	T	C	0.549798871796971	0.941446922957031	0.00253563113915584	0.0345212127898275
0	1	7551631	rs1193230	C	T	0.732629549937242	0.86496715900842	0.00661748939220113	0.0389138988057112
0	1	7553654	rs2796484	C	T	0.559284486028352	0.819348561874443	-0.00797176840794239	0.0349052731308717
0	1	7557152	rs10864304	G	A	0.382924311358712	0.906515948217825	0.00415974316434538	0.0354218921766526
0	1	7563901	rs2462925	G	A	0.601668022120537	0.478933086290317	-0.024908230994647	0.0351801433374212
0	1	7567037	rs11120955	G	T	0.11944512089059	0.9435065027563	-0.00380070065850284	0.053634212937151
0	1	7568982	rs1193180	T	G	0.157114879734316	0.98776658348601	0.000728450600893076	0.0475089451870753
0	1	7569602	rs1193179	T	C	0.459015824386903	0.431871150696443	0.0272249581718017	0.0346376269389113
0	1	7571996	rs6577446	A	G	0.325699707402451	0.432934367086618	0.028814802985123	0.0367451283290809
0	1	7576979	rs1193172	G	A	0.259474981883518	0.460052067109087	0.0291030800055394	0.0393944393889532
0	1	7578776	rs1750817	G	A	0.746095630116239	0.117077516129344	-0.06156665948036	0.0392855204512637
0	1	7598094	rs6577449	T	C	0.291771627502176	0.438355391691361	-0.0297016848984353	0.0383260713231055
0	1	7600905	rs12407666	A	G	0.35098375287288	0.575617375569695	-0.0203092971665461	0.0362797027058214
0	1	7603317	rs1750824	A	G	0.755450846716472	0.086891488158291	-0.0681449448491197	0.0398036366474514
0	1	7613745	rs957856	A	G	0.481488186770614	0.880545787989268	0.00515933918582457	0.034332110397838
0	1	7670574	rs17031163	A	C	0.100748131377098	0.949201977602693	-0.00362853110431807	0.0569548087772584
0	1	7678496	rs6684215	G	T	0.147145418696358	0.833673684559746	-0.0101593581428451	0.048379670369353
0	1	7681549	rs7555169	A	G	0.165807330121147	0.15205463551396	0.0651661641181938	0.0454971945113322
0	1	7682794	rs17031185	G	T	0.104227174344698	0.495204471400522	0.0380618881544454	0.0558047583098526
0	1	7682879	rs61014722	C	T	0.171088332732898	0.191235751459369	0.0587075489745266	0.0449201195133286
0	1	7688059	rs17031211	T	C	0.169099631761291	0.223529423667216	0.0552216660586264	0.0453679102279097
0	1	7713021	rs9434879	G	A	0.749835316868736	0.291840928254221	0.0423219660687426	0.0401501742263195
0	1	7731730	rs4908473	C	T	0.20605877797042	0.953029386209398	0.00252181787860817	0.0428130796040788
0	1	7747366	rs3124794	A	G	0.647103584293924	0.447543938258124	-0.0273038907905211	0.0359490653138172
0	1	7751053	rs3124801	G	T	0.816564689512524	0.780723672542382	-0.0124342159284792	0.0446669682389887
0	1	7770901	rs2995034	T	C	0.645701332928279	0.610362009213848	-0.0183200974403787	0.0359530049228348
0	1	7784438	rs6693805	A	G	0.164905526564349	0.445834003645371	0.0351889639464344	0.0461568024681445
0	1	7792411	rs2301488	T	C	0.43194316314816	0.604635807524441	0.0179839796234144	0.0347351693284248
0	1	7796641	rs2071985	G	A	0.516304120334026	0.3536123682447	0.032030700981182	0.0345305297020524
0	1	7797734	rs1417986	A	T	0.515704665302755	0.324394565899451	0.0340760880158991	0.0345786071225879
0	1	7798956	rs17031531	A	G	0.244166395663957	0.277222128691331	0.0435540755933703	0.0400836062196911
0	1	7801288	rs2032563	A	G	0.184933369316765	0.633126267776317	0.0212040508332607	0.0444220888903441
0	1	7810543	rs2066293	G	A	0.505676741507315	0.242684894301749	0.0404346990919139	0.0346097949738085
0	1	7811961	rs9919220	G	A	0.206340586016826	0.380749572946654	0.0370384212392634	0.042256411207504
0	1	7812398	rs9919223	G	A	0.505822970296858	0.25402376838956	0.0395276603877257	0.0346542236646387
0	1	7816543	rs4908481	A	C	0.417580737079125	0.391279835480899	0.0300518964138262	0.0350541730259983
0	1	7818679	rs6577456	C	G	0.400631713532966	0.629323918770663	0.0169936682270154	0.0352070014399521
0	1	7825311	rs707455	A	G	0.646515926908151	0.676520910782324	-0.015079408798984	0.0361429880398159
0	1	7832212	rs707458	T	C	0.368419470036083	0.810353427621231	-0.00859973048136543	0.0358366733463604
0	1	7833302	rs2239846	A	G	0.130717010018845	0.175262898790295	-0.070785709947369	0.0522216619823079
0	1	7834026	rs2071987	A	G	0.362100461791138	0.698794256266579	-0.0138809901272466	0.0358729555147734
0	1	7839405	rs697677	T	G	0.550096846759743	0.801701491747318	-0.0087182371994565	0.0347138670032814
0	1	7844680	rs172933	C	T	0.594918929110106	0.910656036062946	0.00396629473342091	0.0353467266844077
0	1	7845087	rs697682	A	G	0.0526995526117018	0.738806316720153	0.0257241130492105	0.0771489220809898
0	1	7845567	rs2301491	T	C	0.04356152894653	0.908916721757196	-0.00993741145324885	0.0868616607072934
0	1	7845695	rs228729	C	T	0.736933727604801	0.849534008025952	0.00741948157176373	0.0391089715048734
0	1	7847225	rs697684	T	C	0.0525962302998257	0.673189428877666	0.0325122251626914	0.0770843305374978
0	1	7847614	rs697685	A	G	0.437116315839037	0.779853411619788	-0.00974477228088849	0.0348637610934795
0	1	7847836	rs228727	C	T	0.564093390813976	0.829434513139571	0.00749876641476566	0.0348088703836863
0	1	7847846	rs7556518	A	G	0.0333623811107791	0.351462540786026	-0.0920562476401928	0.0987986436055076
0	1	7848557	rs11121023	A	G	0.260500369543011	0.97886678201404	-0.00104142226957647	0.0393142957619516
0	1	7849656	rs6699986	G	A	0.263206172282835	0.879779113451754	-0.00594363205986153	0.039296939772455
0	1	7849841	rs75307902	T	C	0.116414889244227	0.469586768377735	0.0387771415940629	0.0536224259809032
0	1	7850062	rs707463	T	C	0.438008016727317	0.867563792553037	-0.00580501706784135	0.0348119082374334
0	1	7850081	rs10864315	T	C	0.262064082965388	0.874178415969561	-0.00621148796431007	0.0392255054492331
0	1	7850218	rs697686	T	C	0.439331580289338	0.736939025945833	-0.0116538083183914	0.0346932858883497
0	1	7852117	rs170631	G	C	0.0803852462041733	0.618403009709022	0.0313229518256918	0.0628829762336483
0	1	7852797	rs696305	T	C	0.437136312270845	0.817565658674351	-0.00806138517640342	0.0349466196592552
0	1	7852919	rs875994	C	T	0.0330202898550725	0.680735984390178	0.03897115924651	0.094714558068967
0	1	7854209	rs11807683	T	C	0.0331231795764433	0.703873414871337	0.0359608320579134	0.0946096189764018
0	1	7855382	rs117562183	A	G	0.0605118279753436	0.933231006998546	-0.00609954184611278	0.0728038966037531
0	1	7855494	rs12565104	A	G	0.261634887509915	0.948345954880435	-0.0025505981284199	0.0393707836029609
0	1	7855814	rs707464	G	A	0.710606819819755	0.731832992138706	0.013079638161912	0.0381677445905448
0	1	7856140	rs77772130	T	C	0.201741602985605	0.527236900426057	0.0270081792698049	0.0427189458339469
0	1	7856267	rs7545893	A	C	0.0331678565186543	0.627851655705857	0.0458112432354358	0.0945043253001542
0	1	7856346	rs228682	C	T	0.257737441860472	0.704981695322066	-0.0149180243670501	0.0394026761043078
0	1	7857309	rs12078018	A	G	0.0333870389762268	0.30613393000939	-0.101285835783231	0.0989730434484254
0	1	7857374	rs12723500	C	G	0.033409119106028	0.348984543499158	-0.0923770418495876	0.0986343284840939
0	1	7857974	rs228685	T	C	0.0807249367534529	0.644361084031647	0.0289277485516181	0.0626670868567589
0	1	7858008	rs2071983	A	G	0.186467114816818	0.927515081750798	0.00400865672220133	0.044064878799153
0	1	7858108	rs61773374	G	A	0.0332488054256572	0.714397166261907	0.0346230518137031	0.0946096189764018
0	1	7858135	rs1012477	C	G	0.0332901423259797	0.277774803955529	-0.107903360436083	0.0994197146432591
0	1	7859191	rs17031578	C	A	0.186684609889341	0.932748547902955	0.00371506448326559	0.0440240047036972
0	1	7859317	rs560959	A	G	0.079845724627503	0.592117675963547	0.0337546436911915	0.0630021428368955
0	1	7859320	rs560961	G	C	0.291053656914449	0.841794125410306	-0.0075752151867741	0.0379521494877849
0	1	7860548	rs116886234	A	G	0.0136647978532194	0.512544547601787	-0.101742945286558	0.155361030707869
0	1	7861157	chr1:7861157.G.GT	GT	G	0.91981185151441	0.73087779576802	-0.0217760582477523	0.0633102059358473
0	1	7861600	rs707466	A	C	0.48846326860595	0.64381010251808	0.0159851229783907	0.0345715296858986
0	1	7863293	rs228642	T	C	0.292047098166164	0.810050370035009	-0.00911321341811023	0.0379146845202658
0	1	7863735	rs149164395	C	CTTA	0.186891126281113	0.956895408728028	0.00238243217274156	0.0440783835034509
0	1	7865467	rs6657232	T	C	0.177093555464894	0.542674484100619	-0.0277324358970019	0.0455545933581851
0	1	7865633	rs11121026	G	A	0.176677791306701	0.500272595560899	-0.0307114698223534	0.0455618620730568
0	1	7865710	rs12092614	T	C	0.0334445256179819	0.343515503470184	-0.093430573667583	0.0986343284840939
0	1	7867255	rs60450998	A	G	0.185701378173348	0.930725882459982	0.00384510530419825	0.0442313883769141
0	1	7868417	rs12566473	C	T	0.185711815083067	0.877960739503232	-0.0068336920253925	0.0445032641364895
0	1	7868725	rs228666	C	T	0.301192632243407	0.648958047338823	0.0170611973514898	0.0374798249606948
0	1	7869733	rs79898259	T	C	0.186487477170677	0.957054614083583	0.00237239114366983	0.0440554853037716
0	1	7869747	rs79126741	T	A	0.0763323915542726	0.684567274541677	0.0263450601970628	0.0648511943653146
0	1	7869789	rs117742910	C	G	0.0533771903010316	0.418981388081879	0.0608267503212399	0.0752629618603117
0	1	7870418	rs228671	T	C	0.0796295896976265	0.973136051518303	0.00216561958686448	0.0643087856501574
0	1	7870715	rs79372391	C	A	0.188199019863662	0.959133615028312	0.00226075708253176	0.0441202255596738
0	1	7871229	rs12137927	C	T	0.176989994906139	0.509144174261883	-0.0300765211463475	0.0455586907194504
0	1	7872076	rs10864316	G	A	0.0331987372970855	0.704454433951988	0.0359265924051875	0.094714558068967
0	1	7873075	rs61773379	C	T	0.0337300410057619	0.553485092424058	0.0554320436942432	0.0935489444244302
0	1	7873855	rs929123	A	T	0.186586963581536	0.943566596746551	0.00312022073309578	0.0440784746227551
0	1	7874043	rs2172563	A	G	0.175690024996745	0.506699859597589	-0.0303931203810077	0.0457738001046425
0	1	7874246	rs78510193	A	G	0.132321492965385	0.252847733592181	-0.0591351880114053	0.0517160180706001
0	1	7876166	rs7550657	C	T	0.291944786532924	0.815636502597747	-0.00884013627260342	0.0379143245688791
0	1	7876476	rs11121029	A	G	0.176009307685425	0.699217256328079	-0.0176698383434496	0.0457320814637206
0	1	7876523	rs77567305	C	T	0.0817942198033208	0.716005248594706	0.022978773529119	0.0631627122749435
0	1	7877008	rs6661252	A	G	0.477087749366613	0.908688459151058	-0.00397250097363022	0.0346359483762109
0	1	7877488	rs4908482	G	A	0.477957200482765	0.834384431733783	-0.00724655679890798	0.0346589660002712
0	1	7878056	rs10746473	G	A	0.477495257420037	0.894968567147338	-0.00457006914871347	0.0346165224288039
0	1	7879130	rs228688	G	T	0.477862019204292	0.932648766107019	-0.00292755519882264	0.0346403968661833
0	1	7879168	rs228689	A	G	0.0820152435029131	0.705815188546659	0.0235635789020102	0.0624229973669112
0	1	7879322	rs228690	T	C	0.0806421499802798	0.789946970248392	0.0167741663965342	0.0629709415156279
0	1	7879627	rs10462018	T	C	0.033543244530327	0.317522702001857	-0.0987060499987193	0.0987493392007367
0	1	7879685	rs17374230	C	T	0.0332775569270909	0.60596359102325	0.0485845476226843	0.0941846325418602
0	1	7880683	rs10462020	G	T	0.0333754676413661	0.733856830669397	0.0321553125645467	0.0945745605418164
0	1	7881234	rs17374292	T	C	0.0333008170679725	0.318820474031609	-0.0989251416782298	0.099234285230575
0	1	7881780	rs10127838	T	C	0.176485061638887	0.487297926463575	-0.0316797172793243	0.0456077296164716
0	1	7883358	rs697688	T	A	0.522376527153076	0.907075312640702	0.00404277395710401	0.0346340325182516
0	1	7883834	rs228694	G	A	0.477130967741116	0.962358114928445	-0.00163564939497937	0.034657538847282
0	1	7884525	rs61773390	T	G	0.0331082125603865	0.737289303370332	0.0318182912336842	0.0948539273576088
0	1	7885354	rs697691	G	A	0.489305648683213	0.655079803734418	0.0154373504200828	0.034557380763357
0	1	7886424	rs697693	A	G	0.494071355203711	0.743697300315007	0.0111670450453938	0.0341540468610524
0	1	7887248	rs2859387	A	G	0.709539731578369	0.943267289127566	-0.00270949738549168	0.0380740274645711
0	1	7887579	rs228697	G	C	0.0800920360987521	0.522200114955409	0.0402625052042181	0.062914324882702
0	1	7888009	rs118049345	T	C	0.0409889931757603	0.986169104754172	-0.00150322455051933	0.0867145306967943
0	1	7888438	rs17374439	T	C	0.032990774586597	0.700837288850923	0.0364436749818365	0.0948583549298674
0	1	7888730	rs12061787	C	G	0.033676815220962	0.343772497695383	-0.0930932317118455	0.0983305513302781
0	1	7889941	rs2640908	T	C	0.489771854676969	0.700308451560372	0.0133349462194892	0.0346448516506046
0	1	7890064	rs12023156	G	A	0.176892106546243	0.561617703649826	-0.0264622860691238	0.0455900183795717
0	1	7890117	rs2640909	C	T	0.113839540739488	0.535600836394474	0.0332470487800115	0.053669369755962
0	1	7890264	rs1773135	G	A	0.822462589803642	0.538092532274252	0.0280524388262208	0.0455618620730568
0	1	7890801	rs1689904	T	C	0.488820661874638	0.633954483200033	0.0164537135965892	0.0345544079324387
0	1	7890956	rs228665	C	G	0.822749072298844	0.549972391011999	0.0271799985306611	0.0454665948828906
0	1	7891797	rs1773138	T	C	0.488608812327205	0.688056397097151	0.0138689030275289	0.034543231835264
0	1	7891862	rs12027673	A	G	0.0223381225720415	0.834414124062681	-0.0245871453465966	0.117617250760427
0	1	7892109	rs228663	A	T	0.113945635291625	0.549141314484224	0.032139919278932	0.0536517182856256
0	1	7895015	rs34020118	T	C	0.033369422686394	0.318068929576647	-0.0988180565617473	0.0989730434484254
0	1	7895069	rs56204811	G	A	0.194581923657037	0.401593210833377	0.0362378080675213	0.0432030348227951
0	1	7895278	rs228657	A	G	0.0803838252298573	0.636416973599606	0.0298020043923675	0.0630444224546316
0	1	7895418	rs61773392	T	G	0.0330626133406283	0.739294520429144	0.0316008718821553	0.094958043749591
0	1	7897133	rs10462021	G	A	0.0316189374093949	0.788611334429087	0.0267125082922603	0.0996310443594826
0	1	7897228	rs228654	A	G	0.0808332074740919	0.634579744419034	0.0297884640644979	0.0626741914593603
0	1	7901038	rs77209938	T	G	0.186284143982405	0.922817801833513	0.00427488452759545	0.04412333196234
0	1	7901429	rs12563789	G	A	0.184482363050946	0.973306219075076	-0.00149264609002789	0.0446072835302747
0	1	7901886	rs61595437	G	A	0.186558035269225	0.906169554083178	0.00519225979272903	0.0440502085874164
0	1	7901888	rs61071946	C	T	0.187880813774093	0.947697457712992	0.00289079726310292	0.0440680174548287
0	1	7902231	rs12029963	G	A	0.172803216196898	0.661764565056551	-0.020424395951226	0.0466866573552679
0	1	7905274	rs4908699	A	G	0.0327279546916301	0.253906968509555	-0.115397534547997	0.101145081672638
0	1	7906008	rs707472	T	G	0.487099411552378	0.634163026602722	0.0164524519992682	0.0345730123249868
0	1	7906888	rs74373240	T	C	0.018866829471862	0.345464822859376	0.114829877231732	0.121716275997601
0	1	7906914	rs10864317	C	T	0.176167606731431	0.568465631797748	-0.0260229295849898	0.0456292307654112
0	1	7907007	rs697694	A	G	0.520342271243647	0.885489086768318	0.00499279158314951	0.0346686932895201
0	1	7908888	rs228652	A	G	0.298925629939942	0.629078209413767	0.0181770075499221	0.0376316327823299
0	1	7910391	rs170629	A	G	0.356341911354926	0.736669548394439	-0.0119965496494481	0.0356756696176273
0	1	7911099	rs228651	T	C	0.24574432356638	0.586343632621228	-0.0218548121956973	0.0401637894849648
0	1	7911302	rs3753500	T	C	0.493393781552803	0.336117907981946	0.0332914131290437	0.0346113504708028
0	1	7911437	rs3753499	C	T	0.133776656678963	0.873383280042896	-0.00802773828251843	0.0503740726969908
0	1	7911782	rs3753498	C	A	0.0407617146394305	0.356120963953018	0.0793822842147803	0.0860249847525147
0	1	7912870	rs13306062	A	G	0.0230986437595527	0.56557572538539	-0.0679073919244839	0.118186243887344
0	1	7913029	rs34305100	G	A	0.0560023190332507	0.26251760186404	-0.0858869757111127	0.076653287077057
0	1	7913430	rs228648	A	G	0.363286998311779	0.493620579652218	-0.0246909180577127	0.036068217352711
0	1	7913445	rs13306061	T	C	0.0545902834644978	0.235620623681269	-0.0922013385590556	0.0777411540118028
0	1	7918110	rs2000237	T	G	0.0483959870099745	0.729432810487878	0.027730573669624	0.0801739451498487
0	1	7918435	rs61773396	A	G	0.240526066493977	0.468940491584692	-0.0293282855345667	0.0404972697838072
0	1	7923501	rs2797682	A	G	0.763106864399968	0.490726033996174	0.0282783538236733	0.0410334011000962
0	1	7923576	rs17031661	C	T	0.13959779671827	0.907143669536704	-0.00584390114420056	0.0501011284468467
0	1	7926542	rs504560	G	A	0.710688712028605	0.196190321419541	0.0494873597411771	0.038288629796487
0	1	7927456	rs500508	G	T	0.71134671964699	0.191918633512812	0.0500830691944273	0.0383800577998167
0	1	7928181	rs2066980	A	G	0.489089280226806	0.259217087951014	-0.0392521090998234	0.0347904581913493
0	1	7928365	rs743999	A	G	0.238904251022517	0.388742427782789	-0.035119254336525	0.0407463108954682
0	1	7929819	rs228725	C	T	0.700793361102761	0.505705999229435	0.0251233768637751	0.0377489345930571
0	1	7929863	rs74055806	A	G	0.138328975607276	0.834911503677092	-0.0105066777897053	0.0504143237626894
0	1	7952203	rs1040395	G	A	0.591893741256615	0.593075660822747	-0.0188185785600832	0.0352154388470807
0	1	7953944	rs9803665	C	T	0.20949070895863	0.690986342895496	-0.016915373412279	0.0425525917275221
0	1	7955089	rs227147	A	G	0.200028738825882	0.498062988881883	-0.0296555579204685	0.0437694151648704
0	1	7961206	rs227163	T	C	0.563985391038831	0.348360848847015	-0.0325647906603841	0.0347256479839297
0	1	7961801	rs10489448	T	C	0.408744490857393	0.864145715345386	-0.00603499516422246	0.0352718945562572
0	1	7971301	rs680522	A	G	0.886389067238	0.916017074191342	0.0057613337211803	0.0546346023596769
0	1	7982034	rs161827	C	T	0.428981309862714	0.965086903296223	0.00152481694953508	0.0348361972434731
0	1	7989566	rs2453021	T	C	0.396171354462016	0.652560927766195	-0.0159728372444986	0.0354788450013123
0	1	7996894	rs2300428	G	A	0.482090099621076	0.646672570134416	-0.0158111875335841	0.0344929028047964
0	1	8002431	rs76413824	T	C	0.341056270258849	0.784534858621428	-0.0099623670410127	0.0364369077982701
0	1	8030300	rs178932	A	G	0.635147130225783	0.491346987060133	0.0246536328133804	0.03582502018261
0	1	8044361	rs225119	C	T	0.565207087359503	0.414158190331227	0.0283525152035498	0.0347202842920308
0	1	8046672	rs12727642	A	C	0.0611050937818966	0.934355116693606	0.00598431761404672	0.0726545765987249
0	1	8100639	rs9434586	A	G	0.503908651261964	0.263863823004121	0.0383140836103453	0.0342915089030327
0	1	8106201	rs12757968	G	A	0.0610211388100114	0.943248363637981	-0.00517200995665275	0.0726531314381423
0	1	8121822	rs225106	C	T	0.565126203363348	0.263154060563455	0.03886329033185	0.0347313884564407
0	1	8123684	rs225110	G	A	0.565697983960878	0.289502614901279	0.0367039403632673	0.0346520740883225
0	1	8136468	rs4500345	A	G	0.014025563717041	0.73664494140772	-0.0503409486987724	0.149690771825147
0	1	8137400	rs60074929	A	G	0.154956930120069	0.381884716061887	0.0410004617814389	0.0468882730767631
0	1	8163122	rs4908727	C	T	0.399417353341744	0.402908112857237	-0.0295394974021788	0.0353157919964208
0	1	8165745	rs79778556	T	C	0.116142351879002	0.843473689846874	0.0106159704543988	0.0537647636471369
0	1	8168634	rs11121090	T	C	0.399264447425595	0.454598919775018	-0.0263473889157044	0.0352346176628753
0	1	8180383	rs72634282	A	G	0.109613367490068	0.640813820039308	-0.0258202941963477	0.0553417037594627
0	1	8185985	rs9434608	C	T	0.761338860326775	0.478822073297087	0.0286648408051721	0.0404757221932941
0	1	8186775	rs56296862	T	C	0.166849299609052	0.65307424002371	-0.0207788461000977	0.0462270372726649
0	1	8187211	rs4908736	G	A	0.666724584650918	0.430575933544746	0.0289671557459238	0.0367507196570439
0	1	8191792	rs12136685	T	G	0.494928569778409	0.723777534771993	-0.0122292720964061	0.0346031747126325
0	1	8191820	rs12133365	C	A	0.494497093898861	0.715712037793372	-0.0126023200192172	0.0346031747126325
0	1	8192898	rs7545284	A	G	0.37052304186671	0.68642863978222	-0.0144925932521945	0.0358988452873712
0	1	8193432	rs6677033	A	G	0.426042014544129	0.78414590668874	-0.00954716362083606	0.0348538069097677
0	1	8195226	rs7529511	C	T	0.602621266419339	0.333192505601187	-0.0340051691058925	0.0351400730026923
0	1	8200328	rs9434617	C	T	0.147817778116659	0.587306740663481	0.0262677975430527	0.0483982215061185
0	1	8200578	rs9434618	G	A	0.83905769096586	0.811168729245382	0.0112320887093505	0.0470122055527454
0	1	8206343	rs61391705	G	A	0.0858405475708301	0.247583726868206	0.0701036704254575	0.060630818689878
0	1	8207789	rs6683857	T	C	0.820115588194537	0.139313974008144	-0.0653235970468402	0.0441868114847691
0	1	8207838	rs77321792	T	C	0.121028344085571	0.325613867324883	-0.0526118421662623	0.0535224224505548
0	1	8213010	rs1455701	C	T	0.833362756765947	0.391607851481037	-0.0391960502523436	0.0457520885017377
0	1	8213427	rs4908739	C	T	0.833318308076926	0.367418526384872	-0.0412770661291879	0.0457962699117215
0	1	8214803	rs2100516	T	G	0.764779114853393	0.611449132075546	0.0206467135952537	0.0406426565838371
0	1	8218115	rs17509146	G	C	0.469612010510676	0.00741287125976321	-0.0926428746156355	0.0345978783414236
0	1	8218206	rs7524007	C	T	0.859070500066044	0.784116950245615	-0.0134197006938629	0.0489845304768948
0	1	8222156	rs17032281	A	G	0.374536250762738	0.00298574739329597	0.104917773019943	0.0353353496022973
0	1	8260756	rs11588420	A	G	0.19312642801328	0.418467036935315	-0.0352625422702135	0.0435833088862574
0	1	8261393	rs12138839	G	T	0.213759256030224	0.864579650232468	0.0071117421075925	0.0416995014983739
0	1	8264457	rs12745477	G	A	0.190745662683219	0.651177580923898	-0.0197879134339657	0.0437662840936931
0	1	8272526	rs425371	A	G	0.483151818458905	0.890590765069009	-0.00477868330923964	0.0347397307325956
0	1	8273392	rs12041676	A	G	0.42376527029744	0.627099733827539	-0.0171053770238416	0.0352097945211802
0	1	8273851	rs448202	T	C	0.125802692937293	0.0778782660235466	0.0898175425573003	0.0509420472575812
0	1	8273940	rs395847	C	T	0.916469699374996	0.211466478479379	-0.0762997171056454	0.0610620902592279
0	1	8274807	rs411654	G	A	0.1036760548149	0.513682669630379	0.0366382391667223	0.0560977546392117
0	1	8276909	rs478128	G	A	0.112803694806582	0.501557019971123	0.0363544859514558	0.054095564204844
0	1	8278899	rs428180	C	A	0.451239399869537	0.647702157006061	0.0160121233913554	0.0350407879598034
0	1	8281564	rs506403	T	C	0.634270906839988	0.686688974364151	0.0145784806992142	0.0361432819301617
0	1	8287391	rs11121137	A	G	0.453300392841776	0.446560069313325	0.0265633977055264	0.0348984625010621
0	1	8292195	rs299501	A	G	0.856319550768489	0.928968227467413	-0.00438278774032776	0.0491657837302557
0	1	8295130	rs7528376	C	T	0.695990763727519	0.598648914264011	0.0198088166369307	0.0376347032334096
0	1	8301494	rs17032328	A	G	0.0982805268721558	0.422936184767958	-0.046831856271281	0.0584420995586752
0	1	8302619	rs7513908	A	G	0.0531423406726585	0.847532816899028	0.0147271344997613	0.0765971805340763
0	1	8306031	rs12403649	C	T	0.128640686615634	0.328261576690669	-0.050463129270967	0.0516182705104413
0	1	8310158	rs72861200	G	C	0.153237506788383	0.567247763973161	-0.0273114255524757	0.0477381051538122
0	1	8319635	rs401691	T	C	0.578635829541807	0.0272142951506066	0.0781198875492765	0.0353734910160155
0	1	8336374	rs72862657	T	C	0.218512743504134	0.369371318033194	-0.0380183634768894	0.0423531393360909
0	1	8357221	rs11121152	T	C	0.796444305289809	0.287713871718009	-0.0451028596589728	0.0424237915066837
0	1	8357338	rs6577481	C	T	0.181760069280672	0.321383141957092	0.0439148566416329	0.0442859925620842
0	1	8362754	rs4908748	C	T	0.678438977907848	0.486128522042419	-0.02546344249864	0.0365602124191581
0	1	8370088	rs11121157	A	G	0.17159635901797	0.78073830238423	-0.0128659868969263	0.0462211676365812
0	1	8370729	rs72864229	G	A	0.199164661379485	0.717286382991838	0.0154899696161071	0.0427795896125149
0	1	8372536	rs1107284	T	C	0.776801065006646	0.393164347832348	-0.0350704037292136	0.0410711984645527
0	1	8374297	rs78641116	C	G	0.134558176356674	0.453440366139201	0.0374469492274629	0.0499497937525486
0	1	8388571	rs1473309	A	G	0.058141457659236	0.0378550118633665	-0.161092397736785	0.0775817533844842
0	1	8399193	rs12039434	G	A	0.648440852044328	0.0793484318534279	-0.0633868366043752	0.0361285769599391
0	1	8433747	rs754346	C	T	0.839952288431048	0.220808407083896	-0.057123219459171	0.0466547617348939
0	1	8490320	rs302719	G	T	0.118612275697092	0.615521834841649	-0.0270993610496718	0.0539605273459067
0	1	8495590	rs172531	G	A	0.119079531632793	0.498075615664201	-0.0365710170461212	0.0539777085675126
0	1	8520108	rs80296853	A	G	0.116870241928494	0.915662493639528	-0.00571885478049233	0.0540029197529327
0	1	8526142	rs4908760	A	G	0.839955053401135	0.00635825619937218	-0.126859528876501	0.0464906573639692
0	1	8564301	rs6669503	G	C	0.839737859007833	0.00771133881523693	-0.124019358286433	0.0465458789799798
0	1	8596335	rs55860300	A	G	0.103544250246974	0.137290912239259	0.0829542142896964	0.0558255066024451
0	1	8596742	rs17032657	G	T	0.323209568824423	0.57882861330757	-0.020494590096797	0.0369207655923313
0	1	8598127	rs10492965	A	G	0.104369201400004	0.0873620669406797	0.0951151090619385	0.0556397893793204
0	1	8613418	rs2016084	A	C	0.840146259252817	0.00719022258723555	-0.125161234429016	0.0465646352093011
0	1	8638666	rs12029303	C	T	0.730074996318246	0.336637488996033	-0.0379813341830619	0.0395296997276807
0	1	8645816	rs1934138	A	G	0.84032839759557	0.00902429628054589	-0.121727024794165	0.0466184814498112
0	1	8654642	rs76545421	G	A	0.0681231486252777	0.00569995689113704	-0.202012148115348	0.0730720712566448
0	1	8656227	rs12134896	A	G	0.10515752330362	0.158918201616472	0.0784171681470215	0.0556655759169495
0	1	8658527	rs6681362	G	T	0.839541004771345	0.00665059326558922	-0.126392914074057	0.0465732576332323
0	1	8701231	rs1463052	G	A	0.838523566719864	0.0127608523033437	-0.115639313035322	0.0464345057331139
0	1	8725420	rs56305243	C	T	0.107369003189525	0.124799568422466	0.0844221233037425	0.0550004218642949
0	1	8751897	rs56163601	A	G	0.101417260167587	0.100095448114249	0.0926756835390076	0.0563586637751457
0	1	8759554	rs12025126	C	T	0.73165306491365	0.549819107708953	-0.0233283444001604	0.0390085734088844
0	1	8788636	rs7518204	C	T	0.951114414676448	0.0293058525265918	-0.167433018871521	0.0768271273704872
0	1	8794410	rs4908775	A	G	0.0972867920041835	0.079223656281978	0.100447295929535	0.0572281286575661
0	1	8804997	rs3938719	G	A	0.128078334710894	0.63718499698589	0.0244062213711392	0.0517477531076576
0	1	8879610	rs4908516	C	G	0.103975433077166	0.262047866997956	0.0628430392385504	0.0560316124998394
0	1	8898807	rs11582339	T	G	0.132623040214203	0.686999697451334	0.0205490290435102	0.0509990008510246
0	1	8918795	rs11121247	C	T	0.936160459084041	0.221167442842031	-0.08456105546925	0.069118034111098
0	1	8926868	rs2781064	T	C	0.162651214794181	0.740262339849783	0.0154814624093172	0.0467004044512464
0	1	8930369	rs2781060	C	T	0.936025031025594	0.230604191841217	-0.0826778689892672	0.0689669649248803
0	1	8931149	rs2274971	T	C	0.77565321720527	0.403823474851854	-0.0345705919782373	0.0414112220559851
0	1	8949480	rs7539600	G	A	0.895479179237459	0.663970387828132	-0.0244759668784309	0.0563393747611947
0	1	8969219	rs7534552	A	G	0.255133855068593	0.921170630527367	0.00390344795942609	0.0394450062315793
0	1	8978514	rs6665631	G	A	0.156397910106372	0.42902311699982	-0.03791336286879	0.0479391438609632
0	1	8981748	rs4908795	G	C	0.153129926725055	0.488264902610571	-0.0334619361541398	0.0482806653021205
0	1	8982305	rs12137125	C	G	0.248803452893964	0.414579516611497	-0.0326491214821163	0.0400179844947203
0	1	8982906	rs4908796	A	G	0.249855628023978	0.710421539595416	-0.0148536995209313	0.0400056538335144
0	1	8983655	rs11806366	C	G	0.181794074008185	0.612559437097007	-0.022772014716562	0.0449663538977075
0	1	8985036	rs10864370	T	C	0.279906879929886	0.461003583076665	0.0283850116759736	0.0385040587753471
0	1	8987259	rs2765512	T	C	0.638085919740199	0.163443834953037	0.0500658013270625	0.0359259788762729
0	1	8991116	rs2781079	A	G	0.186749583867367	0.582635711843127	-0.024462053705728	0.0445137841911285
0	1	8994112	rs4418632	C	T	0.727600494324277	0.29021209561988	0.0412045030456153	0.0389583053730542
0	1	8998059	rs914997	T	C	0.834209543712992	0.127019854687736	0.0722608894651819	0.0473543833523507
0	1	8999843	rs2781087	T	G	0.445724034129248	0.983396281017236	-0.000721780531291078	0.034682348864579
0	1	9000628	rs1475734	T	G	0.193936231884058	0.732495916352889	0.0148641757009631	0.0434870049555825
0	1	9000882	rs6692694	T	C	0.354252302808102	0.845117780908811	0.00710472038428222	0.0363689058595385
0	1	9001562	rs17032875	C	T	0.666849661141615	0.851248690084475	0.00683233482129353	0.0364341783457556
0	1	9007556	rs942969	C	G	0.859010642136061	0.313720182023804	0.0508309691981703	0.0504552465285538
0	1	9008370	rs6577541	G	C	0.858889083323755	0.346596234764754	0.0474986297312273	0.050465389685523
0	1	9008739	rs12070475	G	C	0.858969680645552	0.317885791473384	0.0504433109560825	0.0505033109392663
0	1	9009214	rs2274326	T	C	0.237409801719964	0.854744760639245	-0.00742605133397116	0.0405644697283108
0	1	9009406	rs2274327	T	C	0.241908961753159	0.895765592861268	0.00527261987443832	0.0402452339747108
0	1	9009444	rs2274328	C	A	0.452287269170689	0.796015301803798	-0.00900052013770019	0.0348172565956302
0	1	9009470	rs2274330	C	G	0.209643219122188	0.668274238406688	-0.0183665913070033	0.0428607514542076
0	1	9009547	rs2274331	A	C	0.209000412567301	0.697510522366174	-0.0166845238201038	0.0429257669175502
0	1	9009706	rs12738365	T	C	0.200457269166876	0.29041400089635	0.0453174094771893	0.0428649412188784
0	1	9010405	rs17032907	T	C	0.388789422430503	0.728863875697101	0.0122857664784667	0.0354427209825984
0	1	9010569	rs11121273	C	T	0.398572350158952	0.879173764211371	0.0053660001267026	0.0352987542454581
0	1	9010592	rs17032909	C	T	0.0720479438216883	0.722691214996926	0.0233751288149466	0.0658706027489786
0	1	9010984	rs11576766	C	A	0.380455456152278	0.925444594926662	-0.00333521489578066	0.0356411149288282
0	1	9011586	rs3765968	G	T	0.772313071264707	0.89247235832387	0.00558202089954261	0.0412943266383662
0	1	9011627	rs3765967	A	G	0.21900803602293	0.70795534399955	-0.0157313322698592	0.041994617832259
0	1	9011722	rs3765966	T	G	0.845071237167218	0.599537335356729	0.0253776072328294	0.0483322266996827
0	1	9013585	rs72641561	T	C	0.215341806160505	0.632211928070847	-0.0202481564486679	0.0423056522533547
0	1	9015550	rs17032912	C	G	0.264180196450071	0.44517487884748	0.0296033171327008	0.0387739916042185
0	1	9015575	rs61784252	G	A	0.165925953717452	0.883654073162775	0.00678686140081397	0.0463777847531739
0	1	9015675	rs12741044	C	G	0.535368405467632	0.53692535644119	-0.0214460131489245	0.0347321236711307
0	1	9015954	rs12059715	C	T	0.171239554317549	0.349280490970929	-0.0435015801960159	0.0464767515467398
0	1	9016007	rs6661729	A	C	0.0110357559100991	0.479160107401614	-0.121672796715906	0.171938242320253
0	1	9016302	rs17389460	G	T	0.192742578572897	0.440293091141906	-0.034241620461188	0.0443717667438624
0	1	9016390	rs17032921	T	C	0.189913192786253	0.360678842157396	-0.0408854273598615	0.0447288755367373
0	1	9017091	rs2274332	T	C	0.143746660768715	0.146556872209461	-0.0729151350382843	0.050223909303733
0	1	9017204	rs2274333	G	A	0.510378949664749	0.984741123971963	-0.000662759897144427	0.0346535126590955
0	1	9018034	rs7545200	A	G	0.269660899130137	0.662843190320307	-0.0169625818016837	0.0389057987325139
0	1	9019221	rs41278984	C	T	0.0122617196556361	0.612193061412044	-0.081598414351078	0.160960921553773
0	1	9019338	rs11805912	T	C	0.144135564998103	0.178433847172046	-0.0673644451572503	0.0500630211822751
0	1	9021301	rs12735688	T	C	0.517047182913547	0.913413550770216	0.00374397317601905	0.0344324362650926
0	1	9021998	rs3765965	C	T	0.137020782504868	0.234073112513492	-0.0608102079000786	0.0511039344582224
0	1	9023572	rs6577545	G	C	0.150464605909063	0.146562240623676	-0.0714412816438422	0.0492093740332072
0	1	9026751	rs12126080	A	G	0.123283434528403	0.411646262527404	0.0428014182709912	0.0521332737519886
0	1	9027391	rs4466678	T	C	0.123953747467165	0.430002744082417	0.0410585137550908	0.0520263460936228
0	1	9027899	rs2274334	T	G	0.0124917629881506	0.730971744412695	-0.0544078006566107	0.158238947046921
0	1	9029539	rs78726732	A	G	0.0226295835200781	0.482657051338127	0.0800244246638841	0.113989149441825
0	1	9030372	rs10864376	T	C	0.622381646111687	0.69376037084385	0.0140335827361382	0.0356402012531773
0	1	9030964	rs3737665	T	C	0.475892750637048	0.649232895502168	-0.0156612776281618	0.0344333975934496
0	1	9031903	rs12138897	G	C	0.781947368773038	0.444580138599038	-0.0316368688618578	0.0413834130419451
0	1	9033404	rs4908800	G	A	0.628591669752263	0.544262615803035	0.0217046168317703	0.0357937695455701
0	1	9033552	rs61785762	T	G	0.179924966393872	0.26491054570245	-0.0508362125013911	0.0455987530899207
0	1	9034301	rs72641578	C	T	0.175862047117547	0.499008333071422	0.0304065051361938	0.044976651062094
0	1	9034421	rs3765964	A	G	0.660950374558094	0.946567393481347	-0.00243376352209242	0.0363150860088117
0	1	9034483	rs74050967	T	C	0.0244437349248562	0.930875247580292	-0.00973524830987447	0.112230045733298
0	1	9034598	rs3765963	G	A	0.781273585975458	0.95840723113208	-0.00216294961654067	0.0414736058902093
0	1	9035013	rs3737663	C	T	0.0383185827380619	0.576583617059279	-0.0514424952697289	0.092127795601852
0	1	9035059	rs12071042	C	A	0.0257715470731722	0.988015631020223	0.00165635613153483	0.110271245152691
0	1	9036614	rs12127547	G	A	0.133425200949852	0.777052800052892	0.0142818538626395	0.0504370760185904
0	1	9037273	rs6697763	T	C	0.75924100924225	0.837214371115501	0.00827209711642559	0.0402617581524957
0	1	9039022	rs6577546	A	G	0.803655870275683	0.771994855612832	0.0125386610297391	0.0432715989122228
0	1	9049032	rs875148	T	G	0.64147550261342	0.364205709759367	-0.0328846470224667	0.0362413048710212
0	1	9058028	rs10779707	G	A	0.853711151048308	0.636026901957683	0.0232675304387019	0.0491642558305578
0	1	9060789	rs17033008	A	G	0.227403098953981	0.393047016186265	0.0352227813533758	0.0412394218741523
0	1	9061382	rs12047015	C	T	0.151106213246673	0.502691870615976	-0.0325734703417604	0.0485982391924062
0	1	9062952	rs17389948	T	C	0.147018201700374	0.609667584573296	-0.0250974738444148	0.0491579108592033
0	1	9063265	rs12402611	T	C	0.0979745764677683	0.755555066361059	-0.0181908071858921	0.0584306518637103
0	1	9063602	rs4908804	C	G	0.626463098472351	0.461508800047982	-0.026606619487317	0.03613239554497
0	1	9066132	rs17033013	T	C	0.257908403541438	0.310337437486855	0.0399020172090441	0.0393311553338463
0	1	9066695	rs10864377	T	C	0.542692630845679	0.830830734239498	-0.00746032398937745	0.0349206852527556
0	1	9066967	rs12164533	A	C	0.307139554438018	0.891921323066113	0.00511497195696215	0.0376451167062015
0	1	9068020	rs2039631	T	C	0.124702988105599	0.0826037886202393	-0.0927408379596353	0.053429094798727
0	1	9068213	rs17027186	C	T	0.170747402379182	0.0238452205579764	0.102202882022657	0.0452302401775004
0	1	9068386	rs7530465	A	G	0.162111277753726	0.34065864323055	0.0440000175451883	0.0461765652300479
0	1	9069001	rs769901	A	G	0.532721421352447	0.190327689930045	-0.0451585929303992	0.0344824652626695
0	1	9069412	rs66463959	A	G	0.154880592925582	0.212913746539795	-0.0599462689839446	0.048126679399067
0	1	9074465	rs12063980	T	C	0.222736013242267	0.872806557958446	0.00657533099574441	0.0410715361784685
0	1	9074932	rs1556757	A	G	0.507579371117943	0.407685420259182	-0.0285961327619082	0.0345374911487725
0	1	9079365	rs10864379	A	G	0.1835785709315	0.398195977535536	-0.0377853636442171	0.0447244770791261
0	1	9080411	rs9803660	C	T	0.465246159038129	0.0650265340458075	-0.0643267978237632	0.0348640434598823
0	1	9103420	rs34605482	T	C	0.219682920820024	0.400017249180298	-0.0353160712988968	0.0419634897659932
0	1	9107849	rs3737661	T	G	0.249129529668969	0.320242709083107	-0.0401793938319368	0.0404235827800914
0	1	9108622	rs7368193	T	C	0.582311047032863	0.998919779138849	4.74880460500831e-05	0.0350761298488093
0	1	9111626	rs3004245	C	A	0.677072036796558	0.99750613330726	0.000115573953408639	0.0369765245180996
0	1	9115700	rs4908809	C	T	0.475387130469542	0.64479557836379	0.0160536736590967	0.0348232684348946
0	1	9116899	rs2505972	C	A	0.364023625495456	0.351197954379171	0.0334378542762839	0.0358672058580899
0	1	9129620	rs5438	T	C	0.0981218751760992	0.951992867108328	0.00348527565402819	0.0578907442661652
0	1	9129867	rs3820034	A	G	0.241287347701049	0.575736312702732	-0.0225794864574865	0.0403476423884078
0	1	9130650	rs12736085	G	A	0.384215508730814	0.94051692938523	0.00265558898660749	0.0355880877690849
0	1	9138890	rs1327257	G	A	0.334050257878972	0.594543390316623	-0.019579991296629	0.0367862628714547
0	1	9140078	rs12726360	C	T	0.505340744628554	0.801770599868997	-0.00871837832168702	0.0347267889456414
0	1	9140327	rs12127491	T	C	0.206361318216449	0.357189841486245	-0.039429651982408	0.0428241975525956
0	1	9143220	rs75856734	A	G	0.227612334938035	0.426558964478166	-0.0330779891221501	0.0416026270204178
0	1	9148184	rs12755780	T	C	0.423180038257781	0.971546483373123	0.00125638306519899	0.0352236295180291
0	1	9149450	rs12711519	G	A	0.529924467616638	0.953533359647768	-0.00202147176117773	0.0346913143271429
0	1	9151948	rs76799504	C	A	0.16466296520646	0.795509383945617	0.0119894472729186	0.0462621656989293
0	1	9153629	rs12061999	C	T	0.317277333864507	0.546969994814164	0.0221605924658922	0.0367928699430011
0	1	9155701	rs12239636	T	C	0.14933032994508	0.118096823625121	0.0741717394168715	0.047460436687609
0	1	9155711	rs12239637	T	C	0.175285689034596	0.137772297203698	0.0662803365011501	0.0446591446991202
0	1	9159671	rs17033261	T	C	0.339057992377182	0.335679918494313	-0.0356645913018393	0.0370450293708102
0	1	9160365	rs7555576	G	A	0.492029756658632	0.591824694915172	0.0186421071962504	0.0347674871751416
0	1	9161550	rs1061907	A	G	0.457926373258061	0.51192287596448	-0.0229961893976255	0.0350633698824079
0	1	9180726	rs78794533	A	G	0.165982833831603	0.00961808010200371	0.116720079109166	0.045078444877982
0	1	9185660	rs4908812	A	G	0.246975380859127	0.762869483779859	0.0121716373635345	0.0403415321324049
0	1	9213177	rs2666433	G	A	0.758321798074221	0.26934029366569	-0.0437305997486931	0.0395901415125696
0	1	9219383	rs6577556	C	T	0.240849002954464	0.873913342179678	0.00640007392852394	0.040330741984528
0	1	9234363	rs809972	T	G	0.154424117714955	0.801451314551938	0.0118938320627694	0.0472973570633911
0	1	9238095	rs6577559	T	C	0.140557246160094	0.813917148283838	0.0116386466574339	0.0494471046618292
0	1	9250059	rs6673205	T	C	0.22270047723918	0.650569106890964	-0.0186929601723468	0.0412673891754341
0	1	9250991	rs10864392	T	C	0.26254537274789	0.15934160450502	0.0548820941716904	0.0389984433321977
0	1	9275194	rs1009941	A	G	0.479900764568898	0.248664272281204	0.0398862113116108	0.0345754312947016
0	1	9278142	rs1009940	A	G	0.534503477246719	0.245730973147506	0.040203530211671	0.0346348969716549
0	1	9280094	rs10779715	T	C	0.534680120486664	0.268137932995707	0.0384046404468408	0.0346812328191773
0	1	9286018	rs12072683	T	C	0.354572563403225	0.691385543694754	-0.0143856328109994	0.0362380892674
0	1	9297871	rs4908830	G	A	0.382449981193015	0.0670187791973426	-0.0661332019447193	0.0361078166089698
0	1	9307138	rs11121350	C	T	0.401362753230877	0.0630242371747337	-0.0664260045559415	0.0357317230702378
0	1	9315847	rs2268170	T	C	0.0980290403588805	0.801206270809761	-0.0145475880288399	0.0577775271691119
0	1	9317936	rs3753164	G	A	0.484001641570462	0.039558011333312	-0.0712294249572822	0.034605364954867
0	1	9321241	rs2268169	A	G	0.472299972928027	0.156137086020974	-0.0489457054345233	0.0345129471665998
0	1	9323910	rs6688832	A	G	0.460259838132402	0.511552809164854	-0.0228958879250311	0.0348798442916436
0	1	9324213	rs17368528	T	C	0.0581696636967987	0.614152574251793	-0.0375182371751658	0.0744180842872551
0	1	9334714	rs12093524	A	G	0.12304143463522	0.872116794006798	0.00845278747938001	0.0525114730170164
0	1	9341038	rs916380	T	C	0.694434780297498	0.323062449074884	0.0373274903386144	0.0377738185584461
0	1	9357724	rs11121365	G	C	0.123052023160822	0.221336206423778	-0.0654854166383537	0.0535456578538355
0	1	9358243	rs621846	T	C	0.161392061025825	0.192402507925694	-0.0621605795856024	0.0476872687137898
0	1	9364634	rs1294028	G	A	0.823737782640002	0.633433684236696	-0.0214022591387408	0.0448779227037951
0	1	9366852	rs581587	C	T	0.760910453147701	0.893419131685764	-0.00542374600913178	0.0404820421230149
0	1	9367908	rs9442562	G	A	0.289567171142109	0.197298702189147	0.0488209377248455	0.0378666490964038
0	1	9371099	rs629524	T	G	0.31303647171627	0.0756421952328213	0.0667904789610538	0.037595594336306
0	1	9387444	rs1569422	T	C	0.7946902437698	0.519065595779331	0.0275591770157543	0.0427415585263353
0	1	9389218	rs732591	C	T	0.285501463094418	0.00756096402460894	0.101698562185532	0.0380740759726518
0	1	9390616	rs34817952	T	TG	0.81746478107326	0.336169400143661	0.043293484878086	0.0450147806505526
0	1	9393082	rs1294022	G	C	0.171746032270087	0.338801670593527	-0.0441619165526157	0.0461686038520292
0	1	9416151	rs9435243	A	G	0.251009256582751	0.280253419904286	-0.0430880111157794	0.0399055355156399
0	1	9422875	rs552230	A	C	0.288600308358229	0.251000661087296	-0.0438115647523348	0.0381659687015621
0	1	9427869	rs2275457	A	G	0.723014773198042	0.220820486393927	-0.0468897440271608	0.038297685158247
0	1	9431223	rs10492967	A	G	0.321380321194252	0.239451005212112	0.043588930607436	0.0370540706620456
0	1	9448852	rs9943073	C	A	0.352236220669034	0.227280686309354	0.0438061128613025	0.0362815581274067
0	1	9466803	rs12044809	G	A	0.442410757093235	0.361641026494598	-0.0316969439435143	0.0347461784447805
0	1	9474990	rs72645555	A	G	0.38170846568205	0.149784074123103	-0.0510084425433675	0.0354152846529939
0	1	9489972	rs10864418	G	A	0.419290663540688	0.834254631836907	-0.00729827799163564	0.0348786009326545
0	1	9497668	rs9660668	C	T	0.196584708202808	0.0898541122740231	0.0725797655846487	0.042790440229431
0	1	9498113	rs9660890	C	T	0.195191459824849	0.080275165452157	0.075395	0.0431052293811319
0	1	9499246	rs9787285	A	G	0.207707478704308	0.613593482811071	-0.021457017160291	0.0424932936272459
0	1	9503008	rs4926481	C	T	0.680348678052913	0.12290627266433	0.05764230025593	0.0373648242924388
0	1	9514846	rs4926491	C	T	0.281972522135476	0.643086574549812	0.0177210712006567	0.0382424382945304
0	1	9525235	rs7544834	A	G	0.70990685615809	0.535152051990349	0.0238287068472053	0.0384234446337016
0	1	9525697	rs10746490	A	G	0.903401647197225	0.682883888996058	0.0240935831038547	0.0589761465520508
0	1	9525764	rs12042017	T	G	0.645712322378012	0.781278931420341	0.0100568746616671	0.0362210512887035
0	1	9526979	rs10864425	G	A	0.706820639808229	0.491797936878817	0.0263258832222356	0.0382948672931106
0	1	9533238	rs6679380	T	C	0.909535280312419	0.528455177324531	0.038456442097462	0.0610065336629856
0	1	9535303	rs7418365	G	A	0.576201574903998	0.537035845287088	0.0215500560163034	0.0349100954781044
0	1	9535619	rs6541069	G	A	0.900650091126979	0.450694241006395	0.0441994893611557	0.0585999511870553
0	1	9538654	rs12561781	C	G	0.711120870686552	0.79183630159211	-0.0100521076176067	0.0380867213950032
0	1	9555888	rs7417127	C	G	0.206997285604364	0.33006958909947	-0.0420941463729578	0.0432189756328564
0	1	9563315	rs7533271	G	C	0.811059034211922	0.0166475606269764	0.108922698768024	0.0454905934707128
0	1	9567789	rs12755956	A	G	0.526968325665768	0.124170158556443	0.053232107907709	0.0346224395897645
0	1	9576675	rs7525571	G	A	0.166467014201541	0.797890610659179	0.0119896197567657	0.04682018699792
0	1	9576789	rs75100051	G	A	0.137563048016701	0.98066600334215	-0.0012259899573262	0.0505897842890807
0	1	9600774	rs12140494	C	T	0.860548327307254	0.00644738085899372	0.140677453440823	0.0516415015507343
0	1	9617682	rs72646718	A	G	0.262830589668396	0.490814288782288	-0.0270723726290648	0.0392914543070252
0	1	9619380	rs58670998	T	C	0.502247975621078	0.0779247823729868	0.0606881339782385	0.0344260305622044
0	1	9627521	rs6698575	G	A	0.287224539983709	0.53890981854037	-0.0235067579348326	0.0382558124035584
0	1	9632102	rs56053581	T	C	0.262725152306353	0.434627901742829	-0.0306949555874371	0.0392871854135471
0	1	9637227	rs9430153	G	A	0.321506611176462	0.584772716440805	-0.0201690149930296	0.0369107475494957
0	1	9691975	rs4926485	G	C	0.221261765078378	0.0314710654080078	-0.0903271580795308	0.0419918300277296
0	1	9704925	rs4129341	G	T	0.67717051786457	0.378250335602601	-0.0322037723141543	0.0365484848106736
0	1	9713386	rs4240895	T	C	0.883543360235659	0.373168324991237	0.0486782888506728	0.0546606633693465
0	1	9718087	rs6540991	C	T	0.848539120205961	0.705337488706825	-0.0182075724711965	0.0481522151518304
0	1	9720526	rs58784124	G	A	0.633573890731508	0.189520732589547	0.047390301807343	0.0361207056625639
0	1	9725525	rs4300218	A	G	0.092783895931589	0.907814011874934	-0.00693280399207416	0.0598707055078711
0	1	9734287	rs12568084	A	G	0.49691852192725	0.071230591928672	0.0621767155930576	0.0344659414581657
0	1	9741792	rs4333853	G	A	0.512784407805786	0.0485951948915175	-0.0678415948768227	0.0344002289576155
0	1	9746248	rs6677649	G	A	0.196137228252668	0.204936187588458	-0.0559897110225746	0.0441694042862338
0	1	9760651	rs12566637	T	C	0.16802055061096	0.179453035345875	0.0597496284076894	0.0445081956018199
0	1	9795719	rs12569008	T	C	0.260389231387417	0.731807452659817	-0.0135927305290935	0.0396610728615723
0	1	9799496	rs11588785	C	G	0.486705540637004	0.851778112384512	0.00640776763706134	0.03429361482342
0	1	9804693	rs7550295	T	C	0.205703107128489	0.534676002859125	0.0265612805101277	0.0427797849463347
0	1	9836556	rs72855716	G	A	0.255488122773408	0.955269848647444	0.00225530839050424	0.0402085075230158
0	1	9846341	rs17034340	C	T	0.206272838002436	0.55469847155091	0.0252402025300681	0.0427268285157854
0	1	9866437	rs61479984	T	G	0.429526841628902	0.570920668685857	0.0197916401674983	0.0349246095900775
0	1	9875633	rs946277	T	C	0.905910678681278	0.680338338349289	0.0244980919831671	0.0594611746907106
0	1	9877988	rs117550213	T	C	0.139341403604012	0.987601349591578	-0.000772922357633887	0.0497375097226006
0	1	9885290	rs12078414	T	C	0.149159296688365	0.24182735503703	-0.0575594746575487	0.0491779940921169
0	1	9888202	rs1767277	T	C	0.850105880224622	0.21096841510714	0.0614234178131801	0.0491031056205861
0	1	9923741	rs935073	G	A	0.195768415543829	0.204652916781325	-0.0557170963465579	0.0439268547282938
0	1	9926924	rs6695334	C	T	0.140074132774395	0.64228624509101	-0.0233168512178208	0.0501972420743246
0	1	9938165	rs17034420	G	A	0.140386387292743	0.62930768818854	-0.0241759544855234	0.0500846875155385
0	1	9975201	rs2033960	T	C	0.184929439312126	0.203538818815392	-0.0570789647607559	0.0448898533188018
0	1	10008191	rs12064822	A	G	0.152233817342932	0.334024808013247	-0.0467055143653091	0.0483474560188046
0	1	10008221	rs1220421	A	G	0.670699125396241	0.222292663645757	0.0446543335567988	0.0365882849429434
0	1	10029913	rs6683452	G	A	0.826169828269348	0.583866512724269	0.0248949996780272	0.0454499207862563
0	1	10093457	rs7528979	T	C	0.313405885584631	0.350697727378262	-0.0346153230131025	0.0370916831338279
0	1	10155283	rs9430244	G	A	0.916164224299624	0.88262262184774	-0.00914439078974912	0.0619348157417017
0	1	10159832	rs76154155	T	C	0.106963230371438	0.46751333687459	0.0400468273260827	0.0551206069702643
0	1	10174189	rs4543799	A	G	0.205785740320488	0.134749596154326	-0.0645280530748291	0.0431443402137286
0	1	10177790	rs3762290	G	A	0.207253406184876	0.112559885251812	-0.0682220970872791	0.0429937386920413
0	1	10190884	rs2295294	T	A	0.344246374296052	0.465069883487175	-0.0264732623753633	0.036238725255927
0	1	10195940	rs6671289	A	G	0.186092249586926	0.0568372699319539	-0.085601627952976	0.0449456152107885
0	1	10195970	rs6685910	T	A	0.104638767065011	0.0470709342471651	-0.115480654994317	0.0581572745691147
0	1	10197932	rs118126602	C	T	0.101237081219031	0.531424717081384	0.0352684532306114	0.0563544479603128
0	1	10203988	rs35316894	C	T	0.29272359294134	0.048375509923644	-0.0750753169679797	0.0380310193157795
0	1	10204186	rs12144133	G	T	0.547552009788096	0.167266033738776	0.047645972796343	0.0345000161355909
0	1	10209557	rs6696978	G	A	0.0946621436548817	0.781489805942147	0.0163308613636172	0.058875816585701
0	1	10219202	rs6659436	T	C	0.167530916058362	0.110571342874666	-0.0746670355539693	0.0467946944137008
0	1	10235946	rs2180184	C	T	0.313885143597274	0.371031904132749	-0.0333588739691716	0.0372915631503668
0	1	10237960	rs12733312	C	T	0.282422070446953	0.341983963102784	-0.0365280647780252	0.0384403770510604
0	1	10239647	rs41310363	G	A	0.0908321908600461	0.709808392519408	-0.0226079795406059	0.0607556118936948
0	1	10240094	rs1046277	T	C	0.0915414364024001	0.533630218473146	-0.0378312443275723	0.0607756192346381
0	1	10246129	rs2180185	C	G	0.373928394905623	0.255872790646379	-0.0407467784565687	0.0358623231901555
0	1	10246471	rs6667639	A	C	0.373672769819134	0.260927339244716	-0.0403194296129601	0.0358649330348905
0	1	10247313	rs56221672	G	A	0.35521741812917	0.384510460801516	-0.0315562370059248	0.0362875663262265
0	1	10290268	rs17396382	C	T	0.0947095163758327	0.697658373718727	0.0227877174248933	0.0586581573288928
0	1	10323921	rs12757288	C	T	0.321481853012887	0.689005337101767	-0.0147433998640126	0.0368395949683297
0	1	10338598	rs10492970	G	A	0.0929616534737716	0.630165809450957	-0.0288610404491537	0.0599406666703907
0	1	10353112	rs10492972	C	T	0.322043675273278	0.730021825781648	-0.0127058867748282	0.0368183590160128
0	1	10359944	rs12130220	G	T	0.228652034807339	0.999769554856531	-1.17666997157859e-05	0.0407405760997157
0	1	10362071	rs76058266	G	A	0.112638635170376	0.754760400762123	0.0168911351849912	0.0540743674796933
0	1	10366487	rs8019	G	T	0.325657420471936	0.66319460106489	-0.0160856348578721	0.036935438654943
0	1	10384439	rs17401924	G	A	0.226032519920035	0.838306275266883	0.00840002174988267	0.0411643830885456
0	1	10385471	rs17401966	G	A	0.22837833012088	0.984036964341574	-0.000815563811797578	0.0407618183495071
0	1	10391536	rs12734551	G	T	0.228557706394411	0.98739380667981	-0.000644387445748927	0.0407835568966307
0	1	10407360	rs59211028	C	T	0.0989843973945801	0.522613189808101	-0.0372807819033137	0.058312956439883
0	1	10414470	rs17402762	C	T	0.33939389263289	0.581425008896354	-0.0201546654214746	0.0365581422575515
0	1	10420918	rs3748578	A	G	0.222299218180897	0.888219872217992	-0.00583991778544423	0.041548377357606
0	1	10420937	rs3748579	T	C	0.320403858866783	0.678821955042699	-0.0152911429792582	0.0369287758549501
0	1	10431329	rs72867431	T	C	0.0958916976168369	0.629517481310229	-0.028440978560033	0.0589565056307991
0	1	10484416	rs663364	G	T	0.348540349269089	0.805378156391704	0.00902347153891448	0.0366222976394015
0	1	10484880	rs79763829	A	G	0.0973077822614902	0.305451597860405	-0.0610866712117274	0.059607647697415
0	1	10507236	rs1307489	G	A	0.835009155878837	0.689445506331875	0.018828081093661	0.0471164156983984
0	1	10537090	rs684016	A	C	0.664173408348317	0.546958109297283	-0.0220815199077762	0.0366605000486376
0	1	10539833	rs6680568	G	A	0.117799866857232	0.349876735782216	-0.050944646545328	0.0544962540610323
0	1	10543836	rs9970001	G	A	0.186250336222679	0.471405485310456	0.0320233135397788	0.0444648363046312
0	1	10549380	rs670666	G	A	0.54572351530956	0.959535208217816	0.00176246187247051	0.0347373100674967
0	1	10550352	rs673254	T	C	0.372683906711577	0.212399610294565	0.0443203798131494	0.0355417679245242
0	1	10556097	rs636291	A	G	0.747565833438395	0.356039649896661	0.037083059132585	0.0401793722213748
0	1	10556386	rs10127643	T	C	0.0659613560929351	0.858025183858143	-0.0125290985042586	0.0700385567253861
0	1	10557544	rs660725	G	A	0.848729640334472	0.998691803925524	7.93351318538738e-05	0.0483874319068695
0	1	10562163	rs76282123	T	C	0.18380338273072	0.64223802970153	0.020822926497429	0.0448217480469875
0	1	10563609	rs10864459	G	A	0.563687617753018	0.215799645965919	0.0433523764447152	0.0350244512631732
0	1	10563671	rs10864460	C	G	0.609014768956571	0.234450708479375	0.0420146613345152	0.035336966228414
0	1	10563681	rs2506902	T	C	0.256703960376884	0.333570444260282	-0.0384188170361945	0.039732074533801
0	1	10566148	rs7543322	C	T	0.515980619929074	0.569229697273159	-0.0195671051026951	0.0343773279611455
0	1	10566215	rs616488	G	A	0.294565806746345	0.446419759171481	-0.0290248474903675	0.0381204988593817
0	1	10567122	rs604814	A	G	0.583219011142061	0.935827099785731	0.0028060743747555	0.0348512641392861
0	1	10567658	rs2480786	T	C	0.875395943769142	0.38544802585271	-0.0448902619307356	0.0517227358447919
0	1	10569930	rs6540934	T	C	0.140665113856486	0.896734952295557	-0.00654417931492088	0.0504224580459933
0	1	10573867	rs2274985	A	G	0.57332119230537	0.493920954313715	-0.0237227733182784	0.0346780644558256
0	1	10578606	rs7419116	A	G	0.653231066960872	0.380480584193517	-0.0317109214589687	0.0361579457819883
0	1	10578791	rs11584327	C	T	0.572628274153566	0.394791887022976	-0.0295517916787011	0.0347276150541932
0	1	10580891	rs2483677	T	C	0.164251310166758	0.669577882568179	0.0198690484236087	0.0465614532513157
0	1	10582047	rs2483678	C	T	0.818072790535839	0.588724265936663	-0.024063146398445	0.0445048727798402
0	1	10596624	rs10864461	T	C	0.275360278966418	0.543763948723333	-0.0235901127824641	0.0388550593229829
0	1	10597217	rs4240914	C	A	0.275408726439654	0.528711619048435	-0.0244800327199876	0.0388588007303748
0	1	10598216	rs2506892	A	G	0.165208659867317	0.844446927149616	0.00912526798518793	0.0465080010406272
0	1	10609505	rs12120962	A	G	0.350067450100704	0.128300085916141	0.0548591901206203	0.0360716468263839
0	1	10613660	rs12127400	T	C	0.476984311097364	0.593108496051547	0.018466806306362	0.0345602329998542
0	1	10615775	rs11121584	C	T	0.644464599345535	0.499434606724369	0.0244038573766134	0.0361335409825764
0	1	10621363	rs7519424	A	G	0.646237466667413	0.427541954267753	0.028735520771074	0.0362179772430061
0	1	10633245	rs6687430	A	G	0.755020078922934	0.865144445956221	-0.00680528593973531	0.0400713488100793
0	1	10643197	rs12038548	A	G	0.240640484355935	0.307257051652214	-0.0413155009131612	0.0404659393592165
0	1	10643829	rs12045923	T	C	0.234914494750727	0.399364980037752	-0.034109020630066	0.0404731914400951
0	1	10644149	rs72857041	A	G	0.246258272725147	0.555636874549625	-0.0237715420813453	0.0403362440160544
0	1	10649223	rs12090714	A	G	0.253734769662165	0.199306848631254	-0.051670558456459	0.040256638788616
0	1	10651603	rs6540941	C	T	0.206436577080239	0.480540691517859	-0.0304424630411714	0.0431542819468926
0	1	10652605	rs6668131	A	G	0.534296986915599	0.110277498573777	0.0551879052488637	0.0345583802344883
0	1	10652977	rs284273	C	T	0.670707463953504	0.100800253169724	0.0611377650496817	0.0372567181010459
0	1	10653628	rs284272	T	G	0.121142981399888	0.933766004402992	0.00439212727162063	0.0528487010282736
0	1	10655913	rs2387230	A	G	0.0207969174330618	0.937701119896102	-0.00948276397900903	0.121325688576291
0	1	10663573	rs284283	T	C	0.132227199188548	0.764700399334992	-0.0153016818537113	0.0511224897041408
0	1	10666517	rs284281	G	T	0.724064138250986	0.593732524329072	0.0206481329160412	0.0387078736233764
0	1	10666735	rs11121599	G	A	0.601211263810503	0.651019062340093	0.0158074073879162	0.0349453170882075
0	1	10672429	rs488854	G	C	0.132594838186943	0.745304641418278	-0.0166078111650225	0.0511266413076069
0	1	10673194	rs479407	A	G	0.712218925929237	0.603129912963939	0.0198798099268034	0.0382374023246267
0	1	10767379	rs4845952	A	G	0.394476619987821	0.290392633546103	-0.037452591306658	0.0354241787788342
0	1	10771380	rs78100955	G	T	0.114662171447248	0.161150268510767	-0.0773899088727035	0.0552306371703033
0	1	10780727	rs706007	G	A	0.214879641241425	0.754450254629861	-0.0131279458991516	0.0419722516665728
0	1	10801989	rs4845953	A	G	0.120329564561953	0.970598463744821	-0.00196124780259469	0.0532113388478763
0	1	10807369	rs205490	A	G	0.304901387643288	0.470733427527411	-0.027397278205213	0.0379839196689598
0	1	10808499	rs2076491	T	C	0.123072663330031	0.958735805361491	-0.00272839063903982	0.052732638658951
0	1	10827135	rs205488	C	T	0.36189355791453	0.223874840048849	-0.0438727799260351	0.0360710151537321
0	1	10832322	rs205472	A	G	0.465684751036939	0.997776029484709	-9.63998213910676e-05	0.0345849142454304
0	1	10834579	rs12031981	C	T	0.523760454730004	0.51203540853681	0.0227795630648119	0.0347423329863477
0	1	10840905	rs17035713	G	A	0.458803410002009	0.417785670767003	0.0281174951798627	0.034701438869018
0	1	10841333	rs710135	C	T	0.853034855239876	0.614002165313198	-0.0242342408294192	0.0480486418208661
0	1	10842769	rs61227177	A	G	0.150928859692321	0.513347790050032	-0.0319296657860182	0.0488494748255155
0	1	10844558	rs710139	C	T	0.830582222435759	0.209352071793631	-0.056810024084325	0.0452543645199644
0	1	10845821	rs776909	C	A	0.677032390122535	0.821927626379071	-0.0083503190584084	0.0371015815541682
0	1	10849645	rs10864471	G	A	0.534219615826882	0.741527991776156	-0.0114575887583061	0.0347378017965334
0	1	10854389	rs117360158	A	C	0.104724776821977	0.811539992956155	0.0133495376140732	0.0559870332000488
0	1	10854478	rs117927896	A	C	0.105412761971348	0.735231720674216	0.0188577881101875	0.0557634898602758
0	1	10855315	rs11577258	T	C	0.513582487415432	0.805454291381545	-0.00856111759308468	0.0347596827326525
0	1	10860379	rs10779746	A	G	0.45469820826576	0.384703251823369	0.0302688071541698	0.034821227138108
0	1	10862362	rs55752650	T	C	0.100567027004867	0.968960342869686	-0.00223713761069801	0.0574918465327892
0	1	10864224	rs80073687	C	T	0.100954620044758	0.982312702806925	0.00127037349261015	0.0573026144935056
0	1	10876600	rs6688450	T	C	0.396182900121988	0.730521834734664	-0.0121670001753798	0.035324880777629
0	1	10883600	rs10864474	G	A	0.546448729709599	0.842777603462653	-0.00693539055755437	0.0349668526557844
0	1	10888791	rs634478	C	T	0.839679317131915	0.308699347628664	0.0482194334252199	0.0473689249407728
0	1	10894724	rs541695	T	C	0.733425052361825	0.911035853093978	0.00436500650209979	0.0390667302341048
0	1	10900348	rs72643268	T	C	0.158141743128311	0.205049584930142	-0.0606368135355353	0.0478474080926076
0	1	10901000	rs35154018	C	CT	0.44241133320603	0.830016081253648	0.00747178861641116	0.0348041540305769
0	1	10901994	rs946684	T	C	0.254848235391901	0.700340907679364	0.0151952724505876	0.0394825648778732
0	1	10910576	rs607715	G	C	0.220572928880943	0.244871782896722	-0.0491960844277687	0.0423048088688994
0	1	10912551	rs637037	T	C	0.876074675487591	0.30249532457225	-0.0537226663751457	0.0521024358248577
0	1	10913147	rs12085982	G	A	0.1674477261746	0.145901703815608	-0.0685332236805939	0.047129051472013
0	1	10919094	rs1292646	C	T	0.867990169925727	0.300388367717049	-0.0520815267504311	0.0502911172589498
0	1	10922290	rs1280992	G	A	0.59459266810653	0.427662773487111	0.0280232829165955	0.0353295156640046
0	1	10926966	rs36047809	T	G	0.0938726773278107	0.723682500971641	0.0208552218316262	0.0589894542736175
0	1	10934874	rs12065037	A	G	0.373316325389706	0.228296048405606	-0.0431996386729528	0.0358574706479827
0	1	10935423	rs1280995	A	G	0.473399412524055	0.900794194569704	-0.00430200409544251	0.0345104133156578
0	1	10935437	rs6667663	T	C	0.395006893765092	0.952508789723983	0.00209874442986576	0.0352394970821074
0	1	10935519	rs12756252	A	G	0.415143207687992	0.499192715493544	-0.0236441304615585	0.0349889204352
0	1	10936544	rs7537363	G	A	0.356971991131474	0.822359837522114	-0.00807884521252046	0.0359842109070418
0	1	10937920	rs11121639	G	A	0.349122104361515	0.874107488143415	-0.00571227320490401	0.0360524732569309
0	1	10939080	rs6686445	T	G	0.303658403389306	0.55405954264039	-0.0223047409520431	0.0376967953708221
0	1	10940287	rs77331515	A	G	0.304454519630118	0.578549164614096	-0.020931490928594	0.0376801000145507
0	1	10978062	rs1280972	G	A	0.423056592305186	0.944410210735546	0.0024386149798954	0.0349732878957623
0	1	10980544	rs4845964	A	G	0.492155391656299	0.477401644924504	-0.0246603416231295	0.0347090251079383
0	1	11002488	rs6656310	T	C	0.930912737141012	0.600204340120892	0.0359638556175055	0.0686193417083209
0	1	11010551	rs10864484	T	C	0.173708930167116	0.431409490341647	0.0355915700096123	0.0452368888211942
0	1	11013286	rs11121657	G	A	0.433536021867537	0.320282726088511	0.0344108462267269	0.0346228399583089
0	1	11019245	rs12033594	G	T	0.456169469174175	0.315713547662996	0.0345830726914619	0.0344691395537271
0	1	11024381	rs6659326	G	A	0.413437912031327	0.593563740988739	0.0186842589555899	0.0350103040049296
0	1	11024637	rs11121664	C	T	0.413842818093114	0.572745972628932	0.0197500337067484	0.0350170458715527
0	1	11028631	rs74052098	T	G	0.268811192718812	0.62910040237302	0.0188532955484975	0.0390342692941668
0	1	11030861	rs78234331	T	C	0.26863695967508	0.739986073966907	0.012988345279624	0.0391366357175435
0	1	11032827	rs2003046	A	C	0.183254632409463	0.32991685461724	-0.0438915196757018	0.0450501479793955
0	1	11033082	rs12565727	G	A	0.289657432952126	0.681575164400687	-0.0156055354615656	0.0380330957657631
0	1	11037736	rs11576658	T	C	0.179908941518098	0.554169859724233	-0.0268664231234928	0.0454190458901076
0	1	11038476	rs11121667	T	C	0.283388937175072	0.464701461849801	-0.0281260939632978	0.0384694947362092
0	1	11046855	rs9430161	T	G	0.0733361762615494	0.0194781143081026	-0.161476564543196	0.0691177870144204
0	1	11046868	rs9430162	G	C	0.07330555691569	0.0198561682741057	-0.161129492194921	0.0691823564469635
0	1	11053101	rs6704113	G	A	0.35804866914268	0.635236755909914	0.0170027697205385	0.035842914997275
0	1	11060075	rs11121675	T	G	0.564324681582854	0.0779715299078954	0.0611706194292236	0.0347051798297915
0	1	11063043	rs11121676	C	T	0.676773762828455	0.668621964447801	0.0158779126151203	0.0370944558367335
0	1	11074582	rs3765897	G	A	0.176176767878342	0.214223222022618	-0.0566978718263687	0.0456491314816771
0	1	11086717	rs1033638	G	A	0.872400052265914	0.10733719244643	0.0848255664915399	0.0526775932714395
0	1	11090916	rs12711521	A	C	0.698248251745436	0.0327246905588211	0.0811215999388391	0.0379881503243051
0	1	11126569	rs2791659	A	C	0.826519567753703	0.138375823506563	0.0683761519996056	0.046141911265222
0	1	11132965	rs7533211	C	G	0.792839458389515	0.111228687165342	0.0685435512149131	0.0430362135999793
0	1	11147241	rs12136825	T	C	0.145767981483914	0.192047487542074	-0.0647318100862507	0.0496201822563749
0	1	11153241	rs12127428	C	T	0.110880936177749	0.317070358772125	-0.0557014384073045	0.0556738042121433
0	1	11153331	rs12126654	G	A	0.111418428845149	0.245891085570087	-0.0645833846585643	0.0556567407674878
0	1	11166713	rs2536	C	T	0.0510910631383473	0.151628364741977	-0.116339498912669	0.0811404800330941
0	1	11171226	rs17036350	T	C	0.0864797022001836	0.153707238216433	-0.0897445153647201	0.0629098106606909
0	1	11212458	rs11581010	G	A	0.113146123963588	0.879973458436979	0.00818947313708444	0.0542338935980901
0	1	11216665	rs4282823	T	C	0.0860710869481189	0.147821657946669	-0.0916810595105115	0.0633476382732004
0	1	11248216	rs3806317	G	A	0.149781649642705	0.370455601109759	0.0423815530887147	0.0473208948857254
0	1	11249132	rs1034528	C	G	0.163643052363101	0.463695460753746	-0.0343681249897579	0.046901311837488
0	1	11256034	chr1:11256034.T.C	C	T	0.0865400835073069	0.140059914665262	-0.0930223585632278	0.063041731584335
0	1	11269796	rs1010447	C	T	0.880500771082613	0.697425337465163	-0.020485319037388	0.0526888042976672
0	1	11275588	rs2746637	G	A	0.880661137740361	0.663020549076143	-0.0229684943843513	0.0527106609709897
0	1	11289161	rs2076655	A	G	0.793208871000572	0.460810230254666	0.031622144770927	0.0428767085308459
0	1	11293792	rs11121703	C	A	0.844941067269486	0.944502000511072	-0.00330608189518269	0.0474925725085261
0	1	11322156	rs1883965	G	A	0.873954240747725	0.413854449482384	-0.0419048040995727	0.0512829437719393
0	1	11340472	rs6685950	T	G	0.0731931837491118	0.808108593289271	0.0160506969958691	0.0660884800588216
0	1	11345339	rs11121715	C	T	0.0728226047643888	0.731591780162847	0.0227027183432397	0.0661869698032651
0	1	11353244	rs77768358	A	G	0.0707606855462705	0.552522199390894	0.0396558883487538	0.0667624497505102
0	1	11355449	rs11121717	C	T	0.0741960862568362	0.677833629675481	0.0272174324737537	0.0655176867280632
0	1	11390336	rs2982376	C	T	0.107821196808598	0.922675339803544	-0.00542328236635152	0.0558730960387025
0	1	11402749	rs3124632	C	T	0.172288888888889	0.102857624689786	-0.0749989990970764	0.0459790765409307
0	1	11404558	rs3120815	G	A	0.172539441597623	0.124842047808266	-0.0704808889622866	0.0459229781605402
0	1	11411432	rs2788558	A	G	0.849862666852273	0.202274888422689	0.0618225130939911	0.0484845544973549
0	1	11432744	rs2982364	C	T	0.260157172213132	0.42987237084784	-0.0311109561657561	0.0394103866395429
0	1	11435942	rs2335404	C	T	0.304740702501793	0.096027658914519	-0.0622045717178152	0.0373730245033424
0	1	11444975	rs3010208	T	C	0.42563440458751	0.381821137010646	-0.0307064653475389	0.0351113325425728
0	1	11447805	rs6660541	A	G	0.799442798715322	0.294600828058949	0.0453742995172605	0.0432926998662813
0	1	11461601	rs6671983	A	G	0.46295963182117	0.928706104776991	-0.00309226856621316	0.0345609588512287
0	1	11472413	chr1:11472413.A.C	C	A	0.311178880569582	0.93044605378343	0.0032445811453745	0.0371728419973583
0	1	11476541	rs2890085	C	T	0.406220415918692	0.695945787751378	0.0136677767516525	0.0349739264955498
0	1	11477192	rs2379143	T	C	0.764352604270206	0.479322178687177	0.0286003252229395	0.0404305926879707
0	1	11485666	rs6661145	C	T	0.694563963941622	0.815140693239184	-0.00864051037983636	0.0369569354113677
0	1	11489255	rs877307	T	C	0.425235210892441	0.655271651539123	0.0154749805693372	0.0346622313251713
0	1	11490744	rs10864508	G	T	0.478974468093549	0.457490678238385	-0.0257183097036409	0.0346148373363678
0	1	11496333	rs12036240	A	G	0.480196608747412	0.973740377393922	0.00113548361643748	0.0344948315397383
0	1	11498824	rs2379155	A	G	0.147421414089599	0.977715022162026	0.00135757912785605	0.0486000292625682
0	1	11503870	rs76779637	A	G	0.0959859190307767	0.680568227318764	0.0239930186573379	0.0582796366668437
0	1	11518397	rs12026602	T	C	0.252417204725996	0.656878889911031	-0.0178579433255421	0.0402000924951687
0	1	11531918	rs17036930	T	C	0.527700171211522	0.275684272470284	0.0373739696964579	0.0342859838764843
0	1	11532525	rs6674181	G	C	0.527730016954444	0.31490489969571	0.0346849472334534	0.0345129594016388
0	1	11534053	rs10159458	C	A	0.852959891103491	0.369618638761444	0.0445706666198559	0.0496781828795455
0	1	11537359	rs12027766	A	G	0.84332459516384	0.404051373036789	0.0403826311835679	0.0483967719900576
0	1	11556348	rs10864512	G	A	0.792791749892199	0.89920712032634	0.00546161588013995	0.0431192634341364
0	1	11564507	rs2817614	A	G	0.72688745479283	0.739969531519793	0.0127963976238015	0.0385557117210367
0	1	11567190	rs2817637	T	C	0.220882771176423	0.955049791881638	0.00236687242278266	0.0419907160231134
0	1	11574366	rs10864515	G	C	0.457988497789926	0.900924933569657	0.00429906292208154	0.0345325643568887
0	1	11586677	rs2745260	C	T	0.411642849263247	0.724720105528854	0.0122884046069263	0.0348946213873652
0	1	11607932	rs2745291	A	G	0.506647895629502	0.495327529724152	0.0235307850029015	0.0345097053528628
0	1	11613163	rs2817611	T	C	0.103248445288054	0.107307523816005	0.0894601831919068	0.0555510493950098
0	1	11617025	rs2817606	T	C	0.419507211437101	0.943271544780576	-0.00248169124729094	0.0348755018133499
0	1	11618451	rs2594292	G	A	0.688445850176204	0.463176135002277	-0.0273935420388686	0.0373398799977882
0	1	11619933	rs12086490	T	C	0.273836398962548	0.695305056651574	-0.0151271023739235	0.0386224603401908
0	1	11636479	rs2745278	C	T	0.472500206914172	0.539612599439999	0.0211419814500874	0.0344669361683673
0	1	11645598	rs2745275	A	G	0.459555764541971	0.136903884949535	0.0512933352136549	0.0344847661818419
0	1	11647129	rs2745274	T	C	0.434131540584615	0.364107366351088	0.0314462496038111	0.0346489804725114
0	1	11654491	rs7530509	G	A	0.581224601731165	0.845303182510037	-0.00677255486326611	0.0347106399042779
0	1	11656684	rs761087	G	A	0.274166384782558	0.700488814211601	-0.0149013885927648	0.0387390458995037
0	1	11665198	rs11121778	C	T	0.573213494950898	0.636990690971867	-0.0164375431155829	0.0348319098417188
0	1	11675059	rs734737	G	T	0.221567389853749	0.939873499160622	0.00312736999468716	0.0414611870491959
0	1	11676100	rs7554745	A	C	0.281131192755488	0.792473083128495	-0.0101372786578613	0.0385300555715753
0	1	11678938	rs4845872	A	G	0.220845178911512	0.915578989803124	0.00440437551879347	0.0415490513158564
0	1	11686768	rs10779761	G	T	0.593113902273299	0.521384181090453	-0.0225883595665757	0.0352275341759904
0	1	11689296	rs115723174	T	C	0.183281287191456	0.779592981566022	0.0125078264090702	0.0446948338977236
0	1	11693090	rs80032347	A	G	0.162514325542784	0.348797977295646	-0.0445668312022258	0.0475672105759319
0	1	11695180	rs10864529	G	C	0.601457015254336	0.379497765130981	-0.0309719157092685	0.0352425334319391
0	1	11697411	rs74782931	T	C	0.136094927731459	0.252057414120555	-0.05882899967477	0.0513626033461703
0	1	11722688	rs3125815	A	G	0.153634801920467	0.153320803309897	-0.0701376461443466	0.0491194575182362
0	1	11725908	rs3117066	G	A	0.412289564246524	0.305317637079988	-0.0357123362740828	0.0348380223865078
0	1	11733075	rs747862	C	T	0.153554880261686	0.449090699958969	-0.036402417012584	0.0480920674716638
0	1	11745459	rs2336031	G	A	0.859299409348528	0.773430344206239	-0.0142032660250196	0.0493356056363071
0	1	11749957	rs6658345	C	A	0.312424435013685	0.91647205138644	0.0039071722494422	0.0372541975932925
0	1	11751135	rs12088541	T	C	0.118812080228761	0.191065153449915	0.0687777020346663	0.0526050803157778
0	1	11760782	rs1555079	T	C	0.877603396640739	0.0368517272634665	0.112968991247776	0.0541193985952997
0	1	11770653	rs12731150	A	G	0.8023872022257	0.223322869270115	0.0527375810485887	0.0433077585673768
0	1	11773462	rs12565097	G	A	0.522077565089896	0.191587894631007	0.0453415150015414	0.0347206145752057
0	1	11782814	rs7414943	A	G	0.415999188635507	0.344590710680596	0.0327176311117547	0.0346169405477795
0	1	11790687	rs10864532	G	A	0.183256153541694	0.201986954350609	-0.0577892817033505	0.0452925620538716
0	1	11790925	rs74541046	T	C	0.39678342174778	0.061654838501851	0.0654362403411322	0.0350156760372366
0	1	11797186	rs12095517	C	T	0.629549684984298	0.577287273766373	-0.0200661507386467	0.036002683396203
0	1	11800478	rs11121816	G	T	0.509617789042959	0.582510282908198	-0.0190712999281691	0.0346926463770382
0	1	11800703	rs4073395	T	C	0.322736735285213	0.181844331459191	0.0493748898293051	0.0369822262677323
0	1	11811234	rs4075033	G	A	0.42606362606345	0.204548647672061	0.0443254639798959	0.0349377467678366
0	1	11824303	rs4845877	C	T	0.851758530549542	0.868674092273551	-0.00797356692017583	0.0482244281732081
0	1	11828319	rs4845881	A	G	0.789901048678773	0.436773685073939	0.0331354481213101	0.0426095620592467
0	1	11831615	rs6667720	T	C	0.889162564206367	0.693354076927923	0.0218361835681909	0.0553785746773006
0	1	11843167	rs4845882	G	A	0.809091368700031	0.233462813802441	0.0528365282015066	0.0443450650476816
0	1	11846252	rs4846048	A	G	0.901700950083182	0.870043613006755	0.00949036795085331	0.0580084888604142
0	1	11848972	rs72640221	A	G	0.0902021331129578	0.179428028566393	-0.0828035406716741	0.0616777782079292
0	1	11850365	rs4846049	G	T	0.812563266135488	0.211826547228258	0.0559001047865299	0.0447717094816144
0	1	11850927	rs2274976	T	C	0.0897254851547033	0.160454389410844	-0.0868645901919381	0.0618894239576188
0	1	11852110	rs13306556	T	C	0.0894279584855337	0.165941984659557	-0.0858617402300328	0.061977863399592
0	1	11852300	rs1476413	T	C	0.189641859134456	0.17714558380042	-0.0600549379080831	0.0444984532855766
0	1	11854476	rs1801131	G	T	0.187158627264102	0.301380669810031	-0.046232538869583	0.0447349416102267
0	1	11856378	rs1801133	A	G	0.399815426787781	0.265959650535035	0.0392498396436526	0.0352834426073643
0	1	11857788	rs17421511	A	G	0.0904570345880943	0.813973632315798	-0.0142159141203417	0.0604153759984143
0	1	11862214	rs9651118	C	T	0.365854670459934	0.502008261815993	-0.0242455027689886	0.0361154508912512
0	1	11862778	rs17367504	G	A	0.101485136042996	0.430909629963189	-0.0458824422632848	0.0582533558400937
0	1	11864586	rs3753584	C	T	0.101304190575552	0.407202215634996	-0.0482428319973687	0.0582061425700542
0	1	11881320	rs198396	C	G	0.0938795019193182	0.935265151287901	-0.00481861889228197	0.0593262915388794
0	1	11886813	rs2076004	A	G	0.0901334261192299	0.237698685407753	-0.0729080543351467	0.0617467975222153
0	1	11898789	rs2272803	T	G	0.0889259581954852	0.288847671925957	-0.0658072289577609	0.0620440757875056
0	1	11899033	rs1023252	T	G	0.179376364184476	0.235456623588493	-0.0542210198212372	0.045701384635309
0	1	11904092	rs7552330	A	G	0.100793398847729	0.595245103263623	-0.0308878425173646	0.0581417508449867
0	1	11907648	rs5063	T	C	0.0891017879868337	0.647476321028279	-0.0279676476841825	0.0611620940701062
0	1	11910677	rs632793	G	A	0.130489476430684	0.326007055529838	-0.051015254377562	0.0519403974653456
0	1	11913757	rs198375	C	T	0.152810798531819	0.087635794322607	-0.0833835486736705	0.0488193234495307
0	1	11914829	rs6668352	A	G	0.118457654230371	0.110477785940718	-0.0870849714033816	0.0545628328535958
0	1	11918444	rs61761991	T	C	0.0114598512860658	0.0244607669782389	-0.41900597419088	0.186240288983763
0	1	11919271	rs198389	G	A	0.134049688672313	0.173377758713506	-0.0700801256336227	0.0514753694566482
0	1	11922298	rs6668659	G	T	0.133174991701208	0.192080427008902	-0.0673146816186184	0.0516039069958009
0	1	11922812	rs79990227	G	A	0.0646179934331945	0.172041974031147	0.0935594741190761	0.0685080182493268
0	1	11925300	rs6676300	G	A	0.14491243512217	0.409512790609677	-0.0408472704896036	0.0495267720529393
0	1	11925781	rs1318408	G	A	0.092449970643676	0.196567395472473	-0.0784226825537996	0.0607271956184077
0	1	11927878	rs79653311	C	T	0.0878617378520582	0.220517860426452	-0.0760705577960282	0.0620906973726068
0	1	11934378	rs198384	A	G	0.600799656582308	0.265280296930357	-0.0391000022510236	0.0350988268294062
0	1	11941936	rs11588551	T	C	0.551564238779407	0.755789745216119	-0.0107994719916719	0.0347233929362592
0	1	11959362	rs17037526	T	C	0.404140863981515	0.394133157903168	-0.0299335020514604	0.0351272059296504
0	1	11973888	rs7554547	G	A	0.448456738093381	0.0140277422464397	-0.0853920896888953	0.0347609506646378
0	1	11979909	rs3209284	C	T	0.614971642614426	0.215667044621611	-0.0437723521656704	0.0353535365806912
0	1	11982544	rs2639453	C	T	0.652813151057994	0.18264825461946	-0.0481406303768809	0.0361241156138634
0	1	12009955	rs7529452	T	C	0.320839459206324	0.310686742892088	-0.0375158836709685	0.0370058654801517
0	1	12009956	rs7551175	A	G	0.225436523837546	0.86204526256544	-0.00719188097560449	0.0413870659015468
0	1	12042261	rs2236055	G	A	0.609403053098074	0.0912820686807392	-0.0593239048940951	0.0351304822479901
0	1	12042755	rs4240897	A	G	0.528896920955928	0.21732431916762	-0.0424243913443332	0.0343886499425461
0	1	12044164	rs1474868	T	C	0.608591412286273	0.111855526191549	-0.0557296526819146	0.0350521224453522
0	1	12046063	rs2336384	T	G	0.581485159818411	0.110047094299582	-0.0555036254515791	0.034733584488042
0	1	12046089	rs873458	A	G	0.374336379240039	0.121558011078955	-0.0555468730871842	0.0358768034460803
0	1	12046334	rs873457	G	C	0.581755374889875	0.094698524248079	-0.0580205234405624	0.0347196009441442
0	1	12050634	rs4846085	C	T	0.58168085657409	0.103788062775042	-0.0564917047943296	0.034726512802103
0	1	12054911	rs6672267	G	A	0.610018181818182	0.130868473887983	-0.0530002303547821	0.0350835519429913
0	1	12056440	rs2236056	T	C	0.581509556947344	0.0939142167709808	-0.058158048773873	0.0347191085022372
0	1	12059412	rs2295281	T	C	0.373954031790231	0.116753704920335	-0.0562417961712028	0.0358560011437609
0	1	12065841	rs1042837	T	C	0.0804903825437039	0.830779611074926	-0.0136399081652849	0.0638268299656096
0	1	12072534	rs14305	T	C	0.153961262881117	0.639625965781827	0.0222489475116718	0.0475179632728748
0	1	12128498	rs12029016	A	G	0.44544667661106	0.340223274108988	-0.0331562109908936	0.0347649891582875
0	1	12135526	rs6690493	G	A	0.224838320888214	0.128663296029269	-0.0639860411643705	0.0421128633558662
0	1	12141461	rs2297875	G	A	0.238988475457487	0.112980218774783	-0.0652825812473323	0.0411893364104553
0	1	12142243	rs59346161	A	T	0.124731992470763	0.28118383359678	-0.0572664016631428	0.0531393959832695
0	1	12147753	rs12133231	A	G	0.122886673330147	0.53611301993963	-0.0329026598268697	0.0531801841244221
0	1	12153413	rs17037598	T	G	0.0866402005125331	0.330264904533589	-0.0603555247979202	0.061993362451753
0	1	12164071	rs562844	C	T	0.410459065854366	0.860717114414455	0.00616847162235507	0.0351557227498061
0	1	12164437	rs2230622	T	C	0.27546590091658	0.627273495359544	-0.0189563789027053	0.0390395974153309
0	1	12165037	rs10864549	C	T	0.303274692401174	0.96890892127528	-0.00147762859615514	0.0379105082651738
0	1	12165130	rs11569859	A	G	0.112639143119965	0.519639020537473	0.0349471155248057	0.054273971063597
0	1	12174100	rs72641094	A	G	0.134494141902072	0.728854807154135	0.0174717310338917	0.0504017497403831
0	1	12181401	rs3753577	T	C	0.196595730033701	0.691365406662985	-0.0174135095386571	0.0438624366959734
0	1	12185335	rs488733	C	T	0.671240222960095	0.406896141599181	-0.0303255267313814	0.0365646163706192
0	1	12186933	rs1148475	G	A	0.659198513029158	0.382537006198064	-0.0317430359678572	0.0363512338663048
0	1	12187130	rs6668157	T	C	0.215083231450573	0.777028936936765	0.0119092592436754	0.0420535168552251
0	1	12206866	rs630542	T	G	0.30890114705151	0.115551981455408	0.0586347669100404	0.0372586815625039
0	1	12213337	rs1148461	G	A	0.305016712729506	0.24866872105434	0.0431722282037371	0.0374242725867736
0	1	12223451	rs590368	A	G	0.302189392873991	0.473511558146655	0.0269158753647788	0.0375512417290905
0	1	12233754	rs976881	C	T	0.856004680041105	0.519301312529934	0.0321386187369968	0.049871946524619
0	1	12240676	rs3766730	A	G	0.173627936832011	0.967656433403536	-0.00185510882493478	0.0457512065431085
0	1	12249770	rs548580	A	G	0.133910472593311	0.492873112047556	0.0343838762015435	0.0501408127065722
0	1	12251808	rs653667	G	T	0.306054040911842	0.356676188817179	0.0346936104721527	0.0376401963787014
0	1	12252955	rs1061622	G	T	0.129936518989323	0.736475577859235	0.0172048241855339	0.0511250670836973
0	1	12262792	rs5746059	G	A	0.1273106246463	0.534940713172293	-0.0324515189628163	0.0523005273656599
0	1	12271503	rs235214	C	T	0.559670689899619	0.115408595520962	0.0551352542759076	0.0350211600633801
0	1	12278932	rs7550488	G	A	0.625531247688076	0.86801900196819	0.00597052559338806	0.0359290810603267
0	1	12305286	rs374450	A	G	0.193867847062763	0.826377209435134	0.00966672181917104	0.0440697977943211
0	1	12306734	rs6541016	G	T	0.126714975845411	0.543301440262629	0.0315353992635632	0.0518820952082659
0	1	12319994	rs235243	T	G	0.125748621117754	0.381138305362977	0.0455308398829049	0.0519876632231602
0	1	12329295	rs3765339	T	C	0.240760023694867	0.115465649416787	0.0629116238989573	0.0399668709639986
0	1	12363811	rs7523900	T	C	0.126320502931662	0.560571025309952	0.0302545546258658	0.0519843469309849
0	1	12368336	rs115361959	C	A	0.0766560390037209	0.636088396606977	-0.0312818877225216	0.0661106222650173
0	1	12401868	rs28551666	C	A	0.927747173951677	0.0528543649288691	-0.125330923039886	0.0647334058259938
0	1	12486792	rs580233	A	G	0.190728327334972	0.925653190280136	-0.00409184893758289	0.0438497777324164
0	1	12488475	rs11121906	A	C	0.124814761250035	0.42009516201564	0.0421641129502213	0.0522961745416947
0	1	12519105	rs117618373	T	C	0.0698719089130048	0.350110245217738	-0.0645320970822907	0.0690644167906488
0	1	12537010	rs75965755	A	G	0.0691165519592852	0.264181136955984	-0.0775800824032198	0.0694811390433873
0	1	12587927	rs74638742	A	G	0.0761660585070196	0.773688413286212	0.0186738208473992	0.0649402973368234
0	1	12590762	rs10864555	C	T	0.809506165099269	0.219886168917423	-0.0537605414262361	0.0438206627544784
0	1	12592294	rs7543599	T	C	0.845076259791984	0.0906183880943203	-0.0801712652669979	0.0473784927741232
0	1	12593561	rs4846107	G	A	0.167745555770089	0.279086197587869	-0.0512477352613281	0.0473475122245166
0	1	12595464	rs56060440	A	G	0.0914838135863435	0.25527477766885	-0.0699426568221256	0.0614809929539229
0	1	12596355	rs56089820	G	T	0.278113195351711	0.385236423402849	-0.0337027527225403	0.038815155606111
0	1	12597926	rs74054806	C	T	0.421129448716663	0.666026494334655	-0.0151246816216196	0.0350426519305721
0	1	12599005	rs11121923	A	C	0.414447096303147	0.536751738802979	-0.0217029251431517	0.035133213846446
0	1	12605011	rs6541027	T	C	0.687498446419239	0.469023851985062	0.0271047919928993	0.0374340305521989
0	1	12606725	rs10779770	C	A	0.496788958457979	0.12035448864095	-0.0537276999617759	0.0345896708474653
0	1	12619096	rs4845904	A	G	0.196844128993669	0.138139205868704	0.0640300193298027	0.0431831077624599
0	1	12625101	rs10864570	C	T	0.271263120152101	0.39590460656765	0.032758886249695	0.0385871648746708
0	1	12626182	rs7517059	C	G	0.22474463266691	0.126755926362037	0.0626102048092768	0.0410015496658655
0	1	12626549	rs4846118	C	T	0.67869149019214	0.469491681992764	-0.0265806162477704	0.0367487657541725
0	1	12628459	rs11121940	A	G	0.182870186348982	0.102289776436892	0.0722523605937001	0.0442220765032452
0	1	12630700	rs4846121	T	C	0.589919634588641	0.999256877904618	3.23654912071171e-05	0.0347505775483854
0	1	12637160	rs4845907	A	G	0.376633874880703	0.191474891382467	-0.04666930626512	0.0357282888749138
0	1	12640127	rs3128458	A	G	0.72926387435316	0.577207317651883	-0.0216058317981796	0.0387570392471233
0	1	12642243	rs12029485	G	T	0.166716768921224	0.535278673078394	-0.0286494552258143	0.0462111632575952
0	1	12663774	rs4846127	T	C	0.616125485346801	0.852093489840444	-0.00658893749808308	0.0353392856206711
0	1	12664209	rs6662695	C	T	0.385164242686787	0.863413435467088	0.00607760471802274	0.0353286163242018
0	1	12668321	rs6541043	G	C	0.38887885237165	0.954354745810395	-0.00201986726697417	0.0352882537107792
0	1	12669280	rs6541044	G	A	0.313545029004697	0.893558095756513	-0.00496720011175899	0.0371231433333814
0	1	12669341	rs12027375	T	C	0.271615705922184	0.0223379319691976	-0.0894804785221704	0.0391672819358623
0	1	12669452	rs7548227	T	C	0.375407290049208	0.0487766317802138	-0.0702980488617762	0.0356745283696131
0	1	12671324	rs4618985	C	A	0.289226839170621	0.0151236919034026	-0.0934421678444892	0.0384630092412579
0	1	12671703	rs5022242	C	T	0.441165607669613	0.161426616605529	-0.0483490925978252	0.0345279240166235
0	1	12682574	rs3000896	C	T	0.725040619001753	0.0163429713620454	0.092953492980833	0.0387118328292732
0	1	12682662	rs4846130	A	G	0.235273889737692	0.00418607013090279	-0.117793499139217	0.0411320481982657
0	1	12684504	rs6680343	T	C	0.477011685871079	0.0628035753562768	-0.0635270955255454	0.0341437137813966
0	1	12684837	rs12402628	T	G	0.476868613045687	0.077200930541482	-0.060346073551657	0.0341485606046973
0	1	12693125	rs4845911	A	G	0.29589686564953	0.441656478595101	0.0290148863095181	0.0377111044973953
0	1	12699337	rs3000891	C	T	0.581324979637483	0.661248364827232	-0.0152701099605465	0.0348481268858445
0	1	12709554	rs17458785	A	G	0.344106629842163	0.827945935439054	0.00785747667378782	0.0361534688927989
0	1	12724931	rs2027589	A	G	0.107359274092131	0.678073035213755	0.0229023744460948	0.0551739369809809
0	1	12728153	rs2245926	T	G	0.122226998002068	0.375169853328281	0.0459594664043327	0.0518243751135095
0	1	12739778	rs2799845	A	G	0.115828224476093	0.434419421850087	0.0411706521713656	0.0526713670470691
0	1	12739867	rs2255773	G	A	0.128977173545677	0.388670864069353	0.0437608636490403	0.050764880852649
0	1	12743160	rs2489262	T	G	0.259063836015665	0.166093674673209	0.0543726473152825	0.0392620490271534
0	1	12746537	rs7524074	C	T	0.738768482286484	0.0777673407117562	-0.068516639674752	0.0388462568879558
0	1	12750723	rs3128450	A	T	0.750651935716106	0.266850162881704	-0.043954538201119	0.0395863604891335
0	1	12757671	rs3010951	T	C	0.728945553404405	0.136677078836086	-0.0573435093934826	0.0385300555715753
0	1	12762562	rs3000875	G	T	0.730151701458358	0.12902474539803	-0.0584049400275031	0.0384759678218604
0	1	12763781	rs10779772	T	G	0.60584030870985	0.583408092834669	-0.0193970620298229	0.0353694180693082
0	1	12769239	rs3010872	T	C	0.69676683500112	0.124845361297782	-0.0571800019714782	0.0372568946203322
0	1	12769379	rs3010873	C	G	0.710536072847608	0.0757759323405528	-0.0668598315469321	0.0376518330730819
0	1	12771713	rs3000868	G	A	0.760336967004433	0.0278553145655334	-0.0875237039830037	0.0397958374710447
0	1	12775851	rs3000861	G	A	0.615200509637227	0.487133338444224	-0.0247844706072289	0.0356674990170879
0	1	12776218	rs3000860	C	A	0.755778197167862	0.0314273775213841	-0.0847310098663892	0.0393801186043112
0	1	12777049	rs79983604	T	C	0.0808083637117725	0.00828087968521944	0.160276486515154	0.0607016467767636
0	1	12795653	rs3010902	C	T	0.827564684394776	0.882314427920093	0.00674927574795803	0.0455921520804281
0	1	12796044	rs3010903	T	G	0.827262519414826	0.931475700898848	0.00391646448046536	0.0455464696861249
0	1	12803975	rs6662299	T	C	0.7590201915949	0.345395527548402	0.0385237091784118	0.0408281274914429
0	1	12823636	rs72862122	A	G	0.136414085655016	0.116237463099686	-0.0802278108066945	0.0510756598351374
0	1	12829572	rs2009740	T	C	0.843682715917901	0.596859099402262	0.0252270372580438	0.0476951338845349
0	1	12833428	rs11121976	C	T	0.819135421968946	0.49772896426845	0.030587751735946	0.0451101941739924
0	1	12835868	rs1812242	C	T	0.727379835067151	0.0841109084548793	0.0677922252241737	0.0392471447731753
0	1	12837840	rs848577	C	G	0.726343612432987	0.0974410407712132	0.0650125778211549	0.039225923485327
0	1	12866852	chr1:12866852.T.G	G	T	0.091127132754621	0.0998568970960719	-0.100235478751862	0.0609131377022906
0	1	12866899	rs9308457	T	G	0.39805248864348	0.749669872539645	-0.0109813204766391	0.0344161435348925
0	1	12867513	rs116786716	A	G	0.09319356187226	0.0591612784037385	-0.113131739210613	0.0599534519828621
0	1	12868019	rs1416906	T	C	0.320700146250751	0.529541468717094	0.0226600740981653	0.0360423944757614
0	1	12868237	rs703804	A	C	0.418971699593602	0.391161695910851	0.0292946536444968	0.0341623624132949
0	1	13176463	rs28488227	A	G	0.305000024132914	0.17245995970692	-0.0514014951058339	0.0376749348079442
0	1	13775026	rs10927559	T	G	0.301984009833996	0.142831236417656	0.0547770562873049	0.0373820925426355
0	1	13783354	rs11580598	T	C	0.432490940766551	0.0248270828104482	0.0783857381181937	0.0349299690188094
0	1	13785062	rs2999877	G	A	0.180599445465725	0.188139698494466	-0.0592666040415921	0.0450319117411191
0	1	13785485	rs10754872	C	T	0.432471548335252	0.0252324969393791	0.0783600369475787	0.0350161660120887
0	1	13785516	rs10927575	C	G	0.220036437481868	0.00443593378740422	0.117001209506233	0.0411198032706333
0	1	13793697	rs12564562	A	G	0.368493194817554	0.23128090359787	-0.0429969411966015	0.0359186109190787
0	1	13795449	rs3013090	C	T	0.389049033602745	0.0243559531752545	0.0803815401590755	0.0357018459513898
0	1	13801089	rs2359535	A	G	0.125032454078793	0.421609264752477	-0.0423063098479102	0.0526438532571036
0	1	13802224	rs3795750	A	G	0.571238451198474	0.569083261102373	0.0200324255342107	0.0351815069357801
0	1	13802325	rs3013105	C	T	0.572585188221357	0.590233738457957	0.0191056521464259	0.0354795661833777
0	1	13802437	rs3013106	A	G	0.377902900048312	0.293042785865051	0.037699153643352	0.0358537609605169
0	1	13804575	rs16850548	T	C	0.249479440770656	0.0620993177039363	0.0743602035243736	0.0398588999726938
0	1	13804751	rs55957512	T	G	0.124816464396878	0.416503110684209	-0.0428093681465343	0.0526882636300875
0	1	13805706	rs2940310	T	C	0.194840543054829	0.694399770521639	-0.0173823667449141	0.0442421782383939
0	1	13806431	rs6666545	A	C	0.253093108972691	0.076263484011474	0.0702847094760749	0.0396463783110606
0	1	13806900	rs61781238	A	G	0.195050320812052	0.594539396133108	-0.0235315871927319	0.0442099160783772
0	1	13815792	rs375996	G	A	0.213654004090368	0.658870502868669	0.0185485322639622	0.0420150867527025
0	1	13816076	rs2924851	A	G	0.359501804210819	0.0894971315076763	0.0607452939270492	0.0357734269501538
0	1	13817381	rs6690828	G	A	0.143199088293123	0.104722804418349	0.0787152243355979	0.0485184757774428
0	1	13819261	rs164951	A	G	0.506763363437001	0.471661895505357	0.0247146957684554	0.0343365691798444
0	1	13822035	rs354590	A	G	0.466574718696438	0.397083890722187	0.0292512292682835	0.0345415938399044
0	1	13827439	rs10803381	A	G	0.140867013178435	0.669376898937356	0.0211941595498839	0.0496346464659976
0	1	13828957	rs12046672	A	G	0.268967045518095	0.644113452765327	0.0179534613201811	0.0388640751176677
0	1	13830815	rs2999900	C	T	0.347934458820425	0.750128195699968	-0.011586049823398	0.0363803113192754
0	1	13833861	rs76079754	C	T	0.175476580391003	0.853708354034735	-0.00837328969820124	0.0454110218469792
0	1	13837213	rs2990678	C	T	0.29276468034144	0.637849600952586	0.0179569805080502	0.0381489121669089
0	1	13842586	rs2282189	G	A	0.322671703368039	0.73307449223907	0.0124980826291036	0.0366471159687755
0	1	13844562	rs45223	G	A	0.376356318837815	0.725807769324322	0.0124212008238731	0.0354175472561636
0	1	13844765	rs16851109	A	G	0.445026000539868	0.346331998613019	-0.0326674811747996	0.0346888770260694
0	1	13845251	rs35530871	T	C	0.0803335755997177	0.0205164575843456	0.141520069740855	0.0610851688429416
0	1	13851036	rs4345799	G	T	0.754095659057489	0.37696536033957	0.0357129207600254	0.0404220251511333
0	1	13852232	rs16851217	T	C	0.276704390481619	0.386175174706783	0.0333705907439168	0.0385086217565923
0	1	13852683	rs2168201	G	A	0.901385681200347	0.229302018474296	0.0709260644111651	0.0589989159010025
0	1	13852955	rs12750399	A	G	0.552274967780228	0.793577302028189	0.00901326389205765	0.0344453999546586
0	1	13854682	rs10927814	G	C	0.760543394645664	0.490371115409572	0.0279498448290506	0.0405235432637173
0	1	13855608	rs12072110	T	C	0.0754878643668985	0.0240545048420889	0.142049376921007	0.0629579612985452
0	1	13855662	rs76062973	G	A	0.117311959909317	0.949033512871787	0.00344658060972664	0.0539197834246087
0	1	13855758	rs12124179	T	G	0.140233312644185	0.769205143057847	0.0145520559586107	0.0495955140195043
0	1	13859570	rs3856278	G	A	0.274623862550158	0.164565918247142	0.053212715402066	0.0382858885973959
0	1	13859697	rs75931286	A	G	0.198930932415276	0.920970689730886	0.00427681361088551	0.0431082321083187
0	1	13863307	rs12564444	A	G	0.242356501092256	0.372717398926861	-0.0361829386719032	0.0405913722005641
0	1	13863608	rs6678308	A	G	0.18241452991453	0.650289220787949	-0.020482519147041	0.0451793264819283
0	1	13867459	rs183052	G	A	0.184715685312819	0.734040124150139	-0.0151556323765713	0.0446073735538474
0	1	13872988	rs10927854	T	C	0.131309955354554	0.640613523137502	0.0237335555467856	0.0508386094263099
0	1	13874853	rs1610562	C	T	0.702735512723373	0.234294216079317	-0.0445476308811338	0.0374548221898345
0	1	13875610	rs17391912	T	C	0.199089698304195	0.907097712925822	-0.00503119972266233	0.0431122152065156
0	1	13875896	rs13375580	C	G	0.340878968197225	0.37591659345112	0.0321067536663333	0.0362605790833105
0	1	13876130	rs76996492	A	G	0.197373693989843	0.953621417759441	-0.00252454096618881	0.0434070461896812
0	1	13876264	rs354581	G	C	0.760980733438087	0.570298472909453	-0.0228062138099044	0.0401792329028451
0	1	13880522	rs6684199	G	A	0.114341177969877	0.0564249023514078	0.100871817442616	0.0528750497514498
0	1	13885203	rs10927872	T	C	0.179575931731104	0.0381949289565718	0.0914175038512485	0.0441043101176366
0	1	13885279	rs12042662	A	G	0.757580299480344	0.589699005578059	0.0216850825773423	0.0402117522434562
0	1	13900468	rs655839	T	A	0.550845056226661	0.231454907253014	-0.0412982493906766	0.0345124330261762
0	1	13901884	rs12404716	C	T	0.123843248739057	0.0126084211514548	0.127861036052871	0.0512542593705536
0	1	13903098	rs355013	C	T	0.670524788673329	0.611393478908855	0.0187262660424198	0.0368565350749915
0	1	13908031	rs1261015	A	G	0.692154986548995	0.179660730575714	0.050284719056685	0.0374755589506279
0	1	13908105	rs1262461	G	A	0.719980017497718	0.0835045671476118	0.067166347977342	0.0388086853891765
0	1	13912977	rs355027	C	T	0.543027069419464	0.702799240050843	0.0131956201068336	0.0345847451247983
0	1	13913180	rs355028	T	C	0.522115349199662	0.708676222362117	0.0128634363320615	0.0344278552110149
0	1	13914230	rs1148455	T	C	0.646239986842074	0.637111029477954	0.0171132843063967	0.0362767956127036
0	1	13914909	rs10927904	T	C	0.195456435854277	0.168151585705008	0.0595936092117673	0.043241195392379
0	1	13916809	rs434651	C	T	0.737369545032498	0.133263833113256	0.0595479112967647	0.0396627856370665
0	1	13917411	rs11804743	T	C	0.0557329017106086	0.0344238380476554	0.153260122155246	0.0724609587544077
0	1	13920193	rs1261025	G	A	0.685787938550066	0.78769753645632	0.0100391338766376	0.0372783925100424
0	1	13920807	rs1261026	T	G	0.684999143474316	0.771241649352921	0.0108498655242475	0.037316672903659
0	1	13922117	rs12566684	G	A	0.169100937078179	0.265542650776356	-0.0516861796643633	0.0464225129031682
0	1	13922799	rs7514217	G	A	0.717874874545304	0.487964714167553	0.0267492624951362	0.0385686369666226
0	1	13923443	rs16852007	A	G	0.124634165851088	0.471839743059899	0.0373677894124845	0.0519365757468629
0	1	13923574	rs10927907	C	T	0.168092222592057	0.149447706563595	0.0657765286739379	0.0456310872417835
0	1	13924863	rs1262460	G	A	0.302211511362858	0.679884280141768	0.0155626751692703	0.0377166297403566
0	1	13932007	rs2788749	G	C	0.599551104114645	0.43832227729526	0.0273914453830846	0.0353424589931827
0	1	13932427	rs442112	T	C	0.646502371426915	0.0903370630162998	-0.0604655565054369	0.0357019116589306
0	1	13934056	rs2483133	C	T	0.306820957588979	0.391865141447353	0.0321651171168873	0.0375655469331972
0	1	13935402	rs92406	A	C	0.621554489448823	0.96026943986152	0.00177060591594079	0.035543295430591
0	1	13937281	rs4391657	C	T	0.776463655514969	0.998324699384895	-8.6688001194039e-05	0.0412863018814475
0	1	13938377	rs1412838	C	A	0.41263767780812	0.815208898433499	0.00817075584407449	0.0349608517534447
0	1	13938925	rs79769438	A	G	0.105424638454932	0.896867841727622	-0.00737525151069493	0.0568994473054245
0	1	13943528	rs1539114	C	A	0.136008299721713	0.997479112740015	0.000159219751278117	0.0503944670516707
0	1	13943724	rs1061615	C	T	0.182912130902374	0.973080244978962	-0.00150755776228149	0.0446745822767631
0	1	13944568	rs876931	C	T	0.550115882911798	0.685528503429413	0.0140991700168613	0.0348187294441312
0	1	13945379	rs1106669	T	C	0.210095263999723	0.77963415858698	-0.011912250228641	0.0425747969183951
0	1	13946586	rs6703700	A	G	0.414012627482896	0.740935035808038	0.0115653089740559	0.034981159568295
0	1	13947519	rs1772636	G	A	0.185057705574658	0.958752988815588	-0.00230245273520436	0.0445189309112764
0	1	13947905	rs11588651	G	A	0.0555970619726002	0.908674589133451	-0.00872501960225247	0.0760612098802176
0	1	13948225	rs1772635	A	C	0.688398120758657	0.390485973386776	0.0321984023296246	0.0374950951319722
0	1	13948765	rs10927910	A	G	0.113733464825773	0.762956418729991	-0.0164850845497921	0.0546586283301791
0	1	13949397	rs75737744	C	A	0.135384500434366	0.494411426896651	-0.0348223691666445	0.0509613579375228
0	1	13952864	rs7515525	T	G	0.264122036336654	0.547076510440806	-0.0236983086492645	0.0393563724512525
0	1	13956484	rs10803421	C	T	0.247356079729771	0.446977934724465	-0.0303497400382377	0.0399095601565332
[truncated: 534,508 more rows]
