# Supplementary material for: Japanese GWAS identifies variants for bust-size, dysmenorrhea, and menstrual fever that are eQTLs for relevant protein-coding or long non-coding RNAs
Source: Sci Rep. 2018 May 31;8:8502. doi: 10.1038/s41598-018-25065-9 (PMC5981393; doi:10.1038/s41598-018-25065-9)
Supplement: Supplementary file 19 — Dataset S16 [file 41598_2018_25065_MOESM19_ESM.txt]

regional.analysis	CHR	BP	rsid	A1	A2	A1.AF	P	BETA	SE
0	1	564621	chr1:564621.C.T	T	C	0.026666662219512	0.241057534628516	0.102929873859548	0.0877980858898177
0	1	565374	chr1:565374.A.G	G	A	0.035721507945162	0.161603551076459	-0.109946359799453	0.0785500169447422
0	1	752566	rs3094315	A	G	0.844845482616862	0.235296313711679	0.0463531138705416	0.0390563731231199
0	1	990417	rs2465136	C	T	0.162531933332127	0.364224488463678	-0.0348469764357457	0.0384054400382382
0	1	1018704	rs9442372	G	A	0.811955093020658	0.391495624266626	0.0308749931076853	0.0360306895710169
0	1	1036959	rs11579015	C	T	0.203956833597016	0.359333039832649	-0.0320540187527503	0.0349691631595949
0	1	1046164	rs6666280	T	C	0.203331467204766	0.392846813011681	-0.0299639693329125	0.0350674779396773
0	1	1062638	rs9442373	A	C	0.539650235363657	0.316575338736934	-0.0282657286405336	0.0282228219392953
0	1	1216195	rs55834051	A	C	0.644120647219885	0.422397231873094	0.023534350619032	0.0293347288624506
0	1	1217011	rs1262894	C	A	0.121998571152218	0.0795120766408512	-0.0766606811304104	0.0437180638844453
0	1	1217058	rs3753340	A	G	0.0144224634853546	0.0949426545382822	-0.206224091041345	0.123496184151578
0	1	1218086	rs6603788	T	C	0.632695236229452	0.425352601575487	0.0232631205682527	0.0291821510960712
0	1	1220136	rs2144440	G	A	0.652452234593044	0.704041178363001	0.0112103638402395	0.0295109760050302
0	1	1220954	rs12751100	A	G	0.63732023944962	0.65689122648354	0.0129707373982621	0.0291996040576536
0	1	1221138	rs11260578	A	G	0.622697465688105	0.486164560675951	0.0202780977085772	0.0291175413361879
0	1	1222958	rs111819661	T	C	0.0144933948501963	0.0533642691940225	-0.241722712987421	0.125117775033137
0	1	1223529	rs78481580	C	G	0.182144772274009	0.0935470920200781	0.0612402751459815	0.0365182683821274
0	1	1225959	rs1570867	G	C	0.922551287601294	0.133452709930941	0.0808680623353871	0.0538896053950915
0	1	1227244	rs2239609	A	G	0.274785430061188	0.0951548130337693	0.0526411247302163	0.0315440874470327
0	1	1278237	rs307361	C	T	0.869289889321488	0.0884370770518818	0.0721399588831237	0.0423431019414449
0	1	1287040	rs182532	C	T	0.869055990742389	0.0665367577392867	0.077750549652982	0.0423757130033778
0	1	1295323	rs34389364	A	G	0.80813120759208	0.135149638460228	0.0541144673576769	0.036218786403294
0	1	1314015	rs2649588	T	C	0.826185321680322	0.057661067610646	0.0716697079331973	0.0377553582377114
0	1	1335218	rs2291889	A	G	0.121076782317708	0.064136337695224	-0.0810925270923317	0.0438046522069024
0	1	1487059	rs1887284	A	G	0.262416700018423	0.0708225559512229	-0.0580600792990759	0.0321375201860585
0	1	1489928	rs7366884	C	T	0.716753858246401	0.675603688630802	-0.0131499959931636	0.0314240050760666
0	1	1500941	rs6603791	G	A	0.824428729545335	0.673905814455864	0.0156839099967017	0.037272217201769
0	1	1599161	rs6604981	G	A	0.621014096136347	0.355951499881003	0.0268541172092586	0.0290910156212886
0	1	1647686	rs909823	C	A	0.869063392361448	0.651736983469059	-0.0184225414420103	0.0408164899477314
0	1	1687625	rs34306661	C	T	0.332064106797263	0.548770949890531	-0.017866436349036	0.0297971173141554
0	1	1706160	rs7531583	G	A	0.700110326433443	0.294465111737886	0.0322650881436464	0.030776237190556
0	1	1721479	rs2272908	T	C	0.502984155840491	0.499177909586094	0.0190180624188889	0.0281422281585094
0	1	1722585	rs3737626	A	C	0.03810042697029	0.989579593756276	-0.000958538728325845	0.0733926770500056
0	1	1722932	rs3737628	T	C	0.502720632228769	0.482740869040039	0.0197532055888406	0.0281424359771939
0	1	1723031	rs9660180	A	G	0.504401032585213	0.517509297286862	0.0182587017864269	0.0282122954750495
0	1	1725016	rs80220232	A	G	0.0662230271886063	0.241612098662313	-0.0665584265689313	0.0568405724379652
0	1	1725626	rs9970652	T	C	0.206242502904208	0.661674691202104	-0.015241504934018	0.0348295910256462
0	1	1733219	rs10907185	G	A	0.71032695702947	0.815252093033326	0.007264896935488	0.0310922839293387
0	1	1734337	rs75622028	C	T	0.103286436386755	0.657546143958892	0.0204458162993234	0.0461214747008235
0	1	1737900	rs17363334	T	C	0.0685096148634582	0.459368032771465	-0.0417425959313034	0.0564174618816852
0	1	1738984	rs76117314	A	C	0.059859441413314	0.393835489938428	-0.05097185476673	0.0597782464910823
0	1	1745726	rs16825336	A	G	0.266626571095558	0.650349838121568	0.0143700191567884	0.031702564179799
0	1	1746694	rs12742323	T	G	0.207487664111048	0.64436131586183	-0.0160296069126095	0.0347254633472925
0	1	1747318	rs59787372	C	T	0.0356951409632043	0.756245563715449	0.0235629296708398	0.0759078882593969
0	1	1748734	rs2180311	C	T	0.505353400785302	0.453575841657134	0.0210709229775265	0.0281145477901964
0	1	1752955	rs4648726	T	C	0.843102860429493	0.129659035823868	0.0592283288244267	0.0390830539706547
0	1	1759026	rs9786963	C	T	0.908969082125604	0.113265871262355	0.0790089630081415	0.0498893794526817
0	1	1759054	rs10907187	A	G	0.128450539955461	0.280891770431891	0.0458445287470581	0.0425148421452487
0	1	1759213	rs9786942	G	A	0.505091283075934	0.453706627649337	0.0210911663837735	0.0281497104771483
0	1	1760937	rs77726987	A	G	0.0353723470097471	0.919987189057686	0.00778396643377949	0.0774910647057578
0	1	1765583	rs6603797	C	T	0.908316229411299	0.141768548300688	0.0729500947742319	0.0496516901963336
0	1	1766094	rs6663586	C	A	0.195171753588269	0.484520978130039	0.0249060186041628	0.035628395199179
0	1	1770406	rs117025906	A	G	0.0553356313834726	0.539685605976279	-0.0378761134701225	0.0617590488046171
0	1	1770789	rs6665287	A	T	0.127944266775846	0.19601663330156	0.0551482802231447	0.0426519471235729
0	1	1775039	rs75473107	T	C	0.0163390183015403	0.600264397179458	-0.0587767481100586	0.112165014073623
0	1	1775175	rs11260622	G	A	0.907967715171599	0.148235042552636	0.0710477731857167	0.049141013503452
0	1	1776269	rs4648727	A	C	0.337854556087905	0.737396813009225	0.0099887718746065	0.0297903180582988
0	1	1777450	chr1:1777450.G.C	C	G	0.505136630360815	0.578104432788632	0.0156496657737571	0.0281390018715023
0	1	1779036	rs6692959	C	T	0.908957183549938	0.12064449016182	0.0773397136896324	0.0498299100612643
0	1	1779230	rs12403351	A	G	0.0842154589371981	0.961347139006702	0.00247235495324263	0.0510151610989785
0	1	1779476	chr1:1779476.C.A	A	C	0.338114328077594	0.701258931471643	0.0114471851720495	0.0298397830090462
0	1	1780878	rs6603801	C	T	0.908828156321628	0.103892653828202	0.0810530570047129	0.0498399135268736
0	1	1781220	rs6681938	C	T	0.167486664204053	0.418110709027955	0.0307257091271069	0.0379468730595852
0	1	1781345	rs6664578	A	G	0.90844603384035	0.125473939723078	0.0761381323338633	0.0496921444897011
0	1	1787378	rs12125422	A	G	0.210722495510906	0.77036795287773	-0.0100591111517819	0.0344615643019853
0	1	1793003	rs1889678	G	A	0.909019677093328	0.156791942632307	0.0705553226045482	0.0498291808746789
0	1	1793071	rs12076620	G	A	0.909234665960245	0.124435430730082	0.0768187486895943	0.0499985381635368
0	1	1793111	rs10907192	G	A	0.909147780678851	0.194313626506313	0.0646246669015383	0.0497908137747991
0	1	1793692	rs77270684	G	A	0.0514983629397423	0.921898268016265	0.00621542012889819	0.0633949353832127
0	1	1793786	rs7511905	C	A	0.909092704025	0.163272149468273	0.0694012671708012	0.0497803250713762
0	1	1795789	rs12036384	T	C	0.173962210780605	0.926985480136327	-0.00341285000101601	0.0372426463409136
0	1	1797947	rs9660106	G	A	0.527147414578223	0.209397505721156	0.0353696960950807	0.0281779985076518
0	1	1801034	rs4648592	A	G	0.108857272949992	0.828952293995514	0.00982183759367077	0.0454618973629756
0	1	1804302	rs3855951	T	C	0.842289562412026	0.144593397713168	0.0569823193784326	0.0390584878071344
0	1	1805391	rs10907193	A	G	0.172472845521187	0.782490956867608	-0.0103625240456398	0.0375352648260742
0	1	1806560	rs118184145	A	G	0.055053160955446	0.529046193566693	-0.0389994957288095	0.0619568036928553
0	1	1809509	rs11260624	T	C	0.173887468030691	0.934779437302818	-0.00304761829961101	0.0372418793648376
0	1	1809654	rs78934919	A	C	0.0600882468963917	0.964188896130197	0.00266363243366222	0.0593267774814285
0	1	1810090	rs7525092	T	C	0.177422848515724	0.890555712276493	-0.00498982789154935	0.0362630029221672
0	1	1810842	rs76973525	A	T	0.0459629005375594	0.868247748778806	-0.0111601827269637	0.0672767765629449
0	1	1812366	chr1:1812366.AA.A	A	AA	0.908865975132537	0.159279327293157	0.0700523605563166	0.0497707891708838
0	1	1812504	rs36072213	A	G	0.208695550009856	0.624616810474094	-0.0169759744864833	0.0346931562010001
0	1	1812521	rs6603802	T	C	0.523753308275314	0.18107028626447	0.0376582155211053	0.0281563723816608
0	1	1812688	rs6603803	G	A	0.524519117778697	0.203208917034931	0.0358729168324061	0.0281917329303792
0	1	1812828	rs6670776	A	G	0.908346147885897	0.128308115946671	0.0755771223135199	0.0496953856562834
0	1	1813237	rs33976483	T	C	0.208035879227517	0.518489869224152	-0.0225009741974197	0.0348487629157668
0	1	1814909	rs76616586	G	A	0.0309592276587923	0.51658509834456	0.0524227691530483	0.0808222122934983
0	1	1818129	rs16824526	C	A	0.212742034832327	0.642182406261014	-0.0159693617273604	0.0343686117894747
0	1	1821625	rs6603805	A	G	0.169365989207811	0.755514484786839	-0.0118160026589852	0.0379476487510695
0	1	1865298	rs2803316	G	A	0.599659232688709	0.455247721911127	0.0214439696075221	0.0287185145106742
0	1	1871337	rs16824543	A	G	0.127252651465824	0.935002905863256	-0.00347208827288216	0.0425751018172529
0	1	1887019	rs28548017	G	A	0.866734948898392	0.0888788233294281	0.0709838676195237	0.0417222851188519
0	1	1903712	rs13303201	A	C	0.336525475612981	0.50040821517201	-0.0200116824665184	0.0296976389874573
0	1	1930754	rs6605081	T	C	0.233477860661166	0.938584518935461	-0.00259279259045686	0.0336511916579594
0	1	1933267	rs28706276	A	G	0.0934635296609023	0.559993989419921	-0.0283366594033249	0.0486173771166933
0	1	1934647	rs6682175	G	C	0.665289470455445	0.236053966708273	-0.0353550282010053	0.0298377924441949
0	1	1939826	rs28550169	T	C	0.335226355002044	0.564028045786639	-0.0171352999808601	0.0297039779226047
0	1	1948400	rs13303344	A	C	0.400176322570078	0.811219570952899	0.00683785309516999	0.0286278718771085
0	1	1951827	rs3121819	G	A	0.793569179760212	0.37829738334887	-0.0309378320734144	0.0351152169872811
0	1	1992626	rs13303273	G	A	0.15307167013588	0.315122467289919	-0.039652943656666	0.0394740645874259
0	1	1993860	rs60959039	T	C	0.250162953866754	0.211088449968354	0.040668496508436	0.0325197578406152
0	1	1994299	rs59095280	T	C	0.247615432214741	0.195833259351141	0.0424672183227774	0.032830885611144
0	1	2010669	rs2803342	G	A	0.0744120225873605	0.210038101473679	0.0668199271519747	0.0533083553478597
0	1	2010994	rs16824727	A	G	0.238217444406095	0.163082686965573	0.0461833905619556	0.0331116340343071
0	1	2016802	rs16824749	C	T	0.523670616713603	0.349770717242645	-0.0263902853055443	0.0282238742052289
0	1	2036263	rs10797413	A	G	0.75555788000136	0.961862432164673	0.00157694014389935	0.0329789485955124
0	1	2040898	rs4648807	C	T	0.585663960126325	0.404353388869609	-0.0237675245243098	0.0285026218318959
0	1	2051513	rs3107151	G	T	0.756067303797349	0.997511051062154	0.000102942229691501	0.0330002280348598
0	1	2071556	rs436045	G	A	0.83398959260284	0.533296734050216	-0.0234033340611918	0.0375666648312448
0	1	2071765	rs364677	G	A	0.789494432765152	0.863891920108809	-0.00590912236123369	0.0344711923223322
0	1	2082566	rs2257182	C	T	0.297497986857487	0.411034275254455	0.0252180605117029	0.0306761109047389
0	1	2088754	rs262656	C	A	0.166244229187073	0.499665934743514	0.025334452128306	0.0375316613589517
0	1	2103506	rs2280272	G	C	0.0862149617258177	0.231642887803215	0.0593545796030606	0.0496218681494658
0	1	2167149	rs262680	T	C	0.64146515148784	0.966903840937826	-0.001225332021732	0.0295319179072394
0	1	2173504	rs263526	C	T	0.18324521347151	0.0416552193496695	0.0735506555490978	0.0361082577126069
0	1	2185886	rs16824947	T	C	0.0878121085594989	0.854254219989378	0.00917443737552032	0.0499443758888515
0	1	2186220	rs16824948	T	C	0.093885960729176	0.0918008564417443	-0.0824919817690916	0.0489283905009519
0	1	2192433	rs10797417	G	A	0.459582565992546	0.145008670111594	-0.0413961667844029	0.0284043104132237
0	1	2281726	rs7527871	C	A	0.435596469755552	0.0225294345088146	-0.0652513299771098	0.0286024273446001
0	1	2289321	rs903914	A	G	0.104403837890806	0.00311133271479375	0.135349793913466	0.0457801229882095
0	1	2291680	rs2840542	C	T	0.895841409044332	0.517075855528225	0.0299669328061441	0.0462552988858011
0	1	2292409	rs2645090	C	T	0.416289438561471	0.00621079911667586	0.0784392889696628	0.0286647248967321
0	1	2292688	rs2840540	G	C	0.209028692707324	0.425734610261793	0.0276493960383901	0.0347131021467417
0	1	2301471	rs2840536	G	C	0.199488243365996	0.400991793996135	-0.0296006293989146	0.0352450858383829
0	1	2301691	rs6665546	A	G	0.2866584666187	0.136030201780918	0.0470651043617773	0.0315716733137956
0	1	2302911	rs10910060	A	G	0.533625193558649	0.716574734711548	0.0102810049647779	0.0283191790198113
0	1	2303512	rs10910061	A	G	0.0797498486359648	0.961488781539332	-0.00250636816651267	0.0519073593535947
0	1	2314319	rs2643901	C	T	0.877732905525136	0.0820849091647322	0.075408260778595	0.0433701103980186
0	1	2335676	rs1129333	G	A	0.868137374611663	0.631104967900938	0.0201131188795952	0.0418873057950509
0	1	2353869	rs35799953	T	G	0.53636549578664	0.000490346178666763	0.0990889092769502	0.0284250171646572
0	1	2390588	rs10910078	C	T	0.88334522734915	0.874289032110925	0.00695846606399168	0.0439816581117823
0	1	2392648	rs2477686	C	G	0.883776316654104	0.79777502077609	0.0112981953400751	0.0440943556615217
0	1	2397174	rs1998759	A	G	0.251525937334236	0.61229722682325	0.0164099146058737	0.0323796569529221
0	1	2488608	rs1886730	C	T	0.559146977288334	0.655165419398485	0.0126893509739694	0.0284133697444803
0	1	2494330	rs2234167	A	G	0.0365862457930296	0.139925550224004	0.110015904514534	0.0745330703240052
0	1	2505713	rs10910093	T	C	0.0402846069088694	0.123225358950319	0.109561052691364	0.0710800411002266
0	1	2511280	rs10797434	T	C	0.521894645176817	0.743562015392766	0.00928267573012065	0.0283752409966583
0	1	2513216	rs734999	T	C	0.520946564226934	0.985800257757347	0.000503386355169123	0.0282838231213004
0	1	2526746	rs3748816	G	A	0.499574117237781	0.98251508471117	-0.000618168840648248	0.0282064788656826
0	1	2533767	rs76202520	T	C	0.104441296908532	0.375139610342885	0.0405167597331461	0.0456842287866772
0	1	2551785	rs12117343	T	C	0.0480745018457316	0.394611595721644	0.0562469562920221	0.0660730784482866
0	1	2551900	rs11590198	A	G	0.462775391367527	0.719081927908002	-0.010146746400229	0.0282100084190078
0	1	2553624	rs3890745	C	T	0.491734276049747	0.806139559602269	-0.00694294112340897	0.0282912760406421
0	1	2709164	rs4648356	A	C	0.502779741063996	0.930060686045352	-0.00247679789272548	0.028219672245374
0	1	2745883	rs4609377	T	C	0.520501633326018	0.75858472377633	0.0086903927843479	0.0282761686245165
0	1	2747638	rs10909929	A	G	0.0680866628541399	0.66857716046616	0.0241731378729859	0.0564658915854751
0	1	2749921	rs4648482	C	T	0.40269297259742	0.836604124848101	-0.00594413029356575	0.0288215448931681
0	1	2752265	rs7511879	G	A	0.483931322776317	0.864341972233291	-0.00482849430834139	0.028261654295231
0	1	2754512	rs6680471	T	C	0.462499523825537	0.841334598531672	0.00574694817495333	0.0287079475165718
0	1	2789108	rs10910019	C	T	0.564152269577791	0.182690542173047	-0.0381754185150203	0.0286491162943121
0	1	2792801	rs16823103	T	C	0.0795628160519601	0.488743178074567	0.0357881544759863	0.0516938888443971
0	1	2797856	rs10797342	T	C	0.578423667725095	0.179375582616693	-0.0383159463131579	0.0285369139278364
0	1	2811814	rs1456465	A	G	0.274251242687215	0.737670376238702	-0.0106075687001825	0.0316700600376723
0	1	2842319	rs2045332	A	G	0.523392613986382	0.227498319880184	-0.0338292147257741	0.0280315087068136
0	1	2852707	rs10797368	T	C	0.237643283537958	0.938741655900666	-0.00253856588940675	0.0330320794880432
0	1	2957600	rs12409277	C	T	0.371780413985041	0.902562273040881	-0.00354659741034984	0.0289695020803061
0	1	3037613	rs876740	T	C	0.580258585807512	0.640563124978232	-0.013268491191413	0.0284175659052827
0	1	3072692	rs731031	C	T	0.616517280300276	0.579873715683264	-0.0159645623521224	0.0288393259721253
0	1	3083712	rs2651899	C	T	0.38787075232019	0.0364862716230601	-0.0607060556298188	0.0290255939182677
0	1	3096355	rs868718	A	G	0.2830656674954	0.140212092362251	0.0460045918172137	0.0311895182977331
0	1	3105276	rs2817138	G	T	0.667569187411319	0.656309438103377	-0.0132425703881059	0.029757630561466
0	1	3106397	rs2651916	T	C	0.858243018271459	0.165953839016845	0.0562028277610368	0.0405702085620272
0	1	3133307	rs16823514	G	T	0.186232398457314	0.304281361665488	-0.0373425770809723	0.0363503769855033
0	1	3137199	rs2817147	C	T	0.484212061344234	0.116935177210091	-0.0442012288701157	0.0281937224093988
0	1	3146497	rs10157420	C	T	0.203003146965273	0.652386299177536	-0.0158871709232211	0.0352695873030878
0	1	3157614	rs905138	T	G	0.198067020374462	0.987213041758874	0.000571107769430164	0.035634633083565
0	1	3168280	rs10797386	G	A	0.826924329371623	0.0337299488656143	0.079731286131238	0.0375509051155894
0	1	3178111	rs3002686	A	C	0.184704945436273	0.625623111959863	-0.0177085330449205	0.0362956711183645
0	1	3209767	rs2500294	T	C	0.572025056565046	0.368371456963826	-0.0257325164344958	0.0286066856606614
0	1	3217151	rs2455137	T	C	0.323460139879259	0.953926842613116	0.00174104049228292	0.0301341809753755
0	1	3217525	rs12036358	T	C	0.265210062233435	0.503305139882913	-0.021393304509411	0.0319637760086082
0	1	3232378	rs2483264	G	A	0.638712767834245	0.705614114510317	0.011083468948586	0.0293405210649122
0	1	3235556	rs12043519	T	C	0.252832729218973	0.612797721639149	-0.0164949455816258	0.0325932995583841
0	1	3250423	rs1889121	G	A	0.390995546381276	0.284011236551248	-0.0309829863781904	0.0289195237223081
0	1	3252104	rs2483278	T	C	0.879657286895048	0.4399934680145	0.0335489567510826	0.0434457036330784
0	1	3254100	rs16824328	G	C	0.095251051250076	0.300003672215915	-0.0500312376198728	0.04827287336626
0	1	3255539	rs2483280	A	G	0.296056529957742	0.539175811011129	-0.0189305145942889	0.0308284544453742
0	1	3257059	rs2255212	A	G	0.29637787731407	0.645148580549412	-0.0141821996575243	0.0307965741406156
0	1	3259113	rs882430	A	G	0.0887082197870161	0.431030099138338	-0.0391583312925272	0.0497292756255281
0	1	3285628	rs6424073	A	G	0.570349778083371	0.483851427421621	-0.0199810591600351	0.0285394164351441
0	1	3300807	rs868688	T	C	0.502085824969658	0.883934861489298	-0.00411757873414769	0.0282058912398864
0	1	3312914	rs871822	G	T	0.578033261033493	0.418468445904307	0.0233129960964227	0.0288141614548123
0	1	3325037	rs2483225	C	T	0.381669098273169	0.717641650541821	-0.010626388156653	0.0293861226212718
0	1	3352872	rs2236518	C	A	0.492492282712639	0.759337927157881	-0.00865385986854117	0.0282482478479932
0	1	3353949	rs2493264	G	A	0.821179223806628	0.872029705997303	0.0059009332752291	0.0366333583131475
0	1	3362256	rs867814	T	C	0.63735307274061	0.364358332441742	0.0266762237390825	0.029408520837641
0	1	3375181	rs947352	T	C	0.179980442204003	0.99427218256304	0.000262340385774766	0.0365436831614799
0	1	3424388	rs947345	A	G	0.0655028616487461	0.860409120649177	0.0100922553704401	0.0573901653314298
0	1	3441382	rs1896	T	C	0.114895672079205	0.681029031753435	0.0181126252376783	0.0440632871561938
0	1	3543951	rs16823922	A	G	0.176148103531118	0.279518834001325	-0.0402265522155799	0.0371985572254605
0	1	3545612	rs1128474	G	A	0.322292483866121	0.198353191331192	0.03875006398452	0.0301262091045336
0	1	3586700	rs6657895	A	G	0.408446906240552	0.19086667296736	0.0377347915173691	0.0288487974478015
0	1	3601490	rs3753205	C	G	0.241104650713563	0.281253675220932	-0.0357704012388901	0.0331973621393354
0	1	3601798	rs3765715	T	A	0.240680969124272	0.259841801485774	-0.0374772149397234	0.0332608937572422
0	1	3601940	rs3765716	A	G	0.241101653438299	0.321016009145363	-0.0329509316072322	0.0332042076271114
0	1	3602555	rs3765717	A	G	0.241671356773766	0.381132933627833	-0.029114505512442	0.0332429192486845
0	1	3603036	rs12033056	C	T	0.249407129573672	0.462179626607945	-0.0242065916356718	0.0329223791738545
0	1	3651126	rs1181868	T	G	0.34748280076375	0.512398782757228	0.0193744040262868	0.0295744057455084
0	1	3659742	rs2298223	T	C	0.113216225054817	0.272264859264933	0.0485178694277033	0.0441930590056251
0	1	3665867	rs12120656	T	G	0.21015055947532	0.293550679757619	0.0361267125492251	0.0343944615951874
0	1	3671791	rs1181888	G	A	0.0931120785719509	0.633583608989888	0.0230201815110002	0.0482918261717421
0	1	3679477	rs6699377	T	G	0.113413867131266	0.621450546285424	0.0219694718513452	0.0444910246071901
0	1	3680729	rs1181877	T	C	0.153727068432406	0.435237175339116	-0.0306294180994546	0.0392553417549295
0	1	3682070	rs1181874	A	C	0.597549531157116	0.465050912073806	-0.0210631705147711	0.0288317320938537
0	1	3730435	rs6695834	C	T	0.453329302709511	0.531669651776866	0.0177169166613961	0.0283262501993458
0	1	3740426	rs79797528	C	T	0.118440991610393	0.278570793692182	-0.0474834227945274	0.0438226730220985
0	1	3743319	rs6663840	A	G	0.453160617054133	0.559083681517129	0.0165421433083777	0.0283157407676037
0	1	3745193	rs6659702	C	T	0.170845400924956	0.281481058063376	-0.0406287798997916	0.0377240917441314
0	1	3745721	rs2275833	T	C	0.118476561292914	0.305252277626985	-0.0449144931312286	0.0438089700824053
0	1	3745787	rs2275832	C	T	0.572042737807037	0.915540676981439	-0.00303556688678522	0.0286232396899546
0	1	3745924	rs2275831	A	G	0.401125117232401	0.473343315439289	0.0206762979310847	0.0288352293316496
0	1	3746484	rs2275829	C	T	0.148519399686012	0.48420943978957	-0.0276012364276355	0.0394557980660349
0	1	3796948	rs4074709	T	G	0.152618010423399	0.543721599201089	0.0237192389091747	0.0390636354998391
0	1	3800242	rs3205087	G	A	0.426692368008364	0.0755458348534	-0.0506703657835664	0.0285123706520565
0	1	3801828	rs10909818	A	G	0.303020057303213	0.122433843124609	0.047195	0.0305540840150707
0	1	3803755	rs7367066	C	T	0.672101504428201	0.794368846061813	-0.00781705573811007	0.0299915800353504
0	1	3806358	rs10909819	C	T	0.301395780485721	0.134566652856833	-0.0460523963260425	0.0307768171681227
0	1	3809423	rs11807227	A	G	0.300971828398632	0.148979031043706	-0.044471436228627	0.03081559426695
0	1	3814660	rs10909823	G	A	0.113718736633574	0.0419895060747382	0.0889129053428911	0.0437214053581513
0	1	3818871	rs10797356	A	G	0.371778977877409	0.407595030082972	-0.0243008282366701	0.0293441033466527
0	1	3821782	rs11589102	A	G	0.109131269845433	0.81056149303226	-0.0109498332541376	0.045681077125334
0	1	3995644	rs80309618	T	C	0.0971999027303406	0.197729076254032	-0.0617477758926693	0.0479390141468577
0	1	3996075	rs34770924	T	C	0.0792912829384588	0.398237950913217	-0.0445502059181495	0.0527363443045604
0	1	4000957	rs61156287	A	C	0.247153216646992	0.837659476867021	0.0067592752116569	0.0329900663079055
0	1	4002954	rs72640991	T	C	0.0810674071457946	0.723511855140508	-0.0184255051676624	0.0520834063599989
0	1	4002958	rs10915568	A	G	0.194237190654874	0.707977852422365	-0.0133805905130221	0.0357222242949106
0	1	4003276	rs75558957	A	G	0.0612169269637685	0.972032305010282	-0.00206844737530466	0.0589982188054058
0	1	4004250	rs11583257	T	C	0.272460707008916	0.0674424403292453	-0.0582408970143624	0.0318480046472739
0	1	4006060	rs7548668	C	T	0.353642421712412	0.145268428760706	-0.0429402230482983	0.0294828115179007
0	1	4009694	rs4654479	A	G	0.115001105745849	0.630376333556174	-0.0213569966807546	0.0443830421498376
0	1	4010743	rs4654482	G	A	0.575934131771108	0.644636222716147	-0.0132015601794508	0.0286227366195228
0	1	4013749	rs12096512	C	T	0.130483065251862	0.958232071867127	-0.00220480572780653	0.0420987265398699
0	1	4013997	rs10915431	T	C	0.130769003404519	0.994773226244581	-0.000275501843045716	0.0420559804458073
0	1	4018038	rs115402422	G	A	0.0718566298149281	0.518202457690857	0.034932835941075	0.0540656594532188
0	1	4026068	rs12031275	A	G	0.568427005394119	0.125117524496123	-0.0438808653235889	0.0286121788130632
0	1	4028924	rs10915490	C	G	0.134882079851439	0.710740781268073	0.0152807350427413	0.0412033602296357
0	1	4038065	rs78738452	A	G	0.136528226334297	0.725138762179037	0.0144046721688743	0.0409689969117625
0	1	4039145	rs4654428	C	A	0.853456089501024	0.796596196302567	-0.0102475594830985	0.0397570165563486
0	1	4039440	rs12758410	T	C	0.544267486560699	0.0942512366794429	-0.0476364022008411	0.0284670652153362
0	1	4039988	rs72644272	A	G	0.307886329164492	0.10100017882943	0.0499557299009736	0.030460365324908
0	1	4053435	rs12038964	C	T	0.337498892344711	0.0947028704194563	0.0497199852705866	0.029752933603062
0	1	4061608	rs12045781	A	G	0.288839698568983	0.0820214154734599	0.0539212040642532	0.0310056648318365
0	1	4066781	rs4128222	A	C	0.0872239930943724	0.321767632066647	-0.0498139236906453	0.05027484460939
0	1	4068052	rs6675979	A	G	0.267247442354372	0.970125887547106	0.00118288190049401	0.0315852942726743
0	1	4069148	rs12027284	T	C	0.180129018265448	0.443195650775187	0.0280029192215388	0.0365188123701498
0	1	4071399	rs6680847	G	A	0.467536852307263	0.285641464052125	0.0302928351109518	0.0283711998122816
0	1	4078090	rs4654604	C	T	0.383246262242669	0.152626057420113	0.0416023940491176	0.029086135457913
0	1	4080780	rs4440829	A	G	0.248922999697521	0.537492115429828	0.0201392422942962	0.0326612415563273
0	1	4082367	rs10799261	C	T	0.465714063226406	0.274911684752703	0.0309719078053234	0.0283671968407708
0	1	4085504	rs4233266	G	A	0.214650110361887	0.436647647922827	0.0265483955908268	0.0341297529343853
0	1	4085543	rs12026862	C	T	0.201273547531108	0.390338506547542	0.0300290651647265	0.0349580184392095
0	1	4085582	rs12026892	C	T	0.201405614938836	0.356371815060271	0.032225235877202	0.0349400583812354
0	1	4092146	rs58051771	C	T	0.209279618592673	0.431651240346551	0.0271875580437463	0.0345735299813282
0	1	4092538	rs12028583	C	T	0.202550582981124	0.316207848060583	0.0349255351621652	0.0348460478398058
0	1	4092563	rs4328052	C	T	0.208799145115496	0.410259208012747	0.0284344542076595	0.0345314027378526
0	1	4104757	rs12036953	G	A	0.309900183782793	0.626618867921619	0.0148314841671153	0.0304866376488254
0	1	4111741	rs4553153	T	C	0.528903157131232	0.418852757037453	-0.0228791543407275	0.0283013122614586
0	1	4112750	rs74827518	T	C	0.115094624173827	0.0988034177726222	0.07262399642147	0.043996344112373
0	1	4121696	rs7520322	A	C	0.468096173889509	0.865873992527208	-0.00479929627114314	0.0284147369373115
0	1	4124260	rs6672716	T	C	0.298710048776644	0.486398717455394	-0.0217021182067043	0.0311790502774675
0	1	4132018	rs9628649	T	C	0.354982766992671	0.749112657743734	0.0094442768214879	0.0295309345087474
0	1	4136869	rs117282266	T	C	0.0876832484586143	0.746804865284484	-0.0161946231786162	0.0501606307681227
0	1	4145615	rs10915421	C	T	0.525680423573132	0.179936257982104	-0.0382998956846662	0.0285617345594453
0	1	4152206	rs4654410	T	C	0.807983629154004	0.531704069154977	-0.0224059184625648	0.035826148297681
0	1	4155841	rs56329102	G	A	0.285909766536194	0.238861560378773	0.0366331623637576	0.0311020622306874
0	1	4156118	rs16840731	G	C	0.286347238106406	0.25715728460791	0.0351747150353166	0.0310419272920752
0	1	4160903	rs76952475	T	C	0.165481624805502	0.83398162873323	-0.00800317085994063	0.0381834753018498
0	1	4162248	rs76163269	C	T	0.0756566342122183	0.528810426956813	0.0334475442376204	0.0531062644098933
0	1	4162415	rs12130437	G	A	0.28692862470372	0.722753796607964	0.0111408784844471	0.0314021440412842
0	1	4166004	rs10399650	C	A	0.565061710276486	0.534767370497703	0.0177058319807575	0.0285235161013601
0	1	4168653	rs10799201	C	T	0.120917112853942	0.428097814400617	0.0346012219336424	0.0436635534530781
0	1	4169553	rs12080309	C	T	0.288778564745726	0.622925861853701	0.0153554443194526	0.031228794014368
0	1	4170178	rs12032575	A	G	0.0781569462550074	0.43148814074634	-0.0416098185321027	0.0528951139047846
0	1	4171343	rs6702575	C	T	0.563356041151901	0.523819237748504	0.0181393509111952	0.0284552566260572
0	1	4171786	rs10492944	T	C	0.0772538570202952	0.712762898636739	0.019552513046007	0.0531104726036163
0	1	4174116	rs10915434	C	T	0.286457306394025	0.608608356556337	0.0160400996687898	0.0313245909806004
0	1	4183006	rs10915437	G	A	0.259735820413949	0.22460166535143	0.0390606116634039	0.0321649967574996
0	1	4183258	rs10915438	A	G	0.197640746783563	0.881451157637855	0.00528147756553684	0.0354152901306995
0	1	4187821	rs57905980	A	G	0.102847304802259	0.819408348151049	-0.0106253404039712	0.0465399055238518
0	1	4187952	rs4654487	C	T	0.508227522412489	0.524679031954673	0.0178783136196102	0.0281039530137677
0	1	4190685	rs4282783	G	T	0.58399273444754	0.665247564136986	0.0123752506886968	0.0286014204534618
0	1	4192707	rs10915442	G	A	0.603256097479782	0.426038032845265	0.023152809648264	0.0290868213285753
0	1	4192854	rs80160005	A	G	0.105933470941211	0.928853872171526	-0.00414828044449916	0.0464601026423728
0	1	4197256	rs6663939	T	C	0.429212399860676	0.245272329251398	0.0328688183262254	0.0282886278051766
0	1	4197418	rs4408122	T	C	0.526478002918721	0.223688223296078	0.0342779344057682	0.0281710383198123
0	1	4197642	rs10915445	A	G	0.428430358224437	0.201458017367651	0.0361451709742906	0.0282956995512263
0	1	4201815	rs4654492	T	C	0.352544795601996	0.262146493188305	0.0329155898007911	0.0293540044828792
0	1	4203563	rs12096127	T	C	0.784925436699228	0.623042025970574	0.0169789795285851	0.0345421640897036
0	1	4207343	rs6680278	T	C	0.260528650504051	0.862896825506137	-0.00558294889984156	0.0323297219276214
0	1	4210455	rs9426473	A	G	0.172560225975584	0.657833812953223	-0.0166802504092445	0.0376609367797974
0	1	4227248	rs16840872	T	C	0.247758569360814	0.586572894967353	-0.0179113957278359	0.0329369222912848
0	1	4230463	rs10915459	C	T	0.0982851626617058	0.658632759483084	0.0208991038100425	0.0473042705727059
0	1	4236982	rs4233262	T	C	0.761469721028969	0.668818408750563	-0.0142784896815221	0.033378876050755
0	1	4239028	rs4654418	A	G	0.348851696066307	0.834820112265209	-0.0062068147395366	0.0297655182221931
0	1	4251398	rs35392680	A	C	0.326418927535516	0.855618776350317	0.00545440708243507	0.0299768358519305
0	1	4263677	rs6687268	T	C	0.291785629975607	0.977521375027415	-0.000880861430196602	0.0312622658154698
0	1	4267089	rs16840901	C	T	0.312169710517137	0.560453541215426	0.0176649148607914	0.0303433297056596
0	1	4267889	rs10915471	G	T	0.410758173976715	0.839027975021564	-0.00587910227025143	0.0289415669958416
0	1	4269638	rs6426404;rs567086010	A	G	0.588721474600983	0.928202449899158	0.00260943619295963	0.0289594125464887
0	1	4271526	rs12022636	A	C	0.344473942732099	0.970160224075503	0.00111595332218546	0.0298324730827497
0	1	4281160	rs10799216	A	G	0.574943537084366	0.237518283629402	0.0335963579744337	0.0284422621671157
0	1	4284659	rs903540	C	T	0.709372150669902	0.390955655323751	0.0266298741637583	0.0310412894523849
0	1	4284919	rs7528938	T	C	0.472626864210626	0.122337387954116	-0.0435909699233121	0.0282135499361601
0	1	4288803	rs10915480	G	A	0.405490814818214	0.774572938520981	0.00822083915102	0.0287041996254595
0	1	4291842	rs7541544	C	T	0.427097051153542	0.379828944823335	-0.0251190086504553	0.0286024588103924
0	1	4291953	rs7534461	G	C	0.343222831213548	0.5917778278834	-0.0159388006258901	0.0297220671794296
0	1	4292038	rs7534558	T	C	0.341871443397214	0.659498666309273	-0.0131221135482944	0.0297820055260665
0	1	4312205	rs1908490	T	C	0.213744467570439	0.612502206249456	0.0173828833567856	0.0343192754550269
0	1	4312527	rs16841005	A	G	0.108139628164996	0.0589869930965776	-0.0875087572391869	0.0463428524307102
0	1	4315204	rs966321	T	G	0.323050392782211	0.397115639162162	-0.025470343462365	0.0300789214953544
0	1	4316544	rs16841037	A	C	0.089751831948348	0.457577460741823	-0.0368833888041206	0.0496517407126765
0	1	4325589	rs9286982	C	A	0.591917434578824	0.345742845850178	-0.0270219800219373	0.0286590142887188
0	1	4330287	rs6677984	G	A	0.248771260281159	0.821194143336338	-0.00734305211214358	0.0324900359567137
0	1	4341843	rs1390136	T	C	0.372925153389806	0.192807087557226	-0.0380354506744464	0.0292059222483858
0	1	4353287	rs16838562	G	A	0.122783089770355	0.093326662883055	-0.0730228406216558	0.0435150684914315
0	1	4355593	rs2029490	G	A	0.584764583904273	0.319023255239604	-0.0285080236364242	0.0286090973354445
0	1	4358008	rs58506471	A	G	0.18763174846641	0.455042491490628	-0.0268466757234762	0.0359376456794856
0	1	4358349	rs35559925	T	C	0.0837305941178786	0.736572393620113	-0.0172362247091968	0.0512379261910259
0	1	4364472	rs1106307	G	A	0.806502838415829	0.861860887768353	0.00622384494419833	0.0357680272963168
0	1	4365471	rs351625	T	G	0.235464476140919	0.82719429558017	0.00729893374197107	0.0334351234157469
0	1	4367980	rs2934983	A	G	0.628625338441369	0.786403341708699	-0.00792421412649034	0.029242369517564
0	1	4368942	rs351618	C	T	0.79974891095586	0.775508518803465	0.0101097411385486	0.0354507556337416
0	1	4368951	rs351617	T	C	0.672425474244238	0.279230225475107	0.0325635028134083	0.0300942627434606
0	1	4370074	rs1495239	T	C	0.427246501219195	0.591077601034131	0.0154425006278423	0.028742259909891
0	1	4370489	rs12073612	A	G	0.0837004830917874	0.575604839083782	-0.0284200303751536	0.0507667201261198
0	1	4371863	rs351614	T	C	0.208659369498411	0.283861549822315	0.0371931877323163	0.0347053364186933
0	1	4372470	rs716214	G	A	0.151939747222831	0.422488822314939	-0.0316228435037345	0.0394245288504277
0	1	4379095	rs59704180	A	G	0.0799138155528172	0.598621654671312	0.0272215071470812	0.0517141931678981
0	1	4379687	rs12408012	G	A	0.547683839825673	0.934624346946348	0.00232761484014767	0.0283758136848331
0	1	4380344	rs2411741	A	C	0.899370828564408	0.959370606843101	-0.00240550060077389	0.047219064519976
0	1	4381016	rs2130618	C	G	0.138890919602914	0.501007254893998	-0.02761631302394	0.0410403880344016
0	1	4382979	rs13375925	T	C	0.168914650008761	0.766374396777903	-0.0111946837087009	0.037677231711866
0	1	4384296	rs351607	G	A	0.166596251009121	0.423515746221475	-0.0304686909221572	0.0380698410963838
0	1	4384773	rs351608	G	T	0.165384354110181	0.384861868572308	-0.0332533343970504	0.0382673941191095
0	1	4390211	rs501284	T	C	0.472984714977803	0.282201777968731	0.0303395926701761	0.0282127366412244
0	1	4390289	rs625079	C	T	0.530535941450218	0.868923509083782	0.00466599690491332	0.0282743119249685
0	1	4391391	rs76664831	G	A	0.123732657417289	0.551974863073241	-0.0258451447470845	0.0434515718937158
0	1	4395812	rs579387	C	A	0.332083458253443	0.203841941072965	0.0378805852714775	0.0298112328222549
0	1	4397736	rs588224	G	A	0.330990704454891	0.204666866589471	0.0378640698048365	0.0298526099191136
0	1	4400529	rs1108770	G	C	0.454935930328943	0.483612534640686	0.0198380205605825	0.0283196344807521
0	1	4400887	rs12046047	C	A	0.257172992009153	0.192780216715569	0.0417223938937267	0.0320350460484084
0	1	4401563	rs488256	A	G	0.198159175139934	0.563947205541245	-0.0205586206501743	0.035630900214263
0	1	4401778	rs903539	T	C	0.256911606313835	0.186937693221115	0.0422998586571896	0.0320528134522046
0	1	4403047	rs601798	G	A	0.197916102742716	0.506662441826744	-0.0236770010248817	0.0356557958122827
0	1	4414716	rs596133	A	C	0.45737175438395	0.336935409588598	0.0272506333143351	0.02837903859848
0	1	4417946	rs1531329	C	T	0.356533518932857	0.104257314728188	0.0478484281519314	0.029453243929218
0	1	4418164	rs1531328	A	G	0.352043187738365	0.0870089528958593	0.0501832276311624	0.0293230634614145
0	1	4423030	rs79426491	T	C	0.163267646942335	0.385732457780124	0.0330063412765292	0.038052809029506
0	1	4424115	rs16838812	G	A	0.213744722957433	0.078153784573076	-0.0610256009609932	0.0346441073722145
0	1	4425847	rs12405082	G	A	0.213188617187252	0.0716012271709763	-0.0625241843600429	0.0347039363952912
0	1	4425876	rs12404603	T	C	0.122376960110986	0.426358752767318	-0.0342393046824957	0.0430445917102971
0	1	4427083	rs12023786	A	G	0.0964545308450816	0.215837758816414	0.0584009396675813	0.047186125617529
0	1	4431264	rs572439	C	A	0.658504178394408	0.533737732035725	-0.0185442997191907	0.0297991120914612
0	1	4431571	rs12028738	A	G	0.2603914030907	0.121184161577486	0.049343190915365	0.031837965804455
0	1	4431704	rs12031615	T	C	0.369389730200174	0.169436601998796	0.0401097400566036	0.0291916028680715
0	1	4435641	rs74728654	A	G	0.162475469187297	0.548492000492444	0.0230086020065029	0.0383463049069441
0	1	4440749	rs589870	T	C	0.0806660368548199	0.966605243709903	-0.00217869812220391	0.0520393646679596
0	1	4444706	rs349413	A	C	0.787429064756237	0.0414334233669593	0.0708391981529183	0.0347392926140662
0	1	4445873	rs72632733	T	C	0.108605403492528	0.989061360246623	-0.00062215690729772	0.0453798508051714
0	1	4448702	rs747778	T	C	0.298432827399424	0.833508540613507	0.00647560486314824	0.0308063030844218
0	1	4448818	rs747776	C	T	0.569934111825337	0.481145998298513	0.0201268178396217	0.0285705385847356
0	1	4449129	rs1109046	C	T	0.567336691633049	0.567471788525084	0.016408851181116	0.0286978966999643
0	1	4449883	rs12041175	C	T	0.460268426461014	0.419493870179572	0.022964487270598	0.028446051594153
0	1	4451081	rs12042157	C	T	0.461472428007077	0.415984627975886	0.023100874637926	0.0284001351433885
0	1	4455415	rs349415	C	G	0.189290287543359	0.895397926140679	-0.00473249505752825	0.0359948326199911
0	1	4458068	rs349417	C	T	0.650733894860801	0.465636303598015	0.0215694996380639	0.0295635637327302
0	1	4459317	rs78531899	A	C	0.107903017717853	0.87805749629014	-0.00698640875465538	0.0455341917858518
0	1	4459689	rs6679220	C	T	0.135716618846694	0.10189258696907	0.066912176370831	0.0409061938634413
0	1	4460965	rs56081339	A	G	0.1356171678329	0.101747161582572	0.0669408626010721	0.0409063515177421
0	1	4462460	rs349400	G	T	0.652050808337856	0.499987722105214	0.0199525503317397	0.0295808481395018
0	1	4463585	rs349401	G	T	0.543435299287668	0.504309346501644	0.0189301442663158	0.028350223590974
0	1	4464125	rs12144027	T	C	0.107894815766884	0.896754829878915	-0.00591265987939697	0.0455654639382714
0	1	4466908	rs577114	C	T	0.0799802464894576	0.898402978192056	0.00667863046353741	0.0523079628271011
0	1	4469868	rs733308	G	T	0.126259138579635	0.0457898007043057	0.0840755681926356	0.042094067739576
0	1	4471733	rs505933	G	A	0.775970192318673	0.0240464864791811	0.0768394268462445	0.0340542075227921
0	1	4472448	rs4654533	G	C	0.587439587630095	0.0743183110682407	0.0513968441344039	0.0287994175623207
0	1	4475184	rs349405	C	A	0.776318640567807	0.0275521351559479	0.07507328766722	0.0340683959117558
0	1	4477911	rs349409	T	C	0.775887746633653	0.0223816971854707	0.077798258431027	0.0340648642298783
0	1	4488779	rs12029910	G	A	0.451627407228835	0.684145274868024	0.0115806846222753	0.0284668439221916
0	1	4488831	rs6667927	T	C	0.185721870946064	0.321223804602372	0.0358698158708127	0.0361610522852238
0	1	4489398	rs6678792	C	T	0.267494826992499	0.505062358853435	0.0212415876489826	0.0318681636167885
0	1	4489529	rs10915533	A	G	0.186658865865692	0.361438725538715	0.0328930371747934	0.0360421459852746
0	1	4496329	rs1762813	T	C	0.893527403274365	0.258891566182082	0.051802123827915	0.0458825882485549
0	1	4497217	rs1674879	T	C	0.137623976328874	0.827490174986541	-0.00891386800302659	0.0409040078474702
0	1	4502705	rs780575	T	G	0.217746559978971	0.80534636933666	-0.00840431381308776	0.0341037248699054
0	1	4504332	rs780584	A	G	0.250181579313436	0.735255895686196	-0.010998527784919	0.0325263216583035
0	1	4504927	rs780586	T	C	0.12315247512983	0.733175651839609	-0.0146692424551697	0.043030386654463
0	1	4507763	rs780594	C	T	0.848989993493544	0.326593594037003	0.0389646750257839	0.0397194125269579
0	1	4509379	rs2054270	A	C	0.627914167463065	0.354524917375596	0.0270346076689984	0.0291998300515107
0	1	4510840	rs705685	T	C	0.170269058082001	0.956357528836768	0.00205241602483593	0.0375041558794379
0	1	4519912	rs608210	G	A	0.75309099756438	0.941030716677556	0.00243975288507723	0.0329810216126754
0	1	4525604	rs4654545	C	T	0.779649580289448	0.860211540389436	-0.00606040027731849	0.034413583432827
0	1	4534661	rs11812066	T	A	0.131838235294118	0.637176776892926	0.0198202670833594	0.0420232707337687
0	1	4541444	rs16839089	A	G	0.117452926314376	0.10592254514943	-0.071687282912034	0.0443391302914254
0	1	4549380	rs705690	A	G	0.574259380958298	0.267314960205497	0.0316479307657446	0.0285304863764629
0	1	4549402	rs780606	G	A	0.47286616239519	0.271120572234271	0.0311186271631896	0.0282771763088363
0	1	4552802	rs1878052	A	G	0.463030552903394	0.172549227970972	0.0383204452294295	0.0280929679860055
0	1	4558792	rs10915548	A	G	0.496837564852643	0.0412625785451255	0.0570678383404551	0.0279623438764843
0	1	4558933	rs609506	C	T	0.864134890558151	0.417005832953566	0.0338344287630986	0.0416871775822259
0	1	4566065	rs4654440	G	A	0.867295824100156	0.267620036265654	0.0465732023663951	0.0420123419680387
0	1	4572023	rs10915549	A	G	0.51506934516252	0.027585344292144	0.0617375662591502	0.0280226176507662
0	1	4573989	rs1710421	T	C	0.88630524412576	0.544401586068989	0.0271087038812488	0.0447212574592546
0	1	4581585	rs608203	C	T	0.344008086690511	0.32139859074509	-0.0293420370908011	0.0295909589873076
0	1	4582199	rs10489135	C	T	0.306874927485787	0.454766060718709	-0.0227222646351571	0.0303979654014515
0	1	4583973	rs76210017	G	A	0.162600349429182	0.0714473731049682	0.068199893489146	0.0378336883611206
0	1	4587969	rs241237	T	C	0.34515721200225	0.357271704524342	-0.027247558841541	0.0295983724589667
0	1	4594603	rs537398	C	T	0.46811360249494	0.0214164588817728	-0.0645551625251213	0.0280606178921187
0	1	4596288	rs10915554	A	G	0.452208431330711	0.0708647279998822	-0.0506839719680359	0.0280588807243333
0	1	4596534	rs12084169	T	C	0.434657258273593	0.0487734537945604	-0.0555237560961787	0.028176541748757
0	1	4600491	rs543653	G	T	0.435348094547278	0.0483831351637642	-0.0556269952965593	0.0281800102967267
0	1	4606292	rs80089004	G	A	0.195436773880318	0.0794072149174891	0.0618894677994043	0.0352820246308594
0	1	4608204	rs241220	A	G	0.351319849883685	0.304566999750997	-0.0299025424282302	0.029125223612066
0	1	4610733	rs16839272	C	A	0.096439208862595	0.617533076446723	-0.0238079625705305	0.0476779389148858
0	1	4611241	rs241248	A	G	0.0963970793945716	0.58572373469366	-0.0260462490794828	0.0477874856486468
0	1	4612752	rs12117466	T	C	0.331119487274711	0.0455301795495659	-0.0596715426542226	0.0298399036526597
0	1	4614822	rs241257	T	C	0.150511778845111	0.108976478583517	-0.0636815083284596	0.039731150278772
0	1	4616102	rs241261	C	T	0.455519420715228	0.0368919430894019	-0.0588625589895289	0.0282049579714268
0	1	4618251	rs6685798	A	G	0.124842997272041	0.688239552113783	-0.0172738708608903	0.0430506526764083
0	1	4619038	rs241264	T	C	0.419703680693736	0.0795580424507938	-0.049818313324271	0.0284147369373115
0	1	4619669	rs59595338	A	G	0.252818370585885	0.501626322262534	-0.0215803183725046	0.032116768984454
0	1	4621464	rs6698529	A	G	0.337075389696432	0.305380190241497	0.0303092538018346	0.0295710432695034
0	1	4627077	rs241273	C	A	0.126572656637727	0.832484222070593	-0.00895971148066394	0.0423593880975929
0	1	4629186	rs241277	C	A	0.148014220599013	0.27151568550904	-0.0439063657641628	0.0399301677938016
0	1	4630232	rs76191495	A	G	0.119367685179175	0.75312239577383	-0.0136403048094243	0.0433679626626948
0	1	4632528	rs241211	G	A	0.314277197462086	0.939126436296179	0.00231685922571477	0.0303381438972799
0	1	4632560	rs980092	G	A	0.528529805168444	0.275038615852578	0.0308152974306092	0.0282312216349291
0	1	4632828	rs171317	A	C	0.826870959949912	0.680774464457266	0.0153081213354953	0.0372092325115031
0	1	4633554	rs6673089	A	G	0.582036610692304	0.313791523716096	0.0287431985738139	0.0285349465605737
0	1	4633607	rs241209	A	G	0.308130056287815	0.613948062160067	-0.015310996910056	0.0303521082523196
0	1	4635556	chr1:4635556.C.CC	CC	C	0.88989437549095	0.51214216416103	0.0293937456391551	0.0448413216053023
0	1	4641742	rs241225	A	G	0.720467623229637	0.48312984084084	-0.0220361523637584	0.0314228700874281
0	1	4642477	rs184781	T	C	0.766458977000615	0.921028867978804	-0.00328971103311831	0.0331832194491846
0	1	4644085	rs588347	T	C	0.591091462855045	0.707913431456413	-0.0107659221212893	0.0287351878794677
0	1	4646572	rs4654446	T	C	0.298266155295459	0.730074343222993	0.0106876528625974	0.0309763120362934
0	1	4647646	rs2674014	T	C	0.763706892515377	0.997113741451423	-0.000119335914591529	0.032989447944472
0	1	4649157	rs546397	G	A	0.290360576923077	0.464566867473277	-0.0226761146846813	0.0310059333171688
0	1	4658538	rs12567277	T	C	0.452470185045949	0.142940767577062	0.041391705447905	0.0282551269916594
0	1	4665232	rs164781	A	G	0.354676046484705	0.205807892168412	-0.037277572945287	0.0294643148776466
0	1	4665269	rs241243	G	A	0.284726383857468	0.447177337361519	-0.0237539240695143	0.0312498492150018
0	1	4666819	rs151716	G	A	0.359430660458909	0.641811598585676	-0.0136963113506645	0.0294438346689922
0	1	4677535	rs4403602	G	C	0.281065763702882	0.520738580060629	0.0201549346271668	0.0313838443795352
0	1	4678123	rs7555011	C	T	0.700973991236314	0.138379869027224	-0.0455372734072432	0.0307299887656248
0	1	4679563	rs12145928	C	G	0.243958583779438	0.5463291432517	0.0198067192730862	0.0328322675613161
0	1	4682273	rs6668199	C	T	0.474705290214148	0.147444590307912	-0.0412690268826776	0.0284885714108135
0	1	4685648	rs875808	A	G	0.283888827795474	0.60554090693005	0.016101417878573	0.031177174149593
0	1	4697300	rs2101195	T	C	0.656702121197333	0.0367256062175997	-0.0621080633873836	0.0297338291742031
0	1	4698446	rs12122716	T	C	0.101385176982788	0.097089506914928	-0.0780993617685131	0.0470724658089331
0	1	4698677	rs76059212	A	G	0.0598419454649568	0.0810627742864703	0.102563619185224	0.0587907856691401
0	1	4700731	rs61265167	A	G	0.254434589800443	0.250006360692427	0.0371399198339885	0.0322862073651698
0	1	4701258	rs10915575	C	T	0.278954447215918	0.175983471143214	0.0424550008770176	0.0313731806739921
0	1	4706317	rs12741248	A	G	0.513744758965191	0.510288050247777	-0.0187268083903616	0.0284433696140243
0	1	4706755	rs12125737	T	C	0.284900954490253	0.128727162831585	0.0473387155640755	0.0311615147500821
0	1	4708162	rs4654454	C	T	0.404782519727018	0.207626123021121	-0.0365632889905875	0.0290157228979388
0	1	4721793	rs12406838	A	G	0.288972182461293	0.0689664872786502	0.0561036631316645	0.0308492536267419
0	1	4722951	rs7517517	T	C	0.150239771737529	0.301891781830721	0.0405286694903383	0.0392573199932459
0	1	4723818	rs12083131	A	G	0.150399118533983	0.302766727063792	0.040420671497527	0.0392236297240019
0	1	4727243	rs6663166	G	A	0.805966482178322	0.210565667171058	0.0450878900579855	0.0360123604506514
0	1	4731677	rs10799255	G	A	0.394787364593005	0.37296495739856	-0.0257512685101024	0.0289036998356913
0	1	4737531	rs16839450	T	C	0.256438799652968	0.00537003592637442	-0.0907490835926622	0.0325971716619943
0	1	4738058	rs2071990	T	C	0.277762572144146	0.0681930348938405	0.0572460102470317	0.0313895357404474
0	1	4738355	rs2071991	G	A	0.322852605376985	0.0280053569843248	0.0660175138443881	0.0300460465589605
0	1	4746636	rs10915587	T	C	0.569484649863506	0.673931619319683	-0.0120011954268439	0.0285227808541726
0	1	4763401	rs6681520	T	C	0.506341379432396	0.497527835203471	-0.0189715730199701	0.0279658050148366
0	1	4773266	rs2071999	C	A	0.64553265671957	0.188339498254377	0.0391082719854073	0.0297286642784956
0	1	4776974	rs3753696	A	G	0.12936451748982	0.689352203108132	-0.0167993850979766	0.0420263755098125
0	1	4783142	rs12566272	A	G	0.151472478563237	0.336473536776986	-0.0379528880661091	0.0394866935375031
0	1	4784556	rs3820252	T	C	0.155196402072532	0.586710898040041	-0.0206639264609536	0.0380125142232941
0	1	4784884	rs3820253	A	G	0.531556272856495	0.166530083329225	0.0394229974762507	0.0284963611712645
0	1	4799200	rs3753702	T	C	0.0676033098184708	0.427683519377072	-0.0449732184093215	0.0567011855658346
0	1	4803834	rs393976	A	G	0.0970740981915256	0.114783697987419	-0.0760898746444477	0.0482481893224317
0	1	4805106	rs414176	C	A	0.092614489143971	0.165205043343196	-0.068200050610061	0.0491433882890376
0	1	4805434	rs371605	G	A	0.281338410615396	0.0235803377740987	-0.0717211753801475	0.0316803800357941
0	1	4806381	rs368808	G	A	0.141736635372344	0.0155596167269865	-0.0997421558972274	0.0412313615627975
0	1	4806550	rs11586743	A	G	0.0788083132126954	0.147834607860356	-0.0772714134379539	0.0533929038108942
0	1	4813115	rs380239	G	A	0.106386557953581	0.0259496949646168	-0.10359867193471	0.0465201424149026
0	1	4813141	chr1:4813141.C.T	T	C	0.106357766537472	0.0218977334103714	-0.106614336123543	0.0465130712843488
0	1	4819803	rs368420	C	T	0.221069557051286	0.00448585351615486	-0.0981774535117606	0.0345475354424771
0	1	4826104	rs2802716	A	C	0.0681077576101882	0.0365165325661135	-0.11923673739198	0.057020278047501
0	1	4826660	rs2743980	A	G	0.388043904590752	0.0178871216278866	-0.0690815697364639	0.0291736191547942
0	1	4828606	rs7518471	T	C	0.0880445352409257	0.0202727238251223	-0.118384685753835	0.051000146002533
0	1	4833747	rs12029492	A	G	0.296132827735819	0.644444560182015	-0.0142855196950476	0.0309549726653985
0	1	4836121	rs394594	G	A	0.424574589818964	0.028187423261834	-0.0631098465239042	0.0287559882012736
0	1	4848808	rs12133924	G	A	0.122118446892869	0.00638188445641542	-0.119341400982938	0.0437550820001025
0	1	4852747	rs7520826	G	A	0.106080466736916	0.032417259112213	-0.0995924270294155	0.0465553258815019
0	1	4853688	rs932350	C	T	0.15453474982335	0.0140184898376309	-0.0975540453809576	0.0397079421264555
0	1	4859488	rs17345273	A	G	0.0669024597509348	0.912289241197083	0.00624323521221648	0.0566786319994294
0	1	4861767	rs11588395	T	C	0.0667257192299373	0.856382697329885	0.0102629690873435	0.0567075223311345
0	1	4871384	rs59103994	T	C	0.101571795390309	0.432917800729155	-0.0370000156908651	0.0471813522642457
0	1	4871671	rs1118009	G	A	0.259754786208902	0.0104501651855346	-0.0834734771470212	0.0325996126648337
0	1	4878871	rs1120120	T	C	0.707920376385198	0.352926141509004	-0.029	0.0312187643893861
0	1	4880480	rs10915616	T	C	0.134405552552249	0.0491834719456109	-0.0827918371351611	0.0420904588136204
0	1	4885457	rs7516549	A	G	0.100395116879999	0.443245203831721	-0.036468238457884	0.0475636660454253
0	1	4889588	rs10915622	A	C	0.474820413220539	0.508631307772038	0.0185686603711787	0.0280930293878305
0	1	4889912	rs12028290	A	C	0.0685495680324366	0.676445516174663	0.0233918953667121	0.0560528703671303
0	1	4897567	rs12118185	A	G	0.159489854986235	0.156673951635719	-0.0554798600497071	0.0391710947282855
0	1	4898833	rs7522386	G	A	0.453364215453258	0.158812849338948	0.0403673142486275	0.0286480850182539
0	1	4901142	rs12124406	G	C	0.266232929477332	0.972798174015289	-0.00109461139956576	0.0321009447704664
0	1	4906783	rs10915626	A	G	0.469673906553938	0.604848230548391	0.0146846272056302	0.0283793177385067
0	1	4911403	rs11803979	A	G	0.361352940651757	0.262980410759495	0.0330122619750686	0.0294917048549796
0	1	4913873	rs10915628	C	T	0.846660315247279	0.35781778851292	-0.0356862738668106	0.0388092034860357
0	1	4916906	rs1535734	G	A	0.482268287470942	0.127906902498448	-0.0430700554377481	0.0282907458479356
0	1	4927798	rs10915644	T	C	0.376569843922871	0.17923965505913	-0.0392513757695403	0.0292244666352884
0	1	4928868	rs12567053	T	C	0.108211625478594	0.453925852334394	-0.0343726117176233	0.0458983164701996
0	1	4930181	rs1886112	C	T	0.470223449154009	0.16739939501369	-0.0392850707841304	0.0284548974195457
0	1	4931354	rs11588518	G	A	0.631202675032434	0.598764808233317	-0.0155063286717289	0.0294697614289021
0	1	4932444	rs10915647	G	T	0.482981101251207	0.446584455693814	-0.0215712554954139	0.0283414059403424
0	1	4932655	rs12044914	A	C	0.149555104870591	0.623006789020353	-0.0194828240200419	0.0396319861868338
0	1	4932777	rs12044980	G	C	0.1359844261434	0.87170788885556	-0.00663259277151508	0.0410713588300227
0	1	4938053	rs10753390	C	T	0.851938211402769	0.34465723885855	-0.0372964677340118	0.0394670276944377
0	1	4938987	rs12410393	C	A	0.0862199935445511	0.950429692761567	-0.00311075241633765	0.0500384938941722
0	1	4940715	rs7539101	T	C	0.432853014982204	0.0343358504309103	-0.0600095973057264	0.0283585115088938
0	1	4941735	rs4654462	G	C	0.21137601517559	0.482348904637049	-0.0242273750544023	0.0344859100716414
0	1	4951910	rs1544061	G	A	0.34137854548286	0.664337402323756	-0.0128394085076087	0.0295884872083528
0	1	4953528	rs16839786	T	G	0.401828401291495	0.203660223538169	0.0367500101140204	0.0289098733145349
0	1	4955158	rs16839789	T	C	0.376876125027251	0.275732031299114	0.0319188984425115	0.0292845449877872
0	1	4955862	rs6426446	T	C	0.469531295424153	0.544248051339398	-0.0172179156511141	0.0283935815837095
0	1	4956070	rs6426447	C	T	0.825601728096852	0.187863685598327	-0.048688091691798	0.0369710369749484
0	1	4958102	rs4654620	C	T	0.907105875833234	0.00731328883809243	0.131547060972581	0.0490438926054994
0	1	4959786	rs2031246	G	A	0.871839361337836	0.0375679816783121	0.0883701039255114	0.0424950774490313
0	1	4963569	rs72634122	T	C	0.146110784269568	0.571044967500804	0.0224988613871045	0.0397146292315685
0	1	4965152	rs17345545	C	A	0.181929522312372	0.287142289724405	0.0389719267130839	0.0366135876456618
0	1	4965631	rs4654468	C	T	0.37645987167716	0.773612296259709	-0.00833025278729735	0.0289593711095777
0	1	4967739	rs7520488	C	G	0.367058261948454	0.137196053896206	0.0436520683266794	0.0293693424373574
0	1	4968528	rs6678459	T	C	0.342040322590391	0.463177472262168	-0.0216701162462866	0.0295384203480317
0	1	4970122	rs10915666	A	G	0.513744917451606	0.0502146991902853	0.0550926451330513	0.0281353283322016
0	1	4970486	rs6675549	A	G	0.368552011334347	0.120552237060699	0.0456544810016667	0.0294078340067013
0	1	4971006	rs60530383	G	A	0.144175526211508	0.49173430973217	0.0276413341068328	0.040202477224806
0	1	4982386	rs6698453	A	G	0.176537351447941	0.402779225527355	0.0307844903683859	0.0367941540878243
0	1	4984882	rs2093765	G	A	0.631395738072986	0.026963308236393	0.0649301304743988	0.0293529405148991
0	1	4986470	rs2411956	T	G	0.38304391588984	0.211844344039898	0.0364649353998345	0.0292067624899181
0	1	4988031	rs61271613	A	G	0.169862453373534	0.347124638156601	0.0351337527485546	0.0373691303592317
0	1	4988262	rs11584727	A	G	0.451828700801115	0.187097537632701	0.0376795632049969	0.0285621283999973
0	1	4988881	rs6667349	G	A	0.169910502188887	0.546376127780002	0.0225985828575058	0.0374645389545128
0	1	4995026	rs12049256	C	T	0.470398089881797	0.233494390473244	-0.0337779392089484	0.0283513346250614
0	1	4996185	rs10915683	G	A	0.470129819164361	0.239115366049917	-0.033375064564932	0.0283512076480232
0	1	4996226	rs4654470	G	A	0.145510575144913	0.996351860015789	-0.000182587686859084	0.0399336070886374
0	1	4996275	rs12045266	T	G	0.329117884846539	0.170848324445348	-0.0410587970220334	0.0299812374663625
0	1	4996661	rs12037632	C	T	0.184564458834721	0.474189405959697	0.0259584036029399	0.036271000468737
0	1	4997363	rs9426467	G	A	0.434114257194936	0.168731336225983	0.0392290920367713	0.0285034717183717
0	1	4998385	rs9426468	G	A	0.573649427532299	0.153366121816359	0.0407761338611348	0.0285598748255348
0	1	5003504	rs9286971	A	G	0.289773303038258	0.526516378055233	-0.0196415511154511	0.0310130045443573
0	1	5005775	rs7534281	C	T	0.319892601509651	0.795073523469738	-0.00781606452725568	0.0300932584242129
0	1	5011402	rs9426490	G	A	0.540365822756842	0.314125962117009	-0.0284851499921329	0.0282983179715011
0	1	5012101	rs7544541	A	G	0.288384743444547	0.559252139400119	-0.0181182844571292	0.0310269729647228
0	1	5012301	rs10915298	A	G	0.243925211405511	0.635440364405253	-0.0156751581645774	0.0330641293558444
0	1	5012697	rs12022487	T	G	0.209195126196693	0.731884885074277	-0.0118741417137927	0.0346569557420211
0	1	5016062	rs76400676	T	G	0.0267235915938999	0.317880086574827	0.0864833564614658	0.0865852037013301
0	1	5018318	rs9426470	A	C	0.472817505782091	0.0949385022701324	-0.0471906149010728	0.0282594899989699
0	1	5021200	rs10799145	G	T	0.335413407562051	0.443957715744051	-0.0228107098929644	0.0297973891476182
0	1	5023321	rs12754637	A	G	0.394511567572621	0.076200320398801	0.0511175219445825	0.0288283038062188
0	1	5023430	rs6702660	G	A	0.729256754507435	0.284943826285882	0.0341603541375125	0.0319470820263762
0	1	5023599	rs12741441	T	A	0.347946090467248	0.218271394945387	0.0362153209391362	0.0294161433802533
0	1	5031379	rs10799149	A	G	0.38334586173486	0.351208813365214	-0.0268480754214193	0.028799310796347
0	1	5031561	rs7518523	G	A	0.143158683761017	0.0261198688506794	-0.0906144985234714	0.0407361461213657
0	1	5036174	rs6689050	C	G	0.353177814618419	0.675226753217417	-0.012377986624234	0.0295427588428523
0	1	5036549	rs11581023	A	G	0.103953898977006	0.0187058150760049	-0.110462629624663	0.0469785398320417
0	1	5036622	rs12122541	G	A	0.0391275966338155	0.41736341630212	-0.0594772197281095	0.0733377704339271
0	1	5037812	rs6666330	G	A	0.352041252704011	0.480919561692565	0.020782611177392	0.0294862281417548
0	1	5038051	rs12739724	A	G	0.0884313273204015	0.15805436105426	-0.0707037084950829	0.0500860218157769
0	1	5038624	rs12564764	A	G	0.3677626843033	0.731230283266431	0.0100890386150626	0.0293721943656652
0	1	5045030	rs1106586	A	G	0.80100388263498	0.942296845499598	0.00254913638450324	0.0352171715948487
0	1	5047010	rs79254893	T	C	0.0782521856820011	0.445540683855457	-0.0402647358291986	0.0527805708927145
0	1	5047163	rs7365286	T	C	0.155802988930227	0.63978534391424	-0.0181956778750864	0.0388797411962877
0	1	5048109	rs716671	T	G	0.354652159595372	0.557945093602779	-0.0173995211185816	0.0296972625448187
0	1	5051232	rs12725971	G	A	0.35673184287935	0.494156214771682	-0.020239323922797	0.0296020620337485
0	1	5051710	rs6683624	T	C	0.443377702937199	0.354105515337022	0.0263189603245026	0.0284021030918297
0	1	5068245	rs10799151	G	A	0.360015120077611	0.456432364954792	-0.0221801927310441	0.0297826929732487
0	1	5070407	rs10915312	G	A	0.171651386714598	0.0798036476903013	-0.0662864172684165	0.0378384603927434
0	1	5073092	rs9286975	A	G	0.626403027064085	0.0886485535898673	-0.0496425839620081	0.0291574394455514
0	1	5077552	rs12047764	C	T	0.143916332134432	0.0287965731547733	-0.0888936294570135	0.0406601322591207
0	1	5078939	rs10915316	C	T	0.299095864542117	0.208355811854261	-0.0388753853381687	0.0309000906212639
0	1	5079962	rs79751215	G	A	0.119309581280544	0.399453706175239	-0.0368801422535647	0.0437695950465457
0	1	5081173	rs898337	A	G	0.525659670080664	0.833211903289408	-0.00596850944118302	0.0283426547850181
0	1	5083573	rs76601146	G	A	0.227474563859968	0.189288311524705	0.0444551534102289	0.0338657581818929
0	1	5088062	rs1459765	T	C	0.130732615572962	0.397429181679946	0.0350354530624774	0.0414022244010243
0	1	5090997	rs9439507	G	A	0.398257832767479	0.000137489424449482	0.109172821011673	0.0286344306819322
0	1	5091827	rs4949164	G	A	0.28004979563855	0.679253869775145	-0.0129898115628177	0.031415701519628
0	1	5094435	rs6693990	A	G	0.128706858357562	0.35850124223182	-0.0389915702472605	0.0424640836123585
0	1	5124235	rs10799158	G	A	0.180979410683537	0.415180246321113	0.0298780517828229	0.0366686695599372
0	1	5124859	rs1563792	A	G	0.307436368663582	0.942993541094869	-0.00218036295770715	0.0304912198598762
0	1	5127449	rs6682478	T	C	0.105105638395537	0.118656896856952	-0.0723211754714947	0.0463467762719034
0	1	5127543	rs6603832	G	A	0.286649156413616	0.647831727804011	-0.0142183131474213	0.0311275085674675
0	1	5136644	rs922123	C	T	0.396693500279402	0.0481159695831816	-0.0573062747533296	0.028996121458428
0	1	5137666	rs10915336	A	G	0.268840815448889	0.287752125771158	0.033759306739965	0.0317565551122131
0	1	5138107	rs117944101	A	G	0.102522008192609	0.0314316798885452	0.0996286657247654	0.046305221689225
0	1	5139200	rs56186517	T	C	0.12414670534653	0.158798071912336	-0.0605587182476329	0.0429761009262971
0	1	5141293	rs3128687	T	G	0.571680674821336	0.245987850814315	-0.0331600172093835	0.0285825324227469
0	1	5141640	rs3128689	A	C	0.69440292745291	0.0109593556205847	0.0788045100067798	0.0309767114904358
0	1	5141902	rs11579881	T	C	0.523427351929893	0.0330638562963374	0.0608494171294483	0.0285502821853105
0	1	5142552	rs10915341	G	T	0.677247436063472	0.297007331838065	0.0316976260380685	0.0303945352877705
0	1	5142629	rs12029437	G	C	0.657220743983188	0.230426491367945	0.0358819655443917	0.0299200647958293
0	1	5142784	rs12047111	G	A	0.68643663661578	0.0428920640519871	0.0618159714817111	0.0305300313516632
0	1	5142818	rs2334263	C	T	0.662090407258475	0.0964189158024852	0.0499239491473047	0.030030015836892
0	1	5145463	rs12120144	T	G	0.192490316363776	0.0839101951979041	-0.0626089601488911	0.036222910331372
0	1	5152159	rs12121092	T	G	0.627617700479353	0.0744649618977418	0.0523872167927713	0.0293692147560173
0	1	5152362	rs12033342	A	C	0.181886569241475	0.160478699480323	-0.0512603200429261	0.0365241588362605
0	1	5156245	rs3101225	C	A	0.131562927737429	0.157065693279956	-0.059812432333935	0.0422699846381685
0	1	5158225	rs4949171	T	C	0.806332753753585	0.205586638585605	0.0451995240949742	0.0357084198809891
0	1	5168663	rs10733013	T	C	0.800373699654429	0.695038283708847	-0.0138374823023593	0.0352972709364394
0	1	5170712	rs7513590	G	A	0.0936348697583776	0.204781256166156	0.0609702583874284	0.0480820272640021
0	1	5171959	rs66868114	A	G	0.192740398999176	0.874015151408005	0.00568140638676149	0.0358311583628328
0	1	5179530	rs10799170	C	A	0.881493101645708	0.365037354066772	-0.039669483409922	0.0437945707061924
0	1	5180066	rs115200516	A	G	0.0850717506036123	0.140813185513578	0.0747979329343751	0.0507872619445898
0	1	5183812	rs4949166	T	C	0.122238480238271	0.386351466734812	-0.0375678439042657	0.0433682151286319
0	1	5183873	rs4313443	T	C	0.771303599424334	0.852653019836196	-0.00624745622987538	0.0336364987859797
0	1	5190166	rs12083573	G	A	0.236119673908773	0.958362007169149	-0.00174352687787197	0.0333950161665584
0	1	5192365	rs77348721	C	T	0.0851094642333568	0.139464998521284	0.0750687701306594	0.0507981244764377
0	1	5193026	rs10492923	G	A	0.374699267829378	0.171716616279667	-0.0398647760669086	0.0291684503130008
0	1	5194204	rs16840020	T	C	0.464897624197263	0.15306550058122	-0.0403259768126267	0.0282239273507825
0	1	5199158	rs79979050	T	C	0.157403451570758	0.843945624782291	0.0076584078075837	0.0389049669066063
0	1	5200882	rs11576612	G	C	0.150311674826458	0.296781737406074	-0.0415745056348383	0.0398467625274782
0	1	5202617	rs79753066	C	T	0.159421280263488	0.883163406394749	0.00568994654986294	0.0387175925775704
0	1	5209244	rs12025231	T	C	0.340480026992085	0.522412307063141	-0.019017617750049	0.0297321547059859
0	1	5209245	rs75570639	A	G	0.164131431222454	0.982007654584943	0.000860788962155433	0.038169121033236
0	1	5209712	rs189391360	T	G	0.164234687109921	0.967433116213851	0.0015580862641888	0.038162315182658
0	1	5210124	rs12121369	A	C	0.326149101851498	0.230269418867162	0.0358902327107756	0.0299168756920372
0	1	5211338	rs12027352	T	C	0.501194108413936	0.164537045999186	-0.0391859795507619	0.0281918977786055
0	1	5211545	rs4314925	A	G	0.82794845743447	0.687927128745192	-0.0150418123370343	0.037448212908586
0	1	5222075	rs6668830	G	C	0.164076246334311	0.298165831419525	-0.0399309521941266	0.0383813164227551
0	1	5222596	rs10915365	T	C	0.474178261218876	0.43504808151267	0.0220087142290445	0.0281952438493803
0	1	5223182	rs12026730	A	G	0.362964768813652	0.816119962077881	-0.00684169300696385	0.0294217929689093
0	1	5228983	rs61542310	A	C	0.390878164390252	0.385349827442921	-0.0252776864811941	0.0291190312293716
0	1	5230746	rs4076635	A	G	0.267876283872657	0.577662049829298	-0.0179266320881828	0.0321956470001917
0	1	5233631	rs4609478	A	G	0.402040004943445	0.546751348736047	-0.01742338873922	0.0289119961588573
0	1	5239931	rs6603818	T	C	0.762880227365002	0.606738605739746	-0.0169061283781144	0.0328443701564372
0	1	5243848	rs4641339	A	G	0.376226136968437	0.898676008303958	-0.00369605424512191	0.0290264396898361
0	1	5243935	rs9439542	A	G	0.22182809833353	0.962830446549873	-0.00156736462635416	0.0336329983128213
0	1	5244220	rs12033926	G	A	0.376718416598124	0.933179243086568	-0.00243495577422917	0.0290409709899371
0	1	5247006	rs16840108	C	T	0.0854858236214994	0.350183823630643	0.0465692897061264	0.0498476290683368
0	1	5247355	rs10492931	A	G	0.395453072207683	0.761434913587137	-0.00874895680159086	0.0288176625596169
0	1	5250497	rs10915375	G	A	0.183245237427656	0.886121627096838	-0.00523777192874494	0.0365731907477136
0	1	5251088	rs11583754	G	A	0.268848448298001	0.62977595520387	0.0152204590213951	0.0315749501416894
0	1	5251569	rs17375504	T	G	0.0849653287647367	0.551371561529822	-0.0306228810570367	0.0514060195963073
0	1	5255304	rs2722780	T	G	0.220846475185758	0.512248542512874	-0.0225558058968332	0.0344184518696025
0	1	5258556	rs2722782	C	T	0.787167906823766	0.941180000198203	0.00251854052729612	0.0341326528449098
0	1	5262901	rs2679218	C	T	0.210512277850989	0.963862511026425	-0.00157645993880359	0.0347949700169719
0	1	5264228	rs2722786	G	A	0.782433745002546	0.577952308616165	-0.0189036752551292	0.0339763020362257
0	1	5264697	rs12043987	G	A	0.153465817957609	0.61140518238735	0.0197172810987282	0.0388082990841805
0	1	5267850	rs6603821	A	G	0.610327404727996	0.869856146200156	0.00476317624463697	0.0290719052714063
0	1	5276014	rs59234006	A	C	0.153345403235753	0.384070819741786	0.0339436157077613	0.0389968158960053
0	1	5277437	rs10915385	T	C	0.232199109456932	0.817514863920824	0.00766877528089888	0.033235211119573
0	1	5277746	rs4565728	T	G	0.283974510325825	0.738060243815496	-0.0104516401351366	0.0312527375344367
0	1	5281117	rs7549461	A	C	0.237323384012426	0.681987977318204	0.0134661961315936	0.032864270263089
0	1	5281236	rs16840186	A	G	0.0919195082347483	0.643895563201111	0.0223299809035521	0.0483062062138534
0	1	5281421	rs7511995	C	T	0.764352117231309	0.364773845684393	0.0303328437218502	0.0334686514427667
0	1	5283239	rs10753355	C	T	0.764742718129162	0.325218866899102	0.0329308320781579	0.033473442691055
0	1	5284813	rs7524247	C	T	0.392468338826697	0.227635545584876	0.0347657251833741	0.0288160230244176
0	1	5284844	rs7552988	A	G	0.758408972756139	0.345876718103376	0.0313664714721592	0.0332759365328471
0	1	5296277	rs76065129	T	G	0.136956941927207	0.378850667295002	0.0361023369954358	0.0410246392264533
0	1	5296844	rs2353169	C	T	0.236281596932686	0.441172669783145	-0.0257294495133966	0.0334055640820541
0	1	5297845	rs473104	G	A	0.483144913948485	0.668121879236917	-0.012103507015635	0.0282312657031558
0	1	5298490	rs12026938	A	G	0.155653928387847	0.623933393530783	0.0189353480131748	0.0386212325226733
0	1	5299059	rs551536	C	T	0.565699319799292	0.739047951923701	-0.00941454439735952	0.0282621982746237
0	1	5300124	rs663142	T	G	0.482616173269498	0.64447122655551	-0.0130065906619275	0.028185960556982
0	1	5302004	rs10915389	C	G	0.248322649834493	0.760535200831136	0.0099418758346496	0.0326200520698754
0	1	5302315	rs12125575	A	G	0.133494653018062	0.621863450661966	0.0204622237764746	0.0414877618526079
0	1	5302528	rs12066405	G	A	0.574665615687529	0.969481779626767	-0.00108139560692309	0.0282656854943585
0	1	5308304	rs572111	G	A	0.370542964578838	0.400495234159051	0.0246094334473929	0.0292712592074973
0	1	5309255	rs7534404	A	G	0.243289915456432	0.8331085321979	0.00692684214865581	0.0328728104653625
0	1	5310292	rs4465223	C	T	0.791450525862125	0.453562281984032	0.0261418569650631	0.0348795550414195
0	1	5310609	rs6686714	T	G	0.417988872389961	0.8986265016724	-0.00363871824360814	0.0285621283999973
0	1	5312165	rs4475768	G	T	0.166473254600927	0.509974275970211	-0.0250477634060691	0.0380157980394133
0	1	5312308	rs670971	A	G	0.0944482404584697	0.120408064391095	-0.0757135345447751	0.0487511005382387
0	1	5312366	rs494046	C	T	0.334699007987037	0.352335344618348	-0.0278023983501157	0.0298928331715141
0	1	5317486	rs76220290	T	C	0.0971539256938933	0.646524069040139	-0.0220229428262624	0.0480225007237835
0	1	5319728	rs521758	A	C	0.220353444676409	0.652173118652815	-0.0152923650202938	0.0339268418812536
0	1	5324231	rs499416	C	T	0.298793764965587	0.231368137241126	-0.0366656996255867	0.0306353713051042
0	1	5325924	rs648378	A	G	0.29686246092281	0.276268332947772	-0.0332924079059734	0.0305788272338894
0	1	5326050	rs536995	C	T	0.59861208724873	0.97039565360711	-0.00106305718768404	0.0286445186772742
0	1	5326334	rs646542	A	C	0.265237238406335	0.335048565293175	-0.0305782473106268	0.0317203467884856
0	1	5327281	rs479689	C	T	0.598571184946431	0.956125219890874	-0.00157612696824212	0.0286481949710491
0	1	5327828	rs619423	C	T	0.265964007846569	0.368697403006751	-0.0284060735597092	0.0316003647146697
0	1	5330286	rs494138	T	C	0.297196838274256	0.176337215048955	-0.041460954398809	0.0306636849546822
0	1	5330728	rs4847580	A	G	0.299098114302292	0.276793743100738	0.0335356465963195	0.0308359538798876
0	1	5335977	rs541414	C	A	0.600481003663846	0.919316940484065	-0.00290007654076523	0.0286302401399053
0	1	5343098	rs12094921	C	T	0.301362171529239	0.312416814861356	0.0310561856614375	0.0307437124134415
0	1	5344728	rs622315	T	G	0.6217746716275	0.988276879614147	0.000425350480285815	0.0289486381402425
0	1	5344881	rs623106	T	C	0.620711460818832	0.928675880721437	0.00259119492554797	0.0289483687036779
0	1	5346924	rs561303	C	A	0.179398775562072	0.655785945465711	-0.016352048618902	0.036685272183655
0	1	5347439	rs565941	G	A	0.232197351671072	0.468114889647356	-0.0242023356067575	0.0333572419241599
0	1	5347540	rs4847574	T	C	0.281824927510503	0.14786874956153	0.0453864175425305	0.031363691986141
0	1	5347627	rs478357	C	T	0.505971153686148	0.639671946188937	-0.0132687626331429	0.0283425171983375
0	1	5347979	rs678476	A	C	0.481165521393625	0.767069226680953	0.0083905561970267	0.0283263163905655
0	1	5348270	rs4417082	G	A	0.239827085474231	0.477690045543007	-0.0233815021202898	0.0329306392261991
0	1	5353894	rs10753360	T	C	0.427556359765556	0.629906533681572	0.0137975817888471	0.0286340998647358
0	1	5354844	rs912988	T	C	0.176436901653612	0.941491067676278	-0.00270371875567445	0.0368374552180116
0	1	5355175	rs4030898	A	G	0.428416724213698	0.668981974212246	0.0122438641434894	0.0286375627475861
0	1	5356424	rs12127626	A	C	0.24364477492383	0.24067419440011	0.0387571277949607	0.0330324881745237
0	1	5356607	rs10799191	A	C	0.257690317913782	0.479074375904619	0.022949602600766	0.0324242143320336
0	1	5357171	rs9439550	C	A	0.362050771760939	0.756298952709081	0.00913470670838301	0.0294340808194349
0	1	5364634	rs9439519	T	C	0.634484392624087	0.503227785040329	-0.0196383561290977	0.0293363878801489
0	1	5365555	rs76535383	T	C	0.104890364950097	0.969332924077846	-0.00176454367003624	0.0458979335072976
0	1	5368769	rs9439523	G	A	0.571766972893692	0.951059447191034	-0.00175526092125974	0.0285983037207751
0	1	5370012	rs4847572	A	T	0.571772014514011	0.962782159594988	-0.00133480409033684	0.0286054535978753
0	1	5377544	rs2031582	G	A	0.575414450344993	0.863983856371223	-0.00491770242981048	0.0287072709055077
0	1	5378416	rs2148210	G	A	0.72471102041443	0.383242427993128	-0.0275628514785199	0.0316110372346786
0	1	5381412	rs9439566	C	T	0.646144952115122	0.255170316275765	-0.0338978268975777	0.0297903180582988
0	1	5384082	rs10157507	G	A	0.584502090654344	0.950797748445859	0.00179065080109589	0.029019535661835
0	1	5384158	rs1570964	G	A	0.749214014698827	0.590653396520527	-0.0176365786166494	0.0327884842590476
0	1	5384377	rs61763318	T	C	0.0621848714817849	0.0435377145670125	-0.120278704303702	0.0595877361546924
0	1	5385613	rs16840531	A	G	0.0622085902190777	0.0381371560439933	-0.123531483321986	0.0595798304943163
0	1	5391497	rs9439531	T	G	0.646309186371893	0.224600213005962	-0.036176696707342	0.0297901040643529
0	1	5395799	rs12065434	T	C	0.102646687312532	0.35687678935087	0.0427122147791626	0.0463591685676316
0	1	5410542	rs4129058	T	C	0.369397824862	0.558001717558969	-0.0170870476265533	0.0291681315822758
0	1	5421533	rs7364349	A	G	0.24111264405778	0.365425119273257	-0.0298352950276066	0.0329644081013493
0	1	5424374	rs6681674	C	T	0.128445789839944	0.981062652060182	0.00099992541071051	0.0421257578570335
0	1	5463937	rs11801490	G	A	0.115506273265364	0.160749963009035	-0.0623289301793584	0.0444396030202444
0	1	5467532	rs34900182	T	C	0.123336770501218	0.0240315356022933	0.0957735022355367	0.0424410413569704
0	1	5473808	rs7366321	C	T	0.18682922883598	0.0419436164809705	0.0732900641468143	0.0360310779403366
0	1	5476788	rs7417543	G	A	0.452567675403216	0.205695510594008	0.036044989171046	0.0284830157944745
0	1	5482386	rs11260657	A	G	0.174060736077129	0.0354706385897211	0.0778273227680467	0.0370087418378386
0	1	5485177	rs3922826	G	T	0.181336815895713	0.270191659785227	-0.0405033317674068	0.0367336746118009
0	1	5486898	rs6603840	C	A	0.642957414405355	0.856231243156294	-0.00536207212560108	0.0295963064462188
0	1	5489136	rs35608111	T	C	0.315432792822357	0.356533917073304	0.0281794090543172	0.0305636898391528
0	1	5491477	chr1:5491477.G.A	A	G	0.197933201856522	0.887233963397715	-0.00502570121013925	0.0354409084128446
0	1	5493392	rs12724170	C	G	0.30630248612397	0.944856886307874	-0.00212675022436345	0.0307481572660577
0	1	5524582	rs12079662	A	G	0.122387647118238	0.0369316818677759	-0.091184908750396	0.0437019413312355
0	1	5527459	rs6603841	C	T	0.592353462103315	0.606938200107964	-0.0148288141875143	0.0288246608918824
0	1	5532101	rs12566922	G	T	0.408059644042637	0.649534883626933	0.0130867443623118	0.0287995191204837
0	1	5533601	rs7414322	C	T	0.598347157106298	0.874599073707271	-0.00456902013938658	0.0289509322699305
0	1	5534441	rs7415896	G	A	0.598502779061071	0.846888715190693	-0.00558592458633975	0.0289291683752188
0	1	5534948	rs7366606	G	T	0.326664415479039	0.0100149507750188	0.0778089425760956	0.0302133964306837
0	1	5540807	rs1004125	C	A	0.823942859014009	0.480185045980478	-0.0261590242411813	0.0370521813710301
0	1	5541205	rs2012852	A	C	0.520466924728565	0.575649386054381	0.0159201097687623	0.0284414208446366
0	1	5542439	rs9729575	G	A	0.56254207756205	0.520577460673024	-0.0181895303602188	0.0283125131347112
0	1	5542669	rs10796404	A	G	0.28010643216254	0.68889377447207	-0.0124607256109266	0.0311240552272958
0	1	5545279	rs17028069	T	C	0.15106519847126	0.0886068986114223	-0.0683697499732202	0.0401515441214667
0	1	5545452	rs9729637	T	G	0.428641587857751	0.369308411097261	0.0254371929756073	0.0283337660751269
0	1	5547562	rs12045091	C	T	0.18874547851439	0.469914747133319	-0.0264058225998355	0.0365418948407364
0	1	5549525	rs11260698	T	C	0.585845188644728	0.707275379296564	-0.0107048846737419	0.0285069934402153
0	1	5555529	rs2071957	C	T	0.864887922705314	0.0408435560023328	0.0860187252441019	0.0420605882019149
0	1	5563399	rs9659669	A	G	0.428333434104946	0.442396300277099	0.0218975219823415	0.0285067198244479
0	1	5572076	rs10796398	A	G	0.426918996795886	0.440199152387666	0.0218805240749411	0.0283479002749798
0	1	5575158	rs878141	A	G	0.884512761735073	0.982230317949601	-0.000985385834056919	0.0442415987596035
0	1	5592422	rs10737109	A	G	0.944319127910361	0.533326355054967	0.0384853117685461	0.0617804889204376
0	1	5592799	rs9787199	C	T	0.944382429340095	0.552613916022512	0.0367322401727793	0.0618546372575401
0	1	5603850	rs7515958	G	A	0.350216169143506	0.802109726954042	-0.00735512738020758	0.0293480012161922
0	1	5612956	rs1418632	T	C	0.529180536076424	0.943414214681878	-0.00199645641965666	0.0281272973023839
0	1	5617579	rs75786431	T	C	0.0661545424476923	0.129574108707108	0.0849831917234627	0.0560655215055618
0	1	5618182	rs11260644	T	C	0.386510573847389	0.582936408319387	0.0157677554775663	0.0287156037721656
0	1	5624529	rs6687987	C	T	0.0660007259259351	0.154230261352665	0.0801369870609503	0.0562464565717014
0	1	5631545	rs4845837	T	A	0.372207526835986	0.029442890365566	0.0636113084432468	0.0292129299712225
0	1	5634851	rs10796403	C	T	0.359233264737378	0.665807926342427	-0.0126980125901985	0.0293997755992478
0	1	5635316	rs7522344	C	A	0.357062665166774	0.611797074965923	-0.0149348935936604	0.0294277863098196
0	1	5636732	rs1775403	A	G	0.618333042041473	0.901113528369845	-0.00360025181738854	0.0289747486787695
0	1	5638673	rs12080410	G	C	0.271508351287416	0.499798290480927	0.0214990258562441	0.0318595105606239
0	1	5638751	rs1695639	C	G	0.613983344711108	0.951592534379119	-0.00176725144954016	0.0291111507903244
0	1	5641785	rs34374334	C	T	0.549278070840209	0.549076059634377	-0.0169192332392556	0.028238952970455
0	1	5642511	rs1818038	A	G	0.57801470393485	0.974908681563183	-0.000900602346148955	0.0286337384136115
0	1	5643543	rs61762122	A	G	0.138387909346453	0.437784131079067	-0.0318640916265808	0.0410651235846036
0	1	5643758	rs1695645	T	C	0.734409297245644	0.930297048839126	0.00279541793104204	0.0319581854372441
0	1	5646104	rs76037289	T	G	0.126575061609115	0.548060661059363	0.0253327924870573	0.0421743165567094
0	1	5646202	rs12036552	A	G	0.311797710574372	0.457048487865998	-0.0226602193010356	0.0304689268142757
0	1	5647810	rs12041102	T	C	0.309821293313943	0.412086208116651	-0.0250285854408323	0.0305141850080038
0	1	5656069	rs13376100	T	C	0.125289693097583	0.507790080305933	-0.0285343255871867	0.0430848138161691
0	1	5658267	rs10907201	G	A	0.265585098164812	0.167157342945406	0.043909391963984	0.0317862532669879
0	1	5659587	rs950601	T	G	0.202269120333145	0.438927295044776	0.0272496259289192	0.0352059661311457
0	1	5671757	rs707583	C	A	0.450187410777038	0.999411484321694	2.06843704941299e-05	0.028042988452281
0	1	5675044	rs11260662	T	G	0.10894502923202	0.687748802681689	0.0180130896134807	0.0448184934130701
0	1	5676334	rs2011457	T	A	0.371279242872903	0.603963867835121	-0.0150435261526715	0.0290018753707622
0	1	5679441	rs9439603	G	A	0.238441479900391	0.444808039589594	-0.0251928185655834	0.0329706059339752
0	1	5680372	rs9329417	C	T	0.284537692868871	0.339333480796634	-0.0296938532754705	0.0310773213131512
0	1	5680572	rs10157819	G	A	0.125619055352551	0.860635028312867	0.007450360216914	0.0424362707595833
0	1	5680991	rs9439606	G	C	0.158817368734238	0.201492647958092	-0.0491329965644299	0.0384659771838627
0	1	5681063	rs35683655;rs35683655;rs1695620	T	C	0.881777290312597	0.70289277335444	0.0168651754315175	0.0442169891508655
0	1	5682755	rs1775398	C	T	0.30270796431705	0.549286657381251	-0.0183241978679479	0.0306000306372464
0	1	5684110	rs2173541	T	C	0.434785370933684	0.941478406608164	-0.00207405817527325	0.0282523711396312
0	1	5684788	rs12145625	A	G	0.275832580147398	0.279700243976911	0.0339956093003506	0.0314485019517505
0	1	5686915	rs4845793	G	A	0.839334145068708	0.464457885003989	-0.0281314896152094	0.0384558946847161
0	1	5689408	rs11578045	A	G	0.309538916260858	0.265365606426906	0.0337869445229082	0.0303348784405016
0	1	5689610	rs770682	T	C	0.538876002552853	0.533368690807834	0.0175734280650428	0.0282135499361601
0	1	5689702	rs770683	G	A	0.933544599914733	0.702269693665462	0.0217165105707379	0.0568110719926738
0	1	5690136	rs6663290	T	C	0.377303899619125	0.0330583980133671	0.0618350709543949	0.0290118441501439
0	1	5692156	rs4845808	T	C	0.229655833239286	0.132148228105936	-0.0504863478876034	0.0335304996087029
0	1	5694969	rs6669927	C	T	0.584372695134668	0.934345439826307	0.00235935362880365	0.0286402773715431
0	1	5696625	rs6666290	A	C	0.230018238386439	0.130887405035275	-0.0506512753139577	0.0335303072881426
0	1	5706244	rs11260670	A	C	0.602871282133765	0.610596455351583	0.0146230212146406	0.028716383625481
0	1	5709691	rs707585	T	G	0.599047144706329	0.695246446553024	-0.0112417804890664	0.0286966600608874
0	1	5717948	rs1763321	T	C	0.575620938931135	0.440462639054416	-0.0219272264134866	0.028424785191273
0	1	5718016	rs1695629	C	A	0.575864474624108	0.438258471971746	-0.0220585998290224	0.0284576640701466
0	1	5718398	rs771072	G	A	0.861855169628375	0.520186533660013	-0.0262674223099119	0.0408476787135285
0	1	5719342	rs771073	T	C	0.283909987595453	0.612392717893957	0.0158239843317847	0.0312318989447284
0	1	5724660	rs17028587	C	T	0.102233925152043	0.821194609699903	0.0105108201306428	0.0465062517307753
0	1	5725898	rs1775412	A	C	0.60725566827839	0.110574895353864	-0.0460043288629737	0.0288317320938537
0	1	5732473	rs771071	A	G	0.348843459994025	0.925364424663459	0.00277240572959238	0.0295948491103198
0	1	5738500	rs10492948	A	G	0.115708756501087	0.342392295879979	-0.0419185682686507	0.0441504156622905
0	1	5739515	rs34972674	C	CA	0.271118298300048	0.456138290524183	-0.0235622754596271	0.0316178474177519
0	1	5739638	rs811284	G	T	0.154493749617882	0.872287447777429	-0.00625104620372455	0.0388858789122972
0	1	5742158	rs707595	G	A	0.923284447329272	0.489767311000559	-0.0368062158961388	0.0532899042018279
0	1	5748611	rs1278832	C	T	0.865639756442085	0.723879206151495	0.0145561961474389	0.0412031048587372
0	1	5750013	rs2649069	A	G	0.565648605011945	0.503469160069397	-0.0191302345344227	0.0285935049861876
0	1	5750125	rs2649070	T	C	0.540316606236187	0.550026610400965	-0.0169656982795439	0.0283840111479039
0	1	5750582	rs770710	T	A	0.306580597189802	0.864021961072878	-0.00523502679158939	0.0305683115627835
0	1	5751020	rs770711	T	C	0.138537972628161	0.573979435038112	-0.0230725652005817	0.0410397465994848
0	1	5751779	rs2842268	T	C	0.53256436646897	0.495420248150733	-0.0194843919013729	0.028581504207487
0	1	5751990	rs11581150	T	C	0.105052564416829	0.2412007844218	-0.0541816085732638	0.0462304077431405
0	1	5753350	rs2649071	A	G	0.530500768723171	0.619598100090985	-0.0141798497821898	0.0285642179752677
0	1	5754088	rs2649072	A	G	0.415647713445194	0.901548597053135	-0.00358767537049301	0.0290017865791397
0	1	5758772	rs7521197	C	T	0.117754801993714	0.220713912273144	-0.0539953236267789	0.0440910611757363
0	1	5770265	rs873982	A	C	0.460888685727817	0.933065195151234	0.0023996514598419	0.028571028238825
0	1	5771817	rs770695	C	G	0.26992384158371	0.154718411805889	0.0452815907344904	0.0318198475278088
0	1	5777920	rs904532	A	G	0.225868908643299	0.232692225278193	-0.0403085109849907	0.0337747105850894
0	1	5782769	rs2649086	C	T	0.579684545482626	0.443807984421347	0.0220293090635494	0.0287671997018277
0	1	5795008	rs17028719	G	A	0.091857692855481	0.0743743455970317	-0.0887658495668705	0.0497481760211559
0	1	5799271	rs57866012	T	C	0.0912838573461469	0.0522790557817315	-0.0972870207494042	0.0501265359375367
0	1	5799631	rs2649063	G	A	0.147870450349829	0.141483764455251	-0.0588582991750776	0.0400318158082164
0	1	5800904	rs2133496	A	G	0.0495410449027459	0.477952321766814	-0.0465308889247748	0.0655734212545622
0	1	5801086	rs2173540	G	A	0.147338863187162	0.128521543649493	-0.0610126127388303	0.040140987205278
0	1	5820307	rs74426861	G	A	0.130451903523967	0.563692532337088	-0.0242559352580748	0.0420113993844541
0	1	5835569	rs77306643	A	G	0.172578759222131	0.314971336997805	-0.0376866591242417	0.0375049356751897
0	1	5836317	rs11260693	G	A	0.195622528140656	0.2734123250586	-0.0392293624214216	0.035818112391064
0	1	5847239	rs58269693	T	C	0.240390534946169	0.620960974265365	-0.0163936344349956	0.0331526872968143
0	1	5861497	rs28479388	A	G	0.894084207346766	0.472751688185119	0.0332878183902283	0.0463612777547875
0	1	5876249	rs1890190	T	G	0.889023088654335	0.442432998335573	0.0347895971833942	0.0452935754278651
0	1	5903233	rs525289	T	C	0.911634784261816	0.609263953000639	0.0256236017950347	0.0501318307430721
0	1	5904718	rs1624858	T	C	0.875918888309078	0.9568451498628	-0.00233313374383889	0.0431159712529654
0	1	5912321	rs1287618	G	T	0.784519163840987	0.718774595305232	0.0124841109578879	0.0346687445817317
0	1	5913621	rs548726	C	T	0.875220860155931	0.695016761614828	0.0168297944273013	0.0429270054283708
0	1	5929772	rs1287630	A	G	0.283358898034809	0.732984752295641	-0.0106901341583398	0.0313348619845026
0	1	5931205	rs11121790	G	A	0.0984489747178075	0.248533986800608	-0.0551860455375675	0.0478249482486526
0	1	5932517	rs472651	T	C	0.177845499983538	0.786441697241772	0.0100146612788141	0.0369634545942674
0	1	5956909	rs12058375	A	C	0.238444024092599	0.365500684361229	-0.0300421585260829	0.0331981992801994
0	1	5957342	rs12139627	A	G	0.0768490394684813	0.37742087488942	-0.047511647036662	0.053827899936513
0	1	5957589	rs7519953	G	A	0.117248972216333	0.499849008568148	-0.0297784685760325	0.0441340770281054
0	1	5961870	rs2134551	A	G	0.811572946859903	0.791557052392811	-0.00954370761872432	0.0361108446612075
0	1	5971455	rs6694744	G	A	0.852381696847099	0.911684418298488	0.00443179986987172	0.0399570257205107
0	1	5973775	rs11120772	A	G	0.732859518221189	0.657508699705038	0.0142061905525543	0.0320424448976258
0	1	5977982	rs7549818	G	A	0.818936941044854	0.73778161286109	-0.012285796707696	0.0366967492809017
0	1	5982044	rs7549324	A	G	0.731832133553946	0.643995935973037	0.0147926577007157	0.0320104896885004
0	1	5983190	rs11120786	A	G	0.0768910768941116	0.314853129581254	-0.0536477490951609	0.0533760224292772
0	1	6007446	rs551207	T	C	0.67512904024461	0.613003085443686	-0.0152893734321399	0.0302286139290541
0	1	6011757	rs6662680	C	T	0.830790478421453	0.90364891301761	-0.00456514844719579	0.0377119248996713
0	1	6080378	rs10399600	G	T	0.580367766668139	0.829570862281444	0.0062038275432626	0.028821232630542
0	1	6088364	rs11121065	A	G	0.313290821256039	0.328738637114098	-0.0297769763918857	0.0304886512610224
0	1	6105109	rs3789559	T	C	0.350137667013779	0.311194740161716	-0.0300938705071341	0.0297159346999592
0	1	6137403	rs3789543	T	G	0.37560003173076	0.49074534232968	-0.0200955906919232	0.0291610733684511
0	1	6141325	rs3789541	A	G	0.292129173981365	0.405314156124871	-0.0258847667736186	0.0311052198239328
0	1	6158562	rs2229002	G	A	0.313758662942525	0.106478820191433	0.0492277253818278	0.0304962145685106
0	1	6165419	rs1883768	T	C	0.429992772587269	0.350599263509473	-0.0265233494647835	0.0284150061589177
0	1	6175507	rs6670822	C	G	0.291470424495477	0.303748226347467	-0.0321929831241631	0.031303078131657
0	1	6182321	rs2843495	G	A	0.171502490174033	0.06639703853333	0.0682275791092357	0.0371663798054985
0	1	6187086	rs6703057	T	C	0.400263877141545	0.355662561883031	-0.0266899474131734	0.0288958089525346
0	1	6198745	rs2785585	A	T	0.754206692974312	0.113227525527487	-0.0520271139000431	0.0328484805592036
0	1	6202245	rs2273032	A	G	0.38044568289539	0.242457368159262	-0.0340762835798261	0.0291532691302817
0	1	6247066	rs4908863	T	C	0.178371893433904	0.628909663942723	0.0179555604854317	0.0371549132013558
0	1	6258794	rs3789524	G	A	0.3446120323472	0.656489353737298	0.013031053093549	0.0292987161898549
0	1	6281667	rs14281	C	A	0.0755929977596866	0.685688125962149	0.0214854070527479	0.0530879440621051
0	1	6366471	rs7543514	C	T	0.187170807894759	0.29340003427951	0.0381690674553983	0.0363275484310039
0	1	6376222	rs3789491	C	T	0.148245787180514	0.649341277514482	0.0180974918090035	0.0398029201193311
0	1	6437542	rs6675376	C	G	0.21203841365819	0.0362673094174224	0.071965700545204	0.0343689245540212
0	1	6465054	rs17026985	A	G	0.157295244033013	0.363481959589386	0.0352115415678095	0.038747214208244
0	1	6473294	rs7529205	G	A	0.21337575901209	0.0687555395250823	0.0624745703402368	0.0343262578080273
0	1	6501796	rs10864548	C	T	0.198455351061762	0.00796349037687233	0.0934406070162423	0.0352125865728445
0	1	6550376	rs2986742	C	T	0.29646147421968	0.182824438128911	-0.0413962521800027	0.0310757290196557
0	1	6579607	rs1556035	T	C	0.857383855254001	0.314969524894519	0.0407064537270009	0.0405100172659761
0	1	6580397	rs12046229	T	C	0.135164621131832	0.321628376812338	-0.0410309112454084	0.0413986489967672
0	1	6581877	rs7540913	A	G	0.840744577663901	0.363460263992451	0.0350570552084535	0.0385754711697941
0	1	6601607	rs4908915	C	T	0.851598967260653	0.504313739767945	0.0265957631912633	0.0398308429538351
0	1	6606991	rs76310280	T	C	0.11692530388994	0.292033815253086	0.0462115929800224	0.0438577282809186
0	1	6615695	rs925744	T	C	0.843348699425482	0.451908339082916	0.0293348829578192	0.0389968447443609
0	1	6620545	rs12565181	A	G	0.149544220349935	0.417838863958626	-0.0321894514550031	0.0397314164293682
0	1	6623499	rs4908563	T	C	0.393378676802918	0.12363057068455	0.0445781319107245	0.0289522533682124
0	1	6624575	rs117192896	A	G	0.021151606439172	0.83491850639782	-0.0207254324896141	0.0994513826854437
0	1	6626276	rs76948507	A	C	0.0213878964367911	0.943034904328184	0.00699001005409987	0.0978226842534082
0	1	6626615	rs12080675	A	C	0.852411366006256	0.38513738933435	0.0347160089036382	0.0399737824843455
0	1	6627148	rs11586033	G	A	0.978827203189088	0.922095009407307	0.00966738186302226	0.0988534521400757
0	1	6627694	rs57065667	A	G	0.15460796109148	0.0863129986685788	-0.0672474974083617	0.0392073495057833
0	1	6629274	rs4908930	G	A	0.694462717617934	0.694656250207503	-0.0120354363024024	0.0306600888779966
0	1	6629994	rs12043532	G	T	0.0287234421065691	0.891308873854689	0.0115896427162806	0.0848137225029799
0	1	6630622	rs12082471	C	G	0.433924096786735	0.314232457509841	0.028881736946464	0.0286986186844461
0	1	6631431	rs11587438	T	C	0.828916820140187	0.818071411528559	0.00868288934234939	0.0377473930094965
0	1	6631615	rs12760552	T	C	0.828617265695544	0.821777591721948	0.00850122261041937	0.0377397255267176
0	1	6632951	rs12041318	C	T	0.141947027463339	0.794666387112678	-0.0105350863841693	0.0404797215671521
0	1	6633230	rs12132145	A	G	0.40503070362971	0.848933012815622	0.00551312202445769	0.028943311539526
0	1	6635306	rs34160967	A	G	0.389077697320135	0.771765260704951	-0.00845737650001003	0.0291566677859074
0	1	6638064	rs11122100	C	T	0.143672476128673	0.821019055059296	-0.00909663180217407	0.0402088657241715
0	1	6638556	rs80277780	T	C	0.0141914495843763	0.0511329469972475	-0.243014480909572	0.124599658077352
0	1	6681744	rs3747994	T	C	0.588764741602965	0.88548510282057	0.00410755916451498	0.0285208621038955
0	1	6683240	rs14057	A	G	0.381400141329931	0.848458727960109	-0.0055931225209201	0.0292702848514488
0	1	6685851	rs12127219	A	C	0.589103303601201	0.795059466071787	0.00740638895401529	0.0285139329984293
0	1	6701978	rs200448	C	T	0.395877765966288	0.659730423699817	-0.0128102896864145	0.029095423304352
0	1	6715390	rs6577584	G	T	0.187524635841655	0.552156481538633	0.0215264371318978	0.0362073773560188
0	1	6724249	rs2039363	A	G	0.178727569696156	0.342477378413447	0.0350144400196403	0.0368851959040971
0	1	6732568	rs3789572	T	G	0.41838432126256	0.624814669507356	-0.0141108041264076	0.0288541975151011
0	1	6744709	rs12126058	T	C	0.418875070512946	0.598933994572829	-0.0151838396438515	0.0288702322569864
0	1	6745444	rs200444	G	A	0.599321624512526	0.884693473023524	0.00415872145607052	0.0286764794753304
0	1	6747897	rs277686	G	C	0.1599016654687	0.887913276287964	0.00545026819289297	0.0386694279623501
0	1	6786156	rs12568431	T	C	0.453173486563353	0.503784774408471	-0.0190126483518087	0.0284387798960879
0	1	6790946	rs11122122	G	A	0.558986815912801	0.72938944306748	0.009886288161029	0.0285782227641556
0	1	6795230	rs447558	C	T	0.892593378568448	0.738775243181938	0.0152613025395471	0.0457643641786677
0	1	6814758	rs277665	T	C	0.587874718621295	0.581398113561883	0.0159293102520715	0.0288917990199026
0	1	6822627	rs376778	G	C	0.883287434698996	0.469428139680396	0.0320081409520104	0.0442462074101047
0	1	6831646	rs399951	A	G	0.586714489240612	0.459019237051458	0.0214067159170151	0.0289099148223902
0	1	6832052	rs391674	A	G	0.887615531203494	0.295337339616236	0.0470189639160447	0.0449303914943455
0	1	6834346	rs11122143	A	G	0.30136811868507	0.90955787704859	-0.00347852040435879	0.0306217947873597
0	1	6886308	rs17441375	C	A	0.0432121409656087	0.139771797749108	0.101093502913113	0.0684617845694584
0	1	6893053	rs7522354	A	G	0.320445318977609	0.988499231711159	0.000434999635274691	0.0301777642360846
0	1	6904879	rs4908570	G	A	0.435795585360423	0.546973434110615	-0.0172464761082152	0.0286342884493399
0	1	6905166	rs75855758	T	G	0.0721523648493897	0.360000082301514	-0.0501137687349215	0.0547473111944239
0	1	6913887	rs76631326	A	G	0.29814948372357	0.692339989043146	-0.0122074520652124	0.0308517112958134
0	1	6922492	rs11120779	G	A	0.364256316918528	0.5694531137567	0.0166485798344452	0.0292667165963904
0	1	6934286	rs17029982	C	G	0.211888082543681	0.773859992104653	0.00990530877228423	0.0344736852980852
0	1	6934933	rs76581429	T	C	0.113242498611572	0.0832875982403411	0.0762773590634916	0.0440420500773558
0	1	6943720	rs58627359	G	A	0.364640605711102	0.505604186046114	0.0194922503092922	0.0292809229745554
0	1	6945619	rs10399796	C	T	0.318532247996841	0.997161101474198	0.000107673687681711	0.0302620861429236
0	1	6951887	rs7556557	T	C	0.318553881374916	0.95931431503604	0.00154271691260175	0.0302410128256303
0	1	6954158	rs78326504	T	C	0.297285733689922	0.565207476652468	-0.0177960234246937	0.0309429361557623
0	1	6960196	rs6691442	A	G	0.389070115908824	0.283359319797407	-0.0312191988142994	0.0291005768892695
0	1	6963269	rs77254260	A	C	0.298635677765145	0.509995819889995	-0.0203140368618258	0.030832838495889
0	1	6972393	rs11586867	T	C	0.391985531418388	0.209989712212333	-0.0363654722272222	0.0290089774899233
0	1	6977005	rs1892262	T	C	0.396970913058638	0.419799259246902	-0.0232230836003821	0.0287852749149769
0	1	6977200	rs1892261	C	A	0.418441608297447	0.349131975467945	-0.0269044681176205	0.0287356686429076
0	1	6985069	rs867389	G	A	0.127925448028674	0.360605363373895	-0.0389362667137526	0.0425899669770988
0	1	6985872	rs76066289	G	A	0.300488231558162	0.670950710614226	-0.0131035230913695	0.0308431712197057
0	1	6986109	rs4908574	A	G	0.497951443106679	0.991541823386302	0.000300663356988395	0.0283619234190816
0	1	6991925	rs6577395	C	T	0.153659303287683	0.601456868141812	-0.0205566906283367	0.0393575158007214
0	1	7001555	rs66495811	T	C	0.169593660745385	0.677789935073888	-0.0156838519801398	0.0377486764679942
0	1	7002266	rs11586158	G	A	0.446510332040086	0.959482704970604	-0.00144158734472508	0.0283761713414796
0	1	7004301	rs10864250	G	A	0.543305734412112	0.93890952493692	0.00216818978856175	0.0282903853213095
0	1	7029814	rs12033659	T	C	0.548631697505335	0.923855391255879	-0.00271845638904742	0.0284421514242693
0	1	7048779	rs1317017	A	G	0.360134555309668	0.975107298249768	-0.000920341633485643	0.0294948793193527
0	1	7052566	rs6681529	A	G	0.487186195357599	0.607665527971585	0.0145714360393785	0.0283817526900383
0	1	7055326	rs10128022	C	T	0.113456938548336	0.71168475227181	0.0163561051607712	0.0442542062973579
0	1	7056538	rs12130593	C	T	0.343211975128113	0.69563176766277	-0.0116308216726691	0.0297293254248275
0	1	7068367	rs2275907	T	C	0.371228907267475	0.792586374328689	0.00768401130234354	0.0292219330792014
0	1	7071415	rs11588097	G	A	0.342542269634759	0.468172690730613	0.0215613937669553	0.0297211840690671
0	1	7087739	rs11120820	A	G	0.0903773104509508	0.155738242330214	-0.0703046456620963	0.0495259502282749
0	1	7088855	rs4243823	A	G	0.437537713458562	0.837645758583579	-0.00586408367861955	0.0286184430072948
0	1	7091231	rs66653799	A	G	0.17619066447223	0.256637096983851	-0.0421359304175928	0.0371446074724544
0	1	7093213	rs12738895	C	T	0.537589270067785	0.639561176125308	-0.0132964268712151	0.0283922139061573
0	1	7095796	rs4908588	C	T	0.701109530730704	0.674200105913719	-0.0129654447713514	0.0308414212622336
0	1	7096308	rs7522254	C	T	0.259481951159321	0.786525583274826	-0.0086318931118394	0.031872578733445
0	1	7100494	rs7535234	C	T	0.231995672185152	0.603038540408939	-0.0174497986792917	0.033554987349726
0	1	7102944	rs7524998	G	A	0.701533291792772	0.767258710196933	-0.00915115872420262	0.0309199926920206
0	1	7105935	rs76299678	A	G	0.32498214156717	0.618475274588553	-0.015173613624028	0.0304683426100556
0	1	7106963	rs6577409	G	A	0.701809688145811	0.683830360005343	-0.0126032490284146	0.0309478230923467
0	1	7113247	rs11120823	A	G	0.414682417508868	0.949724730464874	-0.00181221491364757	0.0287413832509351
0	1	7121397	rs7414485	A	G	0.559364562001642	0.85364427259949	0.00524143196425412	0.0284133697444803
0	1	7123189	rs66929565	T	G	0.149670059429317	0.59841654517982	0.020900091946719	0.0396827922118965
0	1	7127737	rs67316652	G	A	0.0926720775625084	0.991969680760306	0.000488247230398109	0.048510941900017
0	1	7128056	rs7536178	A	G	0.407471911969596	0.740489287932049	-0.0094763677893693	0.0286117489526647
0	1	7130084	rs4908597	T	G	0.255445940199027	0.773806020898152	0.00935409380794857	0.0325472933011355
0	1	7131192	rs11120831	G	A	0.463841677745595	0.500902329849415	-0.0190798910399774	0.028347529879304
0	1	7135268	rs10864271	G	A	0.477896132848588	0.674433708299206	-0.0119775556225991	0.0285131807492719
0	1	7135714	rs61528401	G	T	0.0798457734829429	0.649532657095608	-0.0237818554278187	0.0523355020688672
0	1	7137325	rs4565737	G	A	0.797193853868876	0.0849137698487526	-0.0603611597005476	0.0350354324062285
0	1	7137465	rs9434823	C	T	0.738118187896171	0.952146195888448	0.00193893636479378	0.0323092244143023
0	1	7137637	rs9434824	G	A	0.737089866750541	0.893061802254692	0.004341886081268	0.0322982601706311
0	1	7139110	rs12044473	A	G	0.279360999599449	0.877229637277545	-0.00487871852456333	0.0315811285538273
0	1	7141327	rs17345754	C	T	0.0899107609718472	0.0512033991209411	-0.0976803492392274	0.050098365742206
0	1	7141352	rs9434458	T	C	0.36144728233308	0.743678471178211	0.00963321565382462	0.0294606360533131
0	1	7141982	rs9434829	G	T	0.211580557933087	0.0699114453373915	0.0624620939032195	0.0344621492975104
0	1	7142771	rs7542716	T	C	0.270215006247453	0.837221336586994	-0.00655878661749163	0.031924158645355
0	1	7142832	rs9434830	A	G	0.2024850501917	0.10125069478298	0.0575491734618994	0.0351162200310092
0	1	7145417	rs7511741	A	G	0.642495804105322	0.992127143301532	0.000291259311686288	0.0295175621564931
0	1	7150527	rs2071917	A	G	0.54321836659503	0.749058764189983	-0.00912425413672397	0.0285239276928418
0	1	7153973	rs1010806	G	A	0.39144948406182	0.917589128087781	-0.00298806072164738	0.0288782305552157
0	1	7155815	rs10864279	T	G	0.267733051875426	0.861967900768884	0.00554509852894515	0.0318922730551157
0	1	7156082	rs11120840	T	G	0.354061292172655	0.964516558214759	-0.00129507170563468	0.0291115217741597
0	1	7159838	rs2071919	T	C	0.268825387093794	0.906878495245729	0.00372069594928887	0.0318071467202659
0	1	7160542	rs10779674	C	T	0.456329416023481	0.354057865006571	-0.0262146098662554	0.0282866925816189
0	1	7161293	rs59622855	T	C	0.162153464939807	0.822683245572758	0.00859700241884972	0.0383631747441706
0	1	7167031	rs6694886	T	G	0.4818550565529	0.205485428076204	0.0360150154892072	0.0284461438692855
0	1	7169066	rs1005430	C	G	0.652851287318405	0.796495482584295	0.007638073265923	0.0296181103710287
0	1	7169735	rs4908599	C	G	0.131395858253449	0.571423210042465	0.0235845524268363	0.0416720078960806
0	1	7170719	rs17349921	G	A	0.174328570538456	0.985627744457717	0.000666682986872093	0.0370093123519795
0	1	7173895	rs7527268	C	T	0.308401167012939	0.792509620323019	-0.00804757023790409	0.0305929448566431
0	1	7177813	rs9434845	C	T	0.273937943303554	0.838861857926194	0.00642354358249518	0.0315886843356296
0	1	7178763	rs6674708	T	C	0.301061933152446	0.644868673158765	-0.0143708697224831	0.0311798584826872
0	1	7179479	rs7532024	T	C	0.366221099389366	0.275905761320568	-0.0322956276448132	0.0296409042004617
0	1	7179721	rs4908443	C	T	0.672688197933207	0.154780853771004	-0.042666077954663	0.0299864378817241
0	1	7186325	rs4460663	A	G	0.526456192130187	0.142416500361763	-0.0414213540858542	0.0282382767711113
0	1	7186547	rs6698911	C	T	0.274904054202548	0.869783825808728	0.00518266347734593	0.0316145069564599
0	1	7190806	rs12032971	G	A	0.0730483464066983	0.32563563244789	-0.0534234075751213	0.0543504790956741
0	1	7196879	rs12090163	T	C	0.477360181241066	0.581965491178041	-0.0154869420705053	0.0281316827715397
0	1	7197182	rs9434481	T	C	0.280713660960122	0.664935753958526	0.0136252304412074	0.0314591425503396
0	1	7200575	rs9434855	G	A	0.466196719917929	0.384506802617955	-0.0245220960424454	0.0281985567240609
0	1	7209434	rs17030376	T	C	0.0908105122466458	0.567352427385699	0.0281658490462632	0.0492448646728969
0	1	7210974	rs17030384	A	G	0.103185377340757	0.0467912139779826	0.0919019428318589	0.0462240358661487
0	1	7214374	rs13376128	T	G	0.190204203159136	0.179092021671062	-0.0482016573693988	0.0358761816583185
0	1	7217906	rs10779676	T	C	0.313177993945857	0.346419825760362	0.0284941873859001	0.0302628593007206
0	1	7220970	rs4908602	G	A	0.561566392140989	0.889361401531236	0.00398036837969857	0.0286126253295221
0	1	7221458	rs6667429	C	T	0.757189943080046	0.949786112646075	-0.00207086331720132	0.0328836992317127
0	1	7232692	rs6577417	A	G	0.259582138726819	0.908537635962877	-0.0037250001758487	0.0324242143320336
0	1	7235628	rs6687729	C	G	0.20869115641024	0.725983536646345	0.0122605748362267	0.034982908539152
0	1	7236810	rs6680365	G	A	0.478082301505552	0.845473894689746	-0.00550955082224838	0.0282690964146476
0	1	7244883	rs10864286	A	G	0.254666529586418	0.779380356111702	0.00911610942338461	0.0325428164131999
0	1	7245669	rs4908446	C	T	0.210735664637059	0.919893524340029	0.00350976532420349	0.0348994787843091
0	1	7247335	rs72641232	A	G	0.116946004195171	0.0331008469618144	-0.0947238102509431	0.044453367008608
0	1	7247376	rs12125984	C	T	0.673855733370575	0.277432957210997	-0.0327855563360737	0.0301863860042903
0	1	7252366	rs11120876	T	C	0.307800842787405	0.428007481335703	0.0242111934053952	0.0305463206749537
0	1	7252661	rs10489140	C	A	0.128539964918768	0.682017607953496	-0.0173520798916098	0.0423519494823604
0	1	7253983	rs78437257	G	A	0.127777745234066	0.467866377570157	-0.0308246241939019	0.0424607938110368
0	1	7254521	rs6659347	C	T	0.128434588447544	0.568571808683306	-0.0241589320119808	0.0423724849967636
0	1	7255371	rs763195	T	C	0.636214921677988	0.292119544411899	0.031014664191786	0.0294401099716057
0	1	7261498	rs2097524	A	C	0.502721009350779	0.877496917773479	0.00434789251544256	0.0282068607399103
0	1	7263540	rs74517198	C	T	0.115320383929823	0.877106909865525	-0.00684346632392171	0.0442548242103094
0	1	7267729	rs8179413	G	T	0.782332870798042	0.420191955968311	0.0276586607531668	0.0343121986332024
0	1	7268991	rs17030564	T	C	0.0918476930811772	0.742069793260165	0.0160726810239572	0.0488362649575854
0	1	7269323	rs4908607	C	T	0.674416230657978	0.593917773828161	0.0161657680037243	0.0303202539636108
0	1	7272250	rs916393	C	T	0.657620125409984	0.457001669267656	0.0222312496997969	0.0298890247790119
0	1	7280190	rs12562461	G	C	0.0982057843024976	0.580978701543418	0.0261893570297038	0.0474482948364087
0	1	7282162	rs58566616	A	C	0.114347939704451	0.765707280258128	-0.013220869413574	0.0443661366123457
0	1	7303216	rs2412151	C	G	0.553265207133791	0.401725896109037	0.0238781533421052	0.0284757702358994
0	1	7308264	rs4243825	C	T	0.76210911194268	0.42586107660709	0.0265991746749738	0.0334037041359297
0	1	7312670	rs75954372	T	C	0.127966023453348	0.685287171532738	0.017061598043878	0.042100483443885
0	1	7314231	rs6577427	C	T	0.221826437541636	0.600372288422656	-0.0177731093309137	0.0339268741804666
0	1	7314363	rs7551574	T	G	0.536141142478581	0.191145853587591	0.0370644953937648	0.0283541797351109
0	1	7317696	rs6698698	G	A	0.391137554363031	0.739731388344539	0.00957039623854154	0.0288083524246332
0	1	7319151	rs6667599	C	G	0.521947367200186	0.579530268834237	0.0154863489089476	0.027950117277904
0	1	7319392	rs61780031	G	A	0.229351190637519	0.076066239779755	0.059207003223261	0.033375212279632
0	1	7321641	rs916394	G	C	0.411405279953583	0.410151350041377	0.0235019276570898	0.0285346627053633
0	1	7322807	rs7522322	G	A	0.449221335307506	0.742568439213625	-0.00927560101841316	0.0282401851073484
0	1	7323688	rs4140605	G	A	0.810409553236975	0.424012862406175	0.0289747487686323	0.0362420498301592
0	1	7323971	rs7556024	C	A	0.805267032719151	0.321187065268318	0.0356938231080921	0.0359808987532814
0	1	7324503	rs11120890	C	T	0.415532112647649	0.377868799841916	-0.0253152131860176	0.0287075922289067
0	1	7324547	rs11583129	A	G	0.343127599869375	0.322198348756492	-0.0295574228775339	0.0298574777069334
0	1	7326747	rs10864291	C	T	0.446858958586934	0.339740087800364	0.027170897318367	0.0284607698367051
0	1	7336103	rs12048158	T	C	0.243625355959847	0.14302897988986	0.0482693119451819	0.0329572435405384
0	1	7336706	rs4908614	C	T	0.872941956856345	0.955000344257416	0.00238869862511757	0.0423313188407625
0	1	7338813	rs7539551	G	A	0.402471163808961	0.120813074584631	-0.0448354822468077	0.028900575865514
0	1	7342106	rs12409413	C	T	0.470314972945684	0.440343971810496	0.0218354072975751	0.0282984107327605
0	1	7352328	rs6577435	C	A	0.77565212972668	0.921935532934788	0.00330207056323599	0.0336960003475138
0	1	7356673	rs6662782	G	A	0.326445297639365	0.114219496528445	0.0476126249136571	0.030143952129742
0	1	7360149	rs77095910	A	G	0.0805833404748843	0.801411751874433	0.0128622700864454	0.0511380684232469
0	1	7361090	rs55839439	C	A	0.102593030914472	0.261340798034011	-0.0523980847269829	0.046649565708448
0	1	7362992	rs12410983	G	A	0.0992279187424713	0.387921224033015	-0.0408786556420805	0.0473465017358413
0	1	7363506	rs12404738	A	C	0.0957324500065648	0.369439741415566	-0.0431434291294847	0.0480694247265882
0	1	7375585	rs12405371	T	C	0.0942626111518913	0.184834717010121	-0.0644366253822787	0.0485941890819656
0	1	7378180	rs11120900	G	A	0.882758149838851	0.0757155226840206	0.078517410193046	0.0442076263272806
0	1	7378291	chr1:7378291.G.T	T	G	0.211629966692866	0.665028561378138	0.0150106722241923	0.0346681994450275
0	1	7381141	rs12134803	T	C	0.170387146510974	0.529753802882494	0.0236041036293959	0.0375633102956421
0	1	7386456	rs12739426	A	C	0.655357878551394	0.293110274995627	0.0311851469803762	0.029662765384159
0	1	7392594	rs2301462	T	C	0.704840058725019	0.615303088208426	0.0154996491722841	0.0308439588899138
0	1	7397400	rs7553372	G	C	0.706061633145008	0.729377197642564	0.0106901646925608	0.0309005275036314
0	1	7402502	rs705680	C	T	0.866949790953162	0.155955560684369	-0.058518616715687	0.0412449718743624
0	1	7403966	rs7513440	G	C	0.69564360922607	0.911940193060342	-0.00339073834527598	0.0306599934775527
0	1	7405293	rs845246	T	C	0.160993673981504	0.220182829145153	-0.0473377532626095	0.0386102181232574
0	1	7409156	rs845240	T	C	0.161387289522497	0.230721780150287	-0.0461341913514708	0.0384932229867935
0	1	7412088	rs4908624	T	C	0.116334139516023	0.16701170956327	0.0602561409375955	0.0436047917202316
0	1	7425417	rs845265	C	T	0.297334743385134	0.737560326272294	-0.0103470511859054	0.0308788066565227
0	1	7426727	rs2071925	T	C	0.0914195354817293	0.491218593442928	0.033636335636041	0.0488636070075657
0	1	7462478	rs705694	G	A	0.352874706125627	0.559844484267948	0.0171328958599436	0.0293838165492514
0	1	7462976	rs845201	A	G	0.303376230321219	0.826744014342878	0.00672085102250634	0.0307057303326095
0	1	7469780	rs4908635	G	A	0.149352532723817	0.491277564904704	0.0272178096013203	0.0395447755721547
0	1	7471157	rs7535846	T	C	0.19010893522311	0.407888490143706	0.0295590704813253	0.0357159614178312
0	1	7478076	rs11120917	T	C	0.147226900873665	0.782956786994185	-0.0109348584406883	0.0396955818899548
0	1	7480000	rs6677657	T	C	0.553751651131415	0.73408218707864	-0.00959728667281525	0.0282522118621187
0	1	7480054	rs6677745	A	C	0.554376273271099	0.673117963618324	-0.0119263040317916	0.0282699142213431
0	1	7482963	rs845252	C	T	0.161681629417676	0.388628181750869	-0.0331189437905684	0.0384162427819737
0	1	7487277	rs10864302	T	C	0.585672498802145	0.956636132532659	0.00155890573259252	0.0286693560295288
0	1	7491320	rs17030828	T	C	0.0805917652778172	0.902886679611993	-0.00628883338695753	0.0515412326862249
0	1	7492265	rs1193220	A	G	0.730556735864488	0.354505817208827	0.0294807484374798	0.0318406202873265
0	1	7501037	rs1193227	T	C	0.305508631146811	0.00798947939357387	0.0806229278753075	0.0303949103471273
0	1	7501823	rs1775047	C	T	0.827318689858454	0.893958117648182	-0.00498517200363328	0.0373988455704428
0	1	7518513	rs17030898	T	G	0.0612879146369752	0.847160303911377	0.011280423689669	0.0585257469315954
0	1	7520601	rs1750837	C	T	0.488926140456287	0.363546958446875	0.0254780934545801	0.0280402064012144
0	1	7524342	rs2693953	A	G	0.0745398979355138	0.739521201394536	0.0178103988534758	0.0535671283581111
0	1	7525525	rs1193242	G	A	0.255514247803739	0.500145078037026	0.0218569545191818	0.0324161391507184
0	1	7526371	rs1193238	C	T	0.195718986009872	0.432071561113109	0.02796862349853	0.0355992650907457
0	1	7528669	rs1149331	A	G	0.132228720626632	0.548242692118699	0.0249329280541895	0.0415275071652308
0	1	7540699	rs2693957	G	C	0.549660431416666	0.546276255287216	0.0170525	0.0282630580440263
0	1	7540770	rs6678279	T	C	0.127628850664883	0.673542900339673	0.01771144962804	0.0420409333271504
0	1	7540862	rs2796482	G	C	0.139276856948482	0.260067370123809	0.0456443168210384	0.0405283462686502
0	1	7541291	rs2693958	C	T	0.60727611474729	0.808640626596757	0.00698773722611649	0.0288534759604535
0	1	7541345	rs2796483	T	C	0.549798871796971	0.470901414725554	0.020380581802663	0.028266587607988
0	1	7551631	rs1193230	C	T	0.732629549937242	0.338241075941568	0.0305086762386732	0.0318579750757018
0	1	7553654	rs2796484	C	T	0.559284486028352	0.369355853523773	0.0256503007906668	0.0285739724238748
0	1	7557152	rs10864304	G	A	0.382924311358712	0.753081732863928	0.00912117379623855	0.0289949085579776
0	1	7563901	rs2462925	G	A	0.601668022120537	0.481733126165356	0.0203084575950238	0.0288670137130475
0	1	7567037	rs11120955	G	T	0.11944512089059	0.120670174546462	0.0676384826532439	0.0435824296594013
0	1	7568982	rs1193180	T	G	0.157114879734316	0.213947168408061	0.0481044616053454	0.0387069942000371
0	1	7569602	rs1193179	T	C	0.459015824386903	0.0497594994209856	0.0555974256744121	0.0283367477941716
0	1	7571996	rs6577446	A	G	0.325699707402451	0.430485153472331	0.0237420397942068	0.0301156678491475
0	1	7576979	rs1193172	G	A	0.259474981883518	0.00303305801795596	0.0952859787268084	0.0321437803698417
0	1	7578776	rs1750817	G	A	0.746095630116239	0.419777450292655	0.026202750295758	0.0324770819224355
0	1	7598094	rs6577449	T	C	0.291771627502176	0.438414639908342	-0.0242594051553206	0.0313075840193958
0	1	7600905	rs12407666	A	G	0.35098375287288	0.308425925234527	-0.0302089163794774	0.0296593151495137
0	1	7603317	rs1750824	A	G	0.755450846716472	0.998302825910315	-6.99999999999996e-05	0.0329087495964219
0	1	7613745	rs957856	A	G	0.481488186770614	0.188818664752763	-0.036930648803573	0.0281037662078607
0	1	7670574	rs17031163	A	C	0.100748131377098	0.847312397204266	-0.00898264483446362	0.0466512794574226
0	1	7678496	rs6684215	G	T	0.147145418696358	0.814249732568702	0.00927352563003765	0.0394706834245433
0	1	7681549	rs7555169	A	G	0.165807330121147	0.278841963651616	0.0407211787420291	0.0376029733087238
0	1	7682794	rs17031185	G	T	0.104227174344698	0.153757052467344	0.0653762669631299	0.0458335140916334
0	1	7682879	rs61014722	C	T	0.171088332732898	0.257950458289689	0.0419369767921863	0.0370714055388783
0	1	7688059	rs17031211	T	C	0.169099631761291	0.42240259088945	0.0300584060945576	0.0374671641297255
0	1	7713021	rs9434879	G	A	0.749835316868736	0.288008042746057	0.0347864717502714	0.0327401601310387
0	1	7731730	rs4908473	C	T	0.20605877797042	0.678640889540772	-0.0145258572781958	0.0350596421752648
0	1	7747366	rs3124794	A	G	0.647103584293924	0.959096326837021	-0.00151185441848038	0.029477955753056
0	1	7751053	rs3124801	G	T	0.816564689512524	0.946082458672721	-0.0024707124867759	0.0365343392175898
0	1	7770901	rs2995034	T	C	0.645701332928279	0.750551915433858	0.00936839186516302	0.0294685341569471
0	1	7784438	rs6693805	A	G	0.164905526564349	0.920744045492574	-0.00378157008987264	0.0380070562710969
0	1	7792411	rs2301488	T	C	0.43194316314816	0.989018723343661	-0.000391298940689447	0.0284303488889239
0	1	7796641	rs2071985	G	A	0.516304120334026	0.839955452350728	0.00570364636012702	0.0282427993745627
0	1	7797734	rs1417986	A	T	0.515704665302755	0.837916821064186	0.00578464987255436	0.0282786607879652
0	1	7798956	rs17031531	A	G	0.244166395663957	0.985436011770813	0.000602003223151278	0.0329787689571561
0	1	7801288	rs2032563	A	G	0.184933369316765	0.84893999073505	0.00693152814644731	0.0363914961255049
0	1	7810543	rs2066293	G	A	0.505676741507315	0.222090130350332	0.0345847282606122	0.0283251726232099
0	1	7811961	rs9919220	G	A	0.206340586016826	0.364349289155081	0.0314781126705915	0.0347015862473914
0	1	7812398	rs9919223	G	A	0.505822970296858	0.226770020233559	0.0342504182427236	0.0283360808451147
0	1	7816543	rs4908481	A	C	0.417580737079125	0.772668124117577	0.00829327300293075	0.0287077064732102
0	1	7818679	rs6577456	C	G	0.400631713532966	0.739597477303704	0.00958314655959363	0.0288313403964617
0	1	7825311	rs707455	A	G	0.646515926908151	0.49716630288131	-0.0200867857885947	0.0295848508605146
0	1	7832212	rs707458	T	C	0.368419470036083	0.606933682942918	0.0150577320984681	0.0292692702088645
0	1	7833302	rs2239846	A	G	0.130717010018845	0.422089981677213	-0.0338294008853432	0.0421392309502338
0	1	7834026	rs2071987	A	G	0.362100461791138	0.406240006685683	-0.0243758917008605	0.0293498536318172
0	1	7839405	rs697677	T	G	0.550096846759743	0.839501980340368	0.00575178793445283	0.0283996070074437
0	1	7844680	rs172933	C	T	0.594918929110106	0.869248015573897	0.00475722858104696	0.0288993407999258
0	1	7845087	rs697682	A	G	0.0526995526117018	0.0186146283592349	0.147066548950003	0.0624974741493189
0	1	7845567	rs2301491	T	C	0.04356152894653	0.207537040168657	0.0883586001609363	0.0701054596713628
0	1	7845695	rs228729	C	T	0.736933727604801	0.373934331637449	-0.0283539356380538	0.0318896019134187
0	1	7847225	rs697684	T	C	0.0525962302998257	0.0172254984949112	0.149028842236623	0.0625682928886873
0	1	7847614	rs697685	A	G	0.437116315839037	0.5739158090597	-0.0160281155507315	0.028504872971443
0	1	7847836	rs228727	C	T	0.564093390813976	0.532521043329393	0.0177895047999215	0.0285014115012768
0	1	7847846	rs7556518	A	G	0.0333623811107791	0.662406676780618	-0.0344499122677543	0.0789062745742344
0	1	7848557	rs11121023	A	G	0.260500369543011	0.352892127093233	0.0297907941312137	0.0320677957878012
0	1	7849656	rs6699986	G	A	0.263206172282835	0.418028866713398	0.025955944172334	0.0320504811733621
0	1	7849841	rs75307902	T	C	0.116414889244227	0.0809352222982336	-0.0779997368285446	0.0446916831068985
0	1	7850062	rs707463	T	C	0.438008016727317	0.653752204302846	-0.0127671209213129	0.0284627331977504
0	1	7850081	rs10864315	T	C	0.262064082965388	0.386028960281016	0.0277219841704898	0.0319804601135625
0	1	7850218	rs697686	T	C	0.439331580289338	0.57581611018861	-0.0158659571103839	0.0283570569487065
0	1	7852117	rs170631	G	C	0.0803852462041733	0.349115445291197	0.0482594724587735	0.0515423920988271
0	1	7852797	rs696305	T	C	0.437136312270845	0.671036060277409	-0.0121223572199052	0.0285415605065882
0	1	7852919	rs875994	C	T	0.0330202898550725	0.0731631640587264	-0.143809515343956	0.0802592875097863
0	1	7854209	rs11807683	T	C	0.0331231795764433	0.0669743494793215	-0.146813955675993	0.0801453538599821
0	1	7855382	rs117562183	A	G	0.0605118279753436	0.708708278607272	-0.0222276217084395	0.0594971333456682
0	1	7855494	rs12565104	A	G	0.261634887509915	0.466889619682243	0.0233850157961539	0.0321421802075483
0	1	7855814	rs707464	G	A	0.710606819819755	0.519595012160949	0.0200891524997877	0.0311957986828365
0	1	7856140	rs77772130	T	C	0.201741602985605	0.821126588248405	-0.00794556189147736	0.0351423923040897
0	1	7856267	rs7545893	A	C	0.0331678565186543	0.0569958464673804	-0.152942414845993	0.0803546398970684
0	1	7856346	rs228682	C	T	0.257737441860472	0.842970644832876	0.00637186625447595	0.0321656905822554
0	1	7857309	rs12078018	A	G	0.0333870389762268	0.717225184271134	-0.0285212410202333	0.0787510307576025
0	1	7857374	rs12723500	C	G	0.033409119106028	0.638994469804569	-0.0369368085869001	0.0787388662697317
0	1	7857974	rs228685	T	C	0.0807249367534529	0.475830423391925	0.0366637404903157	0.0514200088327477
0	1	7858008	rs2071983	A	G	0.186467114816818	0.949517717354267	-0.00228417646309953	0.0360778513438896
0	1	7858108	rs61773374	G	A	0.0332488054256572	0.0618361979482576	-0.149597814767986	0.0801072780269786
0	1	7858135	rs1012477	C	G	0.0332901423259797	0.544455325854315	-0.0479778952006187	0.0791597536940802
0	1	7859191	rs17031578	C	A	0.186684609889341	0.949344137354289	-0.002290056894464	0.036046620388544
0	1	7859317	rs560959	A	G	0.079845724627503	0.392015639667914	0.0442892159619617	0.0517416900011208
0	1	7859320	rs560961	G	C	0.291053656914449	0.577202695790973	-0.0173141898348903	0.031058215961879
0	1	7860548	rs116886234	A	G	0.0136647978532194	0.360403119185166	-0.114043866221647	0.124692994737125
0	1	7861157	chr1:7861157.G.GT	GT	G	0.91981185151441	0.55332788575339	-0.0307570856561636	0.0518861065549358
0	1	7861600	rs707466	A	C	0.48846326860595	0.478657921198555	0.0200463277794229	0.0282955272933408
0	1	7863293	rs228642	T	C	0.292047098166164	0.590619519006602	-0.0166773135125512	0.0310022688882382
0	1	7863735	rs149164395	C	CTTA	0.186891126281113	0.96600410275794	-0.00153792033705764	0.0360841040741602
0	1	7865467	rs6657232	T	C	0.177093555464894	0.853394929257049	-0.00685664883140609	0.0371053874121128
0	1	7865633	rs11121026	G	A	0.176677791306701	0.755274203942645	-0.0115632807585258	0.037098356769539
0	1	7865710	rs12092614	T	C	0.0334445256179819	0.581337465259304	-0.0434615889224055	0.078815841203365
0	1	7867255	rs60450998	A	G	0.185701378173348	0.805773129301927	-0.00891225915865554	0.0362459966425148
0	1	7868417	rs12566473	C	T	0.185711815083067	0.788485990592815	-0.00976341405226138	0.0363930134168348
0	1	7868725	rs228666	C	T	0.301192632243407	0.600835854791544	-0.016088224685037	0.0307497302388994
0	1	7869733	rs79898259	T	C	0.186487477170677	0.953113192647906	-0.00212066085419597	0.0360670347764412
0	1	7869747	rs79126741	T	A	0.0763323915542726	0.298128111377963	0.0550352786633814	0.0528953462826302
0	1	7869789	rs117742910	C	G	0.0533771903010316	0.226952875112517	0.0749852461706784	0.0620612706921685
0	1	7870418	rs228671	T	C	0.0796295896976265	0.684940819309745	0.0212975443517232	0.0524918829445418
0	1	7870715	rs79372391	C	A	0.188199019863662	0.997434297658921	-0.000116070786541079	0.0360957416821656
0	1	7871229	rs12137927	C	T	0.176989994906139	0.830084263651284	-0.00796182105797904	0.0371018746157197
0	1	7872076	rs10864316	G	A	0.0331987372970855	0.0896679025415747	-0.135876189026408	0.0800612900644507
0	1	7873075	rs61773379	C	T	0.0337300410057619	0.102947465067103	-0.129479602237877	0.0793998166520331
0	1	7873855	rs929123	A	T	0.186586963581536	0.968038303682905	-0.00144519400547868	0.0360678449682373
0	1	7874043	rs2172563	A	G	0.175690024996745	0.911061066198988	-0.00416048171732985	0.0372468371140461
0	1	7874246	rs78510193	A	G	0.132321492965385	0.4454676995251	-0.0319287307564921	0.0418467008311153
0	1	7876166	rs7550657	C	T	0.291944786532924	0.532518356256959	-0.0193636322632959	0.0310231925697522
0	1	7876476	rs11121029	A	G	0.176009307685425	0.773496151623435	-0.0107492736504263	0.0373491793761481
0	1	7876523	rs77567305	C	T	0.0817942198033208	0.141911247816278	0.0752910126942546	0.0512633343960462
0	1	7877008	rs6661252	A	G	0.477087749366613	0.56809637149594	-0.0161751518049654	0.0283348422578279
0	1	7877488	rs4908482	G	A	0.477957200482765	0.60343808831605	-0.0147301543041716	0.0283565174538625
0	1	7878056	rs10746473	G	A	0.477495257420037	0.613239763127143	-0.0143133022410293	0.0283176959978409
0	1	7879130	rs228688	G	T	0.477862019204292	0.574977037319119	-0.015890501348125	0.0283386142710841
0	1	7879168	rs228689	A	G	0.0820152435029131	0.49810415629261	0.034646935572601	0.0511412194405003
0	1	7879322	rs228690	T	C	0.0806421499802798	0.528041584959632	0.0325100658272831	0.0515216313679013
0	1	7879627	rs10462018	T	C	0.033543244530327	0.523626335290677	-0.0503290278416364	0.0789146280092044
0	1	7879685	rs17374230	C	T	0.0332775569270909	0.0681941879869889	-0.146061353082232	0.080089725174431
0	1	7880683	rs10462020	G	T	0.0333754676413661	0.0695467319049759	-0.145115878982223	0.0799601940549962
0	1	7881234	rs17374292	T	C	0.0333008170679725	0.467633823766715	-0.0576373209902473	0.0793537035000203
0	1	7881780	rs10127838	T	C	0.176485061638887	0.67791926064848	-0.015435	0.0371655324191649
0	1	7883358	rs697688	T	A	0.522376527153076	0.57167774358062	0.0160298622601961	0.0283422261513016
0	1	7883834	rs228694	G	A	0.477130967741116	0.550400603040979	-0.0169373243691187	0.02836312898385
0	1	7884525	rs61773390	T	G	0.0331082125603865	0.0635225487649007	-0.148892804530911	0.0802433333340794
0	1	7885354	rs697691	G	A	0.489305648683213	0.4401897784558	0.0218270991377911	0.0282781043797019
0	1	7886424	rs697693	A	G	0.494071355203711	0.602241014785187	0.0145854106771056	0.0279853328867896
0	1	7887248	rs2859387	A	G	0.709539731578369	0.609488693438093	0.015943027503179	0.0312116676508382
0	1	7887579	rs228697	G	C	0.0800920360987521	0.44174806537128	0.039818944167741	0.0517636907011726
0	1	7888009	rs118049345	T	C	0.0409889931757603	0.835622305400093	-0.0147287242412355	0.0709830795585781
0	1	7888438	rs17374439	T	C	0.032990774586597	0.0732303625227885	-0.143874092847552	0.0803141178282072
0	1	7888730	rs12061787	C	G	0.033676815220962	0.575519387025913	-0.0440098617906244	0.0785972590485747
0	1	7889941	rs2640908	T	C	0.489771854676969	0.344440310931276	0.0268278490667818	0.0283764003129009
0	1	7890064	rs12023156	G	A	0.176892106546243	0.758093370417392	-0.0114496989540281	0.0371760981680833
0	1	7890117	rs2640909	C	T	0.113839540739488	0.678810780599339	-0.0183600658785309	0.0443387243309231
0	1	7890264	rs1773135	G	A	0.822462589803642	0.754885127786099	0.01159	0.0371231060122937
0	1	7890801	rs1689904	T	C	0.488820661874638	0.45005182303214	0.0213593860887562	0.0282782687910547
0	1	7890956	rs228665	C	G	0.822749072298844	0.784152594020512	0.0101480939024235	0.0370487985636062
0	1	7891797	rs1773138	T	C	0.488608812327205	0.447677510461074	0.0214659874362956	0.0282710326538574
0	1	7891862	rs12027673	A	G	0.0223381225720415	0.787085839454471	-0.0258878907508189	0.0958467396652776
0	1	7892109	rs228663	A	T	0.113945635291625	0.611073053295811	-0.0225517146409398	0.044345795463533
0	1	7895015	rs34020118	T	C	0.033369422686394	0.609791975220186	-0.0402448785373422	0.0788542534281695
0	1	7895069	rs56204811	G	A	0.194581923657037	0.383290145780745	-0.0311380769453948	0.0357149423739547
0	1	7895278	rs228657	A	G	0.0803838252298573	0.588021026868674	0.0280454303937402	0.0517724157090987
0	1	7895418	rs61773392	T	G	0.0330626133406283	0.0772550137241944	-0.141872254381509	0.0802971676462088
0	1	7897133	rs10462021	G	A	0.0316189374093949	0.115477466309725	-0.131645712769378	0.0836353882436372
0	1	7897228	rs228654	A	G	0.0808332074740919	0.465653690017219	0.0375146710091623	0.0514203209220453
0	1	7901038	rs77209938	T	G	0.186284143982405	0.967354027851793	-0.0014788776138976	0.0361344510872947
0	1	7901429	rs12563789	G	A	0.184482363050946	0.986044413182307	-0.00063783053380456	0.0364649077209424
0	1	7901886	rs61595437	G	A	0.186558035269225	0.941823909226987	0.00263211281674981	0.0360673864983854
0	1	7901888	rs61071946	C	T	0.187880813774093	0.943420330200574	-0.00256002807739986	0.0360711439448606
0	1	7902231	rs12029963	G	A	0.172803216196898	0.951584367878325	0.00231172316981877	0.038073561373307
0	1	7905274	rs4908699	A	G	0.0327279546916301	0.337418968578332	-0.0775143976586556	0.0808049786368429
0	1	7906008	rs707472	T	G	0.487099411552378	0.446778945162468	0.0215222429354978	0.0282891129029549
0	1	7906888	rs74373240	T	C	0.018866829471862	0.375338829886304	-0.09265937660104	0.104520662391205
0	1	7906914	rs10864317	C	T	0.176167606731431	0.738262577883057	-0.0124320247252755	0.0372043623115168
0	1	7907007	rs697694	A	G	0.520342271243647	0.570842276417844	0.0160688720836261	0.0283495887295564
0	1	7908888	rs228652	A	G	0.298925629939942	0.707370594470158	-0.0115911776658357	0.0308777112945936
0	1	7910391	rs170629	A	G	0.356341911354926	0.509774574656554	0.0191876988947998	0.0291080500033925
0	1	7911099	rs228651	T	C	0.24574432356638	0.811686339183205	-0.00780562694746809	0.0327621852078565
0	1	7911302	rs3753500	T	C	0.493393781552803	0.562825414397768	-0.016348038729652	0.0282520366576617
0	1	7911437	rs3753499	C	T	0.133776656678963	0.326943319875779	-0.040471839196534	0.0412856061340836
0	1	7911782	rs3753498	C	A	0.0407617146394305	0.0281090204665478	0.154386961085964	0.070311353420984
0	1	7912870	rs13306062	A	G	0.0230986437595527	0.764612895681461	0.0282054748044964	0.0941976037713535
0	1	7913029	rs34305100	G	A	0.0560023190332507	0.852163810208364	-0.0114387394023875	0.0613803671787847
0	1	7913430	rs228648	A	G	0.363286998311779	0.173459899218024	0.0399723079707664	0.0293661344068331
0	1	7913445	rs13306061	T	C	0.0545902834644978	0.714869587487502	-0.022745601668047	0.0622614542816958
0	1	7918110	rs2000237	T	G	0.0483959870099745	0.0191146654069167	0.151772568554431	0.0647690867073241
0	1	7918435	rs61773396	A	G	0.240526066493977	0.851453605356747	-0.00617675559724561	0.0329842031832847
0	1	7923501	rs2797682	A	G	0.763106864399968	0.643592041250212	0.0154618324395533	0.0334178103712017
0	1	7923576	rs17031661	C	T	0.13959779671827	0.0302453052252164	-0.0894499058876762	0.0412808320895553
0	1	7926542	rs504560	G	A	0.710688712028605	0.599441064321642	0.0163534347177407	0.0311372730831369
0	1	7927456	rs500508	G	T	0.71134671964699	0.493487647356111	0.0213848583008052	0.0312291542486106
0	1	7928181	rs2066980	A	G	0.489089280226806	0.358997541850303	-0.0260719063895671	0.028423157133379
0	1	7928365	rs743999	A	G	0.238904251022517	0.350534457868565	-0.0310121062841505	0.0332194340762769
0	1	7929819	rs228725	C	T	0.700793361102761	0.916857488900881	0.00321481362691226	0.0307953030229811
0	1	7929863	rs74055806	A	G	0.138328975607276	0.0294265817872519	-0.0903896057351892	0.0415064538006837
0	1	7952203	rs1040395	G	A	0.591893741256615	0.808611309642895	-0.0069841881735301	0.0288343164300791
0	1	7953944	rs9803665	C	T	0.20949070895863	0.397737932346621	-0.029419355169423	0.0347883001784844
0	1	7955089	rs227147	A	G	0.200028738825882	0.547414143892086	-0.0214582055560003	0.0356662192446052
0	1	7961206	rs227163	T	C	0.563985391038831	0.749349316701703	0.00908693188684252	0.0284413274184389
0	1	7961801	rs10489448	T	C	0.408744490857393	0.712225436909201	0.0106259247922537	0.0288067778657456
0	1	7971301	rs680522	A	G	0.886389067238	0.992013583942865	-0.000446685945383837	0.0446255072800299
0	1	7982034	rs161827	C	T	0.428981309862714	0.860863374360233	0.00499478433897496	0.0284968067060225
0	1	7989566	rs2453021	T	C	0.396171354462016	0.484639463430268	0.0202490643151381	0.0289744174078198
0	1	7996894	rs2300428	G	A	0.482090099621076	0.729208936580768	0.00977243599096439	0.0282295108052721
0	1	8002431	rs76413824	T	C	0.341056270258849	0.843730508728196	0.00586916968745061	0.029773999716788
0	1	8030300	rs178932	A	G	0.635147130225783	0.795235627718133	0.00759205796841811	0.029254460902698
0	1	8044361	rs225119	C	T	0.565207087359503	0.916758551186741	0.00296559705762569	0.0283741230284414
0	1	8046672	rs12727642	A	C	0.0611050937818966	0.69935801483755	-0.0230867686953842	0.0597812854701328
0	1	8100639	rs9434586	A	G	0.503908651261964	0.981060977768994	-0.0006659114842433	0.0280516379053748
0	1	8106201	rs12757968	G	A	0.0610211388100114	0.903602264768178	-0.00720088450436942	0.0594563711201053
0	1	8121822	rs225106	C	T	0.565126203363348	0.885171407755844	-0.00409930001565756	0.0283852158609215
0	1	8123684	rs225110	G	A	0.565697983960878	0.958154373714134	-0.00148549798109032	0.0283114959335595
0	1	8136468	rs4500345	A	G	0.014025563717041	0.268811154744693	-0.135941520139636	0.122934499161332
0	1	8137400	rs60074929	A	G	0.154956930120069	0.740084118544866	-0.0128407435148558	0.0387070232645189
0	1	8163122	rs4908727	C	T	0.399417353341744	0.718871347787071	-0.010379844705145	0.0288354955118504
0	1	8165745	rs79778556	T	C	0.116142351879002	0.424582350857757	0.0351028630796893	0.0439611915392567
0	1	8168634	rs11121090	T	C	0.399264447425595	0.735649024345717	-0.00971969328372736	0.0287887936101682
0	1	8180383	rs72634282	A	G	0.109613367490068	0.380933201436555	0.0393009824293878	0.0448550139356247
0	1	8185985	rs9434608	C	T	0.761338860326775	0.598297668877441	0.0173924763245172	0.0330121896011089
0	1	8186775	rs56296862	T	C	0.166849299609052	0.533630714212372	0.0234049475990217	0.0375999238750328
0	1	8187211	rs4908736	G	A	0.666724584650918	0.894112147858226	-0.00398885384037387	0.0299682379522109
0	1	8191792	rs12136685	T	G	0.494928569778409	0.503494110663701	0.0189558471198679	0.028334508799214
0	1	8191820	rs12133365	C	A	0.494497093898861	0.469704004756911	0.0204849785266926	0.0283348422578279
0	1	8192898	rs7545284	A	G	0.37052304186671	0.898577034478143	-0.0037417343792207	0.0293563510100581
0	1	8193432	rs6677033	A	G	0.426042014544129	0.669338810491817	0.0121793298941239	0.0285193054098834
0	1	8195226	rs7529511	C	T	0.602621266419339	0.439337348997241	0.0223061931196673	0.0288449853296027
0	1	8200328	rs9434617	C	T	0.147817778116659	0.598963392839884	0.0208885020996151	0.0397201524257231
0	1	8200578	rs9434618	G	A	0.83905769096586	0.0863083214782039	0.0663761332893772	0.0386987417763945
0	1	8206343	rs61391705	G	A	0.0858405475708301	0.415975047234285	-0.0412602762867873	0.050724198121018
0	1	8207789	rs6683857	T	C	0.820115588194537	0.107208950626676	-0.0586763144665395	0.0364253249982607
0	1	8207838	rs77321792	T	C	0.121028344085571	0.0828051161837464	0.0744650897274759	0.0429283408719953
0	1	8213010	rs1455701	C	T	0.833362756765947	0.0868249104541422	-0.0641638924326569	0.0374703839053394
0	1	8213427	rs4908739	C	T	0.833318308076926	0.0784879691000067	-0.0660798832022714	0.0375554725020363
0	1	8214803	rs2100516	T	G	0.764779114853393	0.434269757633646	0.0259244822490847	0.0331554928716331
0	1	8218115	rs17509146	G	C	0.469612010510676	0.657412937981938	0.0125204160962496	0.0282317032210528
0	1	8218206	rs7524007	C	T	0.859070500066044	0.303580957132365	-0.0411442314745293	0.0399930519148579
0	1	8222156	rs17032281	A	G	0.374536250762738	0.349956600487519	-0.0272590780972961	0.0291642790962785
0	1	8260756	rs11588420	A	G	0.19312642801328	0.259600877768731	0.0397614995180105	0.0352703501546685
0	1	8261393	rs12138839	G	T	0.213759256030224	0.247662936832742	0.0393702639871158	0.0340560094651095
0	1	8264457	rs12745477	G	A	0.190745662683219	0.368835545953548	0.0319469800392261	0.0355497042887015
0	1	8272526	rs425371	A	G	0.483151818458905	0.828429269451623	-0.00616159762499349	0.0284316004193507
0	1	8273392	rs12041676	A	G	0.42376527029744	0.62432465854996	-0.0141027144803233	0.0287968917593863
0	1	8273851	rs448202	T	C	0.125802692937293	0.0856600941505902	0.0726286579649517	0.0422566994688417
0	1	8273940	rs395847	C	T	0.916469699374996	0.996039298813216	0.00025254233159646	0.0508745270818055
0	1	8274807	rs411654	G	A	0.1036760548149	0.0565386606707807	0.0875098023858372	0.0458920852410579
0	1	8276909	rs478128	G	A	0.112803694806582	0.114001271529996	0.0700895850436293	0.0443475501283473
0	1	8278899	rs428180	C	A	0.451239399869537	0.725271197638676	-0.010072662492109	0.0286625203882176
0	1	8281564	rs506403	T	C	0.634270906839988	0.711652529339023	-0.0109082660419238	0.029510704418572
0	1	8287391	rs11121137	A	G	0.453300392841776	0.532597625331836	-0.0178138853133367	0.028545806172114
0	1	8292195	rs299501	A	G	0.856319550768489	0.248616697173255	-0.0462250417666107	0.0400662286963591
0	1	8295130	rs7528376	C	T	0.695990763727519	0.27507779408499	-0.0335016381610193	0.0306947992481857
0	1	8301494	rs17032328	A	G	0.0982805268721558	0.340150521813642	0.0448073657442095	0.0469743939179721
0	1	8302619	rs7513908	A	G	0.0531423406726585	0.379700214581996	0.0550055840442253	0.0626167221245714
0	1	8306031	rs12403649	C	T	0.128640686615634	0.574573988136892	0.0233406520169287	0.0415811324417842
0	1	8310158	rs72861200	G	C	0.153237506788383	0.400341185371067	0.0325233141458116	0.0386716388326343
0	1	8319635	rs401691	T	C	0.578635829541807	0.359686199872166	0.026366803607026	0.0287858767513631
0	1	8336374	rs72862657	T	C	0.218512743504134	0.491934820945057	-0.0236875065541302	0.0344678542269127
0	1	8357221	rs11121152	T	C	0.796444305289809	0.965392273799617	-0.00151933669645736	0.0350174710973835
0	1	8357338	rs6577481	C	T	0.181760069280672	0.905638347239627	0.00433296714995215	0.0365522185364638
0	1	8362754	rs4908748	C	T	0.678438977907848	0.231280332479307	-0.0358361800694971	0.0299366465896953
0	1	8370088	rs11121157	A	G	0.17159635901797	0.0221446194132253	-0.0870548325909619	0.0380504676182535
0	1	8370729	rs72864229	G	A	0.199164661379485	0.976446994595753	0.00103531433092929	0.0350673434929166
0	1	8372536	rs1107284	T	C	0.776801065006646	0.61037563846768	0.0172578083204731	0.0338695661202212
0	1	8374297	rs78641116	C	G	0.134558176356674	0.793720191428349	-0.010785	0.0412455385466113
0	1	8388571	rs1473309	A	G	0.058141457659236	0.366047248256054	0.0542494636580293	0.0600169598487642
0	1	8399193	rs12039434	G	A	0.648440852044328	0.729621792270999	0.0102821672238623	0.0297491728418781
0	1	8433747	rs754346	C	T	0.839952288431048	0.816631679168152	0.00897100369010911	0.0386882293275662
0	1	8490320	rs302719	G	T	0.118612275697092	0.866493845230161	-0.00739322372921012	0.0439775252434397
0	1	8495590	rs172531	G	A	0.119079531632793	0.7349408957748	-0.0148774611710377	0.0439432958880877
0	1	8520108	rs80296853	A	G	0.116870241928494	0.0280825349981432	0.0959642877723806	0.0436969686359247
0	1	8526142	rs4908760	A	G	0.839955053401135	0.775343891318973	-0.0111027761854207	0.0389036097748142
0	1	8564301	rs6669503	G	C	0.839737859007833	0.692881096767407	-0.0153693663830726	0.038914888872445
0	1	8596335	rs55860300	A	G	0.103544250246974	0.503959590390854	0.0310025088524875	0.0463920085020654
0	1	8596742	rs17032657	G	T	0.323209568824423	0.582044937492314	-0.0166106888913617	0.0301792950547373
0	1	8598127	rs10492965	A	G	0.104369201400004	0.573529358787993	0.0261068165363018	0.0463823293421695
0	1	8613418	rs2016084	A	C	0.840146259252817	0.831476016249574	-0.00829269618664987	0.0389678059592875
0	1	8638666	rs12029303	C	T	0.730074996318246	0.554898672738589	0.0192301590112889	0.0325694455926858
0	1	8645816	rs1934138	A	G	0.84032839759557	0.958045904620456	-0.0020522648540375	0.0390120556579627
0	1	8654642	rs76545421	G	A	0.0681231486252777	0.719304394598573	0.0202147309954871	0.0562475561497193
0	1	8656227	rs12134896	A	G	0.10515752330362	0.713223392427581	0.0169989160509997	0.0462517232114726
0	1	8658527	rs6681362	G	T	0.839541004771345	0.914707960868198	-0.00417521367721546	0.0389834809817479
0	1	8701231	rs1463052	G	A	0.838523566719864	0.982309829677436	-0.000860266227954874	0.0387976423643962
0	1	8725420	rs56305243	C	T	0.107369003189525	0.646075983780483	0.0209961242775386	0.0457212472504483
0	1	8751897	rs56163601	A	G	0.101417260167587	0.66162974232343	0.0205505174127546	0.0469549909523596
0	1	8759554	rs12025126	C	T	0.73165306491365	0.584586258695637	0.0175382571461894	0.0320803415363459
0	1	8788636	rs7518204	C	T	0.951114414676448	0.870601522666169	-0.0106905447678998	0.065628652559169
0	1	8794410	rs4908775	A	G	0.0972867920041835	0.764552324533784	0.014317669928189	0.047803934722998
0	1	8804997	rs3938719	G	A	0.128078334710894	0.384180929780613	0.0368881885177725	0.0423895636204928
0	1	8879610	rs4908516	C	G	0.103975433077166	0.586993261633111	0.0251500248542326	0.0462998942091473
0	1	8898807	rs11582339	T	G	0.132623040214203	0.745872466726005	0.0135662895405941	0.0418600746624238
0	1	8918795	rs11121247	C	T	0.936160459084041	0.228348796853407	-0.0690748064009999	0.0573414213519866
0	1	8926868	rs2781064	T	C	0.162651214794181	0.528716172402883	-0.0242215429712936	0.0384489073316917
0	1	8930369	rs2781060	C	T	0.936025031025594	0.226389096507657	-0.0692165412860693	0.0572173315058605
0	1	8931149	rs2274971	T	C	0.77565321720527	0.882062744662088	-0.00506086600788661	0.0341132536882975
0	1	8949480	rs7539600	G	A	0.895479179237459	0.823991445309556	0.0103412888256544	0.0464956285585669
0	1	8969219	rs7534552	A	G	0.255133855068593	0.668246770928344	0.0138301334964471	0.0322715145484567
0	1	8978514	rs6665631	G	A	0.156397910106372	0.696267478135508	0.015158098532579	0.0388306872848246
0	1	8981748	rs4908795	G	C	0.153129926725055	0.666373938929359	0.0168853525315521	0.0391653501577462
0	1	8982305	rs12137125	C	G	0.248803452893964	0.719269458995149	-0.0117205241701146	0.0326081596384802
0	1	8982906	rs4908796	A	G	0.249855628023978	0.659828026283438	0.0143602967351421	0.0326258701033766
0	1	8983655	rs11806366	C	G	0.181794074008185	0.896394707897898	0.00477078666925885	0.0366371898384725
0	1	8985036	rs10864370	T	C	0.279906879929886	0.927432542681904	-0.00288424905642798	0.0316687449029398
0	1	8987259	rs2765512	T	C	0.638085919740199	0.371066493614088	-0.0261505321340873	0.0292355412066406
0	1	8991116	rs2781079	A	G	0.186749583867367	0.15016932434779	0.0519933447048374	0.0361332469705006
0	1	8994112	rs4418632	C	T	0.727600494324277	0.0915454527774229	-0.0532836838390351	0.0315792368502007
0	1	8998059	rs914997	T	C	0.834209543712992	0.422736834298382	0.0306373165132143	0.0382162879447258
0	1	8999843	rs2781087	T	G	0.445724034129248	0.523671800421592	0.0180838809383159	0.0283581676985217
0	1	9000628	rs1475734	T	G	0.193936231884058	0.650133237441273	-0.0161855102546269	0.0356841431871357
0	1	9000882	rs6692694	T	C	0.354252302808102	0.886937276823039	-0.00423417718515701	0.0297802529693069
0	1	9001562	rs17032875	C	T	0.666849661141615	0.0628505064894286	-0.0552333758032878	0.0296914112160404
0	1	9007556	rs942969	C	G	0.859010642136061	0.348265458695992	-0.0380821634692244	0.0406010942179825
0	1	9008370	rs6577541	G	C	0.858889083323755	0.295831603864637	-0.0424713268316201	0.040626317522624
0	1	9008739	rs12070475	G	C	0.858969680645552	0.284309841265157	-0.0435166106779458	0.040643604680417
0	1	9009214	rs2274326	T	C	0.237409801719964	0.504297695081902	-0.0221649066925003	0.0331937716788808
0	1	9009406	rs2274327	T	C	0.241908961753159	0.504686155269528	-0.0220265388040942	0.0330166333875172
0	1	9009444	rs2274328	C	A	0.452287269170689	0.536659979018399	-0.0176158157710541	0.028510479652361
0	1	9009470	rs2274330	C	G	0.209643219122188	0.963773750163032	0.00158832739054777	0.0349709488669026
0	1	9009547	rs2274331	A	C	0.209000412567301	0.987595163906041	0.000544739908071124	0.0350365009650481
0	1	9009706	rs12738365	T	C	0.200457269166876	0.348131246040228	-0.0332703409452298	0.0354611209768865
0	1	9010405	rs17032907	T	C	0.388789422430503	0.7818571771494	-0.00804014628483261	0.0290363201334469
0	1	9010569	rs11121273	C	T	0.398572350158952	0.568506222455154	-0.0164789487194778	0.0288976180038889
0	1	9010592	rs17032909	C	T	0.0720479438216883	0.0984041997969196	-0.0908697022416061	0.0549845792725865
0	1	9010984	rs11576766	C	A	0.380455456152278	0.602873098680266	0.0151694841074002	0.029156760384226
0	1	9011586	rs3765968	G	T	0.772313071264707	0.649782818829626	-0.0153016446649079	0.0336993182933913
0	1	9011627	rs3765967	A	G	0.21900803602293	0.59962138819577	0.0179747736708693	0.0342412477995719
0	1	9011722	rs3765966	T	G	0.845071237167218	0.197057931920999	-0.0504459444949975	0.0391060184049036
0	1	9013585	rs72641561	T	C	0.215341806160505	0.663042312245811	0.0150237021956127	0.0344804396126546
0	1	9015550	rs17032912	C	G	0.264180196450071	0.169212447028558	-0.0439805914380009	0.0319919626951447
0	1	9015575	rs61784252	G	A	0.165925953717452	0.205015979603604	0.0479419940145216	0.0378273500865336
0	1	9015675	rs12741044	C	G	0.535368405467632	0.0556273099924175	-0.0543907968782599	0.0284181755282362
0	1	9015954	rs12059715	C	T	0.171239554317549	0.723096220801971	-0.0133554946314022	0.037692906875612
0	1	9016007	rs6661729	A	C	0.0110357559100991	0.789950684545919	-0.036240170596311	0.136049621261167
0	1	9016302	rs17389460	G	T	0.192742578572897	0.408729667400731	-0.0298522563252444	0.036135006296555
0	1	9016390	rs17032921	T	C	0.189913192786253	0.45670033123078	-0.0270638581755618	0.0363619220743104
0	1	9017091	rs2274332	T	C	0.143746660768715	0.330470603319633	-0.0394630906175601	0.0405512256686716
0	1	9017204	rs2274333	G	A	0.510378949664749	0.55248824560634	-0.0168351164757432	0.028340244364336
0	1	9018034	rs7545200	A	G	0.269660899130137	0.217463492856113	0.0390355596538221	0.0316512840944238
0	1	9019221	rs41278984	C	T	0.0122617196556361	0.688170557552556	-0.0518252951753831	0.1291309736923
0	1	9019338	rs11805912	T	C	0.144135564998103	0.296687591596846	-0.0422476045901748	0.0404839978076423
0	1	9021301	rs12735688	T	C	0.517047182913547	0.391761397517329	-0.024132505833185	0.0281781094116749
0	1	9021998	rs3765965	C	T	0.137020782504868	0.349560375745066	-0.0386987508932835	0.0413694660344068
0	1	9023572	rs6577545	G	C	0.150464605909063	0.303792336657833	-0.0408742694070057	0.0397480148191158
0	1	9026751	rs12126080	A	G	0.123283434528403	0.00282886410652946	0.126963156612166	0.0425230767579087
0	1	9027391	rs4466678	T	C	0.123953747467165	0.00297068944791852	0.126004017122187	0.0424148168725824
0	1	9027899	rs2274334	T	G	0.0124917629881506	0.784396716600723	-0.0349271726423984	0.127660637523756
0	1	9029539	rs78726732	A	G	0.0226295835200781	0.729978495243972	-0.0331848202472731	0.09614492951956
0	1	9030372	rs10864376	T	C	0.622381646111687	0.212642355693656	0.0363619516260991	0.0291751615249572
0	1	9030964	rs3737665	T	C	0.475892750637048	0.432101963099344	-0.0221055993839699	0.0281384981152948
0	1	9031903	rs12138897	G	C	0.781947368773038	0.732976156044899	0.0116321102270861	0.0340948357764788
0	1	9033404	rs4908800	G	A	0.628591669752263	0.288377494146575	0.0310612779983736	0.0292565116683748
0	1	9033552	rs61785762	T	G	0.179924966393872	0.102157337349414	-0.0607171246646371	0.0371475877430385
0	1	9034301	rs72641578	C	T	0.175862047117547	0.00450481972424183	0.104181867746935	0.0366777857718803
0	1	9034421	rs3765964	A	G	0.660950374558094	0.240595288211947	-0.0348013658242104	0.0296560381284844
0	1	9034483	rs74050967	T	C	0.0244437349248562	0.563009085437293	-0.0534226122250546	0.0923662926618988
0	1	9034598	rs3765963	G	A	0.781273585975458	0.529680786943739	0.0213806073795019	0.0340188271144258
0	1	9035013	rs3737663	C	T	0.0383185827380619	0.51801791422557	-0.0483957334711203	0.0748692031487939
0	1	9035059	rs12071042	C	A	0.0257715470731722	0.882108742546101	-0.0134241701512696	0.0905224745791308
0	1	9036614	rs12127547	G	A	0.133425200949852	0.00762816435527948	0.109158658493993	0.0409125127766249
0	1	9037273	rs6697763	T	C	0.75924100924225	0.700219400218704	0.012686856200165	0.0329507921347891
0	1	9039022	rs6577546	A	G	0.803655870275683	0.06585679977253	-0.0645588938818103	0.0350978555642749
0	1	9049032	rs875148	T	G	0.64147550261342	0.0847716284552985	-0.0511771569575722	0.0296912091379658
0	1	9058028	rs10779707	G	A	0.853711151048308	0.86689384507841	-0.00671254013852353	0.0400497022612207
0	1	9060789	rs17033008	A	G	0.227403098953981	0.0890855807714738	0.057405173784332	0.033762960525202
0	1	9061382	rs12047015	C	T	0.151106213246673	0.535604523153415	0.0244133217690809	0.0394097967025594
0	1	9062952	rs17389948	T	C	0.147018201700374	0.469890103974854	0.0288354536125397	0.0399019435618753
0	1	9063265	rs12402611	T	C	0.0979745764677683	0.475924412273287	-0.0340378511518253	0.0477474334200071
0	1	9063602	rs4908804	C	G	0.626463098472351	0.0222639055543513	-0.0675706542278108	0.0295605983532134
0	1	9066132	rs17033013	T	C	0.257908403541438	0.0816562130477169	0.0560694376842375	0.0322024179289527
0	1	9066695	rs10864377	T	C	0.542692630845679	0.13664883774679	-0.0424714843744939	0.0285352409312596
0	1	9066967	rs12164533	A	C	0.307139554438018	0.560118715155713	-0.0179556761076733	0.0308164561752255
0	1	9068020	rs2039631	T	C	0.124702988105599	0.0859607177676111	0.072810891071753	0.0424033825989282
0	1	9068213	rs17027186	C	T	0.170747402379182	0.329697784399506	0.0366385930512173	0.0375887312528392
0	1	9068386	rs7530465	A	G	0.162111277753726	0.994951635129572	-0.000241534733656734	0.0381738550938365
0	1	9069001	rs769901	A	G	0.532721421352447	0.794355173015368	-0.00735915463507864	0.0282328373824881
0	1	9069412	rs66463959	A	G	0.154880592925582	0.424045680091398	-0.0311382081704538	0.0389508956894673
0	1	9074465	rs12063980	T	C	0.222736013242267	0.924760841514536	-0.00317582391977582	0.0336284909569315
0	1	9074932	rs1556757	A	G	0.507579371117943	0.676962614766028	0.011767227614347	0.0282450876286896
0	1	9079365	rs10864379	A	G	0.1835785709315	0.989012684848739	-0.000499400552931129	0.0362646735420425
0	1	9080411	rs9803660	C	T	0.465246159038129	0.498871029997917	0.0192385532450724	0.0284481547778125
0	1	9103420	rs34605482	T	C	0.219682920820024	0.245135116462478	-0.0398095085985837	0.0342521907243605
0	1	9107849	rs3737661	T	G	0.249129529668969	0.607042548190345	0.0168873871727059	0.0328357002319663
0	1	9108622	rs7368193	T	C	0.582311047032863	0.177042486953869	0.0387954088421894	0.0287390987730217
0	1	9111626	rs3004245	C	A	0.677072036796558	0.471839914169091	0.0218083636500265	0.0303109224754451
0	1	9115700	rs4908809	C	T	0.475387130469542	0.247016469816502	0.0329922850762581	0.0284999381578277
0	1	9116899	rs2505972	C	A	0.364023625495456	0.956308610622154	0.00161094381516989	0.0294040656486852
0	1	9129620	rs5438	T	C	0.0981218751760992	0.17272746806183	-0.0650692500360984	0.0477224982509582
0	1	9129867	rs3820034	A	G	0.241287347701049	0.602762341038653	-0.0171477068347412	0.032948970816285
0	1	9130650	rs12736085	G	A	0.384215508730814	0.256691364087486	-0.0330627866690779	0.0291495725100138
0	1	9138890	rs1327257	G	A	0.334050257878972	0.491594562816293	0.0206274711733936	0.029991603411529
0	1	9140078	rs12726360	C	T	0.505340744628554	0.734387960374586	0.00963747275118494	0.0284044556364139
0	1	9140327	rs12127491	T	C	0.206361318216449	0.61217762220212	-0.0176688118641615	0.0348519616145345
0	1	9143220	rs75856734	A	G	0.227612334938035	0.600851061066187	0.0176655006819269	0.0337658182573563
0	1	9148184	rs12755780	T	C	0.423180038257781	0.66353712808791	0.0125271417720915	0.0287957197787556
0	1	9149450	rs12711519	G	A	0.529924467616638	0.746448175695011	0.00917351261370255	0.0283723100084795
0	1	9151948	rs76799504	C	A	0.16466296520646	0.995346181070809	-0.00022129142699581	0.0379395964011802
0	1	9153629	rs12061999	C	T	0.317277333864507	0.954622753151806	0.00171572501306083	0.0301519416832282
0	1	9155701	rs12239636	T	C	0.14933032994508	0.26783571239378	0.0435000201212622	0.0392578043328727
0	1	9155711	rs12239637	T	C	0.175285689034596	0.640903352013516	0.017213310021325	0.0369038947809051
0	1	9159671	rs17033261	T	C	0.339057992377182	0.520728958798925	0.0193702233442678	0.0301612512218635
0	1	9160365	rs7555576	G	A	0.492029756658632	0.133657915413541	0.0426600556222937	0.0284432219524988
0	1	9161550	rs1061907	A	G	0.457926373258061	0.881657330497672	-0.00426478039285136	0.0286479541224971
0	1	9180726	rs78794533	A	G	0.165982833831603	0.115746522759876	0.0590398757448352	0.037536151583049
0	1	9185660	rs4908812	A	G	0.246975380859127	0.486962187243457	0.0229189879465568	0.0329699122065513
0	1	9213177	rs2666433	G	A	0.758321798074221	0.390096750139565	-0.0279790152338826	0.0325548644628672
0	1	9219383	rs6577556	C	T	0.240849002954464	0.422008962493907	-0.0265513926785406	0.0330676847548742
0	1	9234363	rs809972	T	G	0.154424117714955	0.777997926930667	-0.0109281780087735	0.0387621589994991
0	1	9238095	rs6577559	T	C	0.140557246160094	0.862461195578321	-0.00702367375347497	0.0405425528012651
0	1	9250059	rs6673205	T	C	0.22270047723918	0.855283266478942	0.00611957252148973	0.0335536731623389
0	1	9250991	rs10864392	T	C	0.26254537274789	0.459458586857855	0.0237213726615207	0.0320672340560591
0	1	9275194	rs1009941	A	G	0.479900764568898	0.98037895241017	-0.000695259309881094	0.0282696807615043
0	1	9278142	rs1009940	A	G	0.534503477246719	0.626655393359834	0.0137637537797974	0.0282948771865156
0	1	9280094	rs10779715	T	C	0.534680120486664	0.644051875854617	0.0130815619377774	0.028312552869708
0	1	9286018	rs12072683	T	C	0.354572563403225	0.509848078164511	-0.0195015556408771	0.0295893142390099
0	1	9297871	rs4908830	G	A	0.382449981193015	0.324327714976363	-0.0289767284476631	0.0293999850399082
0	1	9307138	rs11121350	C	T	0.401362753230877	0.370372041303032	-0.0261042404659633	0.0291414598421792
0	1	9315847	rs2268170	T	C	0.0980290403588805	0.75116973467907	0.0149044520623929	0.0470027643092494
0	1	9317936	rs3753164	G	A	0.484001641570462	0.27323238897311	-0.030966602808044	0.0282632498994038
0	1	9321241	rs2268169	A	G	0.472299972928027	0.170717530046996	-0.0386345832826954	0.0282024454449422
0	1	9323910	rs6688832	A	G	0.460259838132402	0.433415955461106	0.0223362189599085	0.028513364864772
0	1	9324213	rs17368528	T	C	0.0581696636967987	0.942106732457078	0.0043743724150993	0.0602346156718698
0	1	9334714	rs12093524	A	G	0.12304143463522	0.720985416777969	-0.015385360298543	0.0430790982442627
0	1	9341038	rs916380	T	C	0.694434780297498	0.924657280384759	-0.00290678836375875	0.0307372657597201
0	1	9357724	rs11121365	G	C	0.123052023160822	0.59382432777119	-0.0230332956597886	0.0431899415377605
0	1	9358243	rs621846	T	C	0.161392061025825	0.800927121503504	-0.00971389264238165	0.038524656812438
0	1	9364634	rs1294028	G	A	0.823737782640002	0.770894599386473	-0.0107266200648744	0.036835298105589
0	1	9366852	rs581587	C	T	0.760910453147701	0.485674179815986	-0.0230249070763266	0.0330245618344045
0	1	9367908	rs9442562	G	A	0.289567171142109	0.496704959161722	0.0211438792512249	0.0311084245176303
0	1	9371099	rs629524	T	G	0.31303647171627	0.25300177132336	0.0353184528253626	0.030897386407608
0	1	9387444	rs1569422	T	C	0.7946902437698	0.52817276755573	0.0219562069009056	0.0348070463432961
0	1	9389218	rs732591	C	T	0.285501463094418	0.757677701057111	0.00971791046476375	0.0314972726614922
0	1	9390616	rs34817952	T	TG	0.81746478107326	0.5486037821129	0.0219161996313549	0.0365359117876554
0	1	9393082	rs1294022	G	C	0.171746032270087	0.253426863719499	-0.042846608205097	0.0375167750412103
0	1	9416151	rs9435243	A	G	0.251009256582751	0.805274758987679	-0.00798980540246355	0.0324095306336401
0	1	9422875	rs552230	A	C	0.288600308358229	0.53116922169382	-0.0194568389937222	0.0310701850656449
0	1	9427869	rs2275457	A	G	0.723014773198042	0.808165972418861	0.00766550827133533	0.031572232262116
0	1	9431223	rs10492967	A	G	0.321380321194252	0.38070109928345	-0.0267305004867279	0.0304932022673751
0	1	9448852	rs9943073	C	A	0.352236220669034	0.187720362048869	-0.0393076174573004	0.0298383353152756
0	1	9466803	rs12044809	G	A	0.442410757093235	0.749741315505214	-0.00905410222217355	0.0283845025392012
0	1	9474990	rs72645555	A	G	0.38170846568205	0.179344010748827	-0.0388024023987234	0.0288971185362486
0	1	9489972	rs10864418	G	A	0.419290663540688	0.155202013674858	-0.0406304674292055	0.0285849273315387
0	1	9497668	rs9660668	C	T	0.196584708202808	0.326301824758439	0.0347043759792986	0.0353552626918592
0	1	9498113	rs9660890	C	T	0.195191459824849	0.355419067083424	0.0329303504120237	0.0356339259122881
0	1	9499246	rs9787285	A	G	0.207707478704308	0.89407551332462	0.00460490246181187	0.0345845716684079
0	1	9503008	rs4926481	C	T	0.680348678052913	0.141642965919498	0.0447761555413023	0.0304661829983628
0	1	9514846	rs4926491	C	T	0.281972522135476	0.720193791040189	0.0112240215165079	0.0313345269067926
0	1	9525235	rs7544834	A	G	0.70990685615809	0.400038143937845	0.0264071620837364	0.0313790795904384
0	1	9525697	rs10746490	A	G	0.903401647197225	0.84950835557472	0.00910719985327416	0.0479968539521588
0	1	9525764	rs12042017	T	G	0.645712322378012	0.611267978998888	0.0150594935886043	0.0296292550624559
0	1	9526979	rs10864425	G	A	0.706820639808229	0.285102342039083	0.0334453322155089	0.0312886817925197
0	1	9533238	rs6679380	T	C	0.909535280312419	0.716719079486969	-0.0178953194223252	0.0493191697273355
0	1	9535303	rs7418365	G	A	0.576201574903998	0.738466033416729	-0.00951559741829248	0.0284995907903136
0	1	9535619	rs6541069	G	A	0.900650091126979	0.397307319004013	0.0403112519637139	0.0476244634555652
0	1	9538654	rs12561781	C	G	0.711120870686552	0.641316114657487	-0.0145138809696829	0.0311550645964094
0	1	9555888	rs7417127	C	G	0.206997285604364	0.398094473275967	0.0295784252871585	0.0350028393758582
0	1	9563315	rs7533271	G	C	0.811059034211922	0.72605827324001	0.0127737550546315	0.0364575184490538
0	1	9567789	rs12755956	A	G	0.526968325665768	0.412562346480834	0.0231782466303501	0.0282871009822642
0	1	9576675	rs7525571	G	A	0.166467014201541	0.545258181409932	-0.0232461298524954	0.0384309250674991
0	1	9576789	rs75100051	G	A	0.137563048016701	0.111047391877299	-0.0663558736655438	0.041641511139728
0	1	9600774	rs12140494	C	T	0.860548327307254	0.00755454315726453	0.110615394853949	0.0414079539471028
0	1	9617682	rs72646718	A	G	0.262830589668396	0.852654573330241	-0.0059517459153877	0.0320447270117957
0	1	9619380	rs58670998	T	C	0.502247975621078	0.298965636459323	0.0292409496571055	0.0281527312340227
0	1	9627521	rs6698575	G	A	0.287224539983709	0.663337702196737	0.0135720906461557	0.0311780167131582
0	1	9632102	rs56053581	T	C	0.262725152306353	0.813406962704827	-0.00756361720135066	0.0320447270117957
0	1	9637227	rs9430153	G	A	0.321506611176462	0.615266908875725	0.0151549436173539	0.0301549152437896
0	1	9691975	rs4926485	G	C	0.221261765078378	0.0193475020791852	-0.0796449185625992	0.0340542358014125
0	1	9704925	rs4129341	G	T	0.67717051786457	0.78584196586389	-0.00815534079133008	0.0300144341774012
0	1	9713386	rs4240895	T	C	0.883543360235659	0.104819866516514	0.0723769864291519	0.0446241854604883
0	1	9718087	rs6540991	C	T	0.848539120205961	0.852522136613547	0.00736262217898652	0.0396049993221583
0	1	9720526	rs58784124	G	A	0.633573890731508	0.1142694032562	0.0465371907452946	0.0294671474552399
0	1	9725525	rs4300218	A	G	0.092783895931589	0.223632610195852	0.0590429144812113	0.0485181061310738
0	1	9734287	rs12568084	A	G	0.49691852192725	0.675681714655008	0.0117915661828053	0.0281850102026925
0	1	9741792	rs4333853	G	A	0.512784407805786	0.739161941628642	-0.00936812662740356	0.0281356082225308
0	1	9746248	rs6677649	G	A	0.196137228252668	0.00730829797893959	0.0951779455972978	0.0354815952552953
0	1	9760651	rs12566637	T	C	0.16802055061096	0.0104574313811775	0.093572188027195	0.0365469960663473
0	1	9795719	rs12569008	T	C	0.260389231387417	0.546355120180444	0.0194864453691238	0.0323034622896483
0	1	9799496	rs11588785	C	G	0.486705540637004	0.0994449411380483	-0.0461743566578669	0.0280260642085671
0	1	9804693	rs7550295	T	C	0.205703107128489	0.692382612412864	0.0138895	0.0351078516859121
0	1	9836556	rs72855716	G	A	0.255488122773408	0.497194768719873	0.02231792745148	0.0328731661099526
0	1	9846341	rs17034340	C	T	0.206272838002436	0.740058842876715	0.0116338456339017	0.035065423140182
0	1	9866437	rs61479984	T	G	0.429526841628902	0.416828360414957	-0.0232190633431211	0.0285971598260646
0	1	9875633	rs946277	T	C	0.905910678681278	0.759684465842229	-0.0147857567354415	0.0483360259611725
0	1	9877988	rs117550213	T	C	0.139341403604012	0.288254185745521	-0.0434738357122526	0.0409373860372108
0	1	9885290	rs12078414	T	C	0.149159296688365	0.579127181900602	0.0219899426054707	0.0396457995671163
0	1	9888202	rs1767277	T	C	0.850105880224622	0.65037532966551	-0.017924397936963	0.0395471821571553
0	1	9923741	rs935073	G	A	0.195768415543829	0.665538047564493	-0.0153792009097338	0.0355769572692658
0	1	9926924	rs6695334	C	T	0.140074132774395	0.21397720341994	-0.0509741917530733	0.0410187963059558
0	1	9938165	rs17034420	G	A	0.140386387292743	0.211759371341232	-0.0511246169706003	0.0409408891040029
0	1	9975201	rs2033960	T	C	0.184929439312126	0.0909508095724421	-0.0617280247644705	0.0365167424707993
0	1	10008191	rs12064822	A	G	0.152233817342932	0.541949613309659	-0.0239144689108386	0.0392125678195482
0	1	10008221	rs1220421	A	G	0.670699125396241	0.825482613469857	0.00657387163403679	0.0298136228369144
0	1	10029913	rs6683452	G	A	0.826169828269348	0.797181548073864	-0.0095083612495052	0.0369980320900937
0	1	10093457	rs7528979	T	C	0.313405885584631	0.844502105751563	-0.00593853845391631	0.0302773383088487
0	1	10155283	rs9430244	G	A	0.916164224299624	0.851129622337449	-0.00952509656037084	0.0507525221298691
0	1	10159832	rs76154155	T	C	0.106963230371438	0.901269237147423	0.00565103467521942	0.045551500492022
0	1	10174189	rs4543799	A	G	0.205785740320488	0.481502021362034	-0.0245889423007533	0.0349329922454652
0	1	10177790	rs3762290	G	A	0.207253406184876	0.455542525474934	-0.0259737826974895	0.0348077558484594
0	1	10190884	rs2295294	T	A	0.344246374296052	0.510123437771702	-0.0194910185840346	0.0295925783814388
0	1	10195940	rs6671289	A	G	0.186092249586926	0.554557429470054	-0.0214000237639796	0.0362132384697202
0	1	10195970	rs6685910	T	A	0.104638767065011	0.474102800655395	-0.0331954813679996	0.0463740938350666
0	1	10197932	rs118126602	C	T	0.101237081219031	0.41947051136956	0.0374143190867508	0.0463426932565204
0	1	10203988	rs35316894	C	T	0.29272359294134	0.84923021350324	-0.00585390637649872	0.0307937112265958
0	1	10204186	rs12144133	G	T	0.547552009788096	0.990721937645127	0.000327714887411127	0.0281818278530903
0	1	10209557	rs6696978	G	A	0.0946621436548817	0.571813088462649	-0.0273853226012935	0.0484367386392832
0	1	10219202	rs6659436	T	C	0.167530916058362	0.433849104731155	-0.0295403484458002	0.0377453579927388
0	1	10235946	rs2180184	C	T	0.313885143597274	0.778250272071019	0.00854552581638187	0.0303463319509097
0	1	10237960	rs12733312	C	T	0.282422070446953	0.762950245990295	0.00942007526876154	0.0312327528412401
0	1	10239647	rs41310363	G	A	0.0908321908600461	0.130772441731895	-0.0754802088867719	0.0499517339657601
0	1	10240094	rs1046277	T	C	0.0915414364024001	0.0950261438574207	-0.083109703443674	0.0497823706075195
0	1	10246129	rs2180185	C	G	0.373928394905623	0.50664502621562	-0.0194342836815374	0.0292653809990254
0	1	10246471	rs6667639	A	C	0.373672769819134	0.486671096829907	-0.020362925002898	0.0292733446944446
0	1	10247313	rs56221672	G	A	0.35521741812917	0.816227925951742	-0.00687929712061511	0.0296012010072964
0	1	10290268	rs17396382	C	T	0.0947095163758327	0.1898425568098	0.06271481966707	0.0478357486614469
0	1	10323921	rs12757288	C	T	0.321481853012887	0.823478228503751	0.00670995662387376	0.0300795646206951
0	1	10338598	rs10492970	G	A	0.0929616534737716	0.170758978543491	-0.0673296160299273	0.0491539881608327
0	1	10353112	rs10492972	C	T	0.322043675273278	0.841811839896419	0.00600163321048892	0.0300718492671147
0	1	10359944	rs12130220	G	T	0.228652034807339	0.189875195358601	0.0434876537680529	0.033172666123952
0	1	10362071	rs76058266	G	A	0.112638635170376	0.42181675563823	0.0355672271007756	0.0442778624841621
0	1	10366487	rs8019	G	T	0.325657420471936	0.763615311472505	0.00908339760225252	0.0302038255085459
0	1	10384439	rs17401924	G	A	0.226032519920035	0.190870222841804	0.0439456960994428	0.0335973932499727
0	1	10385471	rs17401966	G	A	0.22837833012088	0.202517811974147	0.042302212572149	0.0331935412313192
0	1	10391536	rs12734551	G	T	0.228557706394411	0.211358850221419	0.0415077256379541	0.0332104932138227
0	1	10407360	rs59211028	C	T	0.0989843973945801	0.3804984857705	-0.0417013691565446	0.0475512045195806
0	1	10414470	rs17402762	C	T	0.33939389263289	0.709121268799665	0.0111264852540354	0.0298267994388344
0	1	10420918	rs3748578	A	G	0.222299218180897	0.480030177767166	0.0239026985647729	0.0338443359832216
0	1	10420937	rs3748579	T	C	0.320403858866783	0.941522844908727	0.00221157178331955	0.030148486057077
0	1	10431329	rs72867431	T	C	0.0958916976168369	0.279342629333704	-0.0522238466259515	0.0482750780519841
0	1	10484416	rs663364	G	T	0.348540349269089	0.295757615493709	0.0312918464738542	0.0299279029548107
0	1	10484880	rs79763829	A	G	0.0973077822614902	0.0981176407937089	-0.0803084796176004	0.0485526726269391
0	1	10507236	rs1307489	G	A	0.835009155878837	0.158320454081972	-0.0538801322507949	0.0381927383997747
0	1	10537090	rs684016	A	C	0.664173408348317	0.490598386434224	-0.0207037897375135	0.0300334628022689
0	1	10539833	rs6680568	G	A	0.117799866857232	0.307396670785346	-0.0451991083612479	0.0442824683906731
0	1	10543836	rs9970001	G	A	0.186250336222679	0.520919900612957	-0.0235287091991319	0.0366531875329677
0	1	10549380	rs670666	G	A	0.54572351530956	0.959849933669711	-0.00143159934487808	0.0284375303235059
0	1	10550352	rs673254	T	C	0.372683906711577	0.324223690403003	0.0287480867949665	0.0291617333127852
0	1	10556097	rs636291	A	G	0.747565833438395	0.451601695483704	-0.0245543071040735	0.0326195822757685
0	1	10556386	rs10127643	T	C	0.0659613560929351	0.466520838521948	-0.0417622553349023	0.0573537981427413
0	1	10557544	rs660725	G	A	0.848729640334472	0.11859736864967	-0.0614416379786684	0.0393683013014677
0	1	10562163	rs76282123	T	C	0.18380338273072	0.47380679107369	-0.0263932205133293	0.0368466566537392
0	1	10563609	rs10864459	G	A	0.563687617753018	0.520500495951931	0.0183825215640976	0.0286076293406589
0	1	10563671	rs10864460	C	G	0.609014768956571	0.160135247776431	0.0405227696813144	0.0288496967075937
0	1	10563681	rs2506902	T	C	0.256703960376884	0.58613018350529	-0.0176172939530176	0.0323578211591151
0	1	10566148	rs7543322	C	T	0.515980619929074	0.699338191612885	-0.0108662712311179	0.0281353639170421
0	1	10566215	rs616488	G	A	0.294565806746345	0.90643258810521	-0.0036532788335549	0.0310813007062818
0	1	10567122	rs604814	A	G	0.583219011142061	0.675030185867244	-0.0119449507096181	0.028490933981879
0	1	10567658	rs2480786	T	C	0.875395943769142	0.414404064450124	-0.0347530116716713	0.0425807092237931
0	1	10569930	rs6540934	T	C	0.140665113856486	0.298662368512687	-0.043007387205699	0.0413808641289735
0	1	10573867	rs2274985	A	G	0.57332119230537	0.242216816276752	-0.0331935416422464	0.0283835562292567
0	1	10578606	rs7419116	A	G	0.653231066960872	0.0697290834952769	-0.0536928415057068	0.029604583370554
0	1	10578791	rs11584327	C	T	0.572628274153566	0.193218845723682	-0.0369806959432763	0.028422295734384
0	1	10580891	rs2483677	T	C	0.164251310166758	0.116356835449622	0.0597045970584449	0.0380223381380914
0	1	10582047	rs2483678	C	T	0.818072790535839	0.407029259767573	-0.0302279526436379	0.0364573109164209
0	1	10596624	rs10864461	T	C	0.275360278966418	0.890494105133627	0.00435920811051142	0.0316621099751491
0	1	10597217	rs4240914	C	A	0.275408726439654	0.874211520893796	0.00501082278061311	0.0316517105633231
0	1	10598216	rs2506892	A	G	0.165208659867317	0.159794434975864	0.0533524668944285	0.0379526684108091
0	1	10609505	rs12120962	A	G	0.350067450100704	0.471779554890979	0.0213130217334741	0.029618424320539
0	1	10613660	rs12127400	T	C	0.476984311097364	0.494781867859122	-0.0193136523923868	0.0282891469187367
0	1	10615775	rs11121584	C	T	0.644464599345535	0.563884555190575	0.0170254555700821	0.0295026998848003
0	1	10621363	rs7519424	A	G	0.646237466667413	0.506737765404603	0.0196278079390542	0.0295632527378834
0	1	10633245	rs6687430	A	G	0.755020078922934	0.576833182621187	-0.0183026763267267	0.0327995309688892
0	1	10643197	rs12038548	A	G	0.240640484355935	0.204816631392656	-0.0418011889918969	0.0329675973920723
0	1	10643829	rs12045923	T	C	0.234914494750727	0.575204564191078	0.0184069576471408	0.0328459280296443
0	1	10644149	rs72857041	A	G	0.246258272725147	0.965858597811657	0.00140644851634868	0.0328586678154632
0	1	10649223	rs12090714	A	G	0.253734769662165	0.764199730818696	-0.00980783549262053	0.0326960105442301
0	1	10651603	rs6540941	C	T	0.206436577080239	0.166299519656444	-0.0488211307111196	0.0352704777398907
0	1	10652605	rs6668131	A	G	0.534296986915599	0.413390121151275	0.0230973078126359	0.0282383086426932
0	1	10652977	rs284273	C	T	0.670707463953504	0.993853736482146	0.000233207679516638	0.0302738348508657
0	1	10653628	rs284272	T	G	0.121142981399888	0.492607828777871	-0.0298142909912732	0.0434504903911028
0	1	10655913	rs2387230	A	G	0.0207969174330618	0.437145481063749	-0.0777586501242116	0.10007258172387
0	1	10663573	rs284283	T	C	0.132227199188548	0.53677730559535	-0.0258039386972807	0.0417746550269226
0	1	10666517	rs284281	G	T	0.724064138250986	0.750931864127522	0.0100362696345786	0.0316191748417479
0	1	10666735	rs11121599	G	A	0.601211263810503	0.782403857422875	0.00789254103003211	0.0285767226387213
0	1	10672429	rs488854	G	C	0.132594838186943	0.53740413148584	-0.0257714615869572	0.041786374274614
0	1	10673194	rs479407	A	G	0.712218925929237	0.610861601239977	0.0158943109190731	0.0312361196722884
0	1	10767379	rs4845952	A	G	0.394476619987821	0.465461951924857	-0.0211214879590772	0.0289381992362653
0	1	10771380	rs78100955	G	T	0.114662171447248	0.445182855326671	-0.0339686715239381	0.0444924486173193
0	1	10780727	rs706007	G	A	0.214879641241425	0.476442697819808	0.0243454348732332	0.0341913143391233
0	1	10801989	rs4845953	A	G	0.120329564561953	0.0375359254780266	-0.0915044934589964	0.0439949412176613
0	1	10807369	rs205490	A	G	0.304901387643288	0.924587053827448	0.00292914060531493	0.0309446955223603
0	1	10808499	rs2076491	T	C	0.123072663330031	0.49907060716348	0.0290114866366585	0.0429193964986348
0	1	10827135	rs205488	C	T	0.36189355791453	0.11667393975004	0.0460513301258235	0.0293528395210027
0	1	10832322	rs205472	A	G	0.465684751036939	0.73147687133306	0.00970841207567344	0.0282910772174715
0	1	10834579	rs12031981	C	T	0.523760454730004	0.72206395099429	0.010102225116737	0.028400832294532
0	1	10840905	rs17035713	G	A	0.458803410002009	0.409443997363878	0.0234154863625681	0.0283867957860704
0	1	10841333	rs710135	C	T	0.853034855239876	0.102106992330136	0.0650988790076672	0.039822558997472
0	1	10842769	rs61227177	A	G	0.150928859692321	0.570197497883777	0.022527105262314	0.0396771156726858
0	1	10844558	rs710139	C	T	0.830582222435759	0.135722478934612	0.0561963286904661	0.0376673466045811
0	1	10845821	rs776909	C	A	0.677032390122535	0.317375388705179	0.0304613728410119	0.0304654569962976
0	1	10849645	rs10864471	G	A	0.534219615826882	0.857407976085474	0.0051058974845355	0.0284174577048689
0	1	10854389	rs117360158	A	C	0.104724776821977	0.850570534129667	0.00864794437090895	0.045904351121148
0	1	10854478	rs117927896	A	C	0.105412761971348	0.808150019366172	0.0111076202891932	0.0457455153651265
0	1	10855315	rs11577258	T	C	0.513582487415432	0.422890845005644	-0.0227912070943644	0.0284386717763756
0	1	10860379	rs10779746	A	G	0.45469820826576	0.980286295941257	-0.000705175096848693	0.028538070204999
0	1	10862362	rs55752650	T	C	0.100567027004867	0.503027945587354	-0.031544941688156	0.0471007653087808
0	1	10864224	rs80073687	C	T	0.100954620044758	0.495726982600411	-0.0320211972664386	0.047005082919413
0	1	10876600	rs6688450	T	C	0.396182900121988	0.34481021485231	0.0272511406487979	0.0288462332907216
0	1	10883600	rs10864474	G	A	0.546448729709599	0.529023517740833	0.0179926126298223	0.0285825083620768
0	1	10888791	rs634478	C	T	0.839679317131915	0.509668894352255	0.025343568238691	0.0384370056468089
0	1	10894724	rs541695	T	C	0.733425052361825	0.665478547605042	0.0138309380008752	0.0319892763296971
0	1	10900348	rs72643268	T	C	0.158141743128311	0.327748058464556	-0.0379086253583982	0.038735239769603
0	1	10901000	rs35154018	C	CT	0.44241133320603	0.220522734480994	0.0348711426941534	0.0284630019401803
0	1	10901994	rs946684	T	C	0.254848235391901	0.926617871896262	0.00298526885156029	0.032413025175061
0	1	10910576	rs607715	G	C	0.220572928880943	0.562062007445827	-0.0199152236884722	0.034349535734981
0	1	10912551	rs637037	T	C	0.876074675487591	0.699955942336904	0.016639841637489	0.0431777575733967
0	1	10913147	rs12085982	G	A	0.1674477261746	0.232656732164524	-0.0455145563288439	0.0381339855003721
0	1	10919094	rs1292646	C	T	0.867990169925727	0.0619237803756357	0.0784139597094767	0.0420035532190874
0	1	10922290	rs1280992	G	A	0.59459266810653	0.466828752654885	-0.0209744120312884	0.0288249210778848
0	1	10926966	rs36047809	T	G	0.0938726773278107	0.274812692561527	-0.053314733319898	0.0488209399517033
0	1	10934874	rs12065037	A	G	0.373316325389706	0.230952079968797	-0.0350794191825314	0.0292838535149653
0	1	10935423	rs1280995	A	G	0.473399412524055	0.692742821922097	0.0111546818461394	0.0282300102316826
0	1	10935437	rs6667663	T	C	0.395006893765092	0.595149386223543	-0.0153373282122044	0.0288627242885834
0	1	10935519	rs12756252	A	G	0.415143207687992	0.189592849767913	-0.0375692818023807	0.0286398270887513
0	1	10936544	rs7537363	G	A	0.356971991131474	0.5170586055802	-0.019081546354917	0.0294520064910328
0	1	10937920	rs11121639	G	A	0.349122104361515	0.161365292449667	-0.0414048822127046	0.0295644734971811
0	1	10939080	rs6686445	T	G	0.303658403389306	0.268072022966781	-0.0341513605942677	0.0308360699392499
0	1	10940287	rs77331515	A	G	0.304454519630118	0.317004789176287	-0.0308379675599897	0.0308184925450635
0	1	10978062	rs1280972	G	A	0.423056592305186	0.134193492616178	-0.0429436599573621	0.0286717669238569
0	1	10980544	rs4845964	A	G	0.492155391656299	0.0772214698541134	0.0501722685843704	0.0283933914614888
0	1	11002488	rs6656310	T	C	0.930912737141012	0.962039739043935	-0.00264496356203388	0.0555733567471153
0	1	11010551	rs10864484	T	C	0.173708930167116	0.351681352521052	-0.0348396774706276	0.0374084013013299
0	1	11013286	rs11121657	G	A	0.433536021867537	0.856058851677569	0.00514597251210657	0.0283691381089783
0	1	11019245	rs12033594	G	T	0.456169469174175	0.517228475035858	-0.0182649546678127	0.0282030436497452
0	1	11024381	rs6659326	G	A	0.413437912031327	0.503022453092759	-0.0192069875234015	0.0286782009106595
0	1	11024637	rs11121664	C	T	0.413842818093114	0.500207805539732	-0.0193313432450996	0.0286745912442062
0	1	11028631	rs74052098	T	G	0.268811192718812	0.540846513238432	-0.019603705186085	0.0320566385481072
0	1	11030861	rs78234331	T	C	0.26863695967508	0.417366531365313	-0.0260466666665859	0.0321167876662659
0	1	11032827	rs2003046	A	C	0.183254632409463	0.22674106485962	-0.0444372219818931	0.0367615431439666
0	1	11033082	rs12565727	G	A	0.289657432952126	0.664030825187671	0.0134897579610827	0.0310570031301713
0	1	11037736	rs11576658	T	C	0.179908941518098	0.244885613388068	-0.0432166855494993	0.0371640798239897
0	1	11038476	rs11121667	T	C	0.283388937175072	0.855279134683978	0.00572316956688627	0.0313792861605928
0	1	11046855	rs9430161	T	G	0.0733361762615494	0.44441298962175	-0.0415506263255475	0.0543314127618228
0	1	11046868	rs9430162	G	C	0.07330555691569	0.427140771504385	-0.0431938257289872	0.0543938519197139
0	1	11053101	rs6704113	G	A	0.35804866914268	0.133081447534721	0.0440261563862411	0.0293105052338725
0	1	11060075	rs11121675	T	G	0.564324681582854	0.502622083316322	0.0189673558556636	0.0282938699510332
0	1	11063043	rs11121676	C	T	0.676773762828455	0.922472184703614	0.00294840185748514	0.0302959151538614
0	1	11074582	rs3765897	G	A	0.176176767878342	0.992126730412687	0.000363947974227549	0.03688223217719
0	1	11086717	rs1033638	G	A	0.872400052265914	0.74405053686914	-0.0137675481430742	0.0421678286779961
0	1	11090916	rs12711521	A	C	0.698248251745436	0.865155703161725	-0.0052218358803537	0.0307501618938711
0	1	11126569	rs2791659	A	C	0.826519567753703	0.866924695516619	-0.00622048492030333	0.0371225888169931
0	1	11132965	rs7533211	C	G	0.792839458389515	0.292429561670728	-0.0364252687368477	0.0345982470715339
0	1	11147241	rs12136825	T	C	0.145767981483914	0.0992839885893668	0.0654977289988887	0.0397356952254718
0	1	11153241	rs12127428	C	T	0.110880936177749	0.324227002306669	0.0440897978447321	0.0447244972023172
0	1	11153331	rs12126654	G	A	0.111418428845149	0.311291462480876	0.0451410633006578	0.0445830674135418
0	1	11166713	rs2536	C	T	0.0510910631383473	0.977108266293921	0.00184077529478235	0.0641508712212257
0	1	11171226	rs17036350	T	C	0.0864797022001836	0.20396982390295	0.0633133443722102	0.0498403759516688
0	1	11212458	rs11581010	G	A	0.113146123963588	0.126784726286015	-0.0684411673920202	0.0448234720877497
0	1	11216665	rs4282823	T	C	0.0860710869481189	0.293450892596151	0.0527065474225356	0.0501689331175443
0	1	11248216	rs3806317	G	A	0.149781649642705	0.061224659196002	0.0726747684685965	0.0388246980934688
0	1	11249132	rs1034528	C	G	0.163643052363101	0.208132173972201	-0.0481283133963841	0.0382359748954822
0	1	11256034	chr1:11256034.T.C	C	T	0.0865400835073069	0.239694639058619	0.0586869758558377	0.0499144858739301
0	1	11269796	rs1010447	C	T	0.880500771082613	0.24399059910913	0.0507601833754663	0.0435683494638271
0	1	11275588	rs2746637	G	A	0.880661137740361	0.233238797619642	0.0519950117532953	0.0436178813676226
0	1	11289161	rs2076655	A	G	0.793208871000572	0.986497433019005	0.000589542142951688	0.034835162915713
0	1	11293792	rs11121703	C	A	0.844941067269486	0.884390258421276	0.00565646086045533	0.0389011281998284
0	1	11322156	rs1883965	G	A	0.873954240747725	0.424499307540404	0.0339595949210757	0.0425217917662211
0	1	11340472	rs6685950	T	G	0.0731931837491118	0.177653819601397	0.0724501621658427	0.0537458454505731
0	1	11345339	rs11121715	C	T	0.0728226047643888	0.203294754642008	0.0686301002782961	0.0539451262859255
0	1	11353244	rs77768358	A	G	0.0707606855462705	0.396759806568487	0.0464567053217054	0.0548212007448205
0	1	11355449	rs11121717	C	T	0.0741960862568362	0.209066135169877	0.0671323825600741	0.0534435000053359
0	1	11390336	rs2982376	C	T	0.107821196808598	0.311989493319931	-0.0463615336816834	0.0458545528486186
0	1	11402749	rs3124632	C	T	0.172288888888889	0.75874403982947	-0.0113595681426593	0.0369861279708461
0	1	11404558	rs3120815	G	A	0.172539441597623	0.796686054543241	-0.00952629198370215	0.036975447096412
0	1	11411432	rs2788558	A	G	0.849862666852273	0.467343893646509	0.028459015960506	0.039156195171271
0	1	11432744	rs2982364	C	T	0.260157172213132	0.658374047596311	-0.0141957841594438	0.0321055988914358
0	1	11435942	rs2335404	C	T	0.304740702501793	0.573944539793787	-0.0170716913123821	0.030363076260716
0	1	11444975	rs3010208	T	C	0.42563440458751	0.41535132867955	0.0233575342137345	0.0286766991650098
0	1	11447805	rs6660541	A	G	0.799442798715322	0.410343254104498	-0.0288280773075919	0.0350157136166259
0	1	11461601	rs6671983	A	G	0.46295963182117	0.433771847974163	-0.0221472060499947	0.0282939706733265
0	1	11472413	chr1:11472413.A.C	C	A	0.311178880569582	0.986058077299058	0.000531414636193243	0.0304108668986963
0	1	11476541	rs2890085	C	T	0.406220415918692	0.609217500877067	0.0146333497606235	0.028626007014728
0	1	11477192	rs2379143	T	C	0.764352604270206	0.988324154535555	0.000481324339107218	0.0328907703643693
0	1	11485666	rs6661145	C	T	0.694563963941622	0.721074945017731	-0.010804654829209	0.0302632303399442
0	1	11489255	rs877307	T	C	0.425235210892441	0.362457591839018	0.0258637806485801	0.0284001351433885
0	1	11490744	rs10864508	G	T	0.478974468093549	0.422810546765042	-0.0227103801995008	0.0283329110983604
0	1	11496333	rs12036240	A	G	0.480196608747412	0.915041599472245	-0.00300635320481644	0.0281806223711198
0	1	11498824	rs2379155	A	G	0.147421414089599	0.282171082928718	0.04261325139128	0.0396234641436164
0	1	11503870	rs76779637	A	G	0.0959859190307767	0.687947829746614	-0.0193131132559794	0.0480854437554577
0	1	11518397	rs12026602	T	C	0.252417204725996	0.702169073455573	0.0125272411839222	0.0327600282370632
0	1	11531918	rs17036930	T	C	0.527700171211522	0.556665948463059	-0.0164771063557235	0.0280317820443247
0	1	11532525	rs6674181	G	C	0.527730016954444	0.750254233997739	-0.00898684596067031	0.0282335177276334
0	1	11534053	rs10159458	C	A	0.852959891103491	0.751005950951419	-0.0127433065187093	0.0401600245893801
0	1	11537359	rs12027766	A	G	0.84332459516384	0.974124420504711	-0.0012724282956553	0.0392289918678675
0	1	11556348	rs10864512	G	A	0.792791749892199	0.741222908856744	-0.0116124417049017	0.0351642474688861
0	1	11564507	rs2817614	A	G	0.72688745479283	0.647867450275951	0.0143959689695898	0.0315198715365218
0	1	11567190	rs2817637	T	C	0.220882771176423	0.370202711019793	0.0306898438170468	0.0342484755150302
0	1	11574366	rs10864515	G	C	0.457988497789926	0.464292388842347	-0.0207081048794517	0.0282976025236205
0	1	11586677	rs2745260	C	T	0.411642849263247	0.597888549927053	-0.0150801239066699	0.0285912019912487
0	1	11607932	rs2745291	A	G	0.506647895629502	0.316378784513997	-0.0282803018609829	0.0282259066415036
0	1	11613163	rs2817611	T	C	0.103248445288054	0.710350025302754	0.0171962726409246	0.0463029597499674
0	1	11617025	rs2817606	T	C	0.419507211437101	0.33007044979074	-0.0278290627236582	0.0285727548345987
0	1	11618451	rs2594292	G	A	0.688445850176204	0.166948211716267	-0.0422671184429873	0.0305823290480424
0	1	11619933	rs12086490	T	C	0.273836398962548	0.382090850796763	-0.0276271736881812	0.0316082187238213
0	1	11636479	rs2745278	C	T	0.472500206914172	0.336644827124817	-0.0271175287394143	0.0282234437291135
0	1	11645598	rs2745275	A	G	0.459555764541971	0.461759299829651	0.0207625321238111	0.028211763605642
0	1	11647129	rs2745274	T	C	0.434131540584615	0.680539869124348	-0.0116784930728957	0.028364683612827
0	1	11654491	rs7530509	G	A	0.581224601731165	0.778497122087538	0.0079893167780934	0.0284036239114147
0	1	11656684	rs761087	G	A	0.274166384782558	0.937694408578713	0.0024714122793485	0.0316166713764745
0	1	11665198	rs11121778	C	T	0.573213494950898	0.720505552920215	0.0102054954307125	0.028524243203826
0	1	11675059	rs734737	G	T	0.221567389853749	0.330846986095878	0.032897500341663	0.0338309204079282
0	1	11676100	rs7554745	A	C	0.281131192755488	0.453896414468585	0.0235073423874444	0.0313876958546733
0	1	11678938	rs4845872	A	G	0.220845178911512	0.34559112406558	0.0319712217563129	0.0338974247235264
0	1	11686768	rs10779761	G	T	0.593113902273299	0.66189448427488	0.0126251091243339	0.028870652992187
0	1	11689296	rs115723174	T	C	0.183281287191456	0.651270389578193	-0.0166018714951698	0.0367299629167824
0	1	11693090	rs80032347	A	G	0.162514325542784	0.554387373738854	-0.0228265675376289	0.038610660258731
0	1	11695180	rs10864529	G	C	0.601457015254336	0.49697535466331	0.0196405108986785	0.0289147191815552
0	1	11697411	rs74782931	T	C	0.136094927731459	0.619799201241688	-0.0205835682974074	0.0414878416436121
0	1	11722688	rs3125815	A	G	0.153634801920467	0.850895748787817	-0.00743012211623119	0.0395270482648129
0	1	11725908	rs3117066	G	A	0.412289564246524	0.896311556256462	0.00370771320669547	0.0284503685942105
0	1	11733075	rs747862	C	T	0.153554880261686	0.563732589476673	-0.0225922824427044	0.0391339644701223
0	1	11745459	rs2336031	G	A	0.859299409348528	0.421647049057044	-0.0324823945829365	0.0404227548723223
0	1	11749957	rs6658345	C	A	0.312424435013685	0.960052873939093	-0.00152622255842618	0.0304712894193855
0	1	11751135	rs12088541	T	C	0.118812080228761	0.243450306367019	0.0506834801877033	0.0434526890610274
0	1	11760782	rs1555079	T	C	0.877603396640739	0.295022852568548	-0.044902212165302	0.0428797308813627
0	1	11770653	rs12731150	A	G	0.8023872022257	0.469428062935201	-0.0253174974477654	0.0349974417872897
0	1	11773462	rs12565097	G	A	0.522077565089896	0.435830807231549	-0.0221223422506241	0.0283891722741755
0	1	11782814	rs7414943	A	G	0.415999188635507	0.149319709371462	-0.0409443322256005	0.0283953377796731
0	1	11790687	rs10864532	G	A	0.183256153541694	0.298410988963132	-0.0382386640162525	0.0367733560778118
0	1	11790925	rs74541046	T	C	0.39678342174778	0.379382798164426	-0.0252849909063766	0.0287645172149964
0	1	11797186	rs12095517	C	T	0.629549684984298	0.428517817438463	0.0233695187395662	0.0295170110143856
0	1	11800478	rs11121816	G	T	0.509617789042959	0.134548477018177	0.0425134082234396	0.028410386347412
0	1	11800703	rs4073395	T	C	0.322736735285213	0.290791277289191	-0.0321162689791999	0.0304019814322998
0	1	11811234	rs4075033	G	A	0.42606362606345	0.178242679734031	-0.0385756014936586	0.0286554859494735
0	1	11824303	rs4845877	C	T	0.851758530549542	0.97886893078644	0.00104720636253091	0.0395366695609358
0	1	11828319	rs4845881	A	G	0.789901048678773	0.102537692388606	-0.05634626321326	0.0345116550462919
0	1	11831615	rs6667720	T	C	0.889162564206367	0.107760953901656	-0.0719534452869691	0.0447377358628831
0	1	11843167	rs4845882	G	A	0.809091368700031	0.0594082941749345	-0.0672998254274976	0.035699802621936
0	1	11846252	rs4846048	A	G	0.901700950083182	0.0122993967327031	-0.117182899832755	0.0468088282782772
0	1	11848972	rs72640221	A	G	0.0902021331129578	0.922434457480025	0.00480737424711273	0.0493734386631005
0	1	11850365	rs4846049	G	T	0.812563266135488	0.0588225844325158	-0.0680316359167902	0.0360047754076944
0	1	11850927	rs2274976	T	C	0.0897254851547033	0.898044345040671	-0.00634653671397234	0.0495311572237416
0	1	11852110	rs13306556	T	C	0.0894279584855337	0.924418347115003	-0.00470597148946712	0.0496045939128258
0	1	11852300	rs1476413	T	C	0.189641859134456	0.219304359244616	0.0440358550672038	0.0358487241293052
0	1	11854476	rs1801131	G	T	0.187158627264102	0.0698013566311518	0.0653731601512991	0.036054074707372
0	1	11856378	rs1801133	A	G	0.399815426787781	0.691931501709157	0.0114650977492798	0.0289350789520981
0	1	11857788	rs17421511	A	G	0.0904570345880943	0.118385573853601	0.0762947462041881	0.0488572202973643
0	1	11862214	rs9651118	C	T	0.365854670459934	0.0983089491082465	-0.048832669022974	0.0295399201143731
0	1	11862778	rs17367504	G	A	0.101485136042996	0.371194084021534	0.0418722969368872	0.0468245085400657
0	1	11864586	rs3753584	C	T	0.101304190575552	0.384451216394587	0.0406780738721489	0.046771240898677
0	1	11881320	rs198396	C	G	0.0938795019193182	0.101508424394917	0.0786647924967652	0.048037092700077
0	1	11886813	rs2076004	A	G	0.0901334261192299	0.70729510067432	-0.0186473447311739	0.0496611871973881
0	1	11898789	rs2272803	T	G	0.0889259581954852	0.598574676358577	-0.0263578299037653	0.0500669855216156
0	1	11899033	rs1023252	T	G	0.179376364184476	0.433288491600203	0.0288905262841528	0.0368700648526897
0	1	11904092	rs7552330	A	G	0.100793398847729	0.776338301971397	-0.0134174830367947	0.0472290171195922
0	1	11907648	rs5063	T	C	0.0891017879868337	0.57066300849783	-0.028222184621042	0.0497679647284318
0	1	11910677	rs632793	G	A	0.130489476430684	0.395516178170704	0.0355078908817551	0.0417908855247341
0	1	11913757	rs198375	C	T	0.152810798531819	0.854348335568057	0.00719027593661725	0.0391684530028073
0	1	11914829	rs6668352	A	G	0.118457654230371	0.525426667427557	0.0276549846653912	0.0435509731817773
0	1	11918444	rs61761991	T	C	0.0114598512860658	0.0363482318958104	-0.293824167550727	0.140383524389914
0	1	11919271	rs198389	G	A	0.134049688672313	0.877472625663191	0.00638143523631089	0.0413911530175986
0	1	11922298	rs6668659	G	T	0.133174991701208	0.719647922024433	0.0148900086929214	0.041484508182323
0	1	11922812	rs79990227	G	A	0.0646179934331945	0.564096675106088	0.0330347112117273	0.057275633181791
0	1	11925300	rs6676300	G	A	0.14491243512217	0.748631543943142	0.0128374773560325	0.0400614931912653
0	1	11925781	rs1318408	G	A	0.092449970643676	0.95301227844727	-0.00286911123374876	0.0486913483074877
0	1	11927878	rs79653311	C	T	0.0878617378520582	0.959681075627794	0.00251457252107594	0.0497405214735049
0	1	11934378	rs198384	A	G	0.600799656582308	0.34071811576211	-0.0274152203023627	0.0287749122697644
0	1	11941936	rs11588551	T	C	0.551564238779407	0.179110299549603	-0.0381500258534663	0.0283960112246435
0	1	11959362	rs17037526	T	C	0.404140863981515	0.312243292749465	-0.0290320249249965	0.0287296136234141
0	1	11973888	rs7554547	G	A	0.448456738093381	0.132722644248403	-0.0426671912084303	0.0283794921572097
0	1	11979909	rs3209284	C	T	0.614971642614426	0.573239155049048	-0.0163271325071673	0.0289854357444869
0	1	11982544	rs2639453	C	T	0.652813151057994	0.904672361013079	-0.00355353174371429	0.0296718247078744
0	1	12009955	rs7529452	T	C	0.320839459206324	0.950944482926369	0.00185466902326485	0.0301470442227003
0	1	12009956	rs7551175	A	G	0.225436523837546	0.85277434930402	-0.00626917278030595	0.0337815596944153
0	1	12042261	rs2236055	G	A	0.609403053098074	0.772492044412248	-0.00833078282264095	0.0288145987305049
0	1	12042755	rs4240897	A	G	0.528896920955928	0.631074019169287	0.0135112416433296	0.0281357761577678
0	1	12044164	rs1474868	T	C	0.608591412286273	0.85347070997734	-0.00531267697609827	0.0287650803927432
0	1	12046063	rs2336384	T	G	0.581485159818411	0.815493563263913	0.00664453910815452	0.0284751795428966
0	1	12046089	rs873458	A	G	0.374336379240039	0.477653091021931	0.0207165490830016	0.0291748556164998
0	1	12046334	rs873457	G	C	0.581755374889875	0.832812350389465	0.00601024597922822	0.0284716222755545
0	1	12050634	rs4846085	C	T	0.58168085657409	0.82130474857778	0.00643160465760747	0.0284751663735438
0	1	12054911	rs6672267	G	A	0.610018181818182	0.851913500564207	-0.00537505380570914	0.0287932604966676
0	1	12056440	rs2236056	T	C	0.581509556947344	0.794777709721868	0.00740672585015598	0.0284751874445106
0	1	12059412	rs2295281	T	C	0.373954031790231	0.39194550645101	0.0249523581150335	0.0291467330944178
0	1	12065841	rs1042837	T	C	0.0804903825437039	0.162175864831201	-0.0732289023956545	0.0523890246184715
0	1	12072534	rs14305	T	C	0.153961262881117	0.761738593375498	-0.0118431064430839	0.0390605709123677
0	1	12128498	rs12029016	A	G	0.44544667661106	0.898002685593568	-0.003640570770795	0.0284009432061684
0	1	12135526	rs6690493	G	A	0.224838320888214	0.359618421153855	0.0311320724099396	0.0339835496968755
0	1	12141461	rs2297875	G	A	0.238988475457487	0.787458239058856	-0.009001813490063	0.0333879447520615
0	1	12142243	rs59346161	A	T	0.124731992470763	0.649324902671595	0.0194520298287529	0.0427798971481592
0	1	12147753	rs12133231	A	G	0.122886673330147	0.892466833913287	0.00582853036163387	0.0431157103041117
0	1	12153413	rs17037598	T	G	0.0866402005125331	0.174375671386032	-0.0684681914555846	0.0504081053641031
0	1	12164071	rs562844	C	T	0.410459065854366	0.417781761318205	0.0232993454704875	0.0287548381693155
0	1	12164437	rs2230622	T	C	0.27546590091658	0.16705117521821	0.043846552659469	0.0317328254027667
0	1	12165037	rs10864549	C	T	0.303274692401174	0.122533608011119	0.0477117254544005	0.0308968554234032
0	1	12165130	rs11569859	A	G	0.112639143119965	0.818055896550594	-0.0103144320232414	0.0448363570578247
0	1	12174100	rs72641094	A	G	0.134494141902072	0.813520788944817	0.00975402593203055	0.0413505152691648
0	1	12181401	rs3753577	T	C	0.196595730033701	0.605668102442082	0.0184093686447226	0.0356586357145762
0	1	12185335	rs488733	C	T	0.671240222960095	0.821915992632803	0.00676007092550694	0.0300339013178475
0	1	12186933	rs1148475	G	A	0.659198513029158	0.85948774389158	0.00528089904682161	0.0298311579738251
0	1	12187130	rs6668157	T	C	0.215083231450573	0.819797516890536	-0.0078467610663309	0.0344450155838058
0	1	12206866	rs630542	T	G	0.30890114705151	0.333994138258822	0.0295963020945785	0.0306348221816089
0	1	12213337	rs1148461	G	A	0.305016712729506	0.920556788745954	0.003068981150142	0.0307721622480917
0	1	12223451	rs590368	A	G	0.302189392873991	0.971414059984768	0.00110411462548751	0.0308112136404706
0	1	12233754	rs976881	C	T	0.856004680041105	0.641627359339502	0.0188983771073888	0.0406045868942126
0	1	12240676	rs3766730	A	G	0.173627936832011	0.673408194993056	-0.0157761073119216	0.0374306989275386
0	1	12249770	rs548580	A	G	0.133910472593311	0.452583894609957	-0.0311224229244916	0.0414350047572664
0	1	12251808	rs653667	G	T	0.306054040911842	0.82174048786249	0.00695946052764949	0.0308887955295676
0	1	12252955	rs1061622	G	T	0.129936518989323	0.553199132481052	-0.0249511138064163	0.0420779836339289
0	1	12262792	rs5746059	G	A	0.1273106246463	0.276415756851181	-0.0464311146865939	0.042659723979433
0	1	12271503	rs235214	C	T	0.559670689899619	0.42455716742254	-0.022800720571557	0.0285530085413666
0	1	12278932	rs7550488	G	A	0.625531247688076	0.329101834798271	-0.0286315368769345	0.0293378577950063
0	1	12305286	rs374450	A	G	0.193867847062763	0.452294396643435	-0.027232864699129	0.0362334094459211
0	1	12306734	rs6541016	G	T	0.126714975845411	0.746993184018061	-0.0138181523709671	0.0428328241469007
0	1	12319994	rs235243	T	G	0.125748621117754	0.852946140168815	-0.00797566913351008	0.0430278350910039
0	1	12329295	rs3765339	T	C	0.240760023694867	0.227223657222929	0.0397486049710398	0.0329169669381446
0	1	12363811	rs7523900	T	C	0.126320502931662	0.877578191588006	-0.00660564223608438	0.0428826406646996
0	1	12368336	rs115361959	C	A	0.0766560390037209	0.690807900473564	-0.0214055237791254	0.0538153204190348
0	1	12401868	rs28551666	C	A	0.927747173951677	0.110416272133166	-0.0864244356623015	0.0541396274071295
0	1	12486792	rs580233	A	G	0.190728327334972	0.948872938491957	-0.00229964576181736	0.0358634975343904
0	1	12488475	rs11121906	A	C	0.124814761250035	0.841696850630698	0.00861632430227364	0.0431412689828775
0	1	12519105	rs117618373	T	C	0.0698719089130048	0.838758025401704	0.0112676823811542	0.055374244317488
0	1	12537010	rs75965755	A	G	0.0691165519592852	0.946241527903453	-0.00375218431568196	0.0556478417945511
0	1	12587927	rs74638742	A	G	0.0761660585070196	0.608171195219098	0.0273314121437251	0.053310268292459
0	1	12590762	rs10864555	C	T	0.809506165099269	0.265490773987621	0.0404439622164916	0.0363212487974119
0	1	12592294	rs7543599	T	C	0.845076259791984	0.264655082006908	0.0441430876830276	0.0395740301626168
0	1	12593561	rs4846107	G	A	0.167745555770089	0.624703997261826	-0.0187947790562422	0.0384198488426182
0	1	12595464	rs56060440	A	G	0.0914838135863435	0.566800579239304	-0.0283563684678877	0.0495074446494721
0	1	12596355	rs56089820	G	T	0.278113195351711	0.693098705052796	-0.0125003897986211	0.0316743504343908
0	1	12597926	rs74054806	C	T	0.421129448716663	0.365621661058042	0.0258889078522341	0.0286158540152113
0	1	12599005	rs11121923	A	C	0.414447096303147	0.455869154101705	0.0213961998693182	0.0286940769180299
0	1	12605011	rs6541027	T	C	0.687498446419239	0.262625843796668	0.0342387044799203	0.03056464092713
0	1	12606725	rs10779770	C	A	0.496788958457979	0.990779887413624	-0.000326851725037392	0.0282842685958116
0	1	12619096	rs4845904	A	G	0.196844128993669	0.985369851787273	-0.000655193328063359	0.0357302836309849
0	1	12625101	rs10864570	C	T	0.271263120152101	0.515844181421984	0.0205735636899236	0.0316630952740943
0	1	12626182	rs7517059	C	G	0.22474463266691	0.840576798463652	-0.00682177986022019	0.0339129266823314
0	1	12626549	rs4846118	C	T	0.67869149019214	0.738923537989811	0.0100554830935349	0.0301713490157715
0	1	12628459	rs11121940	A	G	0.182870186348982	0.983989648997323	0.000736435072450598	0.0366981798019934
0	1	12630700	rs4846121	T	C	0.589919634588641	0.95802143207528	0.00149563650242255	0.0284143674206901
0	1	12637160	rs4845907	A	G	0.376633874880703	0.866999863665359	0.0048741435787578	0.0291044919213677
0	1	12640127	rs3128458	A	G	0.72926387435316	0.396979810724808	0.0269626633067552	0.0318321002459004
0	1	12642243	rs12029485	G	T	0.166716768921224	0.516990942241497	0.0242746169051116	0.0374613641284453
0	1	12663774	rs4846127	T	C	0.616125485346801	0.980009263369565	-0.000724390214538323	0.0289093544702543
0	1	12664209	rs6662695	C	T	0.385164242686787	0.879493668036371	0.00438143905479688	0.0288991946275278
0	1	12668321	rs6541043	G	C	0.38887885237165	0.82936965717879	-0.00621875619612679	0.0288559881466802
0	1	12669280	rs6541044	G	A	0.313545029004697	0.964297209187698	0.00135849442306	0.0303494446775925
0	1	12669341	rs12027375	T	C	0.271615705922184	0.748102590596843	-0.0101662839390266	0.0316566375426252
0	1	12669452	rs7548227	T	C	0.375407290049208	0.586036325556551	-0.015817157497659	0.029044218438609
0	1	12671324	rs4618985	C	A	0.289226839170621	0.768991615119541	-0.00913120613016879	0.0310908669173781
0	1	12671703	rs5022242	C	T	0.441165607669613	0.522442952914382	-0.018027831974559	0.0281867997863731
0	1	12682574	rs3000896	C	T	0.725040619001753	0.356539316377271	0.0288381846633741	0.031278556103474
0	1	12682662	rs4846130	A	G	0.235273889737692	0.57709633543014	-0.0184019967405548	0.0330003074084392
0	1	12684504	rs6680343	T	C	0.477011685871079	0.760886841475749	-0.00847249894264639	0.0278410843495062
0	1	12684837	rs12402628	T	G	0.476868613045687	0.747846321515582	-0.00895494743825588	0.0278553401931459
0	1	12693125	rs4845911	A	G	0.29589686564953	0.241915772357446	-0.0363148784588798	0.0310327417159582
0	1	12699337	rs3000891	C	T	0.581324979637483	0.368377735373038	-0.0256584109933166	0.0285246770358614
0	1	12709554	rs17458785	A	G	0.344106629842163	0.234017712552392	0.0351703828930525	0.0295531313954972
0	1	12724931	rs2027589	A	G	0.107359274092131	0.371452307703543	0.0403819782860824	0.0451823157419871
0	1	12728153	rs2245926	T	G	0.122226998002068	0.405788877618664	0.0354843839969504	0.0426840224839085
0	1	12739778	rs2799845	A	G	0.115828224476093	0.804990282849416	0.0107204894620393	0.043421430850294
0	1	12739867	rs2255773	G	A	0.128977173545677	0.63209950290842	0.0200363811430866	0.0418493617156626
0	1	12743160	rs2489262	T	G	0.259063836015665	0.949740029514559	-0.00204070609451666	0.0323750748244401
0	1	12746537	rs7524074	C	T	0.738768482286484	0.865416941846618	-0.00543648393988364	0.0320769165712091
0	1	12750723	rs3128450	A	T	0.750651935716106	0.610569389883722	0.0166238187923296	0.0326430325726894
0	1	12757671	rs3010951	T	C	0.728945553404405	0.81161934054884	0.00757432357865585	0.03177982342801
0	1	12762562	rs3000875	G	T	0.730151701458358	0.903048441750843	0.00386853253260135	0.0317583969687306
0	1	12763781	rs10779772	T	G	0.60584030870985	0.968386750994466	0.0011480565655953	0.028968135206177
0	1	12769239	rs3010872	T	C	0.69676683500112	0.587566085349519	-0.0166340570578207	0.030669406225781
0	1	12769379	rs3010873	C	G	0.710536072847608	0.327484692932759	-0.0303920624775323	0.0310378716344908
0	1	12771713	rs3000868	G	A	0.760336967004433	0.590972963677216	-0.017699335747046	0.0329334932098016
0	1	12775851	rs3000861	G	A	0.615200509637227	0.183031199727922	-0.0388405832457037	0.0291709903135114
0	1	12776218	rs3000860	C	A	0.755778197167862	0.661008676897001	-0.0142852930640413	0.0325760778823264
0	1	12777049	rs79983604	T	C	0.0808083637117725	0.539923094636556	0.0315461028537611	0.0514677685004148
0	1	12795653	rs3010902	C	T	0.827564684394776	0.995531976340974	0.000208437430387938	0.0372218571555165
0	1	12796044	rs3010903	T	G	0.827262519414826	0.990085775103435	0.000462736615074018	0.0372395122836768
0	1	12803975	rs6662299	T	C	0.7590201915949	0.614742962390624	-0.0166662149687594	0.0331129046061974
0	1	12823636	rs72862122	A	G	0.136414085655016	0.818498054591876	0.00940371678096512	0.0409788753343343
0	1	12829572	rs2009740	T	C	0.843682715917901	0.78632951629253	-0.0105027856522212	0.0387442315712231
0	1	12833428	rs11121976	C	T	0.819135421968946	0.885206129066633	-0.00529114293074227	0.0366491787090631
0	1	12835868	rs1812242	C	T	0.727379835067151	0.853957765974348	0.00585296856860555	0.031797344272242
0	1	12837840	rs848577	C	G	0.726343612432987	0.877004684505291	0.00491733614672143	0.0317724263878086
0	1	12866852	chr1:12866852.T.G	G	T	0.091127132754621	0.954047754026489	0.00278884312238606	0.0483968510639121
0	1	12866899	rs9308457	T	G	0.39805248864348	0.675322682420565	-0.0117938482105611	0.0281574062864623
0	1	12867513	rs116786716	A	G	0.09319356187226	0.92996214023671	-0.00416628800889162	0.0474021031925324
0	1	12868019	rs1416906	T	C	0.320700146250751	0.756214801922124	-0.00917795892131825	0.029562906702151
0	1	12868237	rs703804	A	C	0.418971699593602	0.553181805897337	0.0165920114747465	0.0279798293466001
0	1	13176463	rs28488227	A	G	0.305000024132914	0.834866046872884	0.00637532292392137	0.0305822481192222
0	1	13775026	rs10927559	T	G	0.301984009833996	0.460446151360723	0.0226996346229345	0.0307536287610826
0	1	13783354	rs11580598	T	C	0.432490940766551	0.388016197513832	0.0247174954706015	0.0286340431204253
0	1	13785062	rs2999877	G	A	0.180599445465725	0.0227906825027593	0.082218733498437	0.0361095425095217
0	1	13785485	rs10754872	C	T	0.432471548335252	0.425692030818615	0.0228607527255107	0.0286984436201858
0	1	13785516	rs10927575	C	G	0.220036437481868	0.387156967256578	0.0295376540805879	0.0341560782601966
0	1	13793697	rs12564562	A	G	0.368493194817554	0.0276073508714746	0.0643290032863742	0.0292030067022291
0	1	13795449	rs3013090	C	T	0.389049033602745	0.341869409725254	0.0278679215613858	0.0293199006673179
0	1	13801089	rs2359535	A	G	0.125032454078793	0.125953389184397	0.0648198963862268	0.042358859465835
0	1	13802224	rs3795750	A	G	0.571238451198474	0.0759152725506903	0.0510989561589813	0.0287898519447392
0	1	13802325	rs3013105	C	T	0.572585188221357	0.154090983122928	0.0413596344336535	0.0290196390398117
0	1	13802437	rs3013106	A	G	0.377902900048312	0.0864935808326417	0.0503048145533843	0.0293460897743852
0	1	13804575	rs16850548	T	C	0.249479440770656	0.219172509354758	0.040350865241579	0.0328394501023224
0	1	13804751	rs55957512	T	G	0.124816464396878	0.130611473897086	0.064066305581037	0.0423804444879947
0	1	13805706	rs2940310	T	C	0.194840543054829	0.848812519140238	0.00687592542851305	0.0360687662805602
0	1	13806431	rs6666545	A	C	0.253093108972691	0.37952632646451	0.028700135458495	0.0326594619637509
0	1	13806900	rs61781238	A	G	0.195050320812052	0.783751151905812	0.0098800247872683	0.0360014663085066
0	1	13815792	rs375996	G	A	0.213654004090368	0.289322367874041	0.0364169040286981	0.0343682365233003
0	1	13816076	rs2924851	A	G	0.359501804210819	0.423330839804082	0.0235399677402335	0.029400852132422
0	1	13817381	rs6690828	G	A	0.143199088293123	0.913406375625228	0.00438663165533115	0.0403394583716686
0	1	13819261	rs164951	A	G	0.506763363437001	0.734952591218729	0.00950441888875917	0.0280743224005726
0	1	13822035	rs354590	A	G	0.466574718696438	0.577486637221098	0.0157303173594596	0.0282381174136213
0	1	13827439	rs10803381	A	G	0.140867013178435	0.426240358627411	-0.0325984310044933	0.0409712482419288
0	1	13828957	rs12046672	A	G	0.268967045518095	0.412441890413969	0.0260992530251458	0.031843735391799
0	1	13830815	rs2999900	C	T	0.347934458820425	0.73593802934623	0.0100201368132035	0.0297124224874768
0	1	13833861	rs76079754	C	T	0.175476580391003	0.665862891012796	-0.0160598266859264	0.0371899129750509
0	1	13837213	rs2990678	C	T	0.29276468034144	0.686068114549369	-0.0126553258988568	0.0313098235595363
0	1	13842586	rs2282189	G	A	0.322671703368039	0.89498706542892	0.00396255687817504	0.0300201678044036
0	1	13844562	rs45223	G	A	0.376356318837815	0.917857833729834	-0.0029884256269851	0.028976573309839
0	1	13844765	rs16851109	A	G	0.445026000539868	0.725423984640621	-0.00995621520436341	0.0283475907297638
0	1	13845251	rs35530871	T	C	0.0803335755997177	0.38461730846581	0.0447549127133743	0.051476731158203
0	1	13851036	rs4345799	G	T	0.754095659057489	0.268900516457551	-0.036219424680578	0.0327600282370632
0	1	13852232	rs16851217	T	C	0.276704390481619	0.685780284395633	0.0127794721984552	0.0315863744360284
0	1	13852683	rs2168201	G	A	0.901385681200347	0.790335530013529	-0.0125736705785463	0.0472916734720265
0	1	13852955	rs12750399	A	G	0.552274967780228	0.727841749504465	-0.00979092427648296	0.0281350084601914
0	1	13854682	rs10927814	G	C	0.760543394645664	0.246439453323577	-0.0381015895593482	0.0328733737240453
0	1	13855608	rs12072110	T	C	0.0754878643668985	0.515532013506324	0.0345652413043979	0.0531570094864355
0	1	13855662	rs76062973	G	A	0.117311959909317	0.67082251971756	-0.0187913491070716	0.0442129190595868
0	1	13855758	rs12124179	T	G	0.140233312644185	0.254693103045561	0.0460806523067577	0.0404562575667281
0	1	13859570	rs3856278	G	A	0.274623862550158	0.753925991678869	-0.00989887683912292	0.0315787024881881
0	1	13859697	rs75931286	A	G	0.198930932415276	0.404388952728073	-0.0294931694525177	0.0353716380505502
0	1	13863307	rs12564444	A	G	0.242356501092256	0.363939764699225	-0.0300534084832049	0.0331027139206992
0	1	13863608	rs6678308	A	G	0.18241452991453	0.318818601371182	0.0365759467411137	0.0366901055155902
0	1	13867459	rs183052	G	A	0.184715685312819	0.405190530910974	-0.0303725175283579	0.0364884568142788
0	1	13872988	rs10927854	T	C	0.131309955354554	0.388159374179277	0.0359040025744452	0.0416056318832037
0	1	13874853	rs1610562	C	T	0.702735512723373	0.130926446076372	-0.0463799041005962	0.0307058426871649
0	1	13875610	rs17391912	T	C	0.199089698304195	0.336491026803746	-0.0339675631712016	0.0353415872957912
0	1	13875896	rs13375580	C	G	0.340878968197225	0.872588259944286	-0.00477016819215195	0.0297444461202424
0	1	13876130	rs76996492	A	G	0.197373693989843	0.317525512054304	-0.0355885878474983	0.0356044025623995
0	1	13876264	rs354581	G	C	0.760980733438087	0.336889388200966	-0.0315860702938097	0.0328908661344649
0	1	13880522	rs6684199	G	A	0.114341177969877	0.239387078757189	0.0518136590961089	0.0440397543414392
0	1	13885203	rs10927872	T	C	0.179575931731104	0.0823340961746121	0.0634205403616281	0.0365052163391973
0	1	13885279	rs12042662	A	G	0.757580299480344	0.245261973013285	-0.0379625468496055	0.032671840704212
0	1	13900468	rs655839	T	A	0.550845056226661	0.704235047706716	0.0107272100250354	0.0282585133510328
0	1	13901884	rs12404716	C	T	0.123843248739057	0.129587506043043	0.0649315252301446	0.0428384361238926
0	1	13903098	rs355013	C	T	0.670524788673329	0.178125372924344	0.0405866882510417	0.0301412526788546
0	1	13908031	rs1261015	A	G	0.692154986548995	0.149945435603882	0.0439385495824882	0.0305187262185041
0	1	13908105	rs1262461	G	A	0.719980017497718	0.0640295015079122	0.0584428026556047	0.0315570254040539
0	1	13912977	rs355027	C	T	0.543027069419464	0.507433556617739	0.0187360470282204	0.0282663541176067
0	1	13913180	rs355028	T	C	0.522115349199662	0.352467406916466	0.0261708524734022	0.0281463314661996
0	1	13914230	rs1148455	T	C	0.646239986842074	0.219948075170125	0.0364292323575311	0.0296977549815964
0	1	13914909	rs10927904	T	C	0.195456435854277	0.169675801440661	0.04894	0.035638181771802
0	1	13916809	rs434651	C	T	0.737369545032498	0.0303746183604983	0.0700170723884755	0.0323379000511044
0	1	13917411	rs11804743	T	C	0.0557329017106086	0.377512386925292	0.0541720617186368	0.0613855326434152
0	1	13920193	rs1261025	G	A	0.685787938550066	0.137884213889124	0.0453163226423259	0.0305424454962775
0	1	13920807	rs1261026	T	G	0.684999143474316	0.121625595009506	0.047334314758717	0.0305779933326677
0	1	13922117	rs12566684	G	A	0.169100937078179	0.588834546324179	-0.0203290188223243	0.0376097178067309
0	1	13922799	rs7514217	G	A	0.717874874545304	0.285117792589085	0.033669082629211	0.0314990144599789
0	1	13923443	rs16852007	A	G	0.124634165851088	0.462828429773856	0.0313358273227027	0.0426803837156435
0	1	13923574	rs10927907	C	T	0.168092222592057	0.211289459166349	0.0470536294109755	0.0376420718879872
0	1	13924863	rs1262460	G	A	0.302211511362858	0.384059987163182	0.0268695748653501	0.0308689564070844
0	1	13932007	rs2788749	G	C	0.599551104114645	0.19464597183395	-0.0373686532497784	0.0288125607574654
0	1	13932427	rs442112	T	C	0.646502371426915	0.876084520669643	-0.0045753047704872	0.0293411651966075
0	1	13934056	rs2483133	C	T	0.306820957588979	0.319008708304411	0.0306582875190855	0.0307660600344482
0	1	13935402	rs92406	A	C	0.621554489448823	0.299459094112049	0.0302247469091712	0.0291296458557217
0	1	13937281	rs4391657	C	T	0.776463655514969	0.687072112869531	-0.0136086605853891	0.0337825051211992
0	1	13938377	rs1412838	C	A	0.41263767780812	0.768256553713168	0.00842787454811592	0.0286024037452736
0	1	13938925	rs79769438	A	G	0.105424638454932	0.488917702422898	-0.0321836037208608	0.0465059974922875
0	1	13943528	rs1539114	C	A	0.136008299721713	0.380302747928828	-0.0362999477349079	0.0413750716164185
0	1	13943724	rs1061615	C	T	0.182912130902374	0.937705096659577	-0.00285555708639823	0.0365372999222748
0	1	13944568	rs876931	C	T	0.550115882911798	0.819553226501991	-0.00648686635818898	0.0284362457966074
0	1	13945379	rs1106669	T	C	0.210095263999723	0.81003045917115	0.00833300641568428	0.0346650007423859
0	1	13946586	rs6703700	A	G	0.414012627482896	0.74426276661142	0.00933396861562772	0.0286130595183472
0	1	13947519	rs1772636	G	A	0.185057705574658	0.885798943096686	-0.00523051082092628	0.0364185828473725
0	1	13947905	rs11588651	G	A	0.0555970619726002	0.488131873888113	-0.0430307308990664	0.0620680464529326
0	1	13948225	rs1772635	A	C	0.688398120758657	0.504402282620946	0.0204229737140518	0.030592588601552
0	1	13948765	rs10927910	A	G	0.113733464825773	0.804242633599903	0.0110221454159881	0.0444692160643183
0	1	13949397	rs75737744	C	A	0.135384500434366	0.0473439139045975	-0.0828726794014688	0.0417871307896073
0	1	13952864	rs7515525	T	G	0.264122036336654	0.105542878160978	-0.052142079995406	0.0322151889740142
0	1	13956484	rs10803421	C	T	0.247356079729771	0.309673503286922	-0.0330937697743348	0.032575578294606
[truncated: 534,508 more rows]
