# Supplementary material for: Japanese GWAS identifies variants for bust-size, dysmenorrhea, and menstrual fever that are eQTLs for relevant protein-coding or long non-coding RNAs
Source: Sci Rep. 2018 May 31;8:8502. doi: 10.1038/s41598-018-25065-9 (PMC5981393; doi:10.1038/s41598-018-25065-9)
Supplement: Supplementary file 20 — Dataset S17 [file 41598_2018_25065_MOESM20_ESM.txt]

regional.analysis	CHR	BP	rsid	A1	A2	A1.AF	P	BETA	SE
0	1	564621	chr1:564621.C.T	T	C	0.026666662219512	0.807870430693214	-0.0322895466121437	0.132783588377428
0	1	565374	chr1:565374.A.G	G	A	0.035721507945162	0.764584487637555	-0.0346965990128302	0.115861552073263
0	1	752566	rs3094315	A	G	0.844845482616862	0.416269621783971	0.0472912249004707	0.0581752235229171
0	1	990417	rs2465136	C	T	0.162531933332127	0.636068798840479	-0.026950006312901	0.0569523894292979
0	1	1018704	rs9442372	G	A	0.811955093020658	0.701365699858991	0.0204369047751744	0.0532936122051324
0	1	1036959	rs11579015	C	T	0.203956833597016	0.520540882954044	-0.0333516748710772	0.0519082623788229
0	1	1046164	rs6666280	T	C	0.203331467204766	0.514673373532316	-0.0339356639175949	0.0520822652746547
0	1	1062638	rs9442373	A	C	0.539650235363657	0.905182222904094	-0.00496682713010809	0.0416968525844258
0	1	1216195	rs55834051	A	C	0.644120647219885	0.869481970940443	-0.00712562867653963	0.0433652582362789
0	1	1217011	rs1262894	C	A	0.121998571152218	0.715069652835512	0.0232601301455099	0.0637166195587479
0	1	1217058	rs3753340	A	G	0.0144224634853546	0.543881862089551	0.103669073280073	0.170802370381612
0	1	1218086	rs6603788	T	C	0.632695236229452	0.889268626803639	0.00600587338364132	0.0431364333255424
0	1	1220136	rs2144440	G	A	0.652452234593044	0.787536964222044	0.0117875550398558	0.0437369259494775
0	1	1220954	rs12751100	A	G	0.63732023944962	0.975698040791814	0.00131520043006056	0.0431741256528029
0	1	1221138	rs11260578	A	G	0.622697465688105	0.842268437335494	-0.00855052608704874	0.042969039160432
0	1	1222958	rs111819661	T	C	0.0144933948501963	0.548207547248053	0.103426995638115	0.172249644424504
0	1	1223529	rs78481580	C	G	0.182144772274009	0.0333121090303952	0.112903836894591	0.0530488028263256
0	1	1225959	rs1570867	G	C	0.922551287601294	0.952212391837432	0.00475030043369276	0.0792658186186779
0	1	1227244	rs2239609	A	G	0.274785430061188	0.239831359085904	0.0544738141926293	0.0463445842048379
0	1	1278237	rs307361	C	T	0.869289889321488	0.742999031529625	0.020461518635053	0.0624046631025649
0	1	1287040	rs182532	C	T	0.869055990742389	0.724334128006093	0.0220261907114134	0.0624551196861665
0	1	1295323	rs34389364	A	G	0.80813120759208	0.570691304421318	0.0304283469479107	0.0536623280337338
0	1	1314015	rs2649588	T	C	0.826185321680322	0.55488382283746	0.0329495979306052	0.055803483923611
0	1	1335218	rs2291889	A	G	0.121076782317708	0.551296475019782	-0.0386763200548344	0.0649129210183806
0	1	1487059	rs1887284	A	G	0.262416700018423	0.408759964509012	-0.039433070828663	0.0477352995141832
0	1	1489928	rs7366884	C	T	0.716753858246401	0.207779764980679	-0.0580954780096195	0.0461187219132544
0	1	1500941	rs6603791	G	A	0.824428729545335	0.0519847949229764	-0.104474426288514	0.0537624638264914
0	1	1599161	rs6604981	G	A	0.621014096136347	0.964543190597408	-0.00190933624997531	0.0429516460228983
0	1	1647686	rs909823	C	A	0.869063392361448	0.249963239436884	0.0714709432834784	0.0621249484685212
0	1	1687625	rs34306661	C	T	0.332064106797263	0.662432885841244	0.0192020916479216	0.0439853347161849
0	1	1706160	rs7531583	G	A	0.700110326433443	0.224555177966215	0.0557005619226551	0.0458627920998813
0	1	1721479	rs2272908	T	C	0.502984155840491	0.615174292203565	0.0209218988404395	0.0416189467612549
0	1	1722585	rs3737626	A	C	0.03810042697029	0.748610977727221	-0.0354666974972993	0.110670384766107
0	1	1722932	rs3737628	T	C	0.502720632228769	0.673515592297994	0.0175424903538256	0.0416361852664598
0	1	1723031	rs9660180	A	G	0.504401032585213	0.71720985488389	0.0150942567677368	0.0416749379684126
0	1	1725016	rs80220232	A	G	0.0662230271886063	0.372130686573556	-0.0765394082145384	0.0857594617627255
0	1	1725626	rs9970652	T	C	0.206242502904208	0.921691591686057	-0.00507458786693051	0.0516218333211787
0	1	1733219	rs10907185	G	A	0.71032695702947	0.524858507365496	0.0293621533668829	0.046176051109959
0	1	1734337	rs75622028	C	T	0.103286436386755	0.42624066151759	0.0535703379813711	0.067329775861435
0	1	1737900	rs17363334	T	C	0.0685096148634582	0.638543419957018	0.0383481862069896	0.0816376870891924
0	1	1738984	rs76117314	A	C	0.059859441413314	0.937327348507432	0.00690725280401965	0.0878456008082089
0	1	1745726	rs16825336	A	G	0.266626571095558	0.265411867506903	-0.0528250655391788	0.0474324351480482
0	1	1746694	rs12742323	T	G	0.207487664111048	0.945182395467948	-0.00353509122060457	0.0514136625811572
0	1	1747318	rs59787372	C	T	0.0356951409632043	0.143324797253797	0.158412077476114	0.108240365540092
0	1	1748734	rs2180311	C	T	0.505353400785302	0.561084498685734	0.0241667169776481	0.0415784770413439
0	1	1752955	rs4648726	T	C	0.843102860429493	0.141421081327653	0.0864378991703418	0.0587805148484321
0	1	1759026	rs9786963	C	T	0.908969082125604	0.0221907813661611	0.177235841354739	0.0774941613282867
0	1	1759054	rs10907187	A	G	0.128450539955461	0.493365758676106	0.0428589779804055	0.0625710121447598
0	1	1759213	rs9786942	G	A	0.505091283075934	0.600098477211129	0.0218251925674194	0.0416305616515905
0	1	1760937	rs77726987	A	G	0.0353723470097471	0.107611672430268	0.176415675266138	0.109641599743545
0	1	1765583	rs6603797	C	T	0.908316229411299	0.0279328099200952	0.16941036085832	0.0770667574926941
0	1	1766094	rs6663586	C	A	0.195171753588269	0.317810618713673	0.0522120381589674	0.0522660226088431
0	1	1770406	rs117025906	A	G	0.0553356313834726	0.873989242409182	0.0143158370218688	0.0902675556219514
0	1	1770789	rs6665287	A	T	0.127944266775846	0.446499663449624	0.0477618252371414	0.0627401966747509
0	1	1775039	rs75473107	T	C	0.0163390183015403	0.0410353797981362	0.30330883706758	0.148449951859244
0	1	1775175	rs11260622	G	A	0.907967715171599	0.0220993654878769	0.175101754805557	0.0765085616141967
0	1	1776269	rs4648727	A	C	0.337854556087905	0.534459413370929	0.0273431003995469	0.0440156523910731
0	1	1777450	chr1:1777450.G.C	C	G	0.505136630360815	0.656255472846307	0.0185234943443508	0.0416175110142539
0	1	1779036	rs6692959	C	T	0.908957183549938	0.0251376907543509	0.173288569464588	0.0773858358302481
0	1	1779230	rs12403351	A	G	0.0842154589371981	0.97253817970216	0.00260361657584179	0.0756313749389278
0	1	1779476	chr1:1779476.C.A	A	C	0.338114328077594	0.536425375225044	0.0273067186286461	0.0441693680387817
0	1	1780878	rs6603801	C	T	0.908828156321628	0.024982613534526	0.173225229324472	0.0772750298937815
0	1	1781220	rs6681938	C	T	0.167486664204053	0.0862202922556979	0.094511029309303	0.0550865712324609
0	1	1781345	rs6664578	A	G	0.90844603384035	0.0217220658662101	0.177282343602673	0.0772407127340192
0	1	1787378	rs12125422	A	G	0.210722495510906	0.962794623997566	0.00237833371098209	0.0509858517140998
0	1	1793003	rs1889678	G	A	0.909019677093328	0.0240499045749397	0.17466670388611	0.0774118238794088
0	1	1793071	rs12076620	G	A	0.909234665960245	0.0260355575747006	0.17253288762242	0.0775191454162501
0	1	1793111	rs10907192	G	A	0.909147780678851	0.0253277845344502	0.173121196770498	0.0774118238794088
0	1	1793692	rs77270684	G	A	0.0514983629397423	0.529097172739897	0.0580472747077585	0.0922285946030116
0	1	1793786	rs7511905	C	A	0.909092704025	0.0195803905489783	0.181019422349319	0.0775478616159244
0	1	1795789	rs12036384	T	C	0.173962210780605	0.171936046031635	0.0739917002140426	0.0541663226569099
0	1	1797947	rs9660106	G	A	0.527147414578223	0.813559076882813	0.00982897170140845	0.0416769525282637
0	1	1801034	rs4648592	A	G	0.108857272949992	0.243557788419593	0.076931855140048	0.0659713633582098
0	1	1804302	rs3855951	T	C	0.842289562412026	0.152107368227248	0.0840895546027166	0.0587165327837825
0	1	1805391	rs10907193	A	G	0.172472845521187	0.191686414150777	0.0712260475236323	0.0545539934029127
0	1	1806560	rs118184145	A	G	0.055053160955446	0.920198508396575	0.00910564192142116	0.0908894803984513
0	1	1809509	rs11260624	T	C	0.173887468030691	0.163365824725633	0.0754362809296191	0.0541211780134374
0	1	1809654	rs78934919	A	C	0.0600882468963917	0.40541250082603	0.0712390915101037	0.0856245564739854
0	1	1810090	rs7525092	T	C	0.177422848515724	0.127193846094658	0.0801396093141917	0.0525415483216479
0	1	1810842	rs76973525	A	T	0.0459629005375594	0.368354446247353	-0.0925662113205056	0.102901652134561
0	1	1812366	chr1:1812366.AA.A	A	AA	0.908865975132537	0.0273148301389061	0.170563341370319	0.077283277762373
0	1	1812504	rs36072213	A	G	0.208695550009856	0.926928987042751	0.00470473462351322	0.0513005034089878
0	1	1812521	rs6603802	T	C	0.523753308275314	0.864712419320868	0.0070958470004791	0.0416475307422296
0	1	1812688	rs6603803	G	A	0.524519117778697	0.829452960073384	0.00897618627631106	0.041671551123989
0	1	1812828	rs6670776	A	G	0.908346147885897	0.0243492193774156	0.173930650195859	0.0772484790486712
0	1	1813237	rs33976483	T	C	0.208035879227517	0.991263820472827	-0.000564325618395874	0.0515394286392871
0	1	1814909	rs76616586	G	A	0.0309592276587923	0.984179285119509	0.0023830281913795	0.120175151076508
0	1	1818129	rs16824526	C	A	0.212742034832327	0.857561402577613	0.00911346595137454	0.0507772655822398
0	1	1821625	rs6603805	A	G	0.169365989207811	0.166815165549489	0.0761525554227957	0.0550828247421364
0	1	1865298	rs2803316	G	A	0.599659232688709	0.654009514068488	-0.0190543083197481	0.0425130448268165
0	1	1871337	rs16824543	A	G	0.127252651465824	0.268756577955707	-0.0712678406944137	0.0644415151574379
0	1	1887019	rs28548017	G	A	0.866734948898392	0.561599634067452	0.0359377354790146	0.0619117473797928
0	1	1903712	rs13303201	A	C	0.336525475612981	0.612548215353215	0.0221742630010426	0.0437846317445709
0	1	1930754	rs6605081	T	C	0.233477860661166	0.589005178014621	0.0267466595811213	0.0495053450478864
0	1	1933267	rs28706276	A	G	0.0934635296609023	0.9316946036945	-0.00616499330012699	0.0719260387657227
0	1	1934647	rs6682175	G	C	0.665289470455445	0.827711482711577	-0.00961826942488063	0.044193968480721
0	1	1939826	rs28550169	T	C	0.335226355002044	0.678730961759698	-0.0182140209897733	0.0439744576361845
0	1	1948400	rs13303344	A	C	0.400176322570078	0.84584625354282	-0.00824659681467878	0.0424161850533428
0	1	1951827	rs3121819	G	A	0.793569179760212	0.726598639981193	-0.0181154375000524	0.0518096617437793
0	1	1992626	rs13303273	G	A	0.15307167013588	0.0491972065303128	0.111292815671711	0.0565834692819877
0	1	1993860	rs60959039	T	C	0.250162953866754	0.476383840932305	-0.0345409489258277	0.0485036645542159
0	1	1994299	rs59095280	T	C	0.247615432214741	0.341524250985557	-0.0467737003895518	0.0491755393978788
0	1	2010669	rs2803342	G	A	0.0744120225873605	0.41098918871032	-0.0666418053133495	0.0810575583526337
0	1	2010994	rs16824727	A	G	0.238217444406095	0.0622512472564582	0.090057060360159	0.0483008666779627
0	1	2016802	rs16824749	C	T	0.523670616713603	0.349206257874168	-0.0391567757135611	0.0418283525319374
0	1	2036263	rs10797413	A	G	0.75555788000136	0.508744161869014	0.0324015621639025	0.0490342551183091
0	1	2040898	rs4648807	C	T	0.585663960126325	0.536606671818417	0.0261006881419093	0.0422373718388136
0	1	2051513	rs3107151	G	T	0.756067303797349	0.574714664565051	0.0275478364515821	0.049094238970176
0	1	2071556	rs436045	G	A	0.83398959260284	0.333048991475191	0.0546038163580198	0.0564094404776365
0	1	2071765	rs364677	G	A	0.789494432765152	0.373080218738799	0.0459368362542673	0.0515727890946712
0	1	2082566	rs2257182	C	T	0.297497986857487	0.306265791379465	-0.046782296178389	0.0457265189030879
0	1	2088754	rs262656	C	A	0.166244229187073	0.34036913333286	-0.0537592049158322	0.0563846934016671
0	1	2103506	rs2280272	G	C	0.0862149617258177	0.612240916795841	-0.0378692764294838	0.0747109344125105
0	1	2167149	rs262680	T	C	0.64146515148784	0.614228124011224	-0.0220313173432295	0.0437088273714695
0	1	2173504	rs263526	C	T	0.18324521347151	0.994348805368247	0.000380703681865823	0.0537505908232653
0	1	2185886	rs16824947	T	C	0.0878121085594989	0.398784715132262	-0.0637346038355348	0.0755333991512223
0	1	2186220	rs16824948	T	C	0.093885960729176	0.23398703166011	0.0833132922844923	0.0700022848700118
0	1	2192433	rs10797417	G	A	0.459582565992546	0.567602768335524	-0.0240926941776275	0.0421506334471975
0	1	2281726	rs7527871	C	A	0.435596469755552	0.343475960377112	-0.0400869632911399	0.0423161987382388
0	1	2289321	rs903914	A	G	0.104403837890806	0.757793695382862	-0.0212913231828579	0.069042636566042
0	1	2291680	rs2840542	C	T	0.895841409044332	0.693603629193541	0.0270627939047967	0.0686926286994169
0	1	2292409	rs2645090	C	T	0.416289438561471	0.148061632291176	0.0611615650587973	0.042285018482479
0	1	2292688	rs2840540	G	C	0.209028692707324	0.115670532022318	0.0797091770952497	0.05066663042181
0	1	2301471	rs2840536	G	C	0.199488243365996	0.874447863740851	-0.00824248535494705	0.0521638852467051
0	1	2301691	rs6665546	A	G	0.2866584666187	0.845170567865419	-0.00917901064168214	0.0470033765492642
0	1	2302911	rs10910060	A	G	0.533625193558649	0.517924440975368	0.0271122533410356	0.0419338519392291
0	1	2303512	rs10910061	A	G	0.0797498486359648	0.116529324597856	-0.125921124985836	0.0802296160803016
0	1	2314319	rs2643901	C	T	0.877732905525136	0.613621282158853	0.0324146622328845	0.0641987523293019
0	1	2335676	rs1129333	G	A	0.868137374611663	0.357000957238624	-0.0561889292100217	0.0610023331176237
0	1	2353869	rs35799953	T	G	0.53636549578664	0.0941847176222306	0.070390164423912	0.0420559991330321
0	1	2390588	rs10910078	C	T	0.88334522734915	0.744991258745813	-0.0210075544037226	0.0645887848748893
0	1	2392648	rs2477686	C	G	0.883776316654104	0.782734485388679	-0.0178647386052907	0.0647842826977791
0	1	2397174	rs1998759	A	G	0.251525937334236	0.798998355490918	0.0121765208910477	0.0478178886513875
0	1	2488608	rs1886730	C	T	0.559146977288334	0.919265064922924	0.00426419537567684	0.0420700013603708
0	1	2494330	rs2234167	A	G	0.0365862457930296	0.267314077082985	-0.130143292594085	0.117323455028664
0	1	2505713	rs10910093	T	C	0.0402846069088694	0.784704679181554	-0.0294889792592514	0.107941835205074
0	1	2511280	rs10797434	T	C	0.521894645176817	0.763212428763258	0.0126713153680391	0.0420603635422441
0	1	2513216	rs734999	T	C	0.520946564226934	0.609553814054165	0.0214195966459405	0.0419407829898697
0	1	2526746	rs3748816	G	A	0.499574117237781	0.425892382817804	0.0332910256114715	0.041810275072053
0	1	2533767	rs76202520	T	C	0.104441296908532	0.295310488020824	0.06986701863912	0.0667598282752228
0	1	2551785	rs12117343	T	C	0.0480745018457316	0.968734202406593	0.00387345879369615	0.0988230602695294
0	1	2551900	rs11590198	A	G	0.462775391367527	0.32703648126175	0.040891337474126	0.0417215732904798
0	1	2553624	rs3890745	C	T	0.491734276049747	0.216821966939309	0.0517773266825573	0.0419241821632443
0	1	2709164	rs4648356	A	C	0.502779741063996	0.406584991987889	0.0347231210642078	0.0418392053003299
0	1	2745883	rs4609377	T	C	0.520501633326018	0.389890072776122	0.0360656378530635	0.0419457267829088
0	1	2747638	rs10909929	A	G	0.0680866628541399	0.737856506729424	0.0277466270783848	0.0829016674187414
0	1	2749921	rs4648482	C	T	0.40269297259742	0.198060677407688	-0.0551347232885396	0.042836513046704
0	1	2752265	rs7511879	G	A	0.483931322776317	0.120621745482243	-0.0650506395947433	0.0419095031098068
0	1	2754512	rs6680471	T	C	0.462499523825537	0.923210458511769	0.00410049567490851	0.0425404664659259
0	1	2789108	rs10910019	C	T	0.564152269577791	0.596032038070438	0.0225027565251332	0.0424488019247734
0	1	2792801	rs16823103	T	C	0.0795628160519601	0.698284583185428	0.0295889484320489	0.0763315629387373
0	1	2797856	rs10797342	T	C	0.578423667725095	0.531184321234989	0.0265088190612773	0.0423328885681033
0	1	2811814	rs1456465	A	G	0.274251242687215	0.22535010904237	0.0562551317069673	0.0463988922686968
0	1	2842319	rs2045332	A	G	0.523392613986382	0.772548061208247	0.0120034985301804	0.0415283408979062
0	1	2852707	rs10797368	T	C	0.237643283537958	0.872597584857629	-0.00786248369423243	0.0490302391643241
0	1	2957600	rs12409277	C	T	0.371780413985041	0.300721293736847	0.0442091935074332	0.0427188259092066
0	1	3037613	rs876740	T	C	0.580258585807512	0.279908637008371	-0.0453308608913739	0.0419526411239544
0	1	3072692	rs731031	C	T	0.616517280300276	0.310385117423639	0.0434420657742411	0.0428247778160184
0	1	3083712	rs2651899	C	T	0.38787075232019	0.265865890193695	-0.047872144036426	0.043025979705622
0	1	3096355	rs868718	A	G	0.2830656674954	0.849079567098934	0.00878394277422727	0.0461601028498716
0	1	3105276	rs2817138	G	T	0.667569187411319	0.609288505798938	-0.0224929564253514	0.0440098335651386
0	1	3106397	rs2651916	T	C	0.858243018271459	0.529139708831587	0.0379936082546343	0.0603724974648133
0	1	3133307	rs16823514	G	T	0.186232398457314	0.503214329627127	-0.0361622546219248	0.0540185993626193
0	1	3137199	rs2817147	C	T	0.484212061344234	0.183151667680115	-0.0555227004785038	0.041711469753597
0	1	3146497	rs10157420	C	T	0.203003146965273	0.353432780023533	-0.0488905641961557	0.0526865568400802
0	1	3157614	rs905138	T	G	0.198067020374462	0.840157105628251	0.0106042846469384	0.0525764877756444
0	1	3168280	rs10797386	G	A	0.826924329371623	0.284346684970323	-0.0582261565297332	0.0543861736627994
0	1	3178111	rs3002686	A	C	0.184704945436273	0.458615978740009	-0.040132067464131	0.0541499989297811
0	1	3209767	rs2500294	T	C	0.572025056565046	0.295920590822921	0.0443928955561315	0.0424722356964801
0	1	3217151	rs2455137	T	C	0.323460139879259	0.544341894678373	0.0269496259516776	0.044452233607034
0	1	3217525	rs12036358	T	C	0.265210062233435	0.873046317808501	0.00754192619323217	0.0471989184237828
0	1	3232378	rs2483264	G	A	0.638712767834245	0.920567524916666	-0.00432730811828806	0.0433950809425087
0	1	3235556	rs12043519	T	C	0.252832729218973	0.847330312193375	0.00927874630813313	0.0481948047460927
0	1	3250423	rs1889121	G	A	0.390995546381276	0.373470704591918	-0.0381364259544639	0.0428503488570728
0	1	3252104	rs2483278	T	C	0.879657286895048	0.669265748243261	-0.0271014982777971	0.0634463799700029
0	1	3254100	rs16824328	G	C	0.095251051250076	0.600290632567768	0.0367683789105051	0.0701709903011522
0	1	3255539	rs2483280	A	G	0.296056529957742	0.152399431163171	-0.0659088493954129	0.0460544390252459
0	1	3257059	rs2255212	A	G	0.29637787731407	0.132008318949635	-0.0693839836429349	0.0460646884254223
0	1	3259113	rs882430	A	G	0.0887082197870161	0.981918390356342	-0.00166308473914104	0.0733804165297457
0	1	3285628	rs6424073	A	G	0.570349778083371	0.259081172862528	-0.0475684495641471	0.0421494806645207
0	1	3300807	rs868688	T	C	0.502085824969658	0.264155635282284	-0.0466487081701937	0.0417766033677444
0	1	3312914	rs871822	G	T	0.578033261033493	0.445572256166358	-0.0324647976487112	0.0425590637244077
0	1	3325037	rs2483225	C	T	0.381669098273169	0.104580505969295	0.0701989439008434	0.0432514746451187
0	1	3352872	rs2236518	C	A	0.492492282712639	0.780478895543622	-0.011645708924577	0.0417865720000548
0	1	3353949	rs2493264	G	A	0.821179223806628	0.438547990625916	0.0424731874540164	0.0548290523414913
0	1	3362256	rs867814	T	C	0.63735307274061	0.989689379810033	-0.000561426290095002	0.0434446127391983
0	1	3375181	rs947352	T	C	0.179980442204003	0.524401907404434	-0.0347112650902077	0.0545281880323958
0	1	3424388	rs947345	A	G	0.0655028616487461	0.0325067059675926	-0.194341726529706	0.0908935847600396
0	1	3441382	rs1896	T	C	0.114895672079205	0.146073663757552	0.092523938927022	0.0636541745187979
0	1	3543951	rs16823922	A	G	0.176148103531118	0.688296813772344	0.0219173801903126	0.0546339887858324
0	1	3545612	rs1128474	G	A	0.322292483866121	0.0410295229753778	-0.0925585934186551	0.045300100174951
0	1	3586700	rs6657895	A	G	0.408446906240552	0.201173632529152	0.0543660157238438	0.0425327634206678
0	1	3601490	rs3753205	C	G	0.241104650713563	0.522075733237664	-0.0315159727493238	0.0492322452769256
0	1	3601798	rs3765715	T	A	0.240680969124272	0.506025765001095	-0.0328047279239663	0.049327550112338
0	1	3601940	rs3765716	A	G	0.241101653438299	0.476086432857941	-0.0351288388434551	0.0492959458272181
0	1	3602555	rs3765717	A	G	0.241671356773766	0.513690815348556	-0.0322113993009343	0.0493206599712795
0	1	3603036	rs12033056	C	T	0.249407129573672	0.63477737753119	-0.0231674344800177	0.0487721639410475
0	1	3651126	rs1181868	T	G	0.34748280076375	0.489480612548203	0.0301782086985622	0.0436646995611563
0	1	3659742	rs2298223	T	C	0.113216225054817	0.568379993933226	0.0371519616797811	0.0651287212377535
0	1	3665867	rs12120656	T	G	0.21015055947532	0.85138660951825	-0.00960560199647468	0.0512710290836252
0	1	3671791	rs1181888	G	A	0.0931120785719509	0.271833596337409	-0.0808578297787063	0.0735840617219674
0	1	3679477	rs6699377	T	G	0.113413867131266	0.602262830423178	0.0340814385346646	0.0653966996322756
0	1	3680729	rs1181877	T	C	0.153727068432406	0.21237756134312	-0.0737645625625271	0.0591510395678474
0	1	3682070	rs1181874	A	C	0.597549531157116	0.490546781393912	0.0294940154883629	0.042779705475152
0	1	3730435	rs6695834	C	T	0.453329302709511	0.218300845528848	0.0515690854254979	0.0418900237081298
0	1	3740426	rs79797528	C	T	0.118440991610393	0.596051455779734	-0.0346375931985123	0.0653431955041044
0	1	3743319	rs6663840	A	G	0.453160617054133	0.224072137647649	0.0508903863129099	0.041858526712766
0	1	3745193	rs6659702	C	T	0.170845400924956	0.762996825893154	-0.0168159347619107	0.055765408384331
0	1	3745721	rs2275833	T	C	0.118476561292914	0.597585239473043	-0.0345072659040847	0.0653699930837858
0	1	3745787	rs2275832	C	T	0.572042737807037	0.457280513996022	0.0315432396928388	0.0424349099547334
0	1	3745924	rs2275831	A	G	0.401125117232401	0.245232545116807	0.0494089306871979	0.0425203313626369
0	1	3746484	rs2275829	C	T	0.148519399686012	0.201178878979337	0.0728482096773699	0.0569928052476802
0	1	3796948	rs4074709	T	G	0.152618010423399	0.268725701724329	-0.0652414149013355	0.0589885203140507
0	1	3800242	rs3205087	G	A	0.426692368008364	0.0222942923446653	0.0957914990682228	0.0419160806257631
0	1	3801828	rs10909818	A	G	0.303020057303213	0.740391124397422	0.0149886718634502	0.0452371525960689
0	1	3803755	rs7367066	C	T	0.672101504428201	0.99965013367464	-1.948975878781e-05	0.0444471959861783
0	1	3806358	rs10909819	C	T	0.301395780485721	0.0212210087769715	0.103078490695908	0.0447383627342653
0	1	3809423	rs11807227	A	G	0.300971828398632	0.0154830593226076	0.108349588034734	0.0447563132418232
0	1	3814660	rs10909823	G	A	0.113718736633574	0.0923223823317012	-0.113763505044581	0.0675847290481573
0	1	3818871	rs10797356	A	G	0.371778977877409	0.0192386737699329	0.100658448137415	0.0430003754006595
0	1	3821782	rs11589102	A	G	0.109131269845433	0.597963118343757	-0.0359503010372495	0.0681739533269584
0	1	3995644	rs80309618	T	C	0.0971999027303406	0.371290421476694	-0.0644228010113158	0.0720565578709332
0	1	3996075	rs34770924	T	C	0.0792912829384588	0.17285870817733	-0.109583390720966	0.0803942176340302
0	1	4000957	rs61156287	A	C	0.247153216646992	0.449761664955694	0.0366785814908047	0.0485286827557219
0	1	4002954	rs72640991	T	C	0.0810674071457946	0.149760919927224	-0.114954256841735	0.0798084806592611
0	1	4002958	rs10915568	A	G	0.194237190654874	0.384766011572342	0.0453458898271135	0.0521727867484665
0	1	4003276	rs75558957	A	G	0.0612169269637685	0.320063612546396	-0.0895226418132242	0.0900333859606781
0	1	4004250	rs11583257	T	C	0.272460707008916	0.605049981884875	-0.0243629753049006	0.0471098831276767
0	1	4006060	rs7548668	C	T	0.353642421712412	0.362951080669506	-0.0397476850895636	0.0436904784230797
0	1	4009694	rs4654479	A	G	0.115001105745849	0.933702048379646	-0.00544577367688275	0.065463446545022
0	1	4010743	rs4654482	G	A	0.575934131771108	0.0822374346689163	-0.0732739603367369	0.0421635958447221
0	1	4013749	rs12096512	C	T	0.130483065251862	0.114435780884303	0.0956316829257871	0.0605813887551809
0	1	4013997	rs10915431	T	C	0.130769003404519	0.106003639977115	0.0977169346539634	0.0604527062512171
0	1	4018038	rs115402422	G	A	0.0718566298149281	0.660114156840863	-0.0357689395051316	0.0813382312866858
0	1	4026068	rs12031275	A	G	0.568427005394119	0.890401101999016	0.00584582286517163	0.0424235368126613
0	1	4028924	rs10915490	C	G	0.134882079851439	0.860269969567337	0.010683840423456	0.0606931158943383
0	1	4038065	rs78738452	A	G	0.136528226334297	0.812139646880368	0.0143408392500882	0.0603401396503586
0	1	4039145	rs4654428	C	A	0.853456089501024	0.922840441975459	0.00569554576639839	0.0588040271832984
0	1	4039440	rs12758410	T	C	0.544267486560699	0.93846007427217	0.00325288752986109	0.0421328525802549
0	1	4039988	rs72644272	A	G	0.307886329164492	0.93923397790973	0.00344512255405487	0.0451921963061143
0	1	4053435	rs12038964	C	T	0.337498892344711	0.766712245868606	-0.0131210529776247	0.0442265576635904
0	1	4061608	rs12045781	A	G	0.288839698568983	0.527540292796486	-0.0292157635753783	0.0462446521235773
0	1	4066781	rs4128222	A	C	0.0872239930943724	0.38297943863943	0.06334801137878	0.0726118505777712
0	1	4068052	rs6675979	A	G	0.267247442354372	0.855313212478223	0.00851180611190974	0.0466800794472085
0	1	4069148	rs12027284	T	C	0.180129018265448	0.829209900589006	-0.0117138899465311	0.0543026188165477
0	1	4071399	rs6680847	G	A	0.467536852307263	0.519232550584756	0.0270619363218727	0.0419871600497828
0	1	4078090	rs4654604	C	T	0.383246262242669	0.567536006035066	0.0245919565524887	0.0430166877408203
0	1	4080780	rs4440829	A	G	0.248922999697521	0.240770723958712	0.0561987282002562	0.0479076996376513
0	1	4082367	rs10799261	C	T	0.465714063226406	0.467673089064245	0.0304779439610114	0.041965015490049
0	1	4085504	rs4233266	G	A	0.214650110361887	0.778002175098065	-0.0143178216168977	0.0507861954502777
0	1	4085543	rs12026862	C	T	0.201273547531108	0.408367069018847	0.0424135558964762	0.0513002680323637
0	1	4085582	rs12026892	C	T	0.201405614938836	0.420535820524114	0.0413133563016946	0.0512895922705743
0	1	4092146	rs58051771	C	T	0.209279618592673	0.701241604334527	0.0195723799651077	0.0510169075040292
0	1	4092538	rs12028583	C	T	0.202550582981124	0.765189680147887	0.0153695744016383	0.0514595644660034
0	1	4092563	rs4328052	C	T	0.208799145115496	0.727856795422067	0.0177308044288334	0.0509538261580812
0	1	4104757	rs12036953	G	A	0.309900183782793	0.669056164083215	0.0192428363713377	0.04501840864431
0	1	4111741	rs4553153	T	C	0.528903157131232	0.269865228575172	-0.0462083895420775	0.0418792109905167
0	1	4112750	rs74827518	T	C	0.115094624173827	0.655039039707898	-0.0296023863406715	0.066258240619359
0	1	4121696	rs7520322	A	C	0.468096173889509	0.453346723054853	-0.0315298330154342	0.0420483426466772
0	1	4124260	rs6672716	T	C	0.298710048776644	0.458112346963788	0.0339945828000614	0.0458173506201672
0	1	4132018	rs9628649	T	C	0.354982766992671	0.453553799150926	0.0326517449139848	0.0435645004770711
0	1	4136869	rs117282266	T	C	0.0876832484586143	0.923410602032184	0.00709017432769692	0.0737496102003697
0	1	4145615	rs10915421	C	T	0.525680423573132	0.603184625372423	-0.0219820872555383	0.0422873678226055
0	1	4152206	rs4654410	T	C	0.807983629154004	0.580437338699582	-0.0292336549871055	0.0528880428357879
0	1	4155841	rs56329102	G	A	0.285909766536194	0.334830412696867	0.0441289006205913	0.0457564602030469
0	1	4156118	rs16840731	G	C	0.286347238106406	0.372675251043893	0.0407370620888664	0.0456963289045734
0	1	4160903	rs76952475	T	C	0.165481624805502	0.312781329720675	0.0561718626259899	0.0556485907360072
0	1	4162248	rs76163269	C	T	0.0756566342122183	0.14560586940146	-0.120330629622471	0.0826884483214748
0	1	4162415	rs12130437	G	A	0.28692862470372	0.359803799594466	0.0422865744788276	0.0461775397245065
0	1	4166004	rs10399650	C	A	0.565061710276486	0.360547267800988	0.0385873357857787	0.0422031878953629
0	1	4168653	rs10799201	C	T	0.120917112853942	0.934304652199651	0.00534316243053845	0.0648204774743291
0	1	4169553	rs12080309	C	T	0.288778564745726	0.474532250141192	0.0329063409358838	0.0460148560252518
0	1	4170178	rs12032575	A	G	0.0781569462550074	0.773750395371989	0.0222257094914045	0.0773141546378746
0	1	4171343	rs6702575	C	T	0.563356041151901	0.447759455972486	0.0319767212275585	0.0421214298593422
0	1	4171786	rs10492944	T	C	0.0772538570202952	0.168351513485451	-0.113311254118348	0.0822574250886694
0	1	4174116	rs10915434	C	T	0.286457306394025	0.595545916702358	0.024541839791963	0.0462341278170604
0	1	4183006	rs10915437	G	A	0.259735820413949	0.263772836101233	-0.0537974270786459	0.048140091715685
0	1	4183258	rs10915438	A	G	0.197640746783563	0.97024362133576	-0.00195833720258922	0.0524984823406404
0	1	4187821	rs57905980	A	G	0.102847304802259	0.497137153098854	0.0460102661068244	0.0677616941078925
0	1	4187952	rs4654487	C	T	0.508227522412489	0.218026165593244	-0.0511739663293431	0.0415442677237652
0	1	4190685	rs4282783	G	T	0.58399273444754	0.459812672117811	-0.0312026114705975	0.0422138750920131
0	1	4192707	rs10915442	G	A	0.603256097479782	0.188572088791438	-0.056311373993489	0.0428283632903413
0	1	4192854	rs80160005	A	G	0.105933470941211	0.711938702005478	-0.025548717884355	0.069190164685573
0	1	4197256	rs6663939	T	C	0.429212399860676	0.23142646559182	-0.0502828665376133	0.0420182045285133
0	1	4197418	rs4408122	T	C	0.526478002918721	0.506449686761622	-0.0276500654846311	0.0416180977299847
0	1	4197642	rs10915445	A	G	0.428430358224437	0.269774316331063	-0.0463446370455989	0.0419947217254782
0	1	4201815	rs4654492	T	C	0.352544795601996	0.211606605218377	-0.0546753407130762	0.0437696902361667
0	1	4203563	rs12096127	T	C	0.784925436699228	0.959841366641491	-0.00256875881271171	0.0510153627592094
0	1	4207343	rs6680278	T	C	0.260528650504051	0.994824220238526	-0.000310345604848208	0.0478417246087072
0	1	4210455	rs9426473	A	G	0.172560225975584	0.536460470074743	-0.0346893721839186	0.0561158462390145
0	1	4227248	rs16840872	T	C	0.247758569360814	0.881101401755378	0.00726790673614584	0.048590988911838
0	1	4230463	rs10915459	C	T	0.0982851626617058	0.0419226400611487	-0.150896145807541	0.0741764194916602
0	1	4236982	rs4233262	T	C	0.761469721028969	0.259100580372124	0.0563414962367263	0.049925141334639
0	1	4239028	rs4654418	A	G	0.348851696066307	0.0712886885434528	0.0787722434573093	0.0436741820201362
0	1	4251398	rs35392680	A	C	0.326418927535516	0.234378110556648	-0.0531342757161179	0.0446823258480296
0	1	4263677	rs6687268	T	C	0.291785629975607	0.225133406733155	-0.0566019084469277	0.0466631048162511
0	1	4267089	rs16840901	C	T	0.312169710517137	0.86904913082172	-0.0074131411247097	0.0449645327159152
0	1	4267889	rs10915471	G	T	0.410758173976715	0.0444869782464844	0.0855566207047746	0.0425766426631062
0	1	4269638	rs6426404;rs567086010	A	G	0.588721474600983	0.0254194572009249	-0.0952847227433538	0.0426335981755887
0	1	4271526	rs12022636	A	C	0.344473942732099	0.130274376102957	0.0663263117924002	0.0438370126150185
0	1	4281160	rs10799216	A	G	0.574943537084366	0.924323713645402	-0.00399101402597378	0.0420156221700333
0	1	4284659	rs903540	C	T	0.709372150669902	0.828319995909383	-0.0099257415720828	0.0457709629569467
0	1	4284919	rs7528938	T	C	0.472626864210626	0.816056249859518	0.00970630758359666	0.0417259667388398
0	1	4288803	rs10915480	G	A	0.405490814818214	0.408067414082857	-0.0352540546267733	0.0426134201307924
0	1	4291842	rs7541544	C	T	0.427097051153542	0.549059923553068	-0.0253831793081693	0.0423639443971891
0	1	4291953	rs7534461	G	C	0.343222831213548	0.302598525757183	-0.0455329688308762	0.0441691597738189
0	1	4292038	rs7534558	T	C	0.341871443397214	0.338312011542861	-0.042363298345363	0.0442433848179127
0	1	4312205	rs1908490	T	C	0.213744467570439	0.170310696842142	-0.0707798826113482	0.0516187021364616
0	1	4312527	rs16841005	A	G	0.108139628164996	0.161326984576142	-0.098151258859127	0.0700768821187597
0	1	4315204	rs966321	T	G	0.323050392782211	0.036183464475804	-0.0944284500809851	0.0450762641496701
0	1	4316544	rs16841037	A	C	0.089751831948348	0.0743926001317092	-0.136569639705873	0.0765442845678308
0	1	4325589	rs9286982	C	A	0.591917434578824	0.0141988835842765	-0.103468669682861	0.0421943572521203
0	1	4330287	rs6677984	G	A	0.248771260281159	0.269503717420976	-0.0536065028556267	0.0485475491061139
0	1	4341843	rs1390136	T	C	0.372925153389806	0.171731894706755	-0.0594231444741135	0.0434805610668306
0	1	4353287	rs16838562	G	A	0.122783089770355	0.168156466846482	-0.0904969781403345	0.0656654709493505
0	1	4355593	rs2029490	G	A	0.584764583904273	0.0170572887545794	-0.10060420143288	0.0421737346910523
0	1	4358008	rs58506471	A	G	0.18763174846641	0.749306210883519	-0.017019145433502	0.0532590067513039
0	1	4358349	rs35559925	T	C	0.0837305941178786	0.570795589202278	-0.0435249347093354	0.0767797782645295
0	1	4364472	rs1106307	G	A	0.806502838415829	0.459720690658184	0.0394689253049785	0.0533863919931978
0	1	4365471	rs351625	T	G	0.235464476140919	0.435049348197286	-0.0389089179376414	0.0498461401963478
0	1	4367980	rs2934983	A	G	0.628625338441369	0.982485150740481	-0.000948938601987167	0.0432251876816166
0	1	4368942	rs351618	C	T	0.79974891095586	0.968787084684219	-0.00204435371082286	0.0522457479867915
0	1	4368951	rs351617	T	C	0.672425474244238	0.969948008438577	0.00167204998938453	0.0443826611475164
0	1	4370074	rs1495239	T	C	0.427246501219195	0.238319433670756	0.0500671413551613	0.0424586465547076
0	1	4370489	rs12073612	A	G	0.0837004830917874	0.712620718869221	0.0273827275896798	0.0743411689626869
0	1	4371863	rs351614	T	C	0.208659369498411	0.379709520137309	-0.0457796848481559	0.052115250357152
0	1	4372470	rs716214	G	A	0.151939747222831	0.630705393404002	-0.028160527798447	0.0585781613132389
0	1	4379095	rs59704180	A	G	0.0799138155528172	0.385108957276583	0.0653712677036981	0.0752673071891425
0	1	4379687	rs12408012	G	A	0.547683839825673	0.682230302291263	0.0171814366345731	0.0419651461678931
0	1	4380344	rs2411741	A	C	0.899370828564408	0.978016827673529	0.0019198339802124	0.0696720219764763
0	1	4381016	rs2130618	C	G	0.138890919602914	0.300588234509357	0.0616976013460054	0.0596012601205978
0	1	4382979	rs13375925	T	C	0.168914650008761	0.43150960316627	-0.0442805711001052	0.0562928431915295
0	1	4384296	rs351607	G	A	0.166596251009121	0.320932833910267	-0.0564913878572187	0.0569158231070448
0	1	4384773	rs351608	G	T	0.165384354110181	0.368549443755016	-0.0513526417458206	0.0571096485690675
0	1	4390211	rs501284	T	C	0.472984714977803	0.269775753546983	-0.0460507327526165	0.0417285285576415
0	1	4390289	rs625079	C	T	0.530535941450218	0.113957247328475	-0.066001603767162	0.0417558919258162
0	1	4391391	rs76664831	G	A	0.123732657417289	0.179535957376041	0.084184418965949	0.0627219102252732
0	1	4395812	rs579387	C	A	0.332083458253443	0.0127500887255859	-0.111900680700102	0.0449278631494846
0	1	4397736	rs588224	G	A	0.330990704454891	0.0124171153644653	-0.112488419529813	0.0449942304168667
0	1	4400529	rs1108770	G	C	0.454935930328943	0.0957064455797541	-0.0700353438814219	0.0420371386679693
0	1	4400887	rs12046047	C	A	0.257172992009153	0.0740757409230376	-0.0865324117356721	0.0484464581281563
0	1	4401563	rs488256	A	G	0.198159175139934	0.86990903971736	-0.00861448124626568	0.0525998013868378
0	1	4401778	rs903539	T	C	0.256911606313835	0.0684048719836822	-0.0883651231099939	0.0484901773722153
0	1	4403047	rs601798	G	A	0.197916102742716	0.939391132304334	-0.00399603934592383	0.0525551573014577
0	1	4414716	rs596133	A	C	0.45737175438395	0.0719286826636024	-0.0758106486686573	0.0421271086600996
0	1	4417946	rs1531329	C	T	0.356533518932857	0.4467965517295	-0.0334562744503751	0.0439770610330342
0	1	4418164	rs1531328	A	G	0.352043187738365	0.491098618469315	-0.0301343600497813	0.0437641601015277
0	1	4423030	rs79426491	T	C	0.163267646942335	0.103584801872386	-0.0944476553488433	0.0580245992801876
0	1	4424115	rs16838812	G	A	0.213744722957433	0.526169937881641	-0.0325929370769567	0.0514194924426853
0	1	4425847	rs12405082	G	A	0.213188617187252	0.560150202178581	-0.0299624167651017	0.0514271703565898
0	1	4425876	rs12404603	T	C	0.122376960110986	0.701174897155023	-0.0245210075497634	0.0639008951562201
0	1	4427083	rs12023786	A	G	0.0964545308450816	0.811181128690005	0.0167034010714371	0.0699172081370046
0	1	4431264	rs572439	C	A	0.658504178394408	0.00744951262306167	-0.116742375672364	0.0436248561604119
0	1	4431571	rs12028738	A	G	0.2603914030907	0.180984214514693	-0.0641423724110092	0.0479486407329193
0	1	4431704	rs12031615	T	C	0.369389730200174	0.2706249844981	-0.0480022997233634	0.0435741061754333
0	1	4435641	rs74728654	A	G	0.162475469187297	0.065780739416786	-0.107712120662854	0.0585419051531126
0	1	4440749	rs589870	T	C	0.0806660368548199	0.108240874970025	-0.128255988569875	0.0798530392827199
0	1	4444706	rs349413	A	C	0.787429064756237	0.475695312848686	0.0367806576326846	0.0515681895060482
0	1	4445873	rs72632733	T	C	0.108605403492528	0.814687344310251	0.015705457911927	0.0670075520826401
0	1	4448702	rs747778	T	C	0.298432827399424	0.0166295127464348	0.107401745548316	0.0448479305697201
0	1	4448818	rs747776	C	T	0.569934111825337	0.345279191998026	0.0399679647744377	0.0423485613688024
0	1	4449129	rs1109046	C	T	0.567336691633049	0.258199575832257	0.0480375177824963	0.0424863834072626
0	1	4449883	rs12041175	C	T	0.460268426461014	0.370100232798913	0.0376765336598907	0.0420363023444847
0	1	4451081	rs12042157	C	T	0.461472428007077	0.369971565010691	0.0376422836070595	0.0419867992932398
0	1	4455415	rs349415	C	G	0.189290287543359	0.315957100101116	-0.0540677806911157	0.0539167836705597
0	1	4458068	rs349417	C	T	0.650733894860801	0.899957189702309	0.005499636936661	0.0437467148135935
0	1	4459317	rs78531899	A	C	0.107903017717853	0.761454687158581	0.0203712118508663	0.0671052454924574
0	1	4459689	rs6679220	C	T	0.135716618846694	0.386723711868067	0.0520747386945831	0.0601620739115551
0	1	4460965	rs56081339	A	G	0.1356171678329	0.410018584232263	0.049592115486608	0.0601947657547717
0	1	4462460	rs349400	G	T	0.652050808337856	0.954626650007894	0.00248990068349118	0.043760972409123
0	1	4463585	rs349401	G	T	0.543435299287668	0.878255441573301	-0.00642589311113491	0.0419496402374856
0	1	4464125	rs12144027	T	C	0.107894815766884	0.607140434703808	0.0343771952838396	0.0668609466138571
0	1	4466908	rs577114	C	T	0.0799802464894576	0.141980407479175	-0.117575536281802	0.0800674576386027
0	1	4469868	rs733308	G	T	0.126259138579635	0.347135078846343	0.0581211221180616	0.0618204048571175
0	1	4471733	rs505933	G	A	0.775970192318673	0.298692446740214	0.0527602541197079	0.0507680413913388
0	1	4472448	rs4654533	G	C	0.587439587630095	0.179320885369922	0.0573874867492768	0.0427356228045489
0	1	4475184	rs349405	C	A	0.776318640567807	0.361093009128807	0.0463054205338777	0.0507020845664752
0	1	4477911	rs349409	T	C	0.775887746633653	0.29274416649379	0.0534580076435155	0.0508097660059746
0	1	4488779	rs12029910	G	A	0.451627407228835	0.382675693584986	0.0367538944425059	0.042101797147923
0	1	4488831	rs6667927	T	C	0.185721870946064	0.554033486014161	0.0315607057966571	0.0533366089132877
0	1	4489398	rs6678792	C	T	0.267494826992499	0.759050669750968	-0.014509030513306	0.0473026470073777
0	1	4489529	rs10915533	A	G	0.186658865865692	0.489304269541099	0.0366971862452187	0.0530754222781156
0	1	4496329	rs1762813	T	C	0.893527403274365	0.552923539596756	0.0405344333825397	0.0683105148596619
0	1	4497217	rs1674879	T	C	0.137623976328874	0.824024686480877	0.0134353525792712	0.0604184971128408
0	1	4502705	rs780575	T	G	0.217746559978971	0.425954010802438	-0.0405148568484551	0.050889478792423
0	1	4504332	rs780584	A	G	0.250181579313436	0.31207708165366	-0.0491216933803406	0.0485933243017017
0	1	4504927	rs780586	T	C	0.12315247512983	0.849520395835095	-0.0121305042496756	0.0639354794804627
0	1	4507763	rs780594	C	T	0.848989993493544	0.482008237369667	0.0416401374345471	0.0592256358144828
0	1	4509379	rs2054270	A	C	0.627914167463065	0.364873450544159	0.0392884530707872	0.043359095941348
0	1	4510840	rs705685	T	C	0.170269058082001	0.978695388683772	0.00148283990753599	0.0555276246911929
0	1	4519912	rs608210	G	A	0.75309099756438	0.0489995092324168	0.097684258702117	0.0496212842574819
0	1	4525604	rs4654545	C	T	0.779649580289448	0.0925654553990275	0.0871705370640979	0.0518249895968071
0	1	4534661	rs11812066	T	A	0.131838235294118	0.668522152744229	-0.0268484432477736	0.0627040546264371
0	1	4541444	rs16839089	A	G	0.117452926314376	0.943300192051835	-0.00463639057890143	0.0651887225978651
0	1	4549380	rs705690	A	G	0.574259380958298	0.0497903521941513	-0.0823676619883231	0.0419866002849285
0	1	4549402	rs780606	G	A	0.47286616239519	0.0984871527716081	-0.0694192462842822	0.0420154209942842
0	1	4552802	rs1878052	A	G	0.463030552903394	0.0529487246647731	-0.0807968631829552	0.0417481734981719
0	1	4558792	rs10915548	A	G	0.496837564852643	0.120258073647012	-0.0643929724068945	0.0414451526899625
0	1	4558933	rs609506	C	T	0.864134890558151	0.465491970228183	-0.0443420573789208	0.0607564025588383
0	1	4566065	rs4654440	G	A	0.867295824100156	0.566179946385976	-0.0352155380269266	0.0613846348241795
0	1	4572023	rs10915549	A	G	0.51506934516252	0.0595023980580622	-0.0780376575932701	0.0414110888009845
0	1	4573989	rs1710421	T	C	0.88630524412576	0.570441764655999	-0.0371120262351499	0.065407050144348
0	1	4581585	rs608203	C	T	0.344008086690511	0.0108191112966097	0.110213538265269	0.0432466438004163
0	1	4582199	rs10489135	C	T	0.306874927485787	0.0455091584459733	0.0887647419044336	0.0443841987808777
0	1	4583973	rs76210017	G	A	0.162600349429182	0.14807427711595	-0.0833575244595921	0.0576323445399155
0	1	4587969	rs241237	T	C	0.34515721200225	0.0181659660524697	0.102291598612365	0.0433032036921107
0	1	4594603	rs537398	C	T	0.46811360249494	0.119588585941858	0.0645232769862134	0.0414540073317036
0	1	4596288	rs10915554	A	G	0.452208431330711	0.452994189333413	0.0311073751757614	0.0414525891339107
0	1	4596534	rs12084169	T	C	0.434657258273593	0.337505100293333	0.0399228472970144	0.0416250412575471
0	1	4600491	rs543653	G	T	0.435348094547278	0.37045327144373	0.0372801737693458	0.0416247746183996
0	1	4606292	rs80089004	G	A	0.195436773880318	0.839185081961361	0.0106427564848089	0.0524439145507099
0	1	4608204	rs241220	A	G	0.351319849883685	0.503892227965426	0.0286968678146454	0.0429350765733043
0	1	4610733	rs16839272	C	A	0.096439208862595	0.864250197688423	-0.0120760076996123	0.0706338134039339
0	1	4611241	rs241248	A	G	0.0963970793945716	0.895168674850353	-0.00932088152588777	0.0707376596178787
0	1	4612752	rs12117466	T	C	0.331119487274711	0.415439458819734	0.0357137418506263	0.043855047393357
0	1	4614822	rs241257	T	C	0.150511778845111	0.648274098350679	0.02641462047694	0.0579063349468879
0	1	4616102	rs241261	C	T	0.455519420715228	0.175362759583871	0.056445644482527	0.0416520146407194
0	1	4618251	rs6685798	A	G	0.124842997272041	0.512112533872895	0.0413025118482557	0.0630041906206862
0	1	4619038	rs241264	T	C	0.419703680693736	0.388731672719732	0.0361254415814852	0.0419127662739649
0	1	4619669	rs59595338	A	G	0.252818370585885	0.375297840248937	0.0417776715472697	0.0471215675923391
0	1	4621464	rs6698529	A	G	0.337075389696432	0.866732878964715	0.00736141428556686	0.0438675954142872
0	1	4627077	rs241273	C	A	0.126572656637727	0.28000154165704	0.0664777820390921	0.0615355040284101
0	1	4629186	rs241277	C	A	0.148014220599013	0.475765878246401	0.0415043407647687	0.0582003190853731
0	1	4630232	rs76191495	A	G	0.119367685179175	0.377208239000545	0.0557569008050105	0.0631411378785983
0	1	4632528	rs241211	G	A	0.314277197462086	0.22434467702186	0.0542791951477779	0.0446721702659449
0	1	4632560	rs980092	G	A	0.528529805168444	0.496257170507946	-0.0284358674215611	0.0417934453595072
0	1	4632828	rs171317	A	C	0.826870959949912	0.920129397012212	-0.00549851995412544	0.054836741812652
0	1	4633554	rs6673089	A	G	0.582036610692304	0.192405551449796	-0.0548509210153475	0.0420798603848363
0	1	4633607	rs241209	A	G	0.308130056287815	0.48337635440542	0.0312926526775518	0.044647502600867
0	1	4635556	chr1:4635556.C.CC	CC	C	0.88989437549095	0.271740911531957	-0.0710004910649409	0.0646009729120958
0	1	4641742	rs241225	A	G	0.720467623229637	0.669316226825697	-0.0198399045415254	0.0464540514630384
0	1	4642477	rs184781	T	C	0.766458977000615	0.496847241489426	-0.0331616900195052	0.0488060393052389
0	1	4644085	rs588347	T	C	0.591091462855045	0.663502611968058	-0.0184714928566638	0.0424551590790494
0	1	4646572	rs4654446	T	C	0.298266155295459	0.642377717976334	-0.021358861357645	0.0459946653710781
0	1	4647646	rs2674014	T	C	0.763706892515377	0.44725903526918	-0.0368493243666283	0.0484864281078659
0	1	4649157	rs546397	G	A	0.290360576923077	0.913269823952113	0.00498817856841747	0.0457987756441202
0	1	4658538	rs12567277	T	C	0.452470185045949	0.737495272743004	-0.0140367427739518	0.0418792109905167
0	1	4665232	rs164781	A	G	0.354676046484705	0.452144665488456	-0.0328425963406795	0.0436827066448534
0	1	4665269	rs241243	G	A	0.284726383857468	0.968864054354444	-0.001802536673831	0.0461797780778156
0	1	4666819	rs151716	G	A	0.359430660458909	0.457803917163117	-0.0324426102362939	0.0436956425173127
0	1	4677535	rs4403602	G	C	0.281065763702882	0.0837980244309464	-0.0816735022233155	0.0472357317834258
0	1	4678123	rs7555011	C	T	0.700973991236314	0.167101089355211	-0.0624772593731842	0.0452216425517689
0	1	4679563	rs12145928	C	G	0.243958583779438	0.00620615428151865	-0.1372760513215	0.0501614225453116
0	1	4682273	rs6668199	C	T	0.474705290214148	0.577405107043143	0.0234679412126141	0.0421192101960234
0	1	4685648	rs875808	A	G	0.283888827795474	0.0260986418082482	-0.104878216106092	0.0471417680824744
0	1	4697300	rs2101195	T	C	0.656702121197333	0.452516673790475	0.0332895093328923	0.0443135763309029
0	1	4698446	rs12122716	T	C	0.101385176982788	0.631599571924688	0.0327372856539768	0.0682771210976015
0	1	4698677	rs76059212	A	G	0.0598419454649568	0.0442746733251052	0.167898628589858	0.0834701531255981
0	1	4700731	rs61265167	A	G	0.254434589800443	0.00635741181929903	-0.134398247249069	0.0492526074032572
0	1	4701258	rs10915575	C	T	0.278954447215918	0.0135617481805974	-0.117446525281791	0.0475748819794572
0	1	4706317	rs12741248	A	G	0.513744758965191	0.337481119024799	0.0403911291673197	0.0421111989324557
0	1	4706755	rs12125737	T	C	0.284900954490253	0.00975419976472102	-0.122315658564028	0.0473280281294281
0	1	4708162	rs4654454	C	T	0.404782519727018	0.527847724481107	0.0270509678248557	0.0428499708386291
0	1	4721793	rs12406838	A	G	0.288972182461293	0.044727156427401	-0.0933327327381589	0.046498705580631
0	1	4722951	rs7517517	T	C	0.150239771737529	0.336277899122293	0.0552853218198078	0.0574963066560618
0	1	4723818	rs12083131	A	G	0.150399118533983	0.336543068203787	0.0552306666956863	0.057470995413851
0	1	4727243	rs6663166	G	A	0.805966482178322	0.766346568961599	-0.0156922147051813	0.0528078059001886
0	1	4731677	rs10799255	G	A	0.394787364593005	0.569677652724595	0.0242667310594255	0.0426835681367856
0	1	4737531	rs16839450	T	C	0.256438799652968	0.873558829190415	-0.00761510648016726	0.0478517152190713
0	1	4738058	rs2071990	T	C	0.277762572144146	0.0638741550233946	-0.0876647598201615	0.0473081769960805
0	1	4738355	rs2071991	G	A	0.322852605376985	0.0987847214424142	-0.0743890495931785	0.0450631324939623
0	1	4746636	rs10915587	T	C	0.569484649863506	0.145150540495879	-0.0613684968849345	0.0421233419777725
0	1	4763401	rs6681520	T	C	0.506341379432396	0.56426878746348	-0.023860896831217	0.0413883387353145
0	1	4773266	rs2071999	C	A	0.64553265671957	0.0207926621640228	0.102735780792292	0.0444411144159494
0	1	4776974	rs3753696	A	G	0.12936451748982	0.445777952678707	0.0467659819127278	0.061334634236628
0	1	4783142	rs12566272	A	G	0.151472478563237	0.505323706726118	0.0383826213755603	0.0576197339278195
0	1	4784556	rs3820252	T	C	0.155196402072532	0.476874630181431	0.0394839953328595	0.0555066358097641
0	1	4784884	rs3820253	A	G	0.531556272856495	0.905440980056947	-0.00500653408472084	0.0421457539761657
0	1	4799200	rs3753702	T	C	0.0676033098184708	0.172716910336862	-0.118498532158813	0.0869059803034468
0	1	4803834	rs393976	A	G	0.0970740981915256	0.390949097971592	-0.0616101856443315	0.0718153275384003
0	1	4805106	rs414176	C	A	0.092614489143971	0.546698635574645	-0.043917140188955	0.0728655779583529
0	1	4805434	rs371605	G	A	0.281338410615396	0.472214302772894	-0.0337047937923098	0.0468850870344173
0	1	4806381	rs368808	G	A	0.141736635372344	0.286115153086882	-0.0653187436447636	0.0612354031586586
0	1	4806550	rs11586743	A	G	0.0788083132126954	0.0465956344985566	-0.16420548771802	0.0825170891947738
0	1	4813115	rs380239	G	A	0.106386557953581	0.900769020569251	0.00842631178457056	0.0675781195013027
0	1	4813141	chr1:4813141.C.T	T	C	0.106357766537472	0.815625064199353	0.0157073277524533	0.0673626606141354
0	1	4819803	rs368420	C	T	0.221069557051286	0.369782096906077	0.0449929187947455	0.0501659511766629
0	1	4826104	rs2802716	A	C	0.0681077576101882	0.0704270635432549	0.143442853368481	0.0792872492155331
0	1	4826660	rs2743980	A	G	0.388043904590752	0.485017433117398	0.0300132792863209	0.0429832345883234
0	1	4828606	rs7518471	T	C	0.0880445352409257	0.044695859926094	-0.156288465399829	0.0778520712650857
0	1	4833747	rs12029492	A	G	0.296132827735819	0.212462549753674	0.0565743789211766	0.0453748421492694
0	1	4836121	rs394594	G	A	0.424574589818964	0.327651304346191	0.041484743710235	0.0423808590913513
0	1	4848808	rs12133924	G	A	0.122118446892869	0.993658547849415	-0.000505744916718972	0.0636323988258671
0	1	4852747	rs7520826	G	A	0.106080466736916	0.0536373882317524	-0.136580455610057	0.0707761151828111
0	1	4853688	rs932350	C	T	0.15453474982335	0.863222749526914	-0.0100226972163063	0.0581790840682795
0	1	4859488	rs17345273	A	G	0.0669024597509348	0.630045014392259	-0.04096435593355	0.0850476662279798
0	1	4861767	rs11588395	T	C	0.0667257192299373	0.595232500399225	-0.0452800888250522	0.0852300870625163
0	1	4871384	rs59103994	T	C	0.101571795390309	0.797976576155436	-0.0179269736512266	0.0700363601277457
0	1	4871671	rs1118009	G	A	0.259754786208902	0.414948698996985	-0.0393472895911036	0.0482660928101742
0	1	4878871	rs1120120	T	C	0.707920376385198	0.516200099619136	-0.0298573429612105	0.045989990216329
0	1	4880480	rs10915616	T	C	0.134405552552249	0.938982326585436	0.00472926572729806	0.06178088951487
0	1	4885457	rs7516549	A	G	0.100395116879999	0.478404614105859	-0.0505448505547713	0.0713033258411793
0	1	4889588	rs10915622	A	C	0.474820413220539	0.545874358802584	-0.0251674011242967	0.0416710701103889
0	1	4889912	rs12028290	A	C	0.0685495680324366	0.793810386626086	-0.0219032828110189	0.0838031536075915
0	1	4897567	rs12118185	A	G	0.159489854986235	0.306129005194139	-0.0598476599680655	0.0584804844013076
0	1	4898833	rs7522386	G	A	0.453364215453258	0.698053268987868	-0.0164538983340172	0.042412454478622
0	1	4901142	rs12124406	G	C	0.266232929477332	0.649012721362397	0.0215646093864359	0.047380774990512
0	1	4906783	rs10915626	A	G	0.469673906553938	0.106310020234248	-0.0678802541369601	0.0420310360356067
0	1	4911403	rs11803979	A	G	0.361352940651757	0.305133807812619	-0.0449757393159853	0.0438579640749687
0	1	4913873	rs10915628	C	T	0.846660315247279	0.556619939101108	-0.0335305708484754	0.057037446277468
0	1	4916906	rs1535734	G	A	0.482268287470942	0.49078878098217	0.0288229627768708	0.0418297102932765
0	1	4927798	rs10915644	T	C	0.376569843922871	0.32003505932333	0.0427393023353467	0.0429806023269483
0	1	4928868	rs12567053	T	C	0.108211625478594	0.590391224505145	-0.0367590152236556	0.0682911384869886
0	1	4930181	rs1886112	C	T	0.470223449154009	0.465862529507599	0.0306606842076217	0.0420454321956282
0	1	4931354	rs11588518	G	A	0.631202675032434	0.994445556153784	-0.000304037003156364	0.043673944333743
0	1	4932444	rs10915647	G	T	0.482981101251207	0.671215711177689	0.0178109593580404	0.0419594678856686
0	1	4932655	rs12044914	A	C	0.149555104870591	0.51539794308695	-0.0384890337714345	0.0591724186103182
0	1	4932777	rs12044980	G	C	0.1359844261434	0.864468693485022	-0.0103965728148038	0.0609096211004384
0	1	4938053	rs10753390	C	T	0.851938211402769	0.104175801040698	-0.0929707261551387	0.0572149426159858
0	1	4938987	rs12410393	C	A	0.0862199935445511	0.396174820818381	-0.0641256168003346	0.0755777100487434
0	1	4940715	rs7539101	T	C	0.432853014982204	0.71815329947815	-0.0151584586999704	0.0419985711066737
0	1	4941735	rs4654462	G	C	0.21137601517559	0.771260835502092	-0.0148689879708368	0.0511443237407196
0	1	4951910	rs1544061	G	A	0.34137854548286	0.5182888452881	-0.0283865519189401	0.0439430276042404
0	1	4953528	rs16839786	T	G	0.401828401291495	0.552079188105839	-0.0255406195998758	0.0429508639182157
0	1	4955158	rs16839789	T	C	0.376876125027251	0.371846463848338	-0.0389019500367457	0.0435622384254462
0	1	4955862	rs6426446	T	C	0.469531295424153	0.517688856596717	-0.0272023001115075	0.0420494555076016
0	1	4956070	rs6426447	C	T	0.825601728096852	0.0628829582040222	-0.0996658520892488	0.0535832685922055
0	1	4958102	rs4654620	C	T	0.907105875833234	0.461617613271773	-0.0515676603730012	0.0700470698145996
0	1	4959786	rs2031246	G	A	0.871839361337836	0.441555864411485	-0.0472855877263352	0.0614442826154054
0	1	4963569	rs72634122	T	C	0.146110784269568	0.143854187976452	0.0842080326414893	0.057614075737352
0	1	4965152	rs17345545	C	A	0.181929522312372	0.138772780444389	0.0790842969604392	0.0534217433669759
0	1	4965631	rs4654468	C	T	0.37645987167716	0.627412751475223	-0.0208430630784472	0.0429424830444423
0	1	4967739	rs7520488	C	G	0.367058261948454	0.453904855080841	-0.032753139521468	0.0437337741969841
0	1	4968528	rs6678459	T	C	0.342040322590391	0.504724487214215	-0.0292449355587048	0.0438405776650269
0	1	4970122	rs10915666	A	G	0.513744917451606	0.759675493411556	0.0127578426966964	0.041704978120813
0	1	4970486	rs6675549	A	G	0.368552011334347	0.510526320305912	-0.0287760843031136	0.0437314293183829
0	1	4971006	rs60530383	G	A	0.144175526211508	0.233923996295701	0.0697397852191236	0.0585895265914575
0	1	4982386	rs6698453	A	G	0.176537351447941	0.301176913800026	0.0557099861356414	0.0538826719315482
0	1	4984882	rs2093765	G	A	0.631395738072986	0.292222208630515	0.0459034177660377	0.0435822610207925
0	1	4986470	rs2411956	T	G	0.38304391588984	0.833883151623547	-0.00908518834420407	0.0433197517184805
0	1	4988031	rs61271613	A	G	0.169862453373534	0.356984838139853	0.0504644108847312	0.0547855895019258
0	1	4988262	rs11584727	A	G	0.451828700801115	0.920406625093526	0.00422452093160629	0.0422783860551543
0	1	4988881	rs6667349	G	A	0.169910502188887	0.396491196851997	0.0465759606469963	0.0549306725651637
0	1	4995026	rs12049256	C	T	0.470398089881797	0.630845528070602	-0.0201491137902982	0.0419304018808184
0	1	4996185	rs10915683	G	A	0.470129819164361	0.655355112767625	-0.0187148039456939	0.0419299279038559
0	1	4996226	rs4654470	G	A	0.145510575144913	0.60246969485168	0.0305338063093804	0.0586227778959759
0	1	4996275	rs12045266	T	G	0.329117884846539	0.493855067201061	-0.0304089194409094	0.0444451254358567
0	1	4996661	rs12037632	C	T	0.184564458834721	0.613953186897556	0.0269484592781207	0.0534226729838386
0	1	4997363	rs9426467	G	A	0.434114257194936	0.79471542665107	0.0109763038429161	0.0421853487686457
0	1	4998385	rs9426468	G	A	0.573649427532299	0.539307085059233	0.0259504787530332	0.0422741833163932
0	1	5003504	rs9286971	A	G	0.289773303038258	0.721786788622826	-0.016339977432796	0.0458895566003733
0	1	5005775	rs7534281	C	T	0.319892601509651	0.842251293123719	-0.00885958637682201	0.0445172596694153
0	1	5011402	rs9426490	G	A	0.540365822756842	0.66374938615743	0.0182073680787322	0.0418808154436717
0	1	5012101	rs7544541	A	G	0.288384743444547	0.846152756616043	-0.00890595620010486	0.0459000030607552
0	1	5012301	rs10915298	A	G	0.243925211405511	0.677675205527359	0.0202350240365377	0.0486842957225435
0	1	5012697	rs12022487	T	G	0.209195126196693	0.687886610858112	0.0204649637018753	0.050942751032484
0	1	5016062	rs76400676	T	G	0.0267235915938999	0.847997597444466	0.0248333681894279	0.129560462953544
0	1	5018318	rs9426470	A	C	0.472817505782091	0.891234832501463	-0.00571734399213147	0.0418112167964542
0	1	5021200	rs10799145	G	T	0.335413407562051	0.864300228114413	-0.00753476496705849	0.0440880244512311
0	1	5023321	rs12754637	A	G	0.394511567572621	0.689696297648362	0.0170251621677337	0.0426410187141611
0	1	5023430	rs6702660	G	A	0.729256754507435	0.858740455868751	0.00839527989975976	0.0471703922060652
0	1	5023599	rs12741441	T	A	0.347946090467248	0.905843228769861	-0.00515672440048483	0.0435964043892135
0	1	5031379	rs10799149	A	G	0.38334586173486	0.738848901145861	-0.0142104918055606	0.0426257522875133
0	1	5031561	rs7518523	G	A	0.143158683761017	0.298269679543752	-0.0632227758442379	0.0607822963216214
0	1	5036174	rs6689050	C	G	0.353177814618419	0.229924547129476	-0.052798267594524	0.0439782807200376
0	1	5036549	rs11581023	A	G	0.103953898977006	0.548863917901206	-0.0416352736728291	0.069454239453194
0	1	5036622	rs12122541	G	A	0.0391275966338155	0.0826410598833217	-0.201386286828311	0.116035107289142
0	1	5037812	rs6666330	G	A	0.352041252704011	0.45780323794242	-0.0325785007393741	0.0438786016769946
0	1	5038051	rs12739724	A	G	0.0884313273204015	0.522059178737484	0.0462855327909816	0.0723014349795137
0	1	5038624	rs12564764	A	G	0.3677626843033	0.401026427885214	0.0363471320233051	0.0432812419072991
0	1	5045030	rs1106586	A	G	0.80100388263498	0.640681626813995	0.0244464099868073	0.0523762622166191
0	1	5047010	rs79254893	T	C	0.0782521856820011	0.887703445848699	0.0109492028982815	0.0775380210625852
0	1	5047163	rs7365286	T	C	0.155802988930227	0.256899083144853	-0.0661680793092018	0.0583621001988625
0	1	5048109	rs716671	T	G	0.354652159595372	0.909641393520428	-0.00498579645575473	0.0439312522778614
0	1	5051232	rs12725971	G	A	0.35673184287935	0.859516581883232	-0.00775210826722266	0.0437998027271372
0	1	5051710	rs6683624	T	C	0.443377702937199	0.547107658488113	0.0252506582377775	0.0419376574110486
0	1	5068245	rs10799151	G	A	0.360015120077611	0.852074733629769	0.00820079102250395	0.0439787023345275
0	1	5070407	rs10915312	G	A	0.171651386714598	0.703333140579774	0.021086582347201	0.0553707997901344
0	1	5073092	rs9286975	A	G	0.626403027064085	0.927232833446133	0.00394852534932642	0.0432350683610143
0	1	5077552	rs12047764	C	T	0.143916332134432	0.650205461893622	0.026845949152335	0.0592002733192585
0	1	5078939	rs10915316	C	T	0.299095864542117	0.773255411790368	0.0131241868841141	0.0455512227949603
0	1	5079962	rs79751215	G	A	0.119309581280544	0.967867228699615	-0.0025872038975681	0.0642251444257362
0	1	5081173	rs898337	A	G	0.525659670080664	0.993101339881192	0.000362937776677338	0.0419760990503352
0	1	5083573	rs76601146	G	A	0.227474563859968	0.918739071418988	-0.00514671918432259	0.050447062435552
0	1	5088062	rs1459765	T	C	0.130732615572962	0.913938862637897	-0.00665616126097325	0.0615902666645927
0	1	5090997	rs9439507	G	A	0.398257832767479	0.631939310728523	-0.0203513012077775	0.0424871439314399
0	1	5091827	rs4949164	G	A	0.28004979563855	0.995101305367895	0.000284870593054129	0.0463985688272653
0	1	5094435	rs6693990	A	G	0.128706858357562	0.888195851285194	0.00878339977037056	0.0624764075834595
0	1	5124235	rs10799158	G	A	0.180979410683537	0.871829784292726	0.00872407238088319	0.054074366360964
0	1	5124859	rs1563792	A	G	0.307436368663582	0.990912789193304	0.00051306114827936	0.0450473448392296
0	1	5127449	rs6682478	T	C	0.105105638395537	0.824839657382567	0.0149977540430332	0.0677635952205658
0	1	5127543	rs6603832	G	A	0.286649156413616	0.750418402303541	0.0146017727838894	0.045904862429746
0	1	5136644	rs922123	C	T	0.396693500279402	0.552243140185784	-0.0254490681970037	0.0428145595299455
0	1	5137666	rs10915336	A	G	0.268840815448889	0.291014137338398	-0.0502237691321088	0.0475649146775527
0	1	5138107	rs117944101	A	G	0.102522008192609	0.19242668543029	-0.092941397635302	0.0713050358806019
0	1	5139200	rs56186517	T	C	0.12414670534653	0.664533630015685	0.0271387294635321	0.0625803177907286
0	1	5141293	rs3128687	T	G	0.571680674821336	0.868482104308431	0.00701250424231794	0.0423494055053563
0	1	5141640	rs3128689	A	C	0.69440292745291	0.700131742907187	-0.0175213455389775	0.0454931342909523
0	1	5141902	rs11579881	T	C	0.523427351929893	0.211366217290918	-0.0527135897282944	0.0421770292074902
0	1	5142552	rs10915341	G	T	0.677247436063472	0.463622493892756	-0.0327122954471065	0.0446343568745731
0	1	5142629	rs12029437	G	C	0.657220743983188	0.6886249282267	-0.0176699267365819	0.0440952424007505
0	1	5142784	rs12047111	G	A	0.68643663661578	0.613186205565728	-0.0226741817075804	0.0448522429990904
0	1	5142818	rs2334263	C	T	0.662090407258475	0.708047591106975	-0.0165408454556072	0.0441702271999865
0	1	5145463	rs12120144	T	G	0.192490316363776	0.690653688075372	0.0210854580193581	0.0529827821413847
0	1	5152159	rs12121092	T	G	0.627617700479353	0.271509488556974	-0.0475098967034593	0.0432068012775024
0	1	5152362	rs12033342	A	C	0.181886569241475	0.800849859940466	0.0135054522697821	0.0535405062047549
0	1	5156245	rs3101225	C	A	0.131562927737429	0.867961731044716	0.0102826675475422	0.061851349746648
0	1	5158225	rs4949171	T	C	0.806332753753585	0.697606111916647	-0.0203134082460829	0.0522795005269097
0	1	5168663	rs10733013	T	C	0.800373699654429	0.483619769605788	-0.0363159329947328	0.0518434266199335
0	1	5170712	rs7513590	G	A	0.0936348697583776	0.558844291398702	0.0413475410216588	0.070732880553839
0	1	5171959	rs66868114	A	G	0.192740398999176	0.685318774479827	0.0213780136670716	0.0527570870351652
0	1	5179530	rs10799170	C	A	0.881493101645708	0.465641113075245	-0.0468908111174789	0.0642701245642547
0	1	5180066	rs115200516	A	G	0.0850717506036123	0.454656031781235	0.0557763269860722	0.0745996648787243
0	1	5183812	rs4949166	T	C	0.122238480238271	0.850248126143409	-0.0121170256784248	0.064178534434815
0	1	5183873	rs4313443	T	C	0.771303599424334	0.697456058634963	-0.0192830769794088	0.0496019024089695
0	1	5190166	rs12083573	G	A	0.236119673908773	0.791387764316892	0.0130407875478092	0.0493018751673132
0	1	5192365	rs77348721	C	T	0.0851094642333568	0.343131002109509	0.0703848002002714	0.0742458079644248
0	1	5193026	rs10492923	G	A	0.374699267829378	0.255266476144122	-0.0493614855881956	0.0433889742447576
0	1	5194204	rs16840020	T	C	0.464897624197263	0.0901286099049002	-0.0709424354539415	0.0418608671127222
0	1	5199158	rs79979050	T	C	0.157403451570758	0.809490721378944	0.0138547152472285	0.0574686323230903
0	1	5200882	rs11576612	G	C	0.150311674826458	0.803822688754591	-0.0146375246963109	0.0589265447406371
0	1	5202617	rs79753066	C	T	0.159421280263488	0.851967269762182	0.0106704711554241	0.0571809266077007
0	1	5209244	rs12025231	T	C	0.340480026992085	0.119737790329083	-0.0690371399133009	0.0443719029603691
0	1	5209245	rs75570639	A	G	0.164131431222454	0.782080886974978	0.0155614265910579	0.0562579875947874
0	1	5209712	rs189391360	T	G	0.164234687109921	0.869280617002558	0.00927495440651001	0.0563579235221386
0	1	5210124	rs12121369	A	C	0.326149101851498	0.427161716292129	0.0350755856652134	0.0441725786009765
0	1	5211338	rs12027352	T	C	0.501194108413936	0.257899231430715	-0.0472203946747703	0.0417373438045487
0	1	5211545	rs4314925	A	G	0.82794845743447	0.580106182266459	-0.030472345879779	0.0550808279229738
0	1	5222075	rs6668830	G	C	0.164076246334311	0.524100510413655	0.0357005447063106	0.0560415245609825
0	1	5222596	rs10915365	T	C	0.474178261218876	0.502794094275982	0.0279747063716636	0.0417470670131667
0	1	5223182	rs12026730	A	G	0.362964768813652	0.317533605433578	-0.0437634833677702	0.0437836630369819
0	1	5228983	rs61542310	A	C	0.390878164390252	0.122487293828971	-0.0669335615813879	0.0433390415590042
0	1	5230746	rs4076635	A	G	0.267876283872657	0.999847659147846	9.08800947691675e-06	0.0475984104294876
0	1	5233631	rs4609478	A	G	0.402040004943445	0.10127427716548	-0.0705724087138101	0.0430659080128421
0	1	5239931	rs6603818	T	C	0.762880227365002	0.387389238979794	-0.0417376674740844	0.0482872721528123
0	1	5243848	rs4641339	A	G	0.376226136968437	0.504213683183243	-0.0287734527799096	0.0430821228254959
0	1	5243935	rs9439542	A	G	0.22182809833353	0.723060841714495	0.0175838240615605	0.0496198123587186
0	1	5244220	rs12033926	G	A	0.376718416598124	0.54118788499063	-0.0263389634216158	0.043106713412334
0	1	5247006	rs16840108	C	T	0.0854858236214994	0.189673949364493	0.0947272192922749	0.0722257127684084
0	1	5247355	rs10492931	A	G	0.395453072207683	0.905055935628404	0.00507581602404803	0.0425548738078215
0	1	5250497	rs10915375	G	A	0.183245237427656	0.864288965363212	-0.00927147923262884	0.0542454806880994
0	1	5251088	rs11583754	G	A	0.268848448298001	0.557924026819971	0.0272444628748822	0.046497985475406
0	1	5251569	rs17375504	T	G	0.0849653287647367	0.367968923226869	-0.0698896764048224	0.0776306651129449
0	1	5255304	rs2722780	T	G	0.220846475185758	0.947737921562292	-0.00333591328035044	0.0508929041604457
0	1	5258556	rs2722782	C	T	0.787167906823766	0.750995415882825	-0.0159727426662443	0.0503352617459386
0	1	5262901	rs2679218	C	T	0.210512277850989	0.817972156128566	0.0118339902946254	0.0514177189005219
0	1	5264228	rs2722786	G	A	0.782433745002546	0.831024887520186	-0.0107294186688672	0.0502814309814765
0	1	5264697	rs12043987	G	A	0.153465817957609	0.888376298407295	-0.00809746389192404	0.0576910643236242
0	1	5267850	rs6603821	A	G	0.610327404727996	0.200424780702947	-0.0547754311000125	0.0427818650800494
0	1	5276014	rs59234006	A	C	0.153345403235753	0.391768402761959	0.0489362461260156	0.0571408251637927
0	1	5277437	rs10915385	T	C	0.232199109456932	0.81537451032062	0.0114611827910403	0.0490846576122666
0	1	5277746	rs4565728	T	G	0.283974510325825	0.0953020884166682	-0.0781900812676737	0.0468746167055605
0	1	5281117	rs7549461	A	C	0.237323384012426	0.882123463551267	0.0072212143602761	0.048700547005638
0	1	5281236	rs16840186	A	G	0.0919195082347483	0.638638353120639	0.0332986824623163	0.0709080860511544
0	1	5281421	rs7511995	C	T	0.764352117231309	0.480954688006948	-0.0345867081419065	0.0490753170526524
0	1	5283239	rs10753355	C	T	0.764742718129162	0.529665681520446	-0.0308605712799529	0.0491006589464263
0	1	5284813	rs7524247	C	T	0.392468338826697	0.464226433950804	0.0311762361967884	0.0425960033174021
0	1	5284844	rs7552988	A	G	0.758408972756139	0.349785242330706	-0.0455689617017401	0.0487365482283236
0	1	5296277	rs76065129	T	G	0.136956941927207	0.744623034719593	0.0197246727321555	0.0605539060169156
0	1	5296844	rs2353169	C	T	0.236281596932686	0.513468756051165	0.03203358328473	0.0490225368016607
0	1	5297845	rs473104	G	A	0.483144913948485	0.53497918314233	0.0259243436949862	0.0417849340348037
0	1	5298490	rs12026938	A	G	0.155653928387847	0.347509731570891	0.0530337917670165	0.0564531263101701
0	1	5299059	rs551536	C	T	0.565699319799292	0.384307982450042	0.0364500986920116	0.0418973329713558
0	1	5300124	rs663142	T	G	0.482616173269498	0.493333453482564	0.0285669886602268	0.0417026232031555
0	1	5302004	rs10915389	C	G	0.248322649834493	0.970728415889622	-0.00177532953296941	0.0483810577143827
0	1	5302315	rs12125575	A	G	0.133494653018062	0.659617020740512	0.0268651286308825	0.0609958392537482
0	1	5302528	rs12066405	G	A	0.574665615687529	0.427973964061362	0.0331987508811933	0.0418825332368354
0	1	5308304	rs572111	G	A	0.370542964578838	0.697769516856452	-0.0168731942591259	0.0434503074601414
0	1	5309255	rs7534404	A	G	0.243289915456432	0.848801951959092	-0.00929287483646384	0.0487438123613323
0	1	5310292	rs4465223	C	T	0.791450525862125	0.0629915493870532	0.0980240733961853	0.0527223414864822
0	1	5310609	rs6686714	T	G	0.417988872389961	0.090800499609174	0.0711977282712963	0.0420991867916087
0	1	5312165	rs4475768	G	T	0.166473254600927	0.441199399832765	-0.0436239806781075	0.0566420574833803
0	1	5312308	rs670971	A	G	0.0944482404584697	0.138237448376691	-0.109798661439634	0.0740688420466275
0	1	5312366	rs494046	C	T	0.334699007987037	0.222068445792669	-0.0543641634280736	0.0445226018288741
0	1	5317486	rs76220290	T	C	0.0971539256938933	0.898855067128415	-0.00902668589502045	0.0710159794807992
0	1	5319728	rs521758	A	C	0.220353444676409	0.0452827909507379	-0.102803988419603	0.0513501807556916
0	1	5324231	rs499416	C	T	0.298793764965587	0.202070067940089	-0.0582291442916919	0.0456457151059738
0	1	5325924	rs648378	A	G	0.29686246092281	0.424856763826423	-0.036227696696425	0.0453967705504378
0	1	5326050	rs536995	C	T	0.59861208724873	0.507394418044242	-0.028027982879064	0.0422808428919672
0	1	5326334	rs646542	A	C	0.265237238406335	0.280074452951529	-0.0510603140931379	0.0472714110575978
0	1	5327281	rs479689	C	T	0.598571184946431	0.511134963485213	-0.0277744510129229	0.0422700609307392
0	1	5327828	rs619423	C	T	0.265964007846569	0.305439659757915	-0.0482719442180619	0.0471020267512578
0	1	5330286	rs494138	T	C	0.297196838274256	0.311738605848381	-0.0460847521914618	0.0455571709403116
0	1	5330728	rs4847580	A	G	0.299098114302292	0.828594088154545	0.00988387006298438	0.0456519143688471
0	1	5335977	rs541414	C	A	0.600481003663846	0.477603018490817	-0.0300111298678874	0.042259490957522
0	1	5343098	rs12094921	C	T	0.301362171529239	0.751876724380971	0.0143776767284431	0.0454751282089743
0	1	5344728	rs622315	T	G	0.6217746716275	0.291864725251235	-0.044998509010441	0.0426914730949561
0	1	5344881	rs623106	T	C	0.620711460818832	0.291009637572783	-0.0450896216201061	0.0427021714904534
0	1	5346924	rs561303	C	A	0.179398775562072	0.422656151628769	0.0429697275158403	0.0535901334460535
0	1	5347439	rs565941	G	A	0.232197351671072	0.99101004698855	0.000554240882465957	0.0491894546743039
0	1	5347540	rs4847574	T	C	0.281824927510503	0.504411877222747	0.0309129902195325	0.0463071486504086
0	1	5347627	rs478357	C	T	0.505971153686148	0.69390281800783	-0.0164913862480294	0.0419026586461506
0	1	5347979	rs678476	A	C	0.481165521393625	0.515919754762067	-0.0272242027104177	0.0419060959792266
0	1	5348270	rs4417082	G	A	0.239827085474231	0.776537842057899	0.0137425123959908	0.0484174829501713
0	1	5353894	rs10753360	T	C	0.427556359765556	0.82797379179791	-0.00920578134463069	0.0423641957659132
0	1	5354844	rs912988	T	C	0.176436901653612	0.324680817096246	0.052869252371317	0.0536806634562877
0	1	5355175	rs4030898	A	G	0.428416724213698	0.965297197220973	0.00184175078689013	0.042332057715836
0	1	5356424	rs12127626	A	C	0.24364477492383	0.367975125273901	-0.0445464199079503	0.0494810272675065
0	1	5356607	rs10799191	A	C	0.257690317913782	0.440554188675756	-0.0373216317699442	0.0483906104022698
0	1	5357171	rs9439550	C	A	0.362050771760939	0.87878234227152	-0.00664236131982047	0.0435527565736778
0	1	5364634	rs9439519	T	C	0.634484392624087	0.576624300451566	0.0243368705133786	0.0435892839488653
0	1	5365555	rs76535383	T	C	0.104890364950097	0.231819464947058	-0.0835928810656202	0.0699121202647543
0	1	5368769	rs9439523	G	A	0.571766972893692	0.806522331388592	0.0103791719963134	0.0423786889896502
0	1	5370012	rs4847572	A	T	0.571772014514011	0.741033868998417	0.0140149548248395	0.0424072927533491
0	1	5377544	rs2031582	G	A	0.575414450344993	0.670880746213174	0.0180597603617927	0.0424995992621616
0	1	5378416	rs2148210	G	A	0.72471102041443	0.550093161424809	0.0281418275483354	0.047089793713728
0	1	5381412	rs9439566	C	T	0.646144952115122	0.912100297184425	0.00487350804219618	0.044148201265739
0	1	5384082	rs10157507	G	A	0.584502090654344	0.846765680403382	-0.00828599282425595	0.0428777728256192
0	1	5384158	rs1570964	G	A	0.749214014698827	0.403787956385574	0.0409119697531608	0.0490036926987922
0	1	5384377	rs61763318	T	C	0.0621848714817849	0.482290497646822	0.0598059400063177	0.0851180632384233
0	1	5385613	rs16840531	A	G	0.0622085902190777	0.483289521010338	0.0596152751510102	0.085040565357368
0	1	5391497	rs9439531	T	G	0.646309186371893	0.894242648082747	0.00586753744690938	0.0441374965309659
0	1	5395799	rs12065434	T	C	0.102646687312532	0.310814314528924	0.0682005167838611	0.0672910889192666
0	1	5410542	rs4129058	T	C	0.369397824862	0.594185409022716	-0.0230265627154606	0.0432195902861253
0	1	5421533	rs7364349	A	G	0.24111264405778	0.779997268110565	-0.0136300560719303	0.0487968260961051
0	1	5424374	rs6681674	C	T	0.128445789839944	0.605598234863632	-0.0324585513939842	0.0628594830513644
0	1	5463937	rs11801490	G	A	0.115506273265364	0.71254934261989	0.0238737524801142	0.0647978357572873
0	1	5467532	rs34900182	T	C	0.123336770501218	0.910020456965725	-0.0071686002539986	0.06343179027533
0	1	5473808	rs7366321	C	T	0.18682922883598	0.737180113798568	0.0179019358379345	0.0533446742201754
0	1	5476788	rs7417543	G	A	0.452567675403216	0.886480951917251	-0.00601464186039285	0.0421315992399223
0	1	5482386	rs11260657	A	G	0.174060736077129	0.53501826611678	-0.0345334481214767	0.0556664416605588
0	1	5485177	rs3922826	G	T	0.181336815895713	0.815350265269754	-0.0126666824983405	0.0542401817112634
0	1	5486898	rs6603840	C	A	0.642957414405355	0.164655693797666	-0.0605134546806474	0.043547939625412
0	1	5489136	rs35608111	T	C	0.315432792822357	0.0238475275163001	-0.104066646315851	0.0460558124615157
0	1	5491477	chr1:5491477.G.A	A	G	0.197933201856522	0.57589207758173	0.0291046942484882	0.0520288650655075
0	1	5493392	rs12724170	C	G	0.30630248612397	0.319556885734998	0.0449846512713513	0.0451939496295006
0	1	5524582	rs12079662	A	G	0.122387647118238	0.921918312819086	0.00627216150063226	0.0639901516916355
0	1	5527459	rs6603841	C	T	0.592353462103315	0.107771690915774	-0.0684319015419246	0.0425494803234846
0	1	5532101	rs12566922	G	T	0.408059644042637	0.107698895781549	0.0684058204184416	0.0425244688567349
0	1	5533601	rs7414322	C	T	0.598347157106298	0.0456001303873972	-0.0852037811786017	0.0426215815531262
0	1	5534441	rs7415896	G	A	0.598502779061071	0.0424113569040271	-0.0863387937270266	0.0425427211982817
0	1	5534948	rs7366606	G	T	0.326664415479039	0.374678682388938	-0.0400713014285852	0.0451383721860631
0	1	5540807	rs1004125	C	A	0.823942859014009	0.464563765478378	-0.0397646671803669	0.0543713979399414
0	1	5541205	rs2012852	A	C	0.520466924728565	0.72482224317616	-0.0148050672920908	0.042057298093997
0	1	5542439	rs9729575	G	A	0.56254207756205	0.686676706215027	0.0169061680661686	0.0419124012465932
0	1	5542669	rs10796404	A	G	0.28010643216254	0.0920104639718248	0.0766066095929549	0.0454669247915782
0	1	5545279	rs17028069	T	C	0.15106519847126	0.961919822821734	-0.00281401155343047	0.0589388969271725
0	1	5545452	rs9729637	T	G	0.428641587857751	0.648200066140599	0.0191511523291787	0.0419738299420181
0	1	5547562	rs12045091	C	T	0.18874547851439	0.763035358726682	-0.0163142297551591	0.0541107111569883
0	1	5549525	rs11260698	T	C	0.585845188644728	0.500517113448843	0.0284783988827491	0.0422731178280339
0	1	5555529	rs2071957	C	T	0.864887922705314	0.844440548474628	-0.0120397156995131	0.0613592777703128
0	1	5563399	rs9659669	A	G	0.428333434104946	0.457210333191554	-0.0314380192607103	0.0422867612912759
0	1	5572076	rs10796398	A	G	0.426918996795886	0.352802857996023	0.0388593893042778	0.0418217763253216
0	1	5575158	rs878141	A	G	0.884512761735073	0.641261419302105	0.0308509753909391	0.0662129248202165
0	1	5592422	rs10737109	A	G	0.944319127910361	0.229945740015667	0.114196824426204	0.0951244928565507
0	1	5592799	rs9787199	C	T	0.944382429340095	0.239361969466414	0.111979427980218	0.0951734165432933
0	1	5603850	rs7515958	G	A	0.350216169143506	0.832142596312558	0.0091887059332418	0.0433522738774876
0	1	5612956	rs1418632	T	C	0.529180536076424	0.98330406142297	-0.000870988149390044	0.0416207375249324
0	1	5617579	rs75786431	T	C	0.0661545424476923	0.259576593210583	0.0918059295551506	0.0814320959967357
0	1	5618182	rs11260644	T	C	0.386510573847389	0.906709752900087	0.00497815023526213	0.0424794288450329
0	1	5624529	rs6687987	C	T	0.0660007259259351	0.244119523473639	0.0950228989302597	0.0815821094165561
0	1	5631545	rs4845837	T	A	0.372207526835986	0.503173112739736	0.0288962550986852	0.0431605980220209
0	1	5634851	rs10796403	C	T	0.359233264737378	0.415218761534259	0.035245970488985	0.043260168737958
0	1	5635316	rs7522344	C	A	0.357062665166774	0.456335061995461	0.0322944595826672	0.0433543651494119
0	1	5636732	rs1775403	A	G	0.618333042041473	0.980273125317209	0.00106026939277619	0.0428798984017824
0	1	5638673	rs12080410	G	C	0.271508351287416	0.734532327357032	-0.0160528574105694	0.0473392133871435
0	1	5638751	rs1695639	C	G	0.613983344711108	0.2189774914938	-0.05271018329909	0.0428798984017824
0	1	5641785	rs34374334	C	T	0.549278070840209	0.78467396903133	-0.0114083711448292	0.0417532408150933
0	1	5642511	rs1818038	A	G	0.57801470393485	0.605965778401779	-0.0218228361769875	0.0423053910103185
0	1	5643543	rs61762122	A	G	0.138387909346453	0.538053046033764	0.0369277698045352	0.0599710605856189
0	1	5643758	rs1695645	T	C	0.734409297245644	0.461706013491909	-0.0345851173732263	0.0469880590527373
0	1	5646104	rs76037289	T	G	0.126575061609115	0.425252048460696	0.0493612352865539	0.0619071793090322
0	1	5646202	rs12036552	A	G	0.311797710574372	0.207991768612939	0.0562684870472087	0.044689210067488
0	1	5647810	rs12041102	T	C	0.309821293313943	0.277438481877856	0.048646788077288	0.0447906874967909
0	1	5656069	rs13376100	T	C	0.125289693097583	0.706701764128714	0.0237237119624494	0.0630464541764688
0	1	5658267	rs10907201	G	A	0.265585098164812	0.800549840901789	-0.0119347027999971	0.0472407856983718
0	1	5659587	rs950601	T	G	0.202269120333145	0.659459827811526	0.02288037848964	0.0519230846263459
0	1	5671757	rs707583	C	A	0.450187410777038	0.842921537740802	0.00821843594672433	0.0414741809963526
0	1	5675044	rs11260662	T	G	0.10894502923202	0.808595929814564	0.0160034562704923	0.0660650741699367
0	1	5676334	rs2011457	T	A	0.371279242872903	0.624733639849791	-0.0210106663107184	0.042953190510138
0	1	5679441	rs9439603	G	A	0.238441479900391	0.653645242601328	-0.0219377958250215	0.0488914714303008
0	1	5680372	rs9329417	C	T	0.284537692868871	0.139371250679701	-0.0687113155014759	0.0464850954452451
0	1	5680572	rs10157819	G	A	0.125619055352551	0.0933567015217038	-0.108954202031365	0.0649328938283705
0	1	5680991	rs9439606	G	C	0.158817368734238	0.70871479519113	-0.0212829497601616	0.0569698459348624
0	1	5681063	rs35683655;rs35683655;rs1695620	T	C	0.881777290312597	0.481855027122239	0.0465438112428706	0.0661770897827888
0	1	5682755	rs1775398	C	T	0.30270796431705	0.284658709253438	0.0479950189055644	0.044858827447909
0	1	5684110	rs2173541	T	C	0.434785370933684	0.701071520891693	0.0160621117375295	0.0418420988442091
0	1	5684788	rs12145625	A	G	0.275832580147398	0.518017616852509	0.0300422052584105	0.0464758814265144
0	1	5686915	rs4845793	G	A	0.839334145068708	0.8559267338043	0.0103879826517082	0.0572146246732987
0	1	5689408	rs11578045	A	G	0.309538916260858	0.817764998166996	0.0103654767716102	0.0449850371633654
0	1	5689610	rs770682	T	C	0.538876002552853	0.39908254053519	-0.0351593818386642	0.0416945473053735
0	1	5689702	rs770683	G	A	0.933544599914733	0.439648123316281	-0.0634583654483622	0.0821161851396785
0	1	5690136	rs6663290	T	C	0.377303899619125	0.297622675753257	0.0446192365368908	0.0428394703869334
0	1	5692156	rs4845808	T	C	0.229655833239286	0.152568396707402	-0.0718812692159469	0.0502484191325636
0	1	5694969	rs6669927	C	T	0.584372695134668	0.696494631340243	-0.0165340107492695	0.0423887383135543
0	1	5696625	rs6666290	A	C	0.230018238386439	0.134195503884057	-0.0753798939120888	0.0503284051196842
0	1	5706244	rs11260670	A	C	0.602871282133765	0.808289837884614	-0.0102864554645104	0.0423951490823996
0	1	5709691	rs707585	T	G	0.599047144706329	0.110743100845771	-0.0674834835346714	0.0423130552447928
0	1	5717948	rs1763321	T	C	0.575620938931135	0.125240888250356	-0.0643439497083412	0.0419686843177237
0	1	5718016	rs1695629	C	A	0.575864474624108	0.137618619882622	-0.0623663070193839	0.0420054983148838
0	1	5718398	rs771072	G	A	0.861855169628375	0.552872441762135	-0.0357025551531995	0.0601598657834214
0	1	5719342	rs771073	T	C	0.283909987595453	0.196859533422686	0.0590918320947454	0.0457880762071986
0	1	5724660	rs17028587	C	T	0.102233925152043	0.0192768323270873	0.154004666860408	0.0658101971329051
0	1	5725898	rs1775412	A	C	0.60725566827839	0.0567956810433831	-0.0808255595606561	0.0424307896797553
0	1	5732473	rs771071	A	G	0.348843459994025	0.932026172095336	-0.00374014545921839	0.0438490786047766
0	1	5738500	rs10492948	A	G	0.115708756501087	0.0452639759678543	-0.135260728417226	0.0675562880186285
0	1	5739515	rs34972674	C	CA	0.271118298300048	0.444385586968282	0.0354901723252548	0.046403998435362
0	1	5739638	rs811284	G	T	0.154493749617882	0.00670492115998001	0.150517251905023	0.0555177533000386
0	1	5742158	rs707595	G	A	0.923284447329272	0.0383681485502086	-0.156890011958009	0.0757593399583658
0	1	5748611	rs1278832	C	T	0.865639756442085	0.175275836475738	-0.080877328242748	0.0596684713953441
0	1	5750013	rs2649069	A	G	0.565648605011945	0.625067489214143	-0.0206514322356587	0.042259527530822
0	1	5750125	rs2649070	T	C	0.540316606236187	0.924777935491597	0.00396283783935582	0.0419716690454661
0	1	5750582	rs770710	T	A	0.306580597189802	0.975869535315792	-0.0013680844887082	0.0452294258696574
0	1	5751020	rs770711	T	C	0.138537972628161	0.0842817699953001	0.101874803173184	0.0590111614471056
0	1	5751779	rs2842268	T	C	0.53256436646897	0.883912949524121	0.00617717723244548	0.0423063354832086
0	1	5751990	rs11581150	T	C	0.105052564416829	0.136306240529708	-0.104544598978921	0.070178846465441
0	1	5753350	rs2649071	A	G	0.530500768723171	0.843291878366059	0.00835205139985523	0.0422493887040223
0	1	5754088	rs2649072	A	G	0.415647713445194	0.584329043228122	0.0234553347374296	0.0428742847720464
0	1	5758772	rs7521197	C	T	0.117754801993714	0.386822935664298	-0.0570672661972942	0.0659437317304319
0	1	5770265	rs873982	A	C	0.460888685727817	0.228306869166315	-0.0510013269853129	0.0423341763441496
0	1	5771817	rs770695	C	G	0.26992384158371	0.599627675051024	-0.0249304412388468	0.0474923433346451
0	1	5777920	rs904532	A	G	0.225868908643299	0.734658906515016	0.0168686727537937	0.0497696802782744
0	1	5782769	rs2649086	C	T	0.579684545482626	0.828762340189464	-0.0092107780644111	0.0425854771561222
0	1	5795008	rs17028719	G	A	0.091857692855481	0.153220787580901	0.10096452276255	0.0706912217448167
0	1	5799271	rs57866012	T	C	0.0912838573461469	0.200977918748259	0.0912291504813668	0.0713413058118037
0	1	5799631	rs2649063	G	A	0.147870450349829	0.0135246095200953	0.140587743083342	0.0569262293068654
0	1	5800904	rs2133496	A	G	0.0495410449027459	0.187750006705001	0.122518402127271	0.0930097254228358
0	1	5801086	rs2173540	G	A	0.147338863187162	0.0227515760405099	0.130319544085959	0.0572184109504378
0	1	5820307	rs74426861	G	A	0.130451903523967	0.234623053497821	-0.0753604182076936	0.0634061893667345
0	1	5835569	rs77306643	A	G	0.172578759222131	0.0129603731375	-0.142922791751707	0.0575175274652941
0	1	5836317	rs11260693	G	A	0.195622528140656	0.0228181122259354	-0.124086666758058	0.0545084563132665
0	1	5847239	rs58269693	T	C	0.240390534946169	0.123735343203846	-0.076674158105169	0.0498116218916036
0	1	5861497	rs28479388	A	G	0.894084207346766	0.745908676930124	-0.0220022544486063	0.0679000663233253
0	1	5876249	rs1890190	T	G	0.889023088654335	0.940263239588281	0.005005444352926	0.0667935760033737
0	1	5903233	rs525289	T	C	0.911634784261816	0.506816840990981	0.049710369948163	0.0748873098098665
0	1	5904718	rs1624858	T	C	0.875918888309078	0.241229432703378	0.0763580562534408	0.0651564081388113
0	1	5912321	rs1287618	G	T	0.784519163840987	0.116861241169447	0.0816887285356394	0.0520945714936853
0	1	5913621	rs548726	C	T	0.875220860155931	0.142779133576435	0.0951478642697648	0.0649243083050649
0	1	5929772	rs1287630	A	G	0.283358898034809	0.310699163071566	0.0466580165396909	0.046024894969555
0	1	5931205	rs11121790	G	A	0.0984489747178075	0.99154034161732	-0.000744855262807313	0.0702507538976176
0	1	5932517	rs472651	T	C	0.177845499983538	0.507392611721972	0.0360225994998787	0.0543406707863608
0	1	5956909	rs12058375	A	C	0.238444024092599	0.447078138836794	-0.0375112131108242	0.0493376943008897
0	1	5957342	rs12139627	A	G	0.0768490394684813	0.176585911206118	0.103712645851648	0.0767478903289897
0	1	5957589	rs7519953	G	A	0.117248972216333	0.0722988507454219	0.113346128311934	0.0630670664219126
0	1	5961870	rs2134551	A	G	0.811572946859903	0.290364345541881	-0.0558563096420561	0.0528280634322549
0	1	5971455	rs6694744	G	A	0.852381696847099	0.411461041842769	-0.047920574664491	0.0583454313542727
0	1	5973775	rs11120772	A	G	0.732859518221189	0.0703305979616854	-0.0845222218922831	0.0467031511051353
0	1	5977982	rs7549818	G	A	0.818936941044854	0.359126688363473	-0.0493364855370388	0.0538002701813771
0	1	5982044	rs7549324	A	G	0.731832133553946	0.0728372529529063	-0.0838016355102961	0.0467161001260608
0	1	5983190	rs11120786	A	G	0.0768910768941116	0.292394516302668	0.0804394165501494	0.0763991816147509
0	1	6007446	rs551207	T	C	0.67512904024461	0.321897519934242	-0.0440383598672084	0.044457772057123
0	1	6011757	rs6662680	C	T	0.830790478421453	0.572070006548776	-0.0313228595469573	0.0554381473955338
0	1	6080378	rs10399600	G	T	0.580367766668139	0.0109149283402541	-0.107955899531306	0.0424119770935694
0	1	6088364	rs11121065	A	G	0.313290821256039	0.212307812490524	0.0556762584670665	0.0446394051839936
0	1	6105109	rs3789559	T	C	0.350137667013779	0.0837330227845966	0.075291279823128	0.0435354357912526
0	1	6137403	rs3789543	T	G	0.37560003173076	0.0200733757169861	0.0994246816907631	0.0427637908434985
0	1	6141325	rs3789541	A	G	0.292129173981365	0.279202665522649	-0.0501686595127754	0.0463617899130718
0	1	6158562	rs2229002	G	A	0.313758662942525	0.978041742810727	-0.00124666674446265	0.0452936934316753
0	1	6165419	rs1883768	T	C	0.429992772587269	0.163740029127431	-0.0587179714492445	0.0421642010548102
0	1	6175507	rs6670822	C	G	0.291470424495477	0.682055946169308	0.0188779606781179	0.0460821082417346
0	1	6182321	rs2843495	G	A	0.171502490174033	0.642601224457242	-0.0258624131620809	0.0557301603745865
0	1	6187086	rs6703057	T	C	0.400263877141545	0.645815028706059	-0.0196877988694592	0.0428383272358353
0	1	6198745	rs2785585	A	T	0.754206692974312	0.709384409974445	-0.0181262125574435	0.0486370825432101
0	1	6202245	rs2273032	A	G	0.38044568289539	0.152930625184767	-0.0619691238302498	0.0433576052513093
0	1	6247066	rs4908863	T	C	0.178371893433904	0.536169007884052	-0.0342476677451876	0.0553617078351885
0	1	6258794	rs3789524	G	A	0.3446120323472	0.779792272598992	0.0121249221853527	0.0433668338116662
0	1	6281667	rs14281	C	A	0.0755929977596866	0.587690501018848	-0.0432674703501665	0.0798019213222812
0	1	6366471	rs7543514	C	T	0.187170807894759	0.281456165025209	-0.0590393932597377	0.0548156323627896
0	1	6376222	rs3789491	C	T	0.148245787180514	0.391504042180057	-0.0514652704152978	0.0600603256603699
0	1	6437542	rs6675376	C	G	0.21203841365819	0.673785972741681	-0.0217160229358398	0.0515871858468169
0	1	6465054	rs17026985	A	G	0.157295244033013	0.653025942304403	-0.0261402458911779	0.0581459678342062
0	1	6473294	rs7529205	G	A	0.21337575901209	0.637834785292362	-0.0241872137883733	0.05138253792443
0	1	6501796	rs10864548	C	T	0.198455351061762	0.742821830058614	-0.0173408923025934	0.0528494302012575
0	1	6550376	rs2986742	C	T	0.29646147421968	0.7612181901361	0.0139277481567461	0.0458328302756464
0	1	6579607	rs1556035	T	C	0.857383855254001	0.156184221969661	0.0865938128895265	0.0610666039134838
0	1	6580397	rs12046229	T	C	0.135164621131832	0.291612581712023	-0.0653956024228872	0.0620104136172327
0	1	6581877	rs7540913	A	G	0.840744577663901	0.134528967576138	0.0870994366847398	0.0582029263885392
0	1	6601607	rs4908915	C	T	0.851598967260653	0.159089402646727	0.0847326573327179	0.0601734297948444
0	1	6606991	rs76310280	T	C	0.11692530388994	0.231934098521101	-0.0795937592899249	0.0665838415018208
0	1	6615695	rs925744	T	C	0.843348699425482	0.120289557777714	0.0916106122241459	0.0589682081858069
0	1	6620545	rs12565181	A	G	0.149544220349935	0.242432987370716	-0.0697665099893833	0.0596842245703824
0	1	6623499	rs4908563	T	C	0.393378676802918	0.0462733218854467	0.0851145533925228	0.0427090739779596
0	1	6624575	rs117192896	A	G	0.021151606439172	0.221824726508483	-0.193847057986182	0.158671179997506
0	1	6626276	rs76948507	A	C	0.0213878964367911	0.325418938025062	-0.152161517466366	0.154732699441302
0	1	6626615	rs12080675	A	C	0.852411366006256	0.280563471606964	0.064761897784978	0.0600172678890018
0	1	6627148	rs11586033	G	A	0.978827203189088	0.347075410635864	0.146106896411558	0.155387052036265
0	1	6627694	rs57065667	A	G	0.15460796109148	0.31477992177166	-0.0587677457368591	0.0584612416333471
0	1	6629274	rs4908930	G	A	0.694462717617934	0.450945054029366	-0.03407217777731	0.0451981310457868
0	1	6629994	rs12043532	G	T	0.0287234421065691	0.104537020409389	-0.222789363366961	0.137249367591065
0	1	6630622	rs12082471	C	G	0.433924096786735	0.172817772559709	0.0578219743046672	0.0424161850533428
0	1	6631431	rs11587438	T	C	0.828916820140187	0.465851550204004	0.0411653665276629	0.0564492627682595
0	1	6631615	rs12760552	T	C	0.828617265695544	0.522080579686517	0.0361007172806254	0.0563948979563422
0	1	6632951	rs12041318	C	T	0.141947027463339	0.906687853021502	0.00699941647118496	0.0597131660217311
0	1	6633230	rs12132145	A	G	0.40503070362971	0.153711201582978	0.0609206349999826	0.0427050334457404
0	1	6635306	rs34160967	A	G	0.389077697320135	0.688392252228956	-0.0173273241170404	0.0432062056568426
0	1	6638064	rs11122100	C	T	0.143672476128673	0.934766803674786	0.00485835610818726	0.0593575620907264
0	1	6638556	rs80277780	T	C	0.0141914495843763	0.516646115424221	-0.121803366020846	0.187816291278762
0	1	6681744	rs3747994	T	C	0.588764741602965	0.0649109730262005	0.0783500779463244	0.0424461341458244
0	1	6683240	rs14057	A	G	0.381400141329931	0.0135848601187838	0.1061660361333	0.0430160351050013
0	1	6685851	rs12127219	A	C	0.589103303601201	0.0772812910579967	0.0749886898095228	0.0424460299026351
0	1	6701978	rs200448	C	T	0.395877765966288	0.0519693756508362	0.0833011354099109	0.0428638870191269
0	1	6715390	rs6577584	G	T	0.187524635841655	0.770348577142029	0.0156278485821446	0.0535348848887441
0	1	6724249	rs2039363	A	G	0.178727569696156	0.531707733804652	0.0339625354737491	0.0543051917468252
0	1	6732568	rs3789572	T	G	0.41838432126256	0.0951503848022083	0.0711564011229661	0.0426384068914476
0	1	6744709	rs12126058	T	C	0.418875070512946	0.0647964341239574	0.0786310867423874	0.0425801648667591
0	1	6745444	rs200444	G	A	0.599321624512526	0.0297480478211438	0.0929012597483564	0.0427440978435283
0	1	6747897	rs277686	G	C	0.1599016654687	0.472793145910464	0.040675942090885	0.0566563189385407
0	1	6786156	rs12568431	T	C	0.453173486563353	0.335533142845173	0.040518090142899	0.0420736079835052
0	1	6790946	rs11122122	G	A	0.558986815912801	0.210814341312575	0.0530672145929277	0.0424086708747522
0	1	6795230	rs447558	C	T	0.892593378568448	0.993507620599678	-0.000549509140639136	0.0675314848314561
0	1	6814758	rs277665	T	C	0.587874718621295	0.426405360632033	0.0341062612212694	0.0428816543988178
0	1	6822627	rs376778	G	C	0.883287434698996	0.725923442805779	0.0230093281207838	0.0656371609915965
0	1	6831646	rs399951	A	G	0.586714489240612	0.32875850968521	0.0419294977828968	0.0429333839586399
0	1	6832052	rs391674	A	G	0.887615531203494	0.743653698060047	0.0217597003840522	0.0665396093721269
0	1	6834346	rs11122143	A	G	0.30136811868507	0.473904781064054	-0.0325698712796394	0.0454797413978811
0	1	6886308	rs17441375	C	A	0.0432121409656087	0.477793962702507	-0.0747847840407883	0.105352174462334
0	1	6893053	rs7522354	A	G	0.320445318977609	0.413884614291967	-0.0366453146092713	0.0448492974274516
0	1	6904879	rs4908570	G	A	0.435795585360423	0.408588893854495	-0.0351142811162901	0.0424917177950995
0	1	6905166	rs75855758	T	G	0.0721523648493897	0.841478685934952	0.0160412293917607	0.0802051751734214
0	1	6913887	rs76631326	A	G	0.29814948372357	0.732552588634746	-0.015618328669357	0.0457034422259559
0	1	6922492	rs11120779	G	A	0.364256316918528	0.335025844670037	-0.0419712188135441	0.0435367997569232
0	1	6934286	rs17029982	C	G	0.211888082543681	0.389278195085714	0.0435968380836414	0.050639407332665
0	1	6934933	rs76581429	T	C	0.113242498611572	0.814128493459393	0.0153547672647113	0.0653107033383331
0	1	6943720	rs58627359	G	A	0.364640605711102	0.351375970285193	-0.0406218900254712	0.0435892884987805
0	1	6945619	rs10399796	C	T	0.318532247996841	0.513939860126713	-0.0293242152517772	0.0449265045054196
0	1	6951887	rs7556557	T	C	0.318553881374916	0.593262355823239	-0.0239541893932157	0.0448484207473171
0	1	6954158	rs78326504	T	C	0.297285733689922	0.692159051362358	-0.018145354880979	0.0458300782608044
0	1	6960196	rs6691442	A	G	0.389070115908824	0.599134898061079	-0.0226338091240019	0.0430591177817614
0	1	6963269	rs77254260	A	C	0.298635677765145	0.606263993755435	-0.0235533532958425	0.04569796153108
0	1	6972393	rs11586867	T	C	0.391985531418388	0.667743489174758	-0.0184211259329601	0.042914979781025
0	1	6977005	rs1892262	T	C	0.396970913058638	0.585189654179899	-0.0232882134743703	0.0426664692470777
0	1	6977200	rs1892261	C	A	0.418441608297447	0.554127908196628	-0.025192699728972	0.0425850229123878
0	1	6985069	rs867389	G	A	0.127925448028674	0.377852971732932	0.0545029415583379	0.061804587056007
0	1	6985872	rs76066289	G	A	0.300488231558162	0.775799339441287	-0.0130153726197291	0.0457004563190418
0	1	6986109	rs4908574	A	G	0.497951443106679	0.847140529075085	-0.0081041629113389	0.0420409797103395
0	1	6991925	rs6577395	C	T	0.153659303287683	0.37377495242529	0.0510742173113091	0.0574238893524973
0	1	7001555	rs66495811	T	C	0.169593660745385	0.18036548576208	0.0734684575078439	0.0548423275116923
0	1	7002266	rs11586158	G	A	0.446510332040086	0.624849945135704	0.0205494332122013	0.0420243820441866
0	1	7004301	rs10864250	G	A	0.543305734412112	0.862797213243644	-0.00723342405861049	0.0418565726698754
0	1	7029814	rs12033659	T	C	0.548631697505335	0.795854921808585	0.0109055986911048	0.0421528959994021
0	1	7048779	rs1317017	A	G	0.360134555309668	0.996432428950263	0.000194943482053614	0.0435988167051112
0	1	7052566	rs6681529	A	G	0.487186195357599	0.58338171047923	-0.0230017567994453	0.0419394309892353
0	1	7055326	rs10128022	C	T	0.113456938548336	0.190978372665635	-0.0881808461449418	0.0674325149755653
0	1	7056538	rs12130593	C	T	0.343211975128113	0.551091304275576	0.0260861509500607	0.0437594857508428
0	1	7068367	rs2275907	T	C	0.371228907267475	0.815289475542293	0.010090376579643	0.0431936638671597
0	1	7071415	rs11588097	G	A	0.342542269634759	0.38291023683944	0.0382238321397229	0.0438072080770831
0	1	7087739	rs11120820	A	G	0.0903773104509508	0.198230693218718	-0.0965307149186545	0.0750272490411178
0	1	7088855	rs4243823	A	G	0.437537713458562	0.889574735939543	0.00587181573046489	0.0422912474225858
0	1	7091231	rs66653799	A	G	0.17619066447223	0.220302410490264	-0.06834605114835	0.0557597221497297
0	1	7093213	rs12738895	C	T	0.537589270067785	0.921789626023376	0.00412339134407549	0.0419984236484596
0	1	7095796	rs4908588	C	T	0.701109530730704	0.730754025350294	0.015738668264602	0.0457356317035753
0	1	7096308	rs7522254	C	T	0.259481951159321	0.861048052024944	-0.00825399697452983	0.0471548668678264
0	1	7100494	rs7535234	C	T	0.231995672185152	0.89134734119837	0.00675626867181632	0.0494604062304039
0	1	7102944	rs7524998	G	A	0.701533291792772	0.807417834466514	0.0111612117856704	0.0457879831563615
0	1	7105935	rs76299678	A	G	0.32498214156717	0.323312927133752	0.0442109575498544	0.0447627576867376
0	1	7106963	rs6577409	G	A	0.701809688145811	0.745613906838618	0.014880110104567	0.0458656558424426
0	1	7113247	rs11120823	A	G	0.414682417508868	0.24267571771557	0.0494631154968849	0.0423367794922099
0	1	7121397	rs7414485	A	G	0.559364562001642	0.132144023949183	0.0633740881983228	0.0420894326188589
0	1	7123189	rs66929565	T	G	0.149670059429317	0.720215660126072	0.0209555655666941	0.0585072212870043
0	1	7127737	rs67316652	G	A	0.0926720775625084	0.605978419150595	-0.0374713245992746	0.0726438416539119
0	1	7128056	rs7536178	A	G	0.407471911969596	0.171308802500815	0.0576384492898479	0.0421330472563892
0	1	7130084	rs4908597	T	G	0.255445940199027	0.68824474842027	-0.0193763989078805	0.0482915092263635
0	1	7131192	rs11120831	G	A	0.463841677745595	0.111445091728539	0.0665469548695228	0.0418079073807256
0	1	7135268	rs10864271	G	A	0.477896132848588	0.76606438834424	0.0125452897524732	0.0421652498116649
0	1	7135714	rs61528401	G	T	0.0798457734829429	0.56056007758986	-0.0457435532397395	0.0785958466282484
0	1	7137325	rs4565737	G	A	0.797193853868876	0.468882867478639	0.0380640502162338	0.0525530314889831
0	1	7137465	rs9434823	C	T	0.738118187896171	0.102481377889324	0.0792284228722172	0.0485188481304054
0	1	7137637	rs9434824	G	A	0.737089866750541	0.0865663142506422	0.0831424771361423	0.0485136549244939
0	1	7139110	rs12044473	A	G	0.279360999599449	0.318629939860951	0.0462922556295854	0.0464186407019349
0	1	7141327	rs17345754	C	T	0.0899107609718472	0.148842695321333	-0.109393363028953	0.0757765210359502
0	1	7141352	rs9434458	T	C	0.36144728233308	0.110885227082759	-0.069987562056128	0.0439006284125457
0	1	7141982	rs9434829	G	T	0.211580557933087	0.468226980583236	-0.0375070171944774	0.0517076499828
0	1	7142771	rs7542716	T	C	0.270215006247453	0.278450611724561	0.0507795088355059	0.046852929741275
0	1	7142832	rs9434830	A	G	0.2024850501917	0.490537532316794	-0.0362776027208244	0.0526178629862739
0	1	7145417	rs7511741	A	G	0.642495804105322	0.447412851728868	-0.0330483006053037	0.0434997592376956
0	1	7150527	rs2071917	A	G	0.54321836659503	0.669019570075837	-0.0180513545809104	0.0422259856073185
0	1	7153973	rs1010806	G	A	0.39144948406182	0.0381705603574077	-0.0892841247225605	0.0430696232873215
0	1	7155815	rs10864279	T	G	0.267733051875426	0.213881320132473	0.0581550448138208	0.0467874152384378
0	1	7156082	rs11120840	T	G	0.354061292172655	0.0598074118917121	-0.081844577116371	0.0434832171668066
0	1	7159838	rs2071919	T	C	0.268825387093794	0.244826368604369	0.0543465784928814	0.046729335817256
0	1	7160542	rs10779674	C	T	0.456329416023481	0.793998740373777	-0.0109198763928913	0.0418191244439725
0	1	7161293	rs59622855	T	C	0.162153464939807	0.289164429468421	0.0594337572335211	0.0560718879896894
0	1	7167031	rs6694886	T	G	0.4818550565529	0.753123836703078	0.0132270307392592	0.0420542534748804
0	1	7169066	rs1005430	C	G	0.652851287318405	0.212350879785656	-0.0542648234870038	0.0435118612754521
0	1	7169735	rs4908599	C	G	0.131395858253449	0.110689911220454	-0.101393654712447	0.0635657105316477
0	1	7170719	rs17349921	G	A	0.174328570538456	0.480387458512907	-0.0389811354260578	0.0552391478030033
0	1	7173895	rs7527268	C	T	0.308401167012939	0.453501744351213	-0.0341023790970677	0.0454947161822906
0	1	7177813	rs9434845	C	T	0.273937943303554	0.629374469409995	-0.0226648270962716	0.0469632738697912
0	1	7178763	rs6674708	T	C	0.301061933152446	0.421152309690342	-0.0372852019011635	0.0463502022729646
0	1	7179479	rs7532024	T	C	0.366221099389366	0.723531354542462	0.015456940267355	0.0436953724250124
0	1	7179721	rs4908443	C	T	0.672688197933207	0.537686733592403	-0.0273128834377123	0.0443164447903467
0	1	7186325	rs4460663	A	G	0.526456192130187	0.304581846365573	-0.0429365229225171	0.0418216687262305
0	1	7186547	rs6698911	C	T	0.274904054202548	0.231647243575957	-0.0565751340703689	0.0472986257110541
0	1	7190806	rs12032971	G	A	0.0730483464066983	0.818661516717992	-0.0184156234328169	0.0803239691504643
0	1	7196879	rs12090163	T	C	0.477360181241066	0.119964823611787	-0.0648861314820405	0.0417295288165808
0	1	7197182	rs9434481	T	C	0.280713660960122	0.202238527887842	-0.0600372966634494	0.0470806975539273
0	1	7200575	rs9434855	G	A	0.466196719917929	0.0594519874169283	-0.078879682063799	0.0418496269448509
0	1	7209434	rs17030376	T	C	0.0908105122466458	0.0360072785383073	0.147785763774857	0.0704800535138071
0	1	7210974	rs17030384	A	G	0.103185377340757	0.5895347159481	0.0368736577021112	0.0683465175443871
0	1	7214374	rs13376128	T	G	0.190204203159136	0.319064520137907	-0.0532663747420983	0.0534597861661192
0	1	7217906	rs10779676	T	C	0.313177993945857	0.674429996452127	0.0188091642796143	0.0447756312365898
0	1	7220970	rs4908602	G	A	0.561566392140989	0.654557431763291	-0.0189162139655963	0.0422765416839565
0	1	7221458	rs6667429	C	T	0.757189943080046	0.151115979044996	-0.0689843037066789	0.0480525684743954
0	1	7232692	rs6577417	A	G	0.259582138726819	0.167435682832954	-0.0670947804873367	0.0486021324253478
0	1	7235628	rs6687729	C	G	0.20869115641024	0.0213054936434794	-0.122682776300207	0.053281806516058
0	1	7236810	rs6680365	G	A	0.478082301505552	0.0734274476113328	-0.0751540187615537	0.0419816239523436
0	1	7244883	rs10864286	A	G	0.254666529586418	0.0578841005534028	-0.093075884834157	0.0490757827177569
0	1	7245669	rs4908446	C	T	0.210735664637059	0.033023439690847	-0.113037392196341	0.0530244336433532
0	1	7247335	rs72641232	A	G	0.116946004195171	0.803733794744371	0.0160753791838295	0.0646850196641362
0	1	7247376	rs12125984	C	T	0.673855733370575	0.122945190221566	-0.0683120608785922	0.0442857657740709
0	1	7252366	rs11120876	T	C	0.307800842787405	0.375387003470056	0.0398911668770888	0.0450021575022918
0	1	7252661	rs10489140	C	A	0.128539964918768	0.241453844002997	0.0716069548425048	0.0611314330173244
0	1	7253983	rs78437257	G	A	0.127777745234066	0.238804677561237	0.0720368253436135	0.0611528551976892
0	1	7254521	rs6659347	C	T	0.128434588447544	0.299404424217797	0.0635587039709207	0.0612489199090585
0	1	7255371	rs763195	T	C	0.636214921677988	0.632427903880827	-0.0207698544199701	0.0434232028370435
0	1	7261498	rs2097524	A	C	0.502721009350779	0.013930870905487	-0.102808594151392	0.041808409999359
0	1	7263540	rs74517198	C	T	0.115320383929823	0.227322720171912	0.0771038194429341	0.0638655095262958
0	1	7267729	rs8179413	G	T	0.782332870798042	0.717236201473485	0.0184264477967982	0.0508800031822252
0	1	7268991	rs17030564	T	C	0.0918476930811772	0.0541466436717604	0.133865572234445	0.0695166655302774
0	1	7269323	rs4908607	C	T	0.674416230657978	0.332354151054558	-0.0432079039706115	0.0445725845776255
0	1	7272250	rs916393	C	T	0.657620125409984	0.15397627351438	-0.0625843876353267	0.0438995777883939
0	1	7280190	rs12562461	G	C	0.0982057843024976	0.0477483169586625	0.133940001851914	0.0676600807916023
0	1	7282162	rs58566616	A	C	0.114347939704451	0.243850629940867	0.0746035415684277	0.0640145144445416
0	1	7303216	rs2412151	C	G	0.553265207133791	0.148982563150027	-0.0606890548183348	0.0420536348827841
0	1	7308264	rs4243825	C	T	0.76210911194268	0.781081564737167	0.0137369969395932	0.0494296876759908
0	1	7312670	rs75954372	T	C	0.127966023453348	0.0202432336212023	0.139696119918574	0.0601669355294943
0	1	7314231	rs6577427	C	T	0.221826437541636	0.0285583015795844	0.10718259814995	0.0489523193969733
0	1	7314363	rs7551574	T	G	0.536141142478581	0.078067609376848	-0.0737906263245753	0.0418786650945358
0	1	7317696	rs6698698	G	A	0.391137554363031	0.552347467325832	-0.025481725228171	0.0428807553612795
0	1	7319151	rs6667599	C	G	0.521947367200186	0.0831863891046581	0.0717428948622859	0.0414102837870513
0	1	7319392	rs61780031	G	A	0.229351190637519	0.839464364710894	-0.0100914312908419	0.0498148763034463
0	1	7321641	rs916394	G	C	0.411405279953583	0.123148577753513	0.0649132690434067	0.0421052259290795
0	1	7322807	rs7522322	G	A	0.449221335307506	0.095428689711785	0.0695795422350727	0.0417285830334195
0	1	7323688	rs4140605	G	A	0.810409553236975	0.162465424357834	0.0760464237651514	0.0544422407413555
0	1	7323971	rs7556024	C	A	0.805267032719151	0.102534265900307	0.0884252326959884	0.054159238222412
0	1	7324503	rs11120890	C	T	0.415532112647649	0.172097131708533	0.0578219666652475	0.0423450205530095
0	1	7324547	rs11583129	A	G	0.343127599869375	0.786846000980121	0.0119078504686445	0.0440365241332389
0	1	7326747	rs10864291	C	T	0.446858958586934	0.735181439916597	0.0142188085569767	0.0420374841508859
0	1	7336103	rs12048158	T	C	0.243625355959847	0.460973519654129	-0.036404177961687	0.0493786867663422
0	1	7336706	rs4908614	C	T	0.872941956856345	0.689989490227154	0.0251908372883628	0.0631556138894321
0	1	7338813	rs7539551	G	A	0.402471163808961	0.893522208899617	0.00571412710607088	0.0426909390220749
0	1	7342106	rs12409413	C	T	0.470314972945684	0.475238875580035	-0.0299458066887666	0.0419420168208546
0	1	7352328	rs6577435	C	A	0.77565212972668	0.411060361224954	-0.0405020874582037	0.0492708709593168
0	1	7356673	rs6662782	G	A	0.326445297639365	0.184471497114151	-0.0597787913874388	0.0450442558156028
0	1	7360149	rs77095910	A	G	0.0805833404748843	0.623555669860696	0.0367704309758341	0.074916737133124
0	1	7361090	rs55839439	C	A	0.102593030914472	0.961521324917199	0.00331363827022087	0.0686841617533746
0	1	7362992	rs12410983	G	A	0.0992279187424713	0.956769577117609	0.003787088590878	0.0698623819811788
0	1	7363506	rs12404738	A	C	0.0957324500065648	0.978186459028252	0.00194018184977843	0.0709581390680537
0	1	7375585	rs12405371	T	C	0.0942626111518913	0.450641814385267	-0.0547968389465365	0.0726415709582754
0	1	7378180	rs11120900	G	A	0.882758149838851	0.761531427723765	-0.0195909835308916	0.0645564961820824
0	1	7378291	chr1:7378291.G.T	T	G	0.211629966692866	0.750125397958948	-0.0164245231111994	0.0515725680485748
0	1	7381141	rs12134803	T	C	0.170387146510974	0.960075823409328	0.00278534114218191	0.0556417958942651
0	1	7386456	rs12739426	A	C	0.655357878551394	0.83280356673153	0.00925842003045971	0.0438564715990056
0	1	7392594	rs2301462	T	C	0.704840058725019	0.553261276290322	0.0271285236764439	0.0457571698614082
0	1	7397400	rs7553372	G	C	0.706061633145008	0.542185191753314	0.0279517145405926	0.0458591782006155
0	1	7402502	rs705680	C	T	0.866949790953162	0.640251665239998	-0.0284623287414539	0.0609019236353811
0	1	7403966	rs7513440	G	C	0.69564360922607	0.716400750277291	0.0165297770004202	0.0455023197210868
0	1	7405293	rs845246	T	C	0.160993673981504	0.487492234251833	-0.039970681711699	0.0575695106270018
0	1	7409156	rs845240	T	C	0.161387289522497	0.525689979548417	-0.036397650250253	0.0573553537959837
0	1	7412088	rs4908624	T	C	0.116334139516023	0.940240668653264	0.00486421834090532	0.0648844680416091
0	1	7425417	rs845265	C	T	0.297334743385134	0.149177422817777	-0.0666697632512011	0.0462200311012447
0	1	7426727	rs2071925	T	C	0.0914195354817293	0.402686159434491	-0.0618709775097773	0.0739346320217449
0	1	7462478	rs705694	G	A	0.352874706125627	0.677098540936189	-0.0181633337848791	0.0436172279696909
0	1	7462976	rs845201	A	G	0.303376230321219	0.0877341187613297	-0.0785270111250661	0.0459901842788541
0	1	7469780	rs4908635	G	A	0.149352532723817	0.229187663469843	-0.0719638828360183	0.0598475123090905
0	1	7471157	rs7535846	T	C	0.19010893522311	0.869759661257413	-0.00870025068235468	0.0530620296344336
0	1	7478076	rs11120917	T	C	0.147226900873665	0.102732210287121	-0.0985593932888186	0.0604010461463531
0	1	7480000	rs6677657	T	C	0.553751651131415	0.651760269219099	0.0188730315661722	0.0418175776547963
0	1	7480054	rs6677745	A	C	0.554376273271099	0.631731220717787	0.0200715289860986	0.0418774924805834
0	1	7482963	rs845252	C	T	0.161681629417676	0.135846059959813	-0.0867273404726771	0.0581500770430221
0	1	7487277	rs10864302	T	C	0.585672498802145	0.550641054538838	0.0253558649269436	0.0424863834072626
0	1	7491320	rs17030828	T	C	0.0805917652778172	0.363756613923614	0.0677115775809395	0.0745533213116653
0	1	7492265	rs1193220	A	G	0.730556735864488	0.714113574007698	-0.0171766926651451	0.0468876732264757
0	1	7501037	rs1193227	T	C	0.305508631146811	0.0815195827922957	0.077746100771274	0.0446319986683494
0	1	7501823	rs1775047	C	T	0.827318689858454	0.811717190844288	-0.0131503382316484	0.0552045038947895
0	1	7518513	rs17030898	T	G	0.0612879146369752	0.521939432432378	0.0545466136651724	0.0851813435878995
0	1	7520601	rs1750837	C	T	0.488926140456287	0.181720535227739	0.0553962339844388	0.0414805096579495
0	1	7524342	rs2693953	A	G	0.0745398979355138	0.195239751468567	0.0997841499931424	0.0770395170876947
0	1	7525525	rs1193242	G	A	0.255514247803739	0.731722016932105	0.0164118702474358	0.0478709395151577
0	1	7526371	rs1193238	C	T	0.195718986009872	0.204686978411166	0.0659883301158981	0.0520285166926623
0	1	7528669	rs1149331	A	G	0.132228720626632	0.288881142671227	0.0641146869681822	0.060452516969679
0	1	7540699	rs2693957	G	C	0.549660431416666	0.0639441041553335	0.0776131473015343	0.041894866661721
0	1	7540770	rs6678279	T	C	0.127628850664883	0.707350932505972	-0.0235390395035713	0.0627011761882907
0	1	7540862	rs2796482	G	C	0.139276856948482	0.0109034932900114	0.147673596279401	0.0580072872082825
0	1	7541291	rs2693958	C	T	0.60727611474729	0.166708088506024	0.0593514277414115	0.0429193616827373
0	1	7541345	rs2796483	T	C	0.549798871796971	0.0607568279411523	0.0786042345667827	0.0419164240045976
0	1	7551631	rs1193230	C	T	0.732629549937242	0.198604818875822	0.0610843230366776	0.0475165940622388
0	1	7553654	rs2796484	C	T	0.559284486028352	0.535945045593834	0.0261540693126595	0.0422551038874135
0	1	7557152	rs10864304	G	A	0.382924311358712	0.768686180575538	0.0126016510426768	0.0428490786314658
0	1	7563901	rs2462925	G	A	0.601668022120537	0.628868627104111	-0.0205910642111709	0.0426033877218306
0	1	7567037	rs11120955	G	T	0.11944512089059	0.772531490748218	-0.0188375	0.0651669609541522
0	1	7568982	rs1193180	T	G	0.157114879734316	0.58078102631645	0.0314885930870659	0.0570193234788935
0	1	7569602	rs1193179	T	C	0.459015824386903	0.928613223928608	-0.00375810642466326	0.0419479472370549
0	1	7571996	rs6577446	A	G	0.325699707402451	0.400789467900038	-0.0376937965084913	0.0448622388545252
0	1	7576979	rs1193172	G	A	0.259474981883518	0.274267074373408	0.0518007484088735	0.0473806686824252
0	1	7578776	rs1750817	G	A	0.746095630116239	0.0801996929576565	0.0853736119276476	0.0487980664579478
0	1	7598094	rs6577449	T	C	0.291771627502176	0.793084180156654	-0.01215667004274	0.0463450645265642
0	1	7600905	rs12407666	A	G	0.35098375287288	0.48432477804374	0.0305887642084814	0.0437379934955473
0	1	7603317	rs1750824	A	G	0.755450846716472	0.256087467871893	0.0559002887716577	0.0492215506667687
0	1	7613745	rs957856	A	G	0.481488186770614	0.267074242806501	-0.0461305544522395	0.041565593704508
0	1	7670574	rs17031163	A	C	0.100748131377098	0.956941803005545	0.00371415341164736	0.0687912337220579
0	1	7678496	rs6684215	G	T	0.147145418696358	0.776594886208689	0.0164912572735315	0.0581170740832834
0	1	7681549	rs7555169	A	G	0.165807330121147	0.949026947293216	-0.00356599029048405	0.0557806840732576
0	1	7682794	rs17031185	G	T	0.104227174344698	0.545739818041234	0.0406665321442099	0.0673112916260903
0	1	7682879	rs61014722	C	T	0.171088332732898	0.695467310203678	0.0213981153977414	0.054664230156165
0	1	7688059	rs17031211	T	C	0.169099631761291	0.629754570287042	0.0265527272874127	0.0550803811440662
0	1	7713021	rs9434879	G	A	0.749835316868736	0.582337260049385	0.0267172773085426	0.048579171162735
0	1	7731730	rs4908473	C	T	0.20605877797042	0.425826753143412	0.0409001114990766	0.0513592584809825
0	1	7747366	rs3124794	A	G	0.647103584293924	0.0725165204284757	-0.0776370489382596	0.043231085341366
0	1	7751053	rs3124801	G	T	0.816564689512524	0.100702830552516	-0.0869316069472363	0.0529600649714482
0	1	7770901	rs2995034	T	C	0.645701332928279	0.176845081991792	-0.0584245812119083	0.0432603883460261
0	1	7784438	rs6693805	A	G	0.164905526564349	0.5460916182086	0.0336356089490608	0.0557225002079227
0	1	7792411	rs2301488	T	C	0.43194316314816	0.206692749507029	0.0529391556695836	0.0419249690000479
0	1	7796641	rs2071985	G	A	0.516304120334026	0.258274702424424	0.0474177847252312	0.0419448840966485
0	1	7797734	rs1417986	A	T	0.515704665302755	0.260393790612773	0.0471095229537987	0.0418579839581469
0	1	7798956	rs17031531	A	G	0.244166395663957	0.597583010899551	0.0256222388345816	0.0485380497202078
0	1	7801288	rs2032563	A	G	0.184933369316765	0.25657718815281	0.0601534902733383	0.0530211707756307
0	1	7810543	rs2066293	G	A	0.505676741507315	0.953845834306926	-0.0024245795577454	0.0418912364540812
0	1	7811961	rs9919220	G	A	0.206340586016826	0.948923873221904	0.00329795855651982	0.0514837724709653
0	1	7812398	rs9919223	G	A	0.505822970296858	0.905048023254683	-0.00500063453988905	0.0419210534153178
0	1	7816543	rs4908481	A	C	0.417580737079125	0.187661052486346	0.0558020153249409	0.0423535083975679
0	1	7818679	rs6577456	C	G	0.400631713532966	0.14126304618575	0.0625459972821629	0.0425163724476566
0	1	7825311	rs707455	A	G	0.646515926908151	0.044302941011762	-0.0872306208660593	0.0433721399681939
0	1	7832212	rs707458	T	C	0.368419470036083	0.233896647728366	0.0512493484014264	0.0430528924376894
0	1	7833302	rs2239846	A	G	0.130717010018845	0.0530268692641414	-0.124652045973666	0.0644295829850292
0	1	7834026	rs2071987	A	G	0.362100461791138	0.484300988489321	-0.0304282908863597	0.0435061686192556
0	1	7839405	rs697677	T	G	0.550096846759743	0.170942255769853	0.0576649137207309	0.0421163114024357
0	1	7844680	rs172933	C	T	0.594918929110106	0.86491414701959	0.00727775798601517	0.0427796259625333
0	1	7845087	rs697682	A	G	0.0526995526117018	0.848080489953958	0.0179066946506527	0.0934742768350418
0	1	7845567	rs2301491	T	C	0.04356152894653	0.693977942007137	0.0406509927294642	0.103316062902193
0	1	7845695	rs228729	C	T	0.736933727604801	0.207087230648293	-0.0590599522392148	0.0468129627018982
0	1	7847225	rs697684	T	C	0.0525962302998257	0.841875393686801	0.0186684754135289	0.093578566946658
0	1	7847614	rs697685	A	G	0.437116315839037	0.840701855117719	-0.00848454220082696	0.0422125339738645
0	1	7847836	rs228727	C	T	0.564093390813976	0.787055473837388	0.0114154491381062	0.0422581244606559
0	1	7847846	rs7556518	A	G	0.0333623811107791	0.559303215346511	-0.0696463818679709	0.119282670696961
0	1	7848557	rs11121023	A	G	0.260500369543011	0.232539203259764	0.0562459824744847	0.0471133643714188
0	1	7849656	rs6699986	G	A	0.263206172282835	0.183316645022711	0.0625906456058608	0.0470389835985162
0	1	7849841	rs75307902	T	C	0.116414889244227	0.604117878612789	0.033617298452033	0.0648371860665889
0	1	7850062	rs707463	T	C	0.438008016727317	0.95557576854474	-0.00234859666960528	0.0421603307049647
0	1	7850081	rs10864315	T	C	0.262064082965388	0.184153781425797	0.0623592826028205	0.0469546874760031
0	1	7850218	rs697686	T	C	0.439331580289338	0.930062556470979	-0.00368451745207246	0.041981084970641
0	1	7852117	rs170631	G	C	0.0803852462041733	0.147272272885719	-0.115143857240645	0.0794515344212127
0	1	7852797	rs696305	T	C	0.437136312270845	0.866327475783243	-0.00710715437358705	0.0422227673530001
0	1	7852919	rs875994	C	T	0.0330202898550725	0.239158918859647	-0.143061329919666	0.121537967994526
0	1	7854209	rs11807683	T	C	0.0331231795764433	0.314537118244681	-0.120777267524914	0.120087084651595
0	1	7855382	rs117562183	A	G	0.0605118279753436	0.669279556891926	0.0371955685063601	0.0870811237164856
0	1	7855494	rs12565104	A	G	0.261634887509915	0.260016884248995	0.0531337464689318	0.0471733375749959
0	1	7855814	rs707464	G	A	0.710606819819755	0.52938938591886	0.0290930583649463	0.0462574052066891
0	1	7856140	rs77772130	T	C	0.201741602985605	0.874119265757089	-0.00824804809019204	0.0520616886207344
0	1	7856267	rs7545893	A	C	0.0331678565186543	0.442108490589688	-0.0914655631527275	0.118996996375572
0	1	7856346	rs228682	C	T	0.257737441860472	0.913662443397115	-0.00516110425605591	0.0476028282795493
0	1	7857309	rs12078018	A	G	0.0333870389762268	0.556603660537757	-0.0700081711621059	0.119083048263347
0	1	7857374	rs12723500	C	G	0.033409119106028	0.554656093375054	-0.0703539702100062	0.119083048263347
0	1	7857974	rs228685	T	C	0.0807249367534529	0.14424038951672	-0.115609101555145	0.0791745112817993
0	1	7858008	rs2071983	A	G	0.186467114816818	0.920388174006985	0.00532884985555879	0.0533179467705369
0	1	7858108	rs61773374	G	A	0.0332488054256572	0.310595856121495	-0.121728154786264	0.120050741166246
0	1	7858135	rs1012477	C	G	0.0332901423259797	0.586020574748607	-0.0649353323405468	0.119232339113439
0	1	7859191	rs17031578	C	A	0.186684609889341	0.916041658876213	0.00561878286994764	0.0532984559620176
0	1	7859317	rs560959	A	G	0.079845724627503	0.134671694009084	-0.119349351443337	0.0797826697289426
0	1	7859320	rs560961	G	C	0.291053656914449	0.647772625894888	-0.0210151953475877	0.0459993348376564
0	1	7860548	rs116886234	A	G	0.0136647978532194	0.568945871674676	0.0994747846976897	0.174638293640967
0	1	7861157	chr1:7861157.G.GT	GT	G	0.91981185151441	0.13401109735035	0.119649812312962	0.0798479692470629
0	1	7861600	rs707466	A	C	0.48846326860595	0.653556399058732	0.0188130763048399	0.0419160896510084
0	1	7863293	rs228642	T	C	0.292047098166164	0.43509912250004	-0.0359833736785801	0.0461032276412971
0	1	7863735	rs149164395	C	CTTA	0.186891126281113	0.926510922011012	0.00491986422044196	0.0533402373345758
0	1	7865467	rs6657232	T	C	0.177093555464894	0.310444264230968	0.0550216295472632	0.0542464332260413
0	1	7865633	rs11121026	G	A	0.176677791306701	0.343567629436107	0.0513831058481093	0.0542508241108747
0	1	7865710	rs12092614	T	C	0.0334445256179819	0.553988830357889	-0.0704725821010764	0.119083048263347
0	1	7867255	rs60450998	A	G	0.185701378173348	0.954561128213263	-0.00305976037562814	0.0536988497964773
0	1	7868417	rs12566473	C	T	0.185711815083067	0.988254569988287	0.000792937394339286	0.0538634731234674
0	1	7868725	rs228666	C	T	0.301192632243407	0.206429341830624	-0.0578812766858431	0.0458122687827305
0	1	7869733	rs79898259	T	C	0.186487477170677	0.920197868976377	0.00534333191692983	0.053334928096892
0	1	7869747	rs79126741	T	A	0.0763323915542726	0.840086338477004	-0.0160685567987863	0.0796328400420416
0	1	7869789	rs117742910	C	G	0.0533771903010316	0.130166277351853	0.133984378011904	0.0885293115587921
0	1	7870418	rs228671	T	C	0.0796295896976265	0.186058695890601	-0.106236245713102	0.080340266327587
0	1	7870715	rs79372391	C	A	0.188199019863662	0.862171647257757	0.00925753313523062	0.0533236050238652
0	1	7871229	rs12137927	C	T	0.176989994906139	0.282646195124427	0.0581827665265455	0.0541540387752084
0	1	7872076	rs10864316	G	A	0.0331987372970855	0.263486570220684	-0.13512134235518	0.12083952186651
0	1	7873075	rs61773379	C	T	0.0337300410057619	0.607546257899788	-0.0600885016055866	0.116999495138627
0	1	7873855	rs929123	A	T	0.186586963581536	0.990578076500074	0.000630461361290732	0.0533886414176136
0	1	7874043	rs2172563	A	G	0.175690024996745	0.367385619612323	0.049191936627261	0.0545739483739481
0	1	7874246	rs78510193	A	G	0.132321492965385	0.0878949655635307	-0.108748393275143	0.0637219578152449
0	1	7876166	rs7550657	C	T	0.291944786532924	0.551629622624163	-0.0273700663899198	0.045975389146683
0	1	7876476	rs11121029	A	G	0.176009307685425	0.293976295940812	0.057271234607743	0.0545732109219673
0	1	7876523	rs77567305	C	T	0.0817942198033208	0.529531349307208	0.0475257770397383	0.0755911340535849
0	1	7877008	rs6661252	A	G	0.477087749366613	0.699044413020986	-0.0162239632612663	0.0419645964178557
0	1	7877488	rs4908482	G	A	0.477957200482765	0.723754158523953	-0.0148314469115676	0.0419624211170692
0	1	7878056	rs10746473	G	A	0.477495257420037	0.704916749487004	-0.0158764856248492	0.0419245570522942
0	1	7879130	rs228688	G	T	0.477862019204292	0.798862834100269	-0.0106925762548261	0.0419614420059678
0	1	7879168	rs228689	A	G	0.0820152435029131	0.19033824744822	-0.102616505551375	0.0783583840377923
0	1	7879322	rs228690	T	C	0.0806421499802798	0.132469197027128	-0.119495672329012	0.0794288954234965
0	1	7879627	rs10462018	T	C	0.033543244530327	0.692210945973999	-0.0467095538252656	0.117996198805825
0	1	7879685	rs17374230	C	T	0.0332775569270909	0.225576716114261	-0.147314889839527	0.121563794442714
0	1	7880683	rs10462020	G	T	0.0333754676413661	0.302406727706944	-0.123844127612414	0.120087084651595
0	1	7881234	rs17374292	T	C	0.0333008170679725	0.733426141736047	-0.0402344697205827	0.11813807818637
0	1	7881780	rs10127838	T	C	0.176485061638887	0.361128951766278	0.04959871886121	0.0543121440972577
0	1	7883358	rs697688	T	A	0.522376527153076	0.784558690182152	0.0114681432338512	0.0419489733766332
0	1	7883834	rs228694	G	A	0.477130967741116	0.735544111136789	-0.0141754501216134	0.0419690111860162
0	1	7884525	rs61773390	T	G	0.0331082125603865	0.328728353748206	-0.117250975057743	0.120050741166246
0	1	7885354	rs697691	G	A	0.489305648683213	0.545526639539428	0.0252986822435069	0.04185219204937
0	1	7886424	rs697693	A	G	0.494071355203711	0.544402939667138	0.0250828261916744	0.0413793040565114
0	1	7887248	rs2859387	A	G	0.709539731578369	0.555426336273982	0.0272769311386567	0.0462596473203452
0	1	7887579	rs228697	G	C	0.0800920360987521	0.140060775029127	-0.117762325740825	0.0798083080142584
0	1	7888009	rs118049345	T	C	0.0409889931757603	0.745355123164823	0.0337807206836584	0.104014277225156
0	1	7888438	rs17374439	T	C	0.032990774586597	0.29514909558389	-0.126432	0.120768830401046
0	1	7888730	rs12061787	C	G	0.033676815220962	0.501871302571715	-0.0799700183117748	0.119083048263347
0	1	7889941	rs2640908	T	C	0.489771854676969	0.540744329665841	0.0256613392841267	0.0419516932249491
0	1	7890064	rs12023156	G	A	0.176892106546243	0.370460409012598	0.0487186045330018	0.0543970421234512
0	1	7890117	rs2640909	C	T	0.113839540739488	0.0692333326604434	-0.123188080492745	0.0678014649007662
0	1	7890264	rs1773135	G	A	0.822462589803642	0.334332487679128	-0.0524117250750379	0.0542888154123243
0	1	7890801	rs1689904	T	C	0.488820661874638	0.542321652734391	0.0255098508965503	0.041867062330631
0	1	7890956	rs228665	C	G	0.822749072298844	0.335041283745773	-0.0522070759067843	0.0541561975771511
0	1	7891797	rs1773138	T	C	0.488608812327205	0.5462960314361	0.025248043521686	0.0418485317323013
0	1	7891862	rs12027673	A	G	0.0223381225720415	0.0554515948329515	0.249126537178485	0.130070391994805
0	1	7892109	rs228663	A	T	0.113945635291625	0.0666585035906079	-0.124311881747785	0.0677829557523081
0	1	7895015	rs34020118	T	C	0.033369422686394	0.561292569175579	-0.0691780429726408	0.119083048263347
0	1	7895069	rs56204811	G	A	0.194581923657037	0.116701484438703	0.081123112553504	0.0517112769775547
0	1	7895278	rs228657	A	G	0.0803838252298573	0.126089522871488	-0.121948445218314	0.0797201860001302
0	1	7895418	rs61773392	T	G	0.0330626133406283	0.238907176561308	-0.143093650792497	0.121500291647361
0	1	7897133	rs10462021	G	A	0.0316189374093949	0.308524015912972	-0.128231475239088	0.125924045528276
0	1	7897228	rs228654	A	G	0.0808332074740919	0.141155792765265	-0.116560775824699	0.0792121851607647
0	1	7901038	rs77209938	T	G	0.186284143982405	0.858371589823811	0.00951641062708708	0.0533289255859995
0	1	7901429	rs12563789	G	A	0.184482363050946	0.781968020362149	0.0148785798816568	0.0537607802365537
0	1	7901886	rs61595437	G	A	0.186558035269225	0.837669029657304	0.0109110064151777	0.0532566429440111
0	1	7901888	rs61071946	C	T	0.187880813774093	0.951080087983596	0.00327059242416139	0.0533099714772919
0	1	7902231	rs12029963	G	A	0.172803216196898	0.299598087300729	0.0578863311146896	0.055805045068001
0	1	7905274	rs4908699	A	G	0.0327279546916301	0.244416902698546	-0.145284783891684	0.1248132254009
0	1	7906008	rs707472	T	G	0.487099411552378	0.588137723474371	0.0226873425032521	0.041894378342708
0	1	7906888	rs74373240	T	C	0.018866829471862	0.424283499319541	-0.127511956559857	0.159587051345697
0	1	7906914	rs10864317	C	T	0.176167606731431	0.321170333236223	0.0539501869552515	0.0543822131460446
0	1	7907007	rs697694	A	G	0.520342271243647	0.746197860695452	0.013583864543383	0.0419699615583599
0	1	7908888	rs228652	A	G	0.298925629939942	0.338918055499222	-0.0438997092370009	0.0459055419821377
0	1	7910391	rs170629	A	G	0.356341911354926	0.95971101208236	0.00217582994439158	0.0430718943057056
0	1	7911099	rs228651	T	C	0.24574432356638	0.614382769828769	0.0242668249619221	0.0481649701994361
0	1	7911302	rs3753500	T	C	0.493393781552803	0.820682600120703	0.00947585631408165	0.0418051657850254
0	1	7911437	rs3753499	C	T	0.133776656678963	0.0984908337294073	-0.103473352879183	0.0626270702403739
0	1	7911782	rs3753498	C	A	0.0407617146394305	0.628401705730925	0.0509616559934266	0.105297532353178
0	1	7912870	rs13306062	A	G	0.0230986437595527	0.417730036119679	-0.118782350810495	0.146578703392921
0	1	7913029	rs34305100	G	A	0.0560023190332507	0.0845192851908367	-0.165335121240925	0.0958439227830329
0	1	7913430	rs228648	A	G	0.363286998311779	0.318289425851378	0.0432884084787242	0.043376061122539
0	1	7913445	rs13306061	T	C	0.0545902834644978	0.0860171091749679	-0.166759195621145	0.0971341643536353
0	1	7918110	rs2000237	T	G	0.0483959870099745	0.726823600827916	0.033849929579953	0.0968929351560621
0	1	7918435	rs61773396	A	G	0.240526066493977	0.614091057231861	0.024452215583825	0.0484929791430474
0	1	7923501	rs2797682	A	G	0.763106864399968	0.19205533839217	-0.0637305253302086	0.0488535101138069
0	1	7923576	rs17031661	C	T	0.13959779671827	0.838552331799381	0.0122836769759866	0.0602892969202075
0	1	7926542	rs504560	G	A	0.710688712028605	0.6672136039508	-0.0197379488939835	0.045904842887196
0	1	7927456	rs500508	G	T	0.71134671964699	0.97905208681346	-0.00121407861074737	0.0462376978233171
0	1	7928181	rs2066980	A	G	0.489089280226806	0.916021156150146	-0.00443674188378814	0.0420755794423591
0	1	7928365	rs743999	A	G	0.238904251022517	0.653753574044892	-0.0221084263441003	0.0492882387160159
0	1	7929819	rs228725	C	T	0.700793361102761	0.338069854423011	-0.0433493335747537	0.0452504909544498
0	1	7929863	rs74055806	A	G	0.138328975607276	0.812125891520755	0.0144072666457667	0.0606151149816356
0	1	7952203	rs1040395	G	A	0.591893741256615	0.150211340815422	-0.0612518820309591	0.0425719381234709
0	1	7953944	rs9803665	C	T	0.20949070895863	0.392277630170975	-0.0443466101261033	0.0518374194052464
0	1	7955089	rs227147	A	G	0.200028738825882	0.207210299960326	-0.0674856509205293	0.0535059581773522
0	1	7961206	rs227163	T	C	0.563985391038831	0.133521258070782	-0.062994583736308	0.0419863214169109
0	1	7961801	rs10489448	T	C	0.408744490857393	0.598612126154611	-0.0224978555621795	0.0427392989220668
0	1	7971301	rs680522	A	G	0.886389067238	0.223754388862997	0.0822735312388966	0.0676254860749468
0	1	7982034	rs161827	C	T	0.428981309862714	0.830141119192292	0.00904160597835443	0.0421479651786001
0	1	7989566	rs2453021	T	C	0.396171354462016	0.627333469969674	-0.0208443356952155	0.0429352162774249
0	1	7996894	rs2300428	G	A	0.482090099621076	0.797438179935504	0.0107181671382473	0.0417595298514591
0	1	8002431	rs76413824	T	C	0.341056270258849	0.668528259960669	-0.018915703102326	0.0441781487524765
0	1	8030300	rs178932	A	G	0.635147130225783	0.094076723066574	-0.0719456425206047	0.0429712424766725
0	1	8044361	rs225119	C	T	0.565207087359503	0.456149253322428	-0.0312359721262144	0.0419160806257631
0	1	8046672	rs12727642	A	C	0.0611050937818966	0.0471953104481748	-0.185821702722458	0.0936344933498275
0	1	8100639	rs9434586	A	G	0.503908651261964	0.569640430341153	0.0235774163537644	0.041467109806013
0	1	8106201	rs12757968	G	A	0.0610211388100114	0.0200587452988768	-0.219505054399417	0.0944007387680577
0	1	8121822	rs225106	C	T	0.565126203363348	0.685505820487181	-0.0169581311528452	0.0418759109095968
0	1	8123684	rs225110	G	A	0.565697983960878	0.598620912795196	-0.0219916335456189	0.0417786300998302
0	1	8136468	rs4500345	A	G	0.014025563717041	0.425243411513184	0.135688598032934	0.170172841224346
0	1	8137400	rs60074929	A	G	0.154956930120069	0.343800172903448	0.0533646978297178	0.056370168087942
0	1	8163122	rs4908727	C	T	0.399417353341744	0.551376485784142	0.0253097238543684	0.0424874542190162
0	1	8165745	rs79778556	T	C	0.116142351879002	0.259035374239089	-0.0751066203629387	0.0665441210338907
0	1	8168634	rs11121090	T	C	0.399264447425595	0.599989973894481	0.0222523073173352	0.0424326349413018
0	1	8180383	rs72634282	A	G	0.109613367490068	0.0424045057633052	-0.140787211601767	0.0693694239412716
0	1	8185985	rs9434608	C	T	0.761338860326775	0.0647086013776703	-0.0884194296338287	0.0478650236262497
0	1	8186775	rs56296862	T	C	0.166849299609052	0.00496652925403933	-0.163340241177778	0.058144821786426
0	1	8187211	rs4908736	G	A	0.666724584650918	0.26488802666478	-0.049214096200607	0.0441416767953169
0	1	8191792	rs12136685	T	G	0.494928569778409	0.45208970716676	0.0315572416597095	0.0419680036666935
0	1	8191820	rs12133365	C	A	0.494497093898861	0.530426313462459	0.0262939890172637	0.0419124313333085
0	1	8192898	rs7545284	A	G	0.37052304186671	0.0564063278863729	0.0822600262254869	0.0431158630782789
0	1	8193432	rs6677033	A	G	0.426042014544129	0.103038863207519	0.0685768261167549	0.042064022927493
0	1	8195226	rs7529511	C	T	0.602621266419339	0.546097460687392	0.0258325771432832	0.0427962145358896
0	1	8200328	rs9434617	C	T	0.147817778116659	0.830938493762746	-0.0126018797142358	0.0590257311032537
0	1	8200578	rs9434618	G	A	0.83905769096586	0.628403804677167	0.0276590362262785	0.0571497531336453
0	1	8206343	rs61391705	G	A	0.0858405475708301	0.947667801877656	0.00489134996129543	0.0745226145122184
0	1	8207789	rs6683857	T	C	0.820115588194537	0.996418728925129	-0.000243183852082272	0.0541796433302696
0	1	8207838	rs77321792	T	C	0.121028344085571	0.847824244904478	-0.0123516097775647	0.0643664117838619
0	1	8213010	rs1455701	C	T	0.833362756765947	0.885283919599608	0.0080717342107601	0.0559471618430201
0	1	8213427	rs4908739	C	T	0.833318308076926	0.99071240772394	0.00065139885185032	0.0559595354689483
0	1	8214803	rs2100516	T	G	0.764779114853393	0.156588025424172	0.0704595868191388	0.0497370933120461
0	1	8218115	rs17509146	G	C	0.469612010510676	0.082002475278795	-0.0728743157164485	0.0419014508898658
0	1	8218206	rs7524007	C	T	0.859070500066044	0.7263857347536	-0.0206560016085589	0.0590277176782785
0	1	8222156	rs17032281	A	G	0.374536250762738	0.144087502210001	0.0625688307277161	0.0428337275280892
0	1	8260756	rs11588420	A	G	0.19312642801328	0.212471006161117	-0.0663489464802277	0.0532154078567731
0	1	8261393	rs12138839	G	T	0.213759256030224	0.897460650144053	-0.00651195989123087	0.0505312990407316
0	1	8264457	rs12745477	G	A	0.190745662683219	0.103919566146739	-0.087599425483928	0.0538694988618281
0	1	8272526	rs425371	A	G	0.483151818458905	0.578335768139096	-0.0234013267805898	0.0421025531647548
0	1	8273392	rs12041676	A	G	0.42376527029744	0.601596871555789	-0.0222673425423172	0.0426491239652214
0	1	8273851	rs448202	T	C	0.125802692937293	0.132308527769385	0.0923533711455143	0.0613619002412215
0	1	8273940	rs395847	C	T	0.916469699374996	0.830734359502678	0.0162314254304607	0.0759330046815022
0	1	8274807	rs411654	G	A	0.1036760548149	0.193825401193729	0.086789791599212	0.0667950091319384
0	1	8276909	rs478128	G	A	0.112803694806582	0.112278026013879	0.102000983799408	0.0642308705282314
0	1	8278899	rs428180	C	A	0.451239399869537	0.222376464194875	0.0516572435112975	0.0423339089925054
0	1	8281564	rs506403	T	C	0.634270906839988	0.399281388005944	0.0369734167008096	0.0438642573993611
0	1	8287391	rs11121137	A	G	0.453300392841776	0.313622892345514	0.0425277353435873	0.0422049008934748
0	1	8292195	rs299501	A	G	0.856319550768489	0.337066378316115	0.0580919443126663	0.0605138401543653
0	1	8295130	rs7528376	C	T	0.695990763727519	0.563017265367922	0.0264089959340693	0.0456614166994414
0	1	8301494	rs17032328	A	G	0.0982805268721558	0.23859905261489	0.0805169635983263	0.0683218146680144
0	1	8302619	rs7513908	A	G	0.0531423406726585	0.529111818393501	-0.0597802461811864	0.0949854087110139
0	1	8306031	rs12403649	C	T	0.128640686615634	0.966192523817762	-0.00262288889453018	0.0618838310988083
0	1	8310158	rs72861200	G	C	0.153237506788383	0.39879395377305	0.0478288442406433	0.0566842145290897
0	1	8319635	rs401691	T	C	0.578635829541807	0.974904444930893	0.00133773562448179	0.0425247651459785
0	1	8336374	rs72862657	T	C	0.218512743504134	0.300169708984573	0.0523009996984936	0.05048020282461
0	1	8357221	rs11121152	T	C	0.796444305289809	0.157728232070171	0.0744477345201246	0.0526969054318642
0	1	8357338	rs6577481	C	T	0.181760069280672	0.287269393563434	-0.0584487493837001	0.0549262765041304
0	1	8362754	rs4908748	C	T	0.678438977907848	0.909653319923582	0.00504652918668187	0.0444722805636934
0	1	8370088	rs11121157	A	G	0.17159635901797	0.132042170177615	0.0824159293144466	0.0547215133172505
0	1	8370729	rs72864229	G	A	0.199164661379485	0.256848007071362	0.0580844659693864	0.051226626172229
0	1	8372536	rs1107284	T	C	0.776801065006646	0.452295123663367	-0.0373530887805388	0.049698478332472
0	1	8374297	rs78641116	C	G	0.134558176356674	0.209691130929441	0.0750660409790543	0.0598414632050824
0	1	8388571	rs1473309	A	G	0.058141457659236	0.0196818246931159	-0.225989087974319	0.0968929351560621
0	1	8399193	rs12039434	G	A	0.648440852044328	0.299309241488311	-0.0454126247151242	0.0437536679358163
0	1	8433747	rs754346	C	T	0.839952288431048	0.368316495159188	-0.0509128007945595	0.0565929629877678
0	1	8490320	rs302719	G	T	0.118612275697092	0.213269705221436	0.0791680696718646	0.0636079809684685
0	1	8495590	rs172531	G	A	0.119079531632793	0.236937627596057	0.0752081140981311	0.0635914839159901
0	1	8520108	rs80296853	A	G	0.116870241928494	0.0820023097583657	-0.117534949815447	0.0675804940822517
0	1	8526142	rs4908760	A	G	0.839955053401135	0.953652057556261	0.00334865856646428	0.0576150592293369
0	1	8564301	rs6669503	G	C	0.839737859007833	0.868972320925882	0.0095259709924063	0.0577457580695277
0	1	8596335	rs55860300	A	G	0.103544250246974	0.719991128290229	0.0245294381951295	0.0684280238476996
0	1	8596742	rs17032657	G	T	0.323209568824423	0.534046628954886	0.0276301063691048	0.0444327733845833
0	1	8598127	rs10492965	A	G	0.104369201400004	0.794762120578917	0.0178258946844323	0.0685263996755246
0	1	8613418	rs2016084	A	C	0.840146259252817	0.893471327886414	0.00773244869664393	0.0577423072798609
0	1	8638666	rs12029303	C	T	0.730074996318246	0.368766832079645	-0.0429354227371365	0.0477704796175207
0	1	8645816	rs1934138	A	G	0.84032839759557	0.803391283387468	0.014426416406524	0.0579465917993741
0	1	8654642	rs76545421	G	A	0.0681231486252777	0.503108614706681	-0.0570597337798937	0.0852138180754189
0	1	8656227	rs12134896	A	G	0.10515752330362	0.629569595676408	0.0328081438114844	0.0680197327543903
0	1	8658527	rs6681362	G	T	0.839541004771345	0.985999396839777	0.00101281883652996	0.0577168734073103
0	1	8701231	rs1463052	G	A	0.838523566719864	0.912885480443874	0.0062868241053006	0.0574665628866043
0	1	8725420	rs56305243	C	T	0.107369003189525	0.639430510970001	0.0315000331524302	0.067236620403195
0	1	8751897	rs56163601	A	G	0.101417260167587	0.638884610997133	0.032395692695094	0.0690358665728446
0	1	8759554	rs12025126	C	T	0.73165306491365	0.314037866682234	-0.047327813465169	0.0470088352625549
0	1	8788636	rs7518204	C	T	0.951114414676448	0.418709283367675	0.0812734130381101	0.100503497389338
0	1	8794410	rs4908775	A	G	0.0972867920041835	0.459351608972869	0.051641637702016	0.0697940195016652
0	1	8804997	rs3938719	G	A	0.128078334710894	0.365320629876228	0.0561637575460774	0.0620406665798048
0	1	8879610	rs4908516	C	G	0.103975433077166	0.459399656172334	0.0501426425397841	0.0677753699949076
0	1	8898807	rs11582339	T	G	0.132623040214203	0.133506309108173	0.090796536840626	0.0605141845474307
0	1	8918795	rs11121247	C	T	0.936160459084041	0.89975507108279	-0.0107477395546033	0.0853193204427769
0	1	8926868	rs2781064	T	C	0.162651214794181	0.232483333167936	-0.0689940307391074	0.0577846091104184
0	1	8930369	rs2781060	C	T	0.936025031025594	0.905592436652039	-0.0101027845231054	0.085183835922815
0	1	8931149	rs2274971	T	C	0.77565321720527	0.253571944665762	0.0584654245242975	0.0512083625677386
0	1	8949480	rs7539600	G	A	0.895479179237459	0.841940379887971	0.0137867727364435	0.0691370849666463
0	1	8969219	rs7534552	A	G	0.255133855068593	0.80566183037801	0.0117288512589291	0.0476731495564311
0	1	8978514	rs6665631	G	A	0.156397910106372	0.102084922030516	0.0918029598518837	0.0561544760041212
0	1	8981748	rs4908795	G	C	0.153129926725055	0.330970999046527	0.0555346938954747	0.0571250604497661
0	1	8982305	rs12137125	C	G	0.248803452893964	0.705928432557503	-0.0182464189867584	0.048356670255634
0	1	8982906	rs4908796	A	G	0.249855628023978	0.823608828920671	0.0107405900828305	0.0481844370960343
0	1	8983655	rs11806366	C	G	0.181794074008185	0.852795453808851	0.0100444027053192	0.0541323091511917
0	1	8985036	rs10864370	T	C	0.279906879929886	0.353484552118131	0.0430479478963711	0.0463952939968809
0	1	8987259	rs2765512	T	C	0.638085919740199	0.742167371557718	0.0142674362760329	0.0433681052733157
0	1	8991116	rs2781079	A	G	0.186749583867367	0.238178157644993	-0.064263610994489	0.0544813385732101
0	1	8994112	rs4418632	C	T	0.727600494324277	0.854599216084114	-0.00858941520445347	0.0468717981252025
0	1	8998059	rs914997	T	C	0.834209543712992	0.139728806735582	-0.0816759603938814	0.0553059775241165
0	1	8999843	rs2781087	T	G	0.445724034129248	0.362107433597207	-0.0383249828741528	0.0420526680031208
0	1	9000628	rs1475734	T	G	0.193936231884058	0.47888060731249	0.0370237025145804	0.0522856766061722
0	1	9000882	rs6692694	T	C	0.354252302808102	0.619178986452172	-0.0219422952899926	0.0441482196663911
0	1	9001562	rs17032875	C	T	0.666849661141615	0.971821183544749	0.00155680205376435	0.0440717603306961
0	1	9007556	rs942969	C	G	0.859010642136061	0.531409826094486	0.0382033265730005	0.0610417836004274
0	1	9008370	rs6577541	G	C	0.858889083323755	0.613143297826389	0.0308293883600768	0.0609768462376915
0	1	9008739	rs12070475	G	C	0.858969680645552	0.595801515578035	0.0323856590138936	0.061053436526723
0	1	9009214	rs2274326	T	C	0.237409801719964	0.240023913429338	-0.0582156450011596	0.0495483071517544
0	1	9009406	rs2274327	T	C	0.241908961753159	0.303030092527995	-0.0506723912531081	0.0491985402210689
0	1	9009444	rs2274328	C	A	0.452287269170689	0.360030257665206	0.0385187455641221	0.0420828501370973
0	1	9009470	rs2274330	C	G	0.209643219122188	0.0211550452076257	0.116602619708978	0.0505823016751621
0	1	9009547	rs2274331	A	C	0.209000412567301	0.017636897591337	0.120127534024931	0.0506193539384174
0	1	9009706	rs12738365	T	C	0.200457269166876	0.0493937938097604	-0.105313011923715	0.053589590092481
0	1	9010405	rs17032907	T	C	0.388789422430503	0.353370394009064	-0.0399873449667671	0.0430864838005731
0	1	9010569	rs11121273	C	T	0.398572350158952	0.279762644401443	-0.046325837879192	0.0428604546540536
0	1	9010592	rs17032909	C	T	0.0720479438216883	0.627338380067575	-0.0393892832123024	0.0811353039561471
0	1	9010984	rs11576766	C	A	0.380455456152278	0.17489736822255	0.0582460860308784	0.0429342503472786
0	1	9011586	rs3765968	G	T	0.772313071264707	0.932154220014895	0.00425597229856296	0.0499909793339736
0	1	9011627	rs3765967	A	G	0.21900803602293	0.0121239819336886	0.124180107552149	0.0495034342555148
0	1	9011722	rs3765966	T	G	0.845071237167218	0.958627065868848	-0.00301887323792064	0.058193416931028
0	1	9013585	rs72641561	T	C	0.215341806160505	0.0244662284150572	0.11230848214045	0.0499209198353574
0	1	9015550	rs17032912	C	G	0.264180196450071	0.401653504930087	-0.039817202244527	0.0474765004067398
0	1	9015575	rs61784252	G	A	0.165925953717452	0.0157715596193271	0.13167691522326	0.054543587149269
0	1	9015675	rs12741044	C	G	0.535368405467632	0.24836172471228	-0.0484254091596858	0.0419508147234063
0	1	9015954	rs12059715	C	T	0.171239554317549	0.216134444208734	-0.0702333837997719	0.0567830454330765
0	1	9016007	rs6661729	A	C	0.0110357559100991	0.497523726140656	0.13096036360947	0.193045510413941
0	1	9016302	rs17389460	G	T	0.192742578572897	0.929702100568053	0.00469307066860603	0.053197566781908
0	1	9016390	rs17032921	T	C	0.189913192786253	0.95358245574654	-0.00312343152935229	0.0536592622646099
0	1	9017091	rs2274332	T	C	0.143746660768715	0.888265818223154	-0.00840912256555691	0.0598518729615345
0	1	9017204	rs2274333	G	A	0.510378949664749	0.0792126835277465	-0.0737526236119107	0.0420177594081861
0	1	9018034	rs7545200	A	G	0.269660899130137	0.0200018655624494	0.10734057496056	0.0461419338803829
0	1	9019221	rs41278984	C	T	0.0122617196556361	0.817217740449552	0.0434806083355929	0.188125990972124
0	1	9019338	rs11805912	T	C	0.144135564998103	0.819126050686331	-0.0136743384927026	0.0597996567571264
0	1	9021301	rs12735688	T	C	0.517047182913547	0.23954900737687	-0.0490031439610011	0.041665273031107
0	1	9021998	rs3765965	C	T	0.137020782504868	0.960668511691274	-0.00300722755556569	0.060980358349152
0	1	9023572	rs6577545	G	C	0.150464605909063	0.827314522684891	0.0127278303249734	0.0583451807847096
0	1	9026751	rs12126080	A	G	0.123283434528403	0.000360621401697876	0.215043344593624	0.0602811213297541
0	1	9027391	rs4466678	T	C	0.123953747467165	0.000450284065741452	0.2110767433669	0.0601579181581298
0	1	9027899	rs2274334	T	G	0.0124917629881506	0.926974782080267	0.0172198442437572	0.187883544398478
0	1	9029539	rs78726732	A	G	0.0226295835200781	0.602927535073078	0.0725065784010045	0.139383407057832
0	1	9030372	rs10864376	T	C	0.622381646111687	0.381218918843734	0.0378905462914354	0.0432712083846166
0	1	9030964	rs3737665	T	C	0.475892750637048	0.096091453627127	-0.0694084981052522	0.0417092066124502
0	1	9031903	rs12138897	G	C	0.781947368773038	0.368538938891208	0.0457519783422085	0.0508799936756075
0	1	9033404	rs4908800	G	A	0.628591669752263	0.360001117244741	0.0397350240984104	0.0434090365028993
0	1	9033552	rs61785762	T	G	0.179924966393872	0.53401423017929	-0.0342568786601203	0.0550851132818631
0	1	9034301	rs72641578	C	T	0.175862047117547	0.00433468289251548	0.150821719345261	0.0528694480803787
0	1	9034421	rs3765964	A	G	0.660950374558094	0.0609433001383441	-0.08153207747072	0.0435091469513604
0	1	9034483	rs74050967	T	C	0.0244437349248562	0.797296905859477	0.0347882708802496	0.135443568946694
0	1	9034598	rs3765963	G	A	0.781273585975458	0.425865757308607	0.0402952045269795	0.0506039274602483
0	1	9035013	rs3737663	C	T	0.0383185827380619	0.84935675302688	0.0210152025501523	0.110641718669829
0	1	9035059	rs12071042	C	A	0.0257715470731722	0.709234507274694	0.0496798299992653	0.13323119534252
0	1	9036614	rs12127547	G	A	0.133425200949852	0.000674861577929984	0.197838514542911	0.0581947599746599
0	1	9037273	rs6697763	T	C	0.75924100924225	0.138965906199617	0.0731081346914741	0.0494089766643814
0	1	9039022	rs6577546	A	G	0.803655870275683	0.00206279754463122	-0.155798296569741	0.0505668074258145
0	1	9049032	rs875148	T	G	0.64147550261342	0.165611884529011	-0.0606991548895244	0.0437805125027109
0	1	9058028	rs10779707	G	A	0.853711151048308	0.32153526438052	0.0595607708365763	0.0600830194048066
0	1	9060789	rs17033008	A	G	0.227403098953981	0.0105557457929182	0.125552758211602	0.0491002103145553
0	1	9061382	rs12047015	C	T	0.151106213246673	0.639071833473623	-0.0275534579006546	0.0587497622898103
0	1	9062952	rs17389948	T	C	0.147018201700374	0.562024140942422	-0.0345969280690761	0.059666582920621
0	1	9063265	rs12402611	T	C	0.0979745764677683	0.623529699620891	0.0341924270186303	0.0696590546721844
0	1	9063602	rs4908804	C	G	0.626463098472351	0.0808748808245719	-0.0760997484081332	0.0435943767513415
0	1	9066132	rs17033013	T	C	0.257908403541438	0.0288491253067543	0.102817961435718	0.0470446042432074
0	1	9066695	rs10864377	T	C	0.542692630845679	0.545849616427424	-0.0255008843721949	0.0422206353682359
0	1	9066967	rs12164533	A	C	0.307139554438018	0.552717666753999	-0.0271853491956797	0.0457902703105628
0	1	9068020	rs2039631	T	C	0.124702988105599	0.81774061653935	-0.0146314801863278	0.0634903795938331
0	1	9068213	rs17027186	C	T	0.170747402379182	0.925059516824557	0.005231843467743	0.0556209331098755
0	1	9068386	rs7530465	A	G	0.162111277753726	0.607396745164165	0.0288013086366562	0.0560562531083267
0	1	9069001	rs769901	A	G	0.532721421352447	0.217405086982837	-0.0514649941001372	0.0417241696563744
0	1	9069412	rs66463959	A	G	0.154880592925582	0.524382336435988	-0.0369251597960936	0.0580032749251886
0	1	9074465	rs12063980	T	C	0.222736013242267	0.625355072296581	-0.0244093589198153	0.0499910077283418
0	1	9074932	rs1556757	A	G	0.507579371117943	0.345709104200583	-0.0394302750218496	0.041816098079337
0	1	9079365	rs10864379	A	G	0.1835785709315	0.860835556934737	0.00939055564536019	0.0535652371135867
0	1	9080411	rs9803660	C	T	0.465246159038129	0.106441807403571	-0.0681681975864643	0.0422252322313872
0	1	9103420	rs34605482	T	C	0.219682920820024	0.236114308197364	0.0590961591087372	0.049880487042666
0	1	9107849	rs3737661	T	G	0.249129529668969	0.00662455165339622	-0.135592061343911	0.0499390461174545
0	1	9108622	rs7368193	T	C	0.582311047032863	0.0241313353943512	-0.0953471094352529	0.0422819364099218
0	1	9111626	rs3004245	C	A	0.677072036796558	0.0440790491880397	-0.0892793350451025	0.0443439306599226
0	1	9115700	rs4908809	C	T	0.475387130469542	0.0711195368275373	-0.0762351723182692	0.0422422590560691
0	1	9116899	rs2505972	C	A	0.364023625495456	0.620287439921155	0.0215453626022774	0.043487065318322
0	1	9129620	rs5438	T	C	0.0981218751760992	0.958887259604352	-0.00363705188481935	0.0705538661774232
0	1	9129867	rs3820034	A	G	0.241287347701049	0.242713906560783	0.0562303754598354	0.0481329567058886
0	1	9130650	rs12736085	G	A	0.384215508730814	0.281841076621863	0.0462218933167165	0.0429494574914019
0	1	9138890	rs1327257	G	A	0.334050257878972	0.265478106373732	-0.0497708226541285	0.0446961776889605
0	1	9140078	rs12726360	C	T	0.505340744628554	0.0505398226521258	-0.0820934036340773	0.0419836393874113
0	1	9140327	rs12127491	T	C	0.206361318216449	0.183897694044044	0.0673996959783258	0.0507203458417453
0	1	9143220	rs75856734	A	G	0.227612334938035	0.224752693808228	-0.0615607949810418	0.0507096004279492
0	1	9148184	rs12755780	T	C	0.423180038257781	0.0988637138984788	-0.0707493843299351	0.0428683481720488
0	1	9149450	rs12711519	G	A	0.529924467616638	0.153140779655765	-0.0598748490088581	0.0419137540074854
0	1	9151948	rs76799504	C	A	0.16466296520646	0.727210091531683	-0.0196738204286256	0.056397976110496
0	1	9153629	rs12061999	C	T	0.317277333864507	0.574956855352903	-0.0250677770797823	0.0447027158574991
0	1	9155701	rs12239636	T	C	0.14933032994508	0.741878114221886	-0.0192916176472313	0.0585717532490783
0	1	9155711	rs12239637	T	C	0.175285689034596	0.643816267711413	-0.0254394441444614	0.0550197114689536
0	1	9159671	rs17033261	T	C	0.339057992377182	0.197759091942376	-0.0579313166177034	0.0449790473442958
0	1	9160365	rs7555576	G	A	0.492029756658632	0.447565013917748	-0.0319500902039934	0.0420683334198443
0	1	9161550	rs1061907	A	G	0.457926373258061	0.0956824539507288	0.0705001282874396	0.0423130553148999
0	1	9180726	rs78794533	A	G	0.165982833831603	0.871388378738955	-0.00906099097034563	0.0559682478646223
0	1	9185660	rs4908812	A	G	0.246975380859127	0.4697885425222	0.0351192186684539	0.0485861841222718
0	1	9213177	rs2666433	G	A	0.758321798074221	0.489964241016117	0.0335973257292884	0.0486659834439478
0	1	9219383	rs6577556	C	T	0.240849002954464	0.213445581814827	-0.0614179368585249	0.0493655110106914
0	1	9234363	rs809972	T	G	0.154424117714955	0.420752436597943	-0.0468023627022188	0.0581311659096231
0	1	9238095	rs6577559	T	C	0.140557246160094	0.466862853743083	-0.0442490407217333	0.0608156611554477
0	1	9250059	rs6673205	T	C	0.22270047723918	0.762777021355975	0.0149667953054806	0.0495858383463666
0	1	9250991	rs10864392	T	C	0.26254537274789	0.89438017763459	0.00629361779879493	0.0474046193361427
0	1	9275194	rs1009941	A	G	0.479900764568898	0.891179501108684	0.00572613768911786	0.0418541000611528
0	1	9278142	rs1009940	A	G	0.534503477246719	0.530401293120452	0.0262719475014477	0.0418747489547503
0	1	9280094	rs10779715	T	C	0.534680120486664	0.548989284932852	0.0251071990543076	0.0418959317838544
0	1	9286018	rs12072683	T	C	0.354572563403225	0.517844390218411	-0.0284115604057508	0.043935055216381
0	1	9297871	rs4908830	G	A	0.382449981193015	0.570119348675494	-0.0247121550628216	0.0435168356211719
0	1	9307138	rs11121350	C	T	0.401362753230877	0.520187976961757	-0.0277142957838874	0.0430978172325098
0	1	9315847	rs2268170	T	C	0.0980290403588805	0.884341068017726	-0.010150070742881	0.0697750930353068
0	1	9317936	rs3753164	G	A	0.484001641570462	0.397958045135632	-0.0353393672361584	0.0418081947902027
0	1	9321241	rs2268169	A	G	0.472299972928027	0.0484323635151307	-0.0824464209034742	0.0417755879203202
0	1	9323910	rs6688832	A	G	0.460259838132402	0.293131510238363	-0.0444277845279418	0.0422607893421193
0	1	9324213	rs17368528	T	C	0.0581696636967987	0.762343376359611	-0.027131085071374	0.0897177259780824
0	1	9334714	rs12093524	A	G	0.12304143463522	0.0996476407184266	-0.108087409966218	0.0656442097599182
0	1	9341038	rs916380	T	C	0.694434780297498	0.107575637423605	-0.0724190327570598	0.045003513990766
0	1	9357724	rs11121365	G	C	0.123052023160822	0.448430009333148	-0.0490044669996798	0.0646467046383904
0	1	9358243	rs621846	T	C	0.161392061025825	0.735556731422801	0.0191434503859998	0.0566804941861976
0	1	9364634	rs1294028	G	A	0.823737782640002	0.770915326012821	-0.0158527265685219	0.0544434553309548
0	1	9366852	rs581587	C	T	0.760910453147701	0.671870960110669	0.0208532098126279	0.0492306764423692
0	1	9367908	rs9442562	G	A	0.289567171142109	0.901894172340534	0.0056822891060969	0.0460966992194093
0	1	9371099	rs629524	T	G	0.31303647171627	0.129317355435363	0.068916677675791	0.0454355933333922
0	1	9387444	rs1569422	T	C	0.7946902437698	0.558847943145411	0.0302955965921075	0.0518268962550921
0	1	9389218	rs732591	C	T	0.285501463094418	0.591230117697136	0.0249648468125553	0.0464847735964824
0	1	9390616	rs34817952	T	TG	0.81746478107326	0.605805049280476	0.0280558971861674	0.0543644477464327
0	1	9393082	rs1294022	G	C	0.171746032270087	0.351935757739821	-0.0522083282358922	0.056087260590487
0	1	9416151	rs9435243	A	G	0.251009256582751	0.63389973032574	-0.0229408776232652	0.0481703114035538
0	1	9422875	rs552230	A	C	0.288600308358229	0.963057743777252	-0.00212845382398528	0.0459542436102476
0	1	9427869	rs2275457	A	G	0.723014773198042	0.171893989102531	-0.063220378110727	0.0462765348206662
0	1	9431223	rs10492967	A	G	0.321380321194252	0.223678692959842	-0.0552412820274182	0.0453986587188382
0	1	9448852	rs9943073	C	A	0.352236220669034	0.984372047860895	-0.000862644377709926	0.0440394628739085
0	1	9466803	rs12044809	G	A	0.442410757093235	0.146679106306308	-0.0611464636523925	0.0421304036050226
0	1	9474990	rs72645555	A	G	0.38170846568205	0.986918107311187	-0.000700180624057838	0.0427031693208628
0	1	9489972	rs10864418	G	A	0.419290663540688	0.543711353350078	0.0255736162070835	0.0421165713698602
0	1	9497668	rs9660668	C	T	0.196584708202808	0.164640046478572	-0.0741457600529554	0.053356322727166
0	1	9498113	rs9660890	C	T	0.195191459824849	0.20627695490234	-0.067731408542292	0.0535905179457124
0	1	9499246	rs9787285	A	G	0.207707478704308	0.596976580138086	0.0269027770317324	0.0508796366071372
0	1	9503008	rs4926481	C	T	0.680348678052913	0.0470335660577382	0.090584193377692	0.045611426407385
0	1	9514846	rs4926491	C	T	0.281972522135476	0.486609642912063	-0.0324386354977855	0.0466265750781625
0	1	9525235	rs7544834	A	G	0.70990685615809	0.173950022379267	0.0637225762420059	0.0468679109522642
0	1	9525697	rs10746490	A	G	0.903401647197225	0.328565304624874	0.0709452298019109	0.0726148059663191
0	1	9525764	rs12042017	T	G	0.645712322378012	0.224096792569032	0.0535824316001097	0.0440751421902146
0	1	9526979	rs10864425	G	A	0.706820639808229	0.114031673004365	0.0739504964590511	0.0467943847531132
0	1	9533238	rs6679380	T	C	0.909535280312419	0.819402771296704	0.0167620882186201	0.0734170821586022
0	1	9535303	rs7418365	G	A	0.576201574903998	0.799297396224334	-0.0107349057078102	0.0422207703694387
0	1	9535619	rs6541069	G	A	0.900650091126979	0.150257937155083	0.104394430040098	0.0725656243473769
0	1	9538654	rs12561781	C	G	0.711120870686552	0.408510971069998	0.0383649981351324	0.046417684940173
0	1	9555888	rs7417127	C	G	0.206997285604364	0.845872485153707	0.0100568939262206	0.0517363229537134
0	1	9563315	rs7533271	G	C	0.811059034211922	0.226901198743158	0.0660649555351694	0.0546723426639658
0	1	9567789	rs12755956	A	G	0.526968325665768	0.518158371733014	0.0270879881987946	0.0419197470540265
0	1	9576675	rs7525571	G	A	0.166467014201541	0.731272581967119	-0.019627386145919	0.0571505194938382
0	1	9576789	rs75100051	G	A	0.137563048016701	0.895042241879643	-0.00810135337130819	0.0614079728710174
0	1	9600774	rs12140494	C	T	0.860548327307254	0.658011578841748	0.0269866948200752	0.0609648180986823
0	1	9617682	rs72646718	A	G	0.262830589668396	0.623003797898333	0.0232000312253857	0.0471931278514377
0	1	9619380	rs58670998	T	C	0.502247975621078	0.751498604555887	0.0131819295560708	0.0416275028756065
0	1	9627521	rs6698575	G	A	0.287224539983709	0.673583951172572	0.0193898018532806	0.0460309114529013
0	1	9632102	rs56053581	T	C	0.262725152306353	0.584622132545994	0.025785233329823	0.0471699146972067
0	1	9637227	rs9430153	G	A	0.321506611176462	0.546774976502418	-0.0269884124317143	0.0447866295061677
0	1	9691975	rs4926485	G	C	0.221261765078378	0.425102127833693	-0.0403321242130725	0.0505667986922632
0	1	9704925	rs4129341	G	T	0.67717051786457	0.767865269289303	0.0131169928898968	0.0444390204979353
0	1	9713386	rs4240895	T	C	0.883543360235659	0.557820337308457	0.0389151881210354	0.0663988669938571
0	1	9718087	rs6540991	C	T	0.848539120205961	0.947492937910661	0.00385486407192021	0.0585352643695586
0	1	9720526	rs58784124	G	A	0.633573890731508	0.797981083500778	0.0111518348411827	0.0435685212610467
0	1	9725525	rs4300218	A	G	0.092783895931589	0.841200586087705	0.0144508677068232	0.0721252258512792
0	1	9734287	rs12568084	A	G	0.49691852192725	0.38077910788979	0.0365568941381442	0.0417096327241521
0	1	9741792	rs4333853	G	A	0.512784407805786	0.66359814318429	-0.0181091887271836	0.0416350284077896
0	1	9746248	rs6677649	G	A	0.196137228252668	0.885082706003635	-0.00765588807312388	0.0529712692544759
0	1	9760651	rs12566637	T	C	0.16802055061096	0.869079498126819	0.00900062692796628	0.0546062330902158
0	1	9795719	rs12569008	T	C	0.260389231387417	0.596113298535807	0.0252426407801824	0.0476278013881484
0	1	9799496	rs11588785	C	G	0.486705540637004	0.3138399180723	-0.0417714368883858	0.0414729391931353
0	1	9804693	rs7550295	T	C	0.205703107128489	0.800546868012982	-0.0131639786752746	0.0521057991152491
0	1	9836556	rs72855716	G	A	0.255488122773408	0.662347344704648	0.0212079092227931	0.048566847499982
0	1	9846341	rs17034340	C	T	0.206272838002436	0.768623640266535	-0.0153126264298446	0.0520526538883467
0	1	9866437	rs61479984	T	G	0.429526841628902	0.738036195344257	0.0141258542854807	0.042235432720612
0	1	9875633	rs946277	T	C	0.905910678681278	0.963821945172135	-0.00323853165900517	0.0713993240634544
0	1	9877988	rs117550213	T	C	0.139341403604012	0.997107809874992	0.000218292717310709	0.0602214930313821
0	1	9885290	rs12078414	T	C	0.149159296688365	0.447465208048946	0.0441052694929058	0.0580601644869162
0	1	9888202	rs1767277	T	C	0.850105880224622	0.367336591525816	-0.0520530748428071	0.0577422098644483
0	1	9923741	rs935073	G	A	0.195768415543829	0.725324508669909	0.0183976338358736	0.0523624434572274
0	1	9926924	rs6695334	C	T	0.140074132774395	0.390555129465222	-0.0526356608022711	0.0613032637670781
0	1	9938165	rs17034420	G	A	0.140386387292743	0.355066038609846	-0.0566139796272753	0.0612170407838233
0	1	9975201	rs2033960	T	C	0.184929439312126	0.728802265514123	-0.0187093169477694	0.0539610024100273
0	1	10008191	rs12064822	A	G	0.152233817342932	0.151750826443909	-0.0851785816387136	0.0594252084557023
0	1	10008221	rs1220421	A	G	0.670699125396241	0.976896177021624	-0.00127642757696821	0.0440749357170457
0	1	10029913	rs6683452	G	A	0.826169828269348	0.23308870170251	-0.0641614628944877	0.053806861856522
0	1	10093457	rs7528979	T	C	0.313405885584631	0.992545385884164	-0.000418687236084679	0.044812409612209
0	1	10155283	rs9430244	G	A	0.916164224299624	0.914239624283972	-0.00805060151548949	0.0747554565929677
0	1	10159832	rs76154155	T	C	0.106963230371438	0.178979336786053	-0.0934223862062688	0.0695156541370324
0	1	10174189	rs4543799	A	G	0.205785740320488	0.647721409317522	0.0234569091442462	0.051335899719445
0	1	10177790	rs3762290	G	A	0.207253406184876	0.634074998485416	0.024346408897253	0.0511480114525743
0	1	10190884	rs2295294	T	A	0.344246374296052	0.74416296125361	0.0142561508993568	0.0436842260000963
0	1	10195940	rs6671289	A	G	0.186092249586926	0.798569588280194	0.0136073403271225	0.0533205580422589
0	1	10195970	rs6685910	T	A	0.104638767065011	0.372011972587059	-0.0622436548479646	0.0697243080163699
0	1	10197932	rs118126602	C	T	0.101237081219031	0.182081857025365	-0.0948735175784213	0.0710997328195109
0	1	10203988	rs35316894	C	T	0.29272359294134	0.641525679931483	0.0211398383151425	0.0454066798506448
0	1	10204186	rs12144133	G	T	0.547552009788096	0.824515344408725	-0.00924591071883249	0.0416968525844258
0	1	10209557	rs6696978	G	A	0.0946621436548817	0.699485403330997	-0.0278749443129341	0.0722120359532995
0	1	10219202	rs6659436	T	C	0.167530916058362	0.64208901280759	-0.0260911123392514	0.0561364784015771
0	1	10235946	rs2180184	C	T	0.313885143597274	0.620862440285784	0.0221673164286973	0.0448160997878136
0	1	10237960	rs12733312	C	T	0.282422070446953	0.430509491664832	-0.0367287692862623	0.0465911869349887
0	1	10239647	rs41310363	G	A	0.0908321908600461	0.0952216556216406	0.118017868562913	0.0707340142968519
0	1	10240094	rs1046277	T	C	0.0915414364024001	0.0849331319376045	0.121161700907848	0.0703302643456373
0	1	10246129	rs2180185	C	G	0.373928394905623	0.611985861496097	0.0219185827769492	0.0432113942843403
0	1	10246471	rs6667639	A	C	0.373672769819134	0.71175297503204	0.015976269036642	0.0432372051597198
0	1	10247313	rs56221672	G	A	0.35521741812917	0.477476919715974	0.0310234954600392	0.0436725231879559
0	1	10290268	rs17396382	C	T	0.0947095163758327	0.631462240859199	-0.0346172918259092	0.0721690117505279
0	1	10323921	rs12757288	C	T	0.321481853012887	0.552375401036207	0.0263790601807782	0.044393914905765
0	1	10338598	rs10492970	G	A	0.0929616534737716	0.0955570322052491	0.116093146810767	0.0696509151940904
0	1	10353112	rs10492972	C	T	0.322043675273278	0.558157018608334	0.0259978504745004	0.0443966655474846
0	1	10359944	rs12130220	G	T	0.228652034807339	0.672295817933451	-0.0209568318752654	0.0495434271624416
0	1	10362071	rs76058266	G	A	0.112638635170376	0.375342560208156	-0.0594312398127507	0.0670395302485544
0	1	10366487	rs8019	G	T	0.325657420471936	0.67799732559389	0.0185456778767899	0.0446671227098195
0	1	10384439	rs17401924	G	A	0.226032519920035	0.788433942562881	-0.0134303728640946	0.0500489445444116
0	1	10385471	rs17401966	G	A	0.22837833012088	0.657704722580668	-0.0219784984592455	0.0496034182292578
0	1	10391536	rs12734551	G	T	0.228557706394411	0.692409016258785	-0.0196141571189076	0.0495822896809188
0	1	10407360	rs59211028	C	T	0.0989843973945801	0.145955211345051	0.0987915765566042	0.0679461890908397
0	1	10414470	rs17402762	C	T	0.33939389263289	0.356023154661041	0.0406503013940684	0.0440429570214715
0	1	10420918	rs3748578	A	G	0.222299218180897	0.6452756223726	-0.0232378736712758	0.0504803293372875
0	1	10420937	rs3748579	T	C	0.320403858866783	0.544034046782667	0.0269957868618353	0.0444943398110735
0	1	10431329	rs72867431	T	C	0.0958916976168369	0.133137086526494	0.103206604831916	0.0687198676633344
0	1	10484416	rs663364	G	T	0.348540349269089	0.137663331563499	-0.0664036665004136	0.0447298580954641
0	1	10484880	rs79763829	A	G	0.0973077822614902	0.020671359251917	0.157571912671152	0.0680969868447104
0	1	10507236	rs1307489	G	A	0.835009155878837	0.382534683393814	0.0502044971692624	0.057492500448814
0	1	10537090	rs684016	A	C	0.664173408348317	0.249746909342616	0.0514937987121031	0.0447396997893223
0	1	10539833	rs6680568	G	A	0.117799866857232	0.0385486739897377	0.130324022190524	0.0629897336214682
0	1	10543836	rs9970001	G	A	0.186250336222679	0.811605918485354	-0.0129478070509355	0.0543215695043519
0	1	10549380	rs670666	G	A	0.54572351530956	0.915081731524311	-0.00448383916152096	0.042050056195579
0	1	10550352	rs673254	T	C	0.372683906711577	0.334477400732272	0.0414528120653683	0.0429502913239654
0	1	10556097	rs636291	A	G	0.747565833438395	0.76166729921989	0.0147023590386366	0.0484759119799643
0	1	10556386	rs10127643	T	C	0.0659613560929351	0.358835094257312	-0.0796088350419942	0.0867588901336118
0	1	10557544	rs660725	G	A	0.848729640334472	0.22302931702573	0.0728065678898958	0.0597503711288977
0	1	10562163	rs76282123	T	C	0.18380338273072	0.819336354217339	-0.0124610668301582	0.0545584131418095
0	1	10563609	rs10864459	G	A	0.563687617753018	0.214412234091368	0.0526484598773386	0.0424063163090768
0	1	10563671	rs10864460	C	G	0.609014768956571	0.176356428482902	0.0579453434484385	0.0428571102701699
0	1	10563681	rs2506902	T	C	0.256703960376884	0.0136223567186788	-0.120900923911246	0.0490058667411425
0	1	10566148	rs7543322	C	T	0.515980619929074	0.207668755902978	-0.0523582629456532	0.0415541215086985
0	1	10566215	rs616488	G	A	0.294565806746345	0.00610148534300704	-0.128881174142361	0.0469978676484655
0	1	10567122	rs604814	A	G	0.583219011142061	0.0213851221847824	0.0976198833887042	0.0424228585930965
0	1	10567658	rs2480786	T	C	0.875395943769142	0.734329988428012	-0.0213165354258969	0.0628118271384478
0	1	10569930	rs6540934	T	C	0.140665113856486	0.0321665360611733	0.12672598950964	0.0591532093676683
0	1	10573867	rs2274985	A	G	0.57332119230537	0.500069234196891	-0.0283031249595802	0.0419690539352062
0	1	10578606	rs7419116	A	G	0.653231066960872	0.462875385326978	0.0323403833214601	0.0440532439227558
0	1	10578791	rs11584327	C	T	0.572628274153566	0.558632240408914	-0.0245827588733126	0.04203084128477
0	1	10580891	rs2483677	T	C	0.164251310166758	0.1321454537832	-0.0871604799090531	0.0578872030332748
0	1	10582047	rs2483678	C	T	0.818072790535839	0.690831245316203	-0.0214253942784323	0.0538695652698901
0	1	10596624	rs10864461	T	C	0.275360278966418	0.982164862789999	-0.00104877298301314	0.0469146981651683
0	1	10597217	rs4240914	C	A	0.275408726439654	0.98330866081536	-0.000982011065138475	0.0469389726802006
0	1	10598216	rs2506892	A	G	0.165208659867317	0.155281791258654	-0.0819762842414564	0.0576842682541418
0	1	10609505	rs12120962	A	G	0.350067450100704	0.177349390331385	0.0587705562280811	0.0435672656763034
0	1	10613660	rs12127400	T	C	0.476984311097364	0.923008793805767	-0.00404250854048015	0.0418286880190168
0	1	10615775	rs11121584	C	T	0.644464599345535	0.252090534243799	-0.049778320786083	0.0434636440403196
0	1	10621363	rs7519424	A	G	0.646237466667413	0.216292755214968	-0.0536841478703379	0.0434181028154791
0	1	10633245	rs6687430	A	G	0.755020078922934	0.833578276167926	-0.010188368424964	0.0484895921154861
0	1	10643197	rs12038548	A	G	0.240640484355935	0.00718262460936496	-0.134608290517945	0.0500727148951082
0	1	10643829	rs12045923	T	C	0.234914494750727	0.87549205869686	-0.00766578206523714	0.0489243823453226
0	1	10644149	rs72857041	A	G	0.246258272725147	0.214879216553241	-0.0611119531298239	0.0492734988659837
0	1	10649223	rs12090714	A	G	0.253734769662165	0.110207122165464	-0.0783976351674113	0.0490824874893625
0	1	10651603	rs6540941	C	T	0.206436577080239	0.904588710555425	0.00622385615358612	0.0519231277359044
0	1	10652605	rs6668131	A	G	0.534296986915599	0.789484816161879	0.0111540691863631	0.0417787215676634
0	1	10652977	rs284273	C	T	0.670707463953504	0.0535337525940386	0.0874726362709741	0.0453087542586234
0	1	10653628	rs284272	T	G	0.121142981399888	0.201782982445839	0.0799802466023682	0.0626564697553063
0	1	10655913	rs2387230	A	G	0.0207969174330618	0.183949650706517	0.183663442143889	0.13822877020462
0	1	10663573	rs284283	T	C	0.132227199188548	0.130705099269973	0.09098540397755	0.0602023189286499
0	1	10666517	rs284281	G	T	0.724064138250986	0.613054619001281	0.0238020197363744	0.0470657935473483
0	1	10666735	rs11121599	G	A	0.601211263810503	0.385058993408876	-0.0366680410375093	0.0422144876441761
0	1	10672429	rs488854	G	C	0.132594838186943	0.12128521781359	0.0932825635488588	0.0602055436487342
0	1	10673194	rs479407	A	G	0.712218925929237	0.555119982352506	0.0274067032760298	0.0464437417993576
0	1	10767379	rs4845952	A	G	0.394476619987821	0.728894289779745	0.0148016273482314	0.0427056152633041
0	1	10771380	rs78100955	G	T	0.114662171447248	0.349626501346769	-0.0625058356660669	0.0668287179739957
0	1	10780727	rs706007	G	A	0.214879641241425	0.261296015227235	0.056288146357337	0.0501081488051985
0	1	10801989	rs4845953	A	G	0.120329564561953	0.476346157844029	-0.0465796936668622	0.0654033209308973
0	1	10807369	rs205490	A	G	0.304901387643288	0.410547210114011	0.0375672228630039	0.0456505114610366
0	1	10808499	rs2076491	T	C	0.123072663330031	0.0429052656679562	0.124371149021413	0.061429044240545
0	1	10827135	rs205488	C	T	0.36189355791453	0.188922150660537	0.0568216604480142	0.043250700011019
0	1	10832322	rs205472	A	G	0.465684751036939	0.207106093273639	-0.0528855568227941	0.0419206640577931
0	1	10834579	rs12031981	C	T	0.523760454730004	0.421356929619497	-0.0338056245804778	0.0420431707115078
0	1	10840905	rs17035713	G	A	0.458803410002009	0.640654434481765	-0.0196200058363501	0.042032302814593
0	1	10841333	rs710135	C	T	0.853034855239876	0.0358320370942122	0.127272009131045	0.0606395519359044
0	1	10842769	rs61227177	A	G	0.150928859692321	0.578232795286512	0.0324031065841576	0.058282332963474
0	1	10844558	rs710139	C	T	0.830582222435759	0.116165131580668	0.0889914354253861	0.0566436431806684
0	1	10845821	rs776909	C	A	0.677032390122535	0.476343211009125	0.0321759244340677	0.0451784475811578
0	1	10849645	rs10864471	G	A	0.534219615826882	0.759547604077665	0.012868884170916	0.0420448830828661
0	1	10854389	rs117360158	A	C	0.104724776821977	0.708417181499604	-0.0256112282717182	0.0684823863360087
0	1	10854478	rs117927896	A	C	0.105412761971348	0.702176619930186	-0.0261334160069571	0.0683433978791061
0	1	10855315	rs11577258	T	C	0.513582487415432	0.445029080983152	0.0321049877324298	0.042037176421006
0	1	10860379	rs10779746	A	G	0.45469820826576	0.0643918171459761	0.0778757999614637	0.0421073806933179
0	1	10862362	rs55752650	T	C	0.100567027004867	0.722916585236102	-0.0247765656179429	0.0698790539747485
0	1	10864224	rs80073687	C	T	0.100954620044758	0.724807842356108	-0.0245227530635499	0.0696588849284216
0	1	10876600	rs6688450	T	C	0.396182900121988	0.788391301061143	-0.0114756640402276	0.0427557986179053
0	1	10883600	rs10864474	G	A	0.546448729709599	0.749782866370723	0.0134929520306714	0.0423075112592685
0	1	10888791	rs634478	C	T	0.839679317131915	0.291643584306646	0.0607978163707644	0.0576543351272803
0	1	10894724	rs541695	T	C	0.733425052361825	0.27633911137854	0.052021756120066	0.0477886356356962
0	1	10900348	rs72643268	T	C	0.158141743128311	0.847753812186593	-0.0109922760565794	0.0572558564892904
0	1	10901000	rs35154018	C	CT	0.44241133320603	0.904051371637646	0.00508466533380364	0.0421806128619953
0	1	10901994	rs946684	T	C	0.254848235391901	0.313881390850939	-0.0488142582545136	0.0484695865023246
0	1	10910576	rs607715	G	C	0.220572928880943	0.874647926919539	0.00799694344554119	0.050691383081238
0	1	10912551	rs637037	T	C	0.876074675487591	0.955009509953622	0.00360900664325626	0.0639700489105205
0	1	10913147	rs12085982	G	A	0.1674477261746	0.436504199569517	-0.0442555330152033	0.0568756809039013
0	1	10919094	rs1292646	C	T	0.867990169925727	0.860707628230447	-0.0107995343977764	0.0615451180016954
0	1	10922290	rs1280992	G	A	0.59459266810653	0.510502771146367	-0.0280245133654085	0.0425868842282806
0	1	10926966	rs36047809	T	G	0.0938726773278107	0.762002712728305	0.0215767763199657	0.0712453010612334
0	1	10934874	rs12065037	A	G	0.373316325389706	0.838811086542214	0.00879870234646568	0.043255045279489
0	1	10935423	rs1280995	A	G	0.473399412524055	0.917486396010131	-0.00432721465660721	0.0417682822746182
0	1	10935437	rs6667663	T	C	0.395006893765092	0.927739743592444	0.00387026234954465	0.0426762240370858
0	1	10935519	rs12756252	A	G	0.415143207687992	0.588368355265737	0.0228658504293407	0.0422501213833664
0	1	10936544	rs7537363	G	A	0.356971991131474	0.806091600123789	-0.0106976704281377	0.0435801435915374
0	1	10937920	rs11121639	G	A	0.349122104361515	0.699217627792438	-0.0168987735536353	0.0437365117403354
0	1	10939080	rs6686445	T	G	0.303658403389306	0.862178131140605	0.00790256155525317	0.0455211004776736
0	1	10940287	rs77331515	A	G	0.304454519630118	0.778085791623497	0.0128250899587342	0.0455089866227397
0	1	10978062	rs1280972	G	A	0.423056592305186	0.682003600275462	-0.0173846992275315	0.0424295875779303
0	1	10980544	rs4845964	A	G	0.492155391656299	0.641923209657589	0.0195260328657894	0.0419904285993697
0	1	11002488	rs6656310	T	C	0.930912737141012	0.705537683087505	-0.030863251147495	0.0816799615528378
0	1	11010551	rs10864484	T	C	0.173708930167116	0.359558256505454	0.0499492112825235	0.0545173777869462
0	1	11013286	rs11121657	G	A	0.433536021867537	0.615213413280726	0.0210743100455381	0.0419267712172018
0	1	11019245	rs12033594	G	T	0.456169469174175	0.861077983861406	0.00729502486245078	0.0416853562455065
0	1	11024381	rs6659326	G	A	0.413437912031327	0.209851524845421	-0.0534249726438195	0.0426045362389298
0	1	11024637	rs11121664	C	T	0.413842818093114	0.232753736291913	-0.0508730626385473	0.0426324162656085
0	1	11028631	rs74052098	T	G	0.268811192718812	0.960349586550528	0.00235553681343866	0.0473809068266605
0	1	11030861	rs78234331	T	C	0.26863695967508	0.721768493714005	0.0168496075253464	0.0473175666571069
0	1	11032827	rs2003046	A	C	0.183254632409463	0.302537346879863	-0.0566131767454809	0.0549105432452221
0	1	11033082	rs12565727	G	A	0.289657432952126	0.67913362411142	0.0189619376488824	0.0458410161080443
0	1	11037736	rs11576658	T	C	0.179908941518098	0.342678132474339	-0.052652462954257	0.0554886597767535
0	1	11038476	rs11121667	T	C	0.283388937175072	0.754536243188399	0.0144706202973657	0.0462817536264665
0	1	11046855	rs9430161	T	G	0.0733361762615494	0.806658872131074	-0.0196879672770787	0.0804448942562832
0	1	11046868	rs9430162	G	C	0.07330555691569	0.811425740000404	-0.019209259688196	0.0805125536006971
0	1	11053101	rs6704113	G	A	0.35804866914268	0.881804502130061	0.00645072768481145	0.0433860468201355
0	1	11060075	rs11121675	T	G	0.564324681582854	0.953218638645045	-0.00245578580238454	0.0418609069931206
0	1	11063043	rs11121676	C	T	0.676773762828455	0.503726151799618	0.0301207753594662	0.0450479272627866
0	1	11074582	rs3765897	G	A	0.176176767878342	0.603183879426505	-0.0286065531100698	0.055030868046411
0	1	11086717	rs1033638	G	A	0.872400052265914	0.232780206474178	-0.0729989363541682	0.0611777081195201
0	1	11090916	rs12711521	A	C	0.698248251745436	0.605594571225018	-0.0234077576407134	0.0453311848969323
0	1	11126569	rs2791659	A	C	0.826519567753703	0.30963388976209	-0.0551870644880009	0.0543184824334893
0	1	11132965	rs7533211	C	G	0.792839458389515	0.335350843040087	-0.0490198527482579	0.0508825619349905
0	1	11147241	rs12136825	T	C	0.145767981483914	0.821362794895166	-0.0134145671641609	0.0594110343135561
0	1	11153241	rs12127428	C	T	0.110880936177749	0.755854273314378	-0.0208207486902126	0.0669629404970327
0	1	11153331	rs12126654	G	A	0.111418428845149	0.776248209177749	-0.0189613195572868	0.0667154967005523
0	1	11166713	rs2536	C	T	0.0510910631383473	0.256180384354007	-0.112203557145004	0.0988172429363253
0	1	11171226	rs17036350	T	C	0.0864797022001836	0.384848354368819	-0.0660456037053124	0.0760020411131186
0	1	11212458	rs11581010	G	A	0.113146123963588	0.0723456111251581	0.114348746166816	0.0636353649920202
0	1	11216665	rs4282823	T	C	0.0860710869481189	0.347397678594991	-0.0718870417322572	0.0765041504822819
0	1	11248216	rs3806317	G	A	0.149781649642705	0.0260002055059122	-0.133999310210902	0.060191710787184
0	1	11249132	rs1034528	C	G	0.163643052363101	0.345911539829307	0.0523627126452693	0.0555543554127565
0	1	11256034	chr1:11256034.T.C	C	T	0.0865400835073069	0.384005982770688	-0.0662223241674727	0.0760704959768205
0	1	11269796	rs1010447	C	T	0.880500771082613	0.0550413467802104	-0.118717909588206	0.0618789858280158
0	1	11275588	rs2746637	G	A	0.880661137740361	0.0518327152531691	-0.120378867087701	0.0619067100692605
0	1	11289161	rs2076655	A	G	0.793208871000572	0.358669168502852	-0.0468728840258528	0.0510651310386584
0	1	11293792	rs11121703	C	A	0.844941067269486	0.0889924315061085	-0.0953982508722027	0.0560923088387763
0	1	11322156	rs1883965	G	A	0.873954240747725	0.0375844087555596	-0.12575414055341	0.0604773724603415
0	1	11340472	rs6685950	T	G	0.0731931837491118	0.339786668328593	-0.0787363900884995	0.0824821647753442
0	1	11345339	rs11121715	C	T	0.0728226047643888	0.309024075194352	-0.0844407116552533	0.0830070183490547
0	1	11353244	rs77768358	A	G	0.0707606855462705	0.287763407109778	-0.0896598611089645	0.0843428147579962
0	1	11355449	rs11121717	C	T	0.0741960862568362	0.289575797422329	-0.0871215342779427	0.0822636470157195
0	1	11390336	rs2982376	C	T	0.107821196808598	0.0706093462865777	0.118142871763462	0.0653451695378167
0	1	11402749	rs3124632	C	T	0.172288888888889	0.410244674384646	0.0445504079195234	0.0541012780899954
0	1	11404558	rs3120815	G	A	0.172539441597623	0.394910790772577	0.046007665352898	0.0540792400184334
0	1	11411432	rs2788558	A	G	0.849862666852273	0.340431702576985	-0.054374578996393	0.0570375113432029
0	1	11432744	rs2982364	C	T	0.260157172213132	0.0436972460935499	0.0940788295620445	0.0466433336786298
0	1	11435942	rs2335404	C	T	0.304740702501793	0.565251020756349	0.0257297809268057	0.0447428109836985
0	1	11444975	rs3010208	T	C	0.42563440458751	0.898028261132092	-0.00544072054179648	0.0424550361335043
0	1	11447805	rs6660541	A	G	0.799442798715322	0.0924204780019684	-0.0857928916844728	0.05098326944341
0	1	11461601	rs6671983	A	G	0.46295963182117	0.579311217195851	-0.0231908588671479	0.0418312252104969
0	1	11472413	chr1:11472413.A.C	C	A	0.311178880569582	0.671703924501159	-0.0191298344952899	0.0451376938289502
0	1	11476541	rs2890085	C	T	0.406220415918692	0.560339359349135	-0.0246900133361074	0.0423981155241609
0	1	11477192	rs2379143	T	C	0.764352604270206	0.108390221305234	-0.0770474549308121	0.0479905658226467
0	1	11485666	rs6661145	C	T	0.694563963941622	0.103810719506893	-0.0721183161024435	0.044335390491959
0	1	11489255	rs877307	T	C	0.425235210892441	0.562152112778875	-0.0243791757700551	0.0420585972189177
0	1	11490744	rs10864508	G	T	0.478974468093549	0.0481688771136331	-0.0829602957766379	0.0419866002849285
0	1	11496333	rs12036240	A	G	0.480196608747412	0.151195003977768	-0.0599083209136252	0.0417385565970667
0	1	11498824	rs2379155	A	G	0.147421414089599	0.74940400858843	0.0187310594718249	0.0586398696314978
0	1	11503870	rs76779637	A	G	0.0959859190307767	0.592360338501802	0.0376229805776583	0.0702683305287156
0	1	11518397	rs12026602	T	C	0.252417204725996	0.579065478138577	-0.0270580029881392	0.0487751045033889
0	1	11531918	rs17036930	T	C	0.527700171211522	0.783797001209043	0.011359230902335	0.0414004935898868
0	1	11532525	rs6674181	G	C	0.527730016954444	0.585023474608816	0.0228077015188335	0.0417676215143437
0	1	11534053	rs10159458	C	A	0.852959891103491	0.697480701852073	0.0233140889614769	0.0599760225451128
0	1	11537359	rs12027766	A	G	0.84332459516384	0.497244734124272	0.0398794851657356	0.0587472658493253
0	1	11556348	rs10864512	G	A	0.792791749892199	0.495990036662765	0.0358091091902399	0.0525975957199816
0	1	11564507	rs2817614	A	G	0.72688745479283	0.927080256487577	0.00426250365340422	0.0465750979771943
0	1	11567190	rs2817637	T	C	0.220882771176423	0.998454996549603	9.85323513279061e-05	0.0508849302012529
0	1	11574366	rs10864515	G	C	0.457988497789926	0.787822552759482	0.0112426375378604	0.0417725728327392
0	1	11586677	rs2745260	C	T	0.411642849263247	0.68507987366567	0.0171287512220201	0.0422367909428574
0	1	11607932	rs2745291	A	G	0.506647895629502	0.976169039251982	-0.00124866144855489	0.0418002257650487
0	1	11613163	rs2817611	T	C	0.103248445288054	0.427439244475778	0.0536696593547853	0.0676296958084028
0	1	11617025	rs2817606	T	C	0.419507211437101	0.964078548295267	-0.00190327107552737	0.0422610263144195
0	1	11618451	rs2594292	G	A	0.688445850176204	0.169275527008073	-0.0618579566565275	0.045002810765317
0	1	11619933	rs12086490	T	C	0.273836398962548	0.695482128368232	-0.0183173268737726	0.0467963577397493
0	1	11636479	rs2745278	C	T	0.472500206914172	0.941098149032243	-0.00308644785850288	0.0417710143747046
0	1	11645598	rs2745275	A	G	0.459555764541971	0.890664531947981	-0.00574616226579822	0.0418014021475781
0	1	11647129	rs2745274	T	C	0.434131540584615	0.787024398844909	0.0113387857234577	0.0419680534443797
0	1	11654491	rs7530509	G	A	0.581224601731165	0.992622600406796	0.000388531346052719	0.0420200561560597
0	1	11656684	rs761087	G	A	0.274166384782558	0.279127215888546	-0.0511399270201115	0.0472519401368913
0	1	11665198	rs11121778	C	T	0.573213494950898	0.70785450763523	-0.0158298262824701	0.0422422590560691
0	1	11675059	rs734737	G	T	0.221567389853749	0.050865593328546	-0.100413236825715	0.0514250855112481
0	1	11676100	rs7554745	A	C	0.281131192755488	0.0561954417091768	-0.0903417162901215	0.0473112940508441
0	1	11678938	rs4845872	A	G	0.220845178911512	0.0432616244847676	-0.104198965315929	0.0515536513499326
0	1	11686768	rs10779761	G	T	0.593113902273299	0.993254781449138	0.00036150570963572	0.04276160756471
0	1	11689296	rs115723174	T	C	0.183281287191456	0.0500697460546756	0.103839461660816	0.0529964152034904
0	1	11693090	rs80032347	A	G	0.162514325542784	0.861236693891868	0.00992212318543211	0.0567626794221268
0	1	11695180	rs10864529	G	C	0.601457015254336	0.709041195171553	-0.0159478432245688	0.042739100153069
0	1	11697411	rs74782931	T	C	0.136094927731459	0.58390508531626	-0.0337982064623616	0.0617105185870638
0	1	11722688	rs3125815	A	G	0.153634801920467	0.525784715867705	-0.0374154532362338	0.0589727004638591
0	1	11725908	rs3117066	G	A	0.412289564246524	0.784119231276515	0.0115241370980705	0.0420658086128456
0	1	11733075	rs747862	C	T	0.153554880261686	0.447367380081583	-0.0445644715517381	0.0586520243024412
0	1	11745459	rs2336031	G	A	0.859299409348528	0.25109607887453	-0.0676798785549148	0.0589704621734232
0	1	11749957	rs6658345	C	A	0.312424435013685	0.576368878610913	-0.0252592929181846	0.0452111183699238
0	1	11751135	rs12088541	T	C	0.118812080228761	0.520756012759574	-0.0420265767288057	0.0654435610475291
0	1	11760782	rs1555079	T	C	0.877603396640739	0.582331557032781	0.0353403807620761	0.0642573130222087
0	1	11770653	rs12731150	A	G	0.8023872022257	0.0792775084740451	0.0931248570189452	0.0530658136915478
0	1	11773462	rs12565097	G	A	0.522077565089896	0.700724067388536	0.0161444414436186	0.0420052702365873
0	1	11782814	rs7414943	A	G	0.415999188635507	0.829584239613032	-0.0090299858651698	0.041954111310493
0	1	11790687	rs10864532	G	A	0.183256153541694	0.430127985555651	-0.0431868552928774	0.0547380884447158
0	1	11790925	rs74541046	T	C	0.39678342174778	0.877246751289251	-0.00656711837777341	0.0425165245028341
0	1	11797186	rs12095517	C	T	0.629549684984298	0.147751881474989	0.063478054381876	0.0438530309593442
0	1	11800478	rs11121816	G	T	0.509617789042959	0.182670691236693	0.0560056266525551	0.042028063682055
0	1	11800703	rs4073395	T	C	0.322736735285213	0.0603470448327445	-0.0852714810256369	0.0453994435562207
0	1	11811234	rs4075033	G	A	0.42606362606345	0.123374085978728	-0.0654612167046244	0.0424861892287836
0	1	11824303	rs4845877	C	T	0.851758530549542	0.910148648460401	0.00662369849418174	0.0586941704819716
0	1	11828319	rs4845881	A	G	0.789901048678773	0.724955474752141	-0.0179758742759188	0.0510905088791487
0	1	11831615	rs6667720	T	C	0.889162564206367	0.870315419144839	0.0109043319351206	0.0667920832745941
0	1	11843167	rs4845882	G	A	0.809091368700031	0.987441108844882	0.000836222831912054	0.0531242548995173
0	1	11846252	rs4846048	A	G	0.901700950083182	0.975621985901556	0.0021384194626972	0.0699788900767159
0	1	11848972	rs72640221	A	G	0.0902021331129578	0.964219200075554	0.00328410738277506	0.0732085362015256
0	1	11850365	rs4846049	G	T	0.812563266135488	0.998137522419981	-0.000125112897334116	0.0535982604869127
0	1	11850927	rs2274976	T	C	0.0897254851547033	0.962878447456816	0.00341155706116909	0.0733009835593533
0	1	11852110	rs13306556	T	C	0.0894279584855337	0.976006364793048	0.00220953395871311	0.0734647862606477
0	1	11852300	rs1476413	T	C	0.189641859134456	0.529207857292285	0.0332528887339996	0.0528481555380119
0	1	11854476	rs1801131	G	T	0.187158627264102	0.981618065816627	0.00123589891445143	0.0536405697346534
0	1	11856378	rs1801133	A	G	0.399815426787781	0.325118754177484	-0.0422633781049816	0.042950875248588
0	1	11857788	rs17421511	A	G	0.0904570345880943	0.79669609471788	0.0186593824427343	0.0724283746698162
0	1	11862214	rs9651118	C	T	0.365854670459934	0.654152755660345	0.0194844193297432	0.0434919481182031
0	1	11862778	rs17367504	G	A	0.101485136042996	0.425914444032432	-0.0564772147297116	0.0709332448122654
0	1	11864586	rs3753584	C	T	0.101304190575552	0.415696344296781	-0.0576725884941337	0.0708586549026827
0	1	11881320	rs198396	C	G	0.0938795019193182	0.975414695946887	-0.00220908098051646	0.0716815476753315
0	1	11886813	rs2076004	A	G	0.0901334261192299	0.800653557622011	-0.0186625181871888	0.073910562976973
0	1	11898789	rs2272803	T	G	0.0889259581954852	0.757304163208055	-0.023028682978859	0.0745209771608575
0	1	11899033	rs1023252	T	G	0.179376364184476	0.937302672124974	0.00429758826909223	0.0546346487938302
0	1	11904092	rs7552330	A	G	0.100793398847729	0.618834514899324	-0.0351613898348306	0.0706757598799625
0	1	11907648	rs5063	T	C	0.0891017879868337	0.193259105028687	-0.0986134248968866	0.0757982850897989
0	1	11910677	rs632793	G	A	0.130489476430684	0.511284071425437	-0.0412363714394024	0.0627799735221996
0	1	11913757	rs198375	C	T	0.152810798531819	0.66708642858585	-0.0250953660345448	0.058340945832594
0	1	11914829	rs6668352	A	G	0.118457654230371	0.50960030023474	-0.0431509991819951	0.065433819439276
0	1	11918444	rs61761991	T	C	0.0114598512860658	0.682353734594793	-0.0831375877639904	0.203144542365974
0	1	11919271	rs198389	G	A	0.134049688672313	0.426320676270369	-0.049441451730445	0.0621511429902951
0	1	11922298	rs6668659	G	T	0.133174991701208	0.415854798083368	-0.0507293646158068	0.062349140130398
0	1	11922812	rs79990227	G	A	0.0646179934331945	0.196525177704821	-0.113415346810186	0.0878157450862981
0	1	11925300	rs6676300	G	A	0.14491243512217	0.384851681677033	-0.0523772323480057	0.060273571738189
0	1	11925781	rs1318408	G	A	0.092449970643676	0.42678432361738	-0.0582733317276844	0.0733268709275024
0	1	11927878	rs79653311	C	T	0.0878617378520582	0.330551198106291	-0.0733071198337007	0.0753410081074282
0	1	11934378	rs198384	A	G	0.600799656582308	0.935444268298201	-0.00344700071388118	0.0425570942972946
0	1	11941936	rs11588551	T	C	0.551564238779407	0.649817739130694	0.0191141736500934	0.0421002755492359
0	1	11959362	rs17037526	T	C	0.404140863981515	0.834545640818502	0.00887171315137882	0.0424737443880349
0	1	11973888	rs7554547	G	A	0.448456738093381	0.578468271850113	0.0232713958538574	0.0418833911717037
0	1	11979909	rs3209284	C	T	0.614971642614426	0.557354200388126	0.0252867954605361	0.043094465712477
0	1	11982544	rs2639453	C	T	0.652813151057994	0.62862975201283	0.0213057494104399	0.044051417720287
0	1	12009955	rs7529452	T	C	0.320839459206324	0.980269461192589	0.00110241756124644	0.0445761924618798
0	1	12009956	rs7551175	A	G	0.225436523837546	0.721962168716036	-0.0178821419140306	0.0502536566117187
0	1	12042261	rs2236055	G	A	0.609403053098074	0.870220753274894	0.00698625244031006	0.0427612568452754
0	1	12042755	rs4240897	A	G	0.528896920955928	0.950986571528023	0.00255961304550584	0.0416414535049808
0	1	12044164	rs1474868	T	C	0.608591412286273	0.820074782821239	0.00969665581113636	0.042632258776562
0	1	12046063	rs2336384	T	G	0.581485159818411	0.783625389812754	0.0115924265018695	0.0422160476658321
0	1	12046089	rs873458	A	G	0.374336379240039	0.268729716587032	0.0475578082335985	0.0430001138007853
0	1	12046334	rs873457	G	C	0.581755374889875	0.841937832126007	0.00841204991708697	0.0421835567553355
0	1	12050634	rs4846085	C	T	0.58168085657409	0.760613312427734	0.0128674556169897	0.0422333127804587
0	1	12054911	rs6672267	G	A	0.610018181818182	0.782935306797706	0.0117597146334468	0.0426856311922921
0	1	12056440	rs2236056	T	C	0.581509556947344	0.814085972415998	0.00992657658120594	0.0422123400992486
0	1	12059412	rs2295281	T	C	0.373954031790231	0.191899167853802	0.056039590742241	0.0429428258782853
0	1	12065841	rs1042837	T	C	0.0804903825437039	0.791420849411353	0.0202386461172614	0.0765264533793087
0	1	12072534	rs14305	T	C	0.153961262881117	0.118204994267069	-0.0925033214267184	0.0592077187492512
0	1	12128498	rs12029016	A	G	0.44544667661106	0.360824216902057	-0.038494237927579	0.0421256510347147
0	1	12135526	rs6690493	G	A	0.224838320888214	0.282896782128856	-0.0547795052370295	0.0510129781580494
0	1	12141461	rs2297875	G	A	0.238988475457487	0.0220058008333992	-0.115700073439688	0.0505181431564783
0	1	12142243	rs59346161	A	T	0.124731992470763	0.465696020520914	-0.0469336298139892	0.0643367318496802
0	1	12147753	rs12133231	A	G	0.122886673330147	0.506127419840035	-0.0430397756473183	0.0647331743442572
0	1	12153413	rs17037598	T	G	0.0866402005125331	0.604256808288361	-0.0388234189358131	0.0749069270264255
0	1	12164071	rs562844	C	T	0.410459065854366	0.244012859220787	0.0495118649418397	0.0424989021087667
0	1	12164437	rs2230622	T	C	0.27546590091658	0.0824095446322622	0.0809143817942081	0.0465862327194098
0	1	12165037	rs10864549	C	T	0.303274692401174	0.0667075092657065	0.083255785492563	0.0454046614744372
0	1	12165130	rs11569859	A	G	0.112639143119965	0.636088935050201	-0.0317330495866153	0.0670642072359044
0	1	12174100	rs72641094	A	G	0.134494141902072	0.704603308851059	-0.0234257891891303	0.0617909055746672
0	1	12181401	rs3753577	T	C	0.196595730033701	0.157244788240285	-0.0761997925896077	0.0538743264462253
0	1	12185335	rs488733	C	T	0.671240222960095	0.510831847950613	-0.0291210790406467	0.0442877198405626
0	1	12186933	rs1148475	G	A	0.659198513029158	0.563226002497244	-0.0254119604355692	0.0439610354122591
0	1	12187130	rs6668157	T	C	0.215083231450573	0.981420913059187	-0.00118919177987621	0.0510655884431971
0	1	12206866	rs630542	T	G	0.30890114705151	0.729035409436979	0.0156551495165516	0.0451926836489068
0	1	12213337	rs1148461	G	A	0.305016712729506	0.43843323065195	-0.0353739165275353	0.0456530908075757
0	1	12223451	rs590368	A	G	0.302189392873991	0.526927276844117	-0.0289107487608818	0.0456939913739076
0	1	12233754	rs976881	C	T	0.856004680041105	0.506022687976242	0.0404087427646698	0.0607610545947454
0	1	12240676	rs3766730	A	G	0.173627936832011	0.356224457162894	-0.0516621093464355	0.0559972365520551
0	1	12249770	rs548580	A	G	0.133910472593311	0.118086180869932	-0.098143592497813	0.06279754220222
0	1	12251808	rs653667	G	T	0.306054040911842	0.430113063484883	-0.0362541755816137	0.0459496307690391
0	1	12252955	rs1061622	G	T	0.129936518989323	0.179103353528551	-0.0854668024679702	0.0636140461785613
0	1	12262792	rs5746059	G	A	0.1273106246463	0.190707221748227	-0.084208280976936	0.0643553194196189
0	1	12271503	rs235214	C	T	0.559670689899619	0.665347605882301	0.0183129366112593	0.042337948293051
0	1	12278932	rs7550488	G	A	0.625531247688076	0.705053218281915	-0.0164276451231722	0.0434010460982894
0	1	12305286	rs374450	A	G	0.193867847062763	0.378526397227102	-0.0475764730411183	0.0540264349648033
0	1	12306734	rs6541016	G	T	0.126714975845411	0.65864120643928	-0.0281598819454832	0.063740430220313
0	1	12319994	rs235243	T	G	0.125748621117754	0.812866385108395	-0.015109820349108	0.0638272743738249
0	1	12329295	rs3765339	T	C	0.240760023694867	0.311866824822749	0.048837099335718	0.0482908035272462
0	1	12363811	rs7523900	T	C	0.126320502931662	0.639269885110951	-0.0299701469507734	0.0639404239669166
0	1	12368336	rs115361959	C	A	0.0766560390037209	0.357698499043554	-0.0750693396978591	0.081618452506597
0	1	12401868	rs28551666	C	A	0.927747173951677	0.981468006214735	0.00188142198924631	0.0809962808649076
0	1	12486792	rs580233	A	G	0.190728327334972	0.063357768042228	-0.101025961075412	0.0544123765933378
0	1	12488475	rs11121906	A	C	0.124814761250035	0.51541368604159	-0.042067036506313	0.0646756062364687
0	1	12519105	rs117618373	T	C	0.0698719089130048	0.58503756258147	-0.0457062971052857	0.0837048385459619
0	1	12537010	rs75965755	A	G	0.0691165519592852	0.681119250610682	-0.0343631900238812	0.0836216969981757
0	1	12587927	rs74638742	A	G	0.0761660585070196	0.923036572148514	-0.00765989548607481	0.0792872492155331
0	1	12590762	rs10864555	C	T	0.809506165099269	0.604292929893472	-0.0275622871487017	0.0531847160930803
0	1	12592294	rs7543599	T	C	0.845076259791984	0.997957944297017	-0.000149193631944196	0.058293789620424
0	1	12593561	rs4846107	G	A	0.167745555770089	0.577889711433142	0.0313212042447758	0.0562855385516228
0	1	12595464	rs56060440	A	G	0.0914838135863435	0.608770623770633	0.0369736872275942	0.0722383455401686
0	1	12596355	rs56089820	G	T	0.278113195351711	0.097356236778204	0.0766523758549839	0.0462371868790805
0	1	12597926	rs74054806	C	T	0.421129448716663	0.758842093400811	-0.0130249000403998	0.0424261523133456
0	1	12599005	rs11121923	A	C	0.414447096303147	0.778672688338693	-0.0119437790350033	0.042497115784486
0	1	12605011	rs6541027	T	C	0.687498446419239	0.353397512080914	-0.0416377747416685	0.0448673543112202
0	1	12606725	rs10779770	C	A	0.496788958457979	0.645800743439441	0.0192195736969532	0.0418177139571292
0	1	12619096	rs4845904	A	G	0.196844128993669	0.89311077807869	-0.00712598121843914	0.0530329180793831
0	1	12625101	rs10864570	C	T	0.271263120152101	0.97714745365082	-0.00134523815353221	0.0469618555930735
0	1	12626182	rs7517059	C	G	0.22474463266691	0.489424624044655	-0.0349750074504734	0.0505986403627584
0	1	12626549	rs4846118	C	T	0.67869149019214	0.739440676470009	-0.014807928670286	0.0445225198677468
0	1	12628459	rs11121940	A	G	0.182870186348982	0.909179303338563	-0.00621441964651427	0.0544771935440646
0	1	12630700	rs4846121	T	C	0.589919634588641	0.741832972664586	0.0138623670341829	0.0420802411283597
0	1	12637160	rs4845907	A	G	0.376633874880703	0.73979157350027	0.0142941982307778	0.0430380433453963
0	1	12640127	rs3128458	A	G	0.72926387435316	0.459849518257586	-0.0345104799777108	0.0466929092732373
0	1	12642243	rs12029485	G	T	0.166716768921224	0.187049001564872	-0.0746965407371188	0.0566157659601724
0	1	12663774	rs4846127	T	C	0.616125485346801	0.870037670084751	-0.00699394939420373	0.0427475224310459
0	1	12664209	rs6662695	C	T	0.385164242686787	0.767133474436853	0.0126616198519725	0.0427574692179201
0	1	12668321	rs6541043	G	C	0.38887885237165	0.901623571299431	0.00527683790779247	0.0426891900827384
0	1	12669280	rs6541044	G	A	0.313545029004697	0.338012158179189	0.0427931521249284	0.0446645824221689
0	1	12669341	rs12027375	T	C	0.271615705922184	0.880128527705746	0.00704116518213776	0.0466901306491007
0	1	12669452	rs7548227	T	C	0.375407290049208	0.305179256463267	0.0438232571925788	0.042738140492786
0	1	12671324	rs4618985	C	A	0.289226839170621	0.64825175120868	0.0209004110297918	0.0458149209599413
0	1	12671703	rs5022242	C	T	0.441165607669613	0.0819786794546118	0.0723495073145466	0.0415964582946805
0	1	12682574	rs3000896	C	T	0.725040619001753	0.469414431585021	-0.0331656569032065	0.0458448762395786
0	1	12682662	rs4846130	A	G	0.235273889737692	0.204330580132224	0.0610815602482456	0.048121867951519
0	1	12684504	rs6680343	T	C	0.477011685871079	0.367126812612887	0.0371132686294022	0.0411515374075738
0	1	12684837	rs12402628	T	G	0.476868613045687	0.379472252325239	0.0361890027900949	0.0411767834649771
0	1	12693125	rs4845911	A	G	0.29589686564953	0.199308339750013	-0.0592503631530941	0.0461622334553516
0	1	12699337	rs3000891	C	T	0.581324979637483	0.877963275214493	0.00648585955797206	0.0422389485547404
0	1	12709554	rs17458785	A	G	0.344106629842163	0.395502995550148	-0.0373772995378752	0.0439898521127413
0	1	12724931	rs2027589	A	G	0.107359274092131	0.894324282484551	-0.00894990572991013	0.0673763734031121
0	1	12728153	rs2245926	T	G	0.122226998002068	0.4436143769242	-0.0493001543083507	0.0643517711830805
0	1	12739778	rs2799845	A	G	0.115828224476093	0.308021245792415	-0.0670015447305646	0.065727557475292
0	1	12739867	rs2255773	G	A	0.128977173545677	0.321441402222358	-0.0626682682733401	0.0632055033796121
0	1	12743160	rs2489262	T	G	0.259063836015665	0.0425615415400419	-0.0988015424061632	0.0487190137421634
0	1	12746537	rs7524074	C	T	0.738768482286484	0.0770178342305001	0.0852396446254602	0.0482054427165953
0	1	12750723	rs3128450	A	T	0.750651935716106	0.0203365349103298	0.114492811948599	0.0493486423491143
0	1	12757671	rs3010951	T	C	0.728945553404405	0.0406798522659209	0.0979034869167637	0.0478329697461187
0	1	12762562	rs3000875	G	T	0.730151701458358	0.0354222620986961	0.10055971972769	0.0478059503323171
0	1	12763781	rs10779772	T	G	0.60584030870985	0.449941461704501	0.0324552899649609	0.0429579718583384
0	1	12769239	rs3010872	T	C	0.69676683500112	0.958340770704044	0.00237432960288803	0.0454540276783285
0	1	12769379	rs3010873	C	G	0.710536072847608	0.599430431946239	-0.0240186061880292	0.045730583935092
0	1	12771713	rs3000868	G	A	0.760336967004433	0.518476116716568	-0.031360839463671	0.0485690314814638
0	1	12775851	rs3000861	G	A	0.615200509637227	0.878181285423749	-0.00663104885080173	0.043262382987167
0	1	12776218	rs3000860	C	A	0.755778197167862	0.74704360984731	-0.0155266609736653	0.0481387085844215
0	1	12777049	rs79983604	T	C	0.0808083637117725	0.346571519706428	0.070449586727292	0.0748460252964621
0	1	12795653	rs3010902	C	T	0.827564684394776	0.360233654484473	-0.0499053223991367	0.0545461078284677
0	1	12796044	rs3010903	T	G	0.827262519414826	0.387794475644873	-0.0471402371738752	0.0545842139377571
0	1	12803975	rs6662299	T	C	0.7590201915949	0.492396942998263	-0.0335447533072513	0.0488633385167783
0	1	12823636	rs72862122	A	G	0.136414085655016	0.38225983123486	-0.0538430667425323	0.0616236674997994
0	1	12829572	rs2009740	T	C	0.843682715917901	0.556459047880941	-0.0335402325484397	0.057030627576506
0	1	12833428	rs11121976	C	T	0.819135421968946	0.647397025773928	0.0249925191362817	0.0546426381513826
0	1	12835868	rs1812242	C	T	0.727379835067151	0.647890788732589	0.0215863781739738	0.0472665811590467
0	1	12837840	rs848577	C	G	0.726343612432987	0.652723031415189	0.0212590069103357	0.0472440708214981
0	1	12866852	chr1:12866852.T.G	G	T	0.091127132754621	0.854199030059614	0.0131055343107183	0.0713174152665775
0	1	12866899	rs9308457	T	G	0.39805248864348	0.916972793169062	-0.0043380640329523	0.0416130492039568
0	1	12867513	rs116786716	A	G	0.09319356187226	0.86178999262007	-0.0122631779561164	0.0704391588244474
0	1	12868019	rs1416906	T	C	0.320700146250751	0.548147537650801	0.0261231908826148	0.0434996243846996
0	1	12868237	rs703804	A	C	0.418971699593602	0.430564878236573	0.0325967823967944	0.0413546463584612
0	1	13176463	rs28488227	A	G	0.305000024132914	0.110299408369033	-0.073145859525679	0.0458063770125452
0	1	13775026	rs10927559	T	G	0.301984009833996	0.0314019186998227	0.0967267918574023	0.0449486043492869
0	1	13783354	rs11580598	T	C	0.432490940766551	0.0149996286391308	0.10271982631593	0.0422300329025787
0	1	13785062	rs2999877	G	A	0.180599445465725	0.21305096372784	-0.068051766087741	0.0546504044474926
0	1	13785485	rs10754872	C	T	0.432471548335252	0.0131957919863787	0.104874781322682	0.0423148179823394
0	1	13785516	rs10927575	C	G	0.220036437481868	0.00861786372622967	0.129796238665299	0.0494113126391922
0	1	13793697	rs12564562	A	G	0.368493194817554	0.562862631555732	0.0249832076417383	0.0431791104034936
0	1	13795449	rs3013090	C	T	0.389049033602745	0.0347949158372033	0.0910516476374817	0.0431373703228277
0	1	13801089	rs2359535	A	G	0.125032454078793	0.613254446828202	-0.0321016201403876	0.0635130533724473
0	1	13802224	rs3795750	A	G	0.571238451198474	0.411109377162896	0.0349644978362461	0.0425388387345512
0	1	13802325	rs3013105	C	T	0.572585188221357	0.403824874408116	0.0358336896804647	0.0429243820632169
0	1	13802437	rs3013106	A	G	0.377902900048312	0.627642857604965	0.0210345678957238	0.0433660218517398
0	1	13804575	rs16850548	T	C	0.249479440770656	0.195290824675452	0.062363296604724	0.0481538160486075
0	1	13804751	rs55957512	T	G	0.124816464396878	0.60821669174001	-0.0325983529158763	0.0635915694572763
0	1	13805706	rs2940310	T	C	0.194840543054829	0.760878175045294	0.0162266194245935	0.0533195453869773
0	1	13806431	rs6666545	A	C	0.253093108972691	0.23972920334512	0.0563841706608003	0.047959429469227
0	1	13806900	rs61781238	A	G	0.195050320812052	0.73142683026015	0.01824836194007	0.0531668571948395
0	1	13815792	rs375996	G	A	0.213654004090368	0.767249016140426	0.015042297084203	0.0508228282973579
0	1	13816076	rs2924851	A	G	0.359501804210819	0.676801812894187	0.0181346263359755	0.0435059140616054
0	1	13817381	rs6690828	G	A	0.143199088293123	0.765330322019314	0.0177504144742855	0.0594676583484063
0	1	13819261	rs164951	A	G	0.506763363437001	0.0335116765584332	0.0884616666335903	0.0416114170142582
0	1	13822035	rs354590	A	G	0.466574718696438	0.761583950352896	-0.0126972543705898	0.0418496842918744
0	1	13827439	rs10803381	A	G	0.140867013178435	0.761749030703135	-0.0184080755860427	0.0607156937914511
0	1	13828957	rs12046672	A	G	0.268967045518095	0.124349272373857	0.0715658803182987	0.0465689790822875
0	1	13830815	rs2999900	C	T	0.347934458820425	0.734709451974196	0.0148579697023464	0.0438459400110631
0	1	13833861	rs76079754	C	T	0.175476580391003	0.693436002519437	-0.0217468127952161	0.0551674488753332
0	1	13837213	rs2990678	C	T	0.29276468034144	0.25382865229718	-0.0532278076489922	0.0466460834952927
0	1	13842586	rs2282189	G	A	0.322671703368039	0.0813544732918875	-0.0782607212038273	0.0449030881206614
0	1	13844562	rs45223	G	A	0.376356318837815	0.17183952602636	0.058309566565327	0.0426764592799641
0	1	13844765	rs16851109	A	G	0.445026000539868	0.486083257234952	-0.0292363691479139	0.0419729937141684
0	1	13845251	rs35530871	T	C	0.0803335755997177	0.672297589336172	0.032056866941662	0.0757851271490169
0	1	13851036	rs4345799	G	T	0.754095659057489	0.461518589304443	-0.035557111215436	0.0482884223845274
0	1	13852232	rs16851217	T	C	0.276704390481619	0.0221864437046766	0.105454867937693	0.0461073272799758
0	1	13852683	rs2168201	G	A	0.901385681200347	0.400056438535852	0.0601074490750202	0.0714272002718522
0	1	13852955	rs12750399	A	G	0.552274967780228	0.427565907542826	-0.0330003645444054	0.0415955018602407
0	1	13854682	rs10927814	G	C	0.760543394645664	0.844586192183179	-0.00954934739566264	0.0487135475649402
0	1	13855608	rs12072110	T	C	0.0754878643668985	0.965381981991086	0.00342640682476074	0.0789478783795152
0	1	13855662	rs76062973	G	A	0.117311959909317	0.477841568134098	0.0457782469732096	0.0644965347289919
0	1	13855758	rs12124179	T	G	0.140233312644185	0.294204686053639	0.0620729431457877	0.0591767006685876
0	1	13859570	rs3856278	G	A	0.274623862550158	0.883456663709206	0.00683544793631194	0.0466301110705293
0	1	13859697	rs75931286	A	G	0.198930932415276	0.708395825691376	0.0194418205758861	0.0519818913127465
0	1	13863307	rs12564444	A	G	0.242356501092256	0.000852342401729128	-0.168923601218722	0.0506485273294592
0	1	13863608	rs6678308	A	G	0.18241452991453	0.0244545467969587	0.119417510990849	0.0530765306934117
0	1	13867459	rs183052	G	A	0.184715685312819	0.638830213253822	0.0251018691979152	0.0534839082529923
0	1	13872988	rs10927854	T	C	0.131309955354554	0.117277391987695	0.0943330341413003	0.0602265047805003
0	1	13874853	rs1610562	C	T	0.702735512723373	0.5048038211522	-0.0302015040113216	0.0452829841113856
0	1	13875610	rs17391912	T	C	0.199089698304195	0.849437579398657	0.009887141140298	0.052082517475773
0	1	13875896	rs13375580	C	G	0.340878968197225	0.352820229677788	0.0406627705242	0.0437642146426874
0	1	13876130	rs76996492	A	G	0.197373693989843	0.860965178672686	0.00919277300845263	0.0524864437805482
0	1	13876264	rs354581	G	C	0.760980733438087	0.778514138164191	-0.0136824618103142	0.0486477339151635
0	1	13880522	rs6684199	G	A	0.114341177969877	0.241479592319834	0.0750243352475859	0.0640523822850793
0	1	13885203	rs10927872	T	C	0.179575931731104	0.240435273026031	0.0627419773302494	0.0534474850962971
0	1	13885279	rs12042662	A	G	0.757580299480344	0.422564409186836	-0.0385335982021387	0.0480480665089433
0	1	13900468	rs655839	T	A	0.550845056226661	0.0661775868920233	-0.0767424970092103	0.0417710143747046
0	1	13901884	rs12404716	C	T	0.123843248739057	0.183883320970422	0.0827199223972084	0.0622472473974796
0	1	13903098	rs355013	C	T	0.670524788673329	0.707527633990491	-0.0167027432195273	0.044519443786367
0	1	13908031	rs1261015	A	G	0.692154986548995	0.0775556553813548	-0.0787872314940023	0.044637437580569
0	1	13908105	rs1262461	G	A	0.719980017497718	0.160744824703361	-0.0646090422781452	0.0460647235541846
0	1	13912977	rs355027	C	T	0.543027069419464	0.175234592332272	-0.0566155435098938	0.0417649814454641
0	1	13913180	rs355028	T	C	0.522115349199662	0.177260646871934	-0.0562074942024347	0.0416587058779684
0	1	13914230	rs1148455	T	C	0.646239986842074	0.0352910907308103	-0.0916481578802349	0.0435382656426614
0	1	13914909	rs10927904	T	C	0.195456435854277	0.747413576112054	0.0169579753675351	0.0526560757020768
0	1	13916809	rs434651	C	T	0.737369545032498	0.154744399997815	-0.0670019254701362	0.0470859203193156
0	1	13917411	rs11804743	T	C	0.0557329017106086	0.630411592248577	-0.0446929261890596	0.092888180716513
0	1	13920193	rs1261025	G	A	0.685787938550066	0.032049651264986	-0.0955080402591866	0.0445510072112191
0	1	13920807	rs1261026	T	G	0.684999143474316	0.0319526449881655	-0.0957466991518526	0.0446371032061659
0	1	13922117	rs12566684	G	A	0.169100937078179	0.476612541308186	-0.0400409002398967	0.0562560718262799
0	1	13922799	rs7514217	G	A	0.717874874545304	0.0669235495251008	-0.0840711194300237	0.0458856626854477
0	1	13923443	rs16852007	A	G	0.124634165851088	0.654138576799554	-0.0285940455862423	0.0638231086819774
0	1	13923574	rs10927907	C	T	0.168092222592057	0.253986401297357	0.0629396568964259	0.0551753708030133
0	1	13924863	rs1262460	G	A	0.302211511362858	0.191233511682867	-0.0602974104179529	0.0461363702494533
0	1	13932007	rs2788749	G	C	0.599551104114645	0.226021259198031	-0.0514461696537936	0.0424939067917338
0	1	13932427	rs442112	T	C	0.646502371426915	0.212795442837736	-0.05382	0.0431971532626862
0	1	13934056	rs2483133	C	T	0.306820957588979	0.12461535147439	0.069372240304857	0.0451734465699569
0	1	13935402	rs92406	A	C	0.621554489448823	0.459107886772185	-0.031744863253355	0.0428801158304047
0	1	13937281	rs4391657	C	T	0.776463655514969	0.0820168154253595	-0.0856701222285667	0.0492611244914926
0	1	13938377	rs1412838	C	A	0.41263767780812	0.309474630638395	0.0429248954381475	0.0422354010282069
0	1	13938925	rs79769438	A	G	0.105424638454932	0.0224472494997839	-0.165751093225507	0.0726114304508126
0	1	13943528	rs1539114	C	A	0.136008299721713	0.305072477655136	-0.0639142765996113	0.0623179215591725
0	1	13943724	rs1061615	C	T	0.182912130902374	0.028650449741366	-0.122069280007353	0.0557836418674889
0	1	13944568	rs876931	C	T	0.550115882911798	0.741723322138495	0.0139199354628659	0.0422363917411744
0	1	13945379	rs1106669	T	C	0.210095263999723	0.125649739095119	-0.080065881174735	0.0522799222933675
0	1	13946586	rs6703700	A	G	0.414012627482896	0.349496199465025	0.0395668494872679	0.0422918420038884
0	1	13947519	rs1772636	G	A	0.185057705574658	0.0164176740183122	-0.133706781694087	0.0557228685175608
0	1	13947905	rs11588651	G	A	0.0555970619726002	0.44459579958898	0.0683234284598418	0.0893752763141071
0	1	13948225	rs1772635	A	C	0.688398120758657	0.638717329949549	-0.0211836659884918	0.0451203078390127
0	1	13948765	rs10927910	A	G	0.113733464825773	0.258791333609995	0.0730548928351237	0.0646931426041875
0	1	13949397	rs75737744	C	A	0.135384500434366	0.294316708673735	-0.0654194174225971	0.0623815051147393
0	1	13952864	rs7515525	T	G	0.264122036336654	0.120642616503514	-0.0747549346836312	0.0481642961730155
0	1	13956484	rs10803421	C	T	0.247356079729771	0.244968512966075	-0.0565413812321477	0.048631160776649
[truncated: 534,508 more rows]
