# Supplementary material for: Japanese GWAS identifies variants for bust-size, dysmenorrhea, and menstrual fever that are eQTLs for relevant protein-coding or long non-coding RNAs
Source: Sci Rep. 2018 May 31;8:8502. doi: 10.1038/s41598-018-25065-9 (PMC5981393; doi:10.1038/s41598-018-25065-9)
Supplement: Supplementary file 21 — Dataset S18 [file 41598_2018_25065_MOESM21_ESM.txt]

regional.analysis	CHR	BP	rsid	A1	A2	A1.AF	P	BETA	SE
0	1	564621	chr1:564621.C.T	T	C	0.026666662219512	0.831250501901801	0.0188573540998448	0.0884914524113832
0	1	565374	chr1:565374.A.G	G	A	0.035721507945162	0.40721431894657	0.0636136222701851	0.0767533529123994
0	1	752566	rs3094315	A	G	0.844845482616862	0.951260127406132	0.00236916729303261	0.0387597558707805
0	1	990417	rs2465136	C	T	0.162531933332127	0.68544377850917	-0.0155014935864947	0.0382709562642411
0	1	1018704	rs9442372	G	A	0.811955093020658	0.543731063887503	0.0217953886637136	0.0358960556105402
0	1	1036959	rs11579015	C	T	0.203956833597016	0.944825957614937	0.00240527936856367	0.034755554724884
0	1	1046164	rs6666280	T	C	0.203331467204766	0.943800238047282	-0.00245949819393734	0.0348893205662962
0	1	1062638	rs9442373	A	C	0.539650235363657	0.228883735284613	-0.0338667974960226	0.0281463527832985
0	1	1216195	rs55834051	A	C	0.644120647219885	0.0441417822699576	0.059020995815992	0.0293236772933235
0	1	1217011	rs1262894	C	A	0.121998571152218	0.75961802691531	-0.0132424353454176	0.0432784181204083
0	1	1217058	rs3753340	A	G	0.0144224634853546	0.516533497933532	0.0758440990057256	0.116917396109637
0	1	1218086	rs6603788	T	C	0.632695236229452	0.00432506545438786	0.083346673997086	0.0292093384510049
0	1	1220136	rs2144440	G	A	0.652452234593044	0.00760646933715991	0.0789026459634535	0.029562001084022
0	1	1220954	rs12751100	A	G	0.63732023944962	0.00957209699684172	0.0757368720219413	0.0292317019691835
0	1	1221138	rs11260578	A	G	0.622697465688105	0.0140867333914186	0.0714612786718357	0.029107941786067
0	1	1222958	rs111819661	T	C	0.0144933948501963	0.853385576222422	0.0219849148864189	0.11896571746403
0	1	1223529	rs78481580	C	G	0.182144772274009	0.385956553276993	0.0316352505426666	0.0364892953700766
0	1	1225959	rs1570867	G	C	0.922551287601294	0.713202599660882	-0.0195089279832703	0.0530770955965466
0	1	1227244	rs2239609	A	G	0.274785430061188	0.561744862263522	-0.0183465203853141	0.0316182079367895
0	1	1278237	rs307361	C	T	0.869289889321488	0.747271748278254	0.0135244365873681	0.0419702224799674
0	1	1287040	rs182532	C	T	0.869055990742389	0.730027250714715	0.0144871534465195	0.0419808849359271
0	1	1295323	rs34389364	A	G	0.80813120759208	0.272834363332942	0.0395900081866482	0.0361038668538013
0	1	1314015	rs2649588	T	C	0.826185321680322	0.240756355837151	0.0440797894177698	0.0375755266101356
0	1	1335218	rs2291889	A	G	0.121076782317708	0.381052729894771	-0.0381037918354611	0.0434995523526409
0	1	1487059	rs1887284	A	G	0.262416700018423	0.35787742131234	0.0293064576608104	0.0318750390927833
0	1	1489928	rs7366884	C	T	0.716753858246401	0.808103624607211	0.00762261624818052	0.0313851678045794
0	1	1500941	rs6603791	G	A	0.824428729545335	0.208617302049524	0.0468949843522536	0.0372958942672248
0	1	1599161	rs6604981	G	A	0.621014096136347	0.36386819663645	0.0263599640457295	0.0290301907505076
0	1	1647686	rs909823	C	A	0.869063392361448	0.716209223715841	-0.0148266596079381	0.0407852761913713
0	1	1687625	rs34306661	C	T	0.332064106797263	0.750130168581151	0.00945237748514623	0.0296808014548135
0	1	1706160	rs7531583	G	A	0.700110326433443	0.868834724924425	0.0050643480513377	0.0306672186544527
0	1	1721479	rs2272908	T	C	0.502984155840491	0.295814183545543	0.0293688964231905	0.0280920603190304
0	1	1722585	rs3737626	A	C	0.03810042697029	0.712142991984554	-0.0271320152653689	0.0735325783291676
0	1	1722932	rs3737628	T	C	0.502720632228769	0.25549105158738	0.0319438468834725	0.0280920603190304
0	1	1723031	rs9660180	A	G	0.504401032585213	0.314646483762494	0.0283143685892102	0.0281589289487943
0	1	1725016	rs80220232	A	G	0.0662230271886063	0.722055814074966	0.0199208409337676	0.0560026307425916
0	1	1725626	rs9970652	T	C	0.206242502904208	0.584334609036149	0.018950825084732	0.0346409511164409
0	1	1733219	rs10907185	G	A	0.71032695702947	0.083681414346658	0.0539039200324296	0.0311634900056208
0	1	1734337	rs75622028	C	T	0.103286436386755	0.788042957963465	-0.0124328494771018	0.0462440761171935
0	1	1737900	rs17363334	T	C	0.0685096148634582	0.302012450640241	-0.0582909531706751	0.056476511046811
0	1	1738984	rs76117314	A	C	0.059859441413314	0.340765723452247	-0.0568875378782458	0.059714833635294
0	1	1745726	rs16825336	A	G	0.266626571095558	0.284415279539226	0.0338108163353619	0.0315855101526578
0	1	1746694	rs12742323	T	G	0.207487664111048	0.630498275471256	0.0166194153377382	0.0345499572905028
0	1	1747318	rs59787372	C	T	0.0356951409632043	0.784536104629336	0.020744077231412	0.0758709760346272
0	1	1748734	rs2180311	C	T	0.505353400785302	0.269811275118432	0.030960858440108	0.0280570321248587
0	1	1752955	rs4648726	T	C	0.843102860429493	0.250723275554815	0.0448231503013857	0.0390243510542743
0	1	1759026	rs9786963	C	T	0.908969082125604	0.18817397046776	0.0655289799980714	0.0497940496098421
0	1	1759054	rs10907187	A	G	0.128450539955461	0.560526757099771	-0.024867264236418	0.042722907130704
0	1	1759213	rs9786942	G	A	0.505091283075934	0.259627637353997	0.0316715612029738	0.0280957661799267
0	1	1760937	rs77726987	A	G	0.0353723470097471	0.638334156392072	0.0362269192725583	0.0770737633787498
0	1	1765583	rs6603797	C	T	0.908316229411299	0.173901269878197	0.0674775624490514	0.0496240800467049
0	1	1766094	rs6663586	C	A	0.195171753588269	0.443985174229619	-0.0273576864711236	0.0357392101915538
0	1	1770406	rs117025906	A	G	0.0553356313834726	0.526262984509159	0.0387825658190558	0.0611981804265954
0	1	1770789	rs6665287	A	T	0.127944266775846	0.629996975908916	-0.0206569298785086	0.0428806228622712
0	1	1775039	rs75473107	T	C	0.0163390183015403	0.161145267238154	-0.160761540283407	0.114728863518759
0	1	1775175	rs11260622	G	A	0.907967715171599	0.199474535795335	0.0629702367932999	0.0490785499321997
0	1	1776269	rs4648727	A	C	0.337854556087905	0.620712866620401	-0.0147237882348616	0.0297546273766382
0	1	1777450	chr1:1777450.G.C	C	G	0.505136630360815	0.250860935153863	0.03226113694838	0.0280956540715215
0	1	1779036	rs6692959	C	T	0.908957183549938	0.224392152729333	0.0603897157529416	0.049706265077346
0	1	1779230	rs12403351	A	G	0.0842154589371981	0.669249650234745	-0.0218000282429146	0.0510326512024084
0	1	1779476	chr1:1779476.C.A	A	C	0.338114328077594	0.559832034160861	-0.0173888061333111	0.0298217701582831
0	1	1780878	rs6603801	C	T	0.908828156321628	0.183544246973937	0.0661569643738424	0.0497450270623799
0	1	1781220	rs6681938	C	T	0.167486664204053	0.343531133187695	0.0358392239515992	0.0378365683025069
0	1	1781345	rs6664578	A	G	0.90844603384035	0.18826754297813	0.0652708901247477	0.049608440135986
0	1	1787378	rs12125422	A	G	0.210722495510906	0.642767602334086	0.0159125507939986	0.0343066589973451
0	1	1793003	rs1889678	G	A	0.909019677093328	0.176343878661748	0.0673314544968665	0.0497977518906339
0	1	1793071	rs12076620	G	A	0.909234665960245	0.167736473831238	0.0689118593100593	0.0499537389138978
0	1	1793111	rs10907192	G	A	0.909147780678851	0.159023818564154	0.0701457133232633	0.0498065829037619
0	1	1793692	rs77270684	G	A	0.0514983629397423	0.906858381317957	0.00739562784732541	0.0632093544163046
0	1	1793786	rs7511905	C	A	0.909092704025	0.185922021388578	0.0658049696547709	0.0497490015523603
0	1	1795789	rs12036384	T	C	0.173962210780605	0.28815372598704	-0.0396625902400787	0.0373407233677577
0	1	1797947	rs9660106	G	A	0.527147414578223	0.22983087480099	0.0337709347853053	0.0281238222551604
0	1	1801034	rs4648592	A	G	0.108857272949992	0.252299143898483	-0.052322423028064	0.0457051095062455
0	1	1804302	rs3855951	T	C	0.842289562412026	0.298420074443872	0.0405325594020349	0.0389800822020146
0	1	1805391	rs10907193	A	G	0.172472845521187	0.289953859587677	-0.0397891067775019	0.0375999318634126
0	1	1806560	rs118184145	A	G	0.055053160955446	0.542433906499565	0.037420516206909	0.0614320611210979
0	1	1809509	rs11260624	T	C	0.173887468030691	0.326232164523735	-0.0366402692582283	0.0373220895136439
0	1	1809654	rs78934919	A	C	0.0600882468963917	0.877926732088862	-0.00908573047428531	0.0591526701626682
0	1	1810090	rs7525092	T	C	0.177422848515724	0.357275632302225	-0.0334526921053306	0.0363391573908528
0	1	1810842	rs76973525	A	T	0.0459629005375594	0.597790577962995	0.0353151071738166	0.0669378640236993
0	1	1812366	chr1:1812366.AA.A	A	AA	0.908865975132537	0.230375774163922	0.0595948042484242	0.0496875350452707
0	1	1812504	rs36072213	A	G	0.208695550009856	0.87712291492043	0.00534250431209712	0.0345530496440533
0	1	1812521	rs6603802	T	C	0.523753308275314	0.202693889794049	0.0358091583469378	0.0281095567175871
0	1	1812688	rs6603803	G	A	0.524519117778697	0.18810132843251	0.0370354974607678	0.0281378424697327
0	1	1812828	rs6670776	A	G	0.908346147885897	0.201704149832744	0.0633466186609032	0.0496170222211681
0	1	1813237	rs33976483	T	C	0.208035879227517	0.872557271069151	0.00556289740395104	0.0346790122007147
0	1	1814909	rs76616586	G	A	0.0309592276587923	0.400815818774893	0.0674176488389309	0.0802433333340794
0	1	1818129	rs16824526	C	A	0.212742034832327	0.868109891415928	0.00568445431438238	0.0342313695715498
0	1	1821625	rs6603805	A	G	0.169365989207811	0.350816360999303	-0.0354458149763767	0.037990942705008
0	1	1865298	rs2803316	G	A	0.599659232688709	0.927333302613735	0.00261307255748855	0.0286519641560576
0	1	1871337	rs16824543	A	G	0.127252651465824	0.22545249973663	-0.0517445409070607	0.0426880053690152
0	1	1887019	rs28548017	G	A	0.866734948898392	0.87278647328518	-0.00660587660691806	0.0412557629339188
0	1	1903712	rs13303201	A	C	0.336525475612981	0.439851109132939	-0.022905132429595	0.0296527809673289
0	1	1930754	rs6605081	T	C	0.233477860661166	0.477246153421603	0.0238241963287763	0.0335203292795304
0	1	1933267	rs28706276	A	G	0.0934635296609023	0.549198843521109	0.0288801805208717	0.0482171243489389
0	1	1934647	rs6682175	G	C	0.665289470455445	0.716995639803065	0.0108072963790276	0.0298151266138799
0	1	1939826	rs28550169	T	C	0.335226355002044	0.730114541964279	0.0102107772057512	0.0295987575913801
0	1	1948400	rs13303344	A	C	0.400176322570078	0.125091417023183	0.0437786197865553	0.0285435362199519
0	1	1951827	rs3121819	G	A	0.793569179760212	0.087812838179458	0.0602767015465821	0.0353104575262895
0	1	1992626	rs13303273	G	A	0.15307167013588	0.302885381715107	-0.0406284354250376	0.0394349172729642
0	1	1993860	rs60959039	T	C	0.250162953866754	0.890479561704363	0.00447726441065919	0.0325152391506027
0	1	1994299	rs59095280	T	C	0.247615432214741	0.938882940540042	-0.00251969994420901	0.0328625360420122
0	1	2010669	rs2803342	G	A	0.0744120225873605	0.226383536907225	-0.0654453860199396	0.0540992867389879
0	1	2010994	rs16824727	A	G	0.238217444406095	0.324656109594464	-0.0327403031267543	0.0332410875273359
0	1	2016802	rs16824749	C	T	0.523670616713603	0.904549805548416	-0.00337433640416854	0.0281392017481403
0	1	2036263	rs10797413	A	G	0.75555788000136	0.155572584453608	0.0468830022936502	0.0330133958202377
0	1	2040898	rs4648807	C	T	0.585663960126325	0.0872335308141363	0.0487338163786942	0.028496392754175
0	1	2051513	rs3107151	G	T	0.756067303797349	0.100060529968123	0.0543912733227782	0.033073445222187
0	1	2071556	rs436045	G	A	0.83398959260284	0.325823647531965	0.0370975203632348	0.037755954166201
0	1	2071765	rs364677	G	A	0.789494432765152	0.2318915742799	0.0413365053188796	0.0345767385837644
0	1	2082566	rs2257182	C	T	0.297497986857487	0.126143012905553	-0.0470835005792881	0.0307837907837686
0	1	2088754	rs262656	C	A	0.166244229187073	0.322400205926083	-0.0373364392751635	0.0377311999544219
0	1	2103506	rs2280272	G	C	0.0862149617258177	0.492107794826089	-0.0344721008352854	0.0501806359152656
0	1	2167149	rs262680	T	C	0.64146515148784	0.26938930458167	-0.0325228758979099	0.0294465902330096
0	1	2173504	rs263526	C	T	0.18324521347151	0.940080168704243	-0.00272531271935896	0.036255757850581
0	1	2185886	rs16824947	T	C	0.0878121085594989	0.773058309409124	-0.0144366660951218	0.0500618118253003
0	1	2186220	rs16824948	T	C	0.093885960729176	0.830571303525783	-0.0103577172122085	0.0484075808542073
0	1	2192433	rs10797417	G	A	0.459582565992546	0.287205281526276	-0.0301540361290352	0.0283330037419323
0	1	2281726	rs7527871	C	A	0.435596469755552	0.901077892995096	0.00354163981372952	0.0284927196848418
0	1	2289321	rs903914	A	G	0.104403837890806	0.949067978056239	0.00295008222963086	0.0461836234717703
0	1	2291680	rs2840542	C	T	0.895841409044332	0.135440535486932	0.069264137865247	0.0463929881706915
0	1	2292409	rs2645090	C	T	0.416289438561471	0.406568880389858	0.0237502446310093	0.0286165878469287
0	1	2292688	rs2840540	G	C	0.209028692707324	0.348167705558563	0.0324629209089361	0.0346031511306073
0	1	2301471	rs2840536	G	C	0.199488243365996	0.611244742250919	-0.0178490170494919	0.0351152976594921
0	1	2301691	rs6665546	A	G	0.2866584666187	0.591196318178552	-0.0169652950688159	0.031586656911029
0	1	2302911	rs10910060	A	G	0.533625193558649	0.0713622101313001	-0.0509118532402697	0.0282347073653658
0	1	2303512	rs10910061	A	G	0.0797498486359648	0.391956634785423	-0.044685569199931	0.0521982316752102
0	1	2314319	rs2643901	C	T	0.877732905525136	0.990604680027893	0.000504423907323978	0.042836513046704
0	1	2335676	rs1129333	G	A	0.868137374611663	0.0622710347773114	-0.0770739252424639	0.0413406673288463
0	1	2353869	rs35799953	T	G	0.53636549578664	0.894268455591135	0.00376194104123605	0.0283054738522463
0	1	2390588	rs10910078	C	T	0.88334522734915	0.438882156105827	0.0341004061037794	0.0440526911778007
0	1	2392648	rs2477686	C	G	0.883776316654104	0.39572123582262	0.0375031235348515	0.0441583276452846
0	1	2397174	rs1998759	A	G	0.251525937334236	0.323304451054951	0.0318536553454265	0.032250658154934
0	1	2488608	rs1886730	C	T	0.559146977288334	0.79916870269972	-0.0072123089849393	0.0283476965568923
0	1	2494330	rs2234167	A	G	0.0365862457930296	0.122208625295365	-0.119058087598734	0.077031867281257
0	1	2505713	rs10910093	T	C	0.0402846069088694	0.216508274378724	-0.0902508016917944	0.0730263487535062
0	1	2511280	rs10797434	T	C	0.521894645176817	0.390108047987848	-0.0243415047551139	0.0283231296823263
0	1	2513216	rs734999	T	C	0.520946564226934	0.554218257802346	-0.0166848165014103	0.0282099711982333
0	1	2526746	rs3748816	G	A	0.499574117237781	0.898964441778941	0.00357231305959464	0.0281351790582449
0	1	2533767	rs76202520	T	C	0.104441296908532	0.858069683323631	-0.00819654558065071	0.0458337959515906
0	1	2551785	rs12117343	T	C	0.0480745018457316	0.93662759210686	-0.00528896288947813	0.0665201138789107
0	1	2551900	rs11590198	A	G	0.462775391367527	0.826450370518829	0.00617176589177319	0.0281486314579613
0	1	2553624	rs3890745	C	T	0.491734276049747	0.801163844728001	0.00710760518801852	0.0282225721634791
0	1	2709164	rs4648356	A	C	0.502779741063996	0.445556101529123	0.0214824541448412	0.0281609848344455
0	1	2745883	rs4609377	T	C	0.520501633326018	0.900947273734904	0.00351446290013372	0.0282366023449931
0	1	2747638	rs10909929	A	G	0.0680866628541399	0.376205183954395	0.0495579422337462	0.0560033712487802
0	1	2749921	rs4648482	C	T	0.40269297259742	0.908847688386658	-0.003293377579104	0.028765101251343
0	1	2752265	rs7511879	G	A	0.483931322776317	0.728148214620135	0.00979923290860877	0.0281919403843224
0	1	2754512	rs6680471	T	C	0.462499523825537	0.83126187978108	0.00610525913005928	0.0286519641560576
0	1	2789108	rs10910019	C	T	0.564152269577791	0.502853310926417	0.0191669997790726	0.0286071623404116
0	1	2792801	rs16823103	T	C	0.0795628160519601	0.439856729401929	0.0398391135888387	0.051575996357282
0	1	2797856	rs10797342	T	C	0.578423667725095	0.615161124021004	0.0143254261229525	0.0284958331158798
0	1	2811814	rs1456465	A	G	0.274251242687215	0.654035429747055	0.0141447371130948	0.0315615775117747
0	1	2842319	rs2045332	A	G	0.523392613986382	0.569477931496775	0.0159075533969659	0.02796585596909
0	1	2852707	rs10797368	T	C	0.237643283537958	0.496037606561962	-0.0224839510358389	0.0330288124224524
0	1	2957600	rs12409277	C	T	0.371780413985041	0.679160701551881	-0.01195719843464	0.0289094462177888
0	1	3037613	rs876740	T	C	0.580258585807512	0.22240906357464	-0.0345497930489309	0.0283160850931068
0	1	3072692	rs731031	C	T	0.616517280300276	0.151864412936036	0.0413050758302901	0.0288246608918824
0	1	3083712	rs2651899	C	T	0.38787075232019	0.0921467783158996	-0.048748913347436	0.028945182243289
0	1	3096355	rs868718	A	G	0.2830656674954	0.732941278852297	0.0106316926975259	0.0311582842154613
0	1	3105276	rs2817138	G	T	0.667569187411319	0.990604190899962	0.000349783382665073	0.0297026373432225
0	1	3106397	rs2651916	T	C	0.858243018271459	0.323813731037246	-0.0394598160352705	0.039993689503841
0	1	3133307	rs16823514	G	T	0.186232398457314	0.272838700315559	-0.0397911059181004	0.036287584859628
0	1	3137199	rs2817147	C	T	0.484212061344234	0.271722303678038	-0.0309317075531355	0.0281426340288687
0	1	3146497	rs10157420	C	T	0.203003146965273	0.928812960459848	0.00314318628131477	0.035182917276112
0	1	3157614	rs905138	T	G	0.198067020374462	0.0372224226215705	0.0735441786281255	0.0353014982141011
0	1	3168280	rs10797386	G	A	0.826924329371623	0.996754329033765	0.000151169573573961	0.0371619728018608
0	1	3178111	rs3002686	A	C	0.184704945436273	0.713154721229218	0.0132722526396001	0.036102936993368
0	1	3209767	rs2500294	T	C	0.572025056565046	0.0613504090766541	0.0534739405738718	0.0285809936867565
0	1	3217151	rs2455137	T	C	0.323460139879259	0.201939090512554	0.0382822519146818	0.0300006721078176
0	1	3217525	rs12036358	T	C	0.265210062233435	0.530044128872177	0.0199515703696965	0.0317731203366773
0	1	3232378	rs2483264	G	A	0.638712767834245	0.0474328322656591	-0.0578660262108978	0.0291896658705591
0	1	3235556	rs12043519	T	C	0.252832729218973	0.754519957884379	-0.0101584662052078	0.032487854269703
0	1	3250423	rs1889121	G	A	0.390995546381276	0.486449605015244	-0.0200736897519582	0.0288428830043048
0	1	3252104	rs2483278	T	C	0.879657286895048	0.420211663043396	-0.0346787082344762	0.0430228055092858
0	1	3254100	rs16824328	G	C	0.095251051250076	0.332904511062704	-0.0466683142945726	0.0481971232444692
0	1	3255539	rs2483280	A	G	0.296056529957742	0.799837548295632	-0.00778738478965988	0.0307125182260547
0	1	3257059	rs2255212	A	G	0.29637787731407	0.679991896627885	-0.0126652365362058	0.0307055251642464
0	1	3259113	rs882430	A	G	0.0887082197870161	0.247678069459168	-0.0575944655799021	0.049821876734388
0	1	3285628	rs6424073	A	G	0.570349778083371	0.729827582641583	-0.00983751812408911	0.0284852431189338
0	1	3300807	rs868688	T	C	0.502085824969658	0.713818080109505	-0.01032350514908	0.0281499103018145
0	1	3312914	rs871822	G	T	0.578033261033493	0.217242593569645	-0.0354276302162299	0.0287120649727612
0	1	3325037	rs2483225	C	T	0.381669098273169	0.551953466388809	0.0174173981324682	0.0292810356735658
0	1	3352872	rs2236518	C	A	0.492492282712639	0.701447591879273	0.0108068396027005	0.028189272193728
0	1	3353949	rs2493264	G	A	0.821179223806628	0.45956510094409	-0.0269384305871703	0.0364247869035663
0	1	3362256	rs867814	T	C	0.63735307274061	0.252310757669657	-0.0334992033578364	0.0292632136868986
0	1	3375181	rs947352	T	C	0.179980442204003	0.595448956782299	0.0193288211352638	0.0364037786107934
0	1	3424388	rs947345	A	G	0.0655028616487461	0.963674415026548	-0.00260989309576838	0.0573059940334374
0	1	3441382	rs1896	T	C	0.114895672079205	0.882509024639991	0.00650895897848377	0.0440421420346471
0	1	3543951	rs16823922	A	G	0.176148103531118	0.985739393341641	-0.000660630381241458	0.036960469423426
0	1	3545612	rs1128474	G	A	0.322292483866121	0.0390795334117711	-0.0624307547101491	0.0302570099318184
0	1	3586700	rs6657895	A	G	0.408446906240552	0.805304067969291	0.00710111255565605	0.0288090972071249
0	1	3601490	rs3753205	C	G	0.241104650713563	0.578108154939764	-0.0184009155383087	0.0330862316083602
0	1	3601798	rs3765715	T	A	0.240680969124272	0.535882796106399	-0.0205194971606256	0.0331467017815335
0	1	3601940	rs3765716	A	G	0.241101653438299	0.515264107374985	-0.0215394098522671	0.0331037920746145
0	1	3602555	rs3765717	A	G	0.241671356773766	0.508407307216906	-0.0219225110930208	0.0331496414360237
0	1	3603036	rs12033056	C	T	0.249407129573672	0.699506082054405	-0.0126716272076009	0.0328291307578604
0	1	3651126	rs1181868	T	G	0.34748280076375	0.497376796672043	0.0200434577247949	0.0295354845945973
0	1	3659742	rs2298223	T	C	0.113216225054817	0.364333324580665	0.0400276509160585	0.0441251597138232
0	1	3665867	rs12120656	T	G	0.21015055947532	0.315639948907842	0.0344357867864988	0.0343171194081297
0	1	3671791	rs1181888	G	A	0.0931120785719509	0.655933879124285	0.0214554871704294	0.0481567874335627
0	1	3679477	rs6699377	T	G	0.113413867131266	0.518358842987031	0.0286358703732763	0.0443363961419876
0	1	3680729	rs1181877	T	C	0.153727068432406	0.685003723843949	-0.0158734679130837	0.0391314622087622
0	1	3682070	rs1181874	A	C	0.597549531157116	0.527594167324437	0.018183795123012	0.0287862753756558
0	1	3730435	rs6695834	C	T	0.453329302709511	0.793946208453101	0.00738199514955047	0.0282629625130881
0	1	3740426	rs79797528	C	T	0.118440991610393	0.480765563518729	-0.0307437590231835	0.0436037289116448
0	1	3743319	rs6663840	A	G	0.453160617054133	0.785213724721269	0.00770155648421493	0.0282593732244652
0	1	3745193	rs6659702	C	T	0.170845400924956	0.515254396533475	-0.0244519423172066	0.0375791774125017
0	1	3745721	rs2275833	T	C	0.118476561292914	0.42628358851151	-0.0347206367429032	0.0436426150683071
0	1	3745787	rs2275832	C	T	0.572042737807037	0.813302697206446	-0.00674326165191089	0.0285528772633494
0	1	3745924	rs2275831	A	G	0.401125117232401	0.663725735374991	0.0125140274568257	0.0287827652424237
0	1	3746484	rs2275829	C	T	0.148519399686012	0.355488681816877	0.0361300468260979	0.0391019745880601
0	1	3796948	rs4074709	T	G	0.152618010423399	0.0351118193330892	0.0815909428610166	0.0387225294034133
0	1	3800242	rs3205087	G	A	0.426692368008364	0.739466496264318	0.00945204395122295	0.0284220772465935
0	1	3801828	rs10909818	A	G	0.303020057303213	0.350101406284587	-0.0286184685472814	0.0306278839516227
0	1	3803755	rs7367066	C	T	0.672101504428201	0.0358476484441674	0.0630836469718671	0.0300591366622442
0	1	3806358	rs10909819	C	T	0.301395780485721	0.604856048411914	-0.0158548517556482	0.030641541680207
0	1	3809423	rs11807227	A	G	0.300971828398632	0.531272221090177	-0.0192238880513543	0.0307058915370713
0	1	3814660	rs10909823	G	A	0.113718736633574	0.314603873702579	0.0440805312664315	0.0438346790257468
0	1	3818871	rs10797356	A	G	0.371778977877409	0.973426759477302	0.000973968565291598	0.0292388423163597
0	1	3821782	rs11589102	A	G	0.109131269845433	0.227305217202536	0.0544980125775022	0.0451392978482393
0	1	3995644	rs80309618	T	C	0.0971999027303406	0.629702486103563	-0.0229309131457868	0.0475601374044983
0	1	3996075	rs34770924	T	C	0.0792912829384588	0.935805698734415	0.00420963576240822	0.0522659388165795
0	1	4000957	rs61156287	A	C	0.247153216646992	0.867221501725432	-0.00550833154869599	0.0329467749003136
0	1	4002954	rs72640991	T	C	0.0810674071457946	0.797186075667904	-0.0133271637133329	0.0518585769719421
0	1	4002958	rs10915568	A	G	0.194237190654874	0.356425477177311	-0.0329762336433675	0.0357583136933371
0	1	4003276	rs75558957	A	G	0.0612169269637685	0.505478757582069	-0.0393773908077662	0.0591346095865081
0	1	4004250	rs11583257	T	C	0.272460707008916	0.260422550919836	-0.0357135234658594	0.0317342693445005
0	1	4006060	rs7548668	C	T	0.353642421712412	0.0995990012400107	-0.0484633129099692	0.0294287648712496
0	1	4009694	rs4654479	A	G	0.115001105745849	0.420045015528292	-0.0357962777422346	0.0443933549246248
0	1	4010743	rs4654482	G	A	0.575934131771108	0.284973081383359	0.0305896310045258	0.0286094459928156
0	1	4013749	rs12096512	C	T	0.130483065251862	0.184643851220262	-0.0560868851191471	0.0422789422261726
0	1	4013997	rs10915431	T	C	0.130769003404519	0.227065367129252	-0.0509855305729881	0.0422082095899465
0	1	4018038	rs115402422	G	A	0.0718566298149281	0.253049787311172	0.0616245778289469	0.0539160382614307
0	1	4026068	rs12031275	A	G	0.568427005394119	0.332723258660177	0.0276953066663519	0.0285918567952496
0	1	4028924	rs10915490	C	G	0.134882079851439	0.105345052125434	-0.0673103868904	0.0415630851929253
0	1	4038065	rs78738452	A	G	0.136528226334297	0.197556578582116	-0.05315063784138	0.0412485936569013
0	1	4039145	rs4654428	C	A	0.853456089501024	0.0982488060653545	0.0662517398375581	0.0400699204641867
0	1	4039440	rs12758410	T	C	0.544267486560699	0.697300316602431	0.0110580406044559	0.0284292274780726
0	1	4039988	rs72644272	A	G	0.307886329164492	0.39160015151834	0.0260761208170919	0.0304371890142293
0	1	4053435	rs12038964	C	T	0.337498892344711	0.646476054974685	0.0136361612120207	0.0297302283040402
0	1	4061608	rs12045781	A	G	0.288839698568983	0.612395216346603	0.0157167289764326	0.0310204263383901
0	1	4066781	rs4128222	A	C	0.0872239930943724	0.446555572318526	0.0378373651706752	0.0497094845077532
0	1	4068052	rs6675979	A	G	0.267247442354372	0.208110849982978	0.0396267722954224	0.0314803724565136
0	1	4069148	rs12027284	T	C	0.180129018265448	0.475761373300541	0.02602	0.0364867099092259
0	1	4071399	rs6680847	G	A	0.467536852307263	0.887930428633331	-0.00399188955893214	0.0283266552914952
0	1	4078090	rs4654604	C	T	0.383246262242669	0.396105101043389	-0.0246860193542807	0.0290903626653259
0	1	4080780	rs4440829	A	G	0.248922999697521	0.626538160012381	-0.0159033710176233	0.0326822895474204
0	1	4082367	rs10799261	C	T	0.465714063226406	0.977935291741487	-0.00078295363037661	0.0283088709601687
0	1	4085504	rs4233266	G	A	0.214650110361887	0.707845728693691	0.0127923376438336	0.0341355749182586
0	1	4085543	rs12026862	C	T	0.201273547531108	0.157308583396643	-0.049728728941726	0.0351643157194821
0	1	4085582	rs12026892	C	T	0.201405614938836	0.154896011702941	-0.0500142835904526	0.0351606921869562
0	1	4092146	rs58051771	C	T	0.209279618592673	0.341625201752973	-0.0330128127130094	0.034715285898668
0	1	4092538	rs12028583	C	T	0.202550582981124	0.310280850354833	-0.0355352240084819	0.0350227397574684
0	1	4092563	rs4328052	C	T	0.208799145115496	0.320182562854885	-0.0344709069363525	0.0346760926333905
0	1	4104757	rs12036953	G	A	0.309900183782793	0.361505935487115	-0.0278257304359041	0.0304939744047911
0	1	4111741	rs4553153	T	C	0.528903157131232	0.266983700919035	-0.0313414585986614	0.0282346436143635
0	1	4112750	rs74827518	T	C	0.115094624173827	0.493451025577482	-0.0304015266855396	0.0443927898430414
0	1	4121696	rs7520322	A	C	0.468096173889509	0.370661737841161	-0.0253873525639242	0.0283583263798291
0	1	4124260	rs6672716	T	C	0.298710048776644	0.319915987818581	0.0308538634347978	0.0310204263383901
0	1	4132018	rs9628649	T	C	0.354982766992671	0.350136593466982	0.0275222401930394	0.0294568362642599
0	1	4136869	rs117282266	T	C	0.0876832484586143	0.615696821898894	0.0249705606944492	0.0497462805481
0	1	4145615	rs10915421	C	T	0.525680423573132	0.392483129307171	-0.0243696170279093	0.0284983805878135
0	1	4152206	rs4654410	T	C	0.807983629154004	0.261129705568091	0.0404128562069172	0.0359632971276739
0	1	4155841	rs56329102	G	A	0.285909766536194	0.125878793135927	0.047457063375255	0.0310063904720303
0	1	4156118	rs16840731	G	C	0.286347238106406	0.140977675399576	0.0455526045336857	0.0309426994645411
0	1	4160903	rs76952475	T	C	0.165481624805502	0.684968505847593	0.0154168187558424	0.0380012356227772
0	1	4162248	rs76163269	C	T	0.0756566342122183	0.483059792480703	0.0371525248202206	0.0529698683839547
0	1	4162415	rs12130437	G	A	0.28692862470372	0.975138734908762	0.000976640867325733	0.0313387332242677
0	1	4166004	rs10399650	C	A	0.565061710276486	0.865678517736537	-0.00480711201034937	0.028419195811803
0	1	4168653	rs10799201	C	T	0.120917112853942	0.874604358562991	-0.00690605658613574	0.0437610838014201
0	1	4169553	rs12080309	C	T	0.288778564745726	0.753331433753021	0.00979147999990833	0.0311582842154613
0	1	4170178	rs12032575	A	G	0.0781569462550074	0.299420786299394	-0.0550127477004245	0.0530153267965649
0	1	4171343	rs6702575	C	T	0.563356041151901	0.809483079918992	-0.00683867536055712	0.0283653067303386
0	1	4171786	rs10492944	T	C	0.0772538570202952	0.494318091320093	0.0361012768863961	0.0528215748742873
0	1	4174116	rs10915434	C	T	0.286457306394025	0.847742590905826	0.00600415578161996	0.0312717248486449
0	1	4183006	rs10915437	G	A	0.259735820413949	0.13245483967703	0.048244376942307	0.0320668972661489
0	1	4183258	rs10915438	A	G	0.197640746783563	0.974572668257164	0.00112708618660871	0.0353608640201241
0	1	4187821	rs57905980	A	G	0.102847304802259	0.339773141270796	-0.0445736858235607	0.0466929092732373
0	1	4187952	rs4654487	C	T	0.508227522412489	0.101869419819749	0.0458746297636555	0.0280431703063918
0	1	4190685	rs4282783	G	T	0.58399273444754	0.502852486187894	0.0191121701419911	0.0285252728378521
0	1	4192707	rs10915442	G	A	0.603256097479782	0.804930316471292	-0.00715989902425458	0.0289907959635866
0	1	4192854	rs80160005	A	G	0.105933470941211	0.362187915911003	0.0420129313190554	0.0461070550474421
0	1	4197256	rs6663939	T	C	0.429212399860676	0.0382608904604456	0.058459323500961	0.0282132947407003
0	1	4197418	rs4408122	T	C	0.526478002918721	0.0810580879017726	0.049047425299455	0.0281141814795013
0	1	4197642	rs10915445	A	G	0.428430358224437	0.0292347516814564	0.0615522286824654	0.0282309984786616
0	1	4201815	rs4654492	T	C	0.352544795601996	0.614372976166902	0.0147673705663445	0.0293095735212918
0	1	4203563	rs12096127	T	C	0.784925436699228	0.0954508982807869	0.0577016842922385	0.0346074555742322
0	1	4207343	rs6680278	T	C	0.260528650504051	0.149754689248734	-0.0466081568975364	0.0323578211591151
0	1	4210455	rs9426473	A	G	0.172560225975584	0.0506069583114619	-0.073882460824922	0.0377954519800607
0	1	4227248	rs16840872	T	C	0.247758569360814	0.441059393206433	0.0252359050810443	0.0327566523779297
0	1	4230463	rs10915459	C	T	0.0982851626617058	0.784931424372971	0.0129032125600855	0.047282135757653
0	1	4236982	rs4233262	T	C	0.761469721028969	0.189124158737394	0.0439012094103888	0.033431360288616
0	1	4239028	rs4654418	A	G	0.348851696066307	0.0488501165982406	0.0583971452325648	0.0296447630424559
0	1	4251398	rs35392680	A	C	0.326418927535516	0.355861865675942	-0.0276841445802503	0.0299845948067106
0	1	4263677	rs6687268	T	C	0.291785629975607	0.135076242916377	-0.0467625622835612	0.0312922766183246
0	1	4267089	rs16840901	C	T	0.312169710517137	0.32774055057446	-0.0297280034116915	0.030375764257595
0	1	4267889	rs10915471	G	T	0.410758173976715	0.00207568595610133	0.0887797235863903	0.0288322263275824
0	1	4269638	rs6426404;rs567086010	A	G	0.588721474600983	0.00210621211362683	-0.0887193012624679	0.028853382384418
0	1	4271526	rs12022636	A	C	0.344473942732099	0.0402674358136875	0.0609308039322748	0.0297079244886079
0	1	4281160	rs10799216	A	G	0.574943537084366	0.22327409968196	-0.0345240034936351	0.0283479002749798
0	1	4284659	rs903540	C	T	0.709372150669902	0.0979549824286833	0.0513812708433119	0.0310489041681424
0	1	4284919	rs7528938	T	C	0.472626864210626	0.0457708578284447	-0.0562484276347619	0.0281594083252296
0	1	4288803	rs10915480	G	A	0.405490814818214	0.832286135712146	-0.00606688058771115	0.0286483834243345
0	1	4291842	rs7541544	C	T	0.427097051153542	0.615162417402863	0.0143394511020384	0.0285238356693161
0	1	4291953	rs7534461	G	C	0.343222831213548	0.888580686441671	-0.0041539778961449	0.0296500132579534
0	1	4292038	rs7534558	T	C	0.341871443397214	0.905030811432022	-0.00354509717572448	0.0297136582424465
0	1	4312205	rs1908490	T	C	0.213744467570439	0.898125790565621	-0.00439252778485363	0.034308771441865
0	1	4312527	rs16841005	A	G	0.108139628164996	0.62308300183353	-0.0225334313261329	0.0458475878278737
0	1	4315204	rs966321	T	G	0.323050392782211	0.551262438271918	-0.0178846846166332	0.0300144341774012
0	1	4316544	rs16841037	A	C	0.089751831948348	0.650692968815769	-0.0223944428901696	0.0494577230169278
0	1	4325589	rs9286982	C	A	0.591917434578824	0.670400389857803	0.012175990624812	0.0286090973354445
0	1	4330287	rs6677984	G	A	0.248771260281159	0.995991417305469	-0.000162816492004096	0.0324075187199239
0	1	4341843	rs1390136	T	C	0.372925153389806	0.31622970611825	0.0291441921849854	0.0290791760588736
0	1	4353287	rs16838562	G	A	0.122783089770355	0.879108012810953	-0.00655271342519366	0.0430815951199381
0	1	4355593	rs2029490	G	A	0.584764583904273	0.34342912978293	0.0270948191819599	0.0285987862511451
0	1	4358008	rs58506471	A	G	0.18763174846641	0.839933110425138	-0.00723028759593672	0.0357972174198937
0	1	4358349	rs35559925	T	C	0.0837305941178786	0.15669666871647	0.0716783256767253	0.0506106606897923
0	1	4364472	rs1106307	G	A	0.806502838415829	0.151718721042175	-0.0509246855093685	0.0355250425756255
0	1	4365471	rs351625	T	G	0.235464476140919	0.741420957302164	0.0110070677605712	0.0333575594891652
0	1	4367980	rs2934983	A	G	0.628625338441369	0.148848238759946	-0.0420912847916391	0.0291569301484042
0	1	4368942	rs351618	C	T	0.79974891095586	0.583221767927915	0.0194298354094978	0.0354116513328135
0	1	4368951	rs351617	T	C	0.672425474244238	0.499555127516806	0.0202692531432423	0.0300200778652406
0	1	4370074	rs1495239	T	C	0.427246501219195	0.953814913523875	0.00166208535585891	0.0286978182972447
0	1	4370489	rs12073612	A	G	0.0837004830917874	0.601935950841503	-0.0264610335195707	0.0507287057559736
0	1	4371863	rs351614	T	C	0.208659369498411	0.498067536074266	0.0234888657705069	0.0346681994450275
0	1	4372470	rs716214	G	A	0.151939747222831	0.876018968691631	0.00611919564704899	0.0392211308825768
0	1	4379095	rs59704180	A	G	0.0799138155528172	0.809235920755704	-0.0125347418650142	0.051922642941947
0	1	4379687	rs12408012	G	A	0.547683839825673	0.732759281813573	0.00967934240189841	0.0283471462591794
0	1	4380344	rs2411741	A	C	0.899370828564408	0.156000652811553	0.0673305855925708	0.0474609776299972
0	1	4381016	rs2130618	C	G	0.138890919602914	0.219212622142313	-0.0504231547253192	0.0410403295556816
0	1	4382979	rs13375925	T	C	0.168914650008761	0.29073846070326	0.0395042515247243	0.0373915177566826
0	1	4384296	rs351607	G	A	0.166596251009121	0.418339488986696	0.0305579650795293	0.0377582607218562
0	1	4384773	rs351608	G	T	0.165384354110181	0.303483849196405	0.0390060918426589	0.0379071220399722
0	1	4390211	rs501284	T	C	0.472984714977803	0.941896682751688	-0.00205266860672465	0.0281626544119658
0	1	4390289	rs625079	C	T	0.530535941450218	0.993436383882507	-0.000232005400030837	0.0282026607814372
0	1	4391391	rs76664831	G	A	0.123732657417289	0.920758310036258	-0.00430063159851238	0.0432317435577207
0	1	4395812	rs579387	C	A	0.332083458253443	0.875705744676549	0.00465818865871507	0.0297809177227737
0	1	4397736	rs588224	G	A	0.330990704454891	0.916979787765437	0.00310976050562993	0.0298330218874389
0	1	4400529	rs1108770	G	C	0.454935930328943	0.94934354052397	0.00179618105197032	0.0282724384811934
0	1	4400887	rs12046047	C	A	0.257172992009153	0.636152160191753	0.0151502835912884	0.0320244071041849
0	1	4401563	rs488256	A	G	0.198159175139934	0.556701032425951	-0.0209067206971943	0.0355708542916986
0	1	4401778	rs903539	T	C	0.256911606313835	0.56620821357384	0.0183727150153804	0.0320280357692756
0	1	4403047	rs601798	G	A	0.197916102742716	0.625371171027907	-0.0173606265495171	0.0355566741282762
0	1	4414716	rs596133	A	C	0.45737175438395	0.815592838981676	0.0066034551133043	0.0283146283536189
0	1	4417946	rs1531329	C	T	0.356533518932857	0.103629668230189	0.0478045829360813	0.029372906736816
0	1	4418164	rs1531328	A	G	0.352043187738365	0.0743717412367123	0.0521837280881207	0.0292457287492842
0	1	4423030	rs79426491	T	C	0.163267646942335	0.739720257515238	0.0126552225430788	0.0380924597543696
0	1	4424115	rs16838812	G	A	0.213744722957433	0.573646744095	0.0193301923984583	0.0343532499070796
0	1	4425847	rs12405082	G	A	0.213188617187252	0.567674687596069	0.0196525689989439	0.034388933940712
0	1	4425876	rs12404603	T	C	0.122376960110986	0.927803762204749	0.00387706442708231	0.0427892413828919
0	1	4427083	rs12023786	A	G	0.0964545308450816	0.189887068851794	0.061598253920733	0.0469888096956422
0	1	4431264	rs572439	C	A	0.658504178394408	0.0270151463046337	0.0660464079921661	0.0298676982780832
0	1	4431571	rs12028738	A	G	0.2603914030907	0.27699341723989	0.0345619629284536	0.0317928621479686
0	1	4431704	rs12031615	T	C	0.369389730200174	0.0928817695622147	0.0489361181116017	0.0291219088512982
0	1	4435641	rs74728654	A	G	0.162475469187297	0.803493348241855	0.00954028832260299	0.0383407991907886
0	1	4440749	rs589870	T	C	0.0806660368548199	0.929760796673287	0.00457148881217017	0.0518628105816552
0	1	4444706	rs349413	A	C	0.787429064756237	0.449537677836575	-0.026012160294029	0.0343991555781623
0	1	4445873	rs72632733	T	C	0.108605403492528	0.291759616213671	0.0474567518499107	0.04501387786581
0	1	4448702	rs747778	T	C	0.298432827399424	0.9299669636319	-0.00270420931569579	0.0307693707322373
0	1	4448818	rs747776	C	T	0.569934111825337	0.522631432091143	0.0182351283536158	0.0285238356693161
0	1	4449129	rs1109046	C	T	0.567336691633049	0.490118796693224	0.0197576961609473	0.0286293678486576
0	1	4449883	rs12041175	C	T	0.460268426461014	0.844746636983461	0.00556024211416932	0.0283938404412271
0	1	4451081	rs12042157	C	T	0.461472428007077	0.934045530073054	0.00234683702676489	0.0283585009300648
0	1	4455415	rs349415	C	G	0.189290287543359	0.456489509819905	0.0266639526247585	0.0358078538871292
0	1	4458068	rs349417	C	T	0.650733894860801	0.504299546571404	0.0196979826156338	0.0294994779926433
0	1	4459317	rs78531899	A	C	0.107903017717853	0.339130309262328	0.0431627995153748	0.0451548009841223
0	1	4459689	rs6679220	C	T	0.135716618846694	0.0824099927966436	-0.0718713158150472	0.0413797728367849
0	1	4460965	rs56081339	A	G	0.1356171678329	0.0780682156201419	-0.0729237690547258	0.0413867786866577
0	1	4462460	rs349400	G	T	0.652050808337856	0.548024637986127	0.0177361658732583	0.0295247095753216
0	1	4463585	rs349401	G	T	0.543435299287668	0.975338544368089	0.000874365001602194	0.0282842685958116
0	1	4464125	rs12144027	T	C	0.107894815766884	0.385186731656126	0.0392542482564693	0.0452040358044253
0	1	4466908	rs577114	C	T	0.0799802464894576	0.953748829961225	0.00302739680961164	0.0521967242984848
0	1	4469868	rs733308	G	T	0.126259138579635	0.0176740001149017	-0.101649051080239	0.0428469039149303
0	1	4471733	rs505933	G	A	0.775970192318673	0.265581378289519	-0.0374682313169235	0.0336552323798593
0	1	4472448	rs4654533	G	C	0.587439587630095	0.1246374543958	-0.0440358534707725	0.0286767148571799
0	1	4475184	rs349405	C	A	0.776318640567807	0.26506988775933	-0.0375431458454692	0.0336864512631109
0	1	4477911	rs349409	T	C	0.775887746633653	0.266549084990068	-0.0373961176234789	0.0336585159267054
0	1	4488779	rs12029910	G	A	0.451627407228835	0.472793884004651	0.0203901536213777	0.0284008903910614
0	1	4488831	rs6667927	T	C	0.185721870946064	0.0117889925178524	-0.0920738083669672	0.0365604632825106
0	1	4489398	rs6678792	C	T	0.267494826992499	0.0252923836509437	-0.0716287230890279	0.0320213159473558
0	1	4489529	rs10915533	A	G	0.186658865865692	0.0196271487088678	-0.0848739832635577	0.0363735212758502
0	1	4496329	rs1762813	T	C	0.893527403274365	0.601178831836603	-0.0237351831902598	0.0454082815330178
0	1	4497217	rs1674879	T	C	0.137623976328874	0.446860454114516	0.0309013070770031	0.0406243607426993
0	1	4502705	rs780575	T	G	0.217746559978971	0.614699527025345	0.0170838054834324	0.0339384186877581
0	1	4504332	rs780584	A	G	0.250181579313436	0.397265983601908	0.0273871685095574	0.0323528774009207
0	1	4504927	rs780586	T	C	0.12315247512983	0.198376600478945	0.0547908066189598	0.0425992949106343
0	1	4507763	rs780594	C	T	0.848989993493544	0.715474800811472	-0.0143820707753485	0.0394555528639187
0	1	4509379	rs2054270	A	C	0.627914167463065	0.220251566186511	-0.0356291677096335	0.0290646430687093
0	1	4510840	rs705685	T	C	0.170269058082001	0.0978729398670131	0.0615823375767553	0.037204156691509
0	1	4519912	rs608210	G	A	0.75309099756438	0.0309607130518914	0.0714004510202854	0.0330928823828038
0	1	4525604	rs4654545	C	T	0.779649580289448	0.0472401288435013	0.0685664767430273	0.0345572609860898
0	1	4534661	rs11812066	T	A	0.131838235294118	0.186499704334966	-0.055899485894282	0.0423158783032038
0	1	4541444	rs16839089	A	G	0.117452926314376	0.0867833561923291	-0.0758016655412896	0.0442607690353196
0	1	4549380	rs705690	A	G	0.574259380958298	0.699264593576324	0.010994879511777	0.0284610374020379
0	1	4549402	rs780606	G	A	0.47286616239519	0.0985788444779028	0.0465903606173603	0.0282061066129416
0	1	4552802	rs1878052	A	G	0.463030552903394	0.0971981509158226	0.0465072991216562	0.0280402384977667
0	1	4558792	rs10915548	A	G	0.496837564852643	0.0272759342876789	0.0615873170478899	0.0278985425286825
0	1	4558933	rs609506	C	T	0.864134890558151	0.352451608690719	0.0386928085739392	0.0416121288006361
0	1	4566065	rs4654440	G	A	0.867295824100156	0.217418226912874	0.0517331964977073	0.0419428074044368
0	1	4572023	rs10915549	A	G	0.51506934516252	0.0898241299376792	0.0474194855026426	0.0279542264735417
0	1	4573989	rs1710421	T	C	0.88630524412576	0.557289519721458	0.0261865960773844	0.0446206083855318
0	1	4581585	rs608203	C	T	0.344008086690511	0.934748735110246	-0.00241406798556608	0.0294859865061099
0	1	4582199	rs10489135	C	T	0.306874927485787	0.727463411958801	-0.0105697248461278	0.0303290452274015
0	1	4583973	rs76210017	G	A	0.162600349429182	0.0219955085481423	0.0863222969414945	0.0376879954511565
0	1	4587969	rs241237	T	C	0.34515721200225	0.82022402546177	-0.00670568322640386	0.0295070678048702
0	1	4594603	rs537398	C	T	0.46811360249494	0.101868289725913	-0.0458064798129069	0.0280014178212498
0	1	4596288	rs10915554	A	G	0.452208431330711	0.338831925684352	-0.026789287000899	0.0280083282266581
0	1	4596534	rs12084169	T	C	0.434657258273593	0.259096916587198	-0.0317200880325714	0.0281074838788569
0	1	4600491	rs543653	G	T	0.435348094547278	0.241428606311255	-0.0329340492783033	0.0281145549493532
0	1	4606292	rs80089004	G	A	0.195436773880318	0.00194913606549404	0.108660684551614	0.0350758773951904
0	1	4608204	rs241220	A	G	0.351319849883685	0.452701909748712	-0.0218381552207687	0.0290819377502315
0	1	4610733	rs16839272	C	A	0.096439208862595	0.720382291419204	0.0169471183163505	0.0473452073879108
0	1	4611241	rs241248	A	G	0.0963970793945716	0.681754551067195	0.0194479475365036	0.047425913739766
0	1	4612752	rs12117466	T	C	0.331119487274711	0.107548743917481	-0.0478955002503875	0.0297615272686617
0	1	4614822	rs241257	T	C	0.150511778845111	0.348749134957968	-0.0370375677898191	0.0395270477027104
0	1	4616102	rs241261	C	T	0.455519420715228	0.122539276049658	-0.0434527911730064	0.0281393083603713
0	1	4618251	rs6685798	A	G	0.124842997272041	0.77273879211173	-0.0123981176639136	0.0429306171956486
0	1	4619038	rs241264	T	C	0.419703680693736	0.119861751115356	-0.0441066725339749	0.0283579614138546
0	1	4619669	rs59595338	A	G	0.252818370585885	0.474124881517319	-0.0229565166516785	0.0320718601421379
0	1	4621464	rs6698529	A	G	0.337075389696432	0.0121717022088152	0.0738725298420209	0.0294650148485904
0	1	4627077	rs241273	C	A	0.126572656637727	0.683939649251828	0.0171621139215853	0.0421577180193141
0	1	4629186	rs241277	C	A	0.148014220599013	0.32816780445032	-0.038947242999262	0.0398310538415782
0	1	4630232	rs76191495	A	G	0.119367685179175	0.472224004822953	0.0309558229625941	0.0430620715638255
0	1	4632528	rs241211	G	A	0.314277197462086	0.770785193505487	-0.00882948418577732	0.0303056300850829
0	1	4632560	rs980092	G	A	0.528529805168444	0.98752657794816	-0.000440621514184943	0.0281839884145008
0	1	4632828	rs171317	A	C	0.826870959949912	0.395781251265193	-0.0313992781303729	0.0369760068579451
0	1	4633554	rs6673089	A	G	0.582036610692304	0.942688710545803	-0.00204579142858139	0.0284568792335479
0	1	4633607	rs241209	A	G	0.308130056287815	0.246262428902364	-0.0351810308060658	0.0303421949481759
0	1	4635556	chr1:4635556.C.CC	CC	C	0.88989437549095	0.0682947926512034	-0.080653770010677	0.0442409535425353
0	1	4641742	rs241225	A	G	0.720467623229637	0.100298071505114	-0.0514341895617487	0.0312972297409802
0	1	4642477	rs184781	T	C	0.766458977000615	0.260981679509528	-0.0371148360887926	0.0330181461483638
0	1	4644085	rs588347	T	C	0.591091462855045	0.734783718723227	0.00971655709560486	0.0286819504391465
0	1	4646572	rs4654446	T	C	0.298266155295459	0.0259870831647875	0.0685372428596698	0.030783820019771
0	1	4647646	rs2674014	T	C	0.763706892515377	0.240489909727185	-0.0385191564300667	0.0328168051461557
0	1	4649157	rs546397	G	A	0.290360576923077	0.0619924475605452	-0.0578506485210446	0.0309966812445195
0	1	4658538	rs12567277	T	C	0.452470185045949	0.0415880689063613	0.0574092031822509	0.0281746530590971
0	1	4665232	rs164781	A	G	0.354676046484705	0.012262240606827	-0.0737815478376317	0.0294595172431217
0	1	4665269	rs241243	G	A	0.284726383857468	0.135375537467426	-0.046633484750843	0.0312298247329208
0	1	4666819	rs151716	G	A	0.359430660458909	0.119376931549153	-0.045830202208098	0.029427490707698
0	1	4677535	rs4403602	G	C	0.281065763702882	0.0103476776510582	0.0799952405466615	0.031199523703787
0	1	4678123	rs7555011	C	T	0.700973991236314	0.14691944123375	0.0447303313596852	0.0308378936817867
0	1	4679563	rs12145928	C	G	0.243958583779438	0.0311566842580723	0.0703331247208797	0.0326361841002084
0	1	4682273	rs6668199	C	T	0.474705290214148	0.259699388761708	-0.0320266914921217	0.0284150800632351
0	1	4685648	rs875808	A	G	0.283888827795474	0.0175275625330247	0.0736360486623676	0.0309987774128654
0	1	4697300	rs2101195	T	C	0.656702121197333	0.120528143006623	-0.0460937036049369	0.0296888272232769
0	1	4698446	rs12122716	T	C	0.101385176982788	0.653321245918657	0.0207931299335819	0.0462940849360727
0	1	4698677	rs76059212	A	G	0.0598419454649568	0.770655704317229	-0.0173996608181067	0.0596865435075177
0	1	4700731	rs61265167	A	G	0.254434589800443	0.0564191302809019	0.0613610334625587	0.032163510728989
0	1	4701258	rs10915575	C	T	0.278954447215918	0.0623104383011906	0.0583016283136189	0.0312763513889106
0	1	4706317	rs12741248	A	G	0.513744758965191	0.586675379664365	-0.0154304347703039	0.0283825025506336
0	1	4706755	rs12125737	T	C	0.284900954490253	0.092265561394001	0.0523336302869692	0.0310849875979258
0	1	4708162	rs4654454	C	T	0.404782519727018	0.403013910540443	-0.0242049593960416	0.0289446225769036
0	1	4721793	rs12406838	A	G	0.288972182461293	0.419203477803928	0.0249103327832002	0.0308371037613233
0	1	4722951	rs7517517	T	C	0.150239771737529	0.0618121549270082	0.0728933928046646	0.0390296638763514
0	1	4723818	rs12083131	A	G	0.150399118533983	0.0682118703305837	0.0711116270337116	0.0389950907945162
0	1	4727243	rs6663166	G	A	0.805966482178322	0.185297887254036	0.0476702514437003	0.0359879240181348
0	1	4731677	rs10799255	G	A	0.394787364593005	0.806555199116661	-0.00705579412270199	0.0288141614548123
0	1	4737531	rs16839450	T	C	0.256438799652968	0.043390880796452	-0.0655591633988517	0.0324561920132377
0	1	4738058	rs2071990	T	C	0.277762572144146	0.437243483164702	0.0243824629103618	0.031386060756107
0	1	4738355	rs2071991	G	A	0.322852605376985	0.434837799693642	0.0234521423200253	0.0300306593226657
0	1	4746636	rs10915587	T	C	0.569484649863506	0.311948903116328	-0.0287733284923115	0.0284562941655874
0	1	4763401	rs6681520	T	C	0.506341379432396	0.997359816104928	-9.23046389326128e-05	0.0278951447403364
0	1	4773266	rs2071999	C	A	0.64553265671957	0.100226903879353	0.0487784129906437	0.0296749972063408
0	1	4776974	rs3753696	A	G	0.12936451748982	0.0548690754848558	0.0796322652903933	0.0414770493919822
0	1	4783142	rs12566272	A	G	0.151472478563237	0.053125585130577	0.0752900125414016	0.0389317252747987
0	1	4784556	rs3820252	T	C	0.155196402072532	0.0584392223505109	0.0710176181359821	0.0375280308305475
0	1	4784884	rs3820253	A	G	0.531556272856495	0.710087001259734	-0.0105602207170334	0.0284076024208753
0	1	4799200	rs3753702	T	C	0.0676033098184708	0.357887275437727	-0.0521552291014781	0.0567275671522218
0	1	4803834	rs393976	A	G	0.0970740981915256	0.023537633665172	-0.109504009906065	0.0483548186175797
0	1	4805106	rs414176	C	A	0.092614489143971	0.0740490720798659	-0.0878258612153741	0.0491660793570315
0	1	4805434	rs371605	G	A	0.281338410615396	0.492603496562952	-0.0216081824427719	0.031490828427538
0	1	4806381	rs368808	G	A	0.141736635372344	0.0604080012877564	-0.0770655030357443	0.0410402302678741
0	1	4806550	rs11586743	A	G	0.0788083132126954	0.178784953845675	-0.0716813998414394	0.0533143194101914
0	1	4813115	rs380239	G	A	0.106386557953581	0.414535984743398	-0.0375683724710073	0.0460432087826676
0	1	4813141	chr1:4813141.C.T	T	C	0.106357766537472	0.403691206980444	-0.0384276090927548	0.0460184946516114
0	1	4819803	rs368420	C	T	0.221069557051286	0.521348128534346	-0.0219452288891529	0.0342215817887562
0	1	4826104	rs2802716	A	C	0.0681077576101882	0.49103852417173	-0.038721313649678	0.0562272052177129
0	1	4826660	rs2743980	A	G	0.388043904590752	0.35536915265809	-0.0268565707837103	0.0290584750978236
0	1	4828606	rs7518471	T	C	0.0880445352409257	0.00476160320190755	-0.144328595626954	0.0511307781995795
0	1	4833747	rs12029492	A	G	0.296132827735819	0.481567773866666	0.0216896594261785	0.0308186644033722
0	1	4836121	rs394594	G	A	0.424574589818964	0.489760746370584	-0.019796805292237	0.0286623843227241
0	1	4848808	rs12133924	G	A	0.122118446892869	0.0429203424006992	-0.0880953618885021	0.0435149635213836
0	1	4852747	rs7520826	G	A	0.106080466736916	0.0112120291713823	-0.118280211998212	0.0466400920895333
0	1	4853688	rs932350	C	T	0.15453474982335	0.0451162993779889	-0.0792675875788203	0.0395632024809619
0	1	4859488	rs17345273	A	G	0.0669024597509348	0.108605466568697	-0.0920617610180196	0.0573774840604035
0	1	4861767	rs11588395	T	C	0.0667257192299373	0.126379148095136	-0.0877420235685628	0.0574025991364355
0	1	4871384	rs59103994	T	C	0.101571795390309	0.21788447459331	0.0572907326911752	0.0464956898542666
0	1	4871671	rs1118009	G	A	0.259754786208902	0.358005759173233	-0.0297674099483062	0.0323850366738448
0	1	4878871	rs1120120	T	C	0.707920376385198	0.105477455363337	-0.0503625822611005	0.0311099118257236
0	1	4880480	rs10915616	T	C	0.134405552552249	0.0978693992936227	-0.0694263464174295	0.0419425686631122
0	1	4885457	rs7516549	A	G	0.100395116879999	0.124493523791728	0.0718333834791716	0.0467609570047531
0	1	4889588	rs10915622	A	C	0.474820413220539	0.241128908823886	-0.0328679194832276	0.0280402384977667
0	1	4889912	rs12028290	A	C	0.0685495680324366	0.181818645848139	-0.0757219011304819	0.0567130349077249
0	1	4897567	rs12118185	A	G	0.159489854986235	0.283132677303387	0.0414773365594955	0.0386443717224898
0	1	4898833	rs7522386	G	A	0.453364215453258	0.945117506075833	-0.00196848662570407	0.0285953746259949
0	1	4901142	rs12124406	G	C	0.266232929477332	0.70639030407361	0.0120599915114964	0.0320141277412156
0	1	4906783	rs10915626	A	G	0.469673906553938	0.924242285363409	-0.0026929348100874	0.0283194570931554
0	1	4911403	rs11803979	A	G	0.361352940651757	0.555137401215015	-0.0174030289725036	0.0294926889408231
0	1	4913873	rs10915628	C	T	0.846660315247279	0.594636294451307	-0.0206374869502675	0.0387828268305763
0	1	4916906	rs1535734	G	A	0.482268287470942	0.820175180012554	0.0064142826601083	0.0282170156999548
0	1	4927798	rs10915644	T	C	0.376569843922871	0.872814183945458	-0.00466115719512039	0.0291167796342159
0	1	4928868	rs12567053	T	C	0.108211625478594	0.480016104476622	0.0320155891358011	0.0453300964059958
0	1	4930181	rs1886112	C	T	0.470223449154009	0.727244871400949	-0.00989978663996739	0.0283830019575824
0	1	4931354	rs11588518	G	A	0.631202675032434	0.71940263029061	0.0105761733416251	0.0294389952822538
0	1	4932444	rs10915647	G	T	0.482981101251207	0.996379430941771	-0.000128247302837453	0.028262460979783
0	1	4932655	rs12044914	A	C	0.149555104870591	0.171917785112292	0.053576725412327	0.0392196771404355
0	1	4932777	rs12044980	G	C	0.1359844261434	0.0688624526553522	0.0739432951517835	0.0406433445026926
0	1	4938053	rs10753390	C	T	0.851938211402769	0.439452696317923	-0.0304385138815166	0.0393711227316839
0	1	4938987	rs12410393	C	A	0.0862199935445511	0.0312524081676981	-0.109495803882487	0.0508373884581256
0	1	4940715	rs7539101	T	C	0.432853014982204	0.310358813253999	-0.0286895212355543	0.0282803213437409
0	1	4941735	rs4654462	G	C	0.21137601517559	0.068726660021362	-0.0629829093811225	0.0346019553213955
0	1	4951910	rs1544061	G	A	0.34137854548286	0.629014933742834	-0.0142674685742729	0.0295323140813584
0	1	4953528	rs16839786	T	G	0.401828401291495	0.506273213397944	0.019177297774196	0.0288531484453618
0	1	4955158	rs16839789	T	C	0.376876125027251	0.944895703858781	0.00202115633820272	0.0292421181712636
0	1	4955862	rs6426446	T	C	0.469531295424153	0.472165373978538	-0.0203732596112167	0.0283371130333527
0	1	4956070	rs6426447	C	T	0.825601728096852	0.135322863730703	-0.0550303991340251	0.0368481585438047
0	1	4958102	rs4654620	C	T	0.907105875833234	0.452798562667499	0.036244776606976	0.0482776032443865
0	1	4959786	rs2031246	G	A	0.871839361337836	0.772614874058901	0.0121330609685565	0.0419892695798559
0	1	4963569	rs72634122	T	C	0.146110784269568	0.193303026196387	0.0513747755461121	0.0394926346181673
0	1	4965152	rs17345545	C	A	0.181929522312372	0.172663991896264	0.0497528585777074	0.0364838959553001
0	1	4965631	rs4654468	C	T	0.37645987167716	0.918409552925786	-0.00295929320699423	0.0288888157424599
0	1	4967739	rs7520488	C	G	0.367058261948454	0.902450572414989	-0.00359709045087207	0.029348128989819
0	1	4968528	rs6678459	T	C	0.342040322590391	0.634970100730284	-0.0139916510341067	0.0294720477749198
0	1	4970122	rs10915666	A	G	0.513744917451606	0.442126640280035	0.0215665031374083	0.0280592067709876
0	1	4970486	rs6675549	A	G	0.368552011334347	0.910972384125908	-0.0032838698925553	0.0293695365138213
0	1	4971006	rs60530383	G	A	0.144175526211508	0.266647302681417	0.0444761431800382	0.0400391418876985
0	1	4982386	rs6698453	A	G	0.176537351447941	0.447592985696593	0.0278797833478406	0.036711266053452
0	1	4984882	rs2093765	G	A	0.631395738072986	0.978638405880864	0.000781771472145543	0.0291967377223186
0	1	4986470	rs2411956	T	G	0.38304391588984	0.408896240412035	-0.0241171839093917	0.0292033020406414
0	1	4988031	rs61271613	A	G	0.169862453373534	0.432312123665681	0.0292810690859206	0.0372892641704385
0	1	4988262	rs11584727	A	G	0.451828700801115	0.648059346935065	-0.013023591037387	0.0285317349630371
0	1	4988881	rs6667349	G	A	0.169910502188887	0.691215868964605	0.0148567015158969	0.0374030535504993
0	1	4995026	rs12049256	C	T	0.470398089881797	0.5190839262347	0.0182294084762795	0.0282732501722989
0	1	4996185	rs10915683	G	A	0.470129819164361	0.494514167267603	0.0193149289343754	0.0282734729926357
0	1	4996226	rs4654470	G	A	0.145510575144913	0.509546109886643	0.0261803107867647	0.0396945262052344
0	1	4996275	rs12045266	T	G	0.329117884846539	0.96214955620575	0.00141726465287001	0.0298646241396352
0	1	4996661	rs12037632	C	T	0.184564458834721	0.342624883950046	0.0342834757240522	0.0361262161817347
0	1	4997363	rs9426467	G	A	0.434114257194936	0.31790249430889	-0.0284323664703215	0.0284671679590367
0	1	4998385	rs9426468	G	A	0.573649427532299	0.580852602150687	-0.0157183091517501	0.0284679899190235
0	1	5003504	rs9286971	A	G	0.289773303038258	0.509640424398794	-0.0204200376691228	0.0309677118141067
0	1	5005775	rs7534281	C	T	0.319892601509651	0.371816631732897	-0.0268576546032527	0.0300732115013151
0	1	5011402	rs9426490	G	A	0.540365822756842	0.520146690358821	-0.0181626689074086	0.028241523510313
0	1	5012101	rs7544541	A	G	0.288384743444547	0.349298518833321	-0.0290238641799617	0.0310100318450804
0	1	5012301	rs10915298	A	G	0.243925211405511	0.610846117143046	0.0167401608441642	0.0328969888799564
0	1	5012697	rs12022487	T	G	0.209195126196693	0.35140533417923	0.0320828147025573	0.034428539039975
0	1	5016062	rs76400676	T	G	0.0267235915938999	0.219013766962476	-0.109377358416708	0.0889858276499162
0	1	5018318	rs9426470	A	C	0.472817505782091	0.664703774953461	-0.0122157331302537	0.0281839884145008
0	1	5021200	rs10799145	G	T	0.335413407562051	0.879121532139397	-0.00451657710549302	0.0296981211566506
0	1	5023321	rs12754637	A	G	0.394511567572621	0.239179284749405	0.0338659916517533	0.0287721514663221
0	1	5023430	rs6702660	G	A	0.729256754507435	0.199987599373027	0.0408313591960117	0.0318600005354361
0	1	5023599	rs12741441	T	A	0.347946090467248	0.118990227765299	0.0457374666305188	0.0293372059126531
0	1	5031379	rs10799149	A	G	0.38334586173486	0.591676576249981	0.0153897876115064	0.0286904491999792
0	1	5031561	rs7518523	G	A	0.143158683761017	0.923704737554411	-0.00385443852542959	0.0402476160964355
0	1	5036174	rs6689050	C	G	0.353177814618419	0.416563967177577	0.0239057863717549	0.0294262429644027
0	1	5036549	rs11581023	A	G	0.103953898977006	0.713889001717948	-0.0169930840152698	0.0463483884376557
0	1	5036622	rs12122541	G	A	0.0391275966338155	0.757480215750196	0.0222887617709827	0.072180644204527
0	1	5037812	rs6666330	G	A	0.352041252704011	0.487616710384992	0.0204175120439275	0.0294156191503925
0	1	5038051	rs12739724	A	G	0.0884313273204015	0.85562442498717	-0.00903216929680354	0.0496417966608447
0	1	5038624	rs12564764	A	G	0.3677626843033	0.802488744683697	-0.00734172018921658	0.0293519105002561
0	1	5045030	rs1106586	A	G	0.80100388263498	0.505075680593718	0.0234577902998426	0.0351941717262791
0	1	5047010	rs79254893	T	C	0.0782521856820011	0.210666370150407	-0.0662479190844006	0.0529248671947808
0	1	5047163	rs7365286	T	C	0.155802988930227	0.335126099584424	-0.037475033841336	0.0388809657322317
0	1	5048109	rs716671	T	G	0.354652159595372	0.868460940742229	0.00490441737258372	0.0296135914742356
0	1	5051232	rs12725971	G	A	0.35673184287935	0.747559509596197	0.009495	0.0295004949111028
0	1	5051710	rs6683624	T	C	0.443377702937199	0.745644416359808	0.0092013182916774	0.028365175397015
0	1	5068245	rs10799151	G	A	0.360015120077611	0.476051274178242	0.021145	0.0296702005385875
0	1	5070407	rs10915312	G	A	0.171651386714598	0.412165313603576	-0.0308631564559	0.0376339062761849
0	1	5073092	rs9286975	A	G	0.626403027064085	0.4157941456941	-0.0236765342434342	0.0290959594087995
0	1	5077552	rs12047764	C	T	0.143916332134432	0.710373591440877	-0.0149363283572484	0.0402212245896101
0	1	5078939	rs10915316	C	T	0.299095864542117	0.270151919781665	-0.0340041414474532	0.0308368075524243
0	1	5079962	rs79751215	G	A	0.119309581280544	0.600139467114571	-0.0227843204664102	0.0434649410615174
0	1	5081173	rs898337	A	G	0.525659670080664	0.987310093444204	-0.000450142561411292	0.0283017574554155
0	1	5083573	rs76601146	G	A	0.227474563859968	0.259553150680019	0.0380829259024799	0.0337779913618867
0	1	5088062	rs1459765	T	C	0.130732615572962	0.848415369057531	-0.00792743848797075	0.0414743636036053
0	1	5090997	rs9439507	G	A	0.398257832767479	0.0498617459338172	0.0560298741751801	0.028569934825057
0	1	5091827	rs4949164	G	A	0.28004979563855	0.787269480271972	-0.00845513341485937	0.0313317841819526
0	1	5094435	rs6693990	A	G	0.128706858357562	0.991677918225831	0.000439612126114567	0.0421473109465485
0	1	5124235	rs10799158	G	A	0.180979410683537	0.748476810674303	-0.0117526026903802	0.0366526093904675
0	1	5124859	rs1563792	A	G	0.307436368663582	0.898041080048777	-0.00389650777084511	0.0304090771810727
0	1	5127449	rs6682478	T	C	0.105105638395537	0.736875246787917	0.0153597139772052	0.0457142247560287
0	1	5127543	rs6603832	G	A	0.286649156413616	0.910813300608962	-0.00347551390170477	0.0310278431412822
0	1	5136644	rs922123	C	T	0.396693500279402	0.976859685608835	-0.000837543115557314	0.0288746735912599
0	1	5137666	rs10915336	A	G	0.268840815448889	0.280385201180551	-0.0344043102662025	0.0318719434051844
0	1	5138107	rs117944101	A	G	0.102522008192609	0.000987393949443369	0.1513867039993	0.0459570048340127
0	1	5139200	rs56186517	T	C	0.12414670534653	0.576287924835082	-0.0238449145919817	0.0426704918014878
0	1	5141293	rs3128687	T	G	0.571680674821336	0.995209569897684	0.000171417348034822	0.028550762838757
0	1	5141640	rs3128689	A	C	0.69440292745291	0.161130876555669	0.0432061397738867	0.0308333759909682
0	1	5141902	rs11579881	T	C	0.523427351929893	0.024672495290323	0.0640079289313747	0.0284923880257364
0	1	5142552	rs10915341	G	T	0.677247436063472	0.0755482588538889	0.0539776346802636	0.0303736328916101
0	1	5142629	rs12029437	G	C	0.657220743983188	0.12473674402162	0.0458696574388598	0.0298787813506582
0	1	5142784	rs12047111	G	A	0.68643663661578	0.50176578395243	0.0204069785219378	0.0303804571273131
0	1	5142818	rs2334263	C	T	0.662090407258475	0.11678477046413	0.0469953309834587	0.0299636191906397
0	1	5145463	rs12120144	T	G	0.192490316363776	0.161150310098053	-0.0505607966928239	0.0360835842178955
0	1	5152159	rs12121092	T	G	0.627617700479353	0.844580784260157	0.00573184280179004	0.0292384960325005
0	1	5152362	rs12033342	A	C	0.181886569241475	0.270860660147193	0.0397777510201745	0.036126033549295
0	1	5156245	rs3101225	C	A	0.131562927737429	0.44985657779588	0.0315151510646451	0.041705786792635
0	1	5158225	rs4949171	T	C	0.806332753753585	0.403354429950313	-0.029571080035187	0.0353871159463904
0	1	5168663	rs10733013	T	C	0.800373699654429	0.996860954876177	-0.000138716293100689	0.0352589079524622
0	1	5170712	rs7513590	G	A	0.0936348697583776	0.381684992813265	-0.0425076942092752	0.0485915587655586
0	1	5171959	rs66868114	A	G	0.192740398999176	0.919965702223307	-0.0035958975939657	0.0357882930385421
0	1	5179530	rs10799170	C	A	0.881493101645708	0.0303956490294791	0.0961725367120128	0.0444236285688595
0	1	5180066	rs115200516	A	G	0.0850717506036123	0.326552743390532	-0.0504462122819414	0.0514190025735495
0	1	5183812	rs4949166	T	C	0.122238480238271	0.135512702353469	0.0638593366889728	0.0427807607260431
0	1	5183873	rs4313443	T	C	0.771303599424334	0.835804627569821	-0.00695339336598671	0.0335486806745064
0	1	5190166	rs12083573	G	A	0.236119673908773	0.537279107993446	0.0205116777053345	0.0332478360226283
0	1	5192365	rs77348721	C	T	0.0851094642333568	0.325294541015001	-0.0505873153573026	0.051428900301416
0	1	5193026	rs10492923	G	A	0.374699267829378	0.776799053855392	-0.00823683078533344	0.0290548085534515
0	1	5194204	rs16840020	T	C	0.464897624197263	0.244601387732655	0.032720755241075	0.0281211859700325
0	1	5199158	rs79979050	T	C	0.157403451570758	0.0520653237974437	-0.0761122721466456	0.0391807561182996
0	1	5200882	rs11576612	G	C	0.150311674826458	0.0535862547611899	0.0757784582178738	0.0392600701113143
0	1	5202617	rs79753066	C	T	0.159421280263488	0.0267163842691117	-0.0864735288505014	0.0390287467772187
0	1	5209244	rs12025231	T	C	0.340480026992085	0.470605045630609	0.021350471735762	0.0295919904759065
0	1	5209245	rs75570639	A	G	0.164131431222454	0.0313400809932893	-0.08279276333575	0.0384594676251344
0	1	5209712	rs189391360	T	G	0.164234687109921	0.0378018781081372	-0.07985094997221	0.0384453937422938
0	1	5210124	rs12121369	A	C	0.326149101851498	0.541273011454742	-0.0182871417847151	0.0299352897933227
0	1	5211338	rs12027352	T	C	0.501194108413936	0.039756231256145	0.0578545673295862	0.0281356482070403
0	1	5211545	rs4314925	A	G	0.82794845743447	0.0395348219318823	0.0777017085048227	0.0377453579927388
0	1	5222075	rs6668830	G	C	0.164076246334311	0.0240852120857321	0.0852784466293336	0.0378046303544376
0	1	5222596	rs10915365	T	C	0.474178261218876	0.0517185728548678	-0.0547854180761995	0.0281605215683244
0	1	5223182	rs12026730	A	G	0.362964768813652	0.973576693988524	-0.000971980930639244	0.0293448061848751
0	1	5228983	rs61542310	A	C	0.390878164390252	0.913256785968719	0.00316214313019539	0.0290287181817438
0	1	5230746	rs4076635	A	G	0.267876283872657	0.0409809327265262	0.0652615035043728	0.0319326580500838
0	1	5233631	rs4609478	A	G	0.402040004943445	0.989251047905399	0.000388326247090357	0.0288242185798703
0	1	5239931	rs6603818	T	C	0.762880227365002	0.0523885549713671	0.0640462636676391	0.0330147792662975
0	1	5243848	rs4641339	A	G	0.376226136968437	0.806966644541705	0.00707160013228839	0.0289415073941831
0	1	5243935	rs9439542	A	G	0.22182809833353	0.0934390648228966	-0.0566050880136273	0.0337431333755478
0	1	5244220	rs12033926	G	A	0.376718416598124	0.717726561548668	0.0104687232950199	0.0289592157215721
0	1	5247006	rs16840108	C	T	0.0854858236214994	0.37583676238538	-0.0446179102304541	0.0503819460764094
0	1	5247355	rs10492931	A	G	0.395453072207683	0.203755400177389	0.0365088492322894	0.0287262071112784
0	1	5250497	rs10915375	G	A	0.183245237427656	0.0355700148436122	0.0761530210693921	0.0362321328381399
0	1	5251088	rs11583754	G	A	0.268848448298001	0.227906044529341	0.0379428362431394	0.031467713336797
0	1	5251569	rs17375504	T	G	0.0849653287647367	0.251814040245984	-0.0590387368860115	0.0515192745532289
0	1	5255304	rs2722780	T	G	0.220846475185758	0.00513081213462411	0.0952086331768649	0.0340188271144258
0	1	5258556	rs2722782	C	T	0.787167906823766	0.160707522697195	0.0480136629703238	0.0342295581902511
0	1	5262901	rs2679218	C	T	0.210512277850989	0.0922327614640895	0.058198581066488	0.0345651526905542
0	1	5264228	rs2722786	G	A	0.782433745002546	0.230602205573995	0.040882248233317	0.0341023855962965
0	1	5264697	rs12043987	G	A	0.153465817957609	0.326833093432558	0.0379176363817998	0.038671233499056
0	1	5267850	rs6603821	A	G	0.610327404727996	0.394703309136594	-0.0246509570721117	0.0289630005354323
0	1	5276014	rs59234006	A	C	0.153345403235753	0.394817706825795	0.0330949254851264	0.0388934323079635
0	1	5277437	rs10915385	T	C	0.232199109456932	0.0425149244837196	-0.0677331882028629	0.0333916927355656
0	1	5277746	rs4565728	T	G	0.283974510325825	0.202260792963597	0.0396448531365027	0.031090664334155
0	1	5281117	rs7549461	A	C	0.237323384012426	0.0660256836575271	-0.0606884180022812	0.0330142485136837
0	1	5281236	rs16840186	A	G	0.0919195082347483	0.464036814662575	-0.0355774199339325	0.0485887031627157
0	1	5281421	rs7511995	C	T	0.764352117231309	0.605568063939831	-0.0171758678268151	0.0332601361745087
0	1	5283239	rs10753355	C	T	0.764742718129162	0.604887722646198	-0.0172048935396446	0.0332535878486112
0	1	5284813	rs7524247	C	T	0.392468338826697	0.219769533663792	-0.0353506478134101	0.0288073193837792
0	1	5284844	rs7552988	A	G	0.758408972756139	0.631155789396795	-0.0158802537132454	0.0330769225318239
0	1	5296277	rs76065129	T	G	0.136956941927207	0.172154650378394	0.055774453620009	0.0408510340450026
0	1	5296844	rs2353169	C	T	0.236281596932686	0.563479751643823	0.0191833657522258	0.0332075620933784
0	1	5297845	rs473104	G	A	0.483144913948485	0.173224301441829	-0.0383679447611541	0.0281720284573575
0	1	5298490	rs12026938	A	G	0.155653928387847	0.705790011522364	0.0145511062782808	0.038544320593425
0	1	5299059	rs551536	C	T	0.565699319799292	0.088794472115796	-0.0479835109717316	0.0281958822348229
0	1	5300124	rs663142	T	G	0.482616173269498	0.2077661485052	-0.0354450658217073	0.0281369949455152
0	1	5302004	rs10915389	C	G	0.248322649834493	0.17097179727251	-0.0447462834120462	0.0326832799495329
0	1	5302315	rs12125575	A	G	0.133494653018062	0.101117269875042	0.0674988764309906	0.0411713807964148
0	1	5302528	rs12066405	G	A	0.574665615687529	0.271910826497389	-0.0309857816023107	0.0282029213912652
0	1	5308304	rs572111	G	A	0.370542964578838	0.354140519064235	-0.0270986943983479	0.0292456800248672
0	1	5309255	rs7534404	A	G	0.243289915456432	0.198042238185435	-0.0423808523997745	0.0329261343928602
0	1	5310292	rs4465223	C	T	0.791450525862125	0.54241932659519	-0.0211291138120961	0.0346857357496941
0	1	5310609	rs6686714	T	G	0.417988872389961	0.602616833472	0.0148326492442442	0.0284892032185806
0	1	5312165	rs4475768	G	T	0.166473254600927	0.922378457417721	0.00368802118609925	0.037849872579574
0	1	5312308	rs670971	A	G	0.0944482404584697	0.321491430323724	-0.0480949273244932	0.0485122449473201
0	1	5312366	rs494046	C	T	0.334699007987037	0.502806181256355	-0.0199903541565204	0.0298327445940624
0	1	5317486	rs76220290	T	C	0.0971539256938933	0.137119095905203	-0.0715583415576154	0.0481354016057473
0	1	5319728	rs521758	A	C	0.220353444676409	0.333803921881759	-0.0327964205925	0.0339338754058091
0	1	5324231	rs499416	C	T	0.298793764965587	0.291626389823369	-0.0322242358727115	0.0305570298886874
0	1	5325924	rs648378	A	G	0.29686246092281	0.289810801081213	-0.0323082305223021	0.0305215952367435
0	1	5326050	rs536995	C	T	0.59861208724873	0.137180868739263	-0.0424401338944489	0.0285528431163947
0	1	5326334	rs646542	A	C	0.265237238406335	0.216061114501925	-0.0391838382114122	0.0316747150741966
0	1	5327281	rs479689	C	T	0.598571184946431	0.121564937809951	-0.0441955959923259	0.0285457326066483
0	1	5327828	rs619423	C	T	0.265964007846569	0.23842936286985	-0.0372085328201723	0.0315614967180228
0	1	5330286	rs494138	T	C	0.297196838274256	0.222271502565547	-0.0373339585066835	0.0305888116915381
0	1	5330728	rs4847580	A	G	0.299098114302292	0.673698461834705	-0.0129846870584598	0.0308368075524243
0	1	5335977	rs541414	C	A	0.600481003663846	0.185205729580734	-0.0378155531606812	0.0285422857355754
0	1	5343098	rs12094921	C	T	0.301362171529239	0.686055892038995	-0.012427529443331	0.0307449808912098
0	1	5344728	rs622315	T	G	0.6217746716275	0.623343080406816	-0.0141807688026956	0.0288744709925168
0	1	5344881	rs623106	T	C	0.620711460818832	0.537908920796328	-0.0177839530795082	0.0288710763570662
0	1	5346924	rs561303	C	A	0.179398775562072	0.439886080154334	0.0281548009758138	0.0364517424742013
0	1	5347439	rs565941	G	A	0.232197351671072	0.900190963210671	-0.00417073299538202	0.0332540992020976
0	1	5347540	rs4847574	T	C	0.281824927510503	0.695966485657054	-0.0122605736712714	0.0313753388241605
0	1	5347627	rs478357	C	T	0.505971153686148	0.371163350025046	-0.0252944044658863	0.028284141316823
0	1	5347979	rs678476	A	C	0.481165521393625	0.299633824226351	-0.0293330119978229	0.028280443333724
0	1	5348270	rs4417082	G	A	0.239827085474231	0.816249675773888	0.0076210188421442	0.0327967370765001
0	1	5353894	rs10753360	T	C	0.427556359765556	0.467649336727307	-0.0207710809050813	0.0285981306407724
0	1	5354844	rs912988	T	C	0.176436901653612	0.50641979747351	0.0243624509295909	0.0366670950862783
0	1	5355175	rs4030898	A	G	0.428416724213698	0.510265765283928	-0.0188252033655447	0.0285913111896032
0	1	5356424	rs12127626	A	C	0.24364477492383	0.32285023758548	-0.0327292604160599	0.0331060847996558
0	1	5356607	rs10799191	A	C	0.257690317913782	0.12416163912584	-0.0499820509386907	0.0325078494891479
0	1	5357171	rs9439550	C	A	0.362050771760939	0.306471983444437	-0.030107154819916	0.0294402475369435
0	1	5364634	rs9439519	T	C	0.634484392624087	0.200519805626373	0.0375680526213393	0.0293483896493594
0	1	5365555	rs76535383	T	C	0.104890364950097	0.469794011210519	-0.0332651421826308	0.0460217022198083
0	1	5368769	rs9439523	G	A	0.571766972893692	0.259300385657299	0.0322289778500431	0.0285706173367297
0	1	5370012	rs4847572	A	T	0.571772014514011	0.236310821743735	0.0338349913377122	0.0285706173367297
0	1	5377544	rs2031582	G	A	0.575414450344993	0.125904003143923	0.0439099618543301	0.0286907785710168
0	1	5378416	rs2148210	G	A	0.72471102041443	0.103929623746509	0.0515964953257674	0.0317303242517642
0	1	5381412	rs9439566	C	T	0.646144952115122	0.069102034655985	0.0542536328486093	0.0298465525701144
0	1	5384082	rs10157507	G	A	0.584502090654344	0.057544062699002	0.0550919340816204	0.0290086517316837
0	1	5384158	rs1570964	G	A	0.749214014698827	0.145581457496877	0.047868475820357	0.0328921246039131
0	1	5384377	rs61763318	T	C	0.0621848714817849	0.719120224528031	-0.0210780956379603	0.058609715149892
0	1	5385613	rs16840531	A	G	0.0622085902190777	0.757055700732785	-0.0181084818451197	0.0585372964486352
0	1	5391497	rs9439531	T	G	0.646309186371893	0.0857434569335013	0.051279256454534	0.0298431646300535
0	1	5395799	rs12065434	T	C	0.102646687312532	0.380578398511436	-0.0409395263683814	0.046690323370505
0	1	5410542	rs4129058	T	C	0.369397824862	0.495707306982101	-0.0198219811954278	0.0290960805488493
0	1	5421533	rs7364349	A	G	0.24111264405778	0.070924159121137	-0.0595398795371236	0.0329684982251939
0	1	5424374	rs6681674	C	T	0.128445789839944	0.227067599624075	0.0505134228876449	0.0418175776547963
0	1	5463937	rs11801490	G	A	0.115506273265364	0.512064323201707	-0.028954481411155	0.0441630582296633
0	1	5467532	rs34900182	T	C	0.123336770501218	0.625426648999183	0.0208164860955135	0.0426415358015608
0	1	5473808	rs7366321	C	T	0.18682922883598	0.388393646275694	0.0310928524795785	0.0360482565156713
0	1	5476788	rs7417543	G	A	0.452567675403216	0.4795897112613	-0.0200930102338114	0.0284216022691756
0	1	5482386	rs11260657	A	G	0.174060736077129	0.228313612263373	-0.0449270648868197	0.0372927130954194
0	1	5485177	rs3922826	G	T	0.181336815895713	0.901365519916811	0.00451835884144043	0.0364570350335549
0	1	5486898	rs6603840	C	A	0.642957414405355	0.227899826794347	-0.0355498172530687	0.0294826800678023
0	1	5489136	rs35608111	T	C	0.315432792822357	0.0993353853429575	-0.0504774378509362	0.0306279476174988
0	1	5491477	chr1:5491477.G.A	A	G	0.197933201856522	0.808389606565607	-0.00858624763959537	0.0354066130805449
0	1	5493392	rs12724170	C	G	0.30630248612397	0.3860618384603	0.026545	0.0306247946931894
0	1	5524582	rs12079662	A	G	0.122387647118238	0.643716492547303	0.0198792425708496	0.0429813282140523
0	1	5527459	rs6603841	C	T	0.592353462103315	0.318836329165786	-0.0286604525331748	0.0287509591144367
0	1	5532101	rs12566922	G	T	0.408059644042637	0.284124984084945	0.0307723307713826	0.0287296832563043
0	1	5533601	rs7414322	C	T	0.598347157106298	0.654183585050295	-0.0129377706110929	0.028881666763215
0	1	5534441	rs7415896	G	A	0.598502779061071	0.501634783804807	-0.0193799630804116	0.0288426749813339
0	1	5534948	rs7366606	G	T	0.326664415479039	0.892175007948757	0.00409813998090608	0.0302328474744502
0	1	5540807	rs1004125	C	A	0.823942859014009	0.828190922329936	0.00805521770853268	0.0371169949806259
0	1	5541205	rs2012852	A	C	0.520466924728565	0.541211317502405	0.0173562425819885	0.0284071132817575
0	1	5542439	rs9729575	G	A	0.56254207756205	0.210747242471682	-0.0353650102257529	0.0282577968053838
0	1	5542669	rs10796404	A	G	0.28010643216254	0.205233224925904	-0.0394418813766737	0.0311354907108349
0	1	5545279	rs17028069	T	C	0.15106519847126	0.265220133152539	-0.0445225298911007	0.0399614260994949
0	1	5545452	rs9729637	T	G	0.428641587857751	0.623821888175339	-0.0138888130172535	0.028319030714896
0	1	5547562	rs12045091	C	T	0.18874547851439	0.446925102281267	-0.027731252419112	0.0364620394554289
0	1	5549525	rs11260698	T	C	0.585845188644728	0.17194356720777	-0.0388616531570454	0.0284495391253901
0	1	5555529	rs2071957	C	T	0.864887922705314	0.441057405465574	0.0320962498006709	0.0416613202328132
0	1	5563399	rs9659669	A	G	0.428333434104946	0.18545461248345	0.0376779805364612	0.0284545548296031
0	1	5572076	rs10796398	A	G	0.426918996795886	0.299585831594689	-0.0293796607190599	0.0283226053807032
0	1	5575158	rs878141	A	G	0.884512761735073	0.165002716180801	-0.0608619822574572	0.0438347544771334
0	1	5592422	rs10737109	A	G	0.944319127910361	0.0250842571672204	-0.135048632829949	0.0602868045448466
0	1	5592799	rs9787199	C	T	0.944382429340095	0.0239681198006228	-0.136243048739601	0.0603475556704414
0	1	5603850	rs7515958	G	A	0.350216169143506	0.459998708840324	-0.0216515085209716	0.0293043764636445
0	1	5612956	rs1418632	T	C	0.529180536076424	0.254979714827375	0.0319756639214994	0.0280898001950974
0	1	5617579	rs75786431	T	C	0.0661545424476923	0.033025081730366	-0.122861504799654	0.0576333423406074
0	1	5618182	rs11260644	T	C	0.386510573847389	0.0331173961561199	-0.0612571921295894	0.0287503747908167
0	1	5624529	rs6687987	C	T	0.0660007259259351	0.0401253463394505	-0.118502815628348	0.0577370737076609
0	1	5631545	rs4845837	T	A	0.372207526835986	0.504945009095891	0.0194660397262194	0.0291963131238889
0	1	5634851	rs10796403	C	T	0.359233264737378	0.968256634294183	-0.00116716686849094	0.0293295516965892
0	1	5635316	rs7522344	C	A	0.357062665166774	0.845323492714173	-0.00573016339240538	0.0293720896814314
0	1	5636732	rs1775403	A	G	0.618333042041473	0.676254141492899	0.0120766943749323	0.0289206647572287
0	1	5638673	rs12080410	G	C	0.271508351287416	0.639555207584924	0.0148902059304893	0.0317948859889706
0	1	5638751	rs1695639	C	G	0.613983344711108	0.412094230585942	0.0238572729602222	0.0290866511489669
0	1	5641785	rs34374334	C	T	0.549278070840209	0.908283700314431	-0.00324375131443397	0.0281566697282308
0	1	5642511	rs1818038	A	G	0.57801470393485	0.294134243279231	-0.0299360447417945	0.0285351042588617
0	1	5643543	rs61762122	A	G	0.138387909346453	0.487892469386892	0.0282495770768496	0.0407251148048935
0	1	5643758	rs1695645	T	C	0.734409297245644	0.82157217356187	0.00719283681419684	0.0318939802315264
0	1	5646104	rs76037289	T	G	0.126575061609115	0.796884143384388	-0.0108724238424723	0.0422424152959649
0	1	5646202	rs12036552	A	G	0.311797710574372	0.743346706842244	0.00992997527849259	0.0303275106159272
0	1	5647810	rs12041102	T	C	0.309821293313943	0.770654150347248	0.00885130891272194	0.030362681047903
0	1	5656069	rs13376100	T	C	0.125289693097583	0.91563701501359	-0.00453729350883998	0.0428324950117009
0	1	5658267	rs10907201	G	A	0.265585098164812	0.421325499047409	-0.0256186350503165	0.0318590695413135
0	1	5659587	rs950601	T	G	0.202269120333145	0.411189381391379	-0.0290201766427398	0.0353128410171297
0	1	5671757	rs707583	C	A	0.450187410777038	0.15795297227717	-0.0395676797885055	0.0280226390620158
0	1	5675044	rs11260662	T	G	0.10894502923202	0.224403711033257	0.054138285979287	0.0445618774447447
0	1	5676334	rs2011457	T	A	0.371279242872903	0.122886149920278	-0.0447237245162214	0.0289892024452999
0	1	5679441	rs9439603	G	A	0.238441479900391	0.453382110038332	0.0245674925412282	0.0327658977236703
0	1	5680372	rs9329417	C	T	0.284537692868871	0.973738413522179	-0.00101840427861818	0.0309357665177832
0	1	5680572	rs10157819	G	A	0.125619055352551	0.313216000777509	-0.042971368417219	0.0426093235283226
0	1	5680991	rs9439606	G	C	0.158817368734238	0.434789151580951	0.029692019166723	0.0380168459501887
0	1	5681063	rs35683655;rs35683655;rs1695620	T	C	0.881777290312597	0.182085457536087	0.0591547836023359	0.0443319069637371
0	1	5682755	rs1775398	C	T	0.30270796431705	0.34324079699449	0.028843528296509	0.0304326831306261
0	1	5684110	rs2173541	T	C	0.434785370933684	0.319875772734479	0.028021751457008	0.0281706842366294
0	1	5684788	rs12145625	A	G	0.275832580147398	0.698864323222692	0.0121555441585932	0.0314215317792126
0	1	5686915	rs4845793	G	A	0.839334145068708	0.119707409672905	0.0602458956523305	0.0387183704965286
0	1	5689408	rs11578045	A	G	0.309538916260858	0.880440491813587	0.00455725637635474	0.0302987235893434
0	1	5689610	rs770682	T	C	0.538876002552853	0.390882173223858	0.0241460812919592	0.0281416746562005
0	1	5689702	rs770683	G	A	0.933544599914733	0.857667893059294	-0.0101145161881124	0.0563974108277775
0	1	5690136	rs6663290	T	C	0.377303899619125	0.393897904307153	-0.0247621896303956	0.0290441779896859
0	1	5692156	rs4845808	T	C	0.229655833239286	0.991455293696926	-0.000356515439520052	0.0332899361782748
0	1	5694969	rs6669927	C	T	0.584372695134668	0.315023541513539	-0.0286802653492123	0.028545049505794
0	1	5696625	rs6666290	A	C	0.230018238386439	0.97226176302066	0.00115692981065797	0.0332721381347522
0	1	5706244	rs11260670	A	C	0.602871282133765	0.234213458509403	-0.0340037353185272	0.0285847752308896
0	1	5709691	rs707585	T	G	0.599047144706329	0.541387527870941	-0.017478633934327	0.0286198991166548
0	1	5717948	rs1763321	T	C	0.575620938931135	0.844554554156596	-0.00556232838427948	0.028368942517537
0	1	5718016	rs1695629	C	A	0.575864474624108	0.714383243348831	-0.0103945527826181	0.0284023068240201
0	1	5718398	rs771072	G	A	0.861855169628375	0.724087669265328	0.0144436412325744	0.0409167114392261
0	1	5719342	rs771073	T	C	0.283909987595453	0.508161368613207	0.020627423791228	0.0311732203546488
0	1	5724660	rs17028587	C	T	0.102233925152043	0.958334125034621	0.00242523226688821	0.0464210932700596
0	1	5725898	rs1775412	A	C	0.60725566827839	0.981744958100724	0.000659072668300226	0.0288039888730721
0	1	5732473	rs771071	A	G	0.348843459994025	0.706443147684341	0.0111148582246453	0.0295107722121086
0	1	5738500	rs10492948	A	G	0.115708756501087	0.864127295053141	0.00749838227964618	0.0438187494830703
0	1	5739515	rs34972674	C	CA	0.271118298300048	0.598063106937546	0.0165960376958216	0.0314803081308471
0	1	5739638	rs811284	G	T	0.154493749617882	0.67568626629883	0.0161916603765326	0.0387029931247353
0	1	5742158	rs707595	G	A	0.923284447329272	0.859501318003644	-0.00944206661582236	0.0533422959536525
0	1	5748611	rs1278832	C	T	0.865639756442085	0.732551877416737	-0.0140024173305506	0.0409747365030104
0	1	5750013	rs2649069	A	G	0.565648605011945	0.957040208675318	0.00153764013003394	0.0285445109160076
0	1	5750125	rs2649070	T	C	0.540316606236187	0.720229103409243	0.0101489316066023	0.0283368907134151
0	1	5750582	rs770710	T	A	0.306580597189802	0.822857547782176	-0.00683052447435305	0.0305109604380258
0	1	5751020	rs770711	T	C	0.138537972628161	0.947476522290992	-0.00269300486608633	0.040879888440986
0	1	5751779	rs2842268	T	C	0.53256436646897	0.412050388662228	-0.0233876955338683	0.0285114711494985
0	1	5751990	rs11581150	T	C	0.105052564416829	0.395461548965133	-0.039159874101881	0.0460837460854641
0	1	5753350	rs2649071	A	G	0.530500768723171	0.461418352937437	-0.0209887821467506	0.0284974908659229
0	1	5754088	rs2649072	A	G	0.415647713445194	0.851105684876408	-0.00543296524981438	0.0289437312737392
0	1	5758772	rs7521197	C	T	0.117754801993714	0.341988135824514	-0.0417638094111348	0.0439506025862607
0	1	5770265	rs873982	A	C	0.460888685727817	0.640174214415905	-0.0133342880338487	0.0285252728378521
0	1	5771817	rs770695	C	G	0.26992384158371	0.680594965713728	-0.0131245144961189	0.0318825955857105
0	1	5777920	rs904532	A	G	0.225868908643299	0.490869443898455	-0.0231757975479324	0.0336404440375885
0	1	5782769	rs2649086	C	T	0.579684545482626	0.246296525178434	-0.033222953115392	0.0286555016532602
0	1	5795008	rs17028719	G	A	0.091857692855481	0.564228356365649	0.0281806074070247	0.0488760960277478
0	1	5799271	rs57866012	T	C	0.0912838573461469	0.577587136538858	0.0274045296720617	0.0492079529763693
0	1	5799631	rs2649063	G	A	0.147870450349829	0.426501788282032	0.0314225722954158	0.039515701646829
0	1	5800904	rs2133496	A	G	0.0495410449027459	0.592562163949042	0.0345643861055863	0.0645910178512539
0	1	5801086	rs2173540	G	A	0.147338863187162	0.381807392661194	0.0346177548327477	0.0395825568011518
0	1	5820307	rs74426861	G	A	0.130451903523967	0.917769796473712	0.004315250382355	0.0417968647159545
0	1	5835569	rs77306643	A	G	0.172578759222131	0.753705378617755	-0.011704184248213	0.0373033051487765
0	1	5836317	rs11260693	G	A	0.195622528140656	0.778995156755786	-0.00999117457871569	0.0356028180064462
0	1	5847239	rs58269693	T	C	0.240390534946169	0.264747710194246	-0.0369534314429399	0.033134967179789
0	1	5861497	rs28479388	A	G	0.894084207346766	0.808193038326704	-0.0111696155503572	0.0460113583804189
0	1	5876249	rs1890190	T	G	0.889023088654335	0.644184942586471	0.0208444475896978	0.0451319671914063
0	1	5903233	rs525289	T	C	0.911634784261816	0.74424607502373	-0.0162228461650092	0.0497273870761551
0	1	5904718	rs1624858	T	C	0.875918888309078	0.189838025099458	0.056822059377832	0.0433406004256207
0	1	5912321	rs1287618	G	T	0.784519163840987	0.106786521088761	0.0560276193629881	0.0347392041015825
0	1	5913621	rs548726	C	T	0.875220860155931	0.344662112116977	0.0406305934306549	0.0429956253600136
0	1	5929772	rs1287630	A	G	0.283358898034809	0.50152388105565	0.0209581404826944	0.0311833489222442
0	1	5931205	rs11121790	G	A	0.0984489747178075	0.535149249333566	-0.0294995128209682	0.0475672105759319
0	1	5932517	rs472651	T	C	0.177845499983538	0.188615309439672	0.0482921361566086	0.0367328171174826
0	1	5956909	rs12058375	A	C	0.238444024092599	0.387203894397042	-0.0286536013516931	0.0331370729725584
0	1	5957342	rs12139627	A	G	0.0768490394684813	0.541800620652984	-0.0327117824645622	0.05361775375354
0	1	5957589	rs7519953	G	A	0.117248972216333	0.634229414865022	0.0208243166466164	0.0437685735268384
0	1	5961870	rs2134551	A	G	0.811572946859903	0.142678910098136	-0.0526061024158908	0.0358868595000678
0	1	5971455	rs6694744	G	A	0.852381696847099	0.0780287469604242	-0.0697104900296344	0.0395578853065704
0	1	5973775	rs11120772	A	G	0.732859518221189	0.320726599988165	-0.0316310652820784	0.0318551393028001
0	1	5977982	rs7549818	G	A	0.818936941044854	0.0937522293200628	-0.0610609103469676	0.0364340818111808
0	1	5982044	rs7549324	A	G	0.731832133553946	0.246759364086614	-0.0368718664981778	0.0318339378651174
0	1	5983190	rs11120786	A	G	0.0768910768941116	0.680572733221025	-0.0218408265494601	0.0530527008309754
0	1	6007446	rs551207	T	C	0.67512904024461	0.556706391716279	-0.0177396860773691	0.0301828473640254
0	1	6011757	rs6662680	C	T	0.830790478421453	0.0789929757085484	-0.065698944433574	0.0374020671458874
0	1	6080378	rs10399600	G	T	0.580367766668139	0.0480775973719203	0.0569358706893681	0.0288037597389329
0	1	6088364	rs11121065	A	G	0.313290821256039	0.187551032032138	-0.0401261263214303	0.0304479785864803
0	1	6105109	rs3789559	T	C	0.350137667013779	0.566282421296902	-0.0169985911758086	0.0296382738198486
0	1	6137403	rs3789543	T	G	0.37560003173076	0.278006311544243	-0.0315644498910177	0.0290967841998741
0	1	6141325	rs3789541	A	G	0.292129173981365	0.174938363344022	-0.0421875039416358	0.0311001331479459
0	1	6158562	rs2229002	G	A	0.313758662942525	0.660378955430478	0.0133925146995383	0.0304797879750568
0	1	6165419	rs1883768	T	C	0.429992772587269	0.30275819946694	-0.0292206247230053	0.0283547676781455
0	1	6175507	rs6670822	C	G	0.291470424495477	0.741460515270931	-0.0102821221438333	0.0311655141957237
0	1	6182321	rs2843495	G	A	0.171502490174033	0.334437844340219	0.0359067944270611	0.0372008796939013
0	1	6187086	rs6703057	T	C	0.400263877141545	0.294172922931386	-0.030245188997213	0.0288320910629596
0	1	6198745	rs2785585	A	T	0.754206692974312	0.576842558887283	-0.0183238944065014	0.0328383631342009
0	1	6202245	rs2273032	A	G	0.38044568289539	0.496267703537516	-0.0197874090599582	0.0290831368674087
0	1	6247066	rs4908863	T	C	0.178371893433904	0.0988340131804102	0.06092795243162	0.036914112172692
0	1	6258794	rs3789524	G	A	0.3446120323472	0.592007163928338	-0.0156913936719459	0.0292788304201287
0	1	6281667	rs14281	C	A	0.0755929977596866	0.557690493043921	-0.0312901960878931	0.0533711609706819
0	1	6366471	rs7543514	C	T	0.187170807894759	0.570313886610764	0.0205826396613973	0.0362632634478848
0	1	6376222	rs3789491	C	T	0.148245787180514	0.612452879774338	0.020103407758426	0.0396849389394906
0	1	6437542	rs6675376	C	G	0.21203841365819	0.13102756169992	0.0518510812151058	0.0343370506888012
0	1	6465054	rs17026985	A	G	0.157295244033013	0.117925414971177	0.0602491297442223	0.0385337718761123
0	1	6473294	rs7529205	G	A	0.21337575901209	0.142439834565851	0.0502606110517202	0.0342662873684975
0	1	6501796	rs10864548	C	T	0.198455351061762	0.558388816760885	0.0206785708240681	0.0353337098293923
0	1	6550376	rs2986742	C	T	0.29646147421968	0.988650797975645	-0.000439860664103858	0.030922543891345
0	1	6579607	rs1556035	T	C	0.857383855254001	0.350378673405667	0.0377479383178719	0.0404216250914278
0	1	6580397	rs12046229	T	C	0.135164621131832	0.336336101355888	-0.0397187993141718	0.0413122194445454
0	1	6581877	rs7540913	A	G	0.840744577663901	0.486302945068595	0.0267803568495997	0.0384664139226362
0	1	6601607	rs4908915	C	T	0.851598967260653	0.579799009620343	0.0219965750644503	0.0397280766702348
0	1	6606991	rs76310280	T	C	0.11692530388994	0.778102856686974	-0.012420407968449	0.0440764798600624
0	1	6615695	rs925744	T	C	0.843348699425482	0.585549753995997	0.0212004696071842	0.0388788075792355
0	1	6620545	rs12565181	A	G	0.149544220349935	0.664291650489472	-0.0171837050746969	0.0395941937045265
0	1	6623499	rs4908563	T	C	0.393378676802918	0.262220232069744	0.0323689825809598	0.0288710036203998
0	1	6624575	rs117192896	A	G	0.021151606439172	0.656545486159601	0.0437553385729875	0.0983956655901017
0	1	6626276	rs76948507	A	C	0.0213878964367911	0.547632137222293	0.0582818955612994	0.0969245360949935
0	1	6626615	rs12080675	A	C	0.852411366006256	0.599881596794445	0.0208997059221473	0.0398415358047161
0	1	6627148	rs11586033	G	A	0.978827203189088	0.741053271545133	-0.0324065106829446	0.0980651887364051
0	1	6627694	rs57065667	A	G	0.15460796109148	0.196082059905512	-0.0505012849774727	0.0390636528678289
0	1	6629274	rs4908930	G	A	0.694462717617934	0.680322425903424	0.0126205053968313	0.0306305705624676
0	1	6629994	rs12043532	G	T	0.0287234421065691	0.454995936124056	0.0627941828982822	0.0840492188026477
0	1	6630622	rs12082471	C	G	0.433924096786735	0.879606553716165	-0.00433822081875779	0.0286411709792675
0	1	6631431	rs11587438	T	C	0.828916820140187	0.337286480542753	-0.035970396803933	0.0374871027731113
0	1	6631615	rs12760552	T	C	0.828617265695544	0.353724124028487	-0.0347577586167693	0.037479120691105
0	1	6632951	rs12041318	C	T	0.141947027463339	0.5045196039396	0.0268406039997259	0.040216944908776
0	1	6633230	rs12132145	A	G	0.40503070362971	0.68257020353427	-0.0118085397854493	0.0288746735912599
0	1	6635306	rs34160967	A	G	0.389077697320135	0.762210248511218	-0.00880639488640473	0.0291043888447833
0	1	6638064	rs11122100	C	T	0.143672476128673	0.550808723222043	0.023838329156294	0.0399604068147387
0	1	6638556	rs80277780	T	C	0.0141914495843763	0.516093897363851	-0.0797253328952053	0.12277178794849
0	1	6681744	rs3747994	T	C	0.588764741602965	0.149521594652413	0.041046108187512	0.0284800466768942
0	1	6683240	rs14057	A	G	0.381400141329931	0.748419770797446	0.00935710447665105	0.0291749687252186
0	1	6685851	rs12127219	A	C	0.589103303601201	0.133492301604564	0.0427287422182167	0.0284768762521503
0	1	6701978	rs200448	C	T	0.395877765966288	0.984772437993665	0.000553935438268878	0.02902301113017
0	1	6715390	rs6577584	G	T	0.187524635841655	0.0275701445538085	0.0791103894143418	0.0359046077711171
0	1	6724249	rs2039363	A	G	0.178727569696156	0.0133978326165008	0.0904463409812151	0.0365733010618027
0	1	6732568	rs3789572	T	G	0.41838432126256	0.706776757875646	-0.0108315761381173	0.028792947927305
0	1	6744709	rs12126058	T	C	0.418875070512946	0.703289678412389	-0.0109692623394409	0.0287995191204837
0	1	6745444	rs200444	G	A	0.599321624512526	0.102591553503607	0.0467627309580548	0.0286463048758152
0	1	6747897	rs277686	G	C	0.1599016654687	0.0690270683864086	0.0696592425384526	0.0383113035867734
0	1	6786156	rs12568431	T	C	0.453173486563353	0.955519312637593	-0.00158215256150793	0.0283655878662862
0	1	6790946	rs11122122	G	A	0.558986815912801	0.876881924274959	-0.00441570010317969	0.0285025244777374
0	1	6795230	rs447558	C	T	0.892593378568448	0.298449365756381	-0.0470792959125214	0.0452788105297595
0	1	6814758	rs277665	T	C	0.587874718621295	0.299631184880575	-0.0298615433502065	0.0287898519447392
0	1	6822627	rs376778	G	C	0.883287434698996	0.460641760647067	-0.0322954021690432	0.0437731330289865
0	1	6831646	rs399951	A	G	0.586714489240612	0.21477064130577	-0.0357325479543285	0.0288037076631899
0	1	6832052	rs391674	A	G	0.887615531203494	0.479283512006267	-0.0313879316787827	0.0443673638500717
0	1	6834346	rs11122143	A	G	0.30136811868507	0.315439395162605	0.0306167599792759	0.0304986112074391
0	1	6886308	rs17441375	C	A	0.0432121409656087	0.0756658207990423	0.120886264865375	0.0680509868646164
0	1	6893053	rs7522354	A	G	0.320445318977609	0.326018605831615	0.0295258865019473	0.0300620454333809
0	1	6904879	rs4908570	G	A	0.435795585360423	0.197253630611221	0.0368019342103975	0.0285415605065882
0	1	6905166	rs75855758	T	G	0.0721523648493897	0.225656782196556	-0.0664271257031327	0.0548249197295973
0	1	6913887	rs76631326	A	G	0.29814948372357	0.400788347019839	0.0258043157048214	0.0307115951959883
0	1	6922492	rs11120779	G	A	0.364256316918528	0.0900827652422066	0.0494328470349124	0.029164587687841
0	1	6934286	rs17029982	C	G	0.211888082543681	0.391077272360292	-0.0296179884760385	0.0345332688277552
0	1	6934933	rs76581429	T	C	0.113242498611572	0.172906046063615	0.0600111776668482	0.044031156017769
0	1	6943720	rs58627359	G	A	0.364640605711102	0.0831248132043888	0.0505619193473582	0.0291787092758541
0	1	6945619	rs10399796	C	T	0.318532247996841	0.326653579931454	0.0295737388675659	0.0301503142756211
0	1	6951887	rs7556557	T	C	0.318553881374916	0.244935200873283	0.035028326129392	0.0301256863097915
0	1	6954158	rs78326504	T	C	0.297285733689922	0.524864360628544	0.0195868048307899	0.0308033972184341
0	1	6960196	rs6691442	A	G	0.389070115908824	0.551863280916519	0.0172405827374371	0.0289772125988847
0	1	6963269	rs77254260	A	C	0.298635677765145	0.455521141732896	0.0228992510586195	0.0306860857687262
0	1	6972393	rs11586867	T	C	0.391985531418388	0.652340579102699	0.013017902640307	0.0288957310871782
0	1	6977005	rs1892262	T	C	0.396970913058638	0.954626725751027	0.00163183875722389	0.0286802484298866
0	1	6977200	rs1892261	C	A	0.418441608297447	0.938774531201567	0.0022004858335213	0.0286483520470402
0	1	6985069	rs867389	G	A	0.127925448028674	0.134763176154283	-0.0636838406134525	0.0425813709807362
0	1	6985872	rs76066289	G	A	0.300488231558162	0.87456534010382	0.00485327120433632	0.0307437085673005
0	1	6986109	rs4908574	A	G	0.497951443106679	0.858445990107866	0.00504492300791888	0.0282862153619472
0	1	6991925	rs6577395	C	T	0.153659303287683	0.142311452944015	-0.0578606802161421	0.0394351148570277
0	1	7001555	rs66495811	T	C	0.169593660745385	0.204454752901735	-0.0479620505490968	0.0377962972102897
0	1	7002266	rs11586158	G	A	0.446510332040086	0.539911716541919	-0.0173601411568375	0.0283224412069995
0	1	7004301	rs10864250	G	A	0.543305734412112	0.760492430688046	0.00860366049821198	0.0282240655030239
0	1	7029814	rs12033659	T	C	0.548631697505335	0.918744293653921	-0.00289553562651947	0.0283832635544261
0	1	7048779	rs1317017	A	G	0.360134555309668	0.992895844554545	-0.000262047532120878	0.0294307914668328
0	1	7052566	rs6681529	A	G	0.487186195357599	0.701011442281545	0.0108660406575417	0.0283002616838462
0	1	7055326	rs10128022	C	T	0.113456938548336	0.279358889705302	-0.0482084788938007	0.044564828907893
0	1	7056538	rs12130593	C	T	0.343211975128113	0.749723214889627	0.0094555010117926	0.0296406649003945
0	1	7068367	rs2275907	T	C	0.371228907267475	0.710460906926205	0.0108235685455289	0.0291554027133165
0	1	7071415	rs11588097	G	A	0.342542269634759	0.40694990941713	0.0245954614447716	0.0296590622829263
0	1	7087739	rs11120820	A	G	0.0903773104509508	0.351407045145576	-0.0458848852133811	0.0492399182664702
0	1	7088855	rs4243823	A	G	0.437537713458562	0.901758469134064	0.00352324802907431	0.0285421280758807
0	1	7091231	rs66653799	A	G	0.17619066447223	0.807102766386689	-0.00901807527721206	0.0369342967797514
0	1	7093213	rs12738895	C	T	0.537589270067785	0.677135191596433	0.0117973282456721	0.0283333814141216
0	1	7095796	rs4908588	C	T	0.701109530730704	0.929094499889543	-0.00274014591728792	0.0307936374823252
0	1	7096308	rs7522254	C	T	0.259481951159321	0.890078395307032	-0.00439182296014048	0.0317775957960592
0	1	7100494	rs7535234	C	T	0.231995672185152	0.287338044436569	-0.0356630773061323	0.033518579636844
0	1	7102944	rs7524998	G	A	0.701533291792772	0.879132709633393	-0.00469163490767784	0.0308520642036663
0	1	7105935	rs76299678	A	G	0.32498214156717	0.869159808091584	-0.00500385755016652	0.0303768900697472
0	1	7106963	rs6577409	G	A	0.701809688145811	0.866407895634598	-0.00519742917114623	0.0308960788094753
0	1	7113247	rs11120823	A	G	0.414682417508868	0.662245210696667	-0.012524557129907	0.0286724240519679
0	1	7121397	rs7414485	A	G	0.559364562001642	0.336508090945647	-0.0272311440544192	0.0283336734296163
0	1	7123189	rs66929565	T	G	0.149670059429317	0.817127987984407	-0.00917453000492924	0.0396752775720135
0	1	7127737	rs67316652	G	A	0.0926720775625084	0.652315254743043	-0.0219007860132934	0.0486092036171204
0	1	7128056	rs7536178	A	G	0.407471911969596	0.426661131929097	-0.0227112388783746	0.0285705385847356
0	1	7130084	rs4908597	T	G	0.255445940199027	0.203298354445014	0.0412390797478251	0.0324152970402303
0	1	7131192	rs11120831	G	A	0.463841677745595	0.359918182088912	-0.0259077311145603	0.0282983471250143
0	1	7135268	rs10864271	G	A	0.477896132848588	0.800043290096973	0.0072098248666332	0.0284645828179512
0	1	7135714	rs61528401	G	T	0.0798457734829429	0.872288253723186	-0.00837277550643451	0.0520848504914516
0	1	7137325	rs4565737	G	A	0.797193853868876	0.810756741900992	-0.00840338693177915	0.0350945521112998
0	1	7137465	rs9434823	C	T	0.738118187896171	0.841788254183878	0.00643509770792015	0.0322389001013405
0	1	7137637	rs9434824	G	A	0.737089866750541	0.75311590484129	0.0101435296462846	0.0322494450356772
0	1	7139110	rs12044473	A	G	0.279360999599449	0.964592128722529	0.0013971524255661	0.031473237043766
0	1	7141327	rs17345754	C	T	0.0899107609718472	0.152277348401258	-0.0714190036489966	0.0498898554318127
0	1	7141352	rs9434458	T	C	0.36144728233308	0.983647702104965	-0.000602540592220042	0.0293979586876378
0	1	7141982	rs9434829	G	T	0.211580557933087	0.763103546983076	-0.0104283749169682	0.0345988886429988
0	1	7142771	rs7542716	T	C	0.270215006247453	0.962702351544773	0.00148780275914624	0.0318160097296955
0	1	7142832	rs9434830	A	G	0.2024850501917	0.734748863738534	0.0119096874210126	0.0351509713857471
0	1	7145417	rs7511741	A	G	0.642495804105322	0.797412233830901	-0.00756	0.0294509974364197
0	1	7150527	rs2071917	A	G	0.54321836659503	0.814391110741488	-0.00668497639814382	0.0284751795428966
0	1	7153973	rs1010806	G	A	0.39144948406182	0.728725885634066	-0.0099967273104982	0.0288238907520204
0	1	7155815	rs10864279	T	G	0.267733051875426	0.572540079839606	0.0179323520016241	0.0317772276959549
0	1	7156082	rs11120840	T	G	0.354061292172655	0.525176389039339	-0.0184676056317643	0.029065153971606
0	1	7159838	rs2071919	T	C	0.268825387093794	0.616706450163596	0.0158698773054025	0.031706552162351
0	1	7160542	rs10779674	C	T	0.456329416023481	0.861758558786854	0.00491422826301371	0.0282206289795251
0	1	7161293	rs59622855	T	C	0.162153464939807	0.400694807337808	0.0320939028179918	0.0381897061035388
0	1	7167031	rs6694886	T	G	0.4818550565529	0.959737835094435	-0.00143268157221566	0.0283797247167773
0	1	7169066	rs1005430	C	G	0.652851287318405	0.741558655570385	0.00975440532880094	0.0295776275375338
0	1	7169735	rs4908599	C	G	0.131395858253449	0.156034135126525	0.0587952923590041	0.0414478475130387
0	1	7170719	rs17349921	G	A	0.174328570538456	0.249625412590596	-0.0427133902359771	0.0371014379824794
0	1	7173895	rs7527268	C	T	0.308401167012939	0.863057466066439	0.00526087995187675	0.0305007799102032
0	1	7177813	rs9434845	C	T	0.273937943303554	0.385439847066928	0.0273340415907932	0.0314938478252819
0	1	7178763	rs6674708	T	C	0.301061933152446	0.446035996367085	0.0236416059564484	0.0310240918494744
0	1	7179479	rs7532024	T	C	0.366221099389366	0.744195898088371	0.00963868499624089	0.0295391566415384
0	1	7179721	rs4908443	C	T	0.672688197933207	0.543136392921459	0.0182435986530852	0.0300021182638374
0	1	7186325	rs4460663	A	G	0.526456192130187	0.559550600399555	-0.0164414888526073	0.0281769170235176
0	1	7186547	rs6698911	C	T	0.274904054202548	0.743376335122558	0.0103212714477866	0.0315263552444617
0	1	7190806	rs12032971	G	A	0.0730483464066983	0.159204207744279	0.0750507354824821	0.0533124297557367
0	1	7196879	rs12090163	T	C	0.477360181241066	0.267540375269024	-0.0311059254274372	0.0280550862601246
0	1	7197182	rs9434481	T	C	0.280713660960122	0.67799957063718	0.0130278724166483	0.03137776242848
0	1	7200575	rs9434855	G	A	0.466196719917929	0.253673772171238	-0.0321076430419576	0.0281282918563915
0	1	7209434	rs17030376	T	C	0.0908105122466458	0.216263468850184	0.0604957807338099	0.0489240245179815
0	1	7210974	rs17030384	A	G	0.103185377340757	0.543807290974795	0.0281464968322286	0.0463648257044755
0	1	7214374	rs13376128	T	G	0.190204203159136	0.113032504200526	-0.0568279830022055	0.0358602046272861
0	1	7217906	rs10779676	T	C	0.313177993945857	0.968417668255162	0.00119655927025207	0.0302215428142217
0	1	7220970	rs4908602	G	A	0.561566392140989	0.470396446648007	-0.0206150003178588	0.0285591920629236
0	1	7221458	rs6667429	C	T	0.757189943080046	0.13709177045107	-0.0486187266990008	0.0327022553297505
0	1	7232692	rs6577417	A	G	0.259582138726819	0.803296137561159	-0.00806221409272189	0.0323675064712582
0	1	7235628	rs6687729	C	G	0.20869115641024	0.478505579185166	0.024723197468193	0.0348848760224238
0	1	7236810	rs6680365	G	A	0.478082301505552	0.697998269573409	-0.0109442007403899	0.0282049579714268
0	1	7244883	rs10864286	A	G	0.254666529586418	0.683541569687646	-0.013261655132024	0.0325331508039294
0	1	7245669	rs4908446	C	T	0.210735664637059	0.437853536625946	0.0269676346333038	0.0347600376454982
0	1	7247335	rs72641232	A	G	0.116946004195171	0.234757618548703	-0.0524703107546635	0.0441597765668497
0	1	7247376	rs12125984	C	T	0.673855733370575	0.338010295085017	0.0289758615013767	0.0302429173527092
0	1	7252366	rs11120876	T	C	0.307800842787405	0.305422579041083	-0.0312994732722162	0.0305398215454142
0	1	7252661	rs10489140	C	A	0.128539964918768	0.928849914871407	-0.00375544431105492	0.0420580528112253
0	1	7253983	rs78437257	G	A	0.127777745234066	0.491843674811852	-0.0290286297797632	0.0422308694904834
0	1	7254521	rs6659347	C	T	0.128434588447544	0.877788109745069	-0.00646633823722237	0.0420509810382866
0	1	7255371	rs763195	T	C	0.636214921677988	0.367216844881109	0.0264852064734458	0.02937256203942
0	1	7261498	rs2097524	A	C	0.502721009350779	0.817614217661564	-0.00649080035444135	0.0281456599840115
0	1	7263540	rs74517198	C	T	0.115320383929823	0.862372456155903	-0.00763365768198163	0.0440348484175812
0	1	7267729	rs8179413	G	T	0.782332870798042	0.638418927120935	0.016087440090525	0.0342351115959451
0	1	7268991	rs17030564	T	C	0.0918476930811772	0.30275812685111	0.0500458338449557	0.0485628829725555
0	1	7269323	rs4908607	C	T	0.674416230657978	0.493076282542853	-0.0206880537655828	0.0301828473640254
0	1	7272250	rs916393	C	T	0.657620125409984	0.817360852167309	-0.00687541480250073	0.0297713398831912
0	1	7280190	rs12562461	G	C	0.0982057843024976	0.305057046295321	0.0484906280475528	0.0472779932399161
0	1	7282162	rs58566616	A	C	0.114347939704451	0.72181095651	-0.0157298804748193	0.044180150926834
0	1	7303216	rs2412151	C	G	0.553265207133791	0.759809537850208	-0.00867750523169628	0.0283828196336186
0	1	7308264	rs4243825	C	T	0.76210911194268	0.776503618495711	0.00946084210722694	0.0333271013597466
0	1	7312670	rs75954372	T	C	0.127966023453348	0.207839454049504	0.0527071956899865	0.0418467625312121
0	1	7314231	rs6577427	C	T	0.221826437541636	0.773732543966404	0.00969855244890231	0.0337345617136944
0	1	7314363	rs7551574	T	G	0.536141142478581	0.888928967800781	-0.00394806046220791	0.0282691713997883
0	1	7317696	rs6698698	G	A	0.391137554363031	0.287658619855672	-0.0305992686279159	0.0287784016454602
0	1	7319151	rs6667599	C	G	0.521947367200186	0.910987788885844	0.00311610670096737	0.0278739771122228
0	1	7319392	rs61780031	G	A	0.229351190637519	0.47275248028191	-0.0240643636290806	0.0335154629011317
0	1	7321641	rs916394	G	C	0.411405279953583	0.113087237931216	0.0450900192571274	0.0284575117499756
0	1	7322807	rs7522322	G	A	0.449221335307506	0.265472533964798	0.0313737204772536	0.0281745199611255
0	1	7323688	rs4140605	G	A	0.810409553236975	0.994464863296744	-0.000250368299153127	0.0360900568135591
0	1	7323971	rs7556024	C	A	0.805267032719151	0.807575749454934	0.00872804814235423	0.0358360963277265
0	1	7324503	rs11120890	C	T	0.415532112647649	0.480510160785499	0.0201909947443157	0.0286201305902066
0	1	7324547	rs11583129	A	G	0.343127599869375	0.540457762928986	0.0181962225533102	0.0297265167840627
0	1	7326747	rs10864291	C	T	0.446858958586934	0.110132321992767	-0.0454412183648845	0.0284434502459176
0	1	7336103	rs12048158	T	C	0.243625355959847	0.287467963218962	-0.0352190827148146	0.0331102065080897
0	1	7336706	rs4908614	C	T	0.872941956856345	0.173541905689837	0.0579208837862166	0.0425603847315883
0	1	7338813	rs7539551	G	A	0.402471163808961	0.0317227829362072	0.0617678889250959	0.0287575216328616
0	1	7342106	rs12409413	C	T	0.470314972945684	0.0516130190495314	-0.0550144416977857	0.0282654785420366
0	1	7352328	rs6577435	C	A	0.77565212972668	0.449014178669251	0.0254729402386752	0.0336472075422381
0	1	7356673	rs6662782	G	A	0.326445297639365	0.783038031813386	-0.00830816001962654	0.0301717591535857
0	1	7360149	rs77095910	A	G	0.0805833404748843	0.906620184400625	-0.00599611194429727	0.0511165716774515
0	1	7361090	rs55839439	C	A	0.102593030914472	0.0836627393716767	-0.0809479209912288	0.0467956199968338
0	1	7362992	rs12410983	G	A	0.0992279187424713	0.0877576102373767	-0.081200890209197	0.0475596930201388
0	1	7363506	rs12404738	A	C	0.0957324500065648	0.0735907479534055	-0.0864943588410757	0.0483438419238188
0	1	7375585	rs12405371	T	C	0.0942626111518913	0.0369309192889855	-0.10192039660959	0.048846911877836
0	1	7378180	rs11120900	G	A	0.882758149838851	0.0691207419241281	0.0803077083837296	0.0441826552019774
0	1	7378291	chr1:7378291.G.T	T	G	0.211629966692866	0.161118253261876	0.0483428044357536	0.0344980355261571
0	1	7381141	rs12134803	T	C	0.170387146510974	0.156047301271475	0.0530176700948874	0.0373760913472693
0	1	7386456	rs12739426	A	C	0.655357878551394	0.78152611328558	0.00819903376148555	0.0295640939317093
0	1	7392594	rs2301462	T	C	0.704840058725019	0.482157257428661	0.021641022503469	0.0307909495631494
0	1	7397400	rs7553372	G	C	0.706061633145008	0.659774630033272	0.0135704834234641	0.0308262903217624
0	1	7402502	rs705680	C	T	0.866949790953162	0.465362590630626	-0.0301176138533212	0.0412544540635803
0	1	7403966	rs7513440	G	C	0.69564360922607	0.896464713753176	-0.00398055940873377	0.0305894369023036
0	1	7405293	rs845246	T	C	0.160993673981504	0.899918334211506	-0.00482795636753514	0.038388861064985
0	1	7409156	rs845240	T	C	0.161387289522497	0.953237326589129	0.00224310797426336	0.0382509347075378
0	1	7412088	rs4908624	T	C	0.116334139516023	0.39274510822966	0.0372472336317412	0.0435818721002347
0	1	7425417	rs845265	C	T	0.297334743385134	0.693889480689115	-0.0121297600414725	0.0308188688185831
0	1	7426727	rs2071925	T	C	0.0914195354817293	0.88579441731517	0.00702383729989194	0.0489030617686585
0	1	7462478	rs705694	G	A	0.352874706125627	0.450294033416981	-0.022174194655142	0.0293727152378743
0	1	7462976	rs845201	A	G	0.303376230321219	0.733130774204168	-0.0104634601218688	0.0306878844259023
0	1	7469780	rs4908635	G	A	0.149352532723817	0.632661707330288	-0.0189491578051859	0.0396439298632243
0	1	7471157	rs7535846	T	C	0.19010893522311	0.740386925114475	-0.0118491279168498	0.0357611280041689
0	1	7478076	rs11120917	T	C	0.147226900873665	0.877156496958927	-0.00612728028111486	0.0396395675374499
0	1	7480000	rs6677657	T	C	0.553751651131415	0.65743631743059	0.0125051287198917	0.0281992881121172
0	1	7480054	rs6677745	A	C	0.554376273271099	0.644570916369692	0.0130218698381782	0.0282275725139469
0	1	7482963	rs845252	C	T	0.161681629417676	0.668296065211729	-0.0164164230999307	0.0383124695745521
0	1	7487277	rs10864302	T	C	0.585672498802145	0.938929268702223	0.00219152803095418	0.0286041637008722
0	1	7491320	rs17030828	T	C	0.0805917652778172	0.975482060973113	0.00157979966102526	0.0514031522697541
0	1	7492265	rs1193220	A	G	0.730556735864488	0.741974148682014	0.0104507217630233	0.0317419383468128
0	1	7501037	rs1193227	T	C	0.305508631146811	0.202201350911391	0.03873532736933	0.0303733859697043
0	1	7501823	rs1775047	C	T	0.827318689858454	0.86627524104362	0.00629285193058724	0.0373703505483269
0	1	7518513	rs17030898	T	G	0.0612879146369752	0.101067409478457	0.0948482109767962	0.0578448310136933
0	1	7520601	rs1750837	C	T	0.488926140456287	0.533974803923747	-0.017399833020097	0.0279762609244323
0	1	7524342	rs2693953	A	G	0.0745398979355138	0.614202727518902	-0.0271146642589828	0.0537900293698022
0	1	7525525	rs1193242	G	A	0.255514247803739	0.913438576527578	-0.00352383630250894	0.0324172959236327
0	1	7526371	rs1193238	C	T	0.195718986009872	0.53211413195431	0.0222172403393344	0.0355599866465637
0	1	7528669	rs1149331	A	G	0.132228720626632	0.695661792815505	-0.0162897481148291	0.0416422440441909
0	1	7540699	rs2693957	G	C	0.549660431416666	0.92981962272794	0.00248254983102945	0.0281878001415434
0	1	7540770	rs6678279	T	C	0.127628850664883	0.852723060349729	0.00779934888600257	0.0420121384324057
0	1	7540862	rs2796482	G	C	0.139276856948482	0.367098745951713	0.036509304725268	0.0404794853866282
0	1	7541291	rs2693958	C	T	0.60727611474729	0.529561170928096	-0.0180833396936731	0.028764162626
0	1	7541345	rs2796483	T	C	0.549798871796971	0.958180382815932	0.00147883446969098	0.0282020438350239
0	1	7551631	rs1193230	C	T	0.732629549937242	0.380878657059358	-0.0277333856221585	0.0316490545189175
0	1	7553654	rs2796484	C	T	0.559284486028352	0.66265388622476	-0.0124298619429234	0.0284923880257364
0	1	7557152	rs10864304	G	A	0.382924311358712	0.669663482876472	-0.0123538242135406	0.0289581280236899
0	1	7563901	rs2462925	G	A	0.601668022120537	0.757587849576147	0.0088867551109713	0.0287923462387116
0	1	7567037	rs11120955	G	T	0.11944512089059	0.996197940080588	-0.000208722637133821	0.0438015031145184
0	1	7568982	rs1193180	T	G	0.157114879734316	0.36995067293521	-0.034928223940937	0.0389577935093254
0	1	7569602	rs1193179	T	C	0.459015824386903	0.449888879233152	-0.0213769145394461	0.0282912998994956
0	1	7571996	rs6577446	A	G	0.325699707402451	0.726419529214977	0.0105207201164548	0.0300684531998969
0	1	7576979	rs1193172	G	A	0.259474981883518	0.844157318412835	0.00633878648536644	0.0322455571422969
0	1	7578776	rs1750817	G	A	0.746095630116239	0.951944845192145	0.00194974029983464	0.0323529608520763
0	1	7598094	rs6577449	T	C	0.291771627502176	0.744815979519735	-0.0101553489415905	0.0312009130483969
0	1	7600905	rs12407666	A	G	0.35098375287288	0.606229542893584	0.0152226963641651	0.0295320855188622
0	1	7603317	rs1750824	A	G	0.755450846716472	0.464706894466184	0.0240356679904243	0.0328752102517326
0	1	7613745	rs957856	A	G	0.481488186770614	0.601798246648707	-0.0146355067467772	0.0280472400610153
0	1	7670574	rs17031163	A	C	0.100748131377098	0.902183020259605	-0.00571403283372848	0.0464917910672526
0	1	7678496	rs6684215	G	T	0.147145418696358	0.608817866939758	-0.020209437768145	0.0394899454958358
0	1	7681549	rs7555169	A	G	0.165807330121147	0.230625343519548	0.0449462904393728	0.0374943125687226
0	1	7682794	rs17031185	G	T	0.104227174344698	0.183309507287075	0.0608315995823365	0.0457162561933677
0	1	7682879	rs61014722	C	T	0.171088332732898	0.204597089701006	0.0469000512116392	0.0369710166888428
0	1	7688059	rs17031211	T	C	0.169099631761291	0.138745455176423	0.0551879275504993	0.0372770750165126
0	1	7713021	rs9434879	G	A	0.749835316868736	0.780805218844949	-0.00906404471469247	0.032572859484552
0	1	7731730	rs4908473	C	T	0.20605877797042	0.745031743714498	-0.0113742248064868	0.0349763802553469
0	1	7747366	rs3124794	A	G	0.647103584293924	0.496622704137827	0.0200319394923778	0.0294668262889138
0	1	7751053	rs3124801	G	T	0.816564689512524	0.489474084546184	0.0252897425428466	0.0365910522571006
0	1	7770901	rs2995034	T	C	0.645701332928279	0.613422877028127	0.0148661610728775	0.0294266625243972
0	1	7784438	rs6693805	A	G	0.164905526564349	0.981469027356051	-0.000880484262726277	0.0379074346905397
0	1	7792411	rs2301488	T	C	0.43194316314816	0.94152544904439	-0.00208110435916531	0.0283711998122816
0	1	7796641	rs2071985	G	A	0.516304120334026	0.66100997024015	0.0123524607277151	0.0281685757828865
0	1	7797734	rs1417986	A	T	0.515704665302755	0.662213984581318	0.0123244227615753	0.0282114765250134
0	1	7798956	rs17031531	A	G	0.244166395663957	0.409561799453496	0.0270613030502436	0.0328149037263135
0	1	7801288	rs2032563	A	G	0.184933369316765	0.965483823228751	-0.0015739232345114	0.0363718507110051
0	1	7810543	rs2066293	G	A	0.505676741507315	0.793023263793297	0.00741673017000511	0.0282664018768808
0	1	7811961	rs9919220	G	A	0.206340586016826	0.688263253678713	0.0139065777303853	0.0346613271810196
0	1	7812398	rs9919223	G	A	0.505822970296858	0.863949354826801	0.00484587017702068	0.0282807032267919
0	1	7816543	rs4908481	A	C	0.417580737079125	0.733671605424363	-0.00975512142782212	0.028670825935987
0	1	7818679	rs6577456	C	G	0.400631713532966	0.899315322516335	0.00364190974636059	0.0287838133530672
0	1	7825311	rs707455	A	G	0.646515926908151	0.641482452317334	0.0137789361131409	0.0295922135041453
0	1	7832212	rs707458	T	C	0.368419470036083	0.667829434984818	-0.012554825134266	0.0292565373036533
0	1	7833302	rs2239846	A	G	0.130717010018845	0.338840350171256	-0.0402996249773288	0.042134186350987
0	1	7834026	rs2071987	A	G	0.362100461791138	0.790020671906567	0.00779043591756266	0.0292561425223016
0	1	7839405	rs697677	T	G	0.550096846759743	0.654296809857397	-0.0126910379012057	0.028340797448258
0	1	7844680	rs172933	C	T	0.594918929110106	0.914079438034996	-0.00311111143367806	0.0288347741784842
0	1	7845087	rs697682	A	G	0.0526995526117018	0.498303936207427	0.0426584025886846	0.062995971697024
0	1	7845567	rs2301491	T	C	0.04356152894653	0.4926963987613	-0.0488225231412362	0.0711671098054789
0	1	7845695	rs228729	C	T	0.736933727604801	0.961935032672717	-0.00152130983274875	0.0318762651375998
0	1	7847225	rs697684	T	C	0.0525962302998257	0.431116397066309	0.0496207006822458	0.0630278055705895
0	1	7847614	rs697685	A	G	0.437116315839037	0.772829017639404	0.00820878803768932	0.0284359504011435
0	1	7847836	rs228727	C	T	0.564093390813976	0.851004559409347	-0.00534396349035502	0.0284500294428955
0	1	7847846	rs7556518	A	G	0.0333623811107791	0.45865135052327	0.0574847018733633	0.0775699285216297
0	1	7848557	rs11121023	A	G	0.260500369543011	0.872380745287072	0.00514782927745907	0.0320467116017933
0	1	7849656	rs6699986	G	A	0.263206172282835	0.714126539611208	0.0117291054379638	0.0320187688440722
0	1	7849841	rs75307902	T	C	0.116414889244227	0.772059624010581	0.0127672067833462	0.0440731985736295
0	1	7850062	rs707463	T	C	0.438008016727317	0.844811932380919	0.00555852021247547	0.0283971442247985
0	1	7850081	rs10864315	T	C	0.262064082965388	0.81121335986128	0.00763291166087883	0.031955452482169
0	1	7850218	rs697686	T	C	0.439331580289338	0.828368495538321	0.00613491232983557	0.0282982835173793
0	1	7852117	rs170631	G	C	0.0803852462041733	0.940385524904647	-0.00387478211984197	0.0518120709486485
0	1	7852797	rs696305	T	C	0.437136312270845	0.669715439900281	0.0121472749843696	0.028478724953902
0	1	7852919	rs875994	C	T	0.0330202898550725	0.271463185104512	-0.0876853344584715	0.079735741467409
0	1	7854209	rs11807683	T	C	0.0331231795764433	0.2514425095046	-0.0912660998502141	0.0795796189477061
0	1	7855382	rs117562183	A	G	0.0605118279753436	0.551090283731881	0.0351248810744639	0.0589217932777257
0	1	7855494	rs12565104	A	G	0.261634887509915	0.956326638928201	-0.00175783569357453	0.0320984962611654
0	1	7855814	rs707464	G	A	0.710606819819755	0.206912317658792	0.0393474524894387	0.0311761431236691
0	1	7856140	rs77772130	T	C	0.201741602985605	0.905426190456614	0.00416024247260434	0.0350160418386617
0	1	7856267	rs7545893	A	C	0.0331678565186543	0.196569548142385	-0.103163906115902	0.0798861328802149
0	1	7856346	rs228682	C	T	0.257737441860472	0.410839893771225	-0.0264744157473762	0.0321910076729737
0	1	7857309	rs12078018	A	G	0.0333870389762268	0.616777416172658	0.0388581961377859	0.0776507338344039
0	1	7857374	rs12723500	C	G	0.033409119106028	0.574561747366953	0.0435435624118713	0.0775699285216297
0	1	7857974	rs228685	T	C	0.0807249367534529	0.839592033041569	-0.0104628493465879	0.0516900007845505
0	1	7858008	rs2071983	A	G	0.186467114816818	0.776807671961454	0.0101933787163559	0.0359578121765717
0	1	7858108	rs61773374	G	A	0.0332488054256572	0.26754131020193	-0.0881464171196855	0.0795012568919266
0	1	7858135	rs1012477	C	G	0.0332901423259797	0.622454692649709	0.038342309666459	0.0778722646819151
0	1	7859191	rs17031578	C	A	0.186684609889341	0.780776916225055	0.00999948773136929	0.0359297384124054
0	1	7859317	rs560959	A	G	0.079845724627503	0.991207381541978	-0.000572779789435024	0.0519757456661664
0	1	7859320	rs560961	G	C	0.291053656914449	0.178420998985123	-0.0417994511033052	0.0310630463741477
0	1	7860548	rs116886234	A	G	0.0136647978532194	0.276558754138041	0.13048180878535	0.119919056323541
0	1	7861157	chr1:7861157.G.GT	GT	G	0.91981185151441	0.653988509086523	0.0234007498022381	0.0522072228861997
0	1	7861600	rs707466	A	C	0.48846326860595	0.480877955596792	0.0198971423285857	0.0282272536807682
0	1	7863293	rs228642	T	C	0.292047098166164	0.192902791446426	-0.0403809209192472	0.0310135849270116
0	1	7863735	rs149164395	C	CTTA	0.186891126281113	0.837337337957106	0.00738510545015912	0.0359721712197139
0	1	7865467	rs6657232	T	C	0.177093555464894	0.453843051362865	-0.0277843459063823	0.0370940918603902
0	1	7865633	rs11121026	G	A	0.176677791306701	0.374227408661827	-0.0329578435591348	0.0370903515291122
0	1	7865710	rs12092614	T	C	0.0334445256179819	0.587275798080845	0.0420862183145074	0.0775371245515994
0	1	7867255	rs60450998	A	G	0.185701378173348	0.73156280726103	0.0123808590568918	0.0360908123604183
0	1	7868417	rs12566473	C	T	0.185711815083067	0.891441522317327	0.00494578770070752	0.0362380817633364
0	1	7868725	rs228666	C	T	0.301192632243407	0.788059364721885	-0.00825094790445665	0.0306918959174847
0	1	7869733	rs79898259	T	C	0.186487477170677	0.800920716118119	0.00906340081455302	0.0359436678229989
0	1	7869747	rs79126741	T	A	0.0763323915542726	0.939822107648761	0.00400804792871508	0.0530913324435744
0	1	7869789	rs117742910	C	G	0.0533771903010316	0.450087008954081	-0.0475317546874608	0.0629334623773652
0	1	7870418	rs228671	T	C	0.0796295896976265	0.904708349327577	-0.00629373912464316	0.0525723711835595
0	1	7870715	rs79372391	C	A	0.188199019863662	0.862590126423353	0.00622899513421206	0.0359895281106509
0	1	7871229	rs12137927	C	T	0.176989994906139	0.351728076207602	-0.0345662869624492	0.0371184546716776
0	1	7872076	rs10864316	G	A	0.0331987372970855	0.275774570611929	-0.0867733081705465	0.0796187246849851
0	1	7873075	rs61773379	C	T	0.0337300410057619	0.463151852505774	-0.0576687376642714	0.0786034472230061
0	1	7873855	rs929123	A	T	0.186586963581536	0.728048074298908	0.0124960626328151	0.0359368105480059
0	1	7874043	rs2172563	A	G	0.175690024996745	0.474656450642337	-0.0266256458851185	0.0372426617034391
0	1	7874246	rs78510193	A	G	0.132321492965385	0.303934076160567	-0.0430602065610657	0.0418859960619691
0	1	7876166	rs7550657	C	T	0.291944786532924	0.180475156857826	-0.0415410873312965	0.0310171658120066
0	1	7876476	rs11121029	A	G	0.176009307685425	0.601266271559522	-0.0194854659042349	0.0372870189752036
0	1	7876523	rs77567305	C	T	0.0817942198033208	0.138374834807224	0.0756602659266	0.0510572827275277
0	1	7877008	rs6661252	A	G	0.477087749366613	0.343076049568052	-0.0268160315384794	0.0282838231213004
0	1	7877488	rs4908482	G	A	0.477957200482765	0.318086946517682	-0.0282528332654328	0.0282981987073724
0	1	7878056	rs10746473	G	A	0.477495257420037	0.344202240335524	-0.0267369976889689	0.0282663541176067
0	1	7879130	rs228688	G	T	0.477862019204292	0.355352131762069	-0.0261417119736752	0.0282840060833857
0	1	7879168	rs228689	A	G	0.0820152435029131	0.924697652474055	-0.00485295000132369	0.0513441665062004
0	1	7879322	rs228690	T	C	0.0806421499802798	0.703348317560977	-0.0197401306598833	0.0518379654038796
0	1	7879627	rs10462018	T	C	0.033543244530327	0.577446506170459	0.0432146902094098	0.0775682273876432
0	1	7879685	rs17374230	C	T	0.0332775569270909	0.319860355104013	-0.0789268181604098	0.0793437783482429
0	1	7880683	rs10462020	G	T	0.0333754676413661	0.251163801911329	-0.0911485544633139	0.0794304093064047
0	1	7881234	rs17374292	T	C	0.0333008170679725	0.643180047325994	0.0361288923811654	0.0779888479186966
0	1	7881780	rs10127838	T	C	0.176485061638887	0.373378154090731	-0.0330574262887161	0.0371363575409612
0	1	7883358	rs697688	T	A	0.522376527153076	0.372221660211337	0.0252415504623334	0.0282875675006139
0	1	7883834	rs228694	G	A	0.477130967741116	0.389055614171582	-0.0243740323184291	0.0282980926951416
0	1	7884525	rs61773390	T	G	0.0331082125603865	0.267323302060956	-0.0883168942739058	0.0796187246849851
0	1	7885354	rs697691	G	A	0.489305648683213	0.436982187848672	0.021930032641157	0.0282131113200725
0	1	7886424	rs697693	A	G	0.494071355203711	0.414417411329946	0.0227752409496887	0.0279058878198088
0	1	7887248	rs2859387	A	G	0.709539731578369	0.236505391196348	0.0369417406301505	0.0312069411771063
0	1	7887579	rs228697	G	C	0.0800920360987521	0.672157383047404	-0.0220593729873097	0.0521265292667619
0	1	7888009	rs118049345	T	C	0.0409889931757603	0.969956070634091	0.00265977979582698	0.0706197775112906
0	1	7888438	rs17374439	T	C	0.032990774586597	0.302136606829048	-0.0822457335561657	0.0797061097845449
0	1	7888730	rs12061787	C	G	0.033676815220962	0.47952631608516	0.0545850163104984	0.077199472473976
0	1	7889941	rs2640908	T	C	0.489771854676969	0.550220981577612	0.0169101126739354	0.0283048061434443
0	1	7890064	rs12023156	G	A	0.176892106546243	0.394212510045779	-0.0316614046554685	0.0371611487481055
0	1	7890117	rs2640909	C	T	0.113839540739488	0.449439702933788	-0.0335597896420807	0.0443707459941161
0	1	7890264	rs1773135	G	A	0.822462589803642	0.427982113807005	0.0294163897680236	0.037111476349786
0	1	7890801	rs1689904	T	C	0.488820661874638	0.379085254418201	0.024818968706918	0.0282167445893332
0	1	7890956	rs228665	C	G	0.822749072298844	0.427219817305905	0.0294028854073321	0.0370332955405735
0	1	7891797	rs1773138	T	C	0.488608812327205	0.416448659654963	0.0229172661753387	0.0282024693141856
0	1	7891862	rs12027673	A	G	0.0223381225720415	0.792902520956936	0.0249486991827655	0.0950269481423005
0	1	7892109	rs228663	A	T	0.113945635291625	0.449257617588371	-0.0335573533153694	0.0443497102583692
0	1	7895015	rs34020118	T	C	0.033369422686394	0.606351326093519	0.040029520091968	0.0776836822726706
0	1	7895069	rs56204811	G	A	0.194581923657037	0.724414380832805	-0.0125386052424652	0.0355639265595878
0	1	7895278	rs228657	A	G	0.0803838252298573	0.900669006089115	-0.00648406214170287	0.0519488534071418
0	1	7895418	rs61773392	T	G	0.0330626133406283	0.275640136725941	-0.086967588156327	0.0797746471218831
0	1	7897133	rs10462021	G	A	0.0316189374093949	0.337099138405273	-0.0799191992219015	0.0832567343496317
0	1	7897228	rs228654	A	G	0.0808332074740919	0.85309228894005	-0.00956793717028201	0.0516698846525837
0	1	7901038	rs77209938	T	G	0.186284143982405	0.829848698244858	0.00773951361066219	0.0360152223498738
0	1	7901429	rs12563789	G	A	0.184482363050946	0.932252645905845	0.00309266010771071	0.0363795287689575
0	1	7901886	rs61595437	G	A	0.186558035269225	0.76650393209925	0.0106780901350734	0.0359591001773939
0	1	7901888	rs61071946	C	T	0.187880813774093	0.778587705893188	0.0101035449960571	0.0359352186244653
0	1	7902231	rs12029963	G	A	0.172803216196898	0.450311924627062	-0.0287739507671325	0.0381164888667021
0	1	7905274	rs4908699	A	G	0.0327279546916301	0.866011841194275	0.0134087308778917	0.079470253361646
0	1	7906008	rs707472	T	G	0.487099411552378	0.332458046521326	0.0273470623404765	0.0282168562228732
0	1	7906888	rs74373240	T	C	0.018866829471862	0.408341263630426	-0.0859442904464656	0.103946068772529
0	1	7906914	rs10864317	C	T	0.176167606731431	0.331156092074564	-0.0361466615783711	0.0371960411610673
0	1	7907007	rs697694	A	G	0.520342271243647	0.303168076709826	0.0291267636743534	0.028287657644979
0	1	7908888	rs228652	A	G	0.298925629939942	0.737119549678921	-0.0103451029034285	0.030819243582542
0	1	7910391	rs170629	A	G	0.356341911354926	0.897421803013306	-0.00375103537585346	0.0290960805488493
0	1	7911099	rs228651	T	C	0.24574432356638	0.416017105019914	-0.0266484444769094	0.0327637875557764
0	1	7911302	rs3753500	T	C	0.493393781552803	0.349113695145566	0.0263933858889063	0.0281887313480319
0	1	7911437	rs3753499	C	T	0.133776656678963	0.901065807432288	-0.00509914989843525	0.0410179511530854
0	1	7911782	rs3753498	C	A	0.0407617146394305	0.873678455783096	-0.0114373296649613	0.0719383935602647
0	1	7912870	rs13306062	A	G	0.0230986437595527	0.191500972028981	-0.126477563682562	0.0968322156007682
0	1	7913029	rs34305100	G	A	0.0560023190332507	0.685955082767036	-0.0247973008020717	0.0613262704895189
0	1	7913430	rs228648	A	G	0.363286998311779	0.500630283509634	-0.0197819032849847	0.0293718649942996
0	1	7913445	rs13306061	T	C	0.0545902834644978	0.611963939118941	-0.0315636767601769	0.062222383562035
0	1	7918110	rs2000237	T	G	0.0483959870099745	0.837236833786695	-0.0135860491950073	0.0661349571593643
0	1	7918435	rs61773396	A	G	0.240526066493977	0.567954889337786	-0.018831403889347	0.0329758786843318
0	1	7923501	rs2797682	A	G	0.763106864399968	0.755454479417758	-0.0103749359105084	0.0333111497963167
0	1	7923576	rs17031661	C	T	0.13959779671827	0.616558198729372	0.0204227720519599	0.0407856543422397
0	1	7926542	rs504560	G	A	0.710688712028605	0.89764084162036	-0.00399548585759183	0.0310589258663623
0	1	7927456	rs500508	G	T	0.71134671964699	0.920836750053506	-0.0030953904779451	0.0311470905808088
0	1	7928181	rs2066980	A	G	0.489089280226806	0.600730059855007	-0.0148449051589192	0.02836510665259
0	1	7928365	rs743999	A	G	0.238904251022517	0.714382248650027	0.012103492438728	0.0330717310262993
0	1	7929819	rs228725	C	T	0.700793361102761	0.541805931446554	0.0187721257541596	0.0307697217244743
0	1	7929863	rs74055806	A	G	0.138328975607276	0.509229635448919	0.0270552432878691	0.0409904513331711
0	1	7952203	rs1040395	G	A	0.591893741256615	0.885761318277569	0.00413266713977704	0.0287650621414781
0	1	7953944	rs9803665	C	T	0.20949070895863	0.583583115390173	0.0189639718799492	0.0345957855598979
0	1	7955089	rs227147	A	G	0.200028738825882	0.591201881566554	0.0190570916452811	0.0354817785494521
0	1	7961206	rs227163	T	C	0.563985391038831	0.485304465647273	-0.0197946285564478	0.028367336950758
0	1	7961801	rs10489448	T	C	0.408744490857393	0.41821197909011	-0.023297573223968	0.0287792355701154
0	1	7971301	rs680522	A	G	0.886389067238	0.311605479549966	-0.0448246897745709	0.0442993442550329
0	1	7982034	rs161827	C	T	0.428981309862714	0.660559477367276	-0.0124965782871666	0.0284568792335479
0	1	7989566	rs2453021	T	C	0.396171354462016	0.935432960582918	-0.00234345288685768	0.0289274791525204
0	1	7996894	rs2300428	G	A	0.482090099621076	0.761755474676268	-0.00854291364291292	0.0281780348862653
0	1	8002431	rs76413824	T	C	0.341056270258849	0.0817573477161281	-0.0519011694729524	0.0298183307754342
0	1	8030300	rs178932	A	G	0.635147130225783	0.248648853400384	0.0337144380627228	0.0292244666352884
0	1	8044361	rs225119	C	T	0.565207087359503	0.854334421221801	0.00520047463256792	0.0283264328874044
0	1	8046672	rs12727642	A	C	0.0611050937818966	0.308434607399822	0.0599995554949192	0.0589090201073124
0	1	8100639	rs9434586	A	G	0.503908651261964	0.915217766519426	-0.00298134323673234	0.0280044759890898
0	1	8106201	rs12757968	G	A	0.0610211388100114	0.48835675985527	0.0407965703180892	0.0588759006573856
0	1	8121822	rs225106	C	T	0.565126203363348	0.748072475026835	0.00909345246559829	0.0283124601547829
0	1	8123684	rs225110	G	A	0.565697983960878	0.858609702630884	0.00503552964211502	0.028266587607988
0	1	8136468	rs4500345	A	G	0.014025563717041	0.861155842649318	0.0209640996441281	0.119861283524982
0	1	8137400	rs60074929	A	G	0.154956930120069	0.0951649194302964	0.0639235758825045	0.0383060292760447
0	1	8163122	rs4908727	C	T	0.399417353341744	0.953723826778267	-0.0016694356587909	0.0287679296421475
0	1	8165745	rs79778556	T	C	0.116142351879002	0.102338233862553	0.0714283018659279	0.0437238843824799
0	1	8168634	rs11121090	T	C	0.399264447425595	0.958615944496193	-0.00149092753756597	0.0287321871276642
0	1	8180383	rs72634282	A	G	0.109613367490068	0.320987589584941	0.0444034998028149	0.0447421778079702
0	1	8185985	rs9434608	C	T	0.761338860326775	0.800056174686209	0.00833225738841699	0.0328981424247632
0	1	8186775	rs56296862	T	C	0.166849299609052	0.398739094155064	0.0316386504759816	0.0374920922856861
0	1	8187211	rs4908736	G	A	0.666724584650918	0.59708086685582	0.0158164486589874	0.0299212228192633
0	1	8191792	rs12136685	T	G	0.494928569778409	0.794560647893356	-0.0073575255326019	0.0282554667362115
0	1	8191820	rs12133365	C	A	0.494497093898861	0.713145753435151	-0.0103864480413226	0.0282521003682756
0	1	8192898	rs7545284	A	G	0.37052304186671	0.383546634700978	-0.0255329758979562	0.0293017653217805
0	1	8193432	rs6677033	A	G	0.426042014544129	0.633410113837033	-0.0135689427736359	0.028450440682
0	1	8195226	rs7529511	C	T	0.602621266419339	0.369767079374957	-0.0257646090415131	0.0287259773567185
0	1	8200328	rs9434617	C	T	0.147817778116659	0.773400500781799	0.0113969674328561	0.0395824563840047
0	1	8200578	rs9434618	G	A	0.83905769096586	0.703666523104358	-0.0145469864138434	0.0382437285713055
0	1	8206343	rs61391705	G	A	0.0858405475708301	0.700095381992728	-0.0194539509697402	0.0505045936075048
0	1	8207789	rs6683857	T	C	0.820115588194537	0.101144587679282	0.0602528047036833	0.0367545345447061
0	1	8207838	rs77321792	T	C	0.121028344085571	0.478847636284832	0.0304675820861762	0.0430237547762164
0	1	8213010	rs1455701	C	T	0.833362756765947	0.122544853156362	0.0584375927410488	0.0378437821918365
0	1	8213427	rs4908739	C	T	0.833318308076926	0.155679557219372	0.0538042610540859	0.0378969124784841
0	1	8214803	rs2100516	T	G	0.764779114853393	0.266103918420131	0.0368314835930443	0.0331194663839979
0	1	8218115	rs17509146	G	C	0.469612010510676	0.592893259562587	-0.0150613626048452	0.0281706123555037
0	1	8218206	rs7524007	C	T	0.859070500066044	0.756000953832231	0.0124715221960714	0.0401353640820723
0	1	8222156	rs17032281	A	G	0.374536250762738	0.750759444010459	0.00922778456963142	0.0290512491142207
0	1	8260756	rs11588420	A	G	0.19312642801328	0.471885240206083	0.0253419277556036	0.0352257414337247
0	1	8261393	rs12138839	G	T	0.213759256030224	0.144987938279631	0.0494679666472454	0.0339410901416295
0	1	8264457	rs12745477	G	A	0.190745662683219	0.593409953887562	0.0189541534846606	0.0355012438078472
0	1	8272526	rs425371	A	G	0.483151818458905	0.932168857271788	0.00241287104193389	0.0283479002749798
0	1	8273392	rs12041676	A	G	0.42376527029744	0.518963489356976	0.0184980657899067	0.0286816628356577
0	1	8273851	rs448202	T	C	0.125802692937293	0.446888432507778	-0.0324711340682028	0.0426907598453385
0	1	8273940	rs395847	C	T	0.916469699374996	0.0400657647070422	-0.102867364054331	0.0501041618113456
0	1	8274807	rs411654	G	A	0.1036760548149	0.15407355340206	-0.0664809609334235	0.0466438320466517
0	1	8276909	rs478128	G	A	0.112803694806582	0.337251136671795	-0.043046924015374	0.0448587328089494
0	1	8278899	rs428180	C	A	0.451239399869537	0.144072758028928	0.0417490388051663	0.028579744646538
0	1	8281564	rs506403	T	C	0.634270906839988	0.62610638418894	0.0143619565721234	0.0294776916412192
0	1	8287391	rs11121137	A	G	0.453300392841776	0.0468871998961043	0.0565672166509589	0.0284641032778119
0	1	8292195	rs299501	A	G	0.856319550768489	0.429326793479342	0.0318437118290749	0.0402909425305491
0	1	8295130	rs7528376	C	T	0.695990763727519	0.749730018851354	0.00978945617918734	0.0306883952008364
0	1	8301494	rs17032328	A	G	0.0982805268721558	0.761295823142427	0.014278522927638	0.0470029052807425
0	1	8302619	rs7513908	A	G	0.0531423406726585	0.581091073246233	0.0345506137210814	0.0626153195199768
0	1	8306031	rs12403649	C	T	0.128640686615634	0.692948201210915	0.0163851787205281	0.0414964559210247
0	1	8310158	rs72861200	G	C	0.153237506788383	0.701587712122214	0.0148148014701925	0.0386629646396263
0	1	8319635	rs401691	T	C	0.578635829541807	0.800001571277332	-0.00727487238778284	0.0287152712269187
0	1	8336374	rs72862657	T	C	0.218512743504134	0.586421354467121	0.018648470422244	0.0342784342970678
0	1	8357221	rs11121152	T	C	0.796444305289809	0.152129253799619	-0.0498503285844994	0.0348104445578768
0	1	8357338	rs6577481	C	T	0.181760069280672	0.236312472116983	0.0430291746555473	0.0363344089690816
0	1	8362754	rs4908748	C	T	0.678438977907848	0.17289055724384	-0.0407143579091876	0.0298716952147293
0	1	8370088	rs11121157	A	G	0.17159635901797	0.0308442027021082	0.0806582197489015	0.0373577339251586
0	1	8370729	rs72864229	G	A	0.199164661379485	0.561081800760564	-0.0203851669844961	0.0350721349540085
0	1	8372536	rs1107284	T	C	0.776801065006646	0.896035847264864	-0.00440771735940987	0.0337315012544326
0	1	8374297	rs78641116	C	G	0.134558176356674	0.416760418179232	0.0332579037548595	0.04095526584249
0	1	8388571	rs1473309	A	G	0.058141457659236	0.167951805045204	-0.0842410728879231	0.061096719831295
0	1	8399193	rs12039434	G	A	0.648440852044328	0.0106226549013493	-0.0756042241636489	0.0295921653502104
0	1	8433747	rs754346	C	T	0.839952288431048	2.72625503474639e-05	-0.159565718539783	0.0380352658726097
0	1	8490320	rs302719	G	T	0.118612275697092	0.00135978651845382	0.138308025942395	0.0431800530201299
0	1	8495590	rs172531	G	A	0.119079531632793	0.00153289592218841	0.136620873268312	0.04312006667026
0	1	8520108	rs80296853	A	G	0.116870241928494	0.498965446389738	-0.0298507071239499	0.0441501150025388
0	1	8526142	rs4908760	A	G	0.839955053401135	0.0421615953961273	-0.0783395522019886	0.0385544171284352
0	1	8564301	rs6669503	G	C	0.839737859007833	0.0323956601718984	-0.0825274154807177	0.038573328735841
0	1	8596335	rs55860300	A	G	0.103544250246974	0.41953334676911	0.0372929211248631	0.0461985678902971
0	1	8596742	rs17032657	G	T	0.323209568824423	0.0173084794235337	-0.0718948515444233	0.0302067972673437
0	1	8598127	rs10492965	A	G	0.104369201400004	0.311608179872512	0.0466742576645728	0.0461274926229415
0	1	8613418	rs2016084	A	C	0.840146259252817	0.0334765700500485	-0.0820787585679182	0.0386013081779853
0	1	8638666	rs12029303	C	T	0.730074996318246	8.66294199444669e-05	-0.12652669710404	0.0322338132716724
0	1	8645816	rs1934138	A	G	0.84032839759557	0.0125287438318142	-0.0963072157777077	0.0385708520264402
0	1	8654642	rs76545421	G	A	0.0681231486252777	0.326900445470672	-0.0556398109505597	0.0567535299566906
0	1	8656227	rs12134896	A	G	0.10515752330362	0.233087941493222	0.0547416567174403	0.0459071822299444
0	1	8658527	rs6681362	G	T	0.839541004771345	0.00796504587407415	-0.102247192906363	0.0385322578568799
0	1	8701231	rs1463052	G	A	0.838523566719864	0.0217899688381271	-0.0880614542180181	0.0383875763200567
0	1	8725420	rs56305243	C	T	0.107369003189525	0.289332729709875	0.0481354899926782	0.0454285583808574
0	1	8751897	rs56163601	A	G	0.101417260167587	0.182840929443776	0.0620497810119386	0.0465818699668467
0	1	8759554	rs12025126	C	T	0.73165306491365	0.000798081139989698	-0.106431573902581	0.0317378445351255
0	1	8788636	rs7518204	C	T	0.951114414676448	0.188943090902816	-0.0850935812351654	0.0647733837932027
0	1	8794410	rs4908775	A	G	0.0972867920041835	0.105117280406223	0.0766520971063939	0.0473004719209437
0	1	8804997	rs3938719	G	A	0.128078334710894	0.159395568799535	0.0592892772655048	0.0421355759832955
0	1	8879610	rs4908516	C	G	0.103975433077166	0.286744857987787	0.0490363352857093	0.0460309865534052
0	1	8898807	rs11582339	T	G	0.132623040214203	0.253765364468345	0.0474468224973288	0.04157438660618
0	1	8918795	rs11121247	C	T	0.936160459084041	0.382057451088429	-0.0501082727873608	0.0573247965704412
0	1	8926868	rs2781064	T	C	0.162651214794181	0.0962125183244122	0.0632106206418769	0.0379985842257918
0	1	8930369	rs2781060	C	T	0.936025031025594	0.526160644150659	-0.0363360570168815	0.0573234511793477
0	1	8931149	rs2274971	T	C	0.77565321720527	0.0598190079770977	-0.0637549921788178	0.0338739365146766
0	1	8949480	rs7539600	G	A	0.895479179237459	0.224817168190338	-0.0558725611670044	0.0460304210152834
0	1	8969219	rs7534552	A	G	0.255133855068593	0.394568026212808	0.0273728442803371	0.0321518094389816
0	1	8978514	rs6665631	G	A	0.156397910106372	0.706867191407669	0.0145813234928467	0.0387732211288237
0	1	8981748	rs4908795	G	C	0.153129926725055	0.744078285311079	-0.0128058076018348	0.0392265761321701
0	1	8982305	rs12137125	C	G	0.248803452893964	0.505441479185144	0.0216188718635662	0.0324630851901395
0	1	8982906	rs4908796	A	G	0.249855628023978	0.661177776399971	0.0142649070730047	0.032546906191549
0	1	8983655	rs11806366	C	G	0.181794074008185	0.912554509900131	0.00401346135239094	0.0365468134725861
0	1	8985036	rs10864370	T	C	0.279906879929886	0.0715430240989387	0.056722193969415	0.0314770907381804
0	1	8987259	rs2765512	T	C	0.638085919740199	0.794322549255862	-0.00761143023761679	0.0291959355125103
0	1	8991116	rs2781079	A	G	0.186749583867367	0.279301321059373	0.039026901039642	0.0360728853345351
0	1	8994112	rs4418632	C	T	0.727600494324277	0.461503517944495	-0.0232217949120553	0.0315353548353987
0	1	8998059	rs914997	T	C	0.834209543712992	0.0736094073485375	0.0685460501037657	0.0383145687043488
0	1	8999843	rs2781087	T	G	0.445724034129248	0.603259432892298	0.0147090027779878	0.0283018369549096
0	1	9000628	rs1475734	T	G	0.193936231884058	0.890727269940931	0.00488133312471086	0.0355305770317512
0	1	9000882	rs6692694	T	C	0.354252302808102	0.0669883387672023	-0.0545474656162326	0.029778844447533
0	1	9001562	rs17032875	C	T	0.666849661141615	0.447833377441383	-0.0224931042061181	0.0296339315900521
0	1	9007556	rs942969	C	G	0.859010642136061	0.713841284133005	-0.014888817721321	0.0406019494455826
0	1	9008370	rs6577541	G	C	0.858889083323755	0.755424646047567	-0.0126618701701492	0.0406487627609817
0	1	9008739	rs12070475	G	C	0.858969680645552	0.789374348357607	-0.0108608325224706	0.040658523075925
0	1	9009214	rs2274326	T	C	0.237409801719964	0.122988213436865	-0.0512745007459131	0.033244369080498
0	1	9009406	rs2274327	T	C	0.241908961753159	0.123440911311581	-0.0509010948668791	0.0330421414394448
0	1	9009444	rs2274328	C	A	0.452287269170689	0.293958387772849	-0.0298720941626718	0.0284637765617554
0	1	9009470	rs2274330	C	G	0.209643219122188	0.605121195489222	0.0180223856249125	0.0348561698379486
0	1	9009547	rs2274331	A	C	0.209000412567301	0.604923271831398	0.0180612613514365	0.0349122110084988
0	1	9009706	rs12738365	T	C	0.200457269166876	0.0948557086731288	-0.0593100642131522	0.0355081658909594
0	1	9010405	rs17032907	T	C	0.388789422430503	0.957467397058456	0.00154478397502004	0.0289654324591661
0	1	9010569	rs11121273	C	T	0.398572350158952	0.796044813257946	0.00744733118938918	0.0288132244528503
0	1	9010592	rs17032909	C	T	0.0720479438216883	0.719459751823868	-0.0195317089051756	0.0543784705915388
0	1	9010984	rs11576766	C	A	0.380455456152278	0.762745530729212	-0.00878491206791047	0.0291009273908039
0	1	9011586	rs3765968	G	T	0.772313071264707	0.817992518529938	-0.00774322624154254	0.0336475151392507
0	1	9011627	rs3765967	A	G	0.21900803602293	0.358879693773408	0.031314911606539	0.0341306228874238
0	1	9011722	rs3765966	T	G	0.845071237167218	0.733050746611518	-0.0133568748631757	0.0391616608269973
0	1	9013585	rs72641561	T	C	0.215341806160505	0.377905569495565	0.0302949901528828	0.0343573356256801
0	1	9015550	rs17032912	C	G	0.264180196450071	0.652817125963793	-0.0143346036451332	0.0318651515081091
0	1	9015575	rs61784252	G	A	0.165925953717452	0.0792242187865075	0.0661233816791244	0.0376727362492598
0	1	9015675	rs12741044	C	G	0.535368405467632	0.503430424847613	0.0189889124138028	0.0283796982894791
0	1	9015954	rs12059715	C	T	0.171239554317549	0.415994270470017	-0.0306459018921373	0.0376767447374761
0	1	9016007	rs6661729	A	C	0.0110357559100991	0.207913808146956	-0.175655025544159	0.139483731802555
0	1	9016302	rs17389460	G	T	0.192742578572897	0.683945988921987	0.0146214395966952	0.035917463370917
0	1	9016390	rs17032921	T	C	0.189913192786253	0.610461530591271	0.0184121641408765	0.0361437584514953
0	1	9017091	rs2274332	T	C	0.143746660768715	0.77304600525751	-0.0116358712234237	0.0403472880140653
0	1	9017204	rs2274333	G	A	0.510378949664749	0.196599133714942	-0.0364915232104734	0.0282594899989699
0	1	9018034	rs7545200	A	G	0.269660899130137	0.0491907735015906	0.0620092901485064	0.0315258556655447
0	1	9019221	rs41278984	C	T	0.0122617196556361	0.553309059251256	-0.0768983442332507	0.129718608919577
0	1	9019338	rs11805912	T	C	0.144135564998103	0.876760973073747	-0.00623717323090481	0.0402199651930255
0	1	9021301	rs12735688	T	C	0.517047182913547	0.14858327895101	-0.0405969760956825	0.0281034726576722
0	1	9021998	rs3765965	C	T	0.137020782504868	0.983826276910153	-0.000833124913138508	0.0410970296980266
0	1	9023572	rs6577545	G	C	0.150464605909063	0.783616598485136	-0.0108555016666896	0.0395307472103154
0	1	9026751	rs12126080	A	G	0.123283434528403	0.00832938521480317	0.11190780449574	0.0424147372689525
0	1	9027391	rs4466678	T	C	0.123953747467165	0.00789729100175647	0.112363425886314	0.0422986631401676
0	1	9027899	rs2274334	T	G	0.0124917629881506	0.415342779144221	-0.105225819715006	0.129186318965149
0	1	9029539	rs78726732	A	G	0.0226295835200781	0.682287110451656	0.0389265556928887	0.0950949329394042
0	1	9030372	rs10864376	T	C	0.622381646111687	0.69021822095622	0.0115853621969737	0.0290681277672541
0	1	9030964	rs3737665	T	C	0.475892750637048	0.127277419062734	-0.0428348250730881	0.0280897628150399
0	1	9031903	rs12138897	G	C	0.781947368773038	0.898971821397878	0.00431600474310088	0.0339949164707793
0	1	9033404	rs4908800	G	A	0.628591669752263	0.697297331197504	0.0113412948776123	0.0291571462130155
0	1	9033552	rs61785762	T	G	0.179924966393872	0.819302556864288	0.00840859739672677	0.03680843891012
0	1	9034301	rs72641578	C	T	0.175862047117547	0.0292765561290443	0.0798912727315674	0.0366517024974444
0	1	9034421	rs3765964	A	G	0.660950374558094	0.31895897193257	-0.0294940333522339	0.0295946714448033
0	1	9034483	rs74050967	T	C	0.0244437349248562	0.653706536834201	0.0409531228203589	0.0912870928150868
0	1	9034598	rs3765963	G	A	0.781273585975458	0.362548182152278	0.0309480893731972	0.0339894557535429
0	1	9035013	rs3737663	C	T	0.0383185827380619	0.760002936357028	-0.0227708229428673	0.0745418738603702
0	1	9035059	rs12071042	C	A	0.0257715470731722	0.403039536118176	0.0746980550454923	0.0893298259587908
0	1	9036614	rs12127547	G	A	0.133425200949852	0.0164111446882352	0.0979444662541609	0.0408162946405603
0	1	9037273	rs6697763	T	C	0.75924100924225	0.582282402760088	0.0180840757058869	0.0328769155335527
0	1	9039022	rs6577546	A	G	0.803655870275683	0.600004847234139	-0.0184253615093501	0.0351365149042778
0	1	9049032	rs875148	T	G	0.64147550261342	0.0418674549693835	-0.0602713901861183	0.0296197890182442
0	1	9058028	rs10779707	G	A	0.853711151048308	0.664976167206253	-0.0172965189195339	0.0399408697327153
0	1	9060789	rs17033008	A	G	0.227403098953981	0.215037237603461	0.0417755773144421	0.0336945245919237
0	1	9061382	rs12047015	C	T	0.151106213246673	0.672382725979986	0.0166554631255323	0.0393857791595946
0	1	9062952	rs17389948	T	C	0.147018201700374	0.72562312100788	0.0140074794191566	0.0399126192450576
0	1	9063265	rs12402611	T	C	0.0979745764677683	0.00824218277578599	0.123568591301266	0.0467711265163155
0	1	9063602	rs4908804	C	G	0.626463098472351	0.149764215076239	-0.0424496756931481	0.0294714752084372
0	1	9066132	rs17033013	T	C	0.257908403541438	0.167391260063872	0.0443563858873072	0.032127528617363
0	1	9066695	rs10864377	T	C	0.542692630845679	0.652111460464832	-0.0128373233358552	0.0284748108028084
0	1	9066967	rs12164533	A	C	0.307139554438018	0.170838024166303	-0.0421855665547067	0.0308032657526201
0	1	9068020	rs2039631	T	C	0.124702988105599	0.782128495288177	-0.0117945888656284	0.042649597624424
0	1	9068213	rs17027186	C	T	0.170747402379182	0.856383490087558	-0.0068057607617039	0.0376051005186312
0	1	9068386	rs7530465	A	G	0.162111277753726	0.558304711140725	0.0222335236173151	0.0379825559453631
0	1	9069001	rs769901	A	G	0.532721421352447	0.800887429117045	0.00710733977048596	0.0281815005828745
0	1	9069412	rs66463959	A	G	0.154880592925582	0.0644978365145189	-0.0722457997962704	0.0390787608766732
0	1	9074465	rs12063980	T	C	0.222736013242267	0.010925669945481	0.0848122920493318	0.0333241852834239
0	1	9074932	rs1556757	A	G	0.507579371117943	0.811931262558217	0.00670624164217005	0.028185145911104
0	1	9079365	rs10864379	A	G	0.1835785709315	0.310627056703998	0.0365483789000252	0.0360470667391144
0	1	9080411	rs9803660	C	T	0.465246159038129	0.94817401536733	0.00184571495620417	0.0283956230019089
0	1	9103420	rs34605482	T	C	0.219682920820024	0.92482577144919	-0.00321298842712322	0.0340514954975566
0	1	9107849	rs3737661	T	G	0.249129529668969	0.274923929264639	-0.0359172971175752	0.0328975223335259
0	1	9108622	rs7368193	T	C	0.582311047032863	0.346416176629976	-0.0269539205334107	0.0286267694338658
0	1	9111626	rs3004245	C	A	0.677072036796558	0.226342489771231	-0.0364817322185567	0.0301543218367445
0	1	9115700	rs4908809	C	T	0.475387130469542	0.410129688970832	-0.0234298641985084	0.0284458512260953
0	1	9116899	rs2505972	C	A	0.364023625495456	0.606312910422512	-0.0151372985076482	0.0293732131371427
0	1	9129620	rs5438	T	C	0.0981218751760992	0.262405040003343	-0.0533169260735426	0.0475736131113198
0	1	9129867	rs3820034	A	G	0.241287347701049	0.942526006324095	-0.00236751814486362	0.0328386962763699
0	1	9130650	rs12736085	G	A	0.384215508730814	0.796697626020359	-0.00748534283708247	0.0290553769565404
0	1	9138890	rs1327257	G	A	0.334050257878972	0.624593842314352	0.0146458094203939	0.0299291014438487
0	1	9140078	rs12726360	C	T	0.505340744628554	0.340437691817635	0.0270405440882445	0.028365175397015
0	1	9140327	rs12127491	T	C	0.206361318216449	0.91615233050688	-0.00365711858239175	0.0347365272215311
0	1	9143220	rs75856734	A	G	0.227612334938035	0.796274156360332	0.00869789733580935	0.033690318469051
0	1	9148184	rs12755780	T	C	0.423180038257781	0.716835310050875	0.0104253224525114	0.0287443210415803
0	1	9149450	rs12711519	G	A	0.529924467616638	0.538489195450063	0.0174203232641955	0.0283211596183661
0	1	9151948	rs76799504	C	A	0.16466296520646	0.433410068620633	0.0295823054772337	0.0377628941559913
0	1	9153629	rs12061999	C	T	0.317277333864507	0.750671196568643	0.00956198744214178	0.0300923782906602
0	1	9155701	rs12239636	T	C	0.14933032994508	0.959130942868671	0.00201612149512937	0.0393434193989288
0	1	9155711	rs12239637	T	C	0.175285689034596	0.529157052495444	-0.023301211608637	0.037027585325088
0	1	9159671	rs17033261	T	C	0.339057992377182	0.819166041852107	-0.00688734555290825	0.030126034015146
0	1	9160365	rs7555576	G	A	0.492029756658632	0.57328968401395	0.0159916710091002	0.0283936344116252
0	1	9161550	rs1061907	A	G	0.457926373258061	0.838013387325823	0.00584397909553759	0.0285859661356797
0	1	9180726	rs78794533	A	G	0.165982833831603	0.653406420495121	0.0168876840271659	0.0376088381684836
0	1	9185660	rs4908812	A	G	0.246975380859127	0.830520088609335	-0.00706155737682216	0.0329925999549372
0	1	9213177	rs2666433	G	A	0.758321798074221	0.228726098710949	0.0393509193772142	0.0326930768665179
0	1	9219383	rs6577556	C	T	0.240849002954464	0.436543472513595	0.0255575410264499	0.0328484805592036
0	1	9234363	rs809972	T	G	0.154424117714955	0.514019678464222	0.0251386109096055	0.0385212059989908
0	1	9238095	rs6577559	T	C	0.140557246160094	0.716244545185727	0.0146587977526184	0.0403287671228219
0	1	9250059	rs6673205	T	C	0.22270047723918	0.15564348213576	0.0474370666096009	0.0334092779642663
0	1	9250991	rs10864392	T	C	0.26254537274789	0.174083369994156	-0.0437337350523491	0.0321760963469986
0	1	9275194	rs1009941	A	G	0.479900764568898	0.910795591401773	0.00316129205342897	0.0282169838044824
0	1	9278142	rs1009940	A	G	0.534503477246719	0.781556749991004	0.00782892087987762	0.0282336023638408
0	1	9280094	rs10779715	T	C	0.534680120486664	0.74787994756323	0.00908208064752481	0.0282547023154373
0	1	9286018	rs12072683	T	C	0.354572563403225	0.760827052789753	-0.00898188992655913	0.0295073601000725
0	1	9297871	rs4908830	G	A	0.382449981193015	0.760521806346014	-0.00893852253526764	0.0293262813305927
0	1	9307138	rs11121350	C	T	0.401362753230877	0.851901068801374	-0.00542700153745273	0.0290690668927528
0	1	9315847	rs2268170	T	C	0.0980290403588805	0.925075561174352	0.00442107686896875	0.0470115812814152
0	1	9317936	rs3753164	G	A	0.484001641570462	0.65818802117276	-0.0124802909416955	0.0282093863053646
0	1	9321241	rs2268169	A	G	0.472299972928027	0.958452162433851	0.00146589425591363	0.0281383008873315
0	1	9323910	rs6688832	A	G	0.460259838132402	0.907314737627834	-0.00331443492499081	0.0284681084724679
0	1	9324213	rs17368528	T	C	0.0581696636967987	0.384076850752089	0.0519620071059874	0.0596983698956391
0	1	9334714	rs12093524	A	G	0.12304143463522	0.347047487037111	0.0401564066764465	0.0427045161281006
0	1	9341038	rs916380	T	C	0.694434780297498	0.424090070326518	0.0245531143914308	0.0307165208002068
0	1	9357724	rs11121365	G	C	0.123052023160822	0.626909815269928	0.0208666461489583	0.0429283408719953
0	1	9358243	rs621846	T	C	0.161392061025825	0.477958077870834	0.0271621984627718	0.038278692186461
0	1	9364634	rs1294028	G	A	0.823737782640002	0.215695923342398	0.0457362445700965	0.0369420340912433
0	1	9366852	rs581587	C	T	0.760910453147701	0.360030111747047	0.0302639460115549	0.0330642314293234
0	1	9367908	rs9442562	G	A	0.289567171142109	0.341629204790536	-0.0296135422336019	0.0311409730098493
0	1	9371099	rs629524	T	G	0.31303647171627	0.646410367701651	0.0141539558704719	0.030852997374903
0	1	9387444	rs1569422	T	C	0.7946902437698	0.407430410806496	0.0288106361474424	0.034777644809497
0	1	9389218	rs732591	C	T	0.285501463094418	0.700853380220481	-0.012088055117695	0.0314654828016411
0	1	9390616	rs34817952	T	TG	0.81746478107326	0.780291303178688	0.0101738596298823	0.0364733640940796
0	1	9393082	rs1294022	G	C	0.171746032270087	0.559839981033349	-0.0218168080757633	0.0374165427986109
0	1	9416151	rs9435243	A	G	0.251009256582751	0.909230925751903	0.00369201950461988	0.0323836749900352
0	1	9422875	rs552230	A	C	0.288600308358229	0.683093766422176	0.0126423561854564	0.030967566501978
0	1	9427869	rs2275457	A	G	0.723014773198042	0.258282146148444	-0.0355065381491943	0.0314089095809459
0	1	9431223	rs10492967	A	G	0.321380321194252	0.779505432746433	-0.00851059865371054	0.0303989472216089
0	1	9448852	rs9943073	C	A	0.352236220669034	0.618295392021792	-0.0148184319295029	0.0297399025184826
0	1	9466803	rs12044809	G	A	0.442410757093235	0.880243914426087	-0.0042655505585525	0.0283124257178708
0	1	9474990	rs72645555	A	G	0.38170846568205	0.192592222129793	-0.0375937026685731	0.0288527845430955
0	1	9489972	rs10864418	G	A	0.419290663540688	0.508728069668491	-0.0188356449863114	0.0285034638245985
0	1	9497668	rs9660668	C	T	0.196584708202808	0.132084412016336	0.0530651416025348	0.0352373889200299
0	1	9498113	rs9660890	C	T	0.195191459824849	0.164501677159953	0.0493747859728904	0.0355191396993377
0	1	9499246	rs9787285	A	G	0.207707478704308	0.665819669908149	-0.0149339049573504	0.0345778425204824
0	1	9503008	rs4926481	C	T	0.680348678052913	0.673348840684997	0.0127927630300109	0.0303465045789248
0	1	9514846	rs4926491	C	T	0.281972522135476	0.36846256678917	-0.0282007774519363	0.0313566017770448
0	1	9525235	rs7544834	A	G	0.70990685615809	0.268822622668222	0.0346404962776198	0.0313268092742934
0	1	9525697	rs10746490	A	G	0.903401647197225	0.821518996018277	-0.0107757595395982	0.0477666487089147
0	1	9525764	rs12042017	T	G	0.645712322378012	0.0867811082790749	0.0507247874984792	0.0296181103710287
0	1	9526979	rs10864425	G	A	0.706820639808229	0.324079858583676	0.0307771691861278	0.0312107321548597
0	1	9533238	rs6679380	T	C	0.909535280312419	0.611481746392767	-0.0249539888813603	0.0491259419414737
0	1	9535303	rs7418365	G	A	0.576201574903998	0.134758152752843	-0.0425027232524684	0.028418526527884
0	1	9535619	rs6541069	G	A	0.900650091126979	0.586294607542615	-0.0256414756720313	0.0471165796604312
0	1	9538654	rs12561781	C	G	0.711120870686552	0.342864747764476	-0.0294565362950541	0.0310552580306649
0	1	9555888	rs7417127	C	G	0.206997285604364	0.645630898831732	0.0160688221946462	0.034944358647859
0	1	9563315	rs7533271	G	C	0.811059034211922	0.546594526297091	0.0219390345211489	0.0363909284737879
0	1	9567789	rs12755956	A	G	0.526968325665768	0.113233212444311	0.0446948998997456	0.0282195686006888
0	1	9576675	rs7525571	G	A	0.166467014201541	0.107203515527358	-0.0620657387722688	0.0385288295121932
0	1	9576789	rs75100051	G	A	0.137563048016701	0.0716990093483982	-0.0749653767006917	0.0416237393204679
0	1	9600774	rs12140494	C	T	0.860548327307254	0.0661410825704705	0.0756301655109628	0.041160027949082
0	1	9617682	rs72646718	A	G	0.262830589668396	0.301193920229432	-0.0331001173775815	0.0320155440217454
0	1	9619380	rs58670998	T	C	0.502247975621078	0.234165475640466	0.0334057416151912	0.0280791995968582
0	1	9627521	rs6698575	G	A	0.287224539983709	0.3918489313114	-0.0266951497780911	0.0311761206701267
0	1	9632102	rs56053581	T	C	0.262725152306353	0.30585951139069	-0.0327782670720968	0.0320116305002985
0	1	9637227	rs9430153	G	A	0.321506611176462	0.708188562410898	-0.0112645556622076	0.0300957955299028
0	1	9691975	rs4926485	G	C	0.221261765078378	0.118010237088558	-0.0529502539320607	0.0338734184206883
0	1	9704925	rs4129341	G	T	0.67717051786457	0.114555220374513	0.04739	0.0300308249969927
0	1	9713386	rs4240895	T	C	0.883543360235659	0.00106213926765614	0.147248603519148	0.0449816255389531
0	1	9718087	rs6540991	C	T	0.848539120205961	0.454280814017242	0.0296080175141719	0.0395671813510245
0	1	9720526	rs58784124	G	A	0.633573890731508	0.00775408555434452	0.078471013492686	0.0294716380709118
0	1	9725525	rs4300218	A	G	0.092783895931589	0.085231612738694	-0.0848378862796498	0.0492926596385146
0	1	9734287	rs12568084	A	G	0.49691852192725	0.00372101436984999	0.081638889067896	0.028142679333207
0	1	9741792	rs4333853	G	A	0.512784407805786	0.00799560300912267	-0.0744629237048963	0.0280753214624852
0	1	9746248	rs6677649	G	A	0.196137228252668	0.00461535614965794	-0.102112082624426	0.0360473412468711
0	1	9760651	rs12566637	T	C	0.16802055061096	0.659925944069856	0.0161608690561713	0.0367279612773964
0	1	9795719	rs12569008	T	C	0.260389231387417	0.0299556562007608	-0.0704638631433777	0.0324617105885697
0	1	9799496	rs11588785	C	G	0.486705540637004	0.332130858415301	-0.0271014099467502	0.0279444735192047
0	1	9804693	rs7550295	T	C	0.205703107128489	0.291634909792541	-0.0370835574014361	0.0351655624892131
0	1	9836556	rs72855716	G	A	0.255488122773408	0.0310134351608892	-0.0712673619778817	0.0330415655528793
0	1	9846341	rs17034340	C	T	0.206272838002436	0.238585141829954	-0.0414146058434809	0.0351408830225113
0	1	9866437	rs61479984	T	G	0.429526841628902	0.0562247735484667	0.0544234580978838	0.0285045625409
0	1	9875633	rs946277	T	C	0.905910678681278	0.528623126596848	0.0304958615550405	0.0483977388377415
0	1	9877988	rs117550213	T	C	0.139341403604012	0.0218828228406707	-0.0943556370776927	0.0411602757558646
0	1	9885290	rs12078414	T	C	0.149159296688365	0.0517608453724703	-0.0777525775354091	0.0399732046730584
0	1	9888202	rs1767277	T	C	0.850105880224622	0.0438422898445633	0.0803556982219937	0.0398669762291835
0	1	9923741	rs935073	G	A	0.195768415543829	0.0388876279204203	-0.0738166100672192	0.0357400696100918
0	1	9926924	rs6695334	C	T	0.140074132774395	0.211436224233951	-0.0512173680342518	0.0409861595899816
0	1	9938165	rs17034420	G	A	0.140386387292743	0.247401609087462	-0.0472975464078294	0.0408906481139406
0	1	9975201	rs2033960	T	C	0.184929439312126	0.00800078937664027	-0.097156134481562	0.0366345390414858
0	1	10008191	rs12064822	A	G	0.152233817342932	0.748645363426008	0.0124933677873452	0.0389898602203202
0	1	10008221	rs1220421	A	G	0.670699125396241	0.21414337104767	0.0370183564114734	0.0297993788485739
0	1	10029913	rs6683452	G	A	0.826169828269348	0.0346514576852364	0.0786728714454941	0.0372432154897682
0	1	10093457	rs7528979	T	C	0.313405885584631	0.279984302793358	-0.0326991264717845	0.0302670311693935
0	1	10155283	rs9430244	G	A	0.916164224299624	0.408046041672716	0.0421614406246288	0.0509604156115984
0	1	10159832	rs76154155	T	C	0.106963230371438	0.448861698396722	-0.0346132352036368	0.0457052558032378
0	1	10174189	rs4543799	A	G	0.205785740320488	0.551092902246674	-0.0207852422625614	0.0348673579442243
0	1	10177790	rs3762290	G	A	0.207253406184876	0.50828486939944	-0.0229809328243005	0.0347400784399048
0	1	10190884	rs2295294	T	A	0.344246374296052	0.12377276634304	-0.0455457902593526	0.0295919220470499
0	1	10195940	rs6671289	A	G	0.186092249586926	0.677315939296623	-0.0150389796511964	0.0361402255111947
0	1	10195970	rs6685910	T	A	0.104638767065011	0.93270796066759	0.00389226133037298	0.0460959249851682
0	1	10197932	rs118126602	C	T	0.101237081219031	0.807244067161947	-0.0113533162766381	0.0465332467569203
0	1	10203988	rs35316894	C	T	0.29272359294134	0.975817366953914	-0.000931331435479162	0.030723750584893
0	1	10204186	rs12144133	G	T	0.547552009788096	0.216711212768549	0.0347734365077112	0.0281493214951774
0	1	10209557	rs6696978	G	A	0.0946621436548817	0.0955543260099726	-0.0811720031960368	0.04869932738247
0	1	10219202	rs6659436	T	C	0.167530916058362	0.993911727056379	0.000286481245003139	0.0375437741177747
0	1	10235946	rs2180184	C	T	0.313885143597274	0.220987775344814	-0.0371737091421182	0.030373015589773
0	1	10237960	rs12733312	C	T	0.282422070446953	0.533955918876731	-0.0194239980755146	0.0312293655875372
0	1	10239647	rs41310363	G	A	0.0908321908600461	0.519133928541869	-0.0319177135492339	0.0495093128556328
0	1	10240094	rs1046277	T	C	0.0915414364024001	0.619786315512378	-0.0244322211701831	0.0492432989621091
0	1	10246129	rs2180185	C	G	0.373928394905623	0.218525368756446	-0.0359617787818082	0.0292263183054983
0	1	10246471	rs6667639	A	C	0.373672769819134	0.222308734773751	-0.0356858978987878	0.0292408614649655
0	1	10247313	rs56221672	G	A	0.35521741812917	0.150260195346767	-0.0425743682940053	0.0295940379388993
0	1	10290268	rs17396382	C	T	0.0947095163758327	0.570046788505498	-0.0273978509704813	0.0482371314973877
0	1	10323921	rs12757288	C	T	0.321481853012887	0.39575536200757	-0.0255370910220733	0.0300710069494815
0	1	10338598	rs10492970	G	A	0.0929616534737716	0.452600994245854	-0.0366668170115519	0.0488184104111621
0	1	10353112	rs10492972	C	T	0.322043675273278	0.459337170240824	-0.0222398887973665	0.0300563922173693
0	1	10359944	rs12130220	G	T	0.228652034807339	0.841996826252542	-0.00662397397177964	0.0332295347033225
0	1	10362071	rs76058266	G	A	0.112638635170376	0.877684992081834	0.00682629852720294	0.0443541031135873
0	1	10366487	rs8019	G	T	0.325657420471936	0.423322952828194	-0.024173425619968	0.0301915121638845
0	1	10384439	rs17401924	G	A	0.226032519920035	0.955259861080284	-0.00188751569465893	0.0336438374921301
0	1	10385471	rs17401966	G	A	0.22837833012088	0.877010844805874	-0.00514527087371966	0.0332468615511483
0	1	10391536	rs12734551	G	T	0.228557706394411	0.868344470371144	-0.00551387746922433	0.0332638765306065
0	1	10407360	rs59211028	C	T	0.0989843973945801	0.214426699071276	-0.0590407115921244	0.0475565308589869
0	1	10414470	rs17402762	C	T	0.33939389263289	0.489715891858854	-0.0205978363436143	0.0298190592215239
0	1	10420918	rs3748578	A	G	0.222299218180897	0.958106445763855	-0.00177783485633084	0.0338442251896979
0	1	10420937	rs3748579	T	C	0.320403858866783	0.417040954888769	-0.0244572552258062	0.0301358955692647
0	1	10431329	rs72867431	T	C	0.0958916976168369	0.217975172526946	-0.059359022172006	0.048183755794287
0	1	10484416	rs663364	G	T	0.348540349269089	0.769168729292621	-0.00877660391293472	0.0299070806833432
0	1	10484880	rs79763829	A	G	0.0973077822614902	0.109718719921492	-0.0774581572706044	0.0484277322216995
0	1	10507236	rs1307489	G	A	0.835009155878837	0.0590992232717675	0.0728959161183858	0.0386212843084028
0	1	10537090	rs684016	A	C	0.664173408348317	0.195519452450609	0.0389192998183538	0.0300669168510534
0	1	10539833	rs6680568	G	A	0.117799866857232	0.0933026223545173	-0.0744292100700998	0.0443498831482308
0	1	10543836	rs9970001	G	A	0.186250336222679	0.751897948315418	0.011523024435836	0.0364493773191025
0	1	10549380	rs670666	G	A	0.54572351530956	0.0228433113218083	0.0647017577777586	0.0284272742239846
0	1	10550352	rs673254	T	C	0.372683906711577	0.0564632604347142	0.0554801421407151	0.029086135457913
0	1	10556097	rs636291	A	G	0.747565833438395	0.00476122437267132	0.0928247999216019	0.0328844145048492
0	1	10556386	rs10127643	T	C	0.0659613560929351	0.476184690414993	0.0403184762997676	0.0565911175309341
0	1	10557544	rs660725	G	A	0.848729640334472	0.0755756944050047	0.0708189705632879	0.0398541227919297
0	1	10562163	rs76282123	T	C	0.18380338273072	0.958399138773765	0.00191135076346471	0.0366421731071982
0	1	10563609	rs10864459	G	A	0.563687617753018	0.0260459392735072	0.0636002169536606	0.02857760967999
0	1	10563671	rs10864460	C	G	0.609014768956571	0.0464429000591796	0.0573925853904699	0.0288210062417835
0	1	10563681	rs2506902	T	C	0.256703960376884	0.472937651880017	-0.0231950040023808	0.0323181848969012
0	1	10566148	rs7543322	C	T	0.515980619929074	0.0721916623698163	-0.0505196405431212	0.0280991317119684
0	1	10566215	rs616488	G	A	0.294565806746345	0.219395308459826	-0.0382148580235269	0.0311161039316694
0	1	10567122	rs604814	A	G	0.583219011142061	0.282605130226509	0.0305990213820447	0.0284778349743979
0	1	10567658	rs2480786	T	C	0.875395943769142	0.864930344644867	0.00724845994623402	0.0426125672807209
0	1	10569930	rs6540934	T	C	0.140665113856486	0.0747109930175835	-0.0738746093886434	0.0414505542786057
0	1	10573867	rs2274985	A	G	0.57332119230537	0.0157423554434643	0.0685891432348152	0.0284032465648331
0	1	10578606	rs7419116	A	G	0.653231066960872	0.0507629374505718	0.0580761459636881	0.0297296078392088
0	1	10578791	rs11584327	C	T	0.572628274153566	0.0163977833626167	0.0682498362974071	0.0284381490864757
0	1	10580891	rs2483677	T	C	0.164251310166758	0.143540098380687	-0.0561983901292032	0.0384200947203074
0	1	10582047	rs2483678	C	T	0.818072790535839	0.395218943643486	0.0311128441161366	0.0365951258998378
0	1	10596624	rs10864461	T	C	0.275360278966418	0.699477050422114	-0.0122067667885868	0.0316215780773194
0	1	10597217	rs4240914	C	A	0.275408726439654	0.685249267742909	-0.01281942454978	0.0316286491981552
0	1	10598216	rs2506892	A	G	0.165208659867317	0.169696467279264	-0.0525889870832082	0.0382972340924102
0	1	10609505	rs12120962	A	G	0.350067450100704	0.0352419889091168	0.0621515126356168	0.0295177095212552
0	1	10613660	rs12127400	T	C	0.476984311097364	0.0274299586855777	0.0622312740447847	0.0282183966390804
0	1	10615775	rs11121584	C	T	0.644464599345535	0.32626968908426	0.0289086256669764	0.029448855803817
0	1	10621363	rs7519424	A	G	0.646237466667413	0.178834313790745	0.0396990783505665	0.0295302519895144
0	1	10633245	rs6687430	A	G	0.755020078922934	0.0588212413373085	0.0622461582567484	0.0329427187412416
0	1	10643197	rs12038548	A	G	0.240640484355935	0.909363622962659	-0.00373389137816904	0.032799101740807
0	1	10643829	rs12045923	T	C	0.234914494750727	0.051701497653762	0.063497946053678	0.0326365083150764
0	1	10644149	rs72857041	A	G	0.246258272725147	0.253719083982015	-0.0375526499155098	0.0329015964660071
0	1	10649223	rs12090714	A	G	0.253734769662165	0.611997968869419	-0.0165691688613401	0.0326664025663534
0	1	10651603	rs6540941	C	T	0.206436577080239	0.0751909745502057	-0.0627153109207746	0.0352472283652546
0	1	10652605	rs6668131	A	G	0.534296986915599	0.126564256011164	0.0430704094515615	0.02819128326297
0	1	10652977	rs284273	C	T	0.670707463953504	0.249110789259191	0.0348794702571785	0.0302638703764051
0	1	10653628	rs284272	T	G	0.121142981399888	0.571137943951623	-0.0245231654657758	0.0432983543806878
0	1	10655913	rs2387230	A	G	0.0207969174330618	0.103541041463973	0.157353005573319	0.0966587037667608
0	1	10663573	rs284283	T	C	0.132227199188548	0.860258831568584	-0.00732061327737503	0.0415838341652478
0	1	10666517	rs284281	G	T	0.724064138250986	0.177309050644673	0.0426386172416899	0.0316055376177558
0	1	10666735	rs11121599	G	A	0.601211263810503	0.201906750714856	0.0364192696017523	0.0285386614971742
0	1	10672429	rs488854	G	C	0.132594838186943	0.870182869220086	-0.00679569869041821	0.0415826737395067
0	1	10673194	rs479407	A	G	0.712218925929237	0.0622139658029636	0.058305680187074	0.0312669930255877
0	1	10767379	rs4845952	A	G	0.394476619987821	0.93794912930372	-0.00224689935512591	0.0288627242885834
0	1	10771380	rs78100955	G	T	0.114662171447248	0.581281131710429	-0.0244530602904202	0.0443380308217527
0	1	10780727	rs706007	G	A	0.214879641241425	0.841059462398143	0.00685467897438667	0.0341813640754162
0	1	10801989	rs4845953	A	G	0.120329564561953	0.504571117652436	-0.0290831916522804	0.043582421038389
0	1	10807369	rs205490	A	G	0.304901387643288	0.570352988496041	-0.0175388425952638	0.0309037226763318
0	1	10808499	rs2076491	T	C	0.123072663330031	0.813246806221922	0.0101199954959155	0.04283785806566
0	1	10827135	rs205488	C	T	0.36189355791453	0.789306885248307	-0.00784218800587332	0.0293483232065604
0	1	10832322	rs205472	A	G	0.465684751036939	0.290334800416023	0.0298568615081896	0.0282364442022052
0	1	10834579	rs12031981	C	T	0.523760454730004	0.485479005037163	0.0197853273353013	0.0283653499026758
0	1	10840905	rs17035713	G	A	0.458803410002009	0.244080793687373	0.0330038212937821	0.0283331731479302
0	1	10841333	rs710135	C	T	0.853034855239876	0.28108291136225	0.0427356054936927	0.0396474696544446
0	1	10842769	rs61227177	A	G	0.150928859692321	0.768382109920867	0.0116508688738695	0.0395626225116587
0	1	10844558	rs710139	C	T	0.830582222435759	0.468788501152888	0.0271752223266954	0.0375114369305355
0	1	10845821	rs776909	C	A	0.677032390122535	0.813724006580087	0.00715136825260073	0.0303506899626282
0	1	10849645	rs10864471	G	A	0.534219615826882	0.203925152682557	0.0360369930197886	0.0283655825781891
0	1	10854389	rs117360158	A	C	0.104724776821977	0.434624333954848	-0.0359927157204894	0.0460675536932808
0	1	10854478	rs117927896	A	C	0.105412761971348	0.426189603831798	-0.0365549516638571	0.0459389497661719
0	1	10855315	rs11577258	T	C	0.513582487415432	0.585824297630334	0.0154620931959396	0.0283761713414796
0	1	10860379	rs10779746	A	G	0.45469820826576	0.974976555054278	-0.000892637594845902	0.0284575117499756
0	1	10862362	rs55752650	T	C	0.100567027004867	0.457040723248829	-0.0349819940212777	0.0470359713523469
0	1	10864224	rs80073687	C	T	0.100954620044758	0.314787464539837	-0.0472633515119899	0.0470175815936357
0	1	10876600	rs6688450	T	C	0.396182900121988	0.469188301298623	-0.0208662251018157	0.0288287018438757
0	1	10883600	rs10864474	G	A	0.546448729709599	0.457897557670077	-0.0211635197284025	0.0285102271155478
0	1	10888791	rs634478	C	T	0.839679317131915	0.461433155019558	-0.0280719543264282	0.0381159176172662
0	1	10894724	rs541695	T	C	0.733425052361825	0.531178162714497	0.0199895358456095	0.0319215315445461
0	1	10900348	rs72643268	T	C	0.158141743128311	0.684212195949501	-0.0156825829754694	0.0385584841507573
0	1	10901000	rs35154018	C	CT	0.44241133320603	0.833820609204924	-0.00595860198291772	0.0284007953240614
0	1	10901994	rs946684	T	C	0.254848235391901	0.777224031633184	-0.00914191408799147	0.0323106124316755
0	1	10910576	rs607715	G	C	0.220572928880943	0.838248642503028	0.00697807401175301	0.0341837604438576
0	1	10912551	rs637037	T	C	0.876074675487591	0.671103853112127	-0.0182226143250016	0.0429137443084382
0	1	10913147	rs12085982	G	A	0.1674477261746	0.924822426685595	-0.00357418629032061	0.0378778075716645
0	1	10919094	rs1292646	C	T	0.867990169925727	0.664783821876997	-0.0179551587027758	0.0414364555675314
0	1	10922290	rs1280992	G	A	0.59459266810653	0.314025627314156	0.0290012182622978	0.0288050284000521
0	1	10926966	rs36047809	T	G	0.0938726773278107	0.813365910232271	0.0113965296249773	0.0482727817043491
0	1	10934874	rs12065037	A	G	0.373316325389706	0.940189379489246	-0.00219144750277188	0.0292069011543007
0	1	10935423	rs1280995	A	G	0.473399412524055	0.681712981619596	0.0115595080673286	0.0281852097740618
0	1	10935437	rs6667663	T	C	0.395006893765092	0.327995257247521	0.0281504488113492	0.0287789853907454
0	1	10935519	rs12756252	A	G	0.415143207687992	0.866444361993339	0.00480125377566084	0.0285488839631664
0	1	10936544	rs7537363	G	A	0.356971991131474	0.20561125127652	0.0371329601069475	0.0293372851604945
0	1	10937920	rs11121639	G	A	0.349122104361515	0.18333058960061	0.0391103596216826	0.0293936915164908
0	1	10939080	rs6686445	T	G	0.303658403389306	0.105682495809389	0.0495458081924394	0.0306233840967554
0	1	10940287	rs77331515	A	G	0.304454519630118	0.102211160481322	0.0500398831208851	0.030619906568317
0	1	10978062	rs1280972	G	A	0.423056592305186	0.400522271860933	0.024000352823416	0.0285484373788464
0	1	10980544	rs4845964	A	G	0.492155391656299	0.584263791038731	-0.0155104117907569	0.0283467441237974
0	1	11002488	rs6656310	T	C	0.930912737141012	0.101460383363067	-0.0896529813176246	0.0547393969448681
0	1	11010551	rs10864484	T	C	0.173708930167116	0.1996634559058	-0.0478913418735133	0.0373418572163068
0	1	11013286	rs11121657	G	A	0.433536021867537	0.302012266020665	-0.0292250796661074	0.0283153699591654
0	1	11019245	rs12033594	G	T	0.456169469174175	0.0995296590088201	-0.0463771870193843	0.0281562222439988
0	1	11024381	rs6659326	G	A	0.413437912031327	0.0154029710416918	-0.0694252233698173	0.0286553917268939
0	1	11024637	rs11121664	C	T	0.413842818093114	0.0196937560855876	-0.0668363558265373	0.0286589096099142
0	1	11028631	rs74052098	T	G	0.268811192718812	0.835253798032305	-0.00664597832485623	0.0319567047226281
0	1	11030861	rs78234331	T	C	0.26863695967508	0.880592000398194	-0.00480631744712826	0.0319954473681505
0	1	11032827	rs2003046	A	C	0.183254632409463	0.671067144842214	-0.0155027876746549	0.0365043007742019
0	1	11033082	rs12565727	G	A	0.289657432952126	0.659988825918112	0.0136269564088896	0.0309753824130725
0	1	11037736	rs11576658	T	C	0.179908941518098	0.86961450106584	-0.00605711772332399	0.0369003058931321
0	1	11038476	rs11121667	T	C	0.283388937175072	0.909259581866068	0.00356551527292532	0.0312839924200868
0	1	11046855	rs9430161	T	G	0.0733361762615494	0.189458656956303	-0.0715749524484337	0.0545465034888414
0	1	11046868	rs9430162	G	C	0.07330555691569	0.210549528406615	-0.0683187043767928	0.0545652229260991
0	1	11053101	rs6704113	G	A	0.35804866914268	0.355871192092441	0.0270275058766371	0.0292739594286268
0	1	11060075	rs11121675	T	G	0.564324681582854	0.816833076851117	-0.00653973192093735	0.0282347312720205
0	1	11063043	rs11121676	C	T	0.676773762828455	0.601820670970444	-0.0157747331321818	0.0302323001937412
0	1	11074582	rs3765897	G	A	0.176176767878342	0.179830139437524	0.049145901834682	0.0366410944496884
0	1	11086717	rs1033638	G	A	0.872400052265914	0.741653360983376	0.0139251202612319	0.0422402581598676
0	1	11090916	rs12711521	A	C	0.698248251745436	0.469068473772552	-0.0221993086498564	0.0306622174480547
0	1	11126569	rs2791659	A	C	0.826519567753703	0.135720003216434	-0.0549819432758798	0.036853133555722
0	1	11132965	rs7533211	C	G	0.792839458389515	0.244508344522434	-0.0401579284345265	0.0345061067186898
0	1	11147241	rs12136825	T	C	0.145767981483914	0.872701826225376	0.0063825600648488	0.0398343479357589
0	1	11153241	rs12127428	C	T	0.110880936177749	0.553284009803372	0.0264589694634693	0.0446304022884765
0	1	11153331	rs12126654	G	A	0.111418428845149	0.684920139942924	0.0180746785776021	0.0445454224297365
0	1	11166713	rs2536	C	T	0.0510910631383473	0.579168538164795	-0.0355461332729804	0.0640933224170664
0	1	11171226	rs17036350	T	C	0.0864797022001836	0.393130781083314	-0.0429742672673549	0.0503238989927109
0	1	11212458	rs11581010	G	A	0.113146123963588	0.302123996368551	0.0455227243299428	0.0441159007663805
0	1	11216665	rs4282823	T	C	0.0860710869481189	0.33789062431402	-0.0485270906901943	0.0506365369469279
0	1	11248216	rs3806317	G	A	0.149781649642705	0.566603287789467	-0.0224257558495539	0.0391332681909863
0	1	11249132	rs1034528	C	G	0.163643052363101	0.623638918412955	0.0185758909798877	0.0378559313870175
0	1	11256034	chr1:11256034.T.C	C	T	0.0865400835073069	0.416646006484312	-0.0408997323355572	0.0503533890958352
0	1	11269796	rs1010447	C	T	0.880500771082613	0.326634600634182	-0.0421956812300062	0.0430166488125898
0	1	11275588	rs2746637	G	A	0.880661137740361	0.347514514263573	-0.0404537434556562	0.0430624111061259
0	1	11289161	rs2076655	A	G	0.793208871000572	0.789192208611729	-0.00928253621738048	0.0347192769685941
0	1	11293792	rs11121703	C	A	0.844941067269486	0.606681826228048	-0.0199354858144007	0.0387235403521242
0	1	11322156	rs1883965	G	A	0.873954240747725	0.11800532028856	-0.0656298508540155	0.0419842681854639
0	1	11340472	rs6685950	T	G	0.0731931837491118	0.284341509499556	-0.0583488692139542	0.0545002078142266
0	1	11345339	rs11121715	C	T	0.0728226047643888	0.125085170539547	-0.0841965672702519	0.0548950151671485
0	1	11353244	rs77768358	A	G	0.0707606855462705	0.165546896688799	-0.0770562529856259	0.0555698686777208
0	1	11355449	rs11121717	C	T	0.0741960862568362	0.303648731003292	-0.0557032498491988	0.0541523111643272
0	1	11390336	rs2982376	C	T	0.107821196808598	0.25149772429702	0.0518653247634962	0.0452293187660887
0	1	11402749	rs3124632	C	T	0.172288888888889	0.857269761290364	0.00662660798354517	0.0368450449222381
0	1	11404558	rs3120815	G	A	0.172539441597623	0.780637750982696	0.0102560104398174	0.036827472872219
0	1	11411432	rs2788558	A	G	0.849862666852273	0.5111066427761	-0.0255173153705176	0.038832312953364
0	1	11432744	rs2982364	C	T	0.260157172213132	0.471545950930298	0.0229932270440543	0.0319365472053151
0	1	11435942	rs2335404	C	T	0.304740702501793	0.909875887770519	0.00342494133356345	0.0302569777080631
0	1	11444975	rs3010208	T	C	0.42563440458751	0.610568616119566	0.0145799654488894	0.028629598362053
0	1	11447805	rs6660541	A	G	0.799442798715322	0.279389010591626	-0.0377500666336183	0.0348990612347506
0	1	11461601	rs6671983	A	G	0.46295963182117	0.775967344618949	-0.008035	0.0282347737727788
0	1	11472413	chr1:11472413.A.C	C	A	0.311178880569582	0.375157363195231	-0.0269576903037578	0.0303969785377935
0	1	11476541	rs2890085	C	T	0.406220415918692	0.320842036173085	0.0283523594881059	0.028560019257714
0	1	11477192	rs2379143	T	C	0.764352604270206	0.61281929330977	-0.0165836732590037	0.0327706114546736
0	1	11485666	rs6661145	C	T	0.694563963941622	0.209321540629846	-0.0378316385053587	0.0301343299424261
0	1	11489255	rs877307	T	C	0.425235210892441	0.33129174744667	0.0275197553205961	0.0283266314624205
0	1	11490744	rs10864508	G	T	0.478974468093549	0.8825894687801	-0.0041756618275941	0.0282736480667156
0	1	11496333	rs12036240	A	G	0.480196608747412	0.949813392236171	-0.00177089720966607	0.0281357761577678
0	1	11498824	rs2379155	A	G	0.147421414089599	0.145066273977381	0.0575147612701647	0.0394698667013555
0	1	11503870	rs76779637	A	G	0.0959859190307767	0.391602441167442	-0.0412262455758185	0.0481213100826044
0	1	11518397	rs12026602	T	C	0.252417204725996	0.684668828584973	-0.0132995438094038	0.032749398087802
0	1	11531918	rs17036930	T	C	0.527700171211522	0.477392071223563	0.0198900604893911	0.0279943243826385
0	1	11532525	rs6674181	G	C	0.527730016954444	0.256557599633416	0.0319821407790487	0.0281888997857422
0	1	11534053	rs10159458	C	A	0.852959891103491	0.278305827371042	0.0437533878954329	0.0403579518193132
0	1	11537359	rs12027766	A	G	0.84332459516384	0.212753432273514	0.0490625547695518	0.039375103492355
0	1	11556348	rs10864512	G	A	0.792791749892199	0.305497949113859	0.0361204040853568	0.0352492389989069
0	1	11564507	rs2817614	A	G	0.72688745479283	0.951220513179624	-0.00192243606932995	0.0314256256801499
0	1	11567190	rs2817637	T	C	0.220882771176423	0.497968132160874	-0.0232721826735351	0.0343404437226584
0	1	11574366	rs10864515	G	C	0.457988497789926	0.390976482600954	0.0242080028404393	0.0282194596412107
0	1	11586677	rs2745260	C	T	0.411642849263247	0.592320299378596	0.0152606681379318	0.0284992223738213
0	1	11607932	rs2745291	A	G	0.506647895629502	0.708774408794838	-0.0105153691185777	0.0281534025475638
0	1	11613163	rs2817611	T	C	0.103248445288054	0.751990288802366	-0.0146560962855077	0.046377688807217
0	1	11617025	rs2817606	T	C	0.419507211437101	0.760505700153975	-0.00868257786970083	0.0284845796464193
0	1	11618451	rs2594292	G	A	0.688445850176204	0.958898191137058	0.00157573259866336	0.0305752089120232
0	1	11619933	rs12086490	T	C	0.273836398962548	0.362959478688439	-0.0286935062034795	0.0315403261722588
0	1	11636479	rs2745278	C	T	0.472500206914172	0.858573101268517	0.00501290706404276	0.0281322372910521
0	1	11645598	rs2745275	A	G	0.459555764541971	0.847819545887377	0.00540401213638717	0.0281603777503055
0	1	11647129	rs2745274	T	C	0.434131540584615	0.799406969715119	-0.00719193891445189	0.0283019429545051
0	1	11654491	rs7530509	G	A	0.581224601731165	0.551995048916501	-0.0168521662089991	0.0283337660751269
0	1	11656684	rs761087	G	A	0.274166384782558	0.997459417342109	-0.000100478328054475	0.0315557421165815
0	1	11665198	rs11121778	C	T	0.573213494950898	0.980304746046629	0.000702175826602427	0.0284433168776967
0	1	11675059	rs734737	G	T	0.221567389853749	0.113827722386508	0.0532658732155263	0.0336865648293204
0	1	11676100	rs7554745	A	C	0.281131192755488	0.714406810731291	0.0114657200387445	0.0313318918994714
0	1	11678938	rs4845872	A	G	0.220845178911512	0.103728982195076	0.0549354484305031	0.0337640800278702
0	1	11686768	rs10779761	G	T	0.593113902273299	0.516519102659246	-0.018659962262858	0.0287642590947285
0	1	11689296	rs115723174	T	C	0.183281287191456	0.540288121648576	-0.0224537906237836	0.036666592087741
0	1	11693090	rs80032347	A	G	0.162514325542784	0.266055412470003	-0.0429400514876896	0.038608472304513
0	1	11695180	rs10864529	G	C	0.601457015254336	0.263072931681415	-0.0322163191050763	0.0287862232676612
0	1	11697411	rs74782931	T	C	0.136094927731459	0.224009647655332	-0.0505385502737987	0.0415635262699077
0	1	11722688	rs3125815	A	G	0.153634801920467	0.379700783255902	-0.0347422816790289	0.0395496281291261
0	1	11725908	rs3117066	G	A	0.412289564246524	0.323037135248914	-0.0280758112528415	0.0284100299913601
0	1	11733075	rs747862	C	T	0.153554880261686	0.765973437123336	0.0115752376155152	0.0388892894401835
0	1	11745459	rs2336031	G	A	0.859299409348528	0.621079332154577	0.0200356847158143	0.0405317097227766
0	1	11749957	rs6658345	C	A	0.312424435013685	0.178573288767705	0.0407944525518456	0.0303268206665241
0	1	11751135	rs12088541	T	C	0.118812080228761	0.742977642063957	0.0142737940342744	0.0435292453427513
0	1	11760782	rs1555079	T	C	0.877603396640739	0.681008558253996	-0.0176405948520686	0.0429120456179836
0	1	11770653	rs12731150	A	G	0.8023872022257	0.842218134690396	-0.00696367859337878	0.0349833343808959
0	1	11773462	rs12565097	G	A	0.522077565089896	0.938250192739459	0.00219499712740734	0.0283337581340739
0	1	11782814	rs7414943	A	G	0.415999188635507	0.227773682312154	0.0341011553554197	0.0282735844033162
0	1	11790687	rs10864532	G	A	0.183256153541694	0.986598856212843	0.000614441554075437	0.036581234109299
0	1	11790925	rs74541046	T	C	0.39678342174778	0.226604577906709	0.0346359097705957	0.028644801448357
0	1	11797186	rs12095517	C	T	0.629549684984298	0.97867500535296	0.000785712682763162	0.0293943038704404
0	1	11800478	rs11121816	G	T	0.509617789042959	0.471423161933188	-0.020405	0.028333768722145
0	1	11800703	rs4073395	T	C	0.322736735285213	0.764877255110494	0.00904985949752378	0.0302587604049695
0	1	11811234	rs4075033	G	A	0.42606362606345	0.605693159159315	0.0147375851956471	0.0285484373788464
0	1	11824303	rs4845877	C	T	0.851758530549542	0.49231108729021	-0.0270271919602789	0.0393616507600838
0	1	11828319	rs4845881	A	G	0.789901048678773	0.301838220993493	0.0358766830116336	0.0347474123940808
0	1	11831615	rs6667720	T	C	0.889162564206367	0.578286342520046	0.025103070996124	0.045158376659483
0	1	11843167	rs4845882	G	A	0.809091368700031	0.222272617874296	0.0439495833753688	0.036009274832897
0	1	11846252	rs4846048	A	G	0.901700950083182	0.711177744724955	0.0175720955595231	0.0474569031830566
0	1	11848972	rs72640221	A	G	0.0902021331129578	0.272119880106158	-0.0545073006364104	0.049633590580971
0	1	11850365	rs4846049	G	T	0.812563266135488	0.214856945094493	0.0450579546427229	0.0363276763832576
0	1	11850927	rs2274976	T	C	0.0897254851547033	0.215111666869312	-0.0616954410073819	0.0497691719793683
0	1	11852110	rs13306556	T	C	0.0894279584855337	0.190054855474479	-0.0653688957612907	0.0498840469118133
0	1	11852300	rs1476413	T	C	0.189641859134456	0.265595541588445	-0.040181892080111	0.0360938037314801
0	1	11854476	rs1801131	G	T	0.187158627264102	0.245132865107035	-0.0422626302452815	0.0363626886498895
0	1	11856378	rs1801133	A	G	0.399815426787781	0.0380017611485704	-0.0600410205398937	0.0289377223652665
0	1	11857788	rs17421511	A	G	0.0904570345880943	0.608194226621989	-0.0253121592489413	0.0493748600979158
0	1	11862214	rs9651118	C	T	0.365854670459934	0.0222916270678832	0.0670529835037597	0.029340206026838
0	1	11862778	rs17367504	G	A	0.101485136042996	0.254463960995087	-0.0538917755384627	0.0472911730667504
0	1	11864586	rs3753584	C	T	0.101304190575552	0.23735654032251	-0.055826012064928	0.0472453201386198
0	1	11881320	rs198396	C	G	0.0938795019193182	0.491602509107268	-0.0334332687042605	0.0486116655549065
0	1	11886813	rs2076004	A	G	0.0901334261192299	0.405446054772597	-0.0413485905391357	0.0497017525662495
0	1	11898789	rs2272803	T	G	0.0889259581954852	0.360635365927344	-0.0457633749585153	0.050060844338344
0	1	11899033	rs1023252	T	G	0.179376364184476	0.279562865381623	-0.0400779090146322	0.0370644968976687
0	1	11904092	rs7552330	A	G	0.100793398847729	0.264415946927453	-0.0528976826008534	0.0473987432076806
0	1	11907648	rs5063	T	C	0.0891017879868337	0.144412736528793	-0.0729405542166832	0.0499745557761193
0	1	11910677	rs632793	G	A	0.130489476430684	0.992724211082342	-0.000381736424929778	0.0418617667394972
0	1	11913757	rs198375	C	T	0.152810798531819	0.700942227124732	-0.0150542874359044	0.0391988849262963
0	1	11914829	rs6668352	A	G	0.118457654230371	0.841524772358504	0.00871164980654542	0.0435705585964893
0	1	11918444	rs61761991	T	C	0.0114598512860658	0.0600968924520246	-0.261867572468138	0.139285180881596
0	1	11919271	rs198389	G	A	0.134049688672313	0.679838728901866	0.0170195021982484	0.0412410823876721
0	1	11922298	rs6668659	G	T	0.133174991701208	0.61648154806449	0.0207139131683042	0.0413580880918557
0	1	11922812	rs79990227	G	A	0.0646179934331945	0.0201581924761514	0.131287273893078	0.0565067657893609
0	1	11925300	rs6676300	G	A	0.14491243512217	0.689552366349691	0.0159651513403044	0.0399665721244407
0	1	11925781	rs1318408	G	A	0.092449970643676	0.539853127575844	0.0296594739763736	0.0483813629964947
0	1	11927878	rs79653311	C	T	0.0878617378520582	0.777893693834334	0.0139786278085883	0.0495581846445013
0	1	11934378	rs198384	A	G	0.600799656582308	0.262001965383447	0.0322451445122692	0.02874739422977
0	1	11941936	rs11588551	T	C	0.551564238779407	0.0748038906069916	0.0505504298493685	0.0283725796326553
0	1	11959362	rs17037526	T	C	0.404140863981515	0.413512745190258	0.0233876885651163	0.0286008304909944
0	1	11973888	rs7554547	G	A	0.448456738093381	0.287780067412427	0.0300586797629345	0.0282771046964891
0	1	11979909	rs3209284	C	T	0.614971642614426	0.072646320226637	0.0520533318567628	0.0289983223657603
0	1	11982544	rs2639453	C	T	0.652813151057994	0.194852332930528	0.0384448254412468	0.0296560356420227
0	1	12009955	rs7529452	T	C	0.320839459206324	0.650197189802388	0.0136323210561686	0.0300610225986797
0	1	12009956	rs7551175	A	G	0.225436523837546	0.60620602048749	0.0173469305399299	0.0336509093664027
0	1	12042261	rs2236055	G	A	0.609403053098074	0.492104758948928	0.0197619745449432	0.0287670745706478
0	1	12042755	rs4240897	A	G	0.528896920955928	0.792141927695616	0.00739484640188895	0.0280607141069329
0	1	12044164	rs1474868	T	C	0.608591412286273	0.543669425126974	0.0174312425058249	0.0287041055673496
0	1	12046063	rs2336384	T	G	0.581485159818411	0.64641943120764	0.0130329861092185	0.028410272841033
0	1	12046089	rs873458	A	G	0.374336379240039	0.447506609781182	0.0221246891595013	0.0291275896699836
0	1	12046334	rs873457	G	C	0.581755374889875	0.626833265406357	0.0138109516910145	0.0284065569680485
0	1	12050634	rs4846085	C	T	0.58168085657409	0.601414314751057	0.0148368540092601	0.0284030826402409
0	1	12054911	rs6672267	G	A	0.610018181818182	0.431004181964076	0.0226261673335784	0.028732573429781
0	1	12056440	rs2236056	T	C	0.581509556947344	0.626500888869459	0.0138243868109502	0.028406794568336
0	1	12059412	rs2295281	T	C	0.373954031790231	0.762934864101539	0.00878157300686772	0.0291138176476959
0	1	12065841	rs1042837	T	C	0.0804903825437039	0.426004955686913	0.04100913554634	0.0515159992150512
0	1	12072534	rs14305	T	C	0.153961262881117	0.764809450098055	-0.011660617765785	0.0389764093967048
0	1	12128498	rs12029016	A	G	0.44544667661106	0.261602630241393	-0.0318311944582433	0.028354601042122
0	1	12135526	rs6690493	G	A	0.224838320888214	0.554708213109423	0.0200495626104053	0.0339409045266446
0	1	12141461	rs2297875	G	A	0.238988475457487	0.873919650417328	-0.00528626427303208	0.0333136335477326
0	1	12142243	rs59346161	A	T	0.124731992470763	0.263966510665286	-0.0480860353406961	0.0430467635995921
0	1	12147753	rs12133231	A	G	0.122886673330147	0.179555843668896	-0.0582244970774223	0.0433823579746168
0	1	12153413	rs17037598	T	G	0.0866402005125331	0.145727902792824	-0.0732576132980784	0.0503562049288443
0	1	12164071	rs562844	C	T	0.410459065854366	0.82547932546504	-0.00633250426276174	0.0287184309442323
0	1	12164437	rs2230622	T	C	0.27546590091658	0.911328655685764	0.00353562368547761	0.0317486952532437
0	1	12165037	rs10864549	C	T	0.303274692401174	0.881523759407725	-0.00460741821224248	0.0309144149249698
0	1	12165130	rs11569859	A	G	0.112639143119965	0.45833609975921	-0.0333036017798829	0.0449084064841256
0	1	12174100	rs72641094	A	G	0.134494141902072	0.244188125523494	-0.0483813288769075	0.041543934057347
0	1	12181401	rs3753577	T	C	0.196595730033701	0.825649665603395	-0.00785967731382987	0.0356796812139288
0	1	12185335	rs488733	C	T	0.671240222960095	0.0830338333947228	-0.0517591848759522	0.029860815463818
0	1	12186933	rs1148475	G	A	0.659198513029158	0.387587350498965	-0.0256844182520849	0.0297273021148381
0	1	12187130	rs6668157	T	C	0.215083231450573	0.694968586096209	0.0134514691323187	0.0343043567025617
0	1	12206866	rs630542	T	G	0.30890114705151	0.215720332701465	0.0378077283312932	0.0305396447287288
0	1	12213337	rs1148461	G	A	0.305016712729506	0.679915155069467	0.0126521149225273	0.0306659273946743
0	1	12223451	rs590368	A	G	0.302189392873991	0.912341779061459	0.00338260534857455	0.030727148827304
0	1	12233754	rs976881	C	T	0.856004680041105	0.486375872629333	0.0282033472899434	0.0405171278598894
0	1	12240676	rs3766730	A	G	0.173627936832011	0.956363322729213	0.00204110367149429	0.0373024004166183
0	1	12249770	rs548580	A	G	0.133910472593311	0.966061248016707	-0.00175615340311273	0.041273910484713
0	1	12251808	rs653667	G	T	0.306054040911842	0.994970335053711	0.000194483810664894	0.0308518765754791
0	1	12252955	rs1061622	G	T	0.129936518989323	0.550039902006867	-0.0251347296020829	0.0420523933773518
0	1	12262792	rs5746059	G	A	0.1273106246463	0.379291612821883	-0.0374194384727345	0.0425606708125384
0	1	12271503	rs235214	C	T	0.559670689899619	0.747540578651891	-0.00918147450383915	0.0285241722136179
0	1	12278932	rs7550488	G	A	0.625531247688076	0.853449668899219	-0.00541244865521572	0.0293010307645287
0	1	12305286	rs374450	A	G	0.193867847062763	0.466937564125231	0.026133902886186	0.0359243298489225
0	1	12306734	rs6541016	G	T	0.126714975845411	0.305434181018623	0.0435019608855135	0.042447167754324
0	1	12319994	rs235243	T	G	0.125748621117754	0.317936614664793	0.0426100780136125	0.042665241174161
0	1	12329295	rs3765339	T	C	0.240760023694867	0.734957469219959	0.0111349743444256	0.0328913152559891
0	1	12363811	rs7523900	T	C	0.126320502931662	0.25810760778604	0.0480537415141354	0.0424925226009861
0	1	12368336	rs115361959	C	A	0.0766560390037209	0.853909119826195	-0.00986378218473419	0.0535687913309277
0	1	12401868	rs28551666	C	A	0.927747173951677	0.0660869813314434	-0.0990477789090834	0.0538937791170758
0	1	12486792	rs580233	A	G	0.190728327334972	0.954660269399264	-0.00203551663713054	0.035801551940634
0	1	12488475	rs11121906	A	C	0.124814761250035	0.335612278494361	0.0412899986394167	0.0428821719970039
0	1	12519105	rs117618373	T	C	0.0698719089130048	0.687664767111688	0.0221825573635679	0.0551768990665989
0	1	12537010	rs75965755	A	G	0.0691165519592852	0.578692746797682	0.0306931310817615	0.0552735371990163
0	1	12587927	rs74638742	A	G	0.0761660585070196	0.139183031488809	0.0780948366744055	0.0528081649262461
0	1	12590762	rs10864555	C	T	0.809506165099269	0.652541056200522	0.0162839864840867	0.0361677550831408
0	1	12592294	rs7543599	T	C	0.845076259791984	0.625768500730197	0.0192033412856286	0.0393760161198792
0	1	12593561	rs4846107	G	A	0.167745555770089	0.759368725903456	-0.011720929319034	0.0382649418532898
0	1	12595464	rs56060440	A	G	0.0914838135863435	0.109772117842117	-0.0794387627435038	0.0496734970468907
0	1	12596355	rs56089820	G	T	0.278113195351711	0.701710361297655	0.0120686729799728	0.0315098521880747
0	1	12597926	rs74054806	C	T	0.421129448716663	0.565101451711031	-0.0164362212015852	0.0285707835134022
0	1	12599005	rs11121923	A	C	0.414447096303147	0.705677711017033	-0.0108212674022011	0.0286529053847855
0	1	12605011	rs6541027	T	C	0.687498446419239	0.982912516572953	0.000652037320134243	0.0304439645164181
0	1	12606725	rs10779770	C	A	0.496788958457979	0.142697294037499	-0.0414118205259082	0.0282516384688567
0	1	12619096	rs4845904	A	G	0.196844128993669	0.568560291365062	-0.020352722614508	0.0356956899757836
0	1	12625101	rs10864570	C	T	0.271263120152101	0.961495758220685	-0.00152745049816502	0.0316395253295338
0	1	12626182	rs7517059	C	G	0.22474463266691	0.383038530412929	-0.0295655246117955	0.0338933152175571
0	1	12626549	rs4846118	C	T	0.67869149019214	0.455016153454496	-0.0224537953684917	0.0300554683047821
0	1	12628459	rs11121940	A	G	0.182870186348982	0.493073612374444	-0.0251426867191053	0.036681710029642
0	1	12630700	rs4846121	T	C	0.589919634588641	0.240358668162677	-0.0332456605069194	0.0283160903904476
0	1	12637160	rs4845907	A	G	0.376633874880703	0.887711308139431	-0.00410402321220343	0.029065153971606
0	1	12640127	rs3128458	A	G	0.72926387435316	0.583977093455671	-0.0173382224858564	0.0316630875642075
0	1	12642243	rs12029485	G	T	0.166716768921224	0.39100925751792	0.03205	0.0373635223178972
0	1	12663774	rs4846127	T	C	0.616125485346801	0.328565394156471	-0.0281555073384323	0.0288181049863069
0	1	12664209	rs6662695	C	T	0.385164242686787	0.231573623475639	0.0344583100353225	0.0288037076631899
0	1	12668321	rs6541043	G	C	0.38887885237165	0.233340146146969	0.0342611099672819	0.02874739422977
0	1	12669280	rs6541044	G	A	0.313545029004697	0.153525747751718	0.0431068336604008	0.0302040357403054
0	1	12669341	rs12027375	T	C	0.271615705922184	0.888404576629353	0.00443180525817864	0.0315828240507067
0	1	12669452	rs7548227	T	C	0.375407290049208	0.585101057756404	0.0158019371164003	0.0289439851893268
0	1	12671324	rs4618985	C	A	0.289226839170621	0.561622009702536	0.0179621595737941	0.0309460865917942
0	1	12671703	rs5022242	C	T	0.441165607669613	0.218053980729693	0.0345986289125991	0.0280897040750276
0	1	12682574	rs3000896	C	T	0.725040619001753	0.85127934033135	-0.00583438498065865	0.0311189885935252
0	1	12682662	rs4846130	A	G	0.235273889737692	0.928298832938231	-0.00295742204322228	0.0328655838373793
0	1	12684504	rs6680343	T	C	0.477011685871079	0.310059501648592	0.0281944701448023	0.0277751435639891
0	1	12684837	rs12402628	T	G	0.476868613045687	0.267451993040067	0.0308130033718088	0.0277857602919193
0	1	12693125	rs4845911	A	G	0.29589686564953	0.79529316517226	0.00800773422373429	0.0308650554842041
0	1	12699337	rs3000891	C	T	0.581324979637483	0.795673432115695	0.00737073241386992	0.0284638661449
0	1	12709554	rs17458785	A	G	0.344106629842163	0.903471508086412	0.00358116378218113	0.0295287563233017
0	1	12724931	rs2027589	A	G	0.107359274092131	0.70616555221521	-0.0171067928351507	0.0453748041329185
0	1	12728153	rs2245926	T	G	0.122226998002068	0.943925317365166	-0.00300877012662084	0.0427764032499323
0	1	12739778	rs2799845	A	G	0.115828224476093	0.980551657500361	-0.00105758759825329	0.0433841212346944
0	1	12739867	rs2255773	G	A	0.128977173545677	0.771732858308363	-0.0121575044281371	0.0419066793602169
0	1	12743160	rs2489262	T	G	0.259063836015665	0.622578337114672	-0.0159207713335403	0.0323461771360612
0	1	12746537	rs7524074	C	T	0.738768482286484	0.840016453289925	0.00646350263534737	0.0320177575729859
0	1	12750723	rs3128450	A	T	0.750651935716106	0.825231480300227	0.00718822554763368	0.0325522106138254
0	1	12757671	rs3010951	T	C	0.728945553404405	0.636180511486652	-0.0149719182918093	0.0316500402844331
0	1	12762562	rs3000875	G	T	0.730151701458358	0.605137622071191	-0.0163565859208046	0.0316358720444522
0	1	12763781	rs10779772	T	G	0.60584030870985	0.791247369874595	-0.00765217622240113	0.0289098266182531
0	1	12769239	rs3010872	T	C	0.69676683500112	0.231962845153154	-0.0365429559308003	0.0305717463518265
0	1	12769379	rs3010873	C	G	0.710536072847608	0.337450200935314	-0.0297080913508131	0.0309712382704126
0	1	12771713	rs3000868	G	A	0.760336967004433	0.045401879542502	-0.0655185000642283	0.0327443194421853
0	1	12775851	rs3000861	G	A	0.615200509637227	0.384483569997135	-0.025302434010136	0.0290944645213229
0	1	12776218	rs3000860	C	A	0.755778197167862	0.0613732089032966	-0.0605911032659674	0.0323878538567007
0	1	12777049	rs79983604	T	C	0.0808083637117725	0.422673860568237	0.0410944845178696	0.0512533616251929
0	1	12795653	rs3010902	C	T	0.827564684394776	0.0204620060406116	-0.0853610924506421	0.0368290276875325
0	1	12796044	rs3010903	T	G	0.827262519414826	0.0239202146052193	-0.0831980832115482	0.0368392564529692
0	1	12803975	rs6662299	T	C	0.7590201915949	0.207009660883218	-0.0416103566764149	0.0329761765395844
0	1	12823636	rs72862122	A	G	0.136414085655016	0.6048754812543	-0.0212306236314017	0.0410331208151297
0	1	12829572	rs2009740	T	C	0.843682715917901	0.0189525964632738	-0.0899576507814012	0.0383375691132132
0	1	12833428	rs11121976	C	T	0.819135421968946	0.0749866461112718	-0.0647522014802372	0.0363664859097235
0	1	12835868	rs1812242	C	T	0.727379835067151	0.192561557749808	-0.0411997478554246	0.0316182079664416
0	1	12837840	rs848577	C	G	0.726343612432987	0.231871693826403	-0.0377757552848814	0.0315969330003988
0	1	12866852	chr1:12866852.T.G	G	T	0.091127132754621	0.844196487723907	-0.00951870371879809	0.0484342028619008
0	1	12866899	rs9308457	T	G	0.39805248864348	0.798176436771718	-0.00718315543015612	0.0280912594553465
0	1	12867513	rs116786716	A	G	0.09319356187226	0.501088553803569	-0.0319978061136888	0.0475607220325485
0	1	12868019	rs1416906	T	C	0.320700146250751	0.677243689490125	0.0122627234488915	0.0294616034017159
0	1	12868237	rs703804	A	C	0.418971699593602	0.606792480847082	-0.0143800557360844	0.0279410285271622
0	1	13176463	rs28488227	A	G	0.305000024132914	0.834601875448603	-0.00637726797935283	0.0305420035174841
0	1	13775026	rs10927559	T	G	0.301984009833996	0.427438845856222	0.024326357079922	0.0306538690608544
0	1	13783354	rs11580598	T	C	0.432490940766551	0.165051518272798	0.0396380875261655	0.028551921160624
0	1	13785062	rs2999877	G	A	0.180599445465725	0.760325041504424	0.0110693728195374	0.0362866036983667
0	1	13785485	rs10754872	C	T	0.432471548335252	0.204330783071475	0.0363136059835284	0.0286089505333295
0	1	13785516	rs10927575	C	G	0.220036437481868	0.109716691184691	0.0543771971297937	0.0339970558426662
0	1	13793697	rs12564562	A	G	0.368493194817554	0.447783032132378	0.022136644032179	0.0291610733684511
0	1	13795449	rs3013090	C	T	0.389049033602745	0.419393149803204	0.0235982006818058	0.0292247001695646
0	1	13801089	rs2359535	A	G	0.125032454078793	0.761258622240356	-0.0129666154420259	0.0426774293391718
0	1	13802224	rs3795750	A	G	0.571238451198474	0.44299582026983	0.0220000810939145	0.0286778975841467
0	1	13802325	rs3013105	C	T	0.572585188221357	0.43815590933057	0.0224062705977973	0.0288997196181999
0	1	13802437	rs3013106	A	G	0.377902900048312	0.662427062506587	0.0128026263935509	0.0293258391791719
0	1	13804575	rs16850548	T	C	0.249479440770656	0.505896619144792	0.0218163126476215	0.0327946201601437
0	1	13804751	rs55957512	T	G	0.124816464396878	0.78025296506059	-0.0119113566396125	0.0426946577496473
0	1	13805706	rs2940310	T	C	0.194840543054829	0.703658648431637	0.0136688624864136	0.0359341564783984
0	1	13806431	rs6666545	A	C	0.253093108972691	0.591271860340783	0.0175081878391066	0.0326040749858149
0	1	13806900	rs61781238	A	G	0.195050320812052	0.69311733978924	0.0141581032162022	0.035877074213602
0	1	13815792	rs375996	G	A	0.213654004090368	0.230174099387294	-0.0414243253226648	0.0345228457662173
0	1	13816076	rs2924851	A	G	0.359501804210819	0.404313175779936	-0.0245320634277301	0.0294169591179976
0	1	13817381	rs6690828	G	A	0.143199088293123	0.828100035599269	0.00874811987258508	0.0402881131880146
0	1	13819261	rs164951	A	G	0.506763363437001	0.552793793901165	0.0166210000436179	0.0280013321114644
0	1	13822035	rs354590	A	G	0.466574718696438	0.535892523563504	-0.0174532010034208	0.0281941533002551
0	1	13827439	rs10803381	A	G	0.140867013178435	0.295366331998002	-0.0428894274493808	0.0409867487837308
0	1	13828957	rs12046672	A	G	0.268967045518095	0.743906726481342	-0.0104048419615198	0.0318498442796357
0	1	13830815	rs2999900	C	T	0.347934458820425	0.625874450927381	-0.0144558418365889	0.029650468503938
0	1	13833861	rs76079754	C	T	0.175476580391003	0.705983633813225	-0.0139799033272578	0.0370568436625275
0	1	13837213	rs2990678	C	T	0.29276468034144	0.582330063339897	0.0171465	0.0311763379825149
0	1	13842586	rs2282189	G	A	0.322671703368039	0.679995026025849	-0.0123676927711142	0.0299844722360014
0	1	13844562	rs45223	G	A	0.376356318837815	0.620584356700627	0.0143012942003039	0.0288902000420963
0	1	13844765	rs16851109	A	G	0.445026000539868	0.227373136320198	-0.0341687980534308	0.0283052698288126
0	1	13845251	rs35530871	T	C	0.0803335755997177	0.346418745857105	0.0482930654525976	0.0512905650737546
0	1	13851036	rs4345799	G	T	0.754095659057489	0.242163733133606	-0.0382537379615953	0.0327068062535994
0	1	13852232	rs16851217	T	C	0.276704390481619	0.704997694519083	-0.0119513798536463	0.0315687341368658
0	1	13852683	rs2168201	G	A	0.901385681200347	0.548835525806564	-0.0282560495497467	0.047132223286854
0	1	13852955	rs12750399	A	G	0.552274967780228	0.641202571710224	-0.0130857522512629	0.028079925020301
0	1	13854682	rs10927814	G	C	0.760543394645664	0.178133505770074	-0.044172367853957	0.0328047325690757
0	1	13855608	rs12072110	T	C	0.0754878643668985	0.193485234561178	0.0686020420106872	0.052757094783886
0	1	13855662	rs76062973	G	A	0.117311959909317	0.24006411277288	-0.0521397480589045	0.0443808047401908
0	1	13855758	rs12124179	T	G	0.140233312644185	0.275390823893058	0.044064550310696	0.0403990624245714
0	1	13859570	rs3856278	G	A	0.274623862550158	0.881295103106857	-0.00470246970823497	0.0314909522721072
0	1	13859697	rs75931286	A	G	0.198930932415276	0.391187349873306	-0.0302600067861955	0.0352900333654538
0	1	13863307	rs12564444	A	G	0.242356501092256	0.813943972850675	-0.00775130164417377	0.0329364509412307
0	1	13863608	rs6678308	A	G	0.18241452991453	0.238877016783151	0.0430994092150431	0.036593199632526
0	1	13867459	rs183052	G	A	0.184715685312819	0.26638244143844	-0.0405151418260097	0.0364530997406054
0	1	13872988	rs10927854	T	C	0.131309955354554	0.895797994409382	0.00545509227413719	0.0416510441294902
0	1	13874853	rs1610562	C	T	0.702735512723373	0.339946315549798	-0.0292573458956387	0.0306593574804935
0	1	13875610	rs17391912	T	C	0.199089698304195	0.507634046012477	-0.0233423699807725	0.035232372380072
0	1	13875896	rs13375580	C	G	0.340878968197225	0.71124195796191	-0.0109887299790306	0.0296841380214157
0	1	13876130	rs76996492	A	G	0.197373693989843	0.557366549538872	-0.0208168131826491	0.0354777081892131
0	1	13876264	rs354581	G	C	0.760980733438087	0.586630959049351	-0.0178526308628716	0.0328339546131041
0	1	13880522	rs6684199	G	A	0.114341177969877	0.914870273097494	0.00472080837458535	0.0441619969569613
0	1	13885203	rs10927872	T	C	0.179575931731104	0.717991060789619	0.013218684126556	0.0366021526373673
0	1	13885279	rs12042662	A	G	0.757580299480344	0.510936751033054	-0.0214654741633003	0.0326530795208792
0	1	13900468	rs655839	T	A	0.550845056226661	0.188599728646766	-0.037014271003481	0.0281534558269496
0	1	13901884	rs12404716	C	T	0.123843248739057	0.628147022760284	0.0207988539486826	0.0429429760576548
0	1	13903098	rs355013	C	T	0.670524788673329	0.205156202829972	-0.0379400709333013	0.0299448677099875
0	1	13908031	rs1261015	A	G	0.692154986548995	0.316626035550598	-0.0303448055337663	0.0303019170569596
0	1	13908105	rs1262461	G	A	0.719980017497718	0.261818568511207	-0.0350822322670075	0.0312647113372313
0	1	13912977	rs355027	C	T	0.543027069419464	0.0275489713677776	-0.0620829902221413	0.0281728003793059
0	1	13913180	rs355028	T	C	0.522115349199662	0.0237372727913108	-0.0634860139458135	0.0280743224005726
0	1	13914230	rs1148455	T	C	0.646239986842074	0.203832633085149	-0.0375134120050433	0.0295216674665056
0	1	13914909	rs10927904	T	C	0.195456435854277	0.0741097054753137	0.0634199959592448	0.035510799061962
0	1	13916809	rs434651	C	T	0.737369545032498	0.271780345903296	-0.0351555614460257	0.0319895014028065
0	1	13917411	rs11804743	T	C	0.0557329017106086	0.0279450341303419	0.132861239819005	0.0604448525322633
0	1	13920193	rs1261025	G	A	0.685787938550066	0.183767670058105	-0.0402799599165645	0.0303029218893898
0	1	13920807	rs1261026	T	G	0.684999143474316	0.204147989336425	-0.0385374097788834	0.0303486671902594
0	1	13922117	rs12566684	G	A	0.169100937078179	0.103606835192882	-0.0614526079279495	0.0377562625676276
0	1	13922799	rs7514217	G	A	0.717874874545304	0.0547112405293939	-0.0599960822196	0.0312290533826969
0	1	13923443	rs16852007	A	G	0.124634165851088	0.689518412755406	0.0170366181329553	0.0426439224684911
0	1	13923574	rs10927907	C	T	0.168092222592057	0.732348440590001	0.0128860617904028	0.0376781843378897
0	1	13924863	rs1262460	G	A	0.302211511362858	0.739363961340058	-0.010269783780109	0.030868395275063
0	1	13932007	rs2788749	G	C	0.599551104114645	0.648321536997104	-0.0131242128720717	0.0287751624762371
0	1	13932427	rs442112	T	C	0.646502371426915	0.429333927441914	-0.0231208488339066	0.0292546044526562
0	1	13934056	rs2483133	C	T	0.306820957588979	0.105340293475423	0.0496628063456909	0.0306655679037385
0	1	13935402	rs92406	A	C	0.621554489448823	0.33067012205042	0.0282395780236433	0.0290302165855659
0	1	13937281	rs4391657	C	T	0.776463655514969	0.790330010287354	0.0089659396795321	0.0337214864787693
0	1	13938377	rs1412838	C	A	0.41263767780812	0.553702421757332	0.0168959797601688	0.0285298423852635
0	1	13938925	rs79769438	A	G	0.105424638454932	0.14614265269497	-0.0677616448643629	0.0466263058817306
0	1	13943528	rs1539114	C	A	0.136008299721713	0.329273860743914	-0.0402738537649899	0.0412820634406417
0	1	13943724	rs1061615	C	T	0.182912130902374	0.686766494312509	0.0146703862970782	0.0363806418305121
0	1	13944568	rs876931	C	T	0.550115882911798	0.926827945121436	-0.00260495206920048	0.02836510665259
0	1	13945379	rs1106669	T	C	0.210095263999723	0.80173796893783	0.00868050923183027	0.0345701381277759
0	1	13946586	rs6703700	A	G	0.414012627482896	0.37691063187178	0.0252277957773415	0.0285510570122768
0	1	13947519	rs1772636	G	A	0.185057705574658	0.763733991978956	0.0109044445065172	0.0362778854826512
0	1	13947905	rs11588651	G	A	0.0555970619726002	0.234889099794185	0.0724752985045366	0.0610134025711179
0	1	13948225	rs1772635	A	C	0.688398120758657	0.479280634239092	-0.0215273672188378	0.0304290926214964
0	1	13948765	rs10927910	A	G	0.113733464825773	0.0597626954086188	0.0826869710673869	0.0439230818537835
0	1	13949397	rs75737744	C	A	0.135384500434366	0.0373353604541542	-0.0869635711212264	0.0417676849161105
0	1	13952864	rs7515525	T	G	0.264122036336654	0.0928778744813904	-0.0540023210099711	0.0321364256634783
0	1	13956484	rs10803421	C	T	0.247356079729771	0.214382800423482	-0.0403669427132246	0.0325119370575304
[truncated: 534,508 more rows]
