# Supplementary material for: Japanese GWAS identifies variants for bust-size, dysmenorrhea, and menstrual fever that are eQTLs for relevant protein-coding or long non-coding RNAs
Source: Sci Rep. 2018 May 31;8:8502. doi: 10.1038/s41598-018-25065-9 (PMC5981393; doi:10.1038/s41598-018-25065-9)
Supplement: Supplementary file 22 — Dataset S19 [file 41598_2018_25065_MOESM22_ESM.txt]

regional.analysis	CHR	BP	rsid	A1	A2	A1.AF	P	BETA	SE
0	1	564621	chr1:564621.C.T	T	C	0.026666662219512	0.0137601870837338	0.25936241581104	0.105283640879995
0	1	565374	chr1:565374.A.G	G	A	0.035721507945162	0.547476661675559	0.0581998688312637	0.0967505549071139
0	1	752566	rs3094315	A	G	0.844845482616862	0.767643161352669	-0.014501681954571	0.0490818525911722
0	1	990417	rs2465136	C	T	0.162531933332127	0.687350275827581	0.019424249116809	0.0482645754200876
0	1	1018704	rs9442372	G	A	0.811955093020658	0.978751881155201	-0.00121154421802162	0.0454891164663373
0	1	1036959	rs11579015	C	T	0.203956833597016	0.40300099617509	0.0366544911857157	0.0438307400525526
0	1	1046164	rs6666280	T	C	0.203331467204766	0.329993591606712	0.0427752866850073	0.0439114161899796
0	1	1062638	rs9442373	A	C	0.539650235363657	0.343472527105775	-0.0338479081482746	0.0357299356289847
0	1	1216195	rs55834051	A	C	0.644120647219885	0.522957504541314	0.0237739191296796	0.0372169286718106
0	1	1217011	rs1262894	C	A	0.121998571152218	0.990462691414556	0.000656399322042184	0.0549126001302296
0	1	1217058	rs3753340	A	G	0.0144224634853546	0.0698608331716326	0.255190269616026	0.140770404957651
0	1	1218086	rs6603788	T	C	0.632695236229452	0.149958894424037	0.0534388451978579	0.0371186433669831
0	1	1220136	rs2144440	G	A	0.652452234593044	0.169269362169297	0.0515996171322512	0.0375391357685716
0	1	1220954	rs12751100	A	G	0.63732023944962	0.246472712913278	0.0430129445488865	0.0371134162021197
0	1	1221138	rs11260578	A	G	0.622697465688105	0.414103564846655	0.0301352135399583	0.0368990457614448
0	1	1222958	rs111819661	T	C	0.0144933948501963	0.0684856820022172	0.25838091033362	0.141827440981172
0	1	1223529	rs78481580	C	G	0.182144772274009	0.0148592505477331	0.110794020651038	0.0454858410152825
0	1	1225959	rs1570867	G	C	0.922551287601294	0.0121006461649949	0.178934456817077	0.0713114822458456
0	1	1227244	rs2239609	A	G	0.274785430061188	0.0243042559468216	0.0891369806286056	0.0395762407575671
0	1	1278237	rs307361	C	T	0.869289889321488	0.25786244716245	0.0612099767402051	0.0540983284203299
0	1	1287040	rs182532	C	T	0.869055990742389	0.272044315286529	0.0593769912915736	0.0540593420687764
0	1	1295323	rs34389364	A	G	0.80813120759208	0.0323113156446141	0.0998775179031077	0.0466600075749224
0	1	1314015	rs2649588	T	C	0.826185321680322	0.0917280454417806	0.0815020594124893	0.0483303993384777
0	1	1335218	rs2291889	A	G	0.121076782317708	0.105877055488512	-0.0911123102628068	0.0563463143995904
0	1	1487059	rs1887284	A	G	0.262416700018423	0.975908180103071	0.00122498922885569	0.0405636209233082
0	1	1489928	rs7366884	C	T	0.716753858246401	0.949534377308115	-0.0025175638130248	0.0397772760664662
0	1	1500941	rs6603791	G	A	0.824428729545335	0.930998949080188	-0.00407282160491808	0.047036752373798
0	1	1599161	rs6604981	G	A	0.621014096136347	0.776234602572285	0.0104769844447926	0.0368610187104559
0	1	1647686	rs909823	C	A	0.869063392361448	0.540919311144331	0.0319868469982885	0.0523153786404858
0	1	1687625	rs34306661	C	T	0.332064106797263	0.839231291624187	-0.00765701464466187	0.037742180885152
0	1	1706160	rs7531583	G	A	0.700110326433443	0.515359434613415	0.0254121298737685	0.0390646163645786
0	1	1721479	rs2272908	T	C	0.502984155840491	0.858242787960247	0.00637067473378545	0.035667780751936
0	1	1722585	rs3737626	A	C	0.03810042697029	0.566069603382632	0.0526517342756761	0.0917518062091957
0	1	1722932	rs3737628	T	C	0.502720632228769	0.855543060402458	0.00649717574923381	0.035688856592589
0	1	1723031	rs9660180	A	G	0.504401032585213	0.830669494698273	0.0076482847753496	0.0357658886674348
0	1	1725016	rs80220232	A	G	0.0662230271886063	0.225717540540221	-0.0889789182023147	0.0734474175309601
0	1	1725626	rs9970652	T	C	0.206242502904208	0.95146065956455	-0.00268622140074781	0.0441285696217494
0	1	1733219	rs10907185	G	A	0.71032695702947	0.966948313842602	-0.00163117089308973	0.0393660320978116
0	1	1734337	rs75622028	C	T	0.103286436386755	0.952612445551623	-0.00348636194949261	0.0586668377390639
0	1	1737900	rs17363334	T	C	0.0685096148634582	0.812420932629638	0.0168041925251029	0.0708129239379541
0	1	1738984	rs76117314	A	C	0.059859441413314	0.832448423101049	0.0158122359562429	0.0747402836591485
0	1	1745726	rs16825336	A	G	0.266626571095558	0.77725189903831	0.0113548307982517	0.0401369645058072
0	1	1746694	rs12742323	T	G	0.207487664111048	0.938679131918864	-0.00338538731002685	0.0440060027280749
0	1	1747318	rs59787372	C	T	0.0356951409632043	0.294391090362804	0.0988843574836224	0.094306945590159
0	1	1748734	rs2180311	C	T	0.505353400785302	0.800563893216196	0.00900055951281684	0.0356292163312619
0	1	1752955	rs4648726	T	C	0.843102860429493	0.480660394869935	0.0350026167964112	0.0496321494895517
0	1	1759026	rs9786963	C	T	0.908969082125604	0.293986750535968	0.0669111147329301	0.0637603410802305
0	1	1759054	rs10907187	A	G	0.128450539955461	0.540809345967291	0.0328546338168527	0.0537200695883398
0	1	1759213	rs9786942	G	A	0.505091283075934	0.802227098818324	0.00893533275416006	0.0356748522598861
0	1	1760937	rs77726987	A	G	0.0353723470097471	0.441418772604778	0.0745617663307202	0.0968586702403212
0	1	1765583	rs6603797	C	T	0.908316229411299	0.28748419554511	0.0676174224656993	0.0635707134745663
0	1	1766094	rs6663586	C	A	0.195171753588269	0.460269278067778	0.0331745416386821	0.0449273884507375
0	1	1770406	rs117025906	A	G	0.0553356313834726	0.816312744764585	-0.0182248164598381	0.0784571570562908
0	1	1770789	rs6665287	A	T	0.127944266775846	0.502105394571835	0.0361429467089765	0.0538497969035665
0	1	1775039	rs75473107	T	C	0.0163390183015403	0.434269540650366	-0.115397809598936	0.147585182619112
0	1	1775175	rs11260622	G	A	0.907967715171599	0.277584345399162	0.06831508716159	0.0629190313021205
0	1	1776269	rs4648727	A	C	0.337854556087905	0.791621784565221	0.00997099805094965	0.0377395943783357
0	1	1777450	chr1:1777450.G.C	C	G	0.505136630360815	0.854156524118115	0.00655771552267037	0.0356751171238214
0	1	1779036	rs6692959	C	T	0.908957183549938	0.318005792996587	0.063572378271517	0.0636637792608116
0	1	1779230	rs12403351	A	G	0.0842154589371981	0.13475525727364	0.0942074800239254	0.0629893260334198
0	1	1779476	chr1:1779476.C.A	A	C	0.338114328077594	0.752911296288054	0.0118950656149157	0.0377857540263938
0	1	1780878	rs6603801	C	T	0.908828156321628	0.293220556799981	0.0669638072150092	0.0637093541608213
0	1	1781220	rs6681938	C	T	0.167486664204053	0.979219845355327	0.00125632486030828	0.0482329844032356
0	1	1781345	rs6664578	A	G	0.90844603384035	0.292599499905685	0.0668543939380315	0.0635234690992889
0	1	1787378	rs12125422	A	G	0.210722495510906	0.636326010015742	-0.0207357333391082	0.043853421795749
0	1	1793003	rs1889678	G	A	0.909019677093328	0.348220731196426	0.0596960958254344	0.0636387670840361
0	1	1793071	rs12076620	G	A	0.909234665960245	0.256967307482605	0.0726163739798846	0.0640588630865975
0	1	1793111	rs10907192	G	A	0.909147780678851	0.294497204490896	0.0668573246099357	0.0637764769585215
0	1	1793692	rs77270684	G	A	0.0514983629397423	0.210642890507955	-0.103898202307673	0.0829990687561883
0	1	1793786	rs7511905	C	A	0.909092704025	0.33857956384293	0.0608810807462539	0.063618215422469
0	1	1795789	rs12036384	T	C	0.173962210780605	0.470815673182023	0.0337624477157388	0.0468173461450646
0	1	1797947	rs9660106	G	A	0.527147414578223	0.789976385684142	0.00950529814279155	0.0356884153323232
0	1	1801034	rs4648592	A	G	0.108857272949992	0.505318065966461	0.0380058808477484	0.0570534176566639
0	1	1804302	rs3855951	T	C	0.842289562412026	0.474691758404953	0.0354875328057773	0.0496422065347451
0	1	1805391	rs10907193	A	G	0.172472845521187	0.39453525886653	0.0400715189954048	0.0470642560873698
0	1	1806560	rs118184145	A	G	0.055053160955446	0.879402288185698	-0.0119155566194004	0.0785328870052085
0	1	1809509	rs11260624	T	C	0.173887468030691	0.461519896167344	0.0344710770788194	0.046813667611091
0	1	1809654	rs78934919	A	C	0.0600882468963917	0.0331469970189878	-0.167982359346003	0.0788539156237084
0	1	1810090	rs7525092	T	C	0.177422848515724	0.510664867286843	0.0299861189249648	0.0455852723632327
0	1	1810842	rs76973525	A	T	0.0459629005375594	0.952203082708915	0.00511402600934657	0.0853184799702133
0	1	1812366	chr1:1812366.AA.A	A	AA	0.908865975132537	0.330701171705574	0.0618939580452404	0.0636309217647577
0	1	1812504	rs36072213	A	G	0.208695550009856	0.858795589836889	-0.00782521225405478	0.043984714121211
0	1	1812521	rs6603802	T	C	0.523753308275314	0.693885152667405	0.0140381864210053	0.0356672004641376
0	1	1812688	rs6603803	G	A	0.524519117778697	0.797701364411311	0.00914953789922722	0.035695331494706
0	1	1812828	rs6670776	A	G	0.908346147885897	0.29951551595178	0.065989185143691	0.0636056948669468
0	1	1813237	rs33976483	T	C	0.208035879227517	0.670727582046075	-0.0188189386789351	0.0442642689495052
0	1	1814909	rs76616586	G	A	0.0309592276587923	0.0889292626132546	0.167029217961479	0.0981905002095376
0	1	1818129	rs16824526	C	A	0.212742034832327	0.576526828143748	-0.0244298525985171	0.0437446359624824
0	1	1821625	rs6603805	A	G	0.169365989207811	0.350209663727104	0.0444125971581568	0.0475416614747672
0	1	1865298	rs2803316	G	A	0.599659232688709	0.23321912703045	-0.0432051862770122	0.0362426954710458
0	1	1871337	rs16824543	A	G	0.127252651465824	0.259497027116582	-0.0616549065140447	0.0546789286798874
0	1	1887019	rs28548017	G	A	0.866734948898392	0.993641919889335	-0.000417586135940114	0.0524029264547222
0	1	1903712	rs13303201	A	C	0.336525475612981	0.0972058244876276	-0.0628299965376626	0.0378824086350441
0	1	1930754	rs6605081	T	C	0.233477860661166	0.762228330170532	-0.0129240316194313	0.0427161784343585
0	1	1933267	rs28706276	A	G	0.0934635296609023	0.955596958598464	0.00342694751552432	0.0615475033373829
0	1	1934647	rs6682175	G	C	0.665289470455445	0.432262173623108	0.0298867483817971	0.0380564632818284
0	1	1939826	rs28550169	T	C	0.335226355002044	0.24727450528894	-0.0437477428606273	0.0378115310030216
0	1	1948400	rs13303344	A	C	0.400176322570078	0.665190177589449	-0.0157211131307947	0.0363276763832576
0	1	1951827	rs3121819	G	A	0.793569179760212	0.298257331196119	-0.0459963940235796	0.0442197446067919
0	1	1992626	rs13303273	G	A	0.15307167013588	0.379907831947587	0.0433565224697474	0.0493772860156427
0	1	1993860	rs60959039	T	C	0.250162953866754	0.670225940084318	0.0175331514900391	0.0411732960081136
0	1	1994299	rs59095280	T	C	0.247615432214741	0.751963129319985	0.0131562260635218	0.0416267924611758
0	1	2010669	rs2803342	G	A	0.0744120225873605	0.662908657947383	0.0294718904494305	0.0676114521817321
0	1	2010994	rs16824727	A	G	0.238217444406095	0.140532111576842	0.0613811454781293	0.0416478691042218
0	1	2016802	rs16824749	C	T	0.523670616713603	0.269510415883705	-0.0394605104604083	0.0357370424074527
0	1	2036263	rs10797413	A	G	0.75555788000136	0.22067138901376	0.0515630098803448	0.0421010237407965
0	1	2040898	rs4648807	C	T	0.585663960126325	0.440634738956767	0.027884868987879	0.0361614324937512
0	1	2051513	rs3107151	G	T	0.756067303797349	0.233968003796301	0.0501546534269339	0.0421397042607924
0	1	2071556	rs436045	G	A	0.83398959260284	0.222581037302155	0.0589745115688601	0.048351905857014
0	1	2071765	rs364677	G	A	0.789494432765152	0.242164995782606	0.0516389785972929	0.0441512564988636
0	1	2082566	rs2257182	C	T	0.297497986857487	0.263212529875477	-0.0438087695098713	0.0391558651424423
0	1	2088754	rs262656	C	A	0.166244229187073	0.218359495354588	-0.0594772243789667	0.0483200297498083
0	1	2103506	rs2280272	G	C	0.0862149617258177	0.846776585957546	0.0122016191492813	0.0631446308089614
0	1	2167149	rs262680	T	C	0.64146515148784	0.467711867097012	-0.0271283991641756	0.0373562886278471
0	1	2173504	rs263526	C	T	0.18324521347151	0.707027497030399	0.017227911045433	0.0458370480871865
0	1	2185886	rs16824947	T	C	0.0878121085594989	0.944581525907459	0.00440812442463354	0.0634146649329726
0	1	2186220	rs16824948	T	C	0.093885960729176	0.735588590830249	-0.0208560531545978	0.0617589490961338
0	1	2192433	rs10797417	G	A	0.459582565992546	0.505770952877823	-0.0239636817136486	0.0360119404060125
0	1	2281726	rs7527871	C	A	0.435596469755552	0.374798904073402	-0.0321594034967936	0.0362351235069579
0	1	2289321	rs903914	A	G	0.104403837890806	0.900374570256873	-0.00736230326280985	0.0588098887500065
0	1	2291680	rs2840542	C	T	0.895841409044332	0.632653295827329	-0.0277111680520773	0.0579736816002135
0	1	2292409	rs2645090	C	T	0.416289438561471	0.603331416878591	0.0188910183567908	0.0363557461075893
0	1	2292688	rs2840540	G	C	0.209028692707324	0.799193583900325	0.011189590497035	0.0439858135220504
0	1	2301471	rs2840536	G	C	0.199488243365996	0.181596777296764	0.0588239421145829	0.0440346866387149
0	1	2301691	rs6665546	A	G	0.2866584666187	0.265135652114682	-0.0450039433452639	0.0403863810584821
0	1	2302911	rs10910060	A	G	0.533625193558649	0.201171730072398	-0.0457928866636326	0.0358255017411778
0	1	2303512	rs10910061	A	G	0.0797498486359648	0.0349835280834333	0.133746377547757	0.0634305282342431
0	1	2314319	rs2643901	C	T	0.877732905525136	0.456471815227276	-0.0401026469485059	0.0538529794916907
0	1	2335676	rs1129333	G	A	0.868137374611663	0.0413755351437604	-0.105256591903061	0.0516027693666433
0	1	2353869	rs35799953	T	G	0.53636549578664	0.131270142145623	0.0543044384763302	0.0359843639677032
0	1	2390588	rs10910078	C	T	0.88334522734915	0.876593294777757	0.0086680383430175	0.0558186653388482
0	1	2392648	rs2477686	C	G	0.883776316654104	0.818704027869854	0.0128340206521022	0.0559918857981799
0	1	2397174	rs1998759	A	G	0.251525937334236	0.231629055044072	0.0487260932883187	0.0407349884165196
0	1	2488608	rs1886730	C	T	0.559146977288334	0.599233890233071	0.0189453195862182	0.0360518137546664
0	1	2494330	rs2234167	A	G	0.0365862457930296	0.62514619489182	-0.047566650492884	0.0973589368465676
0	1	2505713	rs10910093	T	C	0.0402846069088694	0.489692177558917	-0.064530127901249	0.0934138215170039
0	1	2511280	rs10797434	T	C	0.521894645176817	0.630214241884512	-0.0173204992906109	0.0359775409110299
0	1	2513216	rs734999	T	C	0.520946564226934	0.612246217525527	-0.0181534508272671	0.0358148244450805
0	1	2526746	rs3748816	G	A	0.499574117237781	0.841734128190195	-0.00713003451960365	0.0357080523307385
0	1	2533767	rs76202520	T	C	0.104441296908532	0.999723554622737	2.01647884177472e-05	0.0582001883618003
0	1	2551785	rs12117343	T	C	0.0480745018457316	0.297066333030891	-0.0904970195624748	0.0867872826793529
0	1	2551900	rs11590198	A	G	0.462775391367527	0.783091627884084	-0.00983975758453293	0.0357429364078736
0	1	2553624	rs3890745	C	T	0.491734276049747	0.970242293320349	-0.00133544812528328	0.0357986711789812
0	1	2709164	rs4648356	A	C	0.502779741063996	0.961361025857214	0.00173162569802994	0.0357436288824139
0	1	2745883	rs4609377	T	C	0.520501633326018	0.255442292918977	-0.0407451230345738	0.0358284035669826
0	1	2747638	rs10909929	A	G	0.0680866628541399	0.763477244388222	0.0214054082130396	0.0711337599002175
0	1	2749921	rs4648482	C	T	0.40269297259742	0.833723138659157	0.0076617874549222	0.0364970529722453
0	1	2752265	rs7511879	G	A	0.483931322776317	0.507141180012206	0.0237430543989892	0.0357955793186626
0	1	2754512	rs6680471	T	C	0.462499523825537	0.787499420750888	0.00979242911849436	0.0363275690764343
0	1	2789108	rs10910019	C	T	0.564152269577791	0.693097330789262	-0.0143192136804365	0.0362828407457848
0	1	2792801	rs16823103	T	C	0.0795628160519601	0.835768342717161	0.0135913226557517	0.065560615327437
0	1	2797856	rs10797342	T	C	0.578423667725095	0.594569641549321	0.0192564443360101	0.0361809699465609
0	1	2811814	rs1456465	A	G	0.274251242687215	0.918268116128008	-0.00412268088077087	0.0401759933336845
0	1	2842319	rs2045332	A	G	0.523392613986382	0.999054620984364	-4.20709773175761e-05	0.0355072144083622
0	1	2852707	rs10797368	T	C	0.237643283537958	0.356381531067707	0.0383428662339513	0.0415739097912855
0	1	2957600	rs12409277	C	T	0.371780413985041	0.85352045219471	0.0067796019876487	0.0367202409434931
0	1	3037613	rs876740	T	C	0.580258585807512	0.718243315732881	-0.0129872826755511	0.0359950409791934
0	1	3072692	rs731031	C	T	0.616517280300276	0.776231522585839	-0.0103863628690365	0.0365416694282378
0	1	3083712	rs2651899	C	T	0.38787075232019	0.294347392578373	-0.0385651355458198	0.0367766053354656
0	1	3096355	rs868718	A	G	0.2830656674954	0.579450573436405	0.0218835208690155	0.0394875800237567
0	1	3105276	rs2817138	G	T	0.667569187411319	0.697908332852847	-0.0146248166775482	0.0376786931340774
0	1	3106397	rs2651916	T	C	0.858243018271459	0.14165183095051	-0.0737662593394039	0.0501924821090139
0	1	3133307	rs16823514	G	T	0.186232398457314	0.142944824130142	-0.0681335324600174	0.0465103123509026
0	1	3137199	rs2817147	C	T	0.484212061344234	0.728195938216424	-0.0124206853763422	0.0357402710586539
0	1	3146497	rs10157420	C	T	0.203003146965273	0.781179714738412	-0.0124131832892875	0.0446867816961442
0	1	3157614	rs905138	T	G	0.198067020374462	0.486501593658417	-0.0315619914991405	0.0453552601653905
0	1	3168280	rs10797386	G	A	0.826924329371623	0.366603218029139	0.0430410814578945	0.0476722330236354
0	1	3178111	rs3002686	A	C	0.184704945436273	0.0956836907325369	0.0753067096768274	0.0451980574794287
0	1	3209767	rs2500294	T	C	0.572025056565046	0.445933606920299	-0.0275945030472188	0.0362031960025754
0	1	3217151	rs2455137	T	C	0.323460139879259	0.0178864917878382	-0.0914071137329113	0.0386016366268704
0	1	3217525	rs12036358	T	C	0.265210062233435	0.062258161334871	0.0744481043320952	0.039930272976827
0	1	3232378	rs2483264	G	A	0.638712767834245	0.0578371119573511	0.0710010135457993	0.0374294227999148
0	1	3235556	rs12043519	T	C	0.252832729218973	0.074159534844842	0.0727460396751107	0.0407397542343254
0	1	3250423	rs1889121	G	A	0.390995546381276	0.718482968886015	-0.0132166509412592	0.0366633209086249
0	1	3252104	rs2483278	T	C	0.879657286895048	0.0679460855373447	0.102760361223746	0.0562958122675918
0	1	3254100	rs16824328	G	C	0.095251051250076	0.433478289365682	-0.0483341356314585	0.0617094444397624
0	1	3255539	rs2483280	A	G	0.296056529957742	0.837068246546791	0.00800851058809105	0.0389433816647799
0	1	3257059	rs2255212	A	G	0.29637787731407	0.827339994089291	0.0084864587667562	0.0389082957107547
0	1	3259113	rs882430	A	G	0.0887082197870161	0.548095456980943	-0.0381821548163692	0.0635716066827026
0	1	3285628	rs6424073	A	G	0.570349778083371	0.702504269541259	-0.0138084588349947	0.036153272357296
0	1	3300807	rs868688	T	C	0.502085824969658	0.0109936532055823	0.0910013066544254	0.0357864206105378
0	1	3312914	rs871822	G	T	0.578033261033493	0.016114378743664	0.0882473397906577	0.03667323378587
0	1	3325037	rs2483225	C	T	0.381669098273169	0.0456431930119752	-0.0748189459913664	0.0374342149643956
0	1	3352872	rs2236518	C	A	0.492492282712639	0.223445448053438	0.0435928441115464	0.0358076402522973
0	1	3353949	rs2493264	G	A	0.821179223806628	0.279237013543439	-0.049663058214636	0.0458978333202431
0	1	3362256	rs867814	T	C	0.63735307274061	0.915430521790326	-0.00395019383348004	0.0371988233359155
0	1	3375181	rs947352	T	C	0.179980442204003	0.406986924734446	0.0381113373740287	0.0459611509985215
0	1	3424388	rs947345	A	G	0.0655028616487461	0.869854255863545	-0.0119669900800084	0.0730390994262584
0	1	3441382	rs1896	T	C	0.114895672079205	0.839271802855326	0.0113235650327001	0.0558292322515524
0	1	3543951	rs16823922	A	G	0.176148103531118	0.428928666201289	-0.0374749996519318	0.0473751649257324
0	1	3545612	rs1128474	G	A	0.322292483866121	0.32707960239	-0.0376452254923678	0.0384129779584399
0	1	3586700	rs6657895	A	G	0.408446906240552	0.459414780589662	0.027044021870021	0.0365553198296186
0	1	3601490	rs3753205	C	G	0.241104650713563	0.953474245645246	-0.00244755424362922	0.0419500636653353
0	1	3601798	rs3765715	T	A	0.240680969124272	0.954590358093801	-0.00239282571307499	0.0420211950411924
0	1	3601940	rs3765716	A	G	0.241101653438299	0.954145184317374	-0.00241282329130373	0.0419605668311868
0	1	3602555	rs3765717	A	G	0.241671356773766	0.964033253842846	-0.0018969352638659	0.042067263466421
0	1	3603036	rs12033056	C	T	0.249407129573672	0.796348272403528	0.0107239848636416	0.0415535961447004
0	1	3651126	rs1181868	T	G	0.34748280076375	0.333806966152248	-0.0364240413774078	0.0376875477147288
0	1	3659742	rs2298223	T	C	0.113216225054817	0.216048984798874	0.0684630842515046	0.0553414751391582
0	1	3665867	rs12120656	T	G	0.21015055947532	0.15021496092717	0.0621201572546509	0.0431757993560651
0	1	3671791	rs1181888	G	A	0.0931120785719509	0.333626619904578	0.0583272606758809	0.0603280520105922
0	1	3679477	rs6699377	T	G	0.113413867131266	0.472541690842809	0.0401811161497497	0.0559353139080754
0	1	3680729	rs1181877	T	C	0.153727068432406	0.756848440574613	0.0153045957459759	0.049429939741655
0	1	3682070	rs1181874	A	C	0.597549531157116	0.196528158650555	-0.0470812373874656	0.0364545151558752
0	1	3730435	rs6695834	C	T	0.453329302709511	0.464129976422417	-0.0263063725359956	0.0359345634542396
0	1	3740426	rs79797528	C	T	0.118440991610393	0.0904771974113536	-0.0957165753147967	0.0565404781267087
0	1	3743319	rs6663840	A	G	0.453160617054133	0.478484112450058	-0.0254682558740175	0.0359344131858193
0	1	3745193	rs6659702	C	T	0.170845400924956	0.233138836843389	-0.0574034571699872	0.0481446514058898
0	1	3745721	rs2275833	T	C	0.118476561292914	0.089072646596075	-0.0961769999829753	0.0565643940459655
0	1	3745787	rs2275832	C	T	0.572042737807037	0.0590639823863538	-0.0683025678893791	0.0361826353379714
0	1	3745924	rs2275831	A	G	0.401125117232401	0.374980723891884	-0.0325105128127467	0.0366446787033395
0	1	3746484	rs2275829	C	T	0.148519399686012	0.887571916505277	0.0070376915684523	0.0497795154066039
0	1	3796948	rs4074709	T	G	0.152618010423399	0.91896608835606	0.00504	0.0495399010899295
0	1	3800242	rs3205087	G	A	0.426692368008364	0.90904429571939	0.0041263782816053	0.0361189624713223
0	1	3801828	rs10909818	A	G	0.303020057303213	0.461328753581625	-0.0287223460216132	0.0389899294235825
0	1	3803755	rs7367066	C	T	0.672101504428201	0.216633868569081	0.0472875837902578	0.0382731624483748
0	1	3806358	rs10909819	C	T	0.301395780485721	0.122256661036526	0.0596287407860514	0.0385854001348848
0	1	3809423	rs11807227	A	G	0.300971828398632	0.102452537894101	0.0630893806330245	0.0386321844532302
0	1	3814660	rs10909823	G	A	0.113718736633574	0.921473584514833	-0.00553015833717913	0.0560994920487386
0	1	3818871	rs10797356	A	G	0.371778977877409	0.24508922416365	0.0430353399548434	0.0370241029601004
0	1	3821782	rs11589102	A	G	0.109131269845433	0.214812803333973	-0.0728755029422174	0.0587497342555371
0	1	3995644	rs80309618	T	C	0.0971999027303406	0.348836562246785	-0.0573319226351466	0.0611965871002225
0	1	3996075	rs34770924	T	C	0.0792912829384588	0.162140043402437	-0.0954028596028971	0.0682467739693547
0	1	4000957	rs61156287	A	C	0.247153216646992	0.302513962317073	0.0429002091869877	0.0416079787913247
0	1	4002954	rs72640991	T	C	0.0810674071457946	0.115985085485817	-0.10650531644482	0.0677578912373505
0	1	4002958	rs10915568	A	G	0.194237190654874	0.544254189383779	0.0272785140913955	0.0449849180573442
0	1	4003276	rs75558957	A	G	0.0612169269637685	0.165232815049113	-0.107336056673999	0.0773489757221129
0	1	4004250	rs11583257	T	C	0.272460707008916	0.199928338450372	0.0511174521326245	0.0398808055334958
0	1	4006060	rs7548668	C	T	0.353642421712412	0.336026892120124	0.0357887789430831	0.0372007244559486
0	1	4009694	rs4654479	A	G	0.115001105745849	0.679536162054167	-0.0233054782770926	0.056416593720545
0	1	4010743	rs4654482	G	A	0.575934131771108	0.758200642463217	0.0111777733130504	0.0363098010188856
0	1	4013749	rs12096512	C	T	0.130483065251862	0.374243739944217	0.0468109069074741	0.0526822194562002
0	1	4013997	rs10915431	T	C	0.130769003404519	0.342086091072045	0.0499755131217817	0.0526029522950887
0	1	4018038	rs115402422	G	A	0.0718566298149281	0.960651639112366	-0.00339301819695718	0.0687738682261803
0	1	4026068	rs12031275	A	G	0.568427005394119	0.708955969683758	0.0135437562121675	0.0362851798259295
0	1	4028924	rs10915490	C	G	0.134882079851439	0.7811036928084	0.0144929469655324	0.052155224107273
0	1	4038065	rs78738452	A	G	0.136528226334297	0.858538074515172	0.00925256172055403	0.0519120185996518
0	1	4039145	rs4654428	C	A	0.853456089501024	0.663216155025808	-0.0218643485934261	0.0502078029311715
0	1	4039440	rs12758410	T	C	0.544267486560699	0.771573484967752	-0.0104675	0.0360553747727021
0	1	4039988	rs72644272	A	G	0.307886329164492	0.980185787371588	0.000959624915390535	0.0386384870084603
0	1	4053435	rs12038964	C	T	0.337498892344711	0.455069746622619	0.028117985973778	0.037641729199816
0	1	4061608	rs12045781	A	G	0.288839698568983	0.205662509339112	0.0495647519180633	0.0391635808716114
0	1	4066781	rs4128222	A	C	0.0872239930943724	0.407855288376035	0.0517880613478336	0.0625706219021806
0	1	4068052	rs6675979	A	G	0.267247442354372	0.325386870158298	0.0391446548224013	0.0398034716963489
0	1	4069148	rs12027284	T	C	0.180129018265448	0.706043872346518	0.0174274638290731	0.0462052983096387
0	1	4071399	rs6680847	G	A	0.467536852307263	0.426252739601487	0.028584698482679	0.0359275611544633
0	1	4078090	rs4654604	C	T	0.383246262242669	0.618594057326888	0.0183440227505409	0.0368469354259339
0	1	4080780	rs4440829	A	G	0.248922999697521	0.670302735323539	0.0176031958206182	0.0413480141603603
0	1	4082367	rs10799261	C	T	0.465714063226406	0.435960319288716	0.0279885189174473	0.0359272605585159
0	1	4085504	rs4233266	G	A	0.214650110361887	0.519728302214482	0.0277472644621858	0.0431015908727918
0	1	4085543	rs12026862	C	T	0.201273547531108	0.968499107906952	-0.0017552082925855	0.0444460325896134
0	1	4085582	rs12026892	C	T	0.201405614938836	0.949764339900892	-0.00279976672607327	0.0444388244028417
0	1	4092146	rs58051771	C	T	0.209279618592673	0.750943546246161	-0.0139854714037561	0.0440632360934474
0	1	4092538	rs12028583	C	T	0.202550582981124	0.647924934597228	-0.0203198634134398	0.0444979870342999
0	1	4092563	rs4328052	C	T	0.208799145115496	0.714020589081321	-0.0161306875501298	0.044017390313376
0	1	4104757	rs12036953	G	A	0.309900183782793	0.879704841954736	-0.00585583705381952	0.0386923868537176
0	1	4111741	rs4553153	T	C	0.528903157131232	0.488764130130064	0.0248574144725922	0.0359068071542159
0	1	4112750	rs74827518	T	C	0.115094624173827	0.139832709068343	-0.0846081572982634	0.0573065147920617
0	1	4121696	rs7520322	A	C	0.468096173889509	0.648800298928667	0.0163900465282422	0.0359881115788781
0	1	4124260	rs6672716	T	C	0.298710048776644	0.600938769050012	0.020582214356464	0.0393503017785706
0	1	4132018	rs9628649	T	C	0.354982766992671	0.97648259013458	-0.00110388109696976	0.0374463914036587
0	1	4136869	rs117282266	T	C	0.0876832484586143	0.395976556325354	0.0530463402010069	0.0624935670779182
0	1	4145615	rs10915421	C	T	0.525680423573132	0.130782060218692	-0.0546792805166833	0.0361868781110109
0	1	4152206	rs4654410	T	C	0.807983629154004	0.498816668808889	0.0309261704839575	0.0457249084828004
0	1	4155841	rs56329102	G	A	0.285909766536194	0.143376302526835	0.0573845892689887	0.039214992209972
0	1	4156118	rs16840731	G	C	0.286347238106406	0.168815232737629	0.0538822589607422	0.0391580300942261
0	1	4160903	rs76952475	T	C	0.165481624805502	0.0862522653710806	0.0815295337425734	0.0475250298350121
0	1	4162248	rs76163269	C	T	0.0756566342122183	0.0132962406047639	-0.176026274160343	0.0711006260328436
0	1	4162415	rs12130437	G	A	0.28692862470372	0.142136358798871	0.0579196189692405	0.0394579609595848
0	1	4166004	rs10399650	C	A	0.565061710276486	0.249461525044723	0.0416714924389618	0.0361839040215424
0	1	4168653	rs10799201	C	T	0.120917112853942	0.984996703853355	-0.0010438229293636	0.0555078769185064
0	1	4169553	rs12080309	C	T	0.288778564745726	0.214199387264722	0.0488708247297662	0.0393452980658633
0	1	4170178	rs12032575	A	G	0.0781569462550074	0.035987961839202	0.135013150917433	0.0643820066676004
0	1	4171343	rs6702575	C	T	0.563356041151901	0.327139199580684	0.0353619998578233	0.0360876329676849
0	1	4171786	rs10492944	T	C	0.0772538570202952	0.00942715855283038	-0.184254076242878	0.0709717155301237
0	1	4174116	rs10915434	C	T	0.286457306394025	0.188065600531461	0.0519404786243125	0.0394587592071402
0	1	4183006	rs10915437	G	A	0.259735820413949	0.332065444340182	-0.039994392851021	0.0412329490482407
0	1	4183258	rs10915438	A	G	0.197640746783563	0.387165598356415	-0.039156375496931	0.0452795790064354
0	1	4187821	rs57905980	A	G	0.102847304802259	0.0760973316801137	0.102042346937332	0.0575277523525556
0	1	4187952	rs4654487	C	T	0.508227522412489	0.558132256498692	-0.0208930663093496	0.0356769543967091
0	1	4190685	rs4282783	G	T	0.58399273444754	0.268230040092159	-0.0400831464716817	0.0362039712779307
0	1	4192707	rs10915442	G	A	0.603256097479782	0.347340698920819	0.0347219688960395	0.0369476996276674
0	1	4192854	rs80160005	A	G	0.105933470941211	0.332807003489802	-0.0577302519408423	0.0596094154561531
0	1	4197256	rs6663939	T	C	0.429212399860676	0.0329485438065702	-0.0768831883845506	0.0360495320453666
0	1	4197418	rs4408122	T	C	0.526478002918721	0.284490516784053	-0.0382525424855304	0.0357404809018451
0	1	4197642	rs10915445	A	G	0.428430358224437	0.0376550074529599	-0.0749905525542337	0.0360775985245527
0	1	4201815	rs4654492	T	C	0.352544795601996	0.0187491593094551	-0.0884718568347754	0.0376398927266511
0	1	4203563	rs12096127	T	C	0.784925436699228	0.0194318604522008	-0.100423302802451	0.0429684423549517
0	1	4207343	rs6680278	T	C	0.260528650504051	0.0109282733365096	0.102669469109685	0.0403418911646146
0	1	4210455	rs9426473	A	G	0.172560225975584	0.0291583502337174	0.101785418345988	0.0466618977326365
0	1	4227248	rs16840872	T	C	0.247758569360814	0.624604712950769	0.0203353810423507	0.041557196701593
0	1	4230463	rs10915459	C	T	0.0982851626617058	0.0966037935362455	-0.103033382036962	0.0620105421021591
0	1	4236982	rs4233262	T	C	0.761469721028969	0.00232056277690816	-0.126484021287486	0.0415272525248778
0	1	4239028	rs4654418	A	G	0.348851696066307	0.048660020617533	0.0738532318900718	0.0374593141720434
0	1	4251398	rs35392680	A	C	0.326418927535516	4.83013349364198e-05	-0.158053993878849	0.0388941299518957
0	1	4263677	rs6687268	T	C	0.291785629975607	0.00149665340384481	0.123987572403059	0.0390471252387064
0	1	4267089	rs16840901	C	T	0.312169710517137	0.000987769580433539	-0.129169718649935	0.0392137875839175
0	1	4267889	rs10915471	G	T	0.410758173976715	0.769410710186006	0.0107310916156402	0.0366066701587191
0	1	4269638	rs6426404;rs567086010	A	G	0.588721474600983	0.685048741633169	-0.0148513496078019	0.0366172537901252
0	1	4271526	rs12022636	A	C	0.344473942732099	0.775770449951166	0.0107528396795177	0.0377510995483923
0	1	4281160	rs10799216	A	G	0.574943537084366	0.0149132413408212	0.0881709984341577	0.0362176034587169
0	1	4284659	rs903540	C	T	0.709372150669902	0.0959342480390777	-0.0648946496518176	0.0389782872467066
0	1	4284919	rs7528938	T	C	0.472626864210626	0.00743665367973076	0.095719111341802	0.0357610441175997
0	1	4288803	rs10915480	G	A	0.405490814818214	0.00833541802669594	-0.096670371178582	0.0366429309652619
0	1	4291842	rs7541544	C	T	0.427097051153542	0.0333769368088696	-0.0773621226391791	0.036362590326477
0	1	4291953	rs7534461	G	C	0.343222831213548	0.0181901112946503	-0.0897468133739252	0.038000528814894
0	1	4292038	rs7534558	T	C	0.341871443397214	0.0359124388789164	-0.0798202988886485	0.0380473975094552
0	1	4312205	rs1908490	T	C	0.213744467570439	0.332789222815808	-0.0425027889266039	0.0438846729323604
0	1	4312527	rs16841005	A	G	0.108139628164996	0.245247545452016	-0.0687050070185927	0.0591280253712168
0	1	4315204	rs966321	T	G	0.323050392782211	0.102025007883119	-0.062712331387666	0.0383534756857025
0	1	4316544	rs16841037	A	C	0.089751831948348	0.790503699755484	-0.0167479323263497	0.0630435421580076
0	1	4325589	rs9286982	C	A	0.591917434578824	0.109008925380927	-0.0580328802372091	0.0362102672014524
0	1	4330287	rs6677984	G	A	0.248771260281159	0.0983910537004747	-0.0688126347607053	0.0416363857150884
0	1	4341843	rs1390136	T	C	0.372925153389806	0.448545315595927	-0.0280719482617186	0.0370419324592261
0	1	4353287	rs16838562	G	A	0.122783089770355	0.147522706070201	-0.0808750463479578	0.0558399203094198
0	1	4355593	rs2029490	G	A	0.584764583904273	0.175157598249775	-0.0490762062904359	0.0361967940569328
0	1	4358008	rs58506471	A	G	0.18763174846641	0.715734655358299	0.0164931383284657	0.0452902653667331
0	1	4358349	rs35559925	T	C	0.0837305941178786	0.104785411339034	-0.108365671472072	0.0668064578571812
0	1	4364472	rs1106307	G	A	0.806502838415829	0.280674420845841	0.0494188044577951	0.0458088156131763
0	1	4365471	rs351625	T	G	0.235464476140919	0.52581717198239	-0.027019414784131	0.0425902310956791
0	1	4367980	rs2934983	A	G	0.628625338441369	0.747315601555911	0.0119526797193333	0.0370992730683642
0	1	4368942	rs351618	C	T	0.79974891095586	0.485287009592872	0.0314981141414928	0.0451375927091256
0	1	4368951	rs351617	T	C	0.672425474244238	0.649794179664377	-0.0172550209431697	0.0380026245965041
0	1	4370074	rs1495239	T	C	0.427246501219195	0.571503806233389	-0.020645152747914	0.0364859678640831
0	1	4370489	rs12073612	A	G	0.0837004830917874	0.0735566551306321	0.111615229974414	0.0623771358363651
0	1	4371863	rs351614	T	C	0.208659369498411	0.87553531140707	-0.00692143020312365	0.0441892736394544
0	1	4372470	rs716214	G	A	0.151939747222831	0.149714979259614	0.0707125513588147	0.0490875664868174
0	1	4379095	rs59704180	A	G	0.0799138155528172	0.0924743186163139	0.107647648552577	0.063981241610932
0	1	4379687	rs12408012	G	A	0.547683839825673	0.370817430995035	0.0322130859628652	0.0359945575872804
0	1	4380344	rs2411741	A	C	0.899370828564408	0.387967475527656	0.0523207975062059	0.0606049329882828
0	1	4381016	rs2130618	C	G	0.138890919602914	0.0491079255649946	-0.104572086059684	0.0531455811951141
0	1	4382979	rs13375925	T	C	0.168914650008761	0.0743859544293847	0.0837287455336531	0.0469270474476377
0	1	4384296	rs351607	G	A	0.166596251009121	0.608351638007438	-0.0247843745726587	0.0483665689475703
0	1	4384773	rs351608	G	T	0.165384354110181	0.655952745938975	-0.0216440274969504	0.0485828132123548
0	1	4390211	rs501284	T	C	0.472984714977803	0.413336350124156	0.0292121413874046	0.0357100711967176
0	1	4390289	rs625079	C	T	0.530535941450218	0.802843501701364	0.00894774245602692	0.035838451107783
0	1	4391391	rs76664831	G	A	0.123732657417289	0.876883326614686	-0.00851029710287696	0.0549330187570255
0	1	4395812	rs579387	C	A	0.332083458253443	0.272968952179171	0.0412845800311119	0.0376597882484598
0	1	4397736	rs588224	G	A	0.330990704454891	0.265108938813547	0.0420070804150732	0.0376948995442159
0	1	4400529	rs1108770	G	C	0.454935930328943	0.305818345708791	0.0367179086692136	0.0358560776304106
0	1	4400887	rs12046047	C	A	0.257172992009153	0.0467085150938865	0.0798758143320898	0.0401601179654672
0	1	4401563	rs488256	A	G	0.198159175139934	0.32194722976955	-0.0450380893765684	0.0454716937574111
0	1	4401778	rs903539	T	C	0.256911606313835	0.0441066490752412	0.0808667056851431	0.0401707194359337
0	1	4403047	rs601798	G	A	0.197916102742716	0.326100762101212	-0.0446633761230697	0.045482138996236
0	1	4414716	rs596133	A	C	0.45737175438395	0.12485771424125	0.0550925287805959	0.035897931086411
0	1	4417946	rs1531329	C	T	0.356533518932857	0.0188867257153155	0.0869803469112918	0.0370482398459533
0	1	4418164	rs1531328	A	G	0.352043187738365	0.0216604375903516	0.0847331843445769	0.0369003546730961
0	1	4423030	rs79426491	T	C	0.163267646942335	0.0281605143449652	0.103813364096998	0.047294456073181
0	1	4424115	rs16838812	G	A	0.213744722957433	0.430678164332482	-0.0346847357832571	0.0440143915788845
0	1	4425847	rs12405082	G	A	0.213188617187252	0.377102246757645	-0.0389382110896376	0.0440852482644361
0	1	4425876	rs12404603	T	C	0.122376960110986	0.366278146970817	-0.0498445340937363	0.0551702934577799
0	1	4427083	rs12023786	A	G	0.0964545308450816	0.0754095217405303	0.104004455004902	0.0584963291811576
0	1	4431264	rs572439	C	A	0.658504178394408	0.404472024149628	0.0315993775395257	0.0379043477060617
0	1	4431571	rs12028738	A	G	0.2603914030907	0.00178446831384533	0.124054509721946	0.0397109128560473
0	1	4431704	rs12031615	T	C	0.369389730200174	0.00894984300446933	0.0960182666338777	0.0367328171174826
0	1	4435641	rs74728654	A	G	0.162475469187297	0.0318574831853551	0.102185665721765	0.0476124960017503
0	1	4440749	rs589870	T	C	0.0806660368548199	0.100626230166997	-0.111787050849629	0.0680870590026918
0	1	4444706	rs349413	A	C	0.787429064756237	0.386088186801784	0.0382424237067499	0.0441224840835613
0	1	4445873	rs72632733	T	C	0.108605403492528	0.696647257163217	-0.0225237028887337	0.057775263253224
0	1	4448702	rs747778	T	C	0.298432827399424	0.395265257595175	0.0330759533940901	0.0389079603117347
0	1	4448818	rs747776	C	T	0.569934111825337	0.0347254320913446	0.076734439660966	0.036340411090154
0	1	4449129	rs1109046	C	T	0.567336691633049	0.0361483241930752	0.0764385313211107	0.0364817307525971
0	1	4449883	rs12041175	C	T	0.460268426461014	0.0142982595050029	0.0882201747310434	0.0360129150444944
0	1	4451081	rs12042157	C	T	0.461472428007077	0.0165043791172956	0.0861993283500584	0.0359528395957821
0	1	4455415	rs349415	C	G	0.189290287543359	0.136587378364074	-0.0687988173193721	0.0462164975955557
0	1	4458068	rs349417	C	T	0.650733894860801	0.168649587925376	0.0517727685843938	0.0376103636082143
0	1	4459317	rs78531899	A	C	0.107903017717853	0.527302549561162	-0.0367615227281359	0.0581550908340699
0	1	4459689	rs6679220	C	T	0.135716618846694	0.532299808266817	-0.032832787451282	0.0525745885171396
0	1	4460965	rs56081339	A	G	0.1356171678329	0.608697489232493	-0.0268654569945451	0.0524784026030463
0	1	4462460	rs349400	G	T	0.652050808337856	0.191018152616042	0.0492293706550321	0.0376494219797222
0	1	4463585	rs349401	G	T	0.543435299287668	0.10779695603651	0.0578694566438991	0.035984561967857
0	1	4464125	rs12144027	T	C	0.107894815766884	0.554880363356776	-0.0343445738290716	0.0581655085474932
0	1	4466908	rs577114	C	T	0.0799802464894576	0.135588759865931	-0.101858059201091	0.0682502090974882
0	1	4469868	rs733308	G	T	0.126259138579635	0.882267458601841	-0.00797389724991144	0.053842967516251
0	1	4471733	rs505933	G	A	0.775970192318673	0.165555094247834	0.0601917729481373	0.0434087255117803
0	1	4472448	rs4654533	G	C	0.587439587630095	0.0177025387007651	0.0869570938224364	0.0366631920344405
0	1	4475184	rs349405	C	A	0.776318640567807	0.214301756857395	0.0538577825211205	0.0433699236267952
0	1	4477911	rs349409	T	C	0.775887746633653	0.181670961709986	0.0579688711822752	0.0434019653945542
0	1	4488779	rs12029910	G	A	0.451627407228835	0.00304326555809844	0.106760065591163	0.0360270155579113
0	1	4488831	rs6667927	T	C	0.185721870946064	0.341270758639621	-0.0441768148624175	0.046420922775917
0	1	4489398	rs6678792	C	T	0.267494826992499	0.073854808191838	-0.0731586014057338	0.0409276189352055
0	1	4489529	rs10915533	A	G	0.186658865865692	0.32638920456114	-0.0454260906957745	0.0462864246015776
0	1	4496329	rs1762813	T	C	0.893527403274365	0.623955283957064	0.0285713144399631	0.0582787818561593
0	1	4497217	rs1674879	T	C	0.137623976328874	0.204533538396887	-0.0668843290198992	0.052717096284889
0	1	4502705	rs780575	T	G	0.217746559978971	0.0173379758504037	-0.105047675567916	0.0441476762776383
0	1	4504332	rs780584	A	G	0.250181579313436	0.00917959419134898	-0.109500757397158	0.0420301255073272
0	1	4504927	rs780586	T	C	0.12315247512983	0.210492889474759	-0.0695002281247697	0.0555019984571409
0	1	4507763	rs780594	C	T	0.848989993493544	0.376355681576277	0.0448870280466787	0.0507409621263311
0	1	4509379	rs2054270	A	C	0.627914167463065	0.0207334405165268	0.0862508740902241	0.0372927794620063
0	1	4510840	rs705685	T	C	0.170269058082001	0.383116726539966	-0.0418913960185874	0.0480313372743409
0	1	4519912	rs608210	G	A	0.75309099756438	0.096849042160177	0.0701871400643682	0.0422731273759325
0	1	4525604	rs4654545	C	T	0.779649580289448	0.113974698404972	0.0697943255623236	0.0441574869433488
0	1	4534661	rs11812066	T	A	0.131838235294118	0.289362546782387	-0.0572809680028327	0.0540630767854031
0	1	4541444	rs16839089	A	G	0.117452926314376	0.299681045233456	-0.058538926738649	0.0564438649058775
0	1	4549380	rs705690	A	G	0.574259380958298	0.639217106798911	-0.0169356723409684	0.0361260667662648
0	1	4549402	rs780606	G	A	0.47286616239519	0.84018330585426	0.00722453031345862	0.035825476619494
0	1	4552802	rs1878052	A	G	0.463030552903394	0.853193456310991	0.00658747888958908	0.0355992650907457
0	1	4558792	rs10915548	A	G	0.496837564852643	0.869136391236237	-0.00583663275261357	0.0354260158640799
0	1	4558933	rs609506	C	T	0.864134890558151	0.144700464297822	0.0781782854776892	0.0536015329243701
0	1	4566065	rs4654440	G	A	0.867295824100156	0.0859570531517059	0.0929468769163396	0.0541294836670741
0	1	4572023	rs10915549	A	G	0.51506934516252	0.729897242196348	-0.0122506844231763	0.0354822610641832
0	1	4573989	rs1710421	T	C	0.88630524412576	0.055825218746209	0.111112588483923	0.058101197109452
0	1	4581585	rs608203	C	T	0.344008086690511	0.0786544088442381	0.0653846920272694	0.0371810796382927
0	1	4582199	rs10489135	C	T	0.306874927485787	0.0882038964676869	0.0650585761133069	0.0381586592430618
0	1	4583973	rs76210017	G	A	0.162600349429182	0.95491783207427	-0.0027289247879108	0.0482720295044344
0	1	4587969	rs241237	T	C	0.34515721200225	0.0549785685119854	0.0714076279319165	0.0372099701576088
0	1	4594603	rs537398	C	T	0.46811360249494	0.743681009819407	0.0116159178395329	0.0355245696722865
0	1	4596288	rs10915554	A	G	0.452208431330711	0.799277859659269	0.00904093130193655	0.0355547715895792
0	1	4596534	rs12084169	T	C	0.434657258273593	0.79934749727225	0.00905502534786435	0.0356228269879618
0	1	4600491	rs543653	G	T	0.435348094547278	0.791933065734387	0.00940199663536857	0.03564045423162
0	1	4606292	rs80089004	G	A	0.195436773880318	0.595756442106026	0.0237621241692489	0.0447908599349507
0	1	4608204	rs241220	A	G	0.351319849883685	0.66797237054686	0.0157852246378375	0.0368011885006468
0	1	4610733	rs16839272	C	A	0.096439208862595	0.12229655664595	-0.0956320335133717	0.0618895231214137
0	1	4611241	rs241248	A	G	0.0963970793945716	0.0820354099895402	-0.108257654167578	0.0622529517961573
0	1	4612752	rs12117466	T	C	0.331119487274711	0.322871655304513	0.037072909306783	0.0375014036403977
0	1	4614822	rs241257	T	C	0.150511778845111	0.142236194655054	-0.0747014722794836	0.0509034023622888
0	1	4616102	rs241261	C	T	0.455519420715228	0.898064081582777	0.00456992073223867	0.0356726099623814
0	1	4618251	rs6685798	A	G	0.124842997272041	0.232243160582247	-0.0660385411947199	0.0552808592936421
0	1	4619038	rs241264	T	C	0.419703680693736	0.983831411239791	-0.000728536670972498	0.0359492336498294
0	1	4619669	rs59595338	A	G	0.252818370585885	0.172562089497751	0.0548897261834945	0.0402412214040579
0	1	4621464	rs6698529	A	G	0.337075389696432	0.625356891853125	0.0182791939154436	0.0374364658857736
0	1	4627077	rs241273	C	A	0.126572656637727	0.132693418436029	-0.0823211518671038	0.054750645252019
0	1	4629186	rs241277	C	A	0.148014220599013	0.0275411430297285	-0.114066897598583	0.051760099014825
0	1	4630232	rs76191495	A	G	0.119367685179175	0.0606241381471749	-0.105882843227723	0.0564339242009551
0	1	4632528	rs241211	G	A	0.314277197462086	0.0191793699282807	0.089236212246839	0.038102141346231
0	1	4632560	rs980092	G	A	0.528529805168444	0.118418955423928	-0.0558830440432328	0.0357893290853396
0	1	4632828	rs171317	A	C	0.826870959949912	0.492678159028977	0.0325546250064694	0.0474518878176467
0	1	4633554	rs6673089	A	G	0.582036610692304	0.1787607261185	-0.0484647859634565	0.0360445387693275
0	1	4633607	rs241209	A	G	0.308130056287815	0.0300837088167555	0.0824866045243493	0.0380300220909191
0	1	4635556	chr1:4635556.C.CC	CC	C	0.88989437549095	0.331717729835462	0.055848827066262	0.057536974951998
0	1	4641742	rs241225	A	G	0.720467623229637	0.748458563858261	-0.0127624436478782	0.0397989921413586
0	1	4642477	rs184781	T	C	0.766458977000615	0.962061764824867	0.00200138557615967	0.0420755650729363
0	1	4644085	rs588347	T	C	0.591091462855045	0.685189583978617	0.014789722201066	0.0364825448085058
0	1	4646572	rs4654446	T	C	0.298266155295459	0.588471757124589	0.0211386984266079	0.0390696260453271
0	1	4647646	rs2674014	T	C	0.763706892515377	0.839015614757975	-0.00847807191699015	0.0417324915576186
0	1	4649157	rs546397	G	A	0.290360576923077	0.836005196029722	-0.00813380120596576	0.0392925923948968
0	1	4658538	rs12567277	T	C	0.452470185045949	0.690622433929114	0.0142335120243951	0.0357616481043136
0	1	4665232	rs164781	A	G	0.354676046484705	0.815600483671581	-0.00870598947913842	0.0373315573615334
0	1	4665269	rs241243	G	A	0.284726383857468	0.929489867571762	-0.00350408378939856	0.0396001255443267
0	1	4666819	rs151716	G	A	0.359430660458909	0.868242336218576	-0.00619405848208513	0.0373380098028414
0	1	4677535	rs4403602	G	C	0.281065763702882	0.65092818443672	-0.018045	0.0398808224589213
0	1	4678123	rs7555011	C	T	0.700973991236314	0.428995195727659	0.0310248312520182	0.0392266411386517
0	1	4679563	rs12145928	C	G	0.243958583779438	0.758696378623714	-0.0128166091678152	0.0417216667623535
0	1	4682273	rs6668199	C	T	0.474705290214148	0.320781505089436	0.0357660967670313	0.036023550283114
0	1	4685648	rs875808	A	G	0.283888827795474	0.721401861644526	-0.0141198846321219	0.0395974323729791
0	1	4697300	rs2101195	T	C	0.656702121197333	0.610252793353509	-0.0191851590496398	0.0376391664364251
0	1	4698446	rs12122716	T	C	0.101385176982788	0.135998214887993	-0.0901942217167447	0.0604981101227078
0	1	4698677	rs76059212	A	G	0.0598419454649568	0.462213882105552	0.0545587824004365	0.0742088101740334
0	1	4700731	rs61265167	A	G	0.254434589800443	0.252588318932523	0.046529042416095	0.0406692122207414
0	1	4701258	rs10915575	C	T	0.278954447215918	0.396986432936275	0.0335672671960345	0.0396300465656871
0	1	4706317	rs12741248	A	G	0.513744758965191	0.667810533662423	0.0154605495537438	0.036025572918336
0	1	4706755	rs12125737	T	C	0.284900954490253	0.622186108670754	0.0194315411709149	0.039434533175917
0	1	4708162	rs4654454	C	T	0.404782519727018	0.464572109816462	0.0268108428876002	0.0366599382841855
0	1	4721793	rs12406838	A	G	0.288972182461293	0.0615311631825497	-0.074113171623494	0.0396399370035212
0	1	4722951	rs7517517	T	C	0.150239771737529	0.542734642989401	0.0302274375808467	0.049660402049127
0	1	4723818	rs12083131	A	G	0.150399118533983	0.595987881841585	0.0263279891882002	0.0496586868357365
0	1	4727243	rs6663166	G	A	0.805966482178322	0.643534488423875	0.0211068332523809	0.0456104919798085
0	1	4731677	rs10799255	G	A	0.394787364593005	0.0756170052814534	0.0647474022436462	0.0364424313966335
0	1	4737531	rs16839450	T	C	0.256438799652968	0.506491682339424	0.0271317357444961	0.0408419569866662
0	1	4738058	rs2071990	T	C	0.277762572144146	0.0426948703926057	-0.0819929199864914	0.0404567123514591
0	1	4738355	rs2071991	G	A	0.322852605376985	0.141175380437709	-0.0566057005991302	0.0384699060996967
0	1	4746636	rs10915587	T	C	0.569484649863506	0.363919229059564	-0.0327909523429928	0.0361164707786098
0	1	4763401	rs6681520	T	C	0.506341379432396	0.537943211477309	0.0218176003946184	0.0354224247478095
0	1	4773266	rs2071999	C	A	0.64553265671957	0.786093109020302	0.0102149443235925	0.0376397178435149
0	1	4776974	rs3753696	A	G	0.12936451748982	0.235173105796562	0.0621494244116658	0.0523523069983818
0	1	4783142	rs12566272	A	G	0.151472478563237	0.165156224752928	0.068076855462272	0.0490489515309477
0	1	4784556	rs3820252	T	C	0.155196402072532	0.166920172608913	0.0653123486003434	0.0472535583337102
0	1	4784884	rs3820253	A	G	0.531556272856495	0.571673720488696	0.0204263067851114	0.0361151543702526
0	1	4799200	rs3753702	T	C	0.0676033098184708	0.573950122728327	-0.0406228633733731	0.0722513695164498
0	1	4803834	rs393976	A	G	0.0970740981915256	0.0511963311902248	-0.122122483683827	0.0626323605780717
0	1	4805106	rs414176	C	A	0.092614489143971	0.10354840971197	-0.103516198892697	0.0635892217029426
0	1	4805434	rs371605	G	A	0.281338410615396	0.411712749403479	0.0326383222409711	0.0397600031522134
0	1	4806381	rs368808	G	A	0.141736635372344	0.0869513882303282	-0.0903261929338683	0.0527697767274132
0	1	4806550	rs11586743	A	G	0.0788083132126954	0.22492753858635	-0.0831182175778626	0.0684929659810211
0	1	4813115	rs380239	G	A	0.106386557953581	0.526529969318821	-0.0372247730947931	0.0587779446320392
0	1	4813141	chr1:4813141.C.T	T	C	0.106357766537472	0.52087227290468	-0.0377151732639644	0.0587462475402479
0	1	4819803	rs368420	C	T	0.221069557051286	0.343675751427337	-0.0414311397884485	0.0437532357711584
0	1	4826104	rs2802716	A	C	0.0681077576101882	0.422241253436301	-0.0579833353332633	0.0722498685524616
0	1	4826660	rs2743980	A	G	0.388043904590752	0.0101510355493617	-0.0955482426349207	0.0371690270924996
0	1	4828606	rs7518471	T	C	0.0880445352409257	0.09257401002314	-0.110266038727767	0.0655575425668194
0	1	4833747	rs12029492	A	G	0.296132827735819	0.23645103712172	-0.0467325701662733	0.0394732742073005
0	1	4836121	rs394594	G	A	0.424574589818964	0.014951845340743	-0.0890066363989418	0.0365749131928004
0	1	4848808	rs12133924	G	A	0.122118446892869	0.088059808308428	-0.0954831033284987	0.0559781079976807
0	1	4852747	rs7520826	G	A	0.106080466736916	0.111829417433609	-0.0949987423886869	0.0597467385680822
0	1	4853688	rs932350	C	T	0.15453474982335	0.0348203503735409	-0.10777460628909	0.0510673285404097
0	1	4859488	rs17345273	A	G	0.0669024597509348	0.542665082971028	-0.0443607423508412	0.0728673280695894
0	1	4861767	rs11588395	T	C	0.0667257192299373	0.579679496719049	-0.0403577835931824	0.0728673280695894
0	1	4871384	rs59103994	T	C	0.101571795390309	0.324948057512709	0.0577912903121321	0.0587106621518148
0	1	4871671	rs1118009	G	A	0.259754786208902	0.429782350370898	-0.0325821150474832	0.0412659502634074
0	1	4878871	rs1120120	T	C	0.707920376385198	0.249938760634594	0.045886684360076	0.0398841882837197
0	1	4880480	rs10915616	T	C	0.134405552552249	0.0527477955029596	-0.105045282674836	0.054231476791719
0	1	4885457	rs7516549	A	G	0.100395116879999	0.17724161353776	0.0792994586884398	0.0587709475429499
0	1	4889588	rs10915622	A	C	0.474820413220539	0.286526898320099	0.0378802618778221	0.0355425698992254
0	1	4889912	rs12028290	A	C	0.0685495680324366	0.721195089463084	-0.0256487438529122	0.071872995864582
0	1	4897567	rs12118185	A	G	0.159489854986235	0.628514363489513	0.0237296482962945	0.049046545581294
0	1	4898833	rs7522386	G	A	0.453364215453258	0.192201200832076	0.047263917168544	0.0362426954710458
0	1	4901142	rs12124406	G	C	0.266232929477332	0.728594744497924	0.0141051248088404	0.0406493088389007
0	1	4906783	rs10915626	A	G	0.469673906553938	0.000441627838519107	0.126357960989286	0.035959764668868
0	1	4911403	rs11803979	A	G	0.361352940651757	0.00312525115181907	0.109557630243929	0.0370735579625769
0	1	4913873	rs10915628	C	T	0.846660315247279	0.0930842090048858	0.0846544634784462	0.0504091201588208
0	1	4916906	rs1535734	G	A	0.482268287470942	0.179949707566706	-0.0480672654988061	0.0358467526423408
0	1	4927798	rs10915644	T	C	0.376569843922871	0.033337593136143	-0.0792037328218959	0.0372199067510825
0	1	4928868	rs12567053	T	C	0.108211625478594	0.433287049221945	0.044810274637085	0.0571866546989187
0	1	4930181	rs1886112	C	T	0.470223449154009	0.154795165476871	-0.0512886413955289	0.0360477710892687
0	1	4931354	rs11588518	G	A	0.631202675032434	0.690633427633718	-0.0148434709296434	0.0372955652140867
0	1	4932444	rs10915647	G	T	0.482981101251207	0.190491011907032	-0.0470478616859093	0.0359383218202682
0	1	4932655	rs12044914	A	C	0.149555104870591	0.364642458353793	0.0449636575339458	0.049598408034279
0	1	4932777	rs12044980	G	C	0.1359844261434	0.425319284434904	0.0410682677914719	0.0515139032996864
0	1	4938053	rs10753390	C	T	0.851938211402769	0.0864630237501445	0.0879994862589647	0.0513308735483228
0	1	4938987	rs12410393	C	A	0.0862199935445511	0.887493868817395	0.00895615049541507	0.063305058875414
0	1	4940715	rs7539101	T	C	0.432853014982204	0.556138696922589	0.0211068763913192	0.0358602799170516
0	1	4941735	rs4654462	G	C	0.21137601517559	0.0605152473533584	0.080652747652682	0.0429684897354962
0	1	4951910	rs1544061	G	A	0.34137854548286	0.0200540766472442	0.0864055547201025	0.0371583321750272
0	1	4953528	rs16839786	T	G	0.401828401291495	0.222001371453144	0.0446961063742191	0.0365994453549064
0	1	4955158	rs16839789	T	C	0.376876125027251	0.28119023628274	0.0399700953107771	0.037090072494117
0	1	4955862	rs6426446	T	C	0.469531295424153	0.528102995929983	-0.0227160793094639	0.0360055773479602
0	1	4956070	rs6426447	C	T	0.825601728096852	0.0822520741426739	0.0834162871967011	0.0480020283027012
0	1	4958102	rs4654620	C	T	0.907105875833234	0.00425089146645141	0.184103246444044	0.0643961352533583
0	1	4959786	rs2031246	G	A	0.871839361337836	0.0197549023392571	0.128224568757198	0.0550090853872893
0	1	4963569	rs72634122	T	C	0.146110784269568	0.12512533438687	-0.0789202607396998	0.0514604101630704
0	1	4965152	rs17345545	C	A	0.181929522312372	0.152191549070735	-0.0677042846229825	0.0472850345063225
0	1	4965631	rs4654468	C	T	0.37645987167716	0.0108540490080864	0.0927903567635054	0.036426045291228
0	1	4967739	rs7520488	C	G	0.367058261948454	0.557390923754039	0.0218424081693022	0.03722791295276
0	1	4968528	rs6678459	T	C	0.342040322590391	0.0125563327346221	0.0924514623615571	0.0370382025752406
0	1	4970122	rs10915666	A	G	0.513744917451606	0.691024132456268	-0.0141510639117027	0.035603239913364
0	1	4970486	rs6675549	A	G	0.368552011334347	0.495708487008678	0.0253817289612375	0.0372571664267344
0	1	4971006	rs60530383	G	A	0.144175526211508	0.1570632072846	-0.0735816291718397	0.0520004884595999
0	1	4982386	rs6698453	A	G	0.176537351447941	0.163335109079344	-0.0661726729717365	0.0474716102002031
0	1	4984882	rs2093765	G	A	0.631395738072986	0.594010138637634	0.0198157482901347	0.0371754022003819
0	1	4986470	rs2411956	T	G	0.38304391588984	0.49101070673839	0.0254773961337932	0.0369933434682978
0	1	4988031	rs61271613	A	G	0.169862453373534	0.42053219252499	-0.0385711395007941	0.047884818579214
0	1	4988262	rs11584727	A	G	0.451828700801115	0.231515690085533	0.0432827463144448	0.0361755642665131
0	1	4988881	rs6667349	G	A	0.169910502188887	0.242826035523409	-0.0562241405760444	0.0481390756144198
0	1	4995026	rs12049256	C	T	0.470398089881797	0.544661290870731	-0.0217773169210094	0.0359492565987787
0	1	4996185	rs10915683	G	A	0.470129819164361	0.61877675971361	-0.0178878265132854	0.0359493066692531
0	1	4996226	rs4654470	G	A	0.145510575144913	0.780159174131125	-0.0141728341547648	0.0507783756906667
0	1	4996275	rs12045266	T	G	0.329117884846539	0.631369301235892	-0.0182399787655064	0.038015760954992
0	1	4996661	rs12037632	C	T	0.184564458834721	0.798903939368803	0.0116978444541102	0.0459160584244029
0	1	4997363	rs9426467	G	A	0.434114257194936	0.915888010355606	-0.00381954253047843	0.0361648541236542
0	1	4998385	rs9426468	G	A	0.573649427532299	0.816225279984871	-0.00839742446807109	0.0361330817950798
0	1	5003504	rs9286971	A	G	0.289773303038258	0.773323788394155	-0.0113396341546253	0.0393696311596919
0	1	5005775	rs7534281	C	T	0.319892601509651	0.584997224112852	-0.0209033526236739	0.0382775205593089
0	1	5011402	rs9426490	G	A	0.540365822756842	0.737842911876083	-0.0120136977594473	0.0358927214070016
0	1	5012101	rs7544541	A	G	0.288384743444547	0.864732183742499	0.0067011256796703	0.0393366024735831
0	1	5012301	rs10915298	A	G	0.243925211405511	0.765720619634756	-0.0124820050295576	0.0418891378528291
0	1	5012697	rs12022487	T	G	0.209195126196693	0.423473383087565	0.0348546869755721	0.043546050206042
0	1	5016062	rs76400676	T	G	0.0267235915938999	0.11263685991506	-0.187182989323843	0.117988450969905
0	1	5018318	rs9426470	A	C	0.472817505782091	0.858156838938793	-0.00639306578803729	0.0357712217159613
0	1	5021200	rs10799145	G	T	0.335413407562051	0.473204441098442	0.0270002751737942	0.0376428508744293
0	1	5023321	rs12754637	A	G	0.394511567572621	0.928169783199785	-0.00329906277609587	0.0365961633923418
0	1	5023430	rs6702660	G	A	0.729256754507435	0.502445829453113	0.0271753817175293	0.0405211786255792
0	1	5023599	rs12741441	T	A	0.347946090467248	0.684263091958605	0.0151448842778944	0.037242798639099
0	1	5031379	rs10799149	A	G	0.38334586173486	0.000585510219329875	-0.126890521749143	0.0369056700326608
0	1	5031561	rs7518523	G	A	0.143158683761017	0.0279708453488389	-0.115598375817268	0.0525998256277544
0	1	5036174	rs6689050	C	G	0.353177814618419	0.000550991882390123	-0.131229959394758	0.0379863855904048
0	1	5036549	rs11581023	A	G	0.103953898977006	0.0277847127422751	-0.134086694790549	0.0609398342621554
0	1	5036622	rs12122541	G	A	0.0391275966338155	0.269429171176826	-0.105269647748811	0.0953202992125653
0	1	5037812	rs6666330	G	A	0.352041252704011	0.0298788838421744	-0.0819892052994638	0.0377536022776334
0	1	5038051	rs12739724	A	G	0.0884313273204015	0.147061234010401	-0.0939534303523347	0.0647959042442267
0	1	5038624	rs12564764	A	G	0.3677626843033	0.758496706930708	-0.0114657901578345	0.0372925220406062
0	1	5045030	rs1106586	A	G	0.80100388263498	0.885583885851987	0.0064206105312699	0.044620305690847
0	1	5047010	rs79254893	T	C	0.0782521856820011	0.631825928634709	0.0316482744952658	0.0660497089562852
0	1	5047163	rs7365286	T	C	0.155802988930227	0.191618753828294	-0.0651113961988731	0.0498630176836399
0	1	5048109	rs716671	T	G	0.354652159595372	0.57987407997123	-0.0208593301681698	0.0376815591509455
0	1	5051232	rs12725971	G	A	0.35673184287935	0.574907638047518	-0.0210797592749201	0.0375861487122902
0	1	5051710	rs6683624	T	C	0.443377702937199	0.462722272676522	0.0264360598343196	0.0359982041308242
0	1	5068245	rs10799151	G	A	0.360015120077611	0.735267131280593	0.012728070444568	0.0376428170438966
0	1	5070407	rs10915312	G	A	0.171651386714598	0.49925418677077	-0.0324203387694724	0.0479829516919474
0	1	5073092	rs9286975	A	G	0.626403027064085	0.889267471308098	-0.00515126663914877	0.0369979388426211
0	1	5077552	rs12047764	C	T	0.143916332134432	0.163738362586962	-0.0722954288259285	0.0519136963436031
0	1	5078939	rs10915316	C	T	0.299095864542117	0.0525646639140988	-0.0765940860158512	0.0395124417220031
0	1	5079962	rs79751215	G	A	0.119309581280544	0.268463899964977	-0.0618909447422744	0.0559285702928559
0	1	5081173	rs898337	A	G	0.525659670080664	0.507236750870272	-0.023837160092361	0.0359455431881905
0	1	5083573	rs76601146	G	A	0.227474563859968	0.152954751121672	0.060906769483225	0.042616817108506
0	1	5088062	rs1459765	T	C	0.130732615572962	0.105755950214109	-0.0870894592211577	0.0538397855246056
0	1	5090997	rs9439507	G	A	0.398257832767479	0.318048730232336	0.0361828908443924	0.0362381277404174
0	1	5091827	rs4949164	G	A	0.28004979563855	0.00855552388948019	-0.106409272918905	0.0404702283679751
0	1	5094435	rs6693990	A	G	0.128706858357562	0.0043016848571884	-0.159625855872257	0.0559080948014028
0	1	5124235	rs10799158	G	A	0.180979410683537	0.835542512570933	-0.00967355327161439	0.0465974247077628
0	1	5124859	rs1563792	A	G	0.307436368663582	0.0161069578169462	-0.0943206708198838	0.039194407158317
0	1	5127449	rs6682478	T	C	0.105105638395537	0.0694883309758608	-0.108933013421196	0.0600105328643533
0	1	5127543	rs6603832	G	A	0.286649156413616	0.16347772306315	-0.0553766232930717	0.0397400912156192
0	1	5136644	rs922123	C	T	0.396693500279402	0.851389500415696	0.00687317600392361	0.0366871064171833
0	1	5137666	rs10915336	A	G	0.268840815448889	0.984661476534199	-0.000776251609732677	0.0403768345059822
0	1	5138107	rs117944101	A	G	0.102522008192609	0.262876058929408	-0.0675682103181797	0.0603492765481018
0	1	5139200	rs56186517	T	C	0.12414670534653	0.184891500555872	-0.0730192277192488	0.0550737858642411
0	1	5141293	rs3128687	T	G	0.571680674821336	0.212233243861332	-0.0450977079816822	0.0361519717335434
0	1	5141640	rs3128689	A	C	0.69440292745291	0.498230631675019	-0.0263622154341101	0.0389238681261649
0	1	5141902	rs11579881	T	C	0.523427351929893	0.660679942707958	0.0158826508844114	0.0361812527905053
0	1	5142552	rs10915341	G	T	0.677247436063472	0.380262309162632	-0.0336270055313772	0.0383251699278758
0	1	5142629	rs12029437	G	C	0.657220743983188	0.354736985587634	-0.0349142711936948	0.0377272047123228
0	1	5142784	rs12047111	G	A	0.68643663661578	0.229717009793671	-0.0460520749962713	0.0383419610407889
0	1	5142818	rs2334263	C	T	0.662090407258475	0.286162953747946	-0.0403407463650726	0.037822634102586
0	1	5145463	rs12120144	T	G	0.192490316363776	0.623109195770828	0.0223140099543904	0.0454045648514872
0	1	5152159	rs12121092	T	G	0.627617700479353	0.187366181115488	0.049188397925571	0.037308856585792
0	1	5152362	rs12033342	A	C	0.181886569241475	0.0475290777566025	-0.0931428168494552	0.0470049133070169
0	1	5156245	rs3101225	C	A	0.131562927737429	0.0112915105805753	-0.139429767925164	0.0550334589710714
0	1	5158225	rs4949171	T	C	0.806332753753585	0.0334173630664404	0.097830233684371	0.045993760174615
0	1	5168663	rs10733013	T	C	0.800373699654429	0.0770028026213403	0.0805048937857443	0.0455254903172694
0	1	5170712	rs7513590	G	A	0.0936348697583776	0.470786216742113	0.0437423550429224	0.0606521490513517
0	1	5171959	rs66868114	A	G	0.192740398999176	0.0540495293059017	-0.0892353982432738	0.0463214141735884
0	1	5179530	rs10799170	C	A	0.881493101645708	0.568045349445014	-0.0315871076011846	0.0553254605832279
0	1	5180066	rs115200516	A	G	0.0850717506036123	0.969321685439955	-0.00249576356241999	0.0648940613466313
0	1	5183812	rs4949166	T	C	0.122238480238271	0.000867284351794243	-0.191877321530252	0.057614292566384
0	1	5183873	rs4313443	T	C	0.771303599424334	0.0415836682796402	0.0883664389528987	0.0433665666170596
0	1	5190166	rs12083573	G	A	0.236119673908773	0.00696940931377251	-0.116724640035778	0.0432585460802188
0	1	5192365	rs77348721	C	T	0.0851094642333568	0.905032452124085	-0.00775329522587248	0.0649863042439377
0	1	5193026	rs10492923	G	A	0.374699267829378	0.00039236226881401	0.129677352626153	0.0365786153373881
0	1	5194204	rs16840020	T	C	0.464897624197263	0.858153195668918	0.00638579885335993	0.0357296333649891
0	1	5199158	rs79979050	T	C	0.157403451570758	0.464332782332714	0.035797021341198	0.0489210136347438
0	1	5200882	rs11576612	G	C	0.150311674826458	0.00143936598477413	-0.166867556931155	0.0523647604042176
0	1	5202617	rs79753066	C	T	0.159421280263488	0.384268452118179	0.042284356903881	0.0485994428980422
0	1	5209244	rs12025231	T	C	0.340480026992085	0.00118935658289188	0.120640648585337	0.0372184520772001
0	1	5209245	rs75570639	A	G	0.164131431222454	0.540242600717787	0.0294242978999064	0.0480438921758668
0	1	5209712	rs189391360	T	G	0.164234687109921	0.466697567520489	0.0349233825807221	0.047980720867867
0	1	5210124	rs12121369	A	C	0.326149101851498	0.0685345576917291	-0.069800529066063	0.0383208648547926
0	1	5211338	rs12027352	T	C	0.501194108413936	0.25216923937743	0.0409225089046212	0.0357371746225133
0	1	5211545	rs4314925	A	G	0.82794845743447	0.455422848765947	-0.035166494073003	0.0471144993606125
0	1	5222075	rs6668830	G	C	0.164076246334311	0.0147303825954037	-0.12135500448157	0.049757257822961
0	1	5222596	rs10915365	T	C	0.474178261218876	0.620428948922566	-0.0177178229152581	0.0357760544918009
0	1	5223182	rs12026730	A	G	0.362964768813652	0.0758231701302613	0.0658157649147275	0.0370698499469374
0	1	5228983	rs61542310	A	C	0.390878164390252	0.234232393464249	0.0437299872355996	0.036762503953645
0	1	5230746	rs4076635	A	G	0.267876283872657	0.520276803079677	-0.0262652188656702	0.0408530901523989
0	1	5233631	rs4609478	A	G	0.402040004943445	0.603827284417145	0.0189780599908584	0.0365733137774133
0	1	5239931	rs6603818	T	C	0.762880227365002	0.298352007909756	0.043737560384398	0.0420564003392435
0	1	5243848	rs4641339	A	G	0.376226136968437	0.252240156166126	0.0419753654266757	0.0366621037775998
0	1	5243935	rs9439542	A	G	0.22182809833353	0.656289966361411	-0.0190440717622109	0.0427917031705151
0	1	5244220	rs12033926	G	A	0.376718416598124	0.231294469361522	0.0439153641338006	0.0366869060857032
0	1	5247006	rs16840108	C	T	0.0854858236214994	0.475751933956917	0.0447311703027666	0.062723225237443
0	1	5247355	rs10492931	A	G	0.395453072207683	0.39512852995329	-0.0311406393164727	0.0366208123900764
0	1	5250497	rs10915375	G	A	0.183245237427656	0.0819499228788288	-0.0820717088778843	0.0471816805020834
0	1	5251088	rs11583754	G	A	0.268848448298001	0.273317145168624	-0.0441814549773988	0.040331584711573
0	1	5251569	rs17375504	T	G	0.0849653287647367	0.541687115062399	0.0391907158709221	0.0642193097024391
0	1	5255304	rs2722780	T	G	0.220846475185758	0.0932670500026815	-0.074039013147083	0.0441125856230773
0	1	5258556	rs2722782	C	T	0.787167906823766	0.891524046742905	0.00591319046710675	0.0433594659483804
0	1	5262901	rs2679218	C	T	0.210512277850989	0.0983324245513415	-0.0739900579846182	0.0447612833029393
0	1	5264228	rs2722786	G	A	0.782433745002546	0.745755140427767	0.014041715943756	0.0433063387428187
0	1	5264697	rs12043987	G	A	0.153465817957609	0.948463121354468	-0.00318925956290033	0.0493411755125694
0	1	5267850	rs6603821	A	G	0.610327404727996	0.319985485627178	0.0367075019153415	0.0369109658502743
0	1	5276014	rs59234006	A	C	0.153345403235753	0.575660180545641	0.0275741518491716	0.0492628655632923
0	1	5277437	rs10915385	T	C	0.232199109456932	0.619652283930472	0.0208197415296743	0.041946260262036
0	1	5277746	rs4565728	T	G	0.283974510325825	0.476482563008792	0.028090949672094	0.0394551727079423
0	1	5281117	rs7549461	A	C	0.237323384012426	0.587932991909509	0.0224799099633984	0.041488569372239
0	1	5281236	rs16840186	A	G	0.0919195082347483	0.793946261711781	-0.0160954972935844	0.0616237951546191
0	1	5281421	rs7511995	C	T	0.764352117231309	0.171718134264462	0.0583827026012835	0.0427178868142434
0	1	5283239	rs10753355	C	T	0.764742718129162	0.171587085274039	0.0583643369168471	0.0426913905203522
0	1	5284813	rs7524247	C	T	0.392468338826697	0.437613469823594	0.0283026400329572	0.0364616891425995
0	1	5284844	rs7552988	A	G	0.758408972756139	0.334550567840395	0.0408481850386243	0.0423302295311962
0	1	5296277	rs76065129	T	G	0.136956941927207	0.863009816981564	0.00898507389394997	0.052074080704705
0	1	5296844	rs2353169	C	T	0.236281596932686	0.183924161364488	-0.0566456324842877	0.0426301550171933
0	1	5297845	rs473104	G	A	0.483144913948485	0.474668444704447	-0.0255454714294349	0.0357327361820417
0	1	5298490	rs12026938	A	G	0.155653928387847	0.701498440643292	0.0187178789003428	0.0488336849667961
0	1	5299059	rs551536	C	T	0.565699319799292	0.412391397307497	-0.029331168362268	0.0357831339460372
0	1	5300124	rs663142	T	G	0.482616173269498	0.527187828903757	-0.0225792667875301	0.0357094748001796
0	1	5302004	rs10915389	C	G	0.248322649834493	0.761897698223731	0.0125000626644597	0.0412557323487309
0	1	5302315	rs12125575	A	G	0.133494653018062	0.443995785186552	-0.0407700791426993	0.0532619730790179
0	1	5302528	rs12066405	G	A	0.574665615687529	0.668001062992318	-0.0153547066989389	0.0358007828126983
0	1	5308304	rs572111	G	A	0.370542964578838	0.444670456572117	0.0283085662505166	0.0370370868511339
0	1	5309255	rs7534404	A	G	0.243289915456432	0.546971288761082	0.0249895213179872	0.0414898282686438
0	1	5310292	rs4465223	C	T	0.791450525862125	0.861703201998014	0.00770248700505967	0.0442147014591851
0	1	5310609	rs6686714	T	G	0.417988872389961	0.662380589061591	-0.01582	0.0362321514679987
0	1	5312165	rs4475768	G	T	0.166473254600927	0.0681748983309459	-0.0894245224996603	0.0490306603058463
0	1	5312308	rs670971	A	G	0.0944482404584697	0.293278684649128	0.0633445002151598	0.0602732038727374
0	1	5312366	rs494046	C	T	0.334699007987037	0.443179177669947	-0.0291151586883575	0.0379679203414738
0	1	5317486	rs76220290	T	C	0.0971539256938933	0.625249395017038	-0.0298916012193642	0.0612000806651965
0	1	5319728	rs521758	A	C	0.220353444676409	0.759025469028139	-0.0132200534785981	0.0430956455018991
0	1	5324231	rs499416	C	T	0.298793764965587	0.361198756059538	-0.0355586962749186	0.0389435421736527
0	1	5325924	rs648378	A	G	0.29686246092281	0.427068517738432	-0.030873600246867	0.0388729534410673
0	1	5326050	rs536995	C	T	0.59861208724873	0.447233620864144	-0.0275591887507157	0.0362604171239192
0	1	5326334	rs646542	A	C	0.265237238406335	0.876514587616583	-0.00624253559947183	0.0401735781600918
0	1	5327281	rs479689	C	T	0.598571184946431	0.500334686962255	-0.024450111585418	0.0362781087572111
0	1	5327828	rs619423	C	T	0.265964007846569	0.826793441703224	-0.00876707355846759	0.0400659759495869
0	1	5330286	rs494138	T	C	0.297196838274256	0.330097548129011	-0.0379956644579024	0.0390132305211802
0	1	5330728	rs4847580	A	G	0.299098114302292	0.874226279645108	0.00618848539240925	0.0390952414093148
0	1	5335977	rs541414	C	A	0.600481003663846	0.506609279172964	-0.0240720402071248	0.0362461611764774
0	1	5343098	rs12094921	C	T	0.301362171529239	0.821001578212976	0.00881750851565562	0.0389712160021647
0	1	5344728	rs622315	T	G	0.6217746716275	0.907194917234183	-0.00427619134697983	0.0366811228699865
0	1	5344881	rs623106	T	C	0.620711460818832	0.964623938168163	-0.00162687710451396	0.0366811514950157
0	1	5346924	rs561303	C	A	0.179398775562072	0.824922770346338	0.0102394275923759	0.0462866136733882
0	1	5347439	rs565941	G	A	0.232197351671072	0.760616882330539	-0.0128897405685485	0.0423071068175646
0	1	5347540	rs4847574	T	C	0.281824927510503	0.610041555785605	0.0202489734894343	0.0397027688316417
0	1	5347627	rs478357	C	T	0.505971153686148	0.351374652462369	0.0334850336732528	0.0359309918555894
0	1	5347979	rs678476	A	C	0.481165521393625	0.600958224383809	0.0187763582699607	0.0358996775755964
0	1	5348270	rs4417082	G	A	0.239827085474231	0.758627364322542	-0.0128328219267505	0.0417621165574022
0	1	5353894	rs10753360	T	C	0.427556359765556	0.284725098033679	0.0387594536679681	0.0362317457527599
0	1	5354844	rs912988	T	C	0.176436901653612	0.700346886458539	0.0178858337861084	0.0464745467223376
0	1	5355175	rs4030898	A	G	0.428416724213698	0.1762031306292	0.0490000853555396	0.036228238644089
0	1	5356424	rs12127626	A	C	0.24364477492383	0.263313394341413	0.0465478593671725	0.0416128285543334
0	1	5356607	rs10799191	A	C	0.257690317913782	0.150741223962558	0.0585883320840145	0.0407736015113292
0	1	5357171	rs9439550	C	A	0.362050771760939	0.579349241105162	0.0206601579836288	0.0372701315241239
0	1	5364634	rs9439519	T	C	0.634484392624087	0.922211283583736	-0.00363183954603074	0.0371929274379662
0	1	5365555	rs76535383	T	C	0.104890364950097	0.32823642711598	0.0561089693672106	0.0573903643308163
0	1	5368769	rs9439523	G	A	0.571766972893692	0.987042372461464	-0.00058866484582037	0.0362462915344454
0	1	5370012	rs4847572	A	T	0.571772014514011	0.870013093321177	-0.00592736002938033	0.0362215402074517
0	1	5377544	rs2031582	G	A	0.575414450344993	0.914782739344745	-0.00389111409562253	0.0363628790803685
0	1	5378416	rs2148210	G	A	0.72471102041443	0.197827694355752	-0.0513434631023105	0.0398702041003084
0	1	5381412	rs9439566	C	T	0.646144952115122	0.668259326791225	-0.0161859240504606	0.0377700843922945
0	1	5384082	rs10157507	G	A	0.584502090654344	0.47316324590161	-0.0263250826494988	0.03669810418765
0	1	5384158	rs1570964	G	A	0.749214014698827	0.840859922319697	-0.00834562999018876	0.041563215112446
0	1	5384377	rs61763318	T	C	0.0621848714817849	0.694856577054599	0.0288719808332992	0.0736017707197673
0	1	5385613	rs16840531	A	G	0.0622085902190777	0.738144606069402	0.0246232232253561	0.0736535604289407
0	1	5391497	rs9439531	T	G	0.646309186371893	0.697381033582789	-0.0146734671142272	0.0377347489060155
0	1	5395799	rs12065434	T	C	0.102646687312532	0.739828613723199	0.0194660301707724	0.0586184404235155
0	1	5410542	rs4129058	T	C	0.369397824862	0.67126690373602	-0.015682713565462	0.0369518092182375
0	1	5421533	rs7364349	A	G	0.24111264405778	0.520203072437681	0.0266785983461735	0.041488730711194
0	1	5424374	rs6681674	C	T	0.128445789839944	0.133843421419883	-0.0817603255417267	0.0545390085171487
0	1	5463937	rs11801490	G	A	0.115506273265364	0.592280836879861	-0.0301368958427543	0.0562745050380287
0	1	5467532	rs34900182	T	C	0.123336770501218	0.0753697910776415	0.0942217788470028	0.0529869443827307
0	1	5473808	rs7366321	C	T	0.18682922883598	0.0784332098070515	0.079502209215462	0.0451755549713396
0	1	5476788	rs7417543	G	A	0.452567675403216	0.984152755996557	-0.000716768807736588	0.0360858431832583
0	1	5482386	rs11260657	A	G	0.174060736077129	0.95217469682629	0.00282657960690611	0.0471284595537161
0	1	5485177	rs3922826	G	T	0.181336815895713	0.37878159092151	0.0404468556618238	0.0459548435967441
0	1	5486898	rs6603840	C	A	0.642957414405355	0.745860890557205	0.0121642130922303	0.0375320638157034
0	1	5489136	rs35608111	T	C	0.315432792822357	0.972148212458772	-0.00135510349818923	0.0388124651458373
0	1	5491477	chr1:5491477.G.A	A	G	0.197933201856522	0.584189114094755	-0.0246875638891818	0.0451098949455518
0	1	5493392	rs12724170	C	G	0.30630248612397	0.841041702491042	0.0078	0.0388908729652601
0	1	5524582	rs12079662	A	G	0.122387647118238	0.206565062659355	0.0680648648410183	0.0538885576908908
0	1	5527459	rs6603841	C	T	0.592353462103315	0.482127972285573	0.0257401872533616	0.0366208123900764
0	1	5532101	rs12566922	G	T	0.408059644042637	0.445669230206602	-0.0278968182327593	0.0365785599772556
0	1	5533601	rs7414322	C	T	0.598347157106298	0.150058163720385	0.0530302389406906	0.0368437983248199
0	1	5534441	rs7415896	G	A	0.598502779061071	0.145704031918444	0.0535619494863119	0.0368155140531814
0	1	5534948	rs7366606	G	T	0.326664415479039	0.0723946032817801	0.0685093570492905	0.0381321758010186
0	1	5540807	rs1004125	C	A	0.823942859014009	0.205510309835755	0.0604265130410449	0.0477299711129833
0	1	5541205	rs2012852	A	C	0.520466924728565	0.525622643500601	0.0228979410545388	0.0360766674861051
0	1	5542439	rs9729575	G	A	0.56254207756205	0.727749130626199	-0.0124930727405461	0.0358871311564967
0	1	5542669	rs10796404	A	G	0.28010643216254	0.55638564335875	0.0230870002310895	0.0392490211457729
0	1	5545279	rs17028069	T	C	0.15106519847126	0.122264839678265	-0.0794563287176733	0.0514168388427339
0	1	5545452	rs9729637	T	G	0.428641587857751	0.283600151134946	0.0384594510732067	0.0358674222042249
0	1	5547562	rs12045091	C	T	0.18874547851439	0.476232616171551	-0.0331170567996184	0.0464882380706455
0	1	5549525	rs11260698	T	C	0.585845188644728	0.858430663360878	0.00645507864153226	0.0361888111366608
0	1	5555529	rs2071957	C	T	0.864887922705314	0.0908571381202507	0.0912054742026476	0.0539392175022212
0	1	5563399	rs9659669	A	G	0.428333434104946	0.669271618170105	0.0154480243176399	0.036165517636812
0	1	5572076	rs10796398	A	G	0.426918996795886	0.563118903617475	0.0207719345414228	0.0359242338149218
0	1	5575158	rs878141	A	G	0.884512761735073	0.228446053854505	-0.0664229105246083	0.055151516793196
0	1	5592422	rs10737109	A	G	0.944319127910361	0.575156321948002	-0.0430371059396581	0.0767870108853969
0	1	5592799	rs9787199	C	T	0.944382429340095	0.534106788111362	-0.0477870190461279	0.0768589944114302
0	1	5603850	rs7515958	G	A	0.350216169143506	0.830172262852132	-0.00798532967519944	0.0372310045363735
0	1	5612956	rs1418632	T	C	0.529180536076424	0.90879481434252	0.00408102415329816	0.0356238291046709
0	1	5617579	rs75786431	T	C	0.0661545424476923	0.947143234983936	-0.00479494996086441	0.0723278465846297
0	1	5618182	rs11260644	T	C	0.386510573847389	0.691146427059582	-0.0144905218640008	0.0364725163651303
0	1	5624529	rs6687987	C	T	0.0660007259259351	0.98031646896007	-0.00178662923899393	0.0724148158691581
0	1	5631545	rs4845837	T	A	0.372207526835986	0.603561863309364	0.0192241930105076	0.0370204899348054
0	1	5634851	rs10796403	C	T	0.359233264737378	0.631256571950165	0.017858159802434	0.0372076804657616
0	1	5635316	rs7522344	C	A	0.357062665166774	0.72154438859764	0.0132903559364426	0.0372910303937242
0	1	5636732	rs1775403	A	G	0.618333042041473	0.948161704795521	0.0023871088696024	0.0367160288624485
0	1	5638673	rs12080410	G	C	0.271508351287416	0.75475763463105	-0.0126401127023211	0.0404649022502965
0	1	5638751	rs1695639	C	G	0.613983344711108	0.282525564230405	-0.0395334204129343	0.0367868016457893
0	1	5641785	rs34374334	C	T	0.549278070840209	0.535406722485837	-0.0221616438143852	0.0357576327658751
0	1	5642511	rs1818038	A	G	0.57801470393485	0.236064435807781	-0.0428758867978044	0.0361858117948687
0	1	5643543	rs61762122	A	G	0.138387909346453	0.65413455695222	0.0230872142124769	0.0515309894978571
0	1	5643758	rs1695645	T	C	0.734409297245644	0.619313892510871	-0.0200630038610281	0.0403826008341111
0	1	5646104	rs76037289	T	G	0.126575061609115	0.58786930772309	-0.0292745026405634	0.0540193472117123
0	1	5646202	rs12036552	A	G	0.311797710574372	0.846312150236097	-0.00748584421346858	0.0386214713711641
0	1	5647810	rs12041102	T	C	0.309821293313943	0.728450792736679	-0.0134200767574823	0.0386537355907169
0	1	5656069	rs13376100	T	C	0.125289693097583	0.822039598624454	0.0121811316397105	0.0541570272531349
0	1	5658267	rs10907201	G	A	0.265585098164812	0.252580995736178	0.045902669681691	0.0401211050518486
0	1	5659587	rs950601	T	G	0.202269120333145	0.847611474099318	-0.00862023908320426	0.0448580851693401
0	1	5671757	rs707583	C	A	0.450187410777038	0.166829860376709	0.0490973638626444	0.0355144375571401
0	1	5675044	rs11260662	T	G	0.10894502923202	0.418991289926705	-0.0466907796778149	0.0577732848454163
0	1	5676334	rs2011457	T	A	0.371279242872903	0.486016729239028	0.0255478026448878	0.0366719331818578
0	1	5679441	rs9439603	G	A	0.238441479900391	0.964377476315697	0.00186169980606764	0.0416850834857359
0	1	5680372	rs9329417	C	T	0.284537692868871	0.531449435284514	-0.0246890030877504	0.039452223969437
0	1	5680572	rs10157819	G	A	0.125619055352551	0.975625562079482	-0.0016473593832968	0.0539170645550608
0	1	5680991	rs9439606	G	C	0.158817368734238	0.479688644160101	-0.0345496698347079	0.0488815821764951
0	1	5681063	rs35683655;rs35683655;rs1695620	T	C	0.881777290312597	0.143479082271861	0.0835011237286561	0.0570769411221881
0	1	5682755	rs1775398	C	T	0.30270796431705	0.414205643148054	0.0315361646478712	0.0386228842364073
0	1	5684110	rs2173541	T	C	0.434785370933684	0.8784025528305	0.00547727654099389	0.0358004622906302
0	1	5684788	rs12145625	A	G	0.275832580147398	0.359212242886853	0.0364090561426057	0.0397102839480309
0	1	5686915	rs4845793	G	A	0.839334145068708	0.496917146758097	0.0334437505046571	0.049229160364799
0	1	5689408	rs11578045	A	G	0.309538916260858	0.423472266550914	0.030692457891944	0.0383458355048888
0	1	5689610	rs770682	T	C	0.538876002552853	0.186110112665669	0.0472915669074985	0.0357680272963168
0	1	5689702	rs770683	G	A	0.933544599914733	0.189188731245924	0.0968802294988174	0.073786363917007
0	1	5690136	rs6663290	T	C	0.377303899619125	0.212324772745079	0.0457882819478501	0.0367129105357995
0	1	5692156	rs4845808	T	C	0.229655833239286	0.39361694402862	-0.0363583218088634	0.0426202416137237
0	1	5694969	rs6669927	C	T	0.584372695134668	0.588823637864624	-0.0196001356360855	0.0362601854671395
0	1	5696625	rs6666290	A	C	0.230018238386439	0.460555810476202	-0.0314093395374763	0.0425640061993189
0	1	5706244	rs11260670	A	C	0.602871282133765	0.839803993773972	-0.00735044923899094	0.036362404699917
0	1	5709691	rs707585	T	G	0.599047144706329	0.644853968215899	-0.0167443326491581	0.0363278435830351
0	1	5717948	rs1763321	T	C	0.575620938931135	0.916120952759095	-0.00379205914360693	0.03600471377828
0	1	5718016	rs1695629	C	A	0.575864474624108	0.921938138930744	-0.00353471266574606	0.0360712061951096
0	1	5718398	rs771072	G	A	0.861855169628375	0.52029719354909	0.0336524194968098	0.0523457478476705
0	1	5719342	rs771073	T	C	0.283909987595453	0.59688542520103	0.0209039194299923	0.039524529261524
0	1	5724660	rs17028587	C	T	0.102233925152043	0.671574058694814	0.0248209830554797	0.058541615393133
0	1	5725898	rs1775412	A	C	0.60725566827839	0.713588741173796	0.0134349043756513	0.0366033205461858
0	1	5732473	rs771071	A	G	0.348843459994025	0.615978834844479	-0.0188651247423172	0.0376130861680406
0	1	5738500	rs10492948	A	G	0.115708756501087	0.85323630709031	0.0102744321215709	0.0555402541798105
0	1	5739515	rs34972674	C	CA	0.271118298300048	0.737680428588902	0.0133797911610724	0.039948423667288
0	1	5739638	rs811284	G	T	0.154493749617882	0.909378704167504	0.00560326699127426	0.0492282241253708
0	1	5742158	rs707595	G	A	0.923284447329272	0.467258203312287	-0.0487134531667564	0.0670109774900604
0	1	5748611	rs1278832	C	T	0.865639756442085	0.753877668069432	-0.0162865192736182	0.0519455694196142
0	1	5750013	rs2649069	A	G	0.565648605011945	0.70524587574935	-0.0136996496996875	0.0362186331888973
0	1	5750125	rs2649070	T	C	0.540316606236187	0.734916316594903	0.0121827186260997	0.0359804151713784
0	1	5750582	rs770710	T	A	0.306580597189802	0.367798795404662	0.0347721242522972	0.0386097731585181
0	1	5751020	rs770711	T	C	0.138537972628161	0.600140061909147	0.0270414347149517	0.0515861899626328
0	1	5751779	rs2842268	T	C	0.53256436646897	0.860425823969097	0.00636254554444107	0.036185340045165
0	1	5751990	rs11581150	T	C	0.105052564416829	0.236019848194902	-0.0703045452863563	0.0593290342704737
0	1	5753350	rs2649071	A	G	0.530500768723171	0.844374065234553	0.00710185394661344	0.0361782681204833
0	1	5754088	rs2649072	A	G	0.415647713445194	0.468111501245121	0.0266296736014872	0.0367024784036695
0	1	5758772	rs7521197	C	T	0.117754801993714	0.701951195613964	-0.021353312154195	0.0557982439229953
0	1	5770265	rs873982	A	C	0.460888685727817	0.981738755110448	0.000829215770033686	0.0362275790961497
0	1	5771817	rs770695	C	G	0.26992384158371	0.393978864153519	0.0343381426016449	0.0402829424684832
0	1	5777920	rs904532	A	G	0.225868908643299	0.385182125434231	-0.0373323098355861	0.0429903714501438
0	1	5782769	rs2649086	C	T	0.579684545482626	0.815676538038842	-0.00848884978354892	0.0364157500281184
0	1	5795008	rs17028719	G	A	0.091857692855481	0.271465324803574	0.067287923885221	0.0611878427276841
0	1	5799271	rs57866012	T	C	0.0912838573461469	0.212057757834545	0.0766655959714961	0.0614343549434057
0	1	5799631	rs2649063	G	A	0.147870450349829	0.0621608261531362	0.0920119543165488	0.0493322846785904
0	1	5800904	rs2133496	A	G	0.0495410449027459	0.580749342509755	0.0449827137825162	0.0814475611705209
0	1	5801086	rs2173540	G	A	0.147338863187162	0.0727903811576876	0.0887529524120818	0.049468165539742
0	1	5820307	rs74426861	G	A	0.130451903523967	0.740380300083614	-0.0176790649439196	0.0533546917628198
0	1	5835569	rs77306643	A	G	0.172578759222131	0.251941425978359	-0.0549272887278241	0.0479443581335629
0	1	5836317	rs11260693	G	A	0.195622528140656	0.25015796939945	-0.0525862517428275	0.0457285364953461
0	1	5847239	rs58269693	T	C	0.240390534946169	0.476595860964011	-0.0300344605827466	0.0421957755729176
0	1	5861497	rs28479388	A	G	0.894084207346766	0.902570575274567	0.00717708014083179	0.058629221174375
0	1	5876249	rs1890190	T	G	0.889023088654335	0.672585235047544	0.0243078596575673	0.0575194286746041
0	1	5903233	rs525289	T	C	0.911634784261816	0.783537134986595	0.0174813013632781	0.0636348984192499
0	1	5904718	rs1624858	T	C	0.875918888309078	0.884095912636814	0.00798546128000501	0.054777885181893
0	1	5912321	rs1287618	G	T	0.784519163840987	0.319531952198044	0.0440821353792378	0.0442849528884245
0	1	5913621	rs548726	C	T	0.875220860155931	0.332167929836757	0.0534225436732309	0.0550886218794248
0	1	5929772	rs1287630	A	G	0.283358898034809	0.454980495704483	0.0295393834985222	0.0395367370594082
0	1	5931205	rs11121790	G	A	0.0984489747178075	0.404054138535285	-0.0508842237792431	0.0609828184315878
0	1	5932517	rs472651	T	C	0.177845499983538	0.239938136603679	0.0545020113381652	0.0463791079043268
0	1	5956909	rs12058375	A	C	0.238444024092599	0.0938280779176428	-0.0712962928530349	0.0425512003183876
0	1	5957342	rs12139627	A	G	0.0768490394684813	0.440065023034575	-0.0531084797332892	0.0687859349647718
0	1	5957589	rs7519953	G	A	0.117248972216333	0.644923984810913	-0.0258888312472401	0.0561792811197872
0	1	5961870	rs2134551	A	G	0.811572946859903	0.210134930563108	-0.0567878665424842	0.0453144874776374
0	1	5971455	rs6694744	G	A	0.852381696847099	0.177970300691685	-0.0671833582341775	0.0498751448690624
0	1	5973775	rs11120772	A	G	0.732859518221189	0.36466641991593	-0.0366226129414987	0.0403996061437507
0	1	5977982	rs7549818	G	A	0.818936941044854	0.195679150415426	-0.0595712755307859	0.0460379485380781
0	1	5982044	rs7549324	A	G	0.731832133553946	0.31321065703171	-0.040675159359295	0.040332015239345
0	1	5983190	rs11120786	A	G	0.0768910768941116	0.425785363586165	-0.0543291988478821	0.0682163862444974
0	1	6007446	rs551207	T	C	0.67512904024461	0.774240346167984	-0.0109908876241122	0.0383180988568138
0	1	6011757	rs6662680	C	T	0.830790478421453	0.218390567932767	-0.0581512878839676	0.0472460109195771
0	1	6080378	rs10399600	G	T	0.580367766668139	0.36726856151559	0.0329889120945388	0.0365892357804866
0	1	6088364	rs11121065	A	G	0.313290821256039	0.149267902902506	-0.0560014703195863	0.0388326802408711
0	1	6105109	rs3789559	T	C	0.350137667013779	0.645198673837879	0.0172704901497639	0.0375084667108678
0	1	6137403	rs3789543	T	G	0.37560003173076	0.104556663983917	0.0596069977507113	0.0367229652356048
0	1	6141325	rs3789541	A	G	0.292129173981365	0.867617826074533	0.00655854519733209	0.0393469182402212
0	1	6158562	rs2229002	G	A	0.313758662942525	0.0953925631372576	-0.0650960759145629	0.0390354796975517
0	1	6165419	rs1883768	T	C	0.429992772587269	0.0147839244417281	0.0874493086972064	0.0358747358901734
0	1	6175507	rs6670822	C	G	0.291470424495477	0.162008135508529	-0.055840381261134	0.0399330644113284
0	1	6182321	rs2843495	G	A	0.171502490174033	0.584083822597363	-0.0261073508043462	0.0476908164639692
0	1	6187086	rs6703057	T	C	0.400263877141545	0.0123461200348149	0.0910706120673116	0.0363977605844022
0	1	6198745	rs2785585	A	T	0.754206692974312	0.711432681164335	0.0154902488580544	0.0418731606982381
0	1	6202245	rs2273032	A	G	0.38044568289539	0.468256512725858	0.0267106624438356	0.0368261028348181
0	1	6247066	rs4908863	T	C	0.178371893433904	0.575533387492739	-0.0265207190799982	0.0473651166506573
0	1	6258794	rs3789524	G	A	0.3446120323472	0.682727967149888	-0.0152211413452622	0.0372388659222742
0	1	6281667	rs14281	C	A	0.0755929977596866	0.439424388155105	-0.052988209506152	0.0685341021887508
0	1	6366471	rs7543514	C	T	0.187170807894759	0.0804872754766851	0.079436961577402	0.0454479763306071
0	1	6376222	rs3789491	C	T	0.148245787180514	0.0838693478429929	0.0855582572563068	0.0494938778471721
0	1	6437542	rs6675376	C	G	0.21203841365819	0.057284342590558	0.0820264225226128	0.0431460290452877
0	1	6465054	rs17026985	A	G	0.157295244033013	0.030410431383895	0.104164856655128	0.0481196972537604
0	1	6473294	rs7529205	G	A	0.21337575901209	0.0174915082747413	0.101989637301524	0.0429211393182048
0	1	6501796	rs10864548	C	T	0.198455351061762	0.0639424127595509	0.0820890942529734	0.0443106598355509
0	1	6550376	rs2986742	C	T	0.29646147421968	0.905348609338725	0.00466576723763566	0.0392386159822167
0	1	6579607	rs1556035	T	C	0.857383855254001	0.789679967697041	-0.0135901583261107	0.0509517157474585
0	1	6580397	rs12046229	T	C	0.135164621131832	0.976341365582508	0.00154834755020121	0.0522101792352748
0	1	6581877	rs7540913	A	G	0.840744577663901	0.417682356972505	-0.0391287503590567	0.0482803562686032
0	1	6601607	rs4908915	C	T	0.851598967260653	0.75618263044686	-0.0155764198112772	0.0501660008220295
0	1	6606991	rs76310280	T	C	0.11692530388994	0.78838498078388	-0.0150287876492968	0.055992242096563
0	1	6615695	rs925744	T	C	0.843348699425482	0.678268278686844	-0.0203361618030191	0.0490231914940648
0	1	6620545	rs12565181	A	G	0.149544220349935	0.565345819970328	0.0286762337139368	0.0498787039279176
0	1	6623499	rs4908563	T	C	0.393378676802918	0.645125458139067	0.0168981884735137	0.0366917626995504
0	1	6624575	rs117192896	A	G	0.021151606439172	0.40720311289873	0.101954497425746	0.123010800130391
0	1	6626276	rs76948507	A	C	0.0213878964367911	0.238082759489314	0.14121160949386	0.119691904621778
0	1	6626615	rs12080675	A	C	0.852411366006256	0.337121717990842	-0.0478639733410174	0.0498651687052195
0	1	6627148	rs11586033	G	A	0.978827203189088	0.424685046738065	-0.0976519991796636	0.122321936189475
0	1	6627694	rs57065667	A	G	0.15460796109148	0.436347551093634	-0.0387391662456243	0.0497692380365322
0	1	6629274	rs4908930	G	A	0.694462717617934	0.993153602813816	0.000333616510163377	0.0388794557082309
0	1	6629994	rs12043532	G	T	0.0287234421065691	0.115630723117449	0.161772846256344	0.102818637312606
0	1	6630622	rs12082471	C	G	0.433924096786735	0.779540073614194	-0.0101841978268015	0.036382731875509
0	1	6631431	rs11587438	T	C	0.828916820140187	0.29589504838515	-0.0493954907894064	0.0472558942376639
0	1	6631615	rs12760552	T	C	0.828617265695544	0.329479557800171	-0.0461193723596509	0.0472940280098384
0	1	6632951	rs12041318	C	T	0.141947027463339	0.65069253262197	0.0230668580694963	0.0509426716614395
0	1	6633230	rs12132145	A	G	0.40503070362971	0.741300086893379	-0.0121256322777207	0.0367296280528351
0	1	6635306	rs34160967	A	G	0.389077697320135	0.611715604065057	-0.0187782388321261	0.0369922664215251
0	1	6638064	rs11122100	C	T	0.143672476128673	0.678384176133703	0.0209907598649599	0.0506205098853721
0	1	6638556	rs80277780	T	C	0.0141914495843763	0.710275559782649	-0.0588909526884512	0.15852804159246
0	1	6681744	rs3747994	T	C	0.588764741602965	0.0723992394726106	0.0652216607569274	0.036302840074859
0	1	6683240	rs14057	A	G	0.381400141329931	0.743530123829887	0.0121101443966417	0.0370134634289064
0	1	6685851	rs12127219	A	C	0.589103303601201	0.059084744997378	0.068525390276802	0.0363036456635457
0	1	6701978	rs200448	C	T	0.395877765966288	0.923854212576418	-0.00352284365538545	0.0368575701212722
0	1	6715390	rs6577584	G	T	0.187524635841655	0.0188160592416038	0.105693767311926	0.0449922443498751
0	1	6724249	rs2039363	A	G	0.178727569696156	0.0183736559558626	0.108030458124126	0.0458144291238231
0	1	6732568	rs3789572	T	G	0.41838432126256	0.647438364355485	-0.0167197184785029	0.0365599176273318
0	1	6744709	rs12126058	T	C	0.418875070512946	0.561891202767475	-0.021226232400458	0.0365947616370179
0	1	6745444	rs200444	G	A	0.599321624512526	0.163134680779768	0.0508646137836271	0.0364723895504445
0	1	6747897	rs277686	G	C	0.1599016654687	0.0634941744486567	0.0890921896444939	0.048009626405627
0	1	6786156	rs12568431	T	C	0.453173486563353	0.172872465971931	-0.0491830385253706	0.0360835571974056
0	1	6790946	rs11122122	G	A	0.558986815912801	0.156923867949864	-0.0511050339840584	0.0361040413420352
0	1	6795230	rs447558	C	T	0.892593378568448	0.124951506063617	-0.0867552002819473	0.0565431778573733
0	1	6814758	rs277665	T	C	0.587874718621295	0.0889136365239516	-0.0620214778897815	0.0364584235808408
0	1	6822627	rs376778	G	C	0.883287434698996	0.246996906251173	-0.0635750569584497	0.0549161777427133
0	1	6831646	rs399951	A	G	0.586714489240612	0.136801019744018	-0.0542584315583445	0.0364686574368969
0	1	6832052	rs391674	A	G	0.887615531203494	0.304687655500273	-0.0572280407784765	0.0557543021897671
0	1	6834346	rs11122143	A	G	0.30136811868507	0.378626216617646	0.0339971625899337	0.0386142552580119
0	1	6886308	rs17441375	C	A	0.0432121409656087	0.125170586834422	0.129718147703728	0.0845936034480043
0	1	6893053	rs7522354	A	G	0.320445318977609	0.46075745479203	0.0281080550140748	0.0381074413032623
0	1	6904879	rs4908570	G	A	0.435795585360423	0.216265671867315	0.0447223145858771	0.0361679125833722
0	1	6905166	rs75855758	T	G	0.0721523648493897	0.186548162229896	-0.0935444611991403	0.0708208933549703
0	1	6913887	rs76631326	A	G	0.29814948372357	0.751399870757189	0.0123510121331653	0.0389875115885943
0	1	6922492	rs11120779	G	A	0.364256316918528	0.202839928085713	0.0470509151427584	0.0369460836910661
0	1	6934286	rs17029982	C	G	0.211888082543681	0.0741749103523523	-0.0793445920849028	0.0444374839041567
0	1	6934933	rs76581429	T	C	0.113242498611572	0.802712925590034	0.0140010999831581	0.0560407995730437
0	1	6943720	rs58627359	G	A	0.364640605711102	0.188029447115526	0.0486836172395616	0.0369815203858356
0	1	6945619	rs10399796	C	T	0.318532247996841	0.60008647576942	0.0200453463139625	0.0382343273232647
0	1	6951887	rs7556557	T	C	0.318553881374916	0.555387090920937	0.0225343717163009	0.0382128262307323
0	1	6954158	rs78326504	T	C	0.297285733689922	0.720498647462728	0.0139694202744375	0.0390433632873776
0	1	6960196	rs6691442	A	G	0.389070115908824	0.555330409043548	0.0216801154179079	0.0367589455099028
0	1	6963269	rs77254260	A	C	0.298635677765145	0.753242829762858	0.0122378642782608	0.0389286743677248
0	1	6972393	rs11586867	T	C	0.391985531418388	0.637486202989157	0.0172762195618657	0.0366630263395783
0	1	6977005	rs1892262	T	C	0.396970913058638	0.209035142065394	0.0456618226345749	0.0363485016910571
0	1	6977200	rs1892261	C	A	0.418441608297447	0.138127070586459	0.0537771543141646	0.0362672565837466
0	1	6985069	rs867389	G	A	0.127925448028674	0.219223256124888	0.0649482799719758	0.0528638149066521
0	1	6985872	rs76066289	G	A	0.300488231558162	0.623969302791817	0.0190909899919475	0.0389427168582491
0	1	6986109	rs4908574	A	G	0.497951443106679	0.0294919539372815	0.0783066019984807	0.0359724808627255
0	1	6991925	rs6577395	C	T	0.153659303287683	0.13988985631912	0.0723136261179375	0.0489862902332233
0	1	7001555	rs66495811	T	C	0.169593660745385	0.233482131731065	0.0562021702140126	0.0471717573306271
0	1	7002266	rs11586158	G	A	0.446510332040086	0.122830516241791	0.0553929024493932	0.0358994582162685
0	1	7004301	rs10864250	G	A	0.543305734412112	0.0541225620189653	0.069218367180291	0.03594164166182
0	1	7029814	rs12033659	T	C	0.548631697505335	0.373773832378118	-0.0320402720010967	0.0360235128076533
0	1	7048779	rs1317017	A	G	0.360134555309668	0.882542331365415	-0.00552683126169495	0.037407366693898
0	1	7052566	rs6681529	A	G	0.487186195357599	0.836971941573815	-0.00740360871536988	0.0359803256160261
0	1	7055326	rs10128022	C	T	0.113456938548336	0.679842073808946	-0.0233438553445818	0.0565666668433611
0	1	7056538	rs12130593	C	T	0.343211975128113	0.684776417938545	-0.0153185879340337	0.0377347898228782
0	1	7068367	rs2275907	T	C	0.371228907267475	0.929088613967596	-0.00329928292971057	0.0370741085767836
0	1	7071415	rs11588097	G	A	0.342542269634759	0.235533678367768	0.044530174927753	0.0375394179680504
0	1	7087739	rs11120820	A	G	0.0903773104509508	0.1491645997582	-0.0919906276575293	0.0637721718752627
0	1	7088855	rs4243823	A	G	0.437537713458562	0.831417624562976	0.00771469813321354	0.0362390155781879
0	1	7091231	rs66653799	A	G	0.17619066447223	0.212453932326852	-0.0591847500488908	0.0474675663002211
0	1	7093213	rs12738895	C	T	0.537589270067785	0.732849123170882	-0.0122747862007437	0.0359607931390724
0	1	7095796	rs4908588	C	T	0.701109530730704	0.692318832016143	-0.0154397052590692	0.039017708840284
0	1	7096308	rs7522254	C	T	0.259481951159321	0.757134239989125	-0.0125231671395012	0.0404957812628585
0	1	7100494	rs7535234	C	T	0.231995672185152	0.279303007796648	-0.0463487245527912	0.042840657270795
0	1	7102944	rs7524998	G	A	0.701533291792772	0.690546329878993	-0.0155665842916732	0.0391008443985885
0	1	7105935	rs76299678	A	G	0.32498214156717	0.888667346350776	-0.00540988579959673	0.0386446113253171
0	1	7106963	rs6577409	G	A	0.701809688145811	0.721711362128758	-0.0139564360762413	0.0391844818807317
0	1	7113247	rs11120823	A	G	0.414682417508868	0.752050500869733	0.0114980442799954	0.0363934980861826
0	1	7121397	rs7414485	A	G	0.559364562001642	0.742889117364893	0.0118155967070812	0.036019886174606
0	1	7123189	rs66929565	T	G	0.149670059429317	0.83182723318894	0.0106715603735169	0.0502525315984225
0	1	7127737	rs67316652	G	A	0.0926720775625084	0.622099594383632	-0.0306206015838381	0.0621262706908274
0	1	7128056	rs7536178	A	G	0.407471911969596	0.995522397500529	0.000203685372829928	0.0362954418655676
0	1	7130084	rs4908597	T	G	0.255445940199027	0.62612287819973	0.0200755119686143	0.0412066435784332
0	1	7131192	rs11120831	G	A	0.463841677745595	0.817894097878716	0.00827666917836806	0.0359457601811438
0	1	7135268	rs10864271	G	A	0.477896132848588	0.117114520540263	0.0566317110480965	0.0361401943824595
0	1	7135714	rs61528401	G	T	0.0798457734829429	0.657382529250666	-0.0295297061084092	0.0665788463496926
0	1	7137325	rs4565737	G	A	0.797193853868876	0.727090158338387	-0.0155199512744473	0.0444699184843113
0	1	7137465	rs9434823	C	T	0.738118187896171	0.449683855829861	0.0310963128552903	0.0411358344393146
0	1	7137637	rs9434824	G	A	0.737089866750541	0.242973001691337	0.0481081542628083	0.0412030229475234
0	1	7139110	rs12044473	A	G	0.279360999599449	0.654586877539428	-0.0179614582884441	0.040146382994347
0	1	7141327	rs17345754	C	T	0.0899107609718472	0.0142847347511113	-0.160595853275801	0.0655487298933105
0	1	7141352	rs9434458	T	C	0.36144728233308	0.450034004931552	-0.0282724447793928	0.0374291821855876
0	1	7141982	rs9434829	G	T	0.211580557933087	0.746449214070881	0.0141518071586902	0.0437696201736899
0	1	7142771	rs7542716	T	C	0.270215006247453	0.443650886851514	-0.0311563360382434	0.0406717999513568
0	1	7142832	rs9434830	A	G	0.2024850501917	0.805125355163043	0.0110047368139978	0.0446042537209529
0	1	7145417	rs7511741	A	G	0.642495804105322	0.112696385976687	-0.0590631022663773	0.0372358483222427
0	1	7150527	rs2071917	A	G	0.54321836659503	0.156412712794669	-0.0511943290594651	0.0361225493978484
0	1	7153973	rs1010806	G	A	0.39144948406182	0.363951412856181	-0.0333131903155064	0.0366941335830608
0	1	7155815	rs10864279	T	G	0.267733051875426	0.499841268570969	-0.0274066659830233	0.040618142246906
0	1	7156082	rs11120840	T	G	0.354061292172655	0.395268212679964	-0.0314114102109218	0.0369501531626849
0	1	7159838	rs2071919	T	C	0.268825387093794	0.51525370674172	-0.0263551977086175	0.0405041452917708
0	1	7160542	rs10779674	C	T	0.456329416023481	0.116767292856446	-0.0563694215445211	0.0359387016320846
0	1	7161293	rs59622855	T	C	0.162153464939807	0.537856977871544	0.0298253864044707	0.048413364465766
0	1	7167031	rs6694886	T	G	0.4818550565529	0.709159675227066	-0.0134467824964571	0.0360518137546664
0	1	7169066	rs1005430	C	G	0.652851287318405	0.182146317686753	-0.0498650881475915	0.0373752064976316
0	1	7169735	rs4908599	C	G	0.131395858253449	0.436360095390272	-0.0416907115277895	0.0535626314889051
0	1	7170719	rs17349921	G	A	0.174328570538456	0.367277405090876	0.0418986546696259	0.0464722221708617
0	1	7173895	rs7527268	C	T	0.308401167012939	0.314146938126957	0.0387890218803393	0.038536277872245
0	1	7177813	rs9434845	C	T	0.273937943303554	0.394036385597708	0.03394569287284	0.0398273935285586
0	1	7178763	rs6674708	T	C	0.301061933152446	0.276359530205694	0.0427193207135593	0.0392448275886742
0	1	7179479	rs7532024	T	C	0.366221099389366	0.54095704824309	-0.0230048900686683	0.037628646999366
0	1	7179721	rs4908443	C	T	0.672688197933207	0.644586893715605	0.0176314704969422	0.0382216723381546
0	1	7186325	rs4460663	A	G	0.526456192130187	0.67988284285147	-0.0147673864241087	0.0357890524795063
0	1	7186547	rs6698911	C	T	0.274904054202548	0.377369462891375	0.035155	0.0398242539164264
0	1	7190806	rs12032971	G	A	0.0730483464066983	0.323440254070786	-0.0689116461145409	0.0697900998205609
0	1	7196879	rs12090163	T	C	0.477360181241066	0.993412075812547	-0.000294112502302218	0.0356205007301256
0	1	7197182	rs9434481	T	C	0.280713660960122	0.359573216816124	0.036320775393928	0.0396437709489376
0	1	7200575	rs9434855	G	A	0.466196719917929	0.864118465514147	-0.00611079691489545	0.0357076898568282
0	1	7209434	rs17030376	T	C	0.0908105122466458	0.261714034970473	-0.0717065331091446	0.0638896870557947
0	1	7210974	rs17030384	A	G	0.103185377340757	0.130952122461165	0.0874785047580952	0.0579190562626741
0	1	7214374	rs13376128	T	G	0.190204203159136	0.960046196402895	-0.00226907749261468	0.0452949349935366
0	1	7217906	rs10779676	T	C	0.313177993945857	0.934287954916529	-0.0031710207937279	0.0384593837600324
0	1	7220970	rs4908602	G	A	0.561566392140989	0.818188957073466	-0.00833031702826614	0.0362384754231234
0	1	7221458	rs6667429	C	T	0.757189943080046	0.405591257228798	-0.0344612629754218	0.0414358709406644
0	1	7232692	rs6577417	A	G	0.259582138726819	0.921260641799357	0.00404924315335041	0.0409652203316086
0	1	7235628	rs6687729	C	G	0.20869115641024	0.156488823453324	0.0622533167274361	0.0439338057103434
0	1	7236810	rs6680365	G	A	0.478082301505552	0.935967378869245	-0.00287996008969641	0.0358474499034639
0	1	7244883	rs10864286	A	G	0.254666529586418	0.083434301125679	0.0706714567189643	0.0408246442121529
0	1	7245669	rs4908446	C	T	0.210735664637059	0.12819473862279	0.0665262256448144	0.0437310184537246
0	1	7247335	rs72641232	A	G	0.116946004195171	0.414069262417574	0.0450238075144973	0.0551253258962601
0	1	7247376	rs12125984	C	T	0.673855733370575	0.545740338176531	-0.0230855885267709	0.0382113426486293
0	1	7252366	rs11120876	T	C	0.307800842787405	0.0507690213612234	-0.0765411062032619	0.0391829880622924
0	1	7252661	rs10489140	C	A	0.128539964918768	0.804776560957189	-0.013245124598025	0.0535870762101461
0	1	7253983	rs78437257	G	A	0.127777745234066	0.667909170311924	-0.0230629670668379	0.0537574099757301
0	1	7254521	rs6659347	C	T	0.128434588447544	0.849152687560049	-0.0101796977829272	0.0535211181104264
0	1	7255371	rs763195	T	C	0.636214921677988	0.185833454060475	0.0495721616977668	0.0374693461392681
0	1	7261498	rs2097524	A	C	0.502721009350779	0.204146283040176	0.0454011288218288	0.0357537924842206
0	1	7263540	rs74517198	C	T	0.115320383929823	0.909262349964711	-0.00637689454424777	0.0559528757117653
0	1	7267729	rs8179413	G	T	0.782332870798042	0.027314022628621	0.0977463459437015	0.0442892264020749
0	1	7268991	rs17030564	T	C	0.0918476930811772	0.506166035015455	-0.0416648098838526	0.0626708728198356
0	1	7269323	rs4908607	C	T	0.674416230657978	0.103393798252438	0.062963365122426	0.0386605971938635
0	1	7272250	rs916393	C	T	0.657620125409984	0.174100984259099	0.0517017397490985	0.0380399298155054
0	1	7280190	rs12562461	G	C	0.0982057843024976	0.781794337605722	-0.0167609375327321	0.0605128486623992
0	1	7282162	rs58566616	A	C	0.114347939704451	0.69414802156133	-0.0221450007050929	0.0563153352425648
0	1	7303216	rs2412151	C	G	0.553265207133791	0.106210584047787	0.0584206279935715	0.0361634080165659
0	1	7308264	rs4243825	C	T	0.76210911194268	0.258586118034263	0.0482207431536118	0.0426830736782276
0	1	7312670	rs75954372	T	C	0.127966023453348	0.488601508608617	-0.0373049393505668	0.0538672377167995
0	1	7314231	rs6577427	C	T	0.221826437541636	0.689103552096122	-0.0171941757089305	0.0429777128324205
0	1	7314363	rs7551574	T	G	0.536141142478581	0.132908227439037	0.0540672590422324	0.0359793146245113
0	1	7317696	rs6698698	G	A	0.391137554363031	0.406210671622276	-0.0304024030131124	0.0366038019509265
0	1	7319151	rs6667599	C	G	0.521947367200186	0.0705650459700367	-0.0639949419466872	0.035390217580628
0	1	7319392	rs61780031	G	A	0.229351190637519	0.459161343611659	-0.0316705024128063	0.0427847637021165
0	1	7321641	rs916394	G	C	0.411405279953583	0.079318823544378	0.063320451152461	0.0360871815884851
0	1	7322807	rs7522322	G	A	0.449221335307506	0.111391106244634	0.0569314447946197	0.0357615977717844
0	1	7323688	rs4140605	G	A	0.810409553236975	0.214582749843919	0.0576577271813161	0.0464583679881558
0	1	7323971	rs7556024	C	A	0.805267032719151	0.287668052200853	0.048881822349058	0.0459739172250993
0	1	7324503	rs11120890	C	T	0.415532112647649	0.0449248374332414	0.0727848407889213	0.0362951939054468
0	1	7324547	rs11583129	A	G	0.343127599869375	0.0126446524936814	0.0934787736265825	0.0374871214557366
0	1	7326747	rs10864291	C	T	0.446858958586934	0.154628511485792	-0.0514396766066167	0.0361393208384665
0	1	7336103	rs12048158	T	C	0.243625355959847	0.507954771563098	-0.0279131745883721	0.0421632814659647
0	1	7336706	rs4908614	C	T	0.872941956856345	0.218273638716184	0.0672628498383145	0.0546349784275697
0	1	7338813	rs7539551	G	A	0.402471163808961	0.0404973233502804	0.0746371614906937	0.0364325400884636
0	1	7342106	rs12409413	C	T	0.470314972945684	0.460236931841514	-0.0265041118970151	0.0358912169496251
0	1	7352328	rs6577435	C	A	0.77565212972668	0.130982759439529	0.0651469857985574	0.0431369061715907
0	1	7356673	rs6662782	G	A	0.326445297639365	0.722754585332133	-0.0136086456257816	0.0383580090908479
0	1	7360149	rs77095910	A	G	0.0805833404748843	0.69732681478748	0.0250443361034434	0.0643926647608279
0	1	7361090	rs55839439	C	A	0.102593030914472	0.124141793741588	-0.0927331610758612	0.0603095823899764
0	1	7362992	rs12410983	G	A	0.0992279187424713	0.192327873264337	-0.0796079413235865	0.0610619822400901
0	1	7363506	rs12404738	A	C	0.0957324500065648	0.183230263165019	-0.0825488424847893	0.0620260090887145
0	1	7375585	rs12405371	T	C	0.0942626111518913	0.205752279484403	-0.0791456158797597	0.0625492797993345
0	1	7378180	rs11120900	G	A	0.882758149838851	0.237551077271835	0.06676446676352	0.0565259250261762
0	1	7378291	chr1:7378291.G.T	T	G	0.211629966692866	0.730351173210429	0.0151019281159222	0.0438170861192206
0	1	7381141	rs12134803	T	C	0.170387146510974	0.885657416644301	0.00683958617189449	0.0475627730914832
0	1	7386456	rs12739426	A	C	0.655357878551394	0.323880419896968	0.0371689187584312	0.0376769900275739
0	1	7392594	rs2301462	T	C	0.704840058725019	0.231152318172303	0.0470812872515559	0.0393197362766099
0	1	7397400	rs7553372	G	C	0.706061633145008	0.258290274876081	0.0445003811051919	0.0393654910773249
0	1	7402502	rs705680	C	T	0.866949790953162	0.627683110783672	-0.0253695700852475	0.0523094205619037
0	1	7403966	rs7513440	G	C	0.69564360922607	0.768789206743668	0.0114490609122222	0.0389478109762805
0	1	7405293	rs845246	T	C	0.160993673981504	0.452949447575866	-0.0369120185205149	0.0491827812857477
0	1	7409156	rs845240	T	C	0.161387289522497	0.552217511127045	-0.0291055707798645	0.0489629653486863
0	1	7412088	rs4908624	T	C	0.116334139516023	0.400416450397622	0.0462480403048317	0.0549997224398597
0	1	7425417	rs845265	C	T	0.297334743385134	0.759645703351674	-0.0119906442726557	0.0391920185121709
0	1	7426727	rs2071925	T	C	0.0914195354817293	0.821180409241056	-0.0141188663976223	0.062465393412589
0	1	7462478	rs705694	G	A	0.352874706125627	0.81543223325825	0.00869160263200636	0.0372352682505373
0	1	7462976	rs845201	A	G	0.303376230321219	0.880221928095658	-0.00587178845464324	0.0389665588397186
0	1	7469780	rs4908635	G	A	0.149352532723817	0.466677869448733	0.0362759524089049	0.0498367935488263
0	1	7471157	rs7535846	T	C	0.19010893522311	0.459138052919662	0.0333383270730528	0.0450355492917744
0	1	7478076	rs11120917	T	C	0.147226900873665	0.502250751828579	-0.0340775946606382	0.0507898720671444
0	1	7480000	rs6677657	T	C	0.553751651131415	0.674127597879111	0.0150612182963121	0.0358182631501688
0	1	7480054	rs6677745	A	C	0.554376273271099	0.711628185091827	0.0132500505456135	0.0358428891165641
0	1	7482963	rs845252	C	T	0.161681629417676	0.456649216336141	-0.0364814778595473	0.0490094960187309
0	1	7487277	rs10864302	T	C	0.585672498802145	0.929003333556702	0.00323524396316658	0.0363107172672069
0	1	7491320	rs17030828	T	C	0.0805917652778172	0.110853559882649	-0.107379848298814	0.0673494611022
0	1	7492265	rs1193220	A	G	0.730556735864488	0.284846666168853	0.0433663180752099	0.0405484053411771
0	1	7501037	rs1193227	T	C	0.305508631146811	0.654632189183045	0.0172485647552117	0.0385583752256774
0	1	7501823	rs1775047	C	T	0.827318689858454	0.282311657608287	0.0516114290261167	0.0480043404527761
0	1	7518513	rs17030898	T	G	0.0612879146369752	0.703606074768019	0.0280829595563647	0.0738137190526493
0	1	7520601	rs1750837	C	T	0.488926140456287	0.709263709087816	-0.0132569897895817	0.0355562902393691
0	1	7524342	rs2693953	A	G	0.0745398979355138	0.792358150744378	-0.0179985247635073	0.0683705506232297
0	1	7525525	rs1193242	G	A	0.255514247803739	0.723571615580453	0.0145155840799275	0.0410404757526031
0	1	7526371	rs1193238	C	T	0.195718986009872	0.649204224959974	0.02048840046633	0.0450425215045231
0	1	7528669	rs1149331	A	G	0.132228720626632	0.709736729451791	0.0195315299655802	0.0524745333338544
0	1	7540699	rs2693957	G	C	0.549660431416666	0.592458860346665	-0.0191516075517331	0.0357789239751561
0	1	7540770	rs6678279	T	C	0.127628850664883	0.17275438574334	0.0716017806651991	0.052516819210611
0	1	7540862	rs2796482	G	C	0.139276856948482	0.522207707120172	0.0327757987217635	0.0512165069451698
0	1	7541291	rs2693958	C	T	0.60727611474729	0.851331714049525	-0.00685012459204417	0.0365496846879119
0	1	7541345	rs2796483	T	C	0.549798871796971	0.653239618425893	-0.0160870024920855	0.0358072820897004
0	1	7551631	rs1193230	C	T	0.732629549937242	0.628490481635634	0.0195529685089751	0.0404110022152405
0	1	7553654	rs2796484	C	T	0.559284486028352	0.549530311622335	-0.0216348392681142	0.0361506054595633
0	1	7557152	rs10864304	G	A	0.382924311358712	0.362541373084093	-0.033558541104363	0.0368559219427096
0	1	7563901	rs2462925	G	A	0.601668022120537	0.480250717040277	0.0258560157559815	0.036628472437989
0	1	7567037	rs11120955	G	T	0.11944512089059	0.84892067424544	0.0105657017250141	0.0554642389529767
0	1	7568982	rs1193180	T	G	0.157114879734316	0.956355033334626	0.00269652146992341	0.0492711868133936
0	1	7569602	rs1193179	T	C	0.459015824386903	0.410219280414748	0.0295462435860666	0.0358785228236903
0	1	7571996	rs6577446	A	G	0.325699707402451	0.596640481498976	0.0201736121893313	0.0381182358767444
0	1	7576979	rs1193172	G	A	0.259474981883518	0.412521131234824	0.0334203435785659	0.0407831222922732
0	1	7578776	rs1750817	G	A	0.746095630116239	0.915815118015259	-0.00433364655996727	0.04099692200256
0	1	7598094	rs6577449	T	C	0.291771627502176	0.0877486021432738	-0.0682849075771385	0.0399936132624788
0	1	7600905	rs12407666	A	G	0.35098375287288	0.0199873708176789	0.0866278626068048	0.0372339147772234
0	1	7603317	rs1750824	A	G	0.755450846716472	0.494918510419053	0.0285525425118451	0.0418348070082289
0	1	7613745	rs957856	A	G	0.481488186770614	0.153265455476591	-0.0509904344441013	0.0357052933751731
0	1	7670574	rs17031163	A	C	0.100748131377098	0.305706995074465	0.0594642997290239	0.0580552053954756
0	1	7678496	rs6684215	G	T	0.147145418696358	0.462754794477465	0.0363771821610021	0.0495387141789577
0	1	7681549	rs7555169	A	G	0.165807330121147	0.120639668444418	0.0729724363626923	0.0470154665830857
0	1	7682794	rs17031185	G	T	0.104227174344698	0.202294386306714	0.07311	0.0573392888864171
0	1	7682879	rs61014722	C	T	0.171088332732898	0.273248258908806	0.0510998195360357	0.0466404003868817
0	1	7688059	rs17031211	T	C	0.169099631761291	0.352923938420564	0.0438105048261476	0.0471621920448028
0	1	7713021	rs9434879	G	A	0.749835316868736	0.139282830322059	0.0618687749235297	0.0418465721415756
0	1	7731730	rs4908473	C	T	0.20605877797042	0.38501351707547	-0.0388273967676983	0.0446961927908998
0	1	7747366	rs3124794	A	G	0.647103584293924	0.340289654767798	0.0357624593543783	0.0375028507677836
0	1	7751053	rs3124801	G	T	0.816564689512524	0.867685202843321	0.00772730524696402	0.0463825291938841
0	1	7770901	rs2995034	T	C	0.645701332928279	0.303155966300625	0.0386048380696184	0.0374917413982965
0	1	7784438	rs6693805	A	G	0.164905526564349	0.323585419874339	-0.0480238215141196	0.048650600615406
0	1	7792411	rs2301488	T	C	0.43194316314816	0.534341628647758	-0.0224292534897781	0.0360951664725987
0	1	7796641	rs2071985	G	A	0.516304120334026	0.638601589745251	0.0168323825153686	0.0358398949485765
0	1	7797734	rs1417986	A	T	0.515704665302755	0.564364407726774	0.0206639245072992	0.0358517737728369
0	1	7798956	rs17031531	A	G	0.244166395663957	0.921580686956678	-0.00411423521678867	0.041793153435013
0	1	7801288	rs2032563	A	G	0.184933369316765	0.442159455312116	0.0352436695090583	0.0458572494046205
0	1	7810543	rs2066293	G	A	0.505676741507315	0.263066925829781	0.0401818756878232	0.0359032293119233
0	1	7811961	rs9919220	G	A	0.206340586016826	0.994859345796699	0.000283886764265546	0.0440619598549132
0	1	7812398	rs9919223	G	A	0.505822970296858	0.255424495897174	0.0408638750554306	0.0359314802790037
0	1	7816543	rs4908481	A	C	0.417580737079125	0.827379704570186	0.007923566342616	0.0363360651765553
0	1	7818679	rs6577456	C	G	0.400631713532966	0.843209993069677	0.00722171978887984	0.0365122040711999
0	1	7825311	rs707455	A	G	0.646515926908151	0.962033038893496	0.0017891561122672	0.0375853385845129
0	1	7832212	rs707458	T	C	0.368419470036083	0.952155795770061	0.00222775463788453	0.0371293691188059
0	1	7833302	rs2239846	A	G	0.130717010018845	0.251884304342375	-0.0618986570636442	0.0540229455879655
0	1	7834026	rs2071987	A	G	0.362100461791138	0.762918445683108	0.0111949995036622	0.0371124746547719
0	1	7839405	rs697677	T	G	0.550096846759743	0.299297570891535	-0.0372949046070826	0.0359316263895755
0	1	7844680	rs172933	C	T	0.594918929110106	0.957031797526169	0.00197135791925656	0.0365888094276131
0	1	7845087	rs697682	A	G	0.0526995526117018	0.048773587688281	0.151915372770095	0.0770922697715592
0	1	7845567	rs2301491	T	C	0.04356152894653	0.340285112225899	-0.0877272930743704	0.0919957041645305
0	1	7845695	rs228729	C	T	0.736933727604801	0.539858657754018	-0.024738248131582	0.0403542724046926
0	1	7847225	rs697684	T	C	0.0525962302998257	0.0327977339144276	0.164164583783784	0.0769082642310112
0	1	7847614	rs697685	A	G	0.437116315839037	0.991564532655326	-0.000381905155750196	0.0361225452453179
0	1	7847836	rs228727	C	T	0.564093390813976	0.927659198875676	-0.00327829285166211	0.0361083947995518
0	1	7847846	rs7556518	A	G	0.0333623811107791	0.253972700817804	0.109645933122458	0.0961171504398461
0	1	7848557	rs11121023	A	G	0.260500369543011	0.501511593956877	0.0272522982289834	0.0405471811807071
0	1	7849656	rs6699986	G	A	0.263206172282835	0.67654057027975	0.0169308104094722	0.0405831232295296
0	1	7849841	rs75307902	T	C	0.116414889244227	0.838147884406546	-0.0115282533233657	0.0564382500379736
0	1	7850062	rs707463	T	C	0.438008016727317	0.934431513030624	0.00296745554277619	0.036069442052934
0	1	7850081	rs10864315	T	C	0.262064082965388	0.522449004031358	0.025883578804989	0.0404699727117903
0	1	7850218	rs697686	T	C	0.439331580289338	0.99708475335817	-0.000131219747056265	0.0359139346215453
0	1	7852117	rs170631	G	C	0.0803852462041733	0.202143391433905	0.0818805478663504	0.0641964377933958
0	1	7852797	rs696305	T	C	0.437136312270845	0.958400830014465	0.00188673908682518	0.0361718187971368
0	1	7852919	rs875994	C	T	0.0330202898550725	0.23444634304003	-0.123394316396756	0.103781393685209
0	1	7854209	rs11807683	T	C	0.0331231795764433	0.220316185821291	-0.126962737335899	0.10358489177775
0	1	7855382	rs117562183	A	G	0.0605118279753436	0.159849797973831	-0.109027883411928	0.0775680669106464
0	1	7855494	rs12565104	A	G	0.261634887509915	0.395748447529464	0.0344852024344997	0.0406071930633474
0	1	7855814	rs707464	G	A	0.710606819819755	0.544069151412094	-0.0238620913832638	0.0393328249950758
0	1	7856140	rs77772130	T	C	0.201741602985605	0.341368233898847	-0.0426865576790527	0.044864020192343
0	1	7856267	rs7545893	A	C	0.0331678565186543	0.265213211997624	-0.115151180012759	0.10335303809057
0	1	7856346	rs228682	C	T	0.257737441860472	0.308671247105794	0.0412531214018481	0.0405231329289654
0	1	7857309	rs12078018	A	G	0.0333870389762268	0.252988613220156	0.109731643821441	0.09599307790766
0	1	7857374	rs12723500	C	G	0.033409119106028	0.259769088509991	0.108178158009051	0.09599307790766
0	1	7857974	rs228685	T	C	0.0807249367534529	0.223741744402287	0.0779122488063724	0.0640389413327146
0	1	7858008	rs2071983	A	G	0.186467114816818	0.322636402508433	-0.0456436246343498	0.0461487385818477
0	1	7858108	rs61773374	G	A	0.0332488054256572	0.211666371868002	-0.129377162221525	0.10358489177775
0	1	7858135	rs1012477	C	G	0.0332901423259797	0.237622652020488	0.113550622848575	0.0961519443227749
0	1	7859191	rs17031578	C	A	0.186684609889341	0.284869623050948	-0.0493577049425395	0.0461526757837279
0	1	7859317	rs560959	A	G	0.079845724627503	0.237625796067065	0.0762073786876629	0.0645310131522356
0	1	7859320	rs560961	G	C	0.291053656914449	0.694921170463685	0.01538564336174	0.039230527580807
0	1	7860548	rs116886234	A	G	0.0136647978532194	0.948771870116239	0.0099284357299394	0.154530311363844
0	1	7861157	chr1:7861157.G.GT	GT	G	0.91981185151441	0.299664325859595	-0.0672147901688504	0.064806983988999
0	1	7861600	rs707466	A	C	0.48846326860595	0.965402356076219	-0.00155557977684624	0.0358632514223032
0	1	7863293	rs228642	T	C	0.292047098166164	0.680394461764367	0.0161457156339223	0.0391957738521599
0	1	7863735	rs149164395	C	CTTA	0.186891126281113	0.36927492037654	-0.0413912260349193	0.046101284676192
0	1	7865467	rs6657232	T	C	0.177093555464894	0.719281995160735	0.0168250547610923	0.0468118701089642
0	1	7865633	rs11121026	G	A	0.176677791306701	0.788636515033628	0.012551414878991	0.0468193835936473
0	1	7865710	rs12092614	T	C	0.0334445256179819	0.266731704104387	0.106567660518755	0.0959532564346258
0	1	7867255	rs60450998	A	G	0.185701378173348	0.377027662869912	-0.0408918781662631	0.046289923657292
0	1	7868417	rs12566473	C	T	0.185711815083067	0.273205720251867	-0.0510133253621787	0.0465573253656309
0	1	7868725	rs228666	C	T	0.301192632243407	0.524803833363651	-0.0248472128329462	0.0390705282248309
0	1	7869733	rs79898259	T	C	0.186487477170677	0.330022381526921	-0.0449293310135349	0.0461254186372916
0	1	7869747	rs79126741	T	A	0.0763323915542726	0.817578907934302	-0.0156210197466689	0.0677231249354626
0	1	7869789	rs117742910	C	G	0.0533771903010316	0.562172214668579	-0.0467464860260808	0.080650500131813
0	1	7870418	rs228671	T	C	0.0796295896976265	0.208827206525102	0.0819825067707077	0.0652313113986673
0	1	7870715	rs79372391	C	A	0.188199019863662	0.400475516440309	-0.0387849033056343	0.0461300925416367
0	1	7871229	rs12137927	C	T	0.176989994906139	0.719784754826584	0.0167976810781104	0.0468232640172146
0	1	7872076	rs10864316	G	A	0.0331987372970855	0.216849620132149	-0.128116252136956	0.103742170474551
0	1	7873075	rs61773379	C	T	0.0337300410057619	0.278845719148546	-0.11092349549568	0.102430380338686
0	1	7873855	rs929123	A	T	0.186586963581536	0.348600722204602	-0.0432076223005823	0.0460976260541277
0	1	7874043	rs2172563	A	G	0.175690024996745	0.86524346883615	0.00799623688046205	0.0471189204325144
0	1	7874246	rs78510193	A	G	0.132321492965385	0.222989814357576	-0.0654940597195599	0.0537446063510978
0	1	7876166	rs7550657	C	T	0.291944786532924	0.751985784624996	0.0123879550972518	0.0391996563730378
0	1	7876476	rs11121029	A	G	0.176009307685425	0.709112950789484	0.0175693686655409	0.0470968435778877
0	1	7876523	rs77567305	C	T	0.0817942198033208	0.76439195158683	0.0195193673410235	0.0651256860624448
0	1	7877008	rs6661252	A	G	0.477087749366613	0.684790724917832	-0.014579756248236	0.0359165237273359
0	1	7877488	rs4908482	G	A	0.477957200482765	0.73338830739895	-0.0122351999473007	0.0359201893263382
0	1	7878056	rs10746473	G	A	0.477495257420037	0.728457671566162	-0.0124572354936824	0.0358814182538784
0	1	7879130	rs228688	G	T	0.477862019204292	0.763303521759063	-0.0108213824004047	0.0359340625614057
0	1	7879168	rs228689	A	G	0.0820152435029131	0.182468512607794	0.0847738602606036	0.0635870930700697
0	1	7879322	rs228690	T	C	0.0806421499802798	0.30639943789135	0.0658393054029119	0.0643712355803368
0	1	7879627	rs10462018	T	C	0.033543244530327	0.369228844720629	0.0867675893347261	0.096631889208104
0	1	7879685	rs17374230	C	T	0.0332775569270909	0.286008360707795	-0.109905786237956	0.103012294293732
0	1	7880683	rs10462020	G	T	0.0333754676413661	0.245311412971364	-0.119932505902821	0.103228747647972
0	1	7881234	rs17374292	T	C	0.0333008170679725	0.388900110739875	0.0836273647131304	0.0970589968608586
0	1	7881780	rs10127838	T	C	0.176485061638887	0.784554495711762	0.0128132987080339	0.0468684412273227
0	1	7883358	rs697688	T	A	0.522376527153076	0.711943901886258	0.0132607662217955	0.0359130324744068
0	1	7883834	rs228694	G	A	0.477130967741116	0.760763279325557	-0.0109400916842764	0.0359305744037725
0	1	7884525	rs61773390	T	G	0.0331082125603865	0.19104333947336	-0.135949721762761	0.103976932752306
0	1	7885354	rs697691	G	A	0.489305648683213	0.957145263301607	0.00192677836390237	0.0358561801169665
0	1	7886424	rs697693	A	G	0.494071355203711	0.931643466006663	-0.00303810286450871	0.0354185022326402
0	1	7887248	rs2859387	A	G	0.709539731578369	0.521175244299103	-0.0252436108200015	0.0393487753818067
0	1	7887579	rs228697	G	C	0.0800920360987521	0.161507776464882	0.0900213188165626	0.0643000920010269
0	1	7888009	rs118049345	T	C	0.0409889931757603	0.367925357125925	-0.0828945402172313	0.0920675747892058
0	1	7888438	rs17374439	T	C	0.032990774586597	0.172743112040532	-0.14232674207186	0.104387788911723
0	1	7888730	rs12061787	C	G	0.033676815220962	0.304793656334145	0.0984270697504222	0.0959133929305851
0	1	7889941	rs2640908	T	C	0.489771854676969	0.96673697326409	-0.00149922528552877	0.0359516922739301
0	1	7890064	rs12023156	G	A	0.176892106546243	0.797058704231064	0.0120707221090302	0.0469393819881469
0	1	7890117	rs2640909	C	T	0.113839540739488	0.727530402954916	0.0194219762662079	0.0557441976852151
0	1	7890264	rs1773135	G	A	0.822462589803642	0.731872722109561	-0.0160432101631701	0.0468229709093982
0	1	7890801	rs1689904	T	C	0.488820661874638	0.925438347123815	-0.00335661951799921	0.0358668367349359
0	1	7890956	rs228665	C	G	0.822749072298844	0.709386158918104	-0.0174120837715482	0.046721194081456
0	1	7891797	rs1773138	T	C	0.488608812327205	0.897905600610993	-0.00459748443344565	0.0358317565348877
0	1	7891862	rs12027673	A	G	0.0223381225720415	0.377833966520511	0.10310230479979	0.11691004703924
0	1	7892109	rs228663	A	T	0.113945635291625	0.734926508708375	0.018867902509214	0.0557266493729708
0	1	7895015	rs34020118	T	C	0.033369422686394	0.253879620175792	0.109525865029478	0.09599307790766
0	1	7895069	rs56204811	G	A	0.194581923657037	0.213804440011482	-0.0568063830350108	0.0456947073806751
0	1	7895278	rs228657	A	G	0.0803838252298573	0.221851839876096	0.0786267396414636	0.0643627486213472
0	1	7895418	rs61773392	T	G	0.0330626133406283	0.165071004343829	-0.145095540235165	0.104519357967301
0	1	7897133	rs10462021	G	A	0.0316189374093949	0.365961465039363	-0.0969075596330275	0.107191038924381
0	1	7897228	rs228654	A	G	0.0808332074740919	0.234788436407488	0.0760899074930261	0.0640425895612715
0	1	7901038	rs77209938	T	G	0.186284143982405	0.300569435522694	-0.0478697799783324	0.0462414775006353
0	1	7901429	rs12563789	G	A	0.184482363050946	0.32986710166183	-0.0454586770258764	0.0466538746161157
0	1	7901886	rs61595437	G	A	0.186558035269225	0.300672843408658	-0.0478060799649905	0.0461898250049005
0	1	7901888	rs61071946	C	T	0.187880813774093	0.262044325489157	-0.051813523047858	0.0461972197829613
0	1	7902231	rs12029963	G	A	0.172803216196898	0.792539399400704	0.0126788541416498	0.0482059122631452
0	1	7905274	rs4908699	A	G	0.0327279546916301	0.354018835069338	0.0912479867924528	0.0984525216496624
0	1	7906008	rs707472	T	G	0.487099411552378	0.951974365418014	0.00215870692810877	0.0358424873720333
0	1	7906888	rs74373240	T	C	0.018866829471862	0.810606409778911	-0.0315277215132868	0.131560766743347
0	1	7906914	rs10864317	C	T	0.176167606731431	0.656273113189439	0.0208631497120176	0.0468766837205829
0	1	7907007	rs697694	A	G	0.520342271243647	0.697367120801115	0.0139726770418545	0.0359308373979775
0	1	7908888	rs228652	A	G	0.298925629939942	0.519636841904387	-0.0252582866233001	0.0392267099691354
0	1	7910391	rs170629	A	G	0.356341911354926	0.275083960362301	0.040134985904488	0.0367728632974084
0	1	7911099	rs228651	T	C	0.24574432356638	0.847204771419729	0.00798608260608685	0.0414460646717553
0	1	7911302	rs3753500	T	C	0.493393781552803	0.801639882473132	0.0089842864859644	0.0357618620181773
0	1	7911437	rs3753499	C	T	0.133776656678963	0.812422537461201	-0.0123939074586604	0.0522284231261945
0	1	7911782	rs3753498	C	A	0.0407617146394305	0.458231058719978	0.0663265603387263	0.0894174791609427
0	1	7912870	rs13306062	A	G	0.0230986437595527	0.520997531658129	-0.0788637779494105	0.122877428806385
0	1	7913029	rs34305100	G	A	0.0560023190332507	0.83789886421668	-0.0159633572768613	0.0780292092744828
0	1	7913430	rs228648	A	G	0.363286998311779	0.99518146313997	0.000224917753036809	0.0372431127870925
0	1	7913445	rs13306061	T	C	0.0545902834644978	0.835838135486393	-0.0163881687078691	0.0790858870376772
0	1	7918110	rs2000237	T	G	0.0483959870099745	0.472026874362936	0.0592797911898999	0.0824263330937214
0	1	7918435	rs61773396	A	G	0.240526066493977	0.993945565411423	-0.000317019391366853	0.0417780466067575
0	1	7923501	rs2797682	A	G	0.763106864399968	0.176709395525163	-0.0565166084749508	0.041834516595383
0	1	7923576	rs17031661	C	T	0.13959779671827	0.123054688346512	0.0784625311146204	0.050881045683901
0	1	7926542	rs504560	G	A	0.710688712028605	0.516196614977824	-0.0254851013337558	0.0392549942682796
0	1	7927456	rs500508	G	T	0.71134671964699	0.555625042354953	-0.0232121310596159	0.0393858400951421
0	1	7928181	rs2066980	A	G	0.489089280226806	0.509777827126957	0.0237551732716165	0.0360372595425953
0	1	7928365	rs743999	A	G	0.238904251022517	0.408704769224818	0.0344951705182197	0.0417528564961742
0	1	7929819	rs228725	C	T	0.700793361102761	0.919224593421923	0.00395827241698715	0.0390321713465557
0	1	7929863	rs74055806	A	G	0.138328975607276	0.173767802035669	0.0696957325493645	0.0512394650330996
0	1	7952203	rs1040395	G	A	0.591893741256615	0.841636614351869	-0.00729640789273717	0.0365184675884252
0	1	7953944	rs9803665	C	T	0.20949070895863	0.685681785057944	0.0177544720489964	0.0438683022936673
0	1	7955089	rs227147	A	G	0.200028738825882	0.830712027024075	0.00963947289972152	0.0450888370952008
0	1	7961206	rs227163	T	C	0.563985391038831	0.956471022438073	-0.00196714042627488	0.0360397156494212
0	1	7961801	rs10489448	T	C	0.408744490857393	0.649136358404659	-0.0166209490982659	0.0365325851126549
0	1	7971301	rs680522	A	G	0.886389067238	0.977286597228705	0.00161106762292316	0.0565865165617593
0	1	7982034	rs161827	C	T	0.428981309862714	0.454447862161813	-0.0270732312167244	0.0361931730442859
0	1	7989566	rs2453021	T	C	0.396171354462016	0.652568177742929	-0.0165711120360423	0.0368085543162341
0	1	7996894	rs2300428	G	A	0.482090099621076	0.640544057092095	0.0167133895743919	0.0357935755415858
0	1	8002431	rs76413824	T	C	0.341056270258849	0.364295841578523	-0.0343929588759033	0.0379106987040434
0	1	8030300	rs178932	A	G	0.635147130225783	0.770948514554431	0.0107962900297063	0.0370835229698007
0	1	8044361	rs225119	C	T	0.565207087359503	0.646045308588376	-0.0165164949167282	0.0359630421446382
0	1	8046672	rs12727642	A	C	0.0611050937818966	0.700059917420218	0.0288739496036441	0.0749506299395146
0	1	8100639	rs9434586	A	G	0.503908651261964	0.642273604962511	-0.0165199402129014	0.0355632897204621
0	1	8106201	rs12757968	G	A	0.0610211388100114	0.714124109223933	0.0273779916600443	0.0747373101897973
0	1	8121822	rs225106	C	T	0.565126203363348	0.709786096100849	-0.0133703401540758	0.0359279264646713
0	1	8123684	rs225110	G	A	0.565697983960878	0.690386705754167	-0.014280246516475	0.0358502615053902
0	1	8136468	rs4500345	A	G	0.014025563717041	0.843257946811484	0.0299187104664478	0.15131252590732
0	1	8137400	rs60074929	A	G	0.154956930120069	0.97308720304505	-0.00165239451377394	0.0489793023327267
0	1	8163122	rs4908727	C	T	0.399417353341744	0.437389173312452	0.0283177131017007	0.0364632569707936
0	1	8165745	rs79778556	T	C	0.116142351879002	0.115248887885384	0.0863194838986556	0.0548048823203191
0	1	8168634	rs11121090	T	C	0.399264447425595	0.504147907290243	0.024325176275257	0.0364161570636255
0	1	8180383	rs72634282	A	G	0.109613367490068	0.112222177296308	0.0886246749963584	0.0557990168777692
0	1	8185985	rs9434608	C	T	0.761338860326775	0.767193385484692	0.0123799906112325	0.0418175041234181
0	1	8186775	rs56296862	T	C	0.166849299609052	0.131973292608222	0.0709089272319294	0.0470728469615619
0	1	8187211	rs4908736	G	A	0.666724584650918	0.913391831769026	0.00413175085262858	0.0379891691806516
0	1	8191792	rs12136685	T	G	0.494928569778409	0.949737574914565	-0.00226315433915256	0.0359023812115239
0	1	8191820	rs12133365	C	A	0.494497093898861	0.974000901333654	0.00116962664087849	0.0358882386954124
0	1	8192898	rs7545284	A	G	0.37052304186671	0.442315320491341	-0.0286457895084226	0.037285159254062
0	1	8193432	rs6677033	A	G	0.426042014544129	0.495137466437885	-0.0246823717965415	0.0361826457020506
0	1	8195226	rs7529511	C	T	0.602621266419339	0.762294276757172	-0.0110316755159326	0.036472041353517
0	1	8200328	rs9434617	C	T	0.147817778116659	0.464168012719878	-0.0372002606640018	0.0508199650943719
0	1	8200578	rs9434618	G	A	0.83905769096586	0.120876042913958	-0.0742905404304493	0.0478951743645935
0	1	8206343	rs61391705	G	A	0.0858405475708301	0.120787312869235	-0.10231091316936	0.0659441841784463
0	1	8207789	rs6683857	T	C	0.820115588194537	0.645799247904446	-0.0212565147032003	0.0462494557184613
0	1	8207838	rs77321792	T	C	0.121028344085571	0.0537664187497814	-0.108808266443882	0.056414940365267
0	1	8213010	rs1455701	C	T	0.833362756765947	0.190192342479078	-0.0618225252096012	0.0471923953531514
0	1	8213427	rs4908739	C	T	0.833318308076926	0.179290255688303	-0.0634464692236084	0.0472443309869702
0	1	8214803	rs2100516	T	G	0.764779114853393	0.616893195217442	-0.0208917831645806	0.0417619900643847
0	1	8218115	rs17509146	G	C	0.469612010510676	0.578522817707858	0.0198767132688962	0.0357788464182116
0	1	8218206	rs7524007	C	T	0.859070500066044	0.407697153065837	-0.0418515174014894	0.0505481839549296
0	1	8222156	rs17032281	A	G	0.374536250762738	0.323233238251868	-0.0365725771614755	0.0370229442700103
0	1	8260756	rs11588420	A	G	0.19312642801328	0.507453691367458	0.0295904505326451	0.0446440927479979
0	1	8261393	rs12138839	G	T	0.213759256030224	0.321442266502511	0.0426706517037019	0.0430365304769108
0	1	8264457	rs12745477	G	A	0.190745662683219	0.523468719713006	0.0286941690015148	0.0449746493534599
0	1	8272526	rs425371	A	G	0.483151818458905	0.193819556030467	0.0467754743542109	0.0359987874795892
0	1	8273392	rs12041676	A	G	0.42376527029744	0.877023311673622	-0.0056347810833318	0.0364136184699703
0	1	8273851	rs448202	T	C	0.125802692937293	0.860291636804646	-0.00954037939308591	0.0542057972158753
0	1	8273940	rs395847	C	T	0.916469699374996	0.959611242694253	0.00327043215425894	0.0645801601538085
0	1	8274807	rs411654	G	A	0.1036760548149	0.331036939936606	-0.0580891995255163	0.0597608691002557
0	1	8276909	rs478128	G	A	0.112803694806582	0.465224308497184	-0.0419035801397323	0.0573808317418617
0	1	8278899	rs428180	C	A	0.451239399869537	0.776416827550961	-0.0103071711936074	0.0362939313955975
0	1	8281564	rs506403	T	C	0.634270906839988	0.240429912405774	-0.0437601895547545	0.0372772028701731
0	1	8287391	rs11121137	A	G	0.453300392841776	0.73942623371202	-0.0120182316214553	0.0361327496918549
0	1	8292195	rs299501	A	G	0.856319550768489	0.18735730386315	-0.0661475016615707	0.0501711397629364
0	1	8295130	rs7528376	C	T	0.695990763727519	0.522597044930877	0.0249868319151539	0.0390817841199721
0	1	8301494	rs17032328	A	G	0.0982805268721558	0.888990092641676	0.00833250469143918	0.0596960338606329
0	1	8302619	rs7513908	A	G	0.0531423406726585	0.73967790939772	-0.0267850172821875	0.0806098008944708
0	1	8306031	rs12403649	C	T	0.128640686615634	0.775498119068586	0.0149953734479501	0.0525801806780744
0	1	8310158	rs72861200	G	C	0.153237506788383	0.970814787111241	0.00179626214982751	0.0490964436500669
0	1	8319635	rs401691	T	C	0.578635829541807	0.113804035145506	0.0578205698151157	0.0365646632025821
0	1	8336374	rs72862657	T	C	0.218512743504134	0.99799038424721	0.000109706477626099	0.0435570889849552
0	1	8357221	rs11121152	T	C	0.796444305289809	0.560398625071102	-0.0257483214492966	0.0442221431749366
0	1	8357338	rs6577481	C	T	0.181760069280672	0.834744582080771	0.00965595997295652	0.0462848305093875
0	1	8362754	rs4908748	C	T	0.678438977907848	0.639211697215884	-0.0177845299994712	0.0379361819377845
0	1	8370088	rs11121157	A	G	0.17159635901797	0.883455655825027	-0.00701168539025169	0.0478319524496458
0	1	8370729	rs72864229	G	A	0.199164661379485	0.239125172646451	-0.0529523503273557	0.0449825173364847
0	1	8372536	rs1107284	T	C	0.776801065006646	0.462600392988869	0.0317140700177787	0.04317355411719
0	1	8374297	rs78641116	C	G	0.134558176356674	0.458963559631753	-0.0390981612137826	0.0527957865289179
0	1	8388571	rs1473309	A	G	0.058141457659236	0.874334729554666	-0.012145	0.0767917964368591
0	1	8399193	rs12039434	G	A	0.648440852044328	0.265886854609034	-0.0417971542009404	0.0375676170612366
0	1	8433747	rs754346	C	T	0.839952288431048	0.212196628971905	-0.0603963525076905	0.0484120467962329
0	1	8490320	rs302719	G	T	0.118612275697092	0.784788533477264	0.0151659150117501	0.0555356846647777
0	1	8495590	rs172531	G	A	0.119079531632793	0.870249708145592	0.00906989648101228	0.0555272659002281
0	1	8520108	rs80296853	A	G	0.116870241928494	0.512781018612038	-0.0369238705271684	0.0564142211150166
0	1	8526142	rs4908760	A	G	0.839955053401135	0.667875587988275	-0.0210873748574145	0.0491472207741408
0	1	8564301	rs6669503	G	C	0.839737859007833	0.669224251287469	-0.021016221646177	0.0491937875319553
0	1	8596335	rs55860300	A	G	0.103544250246974	0.809122016648305	0.0141921159145941	0.0587522103110513
0	1	8596742	rs17032657	G	T	0.323209568824423	0.402596460985582	0.0318350610148794	0.0380350351662938
0	1	8598127	rs10492965	A	G	0.104369201400004	0.675726576231888	0.024504044734459	0.0585798410271853
0	1	8613418	rs2016084	A	C	0.840146259252817	0.762697967579249	-0.0148827996436104	0.0492906217339299
0	1	8638666	rs12029303	C	T	0.730074996318246	0.881858936161041	-0.00612058132591945	0.0411846691869823
0	1	8645816	rs1934138	A	G	0.84032839759557	0.934217216117445	-0.00408147061743389	0.0494483243292621
0	1	8654642	rs76545421	G	A	0.0681231486252777	0.588124814064239	-0.0391340032737778	0.0722622326317722
0	1	8656227	rs12134896	A	G	0.10515752330362	0.957790728229938	-0.00311133536901473	0.0587863247868028
0	1	8658527	rs6681362	G	T	0.839541004771345	0.826091207838385	-0.0108385308275017	0.0493294022041389
0	1	8701231	rs1463052	G	A	0.838523566719864	0.601765224524573	-0.0255179483369304	0.0488977249534083
0	1	8725420	rs56305243	C	T	0.107369003189525	0.753805801341596	0.0181200458390761	0.0577761359757425
0	1	8751897	rs56163601	A	G	0.101417260167587	0.74509678865685	0.0192947069532964	0.0593479930265244
0	1	8759554	rs12025126	C	T	0.73165306491365	0.8106621624548	0.00974212731125734	0.0406647353574591
0	1	8788636	rs7518204	C	T	0.951114414676448	0.876255294981969	-0.0129209149237917	0.0829763644646876
0	1	8794410	rs4908775	A	G	0.0972867920041835	0.963464533002006	0.00277490630624029	0.0605789677583245
0	1	8804997	rs3938719	G	A	0.128078334710894	0.473822303762224	-0.0389784729740911	0.0544183986526072
0	1	8879610	rs4908516	C	G	0.103975433077166	0.734732423590868	0.0198313982922143	0.0585278181219576
0	1	8898807	rs11582339	T	G	0.132623040214203	0.426044977374313	-0.0427114076075708	0.0536590482237515
0	1	8918795	rs11121247	C	T	0.936160459084041	0.442869427859246	-0.0554259378643177	0.072229685745379
0	1	8926868	rs2781064	T	C	0.162651214794181	0.963034476287475	0.00225348909912508	0.0486231631201426
0	1	8930369	rs2781060	C	T	0.936025031025594	0.361116281319039	-0.0656735201345851	0.0719126553536951
0	1	8931149	rs2274971	T	C	0.77565321720527	0.502811443350147	-0.0288149321704309	0.0430026949736877
0	1	8949480	rs7539600	G	A	0.895479179237459	0.246179386655448	-0.0672022786258023	0.0579490179514893
0	1	8969219	rs7534552	A	G	0.255133855068593	0.641466634895139	0.0190133265628539	0.0408318695996183
0	1	8978514	rs6665631	G	A	0.156397910106372	0.57641742394807	-0.0277480790122497	0.0496720712115978
0	1	8981748	rs4908795	G	C	0.153129926725055	0.473720008646959	-0.036015996747839	0.0502708134721858
0	1	8982305	rs12137125	C	G	0.248803452893964	0.826013081099492	0.00907349588845315	0.0412773542635672
0	1	8982906	rs4908796	A	G	0.249855628023978	0.756838139398398	0.0127931052557667	0.0413166587755131
0	1	8983655	rs11806366	C	G	0.181794074008185	0.468216477270772	0.0334537165858746	0.0461186294823287
0	1	8985036	rs10864370	T	C	0.279906879929886	0.392858305491338	-0.0344190541154628	0.04028233771384
0	1	8987259	rs2765512	T	C	0.638085919740199	0.44334007493261	-0.0283741791534971	0.0370146978881634
0	1	8991116	rs2781079	A	G	0.186749583867367	0.855380066138791	0.00835984106798831	0.045868109328991
0	1	8994112	rs4418632	C	T	0.727600494324277	0.496532812953025	-0.0271770411499806	0.0399688688257238
0	1	8998059	rs914997	T	C	0.834209543712992	0.955833690241987	-0.00267342853236982	0.0482720295044344
0	1	8999843	rs2781087	T	G	0.445724034129248	0.821852091468551	0.00808553617799323	0.0359096237256981
0	1	9000628	rs1475734	T	G	0.193936231884058	0.804685064315455	0.0111366473689395	0.0450350645011176
0	1	9000882	rs6692694	T	C	0.354252302808102	0.756648419057688	-0.0116963657638125	0.0377442154816957
0	1	9001562	rs17032875	C	T	0.666849661141615	0.556147658993715	-0.0221201402902186	0.0375826535786016
0	1	9007556	rs942969	C	G	0.859010642136061	0.239098982510667	0.0617254397458166	0.052432249893563
0	1	9008370	rs6577541	G	C	0.858889083323755	0.290456875551443	0.0553643252393307	0.052372796930965
0	1	9008739	rs12070475	G	C	0.858969680645552	0.279659348508717	0.0566737666019518	0.0524230488001114
0	1	9009214	rs2274326	T	C	0.237409801719964	0.271443173527457	-0.0465749553496406	0.0423506801009423
0	1	9009406	rs2274327	T	C	0.241908961753159	0.352825695706939	-0.0390894133814599	0.0420713315278082
0	1	9009444	rs2274328	C	A	0.452287269170689	0.680784838309469	0.0148514198745003	0.0361003764057863
0	1	9009470	rs2274330	C	G	0.209643219122188	0.124392132990603	0.0673213699198127	0.0438120006413783
0	1	9009547	rs2274331	A	C	0.209000412567301	0.0957305119002117	0.0730573470807117	0.0438542084701779
0	1	9009706	rs12738365	T	C	0.200457269166876	0.178771362201999	-0.0610384734193081	0.045397032905273
0	1	9010405	rs17032907	T	C	0.388789422430503	0.498101562993325	0.0248718366443282	0.0367122909498972
0	1	9010569	rs11121273	C	T	0.398572350158952	0.83140396790104	0.00778516790108238	0.0365670327820176
0	1	9010592	rs17032909	C	T	0.0720479438216883	0.823900691195335	0.0152680302564603	0.0686108598819382
0	1	9010984	rs11576766	C	A	0.380455456152278	0.738347273966162	0.0123392492671373	0.0369391283063098
0	1	9011586	rs3765968	G	T	0.772313071264707	0.618129348485537	0.0214157013404081	0.0429599997105713
0	1	9011627	rs3765967	A	G	0.21900803602293	0.104388914243456	0.069743738033728	0.042947275351988
0	1	9011722	rs3765966	T	G	0.845071237167218	0.403624957471726	0.0419909933865364	0.0502786949637545
0	1	9013585	rs72641561	T	C	0.215341806160505	0.131046497425297	0.0652997194703608	0.0432451922620494
0	1	9015550	rs17032912	C	G	0.264180196450071	0.311827259747299	-0.041173329113298	0.0407094320682509
0	1	9015575	rs61784252	G	A	0.165925953717452	0.300508197653179	0.0492945208184467	0.0476117228480231
0	1	9015675	rs12741044	C	G	0.535368405467632	0.378588749951098	-0.031709318743028	0.0360128733928576
0	1	9015954	rs12059715	C	T	0.171239554317549	0.65913428062815	-0.0211297251129611	0.0479013981632245
0	1	9016007	rs6661729	A	C	0.0110357559100991	0.56001955357127	0.0985642363590361	0.169118271274773
0	1	9016302	rs17389460	G	T	0.192742578572897	0.907575452949493	-0.00531577791869364	0.0457872777708032
0	1	9016390	rs17032921	T	C	0.189913192786253	0.575839608823232	-0.0258949822368717	0.0462846763411134
0	1	9017091	rs2274332	T	C	0.143746660768715	0.588525869841175	-0.0278978724034002	0.0515697608357025
0	1	9017204	rs2274333	G	A	0.510378949664749	0.246966284891743	-0.0415588795023844	0.0358962626884792
0	1	9018034	rs7545200	A	G	0.269660899130137	0.160629092573012	0.0559132914578863	0.0398538339927048
0	1	9019221	rs41278984	C	T	0.0122617196556361	0.449046076355631	0.121843406871139	0.16095427966351
0	1	9019338	rs11805912	T	C	0.144135564998103	0.65668429494334	-0.022842795819589	0.0513903732638532
0	1	9021301	rs12735688	T	C	0.517047182913547	0.37105527750534	-0.0318840782436623	0.0356446447682865
0	1	9021998	rs3765965	C	T	0.137020782504868	0.455696740507669	-0.0394079308860692	0.0528290823924876
0	1	9023572	rs6577545	G	C	0.150464605909063	0.543759733439107	-0.0307142125475376	0.0505885696864059
0	1	9026751	rs12126080	A	G	0.123283434528403	0.0415336670167987	0.108184869302113	0.053079604827635
0	1	9027391	rs4466678	T	C	0.123953747467165	0.0508559133838564	0.103480120189435	0.0529935267770684
0	1	9027899	rs2274334	T	G	0.0124917629881506	0.458171802664688	0.118132078966136	0.15923757072899
0	1	9029539	rs78726732	A	G	0.0226295835200781	0.443250550074215	0.0900623381495459	0.117465097960516
0	1	9030372	rs10864376	T	C	0.622381646111687	0.329480207610621	0.0360866400143761	0.0370058127283383
0	1	9030964	rs3737665	T	C	0.475892750637048	0.494561091483194	-0.0243579357567976	0.0356593760461486
0	1	9031903	rs12138897	G	C	0.781947368773038	0.975363894783107	-0.00133424246391516	0.0432049736484085
0	1	9033404	rs4908800	G	A	0.628591669752263	0.406105791232056	0.0308198345323528	0.0370980899121111
0	1	9033552	rs61785762	T	G	0.179924966393872	0.538168552298693	-0.0290065412388241	0.0471202973990409
0	1	9034301	rs72641578	C	T	0.175862047117547	0.0330569501823418	0.0978498074642556	0.0459088975581007
0	1	9034421	rs3765964	A	G	0.660950374558094	0.140631249524575	-0.0552038199530975	0.0374658321018844
0	1	9034483	rs74050967	T	C	0.0244437349248562	0.990118246466309	0.00143190743340359	0.115613855534634
0	1	9034598	rs3765963	G	A	0.781273585975458	0.853476490442949	0.00796280415833655	0.0431157103041117
0	1	9035013	rs3737663	C	T	0.0383185827380619	0.811506710637709	0.0222900165917843	0.0934659581174471
0	1	9035059	rs12071042	C	A	0.0257715470731722	0.846286026043395	0.0220188113498087	0.113581383224272
0	1	9036614	rs12127547	G	A	0.133425200949852	0.0719052875417635	0.0921575265914674	0.0512066680926103
0	1	9037273	rs6697763	T	C	0.75924100924225	0.718715469607103	0.0150568031197226	0.0418040075834548
0	1	9039022	rs6577546	A	G	0.803655870275683	0.699336731160379	-0.0172279222324943	0.04460696554839
0	1	9049032	rs875148	T	G	0.64147550261342	0.883667965071202	0.00551681801288837	0.037703520929114
0	1	9058028	rs10779707	G	A	0.853711151048308	0.343509036935756	-0.0476162405127116	0.0502676242787859
0	1	9060789	rs17033008	A	G	0.227403098953981	0.718788892490847	-0.0155029250151814	0.0430543662514685
0	1	9061382	rs12047015	C	T	0.151106213246673	0.282717875352389	0.0532324999628911	0.0495539206322438
0	1	9062952	rs17389948	T	C	0.147018201700374	0.134842843113834	0.0746993821098104	0.0499569724865938
0	1	9063265	rs12402611	T	C	0.0979745764677683	0.546206129318776	-0.0367466559974169	0.0608937930692587
0	1	9063602	rs4908804	C	G	0.626463098472351	0.370031775134835	-0.0335150828815738	0.0373879576224036
0	1	9066132	rs17033013	T	C	0.257908403541438	0.325109870396123	-0.040574632963887	0.0412339022010617
0	1	9066695	rs10864377	T	C	0.542692630845679	0.593188348892479	-0.0192991945876029	0.0361258342479753
0	1	9066967	rs12164533	A	C	0.307139554438018	0.610400856305218	-0.0199154752705778	0.0390881702162292
0	1	9068020	rs2039631	T	C	0.124702988105599	0.693298933280774	-0.0214245956240189	0.0543244580801855
0	1	9068213	rs17027186	C	T	0.170747402379182	0.159634424422375	0.0662002583835596	0.0470739938567173
0	1	9068386	rs7530465	A	G	0.162111277753726	0.692511510771551	-0.0192488959543255	0.0486760446445822
0	1	9069001	rs769901	A	G	0.532721421352447	0.965301633001763	-0.00155569142878874	0.0357616481043136
0	1	9069412	rs66463959	A	G	0.154880592925582	0.758893503421665	0.0150341836555585	0.0489817904056372
0	1	9074465	rs12063980	T	C	0.222736013242267	0.746403491091481	0.0137348731727381	0.0424721682377455
0	1	9074932	rs1556757	A	G	0.507579371117943	0.781733130624381	-0.00991017577608066	0.035768907937117
0	1	9079365	rs10864379	A	G	0.1835785709315	0.656263916840499	-0.0205222840528051	0.0461094861251205
0	1	9080411	rs9803660	C	T	0.465246159038129	0.323869907590717	-0.0356315931135138	0.0361178655793829
0	1	9103420	rs34605482	T	C	0.219682920820024	0.222020076711843	0.052239813951216	0.0427783477993304
0	1	9107849	rs3737661	T	G	0.249129529668969	0.458884844167701	-0.0310310065305019	0.0418950475837379
0	1	9108622	rs7368193	T	C	0.582311047032863	0.619958432940336	-0.0180153140112794	0.0363278435830351
0	1	9111626	rs3004245	C	A	0.677072036796558	0.4876679144714	-0.0265616869624889	0.0382720671421678
0	1	9115700	rs4908809	C	T	0.475387130469542	0.926378829223687	-0.00333802982217444	0.036125169916419
0	1	9116899	rs2505972	C	A	0.364023625495456	0.699803753528331	-0.0143958844505661	0.0373351396142726
0	1	9129620	rs5438	T	C	0.0981218751760992	0.458088065712879	-0.0450782776803234	0.0607524944617174
0	1	9129867	rs3820034	A	G	0.241287347701049	0.0587496712763668	0.0777335481490036	0.0411275127414165
0	1	9130650	rs12736085	G	A	0.384215508730814	0.652776715965326	0.0165531807119958	0.0367923608833893
0	1	9138890	rs1327257	G	A	0.334050257878972	0.859946238857472	-0.0067111772491328	0.0380360367108125
0	1	9140078	rs12726360	C	T	0.505340744628554	0.28245137960775	-0.0386652671279418	0.0359734190163337
0	1	9140327	rs12127491	T	C	0.206361318216449	0.1278059758925	0.0662346429799026	0.0434949834793146
0	1	9143220	rs75856734	A	G	0.227612334938035	0.799851246600111	0.0108311201567197	0.0427196350589241
0	1	9148184	rs12755780	T	C	0.423180038257781	0.679166246817338	-0.015107243928467	0.0365261187555524
0	1	9149450	rs12711519	G	A	0.529924467616638	0.379235634050178	-0.0315802615869878	0.0359150036333155
0	1	9151948	rs76799504	C	A	0.16466296520646	0.218519571525668	-0.0600837850473899	0.0488297792893251
0	1	9153629	rs12061999	C	T	0.317277333864507	0.370712750721932	-0.0343613447784293	0.0383865992727837
0	1	9155701	rs12239636	T	C	0.14933032994508	0.448829628664693	-0.038222578831645	0.0504676673010235
0	1	9155711	rs12239637	T	C	0.175285689034596	0.562310910321506	-0.027333670639124	0.0471748078248787
0	1	9159671	rs17033261	T	C	0.339057992377182	0.971596926071939	-0.00136136245896494	0.0382346159669714
0	1	9160365	rs7555576	G	A	0.492029756658632	0.856826571734269	-0.00649978297263676	0.036026790728009
0	1	9161550	rs1061907	A	G	0.457926373258061	0.922819035448929	-0.00351552729509779	0.0362861883007137
0	1	9180726	rs78794533	A	G	0.165982833831603	0.853140108294949	-0.0088739953263924	0.0479381630335941
0	1	9185660	rs4908812	A	G	0.246975380859127	0.514660968124782	-0.0274029913234688	0.0420551004419201
0	1	9213177	rs2666433	G	A	0.758321798074221	0.899786748549759	0.00521607927658687	0.0414202222083382
0	1	9219383	rs6577556	C	T	0.240849002954464	0.81188820746544	0.00992291986765861	0.0416945473053735
0	1	9234363	rs809972	T	G	0.154424117714955	0.451943415025284	0.0366369730500525	0.0487077844441841
0	1	9238095	rs6577559	T	C	0.140557246160094	0.571398742785026	0.0288579985548641	0.0509865207421164
0	1	9250059	rs6673205	T	C	0.22270047723918	0.952086071089616	0.00255875377131596	0.042583906547842
0	1	9250991	rs10864392	T	C	0.26254537274789	0.833102710636345	-0.00858659848421012	0.0407480964187285
0	1	9275194	rs1009941	A	G	0.479900764568898	0.892891276545692	0.0048237794832066	0.035825476619494
0	1	9278142	rs1009940	A	G	0.534503477246719	0.622926458355071	-0.0176169229597632	0.0358280874709324
0	1	9280094	rs10779715	T	C	0.534680120486664	0.582673726344619	-0.0197063684589259	0.0358634438087196
0	1	9286018	rs12072683	T	C	0.354572563403225	0.466948119531769	0.0271849002973305	0.0373699431462193
0	1	9297871	rs4908830	G	A	0.382449981193015	0.26035337342419	-0.042070764935425	0.0373777525633801
0	1	9307138	rs11121350	C	T	0.401362753230877	0.470257790308001	-0.0266919278884964	0.0369663739421071
0	1	9315847	rs2268170	T	C	0.0980290403588805	0.835161499455998	0.0123713290315757	0.0594528452391242
0	1	9317936	rs3753164	G	A	0.484001641570462	0.293577258923304	-0.0376332024508181	0.0358306891050043
0	1	9321241	rs2268169	A	G	0.472299972928027	0.339542646443875	-0.0341651761635257	0.035772457256565
0	1	9323910	rs6688832	A	G	0.460259838132402	0.490101134573468	0.0249347415073658	0.0361295581900334
0	1	9324213	rs17368528	T	C	0.0581696636967987	0.889196436575029	0.0106120948703364	0.0761700614504006
0	1	9334714	rs12093524	A	G	0.12304143463522	0.719181282125135	0.0194847187619362	0.0541914754558019
0	1	9341038	rs916380	T	C	0.694434780297498	0.886742376181907	0.00554442846495991	0.0389280872892187
0	1	9357724	rs11121365	G	C	0.123052023160822	0.440077653156551	-0.0426201774926343	0.055203043857098
0	1	9358243	rs621846	T	C	0.161392061025825	0.811854255887038	-0.0116367647685762	0.0488868618638084
0	1	9364634	rs1294028	G	A	0.823737782640002	0.252622113333563	0.0540771859170696	0.0472701156002957
0	1	9366852	rs581587	C	T	0.760910453147701	0.112507496774947	0.0673428911849999	0.0424334761715324
0	1	9367908	rs9442562	G	A	0.289567171142109	0.630849526690654	-0.0190208392803032	0.039582920578136
0	1	9371099	rs629524	T	G	0.31303647171627	0.503607412833957	0.0261895186557786	0.0391575326888004
0	1	9387444	rs1569422	T	C	0.7946902437698	0.237634239443216	0.0525130380277516	0.0444678795040642
0	1	9389218	rs732591	C	T	0.285501463094418	0.459966389746738	0.0293817725410262	0.0397640888922356
0	1	9390616	rs34817952	T	TG	0.81746478107326	0.550711432504825	0.027731620570129	0.0464754162227775
0	1	9393082	rs1294022	G	C	0.171746032270087	0.399773296853117	-0.0402015598405274	0.0477438357277707
0	1	9416151	rs9435243	A	G	0.251009256582751	0.49568001709525	-0.0281413195422554	0.041305167698409
0	1	9422875	rs552230	A	C	0.288600308358229	0.372902199494623	-0.0352449307588892	0.0395543683111806
0	1	9427869	rs2275457	A	G	0.723014773198042	0.248084149838393	-0.0459742199465687	0.0398039912144381
0	1	9431223	rs10492967	A	G	0.321380321194252	0.247607977720152	0.0443957161262284	0.0383986553551665
0	1	9448852	rs9943073	C	A	0.352236220669034	0.899145053561606	0.0047807182952498	0.0377202488755501
0	1	9466803	rs12044809	G	A	0.442410757093235	0.767952462213287	0.0105944271771316	0.035906713161342
0	1	9474990	rs72645555	A	G	0.38170846568205	0.812519641472943	0.00865798360292272	0.0365043459741861
0	1	9489972	rs10864418	G	A	0.419290663540688	0.657873472785001	-0.0160266431915168	0.0361896919025564
0	1	9497668	rs9660668	C	T	0.196584708202808	0.857816926958928	-0.00806937734792962	0.0450416159600404
0	1	9498113	rs9660890	C	T	0.195191459824849	0.912822529899479	-0.00496115174630887	0.0453159879332951
0	1	9499246	rs9787285	A	G	0.207707478704308	0.838652929396031	0.00890502349863039	0.0437342182987286
0	1	9503008	rs4926481	C	T	0.680348678052913	0.912132034368009	0.00424697467961998	0.0384865048177263
0	1	9514846	rs4926491	C	T	0.281972522135476	0.476903746839803	-0.0283971179302359	0.0399233313593525
0	1	9525235	rs7544834	A	G	0.70990685615809	0.440306355689276	0.0307816912157746	0.0398893987659049
0	1	9525697	rs10746490	A	G	0.903401647197225	0.460889144101292	0.0453455057594232	0.0614951425964805
0	1	9525764	rs12042017	T	G	0.645712322378012	0.349551221802924	0.0352467124549924	0.0376784764707744
0	1	9526979	rs10864425	G	A	0.706820639808229	0.646060162953194	0.0182219522210805	0.0396782949054702
0	1	9533238	rs6679380	T	C	0.909535280312419	0.204537431525623	0.081294472940694	0.0640754789512229
0	1	9535303	rs7418365	G	A	0.576201574903998	0.257865286655571	0.0409707900234474	0.0362108367760027
0	1	9535619	rs6541069	G	A	0.900650091126979	0.14049691033989	0.0907278154710629	0.0615544895263484
0	1	9538654	rs12561781	C	G	0.711120870686552	0.39539696901477	0.0337698572100716	0.0397352875363196
0	1	9555888	rs7417127	C	G	0.206997285604364	0.443827617825861	-0.0342768759541046	0.0447627392536673
0	1	9563315	rs7533271	G	C	0.811059034211922	0.299410637918894	0.0483358149071926	0.0465798440978625
0	1	9567789	rs12755956	A	G	0.526968325665768	0.142844724112404	0.052608715682494	0.035903540491913
0	1	9576675	rs7525571	G	A	0.166467014201541	0.665354848023625	-0.0211506781339022	0.0488996915376603
0	1	9576789	rs75100051	G	A	0.137563048016701	0.875097518104683	0.00822979414526542	0.052356728690819
0	1	9600774	rs12140494	C	T	0.860548327307254	0.0888491216264372	0.0900852029995031	0.052944577389977
0	1	9617682	rs72646718	A	G	0.262830589668396	0.517152308529491	-0.0264012452104663	0.0407589365559944
0	1	9619380	rs58670998	T	C	0.502247975621078	0.0439430516703038	0.071961652007769	0.0357194733304003
0	1	9627521	rs6698575	G	A	0.287224539983709	0.403666960523972	-0.0332163170465598	0.0397757267700405
0	1	9632102	rs56053581	T	C	0.262725152306353	0.548550915126158	-0.0244334748738966	0.0407270086848174
0	1	9637227	rs9430153	G	A	0.321506611176462	0.202099719734083	-0.0490768082405728	0.0384737449737936
0	1	9691975	rs4926485	G	C	0.221261765078378	0.675923545543538	0.0178212159651094	0.0426311998508013
0	1	9704925	rs4129341	G	T	0.67717051786457	0.959921489006842	-0.00191183548131726	0.0380448823992209
0	1	9713386	rs4240895	T	C	0.883543360235659	0.625123409745519	0.0275321720891361	0.0563488589095682
0	1	9718087	rs6540991	C	T	0.848539120205961	0.65539395654816	-0.0222155009743841	0.0497791273768687
0	1	9720526	rs58784124	G	A	0.633573890731508	0.396941463568282	0.0316500651239473	0.0373630084504639
0	1	9725525	rs4300218	A	G	0.092783895931589	0.0733990000444427	-0.114525528671109	0.0639685318791739
0	1	9734287	rs12568084	A	G	0.49691852192725	0.358126919598652	0.032814237557979	0.0357087895344946
0	1	9741792	rs4333853	G	A	0.512784407805786	0.2740116477072	-0.038987304285506	0.0356415989403521
0	1	9746248	rs6677649	G	A	0.196137228252668	0.154728713069638	-0.065352839676308	0.0459252710042925
0	1	9760651	rs12566637	T	C	0.16802055061096	0.273189943465035	-0.0518870239588811	0.0473531490755306
0	1	9795719	rs12569008	T	C	0.260389231387417	0.0024772421715607	-0.126833868142854	0.0419132064573193
0	1	9799496	rs11588785	C	G	0.486705540637004	0.478161813152704	0.0251612813847689	0.0354752914028389
0	1	9804693	rs7550295	T	C	0.205703107128489	0.012412339411821	-0.113892285837642	0.0455532796036994
0	1	9836556	rs72855716	G	A	0.255488122773408	0.00373930463296735	-0.123450024910736	0.0425784343887842
0	1	9846341	rs17034340	C	T	0.206272838002436	0.0119569170164787	-0.11435260308431	0.0454969359526958
0	1	9866437	rs61479984	T	G	0.429526841628902	0.123109606862203	0.0556973702638509	0.0361236855849307
0	1	9875633	rs946277	T	C	0.905910678681278	0.174419982125494	0.0852322133500515	0.06275667842445
0	1	9877988	rs117550213	T	C	0.139341403604012	0.405924696076787	0.0425642886408571	0.0512152252988719
0	1	9885290	rs12078414	T	C	0.149159296688365	0.0498511714806846	-0.101140993982334	0.051569953361845
0	1	9888202	rs1767277	T	C	0.850105880224622	0.0453081958269271	0.103006984224723	0.0514576464917272
0	1	9923741	rs935073	G	A	0.195768415543829	0.853833636387329	0.00827839449440581	0.0449352954345317
0	1	9926924	rs6695334	C	T	0.140074132774395	0.375597101981138	0.0453971426138801	0.0512361179695721
0	1	9938165	rs17034420	G	A	0.140386387292743	0.419278506714536	0.0413699816859864	0.051221163882192
0	1	9975201	rs2033960	T	C	0.184929439312126	0.79893186741273	0.0117181066626718	0.0460021198265972
0	1	10008191	rs12064822	A	G	0.152233817342932	0.49862496387964	0.0333186790546078	0.0492402864347657
0	1	10008221	rs1220421	A	G	0.670699125396241	0.623170554809758	0.0186043258197765	0.0378627818055126
0	1	10029913	rs6683452	G	A	0.826169828269348	0.319596579350664	0.0471590124788947	0.0473823136990767
0	1	10093457	rs7528979	T	C	0.313405885584631	0.418335669821155	-0.0311811738145434	0.0385279983778173
0	1	10155283	rs9430244	G	A	0.916164224299624	0.952303594868853	-0.00385001011207733	0.0643661273652807
0	1	10159832	rs76154155	T	C	0.106963230371438	0.653451456941993	0.0257846147775207	0.0574302697259913
0	1	10174189	rs4543799	A	G	0.205785740320488	0.240962394948498	-0.0524344084257687	0.0447169481339869
0	1	10177790	rs3762290	G	A	0.207253406184876	0.289046557211145	-0.0471626061401715	0.0444839797007945
0	1	10190884	rs2295294	T	A	0.344246374296052	0.708249054321158	-0.0140465681953734	0.0375367230189705
0	1	10195940	rs6671289	A	G	0.186092249586926	0.795050178195589	-0.0119359883820225	0.045950354478571
0	1	10195970	rs6685910	T	A	0.104638767065011	0.708589912447034	0.0217699701249845	0.0582473259096912
0	1	10197932	rs118126602	C	T	0.101237081219031	0.760866105496142	0.0178815631286819	0.0587545166712576
0	1	10203988	rs35316894	C	T	0.29272359294134	0.0854808046159376	-0.067862593739838	0.0394610990776361
0	1	10204186	rs12144133	G	T	0.547552009788096	0.88744681220206	0.00505750265411909	0.035733069775496
0	1	10209557	rs6696978	G	A	0.0946621436548817	0.0454848459127337	0.118629241181907	0.0593103857290387
0	1	10219202	rs6659436	T	C	0.167530916058362	0.323726581249061	-0.047653201958931	0.0482892298295661
0	1	10235946	rs2180184	C	T	0.313885143597274	0.78912009174155	0.0102783391200158	0.0384303929373191
0	1	10237960	rs12733312	C	T	0.282422070446953	0.862529972013661	-0.00686507565402389	0.0396471064548775
0	1	10239647	rs41310363	G	A	0.0908321908600461	0.555522274245111	-0.0372793923616814	0.0632384212303675
0	1	10240094	rs1046277	T	C	0.0915414364024001	0.4815741423912	-0.0443879469984889	0.0630713968274981
0	1	10246129	rs2180185	C	G	0.373928394905623	0.426528138590212	-0.0295533713492396	0.0371671909251098
0	1	10246471	rs6667639	A	C	0.373672769819134	0.374137987061801	-0.0330424504278804	0.0371786074513877
0	1	10247313	rs56221672	G	A	0.35521741812917	0.742762469363778	-0.0123224685658802	0.037545913942392
0	1	10290268	rs17396382	C	T	0.0947095163758327	0.682669254959485	0.0248111264558547	0.0606891032379341
0	1	10323921	rs12757288	C	T	0.321481853012887	0.504922889615182	-0.0255113391939133	0.0382614224778429
0	1	10338598	rs10492970	G	A	0.0929616534737716	0.307068831294722	-0.0640830416493323	0.0627408985797071
0	1	10353112	rs10492972	C	T	0.322043675273278	0.602548097522786	-0.0198892348700233	0.0381941955675968
0	1	10359944	rs12130220	G	T	0.228652034807339	0.901946499543059	0.00519473926953381	0.0421641293769326
0	1	10362071	rs76058266	G	A	0.112638635170376	0.850130885168964	0.0106257566236715	0.0562353864826043
0	1	10366487	rs8019	G	T	0.325657420471936	0.624018702540877	-0.0188427638131851	0.0384418479654694
0	1	10384439	rs17401924	G	A	0.226032519920035	0.764321400126834	0.0127820958178827	0.0426338595171263
0	1	10385471	rs17401966	G	A	0.22837833012088	0.870782443519873	0.00686094379495337	0.0421784435892046
0	1	10391536	rs12734551	G	T	0.228557706394411	0.876810705632531	0.00654121145667633	0.0421976997065427
0	1	10407360	rs59211028	C	T	0.0989843973945801	0.450981283742414	-0.0457367937902373	0.0606765748501164
0	1	10414470	rs17402762	C	T	0.33939389263289	0.624273000951841	-0.0185586558075448	0.0378900075899973
0	1	10420918	rs3748578	A	G	0.222299218180897	0.890050074554496	-0.00595421138198261	0.0430712886605634
0	1	10420937	rs3748579	T	C	0.320403858866783	0.544991915682063	-0.0232124033447175	0.0383497597783269
0	1	10431329	rs72867431	T	C	0.0958916976168369	0.578770986790956	-0.0340133452036265	0.0612653463479798
0	1	10484416	rs663364	G	T	0.348540349269089	0.223733103825769	0.0460377676634355	0.0378394275649607
0	1	10484880	rs79763829	A	G	0.0973077822614902	0.347982658101184	-0.0580274296559896	0.0618293498111887
0	1	10507236	rs1307489	G	A	0.835009155878837	0.558394379769591	0.0286299116329914	0.048920948243985
0	1	10537090	rs684016	A	C	0.664173408348317	0.757064284879648	-0.011770129827317	0.0380493915526848
0	1	10539833	rs6680568	G	A	0.117799866857232	0.697233902552316	-0.0218525873165321	0.0561680713204796
0	1	10543836	rs9970001	G	A	0.186250336222679	0.627536028013361	0.0223778041194591	0.0461209906116976
0	1	10549380	rs670666	G	A	0.54572351530956	0.90316438126111	-0.00438171700194164	0.0360146236522664
0	1	10550352	rs673254	T	C	0.372683906711577	0.6541417545078	-0.0166011396077995	0.0370548038538633
0	1	10556097	rs636291	A	G	0.747565833438395	0.462019630106617	0.0306406618837862	0.0416582017945721
0	1	10556386	rs10127643	T	C	0.0659613560929351	0.588215318387675	-0.0396889598664755	0.073304756582381
0	1	10557544	rs660725	G	A	0.848729640334472	0.964998953199505	-0.0022031682921289	0.0502073547899495
0	1	10562163	rs76282123	T	C	0.18380338273072	0.773554832428065	0.0133557001922815	0.0464177721903293
0	1	10563609	rs10864459	G	A	0.563687617753018	0.598435169083299	0.0190929081405774	0.036253356396341
0	1	10563671	rs10864460	C	G	0.609014768956571	0.320099967529358	0.0364006084541871	0.0366110313369222
0	1	10563681	rs2506902	T	C	0.256703960376884	0.602604371566393	-0.0214079964128186	0.0411171193338052
0	1	10566148	rs7543322	C	T	0.515980619929074	0.856043067233721	-0.0064675116711354	0.035650674675741
0	1	10566215	rs616488	G	A	0.294565806746345	0.476252290166671	-0.0281856257751472	0.0395674816391595
0	1	10567122	rs604814	A	G	0.583219011142061	0.714811050950695	-0.0131889173385312	0.0360942275835122
0	1	10567658	rs2480786	T	C	0.875395943769142	0.163101220400408	-0.0740972121192874	0.0531270618683048
0	1	10569930	rs6540934	T	C	0.140665113856486	0.356289992078895	-0.0488280932128012	0.0529326213131418
0	1	10573867	rs2274985	A	G	0.57332119230537	0.50607705129988	-0.0238848005901481	0.0359192361470767
0	1	10578606	rs7419116	A	G	0.653231066960872	0.36953254729536	-0.0336262553783796	0.0374728711251073
0	1	10578791	rs11584327	C	T	0.572628274153566	0.356205764655125	-0.0332247868879027	0.0360113818296143
0	1	10580891	rs2483677	T	C	0.164251310166758	0.716366490993367	0.0175644607660062	0.0483444400052138
0	1	10582047	rs2483678	C	T	0.818072790535839	0.517463819652669	-0.0298311891610761	0.0460884324001454
0	1	10596624	rs10864461	T	C	0.275360278966418	0.410217752027319	0.0329272486622175	0.0399840061552859
0	1	10597217	rs4240914	C	A	0.275408726439654	0.370021691842285	0.0358233471558352	0.039962114114947
0	1	10598216	rs2506892	A	G	0.165208659867317	0.672284905720213	0.0203795592109174	0.048177010464139
0	1	10609505	rs12120962	A	G	0.350067450100704	0.969564293926729	-0.00143346787381639	0.0375698344448937
0	1	10613660	rs12127400	T	C	0.476984311097364	0.491442937006307	-0.0246485604332733	0.0358255819493664
0	1	10615775	rs11121584	C	T	0.644464599345535	0.599376518021241	-0.0196028143058562	0.0373175598746756
0	1	10621363	rs7519424	A	G	0.646237466667413	0.761207467694663	-0.0113707123471551	0.0374165147361821
0	1	10633245	rs6687430	A	G	0.755020078922934	0.834167339002434	-0.00869679472033786	0.041539937222291
0	1	10643197	rs12038548	A	G	0.240640484355935	0.770381049246772	-0.0121974989441999	0.0417899310313512
0	1	10643829	rs12045923	T	C	0.234914494750727	0.981682330656604	0.000958154811608628	0.0417318248420862
0	1	10644149	rs72857041	A	G	0.246258272725147	0.888321252511472	-0.00585412021882088	0.0416874798350776
0	1	10649223	rs12090714	A	G	0.253734769662165	0.977357539986183	0.00117636638186345	0.041447730310921
0	1	10651603	rs6540941	C	T	0.206436577080239	0.0368569914699157	-0.0948521113632886	0.0454415189144349
0	1	10652605	rs6668131	A	G	0.534296986915599	0.276798018814011	0.0389373146126802	0.0358030945284132
0	1	10652977	rs284273	C	T	0.670707463953504	0.362061942640342	0.0351083343782361	0.0385195012303532
0	1	10653628	rs284272	T	G	0.121142981399888	0.669963472791496	-0.0235087119941943	0.0551591144912243
0	1	10655913	rs2387230	A	G	0.0207969174330618	0.308420546230648	0.123431641919983	0.121184660072791
0	1	10663573	rs284283	T	C	0.132227199188548	0.66105277605615	-0.0232746215068594	0.0530826422872018
0	1	10666517	rs284281	G	T	0.724064138250986	0.545515176942989	-0.0241257467456505	0.0399106392004146
0	1	10666735	rs11121599	G	A	0.601211263810503	0.639357292124334	-0.0169384752205367	0.0361471658644402
0	1	10672429	rs488854	G	C	0.132594838186943	0.689596493276898	-0.0211843311063712	0.0530400277093835
0	1	10673194	rs479407	A	G	0.712218925929237	0.41121022824225	-0.0323707489158348	0.0393916986459642
0	1	10767379	rs4845952	A	G	0.394476619987821	0.998846107923575	5.29703724438473e-05	0.0366275395108999
0	1	10771380	rs78100955	G	T	0.114662171447248	0.482889541884424	0.0391548499199273	0.0558029522052997
0	1	10780727	rs706007	G	A	0.214879641241425	0.366900432118777	-0.0394773806084986	0.0437522110869929
0	1	10801989	rs4845953	A	G	0.120329564561953	0.248466416023631	0.0627827732767742	0.0544006016906947
0	1	10807369	rs205490	A	G	0.304901387643288	0.428163501411234	-0.0311816691979439	0.0393539893149684
0	1	10808499	rs2076491	T	C	0.123072663330031	0.453828876439583	-0.0412339842573859	0.0550485939262399
0	1	10827135	rs205488	C	T	0.36189355791453	0.734426962773568	-0.0126511775042142	0.0372924174635572
0	1	10832322	rs205472	A	G	0.465684751036939	0.283120416150566	0.038439591792124	0.0358131973651303
0	1	10834579	rs12031981	C	T	0.523760454730004	0.368120723034747	0.0324496536522743	0.0360552062821789
0	1	10840905	rs17035713	G	A	0.458803410002009	0.25507187271576	0.0409179520226387	0.035952343114831
0	1	10841333	rs710135	C	T	0.853034855239876	0.175227417330073	0.0691682183038105	0.0510241736821457
0	1	10842769	rs61227177	A	G	0.150928859692321	0.114803689446974	0.0781273339413825	0.0495428609951935
0	1	10844558	rs710139	C	T	0.830582222435759	0.256958121658562	0.0545952843919752	0.0481605473659415
0	1	10845821	rs776909	C	A	0.677032390122535	0.832594156415586	-0.00814285794532631	0.0385231599171271
0	1	10849645	rs10864471	G	A	0.534219615826882	0.634200653200773	0.0171391440915059	0.0360200173514673
0	1	10854389	rs117360158	A	C	0.104724776821977	0.41939134477391	-0.047597302125338	0.058945658740816
0	1	10854478	rs117927896	A	C	0.105412761971348	0.375588245090295	-0.0521207987256283	0.0588234787390104
0	1	10855315	rs11577258	T	C	0.513582487415432	0.505040331938468	0.0240172925575409	0.0360306130255967
0	1	10860379	rs10779746	A	G	0.45469820826576	0.215906771183259	0.0446746092465847	0.0361011076712788
0	1	10862362	rs55752650	T	C	0.100567027004867	0.012936034022391	-0.1542507620687	0.0620596190575096
0	1	10864224	rs80073687	C	T	0.100954620044758	0.013334097925161	-0.153217092942141	0.0619129212475662
0	1	10876600	rs6688450	T	C	0.396182900121988	0.397572554633512	-0.031018977453495	0.0366669970818598
0	1	10883600	rs10864474	G	A	0.546448729709599	0.98903469834212	-0.000497747213637939	0.0362171810225441
0	1	10888791	rs634478	C	T	0.839679317131915	0.239208710643532	-0.0564422921495785	0.0479557167502001
0	1	10894724	rs541695	T	C	0.733425052361825	0.249640799161431	0.0469862881820999	0.040814262170103
0	1	10900348	rs72643268	T	C	0.158141743128311	0.0343288284419786	0.1012526202958	0.0478467056120495
0	1	10901000	rs35154018	C	CT	0.44241133320603	0.300633826074987	-0.0373998355847776	0.0361324840109842
0	1	10901994	rs946684	T	C	0.254848235391901	0.453398379877624	-0.0309633883012217	0.0412976521911674
0	1	10910576	rs607715	G	C	0.220572928880943	0.112343723204945	0.0682035011709088	0.0429561712745548
0	1	10912551	rs637037	T	C	0.876074675487591	0.934180642686466	-0.00449810380801432	0.0544656186168174
0	1	10913147	rs12085982	G	A	0.1674477261746	0.207385011304318	0.059947092687142	0.0475472979805013
0	1	10919094	rs1292646	C	T	0.867990169925727	0.71748582828235	0.0191429888997567	0.052907352067302
0	1	10922290	rs1280992	G	A	0.59459266810653	0.940868997446806	0.00271027292144609	0.0365375749517637
0	1	10926966	rs36047809	T	G	0.0938726773278107	0.683176944372159	0.0248871258143212	0.0609781650824339
0	1	10934874	rs12065037	A	G	0.373316325389706	0.839959998340744	-0.00749239635708885	0.0371012378602466
0	1	10935423	rs1280995	A	G	0.473399412524055	0.653367488478657	-0.0160809182303301	0.0358078685486952
0	1	10935437	rs6667663	T	C	0.395006893765092	0.794291489441225	-0.00954862161375195	0.0366209598456663
0	1	10935519	rs12756252	A	G	0.415143207687992	0.899670967968118	0.00457199397177582	0.0362635033951953
0	1	10936544	rs7537363	G	A	0.356971991131474	0.533515602793783	-0.0233082851743885	0.0374341047713075
0	1	10937920	rs11121639	G	A	0.349122104361515	0.0833020863619234	-0.0652645777223819	0.037685112113894
0	1	10939080	rs6686445	T	G	0.303658403389306	0.611806899265456	-0.0198623091801895	0.0391378697737604
0	1	10940287	rs77331515	A	G	0.304454519630118	0.651247796131812	-0.0176691906915059	0.0390885865712194
0	1	10978062	rs1280972	G	A	0.423056592305186	0.1083740359918	0.0581194051524366	0.0361991875230262
0	1	10980544	rs4845964	A	G	0.492155391656299	0.630742331720349	-0.0173064247676337	0.0360038755847665
0	1	11002488	rs6656310	T	C	0.930912737141012	0.756524566786055	0.0219715272923652	0.0708649554881025
0	1	11010551	rs10864484	T	C	0.173708930167116	0.423802690024535	-0.0380402835534087	0.0475597828473636
0	1	11013286	rs11121657	G	A	0.433536021867537	0.619434570056061	0.0178392473967021	0.0359190180427728
0	1	11019245	rs12033594	G	T	0.456169469174175	0.412341216175257	0.0292635512282823	0.0356968104859481
0	1	11024381	rs6659326	G	A	0.413437912031327	0.735021452588653	0.0122852806329569	0.0362982806334546
0	1	11024637	rs11121664	C	T	0.413842818093114	0.701756969911376	0.0139017916538308	0.0363018622356686
0	1	11028631	rs74052098	T	G	0.268811192718812	0.424353702096753	0.032256314725014	0.0403763724707737
0	1	11030861	rs78234331	T	C	0.26863695967508	0.288547304546652	0.0428225482534221	0.0403486199941606
0	1	11032827	rs2003046	A	C	0.183254632409463	0.971859897111237	0.00163432718255615	0.0463301089107114
0	1	11033082	rs12565727	G	A	0.289657432952126	0.936255771831144	-0.00315225831763409	0.0394146989163556
0	1	11037736	rs11576658	T	C	0.179908941518098	0.858255337669708	-0.00838881477686362	0.0469710342403912
0	1	11038476	rs11121667	T	C	0.283388937175072	0.764258617509584	-0.0119478660256811	0.0398404025978166
0	1	11046855	rs9430161	T	G	0.0733361762615494	0.280371187025209	-0.0757393717222523	0.0701624481141815
0	1	11046868	rs9430162	G	C	0.07330555691569	0.283030369313133	-0.0753700024242299	0.0702071950826884
0	1	11053101	rs6704113	G	A	0.35804866914268	0.173802754607981	0.0503485205380329	0.0370186338663874
0	1	11060075	rs11121675	T	G	0.564324681582854	0.333921741106399	-0.0345957613310283	0.0358043471522669
0	1	11063043	rs11121676	C	T	0.676773762828455	0.113748142405636	-0.0602560078102887	0.0380988956532937
0	1	11074582	rs3765897	G	A	0.176176767878342	0.493746958709352	0.0317691246765777	0.0464215585692683
0	1	11086717	rs1033638	G	A	0.872400052265914	0.642809521318085	-0.02469811176455	0.0532546035115685
0	1	11090916	rs12711521	A	C	0.698248251745436	0.362958387469738	-0.0353248924940673	0.0388295557148083
0	1	11126569	rs2791659	A	C	0.826519567753703	0.113380150134496	-0.0733034315819659	0.0463013504122721
0	1	11132965	rs7533211	C	G	0.792839458389515	0.0246727449807389	-0.096989735299425	0.043173932032748
0	1	11147241	rs12136825	T	C	0.145767981483914	0.0311923960319801	0.106596505431003	0.0494736980238502
0	1	11153241	rs12127428	C	T	0.110880936177749	0.106977331787197	0.0896483935271245	0.0556155875757222
0	1	11153331	rs12126654	G	A	0.111418428845149	0.14669957406608	0.0806826856775551	0.0555938340605758
0	1	11166713	rs2536	C	T	0.0510910631383473	0.515295862953343	0.0518083379481743	0.0796299483103704
0	1	11171226	rs17036350	T	C	0.0864797022001836	0.135881607458644	0.0925211388814825	0.0620404137474223
0	1	11212458	rs11581010	G	A	0.113146123963588	0.180693109415775	0.0739101907298881	0.0552135557143268
0	1	11216665	rs4282823	T	C	0.0860710869481189	0.10063234687807	0.102109316792034	0.0621936795817957
0	1	11248216	rs3806317	G	A	0.149781649642705	0.0794321001820501	0.0851474097159443	0.0485449606809782
0	1	11249132	rs1034528	C	G	0.163643052363101	0.121137562435428	0.0733677043230295	0.0473334997659433
0	1	11256034	chr1:11256034.T.C	C	T	0.0865400835073069	0.110440131597484	0.0989473278695477	0.0619886057268717
0	1	11269796	rs1010447	C	T	0.880500771082613	0.124359735614875	-0.0825320668666949	0.0537063318599901
0	1	11275588	rs2746637	G	A	0.880661137740361	0.147387420506748	-0.0780201941408032	0.0538507958226155
0	1	11289161	rs2076655	A	G	0.793208871000572	0.0170280410692001	-0.103282132650604	0.0432848827625962
0	1	11293792	rs11121703	C	A	0.844941067269486	0.0278307320970396	-0.105925325179354	0.0481552264088474
0	1	11322156	rs1883965	G	A	0.873954240747725	0.0688742599118802	-0.0953505081827708	0.052412169226212
0	1	11340472	rs6685950	T	G	0.0731931837491118	0.214971621727411	0.0834308023832963	0.067282351736546
0	1	11345339	rs11121715	C	T	0.0728226047643888	0.232968985223485	0.0805529810155949	0.0675357551886361
0	1	11353244	rs77768358	A	G	0.0707606855462705	0.191729569246642	0.0890036246266607	0.06817695246778
0	1	11355449	rs11121717	C	T	0.0741960862568362	0.220104337515765	0.0819023387568698	0.0667908585077862
0	1	11390336	rs2982376	C	T	0.107821196808598	0.224578991169471	0.0689176588464827	0.0567484159123224
0	1	11402749	rs3124632	C	T	0.172288888888889	0.280170032820542	0.049952724027343	0.0462552009781602
0	1	11404558	rs3120815	G	A	0.172539441597623	0.272876509666356	0.0507070935072988	0.0462460890405387
0	1	11411432	rs2788558	A	G	0.849862666852273	0.221786677038453	-0.059526255900941	0.0487204901957498
0	1	11432744	rs2982364	C	T	0.260157172213132	0.889503892936064	0.00563725684488452	0.040575657963936
0	1	11435942	rs2335404	C	T	0.304740702501793	0.625272447262392	-0.0188050969723873	0.0385041319643235
0	1	11444975	rs3010208	T	C	0.42563440458751	0.955262158519318	-0.00203970218126469	0.0363583395126448
0	1	11447805	rs6660541	A	G	0.799442798715322	0.0835299297218271	-0.0758289716533462	0.0438175433608052
0	1	11461601	rs6671983	A	G	0.46295963182117	0.237275768396161	0.0423269348428022	0.0358149396202288
0	1	11472413	chr1:11472413.A.C	C	A	0.311178880569582	0.00790849765163828	-0.103806593818914	0.0390845209278055
0	1	11476541	rs2890085	C	T	0.406220415918692	0.530353903202891	0.0227843344070266	0.0363116714121368
0	1	11477192	rs2379143	T	C	0.764352604270206	0.14009287817054	-0.0608851163690213	0.0412655884509227
0	1	11485666	rs6661145	C	T	0.694563963941622	0.264301523859398	-0.0426185600401543	0.0381790328661706
0	1	11489255	rs877307	T	C	0.425235210892441	0.56175364490125	0.0209097424524529	0.0360364479072815
0	1	11490744	rs10864508	G	T	0.478974468093549	0.885681683815792	0.00516641273579245	0.0359351332264399
0	1	11496333	rs12036240	A	G	0.480196608747412	0.379300481464032	0.0314255734666413	0.0357439456434554
0	1	11498824	rs2379155	A	G	0.147421414089599	0.676967444940821	-0.0211410163266696	0.0507459651384796
0	1	11503870	rs76779637	A	G	0.0959859190307767	0.563067054128458	-0.035521296745307	0.061424509001954
0	1	11518397	rs12026602	T	C	0.252417204725996	0.427360228118201	-0.0331811827657344	0.0418048053596211
0	1	11531918	rs17036930	T	C	0.527700171211522	0.188526617892836	0.0468394111084549	0.0356206712481804
0	1	11532525	rs6674181	G	C	0.527730016954444	0.0774391836002438	0.063346433348781	0.0358752535863616
0	1	11534053	rs10159458	C	A	0.852959891103491	0.123768945882509	0.0799434105987549	0.0519401486512716
0	1	11537359	rs12027766	A	G	0.84332459516384	0.0957651541992894	0.0844361247313678	0.0506898496859014
0	1	11556348	rs10864512	G	A	0.792791749892199	0.252662284699065	0.0515223146541245	0.0450406571636659
0	1	11564507	rs2817614	A	G	0.72688745479283	0.500505281682724	0.027029373395934	0.0401210873486843
0	1	11567190	rs2817637	T	C	0.220882771176423	0.399174439764337	-0.0369169557584217	0.0437873397849712
0	1	11574366	rs10864515	G	C	0.457988497789926	0.353433089069961	0.0332384214679305	0.0358191633710837
0	1	11586677	rs2745260	C	T	0.411642849263247	0.690211120913379	0.0144329109713508	0.0362118638999645
0	1	11607932	rs2745291	A	G	0.506647895629502	0.186609737387765	0.0472251690067733	0.035758356366058
0	1	11613163	rs2817611	T	C	0.103248445288054	0.0152282407746638	0.137664089762935	0.0567241350472492
0	1	11617025	rs2817606	T	C	0.419507211437101	0.958522638284586	-0.00188119648255889	0.0361715693416572
0	1	11618451	rs2594292	G	A	0.688445850176204	0.81774498108203	-0.00893370155879005	0.0387669546786202
0	1	11619933	rs12086490	T	C	0.273836398962548	0.296179073800789	-0.0420238787050834	0.0402272376631557
0	1	11636479	rs2745278	C	T	0.472500206914172	0.640181584211101	0.01669524505074	0.0357159614178312
0	1	11645598	rs2745275	A	G	0.459555764541971	0.657894832617958	0.0158312714681326	0.0357509076849883
0	1	11647129	rs2745274	T	C	0.434131540584615	0.453714041843256	0.026884128649589	0.0358819825962912
0	1	11654491	rs7530509	G	A	0.581224601731165	0.965071742349658	-0.00157761970501702	0.0360268823252449
0	1	11656684	rs761087	G	A	0.274166384782558	0.881649115751833	0.00596299793424608	0.0400526475849567
0	1	11665198	rs11121778	C	T	0.573213494950898	0.723837501649863	-0.0127408509398442	0.0360588681880499
0	1	11675059	rs734737	G	T	0.221567389853749	0.992982871586801	-0.000378100438472281	0.0429914625327526
0	1	11676100	rs7554745	A	C	0.281131192755488	0.983343599152083	-0.000830748195933374	0.0397920906111977
0	1	11678938	rs4845872	A	G	0.220845178911512	0.903170430863038	-0.00524939099571982	0.0431490009563292
0	1	11686768	rs10779761	G	T	0.593113902273299	0.852029163447288	0.00681888651188594	0.036556515854977
0	1	11689296	rs115723174	T	C	0.183281287191456	0.415644745241889	0.0374989910881984	0.0460675362961114
0	1	11693090	rs80032347	A	G	0.162514325542784	0.766729261437439	-0.0145317752286555	0.0489852968461242
0	1	11695180	rs10864529	G	C	0.601457015254336	0.762915190734134	-0.0110309040169	0.0365679651472001
0	1	11697411	rs74782931	T	C	0.136094927731459	0.539679770659696	-0.0324336959836847	0.0528841320009989
0	1	11722688	rs3125815	A	G	0.153634801920467	0.383959695431754	-0.0439524387932518	0.0504838575449128
0	1	11725908	rs3117066	G	A	0.412289564246524	0.0447737922504507	-0.0727143210647246	0.0362344446313723
0	1	11733075	rs747862	C	T	0.153554880261686	0.851211778825921	0.00924631650691297	0.0492946252457247
0	1	11745459	rs2336031	G	A	0.859299409348528	0.625646233776459	0.0252439670164932	0.0517438697686939
0	1	11749957	rs6658345	C	A	0.312424435013685	0.320071079156365	-0.0386078643319053	0.0388287288280068
0	1	11751135	rs12088541	T	C	0.118812080228761	0.477578342203768	0.0389187673018004	0.0547995073218251
0	1	11760782	rs1555079	T	C	0.877603396640739	0.63957474589503	0.0257315418849319	0.0549474724216291
0	1	11770653	rs12731150	A	G	0.8023872022257	0.641056514713817	0.0208197660392795	0.0446563235908947
0	1	11773462	rs12565097	G	A	0.522077565089896	0.94073275221917	0.00267410345520307	0.0359669441988497
0	1	11782814	rs7414943	A	G	0.415999188635507	0.579881429430302	0.0198549457424973	0.0358678738570408
0	1	11790687	rs10864532	G	A	0.183256153541694	0.162473484831544	-0.0657530143241684	0.0470740099940344
0	1	11790925	rs74541046	T	C	0.39678342174778	0.26332753688898	0.0405990298142935	0.0362957724811116
0	1	11797186	rs12095517	C	T	0.629549684984298	0.67806776375069	-0.0154695592210909	0.0372669515414902
0	1	11800478	rs11121816	G	T	0.509617789042959	0.659215767367031	-0.0158784210339973	0.0360058023103221
0	1	11800703	rs4073395	T	C	0.322736735285213	0.136457550161871	0.0569145858936103	0.0382204550420357
0	1	11811234	rs4075033	G	A	0.42606362606345	0.366998003690726	0.032665455098291	0.036210024875484
0	1	11824303	rs4845877	C	T	0.851758530549542	0.699905033379857	-0.0192571891374228	0.0499604510431693
0	1	11828319	rs4845881	A	G	0.789901048678773	0.516668022715391	0.028687395968381	0.0442372161212079
0	1	11831615	rs6667720	T	C	0.889162564206367	0.1234184439328	0.0901454105305003	0.058513850400169
0	1	11843167	rs4845882	G	A	0.809091368700031	0.355012864186228	0.0425103504892616	0.0459616209481547
0	1	11846252	rs4846048	A	G	0.901700950083182	0.220775471931652	0.0751802747272877	0.061398282825401
0	1	11848972	rs72640221	A	G	0.0902021331129578	0.771096076074916	0.0181389495263341	0.0623456974944829
0	1	11850365	rs4846049	G	T	0.812563266135488	0.451393307185999	0.0348690407500612	0.0463010345476124
0	1	11850927	rs2274976	T	C	0.0897254851547033	0.729923605692609	0.0215453455841573	0.0624091856220394
0	1	11852110	rs13306556	T	C	0.0894279584855337	0.801824521703425	0.0157215571211515	0.0626390467280601
0	1	11852300	rs1476413	T	C	0.189641859134456	0.669300558537302	-0.0195851464938983	0.0458552396779588
0	1	11854476	rs1801131	G	T	0.187158627264102	0.53717031029023	-0.0285568034335897	0.0462759870308043
0	1	11856378	rs1801133	A	G	0.399815426787781	0.439457457700266	0.0282919333324884	0.0365949788653718
0	1	11857788	rs17421511	A	G	0.0904570345880943	0.327908336805839	-0.0621959803830103	0.0635732527336228
0	1	11862214	rs9651118	C	T	0.365854670459934	0.977765438281097	0.00104092255607302	0.0373485449214272
0	1	11862778	rs17367504	G	A	0.101485136042996	0.87945944831056	-0.00906460265450477	0.059771407056826
0	1	11864586	rs3753584	C	T	0.101304190575552	0.872245870361433	-0.00960410502922478	0.0597246376197298
0	1	11881320	rs198396	C	G	0.0938795019193182	0.262224512007061	-0.0703012784868072	0.0627046792852935
0	1	11886813	rs2076004	A	G	0.0901334261192299	0.771865961895013	0.0181232918701861	0.062508119472798
0	1	11898789	rs2272803	T	G	0.0889259581954852	0.878001920934007	0.0096851262251319	0.0630942061646231
0	1	11899033	rs1023252	T	G	0.179376364184476	0.536429814606527	-0.0291779847174782	0.0471967065872579
0	1	11904092	rs7552330	A	G	0.100793398847729	0.96945647762405	0.00228591616522628	0.0597001097276298
0	1	11907648	rs5063	T	C	0.0891017879868337	0.774826546055057	0.0178797864886423	0.0625020197175609
0	1	11910677	rs632793	G	A	0.130489476430684	0.181332207929988	-0.0724107329151884	0.0541727100748108
0	1	11913757	rs198375	C	T	0.152810798531819	0.452637354160052	-0.037677524993028	0.0501681084336836
0	1	11914829	rs6668352	A	G	0.118457654230371	0.14975082764477	-0.0815532646966171	0.056618006576654
0	1	11918444	rs61761991	T	C	0.0114598512860658	0.616343210586752	0.0825390669539578	0.164735595533007
0	1	11919271	rs198389	G	A	0.134049688672313	0.335827508925354	-0.0512066002884418	0.0532048560038039
0	1	11922298	rs6668659	G	T	0.133174991701208	0.386959495187486	-0.0461153560360296	0.0533036472353513
0	1	11922812	rs79990227	G	A	0.0646179934331945	0.701673177815116	0.0277681838383445	0.0724898934806873
0	1	11925300	rs6676300	G	A	0.14491243512217	0.331961870097568	-0.0499743535566241	0.0515109359794411
0	1	11925781	rs1318408	G	A	0.092449970643676	0.899815428878966	0.0077491185708736	0.0615524743811119
0	1	11927878	rs79653311	C	T	0.0878617378520582	0.956292037366129	-0.00345793073109527	0.0630925973521306
0	1	11934378	rs198384	A	G	0.600799656582308	0.742453928967775	0.0119954176245442	0.0365040131389585
0	1	11941936	rs11588551	T	C	0.551564238779407	0.642689666982589	0.0167203704949387	0.0360398259362874
0	1	11959362	rs17037526	T	C	0.404140863981515	0.576004401951768	-0.0203699347448899	0.0364249334930343
0	1	11973888	rs7554547	G	A	0.448456738093381	0.438880017325452	-0.0278660637502124	0.0359986728926444
0	1	11979909	rs3209284	C	T	0.614971642614426	0.970844953218126	0.00134392973521134	0.0367710644703221
0	1	11982544	rs2639453	C	T	0.652813151057994	0.746152020144673	-0.0121633853896226	0.0375740895345873
0	1	12009955	rs7529452	T	C	0.320839459206324	0.331854814480081	-0.037242742832887	0.0383793624254757
0	1	12009956	rs7551175	A	G	0.225436523837546	0.979395331026811	0.00110743085458335	0.042878813533442
0	1	12042261	rs2236055	G	A	0.609403053098074	0.559489617007609	-0.021278284233974	0.0364604056381945
0	1	12042755	rs4240897	A	G	0.528896920955928	0.889392856518496	0.00495814089862689	0.0356514824552745
0	1	12044164	rs1474868	T	C	0.608591412286273	0.530625415466759	-0.0228121219334156	0.0363799759592159
0	1	12046063	rs2336384	T	G	0.581485159818411	0.849256968683235	-0.00685477114019302	0.0360651074635544
0	1	12046089	rs873458	A	G	0.374336379240039	0.662926194183581	0.0161214539916665	0.0369862719257787
0	1	12046334	rs873457	G	C	0.581755374889875	0.854705040320568	-0.00660669058242141	0.0360787718506047
0	1	12050634	rs4846085	C	T	0.58168085657409	0.856544615204931	-0.00651963433431432	0.0360650201253607
0	1	12054911	rs6672267	G	A	0.610018181818182	0.679585315635219	-0.0150524796656517	0.0364441168098419
0	1	12056440	rs2236056	T	C	0.581509556947344	0.815645546156375	-0.00840608803391558	0.0360545427266906
0	1	12059412	rs2295281	T	C	0.373954031790231	0.661592842742187	0.0161665490385162	0.0369339556580544
0	1	12065841	rs1042837	T	C	0.0804903825437039	0.237954042579856	-0.079461102061401	0.0673332921650013
0	1	12072534	rs14305	T	C	0.153961262881117	0.714325425416799	-0.0181652898235159	0.0496247347344449
0	1	12128498	rs12029016	A	G	0.44544667661106	0.515888018227266	0.0233674608878434	0.0359667106521461
0	1	12135526	rs6690493	G	A	0.224838320888214	0.285997903788616	0.045716791145402	0.0428484204436709
0	1	12141461	rs2297875	G	A	0.238988475457487	0.974772002909437	-0.00133965248835821	0.0423620590964551
0	1	12142243	rs59346161	A	T	0.124731992470763	0.751372436550859	0.0171526888513675	0.0541384251487218
0	1	12147753	rs12133231	A	G	0.122886673330147	0.563109598144057	0.0313978923881949	0.05430011034294
0	1	12153413	rs17037598	T	G	0.0866402005125331	0.522933027893093	-0.0409968526231155	0.0641748244750445
0	1	12164071	rs562844	C	T	0.410459065854366	0.119541743809773	0.0565803891541303	0.0363463682604192
0	1	12164437	rs2230622	T	C	0.27546590091658	0.136161860489941	0.059593402879173	0.0399892045137668
0	1	12165037	rs10864549	C	T	0.303274692401174	0.082140545705704	0.0676998024590912	0.038943766831605
0	1	12165130	rs11569859	A	G	0.112639143119965	0.985011348753687	-0.00106630394066388	0.0567587699818708
0	1	12174100	rs72641094	A	G	0.134494141902072	0.592885748448829	0.0278265889068371	0.0520454986148744
0	1	12181401	rs3753577	T	C	0.196595730033701	0.612869487792348	-0.0230089477088406	0.0454738721690638
0	1	12185335	rs488733	C	T	0.671240222960095	0.875896510213792	-0.00593723483107076	0.0380169919331988
0	1	12186933	rs1148475	G	A	0.659198513029158	0.719840565200477	-0.0135365376116222	0.0377407270351407
0	1	12187130	rs6668157	T	C	0.215083231450573	0.52040901529079	-0.0281943328277533	0.0438675474304157
0	1	12206866	rs630542	T	G	0.30890114705151	0.565935470791901	-0.0223620567082444	0.0389550444877014
0	1	12213337	rs1148461	G	A	0.305016712729506	0.398949886029941	-0.0329960700969231	0.039118128618287
0	1	12223451	rs590368	A	G	0.302189392873991	0.40280125246349	-0.0327885038530949	0.0391912206374467
0	1	12233754	rs976881	C	T	0.856004680041105	0.496295933812286	0.0351994833956155	0.0517388857632681
0	1	12240676	rs3766730	A	G	0.173627936832011	0.224138801795034	-0.0582471078521077	0.0479164958613391
0	1	12249770	rs548580	A	G	0.133910472593311	0.349225551921861	-0.0496864955864661	0.0530786159675265
0	1	12251808	rs653667	G	T	0.306054040911842	0.148360425189188	-0.0570563329744249	0.0394758701937318
0	1	12252955	rs1061622	G	T	0.129936518989323	0.317618825892937	-0.0539779063791094	0.054012306545859
0	1	12262792	rs5746059	G	A	0.1273106246463	0.224145061853359	-0.0665626074524225	0.0547579119085009
0	1	12271503	rs235214	C	T	0.559670689899619	0.598959265588074	0.0190721469195484	0.0362658855492717
0	1	12278932	rs7550488	G	A	0.625531247688076	0.924989460581116	-0.0035019794986162	0.0371954766235633
0	1	12305286	rs374450	A	G	0.193867847062763	0.522974855107495	0.0290736034900828	0.0455152301170183
0	1	12306734	rs6541016	G	T	0.126714975845411	0.623715409790167	0.0264547267246191	0.0539241456707981
0	1	12319994	rs235243	T	G	0.125748621117754	0.530882328868932	0.0339034443754802	0.0541018428730679
0	1	12329295	rs3765339	T	C	0.240760023694867	0.289600273149849	-0.044602026190201	0.0421171594167482
0	1	12363811	rs7523900	T	C	0.126320502931662	0.640773526856899	0.0252086913797065	0.0540243101837071
0	1	12368336	rs115361959	C	A	0.0766560390037209	0.480267424612191	0.0473362041879695	0.0670605577350402
0	1	12401868	rs28551666	C	A	0.927747173951677	0.170384474915866	-0.0926632274138056	0.0675895632748104
0	1	12486792	rs580233	A	G	0.190728327334972	0.627094064812507	-0.0221925073746003	0.0456804175870557
0	1	12488475	rs11121906	A	C	0.124814761250035	0.356932529200983	0.049867725975311	0.0541319226181586
0	1	12519105	rs117618373	T	C	0.0698719089130048	0.677087107333423	-0.0296043549551875	0.0710889012387724
0	1	12537010	rs75965755	A	G	0.0691165519592852	0.807102044936047	-0.0173507967618481	0.071061397502842
0	1	12587927	rs74638742	A	G	0.0761660585070196	0.336562649581507	0.0641286617810963	0.0667326252967288
0	1	12590762	rs10864555	C	T	0.809506165099269	0.782524598869873	-0.0126447362239418	0.0458091904777912
0	1	12592294	rs7543599	T	C	0.845076259791984	0.837996081969506	-0.0101870829276467	0.0498249666590375
0	1	12593561	rs4846107	G	A	0.167745555770089	0.84982888274789	-0.0092109497631853	0.0486485010082828
0	1	12595464	rs56060440	A	G	0.0914838135863435	0.396804648401824	-0.0536551584327911	0.0633217434149359
0	1	12596355	rs56089820	G	T	0.278113195351711	0.71258207582694	-0.0148050093262216	0.0401883574559308
0	1	12597926	rs74054806	C	T	0.421129448716663	0.404464661826437	-0.0302954739341429	0.0363397090707159
0	1	12599005	rs11121923	A	C	0.414447096303147	0.199427355545548	-0.0468270988475897	0.0364928734151719
0	1	12605011	rs6541027	T	C	0.687498446419239	0.479000512457751	-0.0272669323885999	0.0385174568668268
0	1	12606725	rs10779770	C	A	0.496788958457979	0.682958023287323	-0.0146433546295807	0.0358527903655163
0	1	12619096	rs4845904	A	G	0.196844128993669	0.71246561094668	0.0166275942642081	0.0451166517080151
0	1	12625101	rs10864570	C	T	0.271263120152101	0.439147064250371	0.0309390230541608	0.0399917917622394
0	1	12626182	rs7517059	C	G	0.22474463266691	0.849905464277435	-0.00813653852528338	0.0429960866455184
0	1	12626549	rs4846118	C	T	0.67869149019214	0.202965894492448	-0.0483929690298208	0.0380105126905738
0	1	12628459	rs11121940	A	G	0.182870186348982	0.70993796372532	0.017224644787213	0.0463103517541203
0	1	12630700	rs4846121	T	C	0.589919634588641	0.198574867460735	-0.0462035469917313	0.0359386598943697
0	1	12637160	rs4845907	A	G	0.376633874880703	0.272995479597223	-0.0405922456147515	0.0370302889729231
0	1	12640127	rs3128458	A	G	0.72926387435316	0.261958062524615	-0.0448664743939676	0.0399959609922225
0	1	12642243	rs12029485	G	T	0.166716768921224	0.616039581181002	-0.0239807153044973	0.0478207282614009
0	1	12663774	rs4846127	T	C	0.616125485346801	0.0510508765666148	-0.0711184471307593	0.0364513360523398
0	1	12664209	rs6662695	C	T	0.385164242686787	0.0512580229885166	0.0710343528979756	0.0364407062912217
0	1	12668321	rs6541043	G	C	0.38887885237165	0.100489369268819	0.0597894483016689	0.0364018055871507
0	1	12669280	rs6541044	G	A	0.313545029004697	0.176354033355679	0.0516496665935588	0.0382005363373887
0	1	12669341	rs12027375	T	C	0.271615705922184	0.972701272497278	-0.00137277843213601	0.0401156052282044
0	1	12669452	rs7548227	T	C	0.375407290049208	0.573070068492141	0.0207009627461952	0.0367340666143888
0	1	12671324	rs4618985	C	A	0.289226839170621	0.61456534751602	0.0197649118097677	0.0392497777733488
0	1	12671703	rs5022242	C	T	0.441165607669613	0.127281262810901	0.0543340176653683	0.0356309402072367
0	1	12682574	rs3000896	C	T	0.725040619001753	0.288014195839808	0.0422961973758083	0.0398086347904351
0	1	12682662	rs4846130	A	G	0.235273889737692	0.238838286732996	-0.0496111203215943	0.042118441035361
0	1	12684504	rs6680343	T	C	0.477011685871079	0.392888241575703	0.0301045584991807	0.0352350968496194
0	1	12684837	rs12402628	T	G	0.476868613045687	0.344966436944741	0.0332659485092462	0.03522451099732
0	1	12693125	rs4845911	A	G	0.29589686564953	0.568214860319164	-0.0224524945839867	0.039343230676504
0	1	12699337	rs3000891	C	T	0.581324979637483	0.475071028977663	0.0258536301702969	0.0361967629768458
0	1	12709554	rs17458785	A	G	0.344106629842163	0.660704110511895	-0.0164839687184664	0.0375539298937499
0	1	12724931	rs2027589	A	G	0.107359274092131	0.0626106007010579	0.104384019875987	0.0560617652248347
0	1	12728153	rs2245926	T	G	0.122226998002068	0.0155643798449863	0.127504767511175	0.0527102817196142
0	1	12739778	rs2799845	A	G	0.115828224476093	0.0306801985553954	0.115435270478351	0.0534126788602937
0	1	12739867	rs2255773	G	A	0.128977173545677	0.0179713057385423	0.122207855066984	0.0516471137713929
0	1	12743160	rs2489262	T	G	0.259063836015665	0.0382673999279925	0.0838582161109519	0.0404725222732636
0	1	12746537	rs7524074	C	T	0.738768482286484	0.0697282050661325	-0.0729200080963065	0.0402057259633207
0	1	12750723	rs3128450	A	T	0.750651935716106	0.208531173150706	-0.0515633190516338	0.0410008911593403
0	1	12757671	rs3010951	T	C	0.728945553404405	0.198504854463797	-0.051356303138789	0.0399404153141228
0	1	12762562	rs3000875	G	T	0.730151701458358	0.173016733519963	-0.0543736059498142	0.0399050595221388
0	1	12763781	rs10779772	T	G	0.60584030870985	0.161226037560674	-0.0513220407365599	0.0366334806600416
0	1	12769239	rs3010872	T	C	0.69676683500112	0.0341121575418709	-0.0816053339929354	0.0385159116478814
0	1	12769379	rs3010873	C	G	0.710536072847608	0.0304701111982573	-0.0842793355120045	0.038947439582083
0	1	12771713	rs3000868	G	A	0.760336967004433	0.0102463726967205	-0.105449072042345	0.0410722859724198
0	1	12775851	rs3000861	G	A	0.615200509637227	0.207708954136603	-0.0464754492680759	0.0368884901137248
0	1	12776218	rs3000860	C	A	0.755778197167862	0.0299156541527328	-0.0884372519923623	0.0407318693020357
0	1	12777049	rs79983604	T	C	0.0808083637117725	0.690771373512178	0.0258288909305652	0.0649279562818771
0	1	12795653	rs3010902	C	T	0.827564684394776	0.689129739398423	-0.018804397525076	0.0470067213849948
0	1	12796044	rs3010903	T	G	0.827262519414826	0.649848983590645	-0.0213319507133352	0.0469895741371423
0	1	12803975	rs6662299	T	C	0.7590201915949	0.988294901106012	0.000616870031794453	0.0420477796701308
0	1	12823636	rs72862122	A	G	0.136414085655016	0.360934552183468	-0.047987200575982	0.0525262134405355
0	1	12829572	rs2009740	T	C	0.843682715917901	0.896884953148415	-0.00636565862924515	0.049118718270126
0	1	12833428	rs11121976	C	T	0.819135421968946	0.927165053782475	-0.00424499382494234	0.0464379260740524
0	1	12835868	rs1812242	C	T	0.727379835067151	0.692825292489365	0.0159353474716339	0.0403402169068285
0	1	12837840	rs848577	C	G	0.726343612432987	0.710644942707818	0.014964570029907	0.0403368500877997
0	1	12866852	chr1:12866852.T.G	G	T	0.091127132754621	0.295457811748181	-0.0653327522332363	0.0624462615473676
0	1	12866899	rs9308457	T	G	0.39805248864348	0.823515274891759	0.00795438152077727	0.0356657147521765
0	1	12867513	rs116786716	A	G	0.09319356187226	0.346224273104282	-0.0574734580346511	0.061016165481051
0	1	12868019	rs1416906	T	C	0.320700146250751	0.299938569493122	0.0386203524761549	0.0372580084119348
0	1	12868237	rs703804	A	C	0.418971699593602	0.90819862540178	-0.00409396647092155	0.0355036962869008
0	1	13176463	rs28488227	A	G	0.305000024132914	0.950555851186176	-0.00240442894761806	0.038775629690391
0	1	13775026	rs10927559	T	G	0.301984009833996	0.173198702610728	0.0527748034395385	0.0387480938409332
0	1	13783354	rs11580598	T	C	0.432490940766551	0.712292925223698	0.0133626169690053	0.0362348171838225
0	1	13785062	rs2999877	G	A	0.180599445465725	0.779348669959833	0.0128810221479758	0.0459760763876179
0	1	13785485	rs10754872	C	T	0.432471548335252	0.579926241230404	0.0200891894098334	0.0362953261506806
0	1	13785516	rs10927575	C	G	0.220036437481868	0.304253213510035	0.0442176269215235	0.0430402499759201
0	1	13793697	rs12564562	A	G	0.368493194817554	0.940596795710458	-0.00276139920164503	0.0370559182182858
0	1	13795449	rs3013090	C	T	0.389049033602745	0.944388964356762	0.00258901447952699	0.0371160268617226
0	1	13801089	rs2359535	A	G	0.125032454078793	0.734277393282775	-0.0184428189279724	0.0543328843597547
0	1	13802224	rs3795750	A	G	0.571238451198474	0.56261438422659	-0.0210351610187501	0.0363325017505033
0	1	13802325	rs3013105	C	T	0.572585188221357	0.295562930220897	-0.0382504416884648	0.0365684435995852
0	1	13802437	rs3013106	A	G	0.377902900048312	0.878965404034108	-0.00567409181713206	0.0372606974095685
0	1	13804575	rs16850548	T	C	0.249479440770656	0.918276482194061	0.00427705549368017	0.0416846733105515
0	1	13804751	rs55957512	T	G	0.124816464396878	0.72447654695936	-0.0191676551533415	0.0543790482702107
0	1	13805706	rs2940310	T	C	0.194840543054829	0.545358058774124	-0.0278024218726882	0.0459748937194433
0	1	13806431	rs6666545	A	C	0.253093108972691	0.981927796831029	0.000939122020709343	0.0414585249108103
0	1	13806900	rs61781238	A	G	0.195050320812052	0.508171086202957	-0.0303972597216087	0.0459389497661719
0	1	13815792	rs375996	G	A	0.213654004090368	0.422334526958893	0.0347767326059923	0.0433420993377133
0	1	13816076	rs2924851	A	G	0.359501804210819	0.263094218762193	0.0415709790697706	0.0371465419395125
0	1	13817381	rs6690828	G	A	0.143199088293123	0.635426178307974	0.0241609062252128	0.0509612597597567
0	1	13819261	rs164951	A	G	0.506763363437001	0.852775033518217	0.00659594252430435	0.0355425319169087
0	1	13822035	rs354590	A	G	0.466574718696438	0.831054202054422	0.00763022462981197	0.0357639323083252
0	1	13827439	rs10803381	A	G	0.140867013178435	0.925015504190316	-0.00487882581718529	0.0518373869611815
0	1	13828957	rs12046672	A	G	0.268967045518095	0.565808368850902	0.0231130565698273	0.0402501269430071
0	1	13830815	rs2999900	C	T	0.347934458820425	0.53761710847015	-0.0232951497320747	0.0377910118304729
0	1	13833861	rs76079754	C	T	0.175476580391003	0.58965211398245	0.0252617798668267	0.0468383006111988
0	1	13837213	rs2990678	C	T	0.29276468034144	0.881124880169503	-0.00593161761446903	0.0396648619820758
0	1	13842586	rs2282189	G	A	0.322671703368039	0.562539822115418	-0.0220983894172912	0.0381616549686336
0	1	13844562	rs45223	G	A	0.376356318837815	0.479329845848954	-0.0260132090934998	0.0367739807801362
0	1	13844765	rs16851109	A	G	0.445026000539868	0.951485237336007	0.00218290410531114	0.0358783890396111
0	1	13845251	rs35530871	T	C	0.0803335755997177	0.867177321022192	0.010940721255611	0.0654173507237388
0	1	13851036	rs4345799	G	T	0.754095659057489	0.13470831107825	-0.0616386964956136	0.041208113653179
0	1	13852232	rs16851217	T	C	0.276704390481619	0.96237725780392	-0.00188694605198876	0.0400025859410498
0	1	13852683	rs2168201	G	A	0.901385681200347	0.338670684728672	-0.0565149705176093	0.0590669521342046
0	1	13852955	rs12750399	A	G	0.552274967780228	0.717929418640364	-0.0128545677801972	0.0355857993418234
0	1	13854682	rs10927814	G	C	0.760543394645664	0.47515958769723	-0.0296891479167349	0.0415750745444276
0	1	13855608	rs12072110	T	C	0.0754878643668985	0.946507121871205	0.00453380201916362	0.0675741997982776
0	1	13855662	rs76062973	G	A	0.117311959909317	0.122432093939026	0.0846730976366392	0.0548171804991797
0	1	13855758	rs12124179	T	G	0.140233312644185	0.873819395406182	0.00818722478710028	0.0515539248145221
0	1	13859570	rs3856278	G	A	0.274623862550158	0.450155085657205	-0.0303152252221775	0.0401442948815969
0	1	13859697	rs75931286	A	G	0.198930932415276	0.305832433052777	-0.0461833369111931	0.0451006499550061
0	1	13863307	rs12564444	A	G	0.242356501092256	0.0409198966157481	-0.086859013648296	0.0424875421724278
0	1	13863608	rs6678308	A	G	0.18241452991453	0.00554964921795098	0.126197358189297	0.0455049363838768
0	1	13867459	rs183052	G	A	0.184715685312819	0.161643690967164	-0.0653684325073492	0.0467062575933342
0	1	13872988	rs10927854	T	C	0.131309955354554	0.950210633940452	0.00330975627048465	0.0530050599532902
0	1	13874853	rs1610562	C	T	0.702735512723373	0.325303863153067	-0.0381862122156162	0.0388222369112633
0	1	13875610	rs17391912	T	C	0.199089698304195	0.39344816640008	-0.0384372818319053	0.0450411843314338
0	1	13875896	rs13375580	C	G	0.340878968197225	0.775742223442928	-0.0107393660172033	0.0376989200827573
0	1	13876130	rs76996492	A	G	0.197373693989843	0.407518829494531	-0.0375590400900946	0.045346490716709
0	1	13876264	rs354581	G	C	0.760980733438087	0.149732627171303	-0.0595798579985391	0.0413612141567799
0	1	13880522	rs6684199	G	A	0.114341177969877	0.499859156501864	0.0376031730985295	0.055732235322302
0	1	13885203	rs10927872	T	C	0.179575931731104	0.88400122881057	0.00678162051649528	0.0464816541766769
0	1	13885279	rs12042662	A	G	0.757580299480344	0.43663798067603	-0.0321444830671717	0.0413230297305758
0	1	13900468	rs655839	T	A	0.550845056226661	0.882780815795781	-0.0052728675589864	0.0357615977717844
0	1	13901884	rs12404716	C	T	0.123843248739057	0.344785960756953	0.050956842996459	0.0539367912352189
0	1	13903098	rs355013	C	T	0.670524788673329	0.512517336780974	0.0250169977737344	0.0381983807468375
0	1	13908031	rs1261015	A	G	0.692154986548995	0.317253120094551	0.0387519389737885	0.0387473438818437
0	1	13908105	rs1262461	G	A	0.719980017497718	0.266138135511698	0.0445396823491476	0.0400536699351699
0	1	13912977	rs355027	C	T	0.543027069419464	0.345134503318051	0.0338062274411598	0.0358090726607116
0	1	13913180	rs355028	T	C	0.522115349199662	0.265807797635213	0.0396754304083533	0.0356546978307044
0	1	13914230	rs1148455	T	C	0.646239986842074	0.551004315186555	0.0224405387509415	0.0376357539448865
0	1	13914909	rs10927904	T	C	0.195456435854277	0.86718249397908	-0.00759367507780731	0.0454062966511047
0	1	13916809	rs434651	C	T	0.737369545032498	0.331835032444685	0.0397751130325172	0.0409873416437177
0	1	13917411	rs11804743	T	C	0.0557329017106086	0.93309570840977	0.00656749198509572	0.0782304351928519
0	1	13920193	rs1261025	G	A	0.685787938550066	0.92274169097757	0.00374320282457845	0.0385973843026021
0	1	13920807	rs1261026	T	G	0.684999143474316	0.973437960726054	0.00128599046208807	0.0386221238411896
0	1	13922117	rs12566684	G	A	0.169100937078179	0.997322251720139	-0.000159904895257056	0.0476465277109981
0	1	13922799	rs7514217	G	A	0.717874874545304	0.782811689653503	0.0109901034275987	0.0398687932924698
0	1	13923443	rs16852007	A	G	0.124634165851088	0.216138288693973	-0.0681972465616373	0.0551373087366969
0	1	13923574	rs10927907	C	T	0.168092222592057	0.882202416713511	-0.00711540253594165	0.0480193417873821
0	1	13924863	rs1262460	G	A	0.302211511362858	0.73893249499446	-0.0130598322174931	0.0391872556507452
0	1	13932007	rs2788749	G	C	0.599551104114645	0.553004989506568	0.0217257278994972	0.0366207209335367
0	1	13932427	rs442112	T	C	0.646502371426915	0.49669354779389	-0.0252070072502522	0.0370854130314718
0	1	13934056	rs2483133	C	T	0.306820957588979	0.828429906448141	0.00844739471998756	0.0389791530823955
0	1	13935402	rs92406	A	C	0.621554489448823	0.232080471843867	-0.0439022019036445	0.0367377282231773
0	1	13937281	rs4391657	C	T	0.776463655514969	0.0102255524115161	-0.107825558966084	0.0419863930886465
0	1	13938377	rs1412838	C	A	0.41263767780812	0.955906152816655	0.0020024345031245	0.0362158888886279
0	1	13938925	rs79769438	A	G	0.105424638454932	0.0470441254811482	-0.120888753086745	0.0608734512634438
0	1	13943528	rs1539114	C	A	0.136008299721713	0.0286923241956875	-0.117868246928634	0.0538779924922981
0	1	13943724	rs1061615	C	T	0.182912130902374	0.0809067276785633	-0.0822065310811482	0.0470976390800581
0	1	13944568	rs876931	C	T	0.550115882911798	0.173996912193044	-0.0488717533212621	0.0359490563174235
0	1	13945379	rs1106669	T	C	0.210095263999723	0.218940091204837	-0.0545711949820409	0.0443902336560595
0	1	13946586	rs6703700	A	G	0.414012627482896	0.998412113084301	-7.21096218654199e-05	0.0362337616262842
0	1	13947519	rs1772636	G	A	0.185057705574658	0.0915210953875769	-0.079160686430977	0.0469120396864372
0	1	13947905	rs11588651	G	A	0.0555970619726002	0.695452509503857	-0.0309490613961607	0.0790593018368299
0	1	13948225	rs1772635	A	C	0.688398120758657	0.155587675688599	-0.0546116785915075	0.0384570674795502
0	1	13948765	rs10927910	A	G	0.113733464825773	0.58173769348114	0.0308062878214448	0.0559251788024833
0	1	13949397	rs75737744	C	A	0.135384500434366	0.624706414089617	-0.0258565185577369	0.052855660849449
0	1	13952864	rs7515525	T	G	0.264122036336654	0.839133608342939	0.00822614712780246	0.0405225286090786
0	1	13956484	rs10803421	C	T	0.247356079729771	0.865121336590172	0.00697528206599713	0.0410652264357686
[truncated: 534,508 more rows]
