# Supplementary material for: Japanese GWAS identifies variants for bust-size, dysmenorrhea, and menstrual fever that are eQTLs for relevant protein-coding or long non-coding RNAs
Source: Sci Rep. 2018 May 31;8:8502. doi: 10.1038/s41598-018-25065-9 (PMC5981393; doi:10.1038/s41598-018-25065-9)
Supplement: Supplementary file 23 — Dataset S20 [file 41598_2018_25065_MOESM23_ESM.txt]

regional.analysis	CHR	BP	rsid	A1	A2	A1.AF	P	BETA	SE
0	1	564621	chr1:564621.C.T	T	C	0.026666662219512	0.925210221205103	0.0121527968154349	0.129460292344283
0	1	565374	chr1:565374.A.G	G	A	0.035721507945162	0.383086627036021	0.0958791586650381	0.109925027215373
0	1	752566	rs3094315	A	G	0.844845482616862	0.12188542291836	-0.0857756333182264	0.0554497302352501
0	1	990417	rs2465136	C	T	0.162531933332127	0.292837367437346	0.0579169090819228	0.0550584099161431
0	1	1018704	rs9442372	G	A	0.811955093020658	0.274518249430448	-0.0565456749664156	0.0517477953682997
0	1	1036959	rs11579015	C	T	0.203956833597016	0.345989152228039	0.0474055483049726	0.0503031331070476
0	1	1046164	rs6666280	T	C	0.203331467204766	0.330130855808912	0.0491567640401563	0.0504767131114548
0	1	1062638	rs9442373	A	C	0.539650235363657	0.622040333031634	-0.0202955859632851	0.0411707963906124
0	1	1216195	rs55834051	A	C	0.644120647219885	0.536957735309913	0.0264558885675775	0.0428490957245451
0	1	1217011	rs1262894	C	A	0.121998571152218	0.261887988657845	-0.0723888714798153	0.0645211660807687
0	1	1217058	rs3753340	A	G	0.0144224634853546	0.838414156802722	-0.0354383864182712	0.173783704540101
0	1	1218086	rs6603788	T	C	0.632695236229452	0.151535221237752	0.0613504192768593	0.0427788465649525
0	1	1220136	rs2144440	G	A	0.652452234593044	0.126099640366919	0.0662875589628126	0.0433346867182692
0	1	1220954	rs12751100	A	G	0.63732023944962	0.154733881233004	0.0609601276881366	0.0428389259588034
0	1	1221138	rs11260578	A	G	0.622697465688105	0.163562609116292	0.0593925108715224	0.04263061636065
0	1	1222958	rs111819661	T	C	0.0144933948501963	0.711433507953308	-0.0656599381402991	0.177492138001785
0	1	1223529	rs78481580	C	G	0.182144772274009	0.0243413364027852	-0.124359005430575	0.0552289792307292
0	1	1225959	rs1570867	G	C	0.922551287601294	0.211906260385396	-0.09445	0.0756604255869606
0	1	1227244	rs2239609	A	G	0.274785430061188	0.138663197332893	-0.0691022958565875	0.0466659084440954
0	1	1278237	rs307361	C	T	0.869289889321488	0.865159506881275	0.0104459696086326	0.0615156072954743
0	1	1287040	rs182532	C	T	0.869055990742389	0.892972213717502	0.00827536578943235	0.0615066425337355
0	1	1295323	rs34389364	A	G	0.80813120759208	0.235799480851824	0.0632757352955812	0.0533724071969804
0	1	1314015	rs2649588	T	C	0.826185321680322	0.41054352374627	0.0454878665572763	0.0552749939678397
0	1	1335218	rs2291889	A	G	0.121076782317708	0.933746890226759	-0.00527391280412467	0.0634405214564598
0	1	1487059	rs1887284	A	G	0.262416700018423	0.113431957715953	0.0730582938464242	0.0461531387142159
0	1	1489928	rs7366884	C	T	0.716753858246401	0.85612947519593	-0.0083046356492215	0.0458051964416539
0	1	1500941	rs6603791	G	A	0.824428729545335	0.365612863567674	0.0496078717431069	0.0548321920154304
0	1	1599161	rs6604981	G	A	0.621014096136347	0.300070197043141	-0.0437890052921816	0.0422558422151527
0	1	1647686	rs909823	C	A	0.869063392361448	0.621036197311056	0.0297543410491597	0.0601848808185006
0	1	1687625	rs34306661	C	T	0.332064106797263	0.77233958400924	0.012531533441325	0.0433143492530911
0	1	1706160	rs7531583	G	A	0.700110326433443	0.854063139882143	0.00825612818775965	0.0448857117441238
0	1	1721479	rs2272908	T	C	0.502984155840491	0.713610378834814	-0.0150673271618819	0.0410540917631304
0	1	1722585	rs3737626	A	C	0.03810042697029	0.198829071123296	0.131442385332642	0.102298174143684
0	1	1722932	rs3737628	T	C	0.502720632228769	0.761141254150473	-0.0124797593463675	0.0410542086795052
0	1	1723031	rs9660180	A	G	0.504401032585213	0.839229418285597	-0.00835773853837406	0.0411956314467723
0	1	1725016	rs80220232	A	G	0.0662230271886063	0.8487350944757	-0.0157517706976536	0.0825856224484518
0	1	1725626	rs9970652	T	C	0.206242502904208	0.929445528323068	-0.0044961811521455	0.0507799364639046
0	1	1733219	rs10907185	G	A	0.71032695702947	0.942768431915573	-0.00325409093793171	0.0453274384869868
0	1	1734337	rs75622028	C	T	0.103286436386755	0.562110695247304	0.0387234994315114	0.0667981380642745
0	1	1737900	rs17363334	T	C	0.0685096148634582	0.182295260241719	-0.113562409005629	0.0851470405920017
0	1	1738984	rs76117314	A	C	0.059859441413314	0.6633115138433	-0.0381683013597666	0.0876735451025932
0	1	1745726	rs16825336	A	G	0.266626571095558	0.696097969349655	-0.0181476990810443	0.0464618946856424
0	1	1746694	rs12742323	T	G	0.207487664111048	0.813094265304792	-0.0119960972060783	0.0507371582756316
0	1	1747318	rs59787372	C	T	0.0356951409632043	0.275586769532304	0.117806730583874	0.108051125855041
0	1	1748734	rs2180311	C	T	0.505353400785302	0.827014997162053	-0.00895855800300951	0.0409943505259989
0	1	1752955	rs4648726	T	C	0.843102860429493	0.227114441487719	-0.0673539855626349	0.0557646720667276
0	1	1759026	rs9786963	C	T	0.908969082125604	0.96015336742529	-0.0035992224218807	0.072040459999432
0	1	1759054	rs10907187	A	G	0.128450539955461	0.496903325259855	-0.042772613378972	0.0629592131576077
0	1	1759213	rs9786942	G	A	0.505091283075934	0.848109975129838	-0.00785978807271726	0.0410367405512692
0	1	1760937	rs77726987	A	G	0.0353723470097471	0.252520025474864	0.125740087302279	0.109888661840829
0	1	1765583	rs6603797	C	T	0.908316229411299	0.982549828385427	0.00157298187883925	0.0719166505121435
0	1	1766094	rs6663586	C	A	0.195171753588269	0.801770368590847	0.0130423214830913	0.0519497306863636
0	1	1770406	rs117025906	A	G	0.0553356313834726	0.197876066717609	0.111780106380553	0.0868109816761231
0	1	1770789	rs6665287	A	T	0.127944266775846	0.45823140450847	-0.0469064486457144	0.0632365013264175
0	1	1775039	rs75473107	T	C	0.0163390183015403	0.218522137652933	-0.217749129692155	0.176964570127681
0	1	1775175	rs11260622	G	A	0.907967715171599	0.875209930547419	-0.0111262023845855	0.0708475378877406
0	1	1776269	rs4648727	A	C	0.337854556087905	0.479234156544381	-0.0308306112157174	0.0435746885577816
0	1	1777450	chr1:1777450.G.C	C	G	0.505136630360815	0.877645565645172	-0.00631834045830088	0.0410402948339723
0	1	1779036	rs6692959	C	T	0.908957183549938	0.952614558194492	0.00428824153576991	0.0721637063539536
0	1	1779230	rs12403351	A	G	0.0842154589371981	0.76072291815875	-0.0227919230114424	0.0748425537535461
0	1	1779476	chr1:1779476.C.A	A	C	0.338114328077594	0.542684920104498	-0.0265486424736004	0.0436111667806756
0	1	1780878	rs6603801	C	T	0.908828156321628	0.861619277406847	-0.0125086317839085	0.0717594958428232
0	1	1781220	rs6681938	C	T	0.167486664204053	0.346935944893759	0.0516608316466788	0.0549262428198633
0	1	1781345	rs6664578	A	G	0.90844603384035	0.987600948189428	-0.0011160447435067	0.0718150905479358
0	1	1787378	rs12125422	A	G	0.210722495510906	0.98881823147555	-0.000703906888968259	0.0502262278863696
0	1	1793003	rs1889678	G	A	0.909019677093328	0.945580990269583	-0.00491339379038942	0.0719836513746191
0	1	1793071	rs12076620	G	A	0.909234665960245	0.986061438731902	0.00126442571415105	0.0723757939637954
0	1	1793111	rs10907192	G	A	0.909147780678851	0.957767873508445	0.00382426271331376	0.0722174073232877
0	1	1793692	rs77270684	G	A	0.0514983629397423	0.947276335042994	-0.00613945347810875	0.0928426991861437
0	1	1793786	rs7511905	C	A	0.909092704025	0.932683529477056	-0.00608006370355053	0.0719798023245914
0	1	1795789	rs12036384	T	C	0.173962210780605	0.423712417957405	0.0430203209405865	0.0537755892181349
0	1	1797947	rs9660106	G	A	0.527147414578223	0.68983838095159	-0.0163894035134602	0.0410685408809079
0	1	1801034	rs4648592	A	G	0.108857272949992	0.650541196158467	-0.0302676694324839	0.0668145017941508
0	1	1804302	rs3855951	T	C	0.842289562412026	0.192491864526801	-0.07263464606318	0.0557337766597651
0	1	1805391	rs10907193	A	G	0.172472845521187	0.547134219869714	0.0326741528165715	0.0542705951264652
0	1	1806560	rs118184145	A	G	0.055053160955446	0.17204525968373	0.118607261969539	0.0868496835830281
0	1	1809509	rs11260624	T	C	0.173887468030691	0.430220320139907	0.0424100953338674	0.0537643323162323
0	1	1809654	rs78934919	A	C	0.0600882468963917	0.608397700672708	0.0435044131878234	0.0849095280305193
0	1	1810090	rs7525092	T	C	0.177422848515724	0.425419276719891	0.0417025734087773	0.0523208439490148
0	1	1810842	rs76973525	A	T	0.0459629005375594	0.69894800048996	-0.0386255913205405	0.0998745848078121
0	1	1812366	chr1:1812366.AA.A	A	AA	0.908865975132537	0.964943531693287	-0.00316318618353026	0.0719708866120766
0	1	1812504	rs36072213	A	G	0.208695550009856	0.952644608009967	-0.00299957369335857	0.0505097187531406
0	1	1812521	rs6603802	T	C	0.523753308275314	0.523044675917378	-0.0262264710158527	0.0410648934638453
0	1	1812688	rs6603803	G	A	0.524519117778697	0.631202624511645	-0.0197294723831903	0.0411000848592648
0	1	1812828	rs6670776	A	G	0.908346147885897	0.970658309329588	-0.00264191705389661	0.0718250907799583
0	1	1813237	rs33976483	T	C	0.208035879227517	0.902306209543486	-0.00623523410318391	0.0507968005535297
0	1	1814909	rs76616586	G	A	0.0309592276587923	0.935470459702748	-0.00965594008843141	0.119261915180293
0	1	1818129	rs16824526	C	A	0.212742034832327	0.962905602307918	0.00232565515653084	0.0500058159944488
0	1	1821625	rs6603805	A	G	0.169365989207811	0.552971321595507	0.0325524647697926	0.0548655325593036
0	1	1865298	rs2803316	G	A	0.599659232688709	0.805245462572492	-0.0103021687849797	0.0417828948255573
0	1	1871337	rs16824543	A	G	0.127252651465824	0.403182764038621	0.0509843459926957	0.0609896727397847
0	1	1887019	rs28548017	G	A	0.866734948898392	0.87641672427528	-0.00938517784435671	0.0603497066111011
0	1	1903712	rs13303201	A	C	0.336525475612981	0.220010264394812	0.0528772380043001	0.0431122726146671
0	1	1930754	rs6605081	T	C	0.233477860661166	0.695012650396594	-0.019356339880519	0.049370651445888
0	1	1933267	rs28706276	A	G	0.0934635296609023	0.711948875340361	0.0260484064573847	0.0705460120225645
0	1	1934647	rs6682175	G	C	0.665289470455445	0.0834346130051234	0.0763144686469219	0.0440844765764127
0	1	1939826	rs28550169	T	C	0.335226355002044	0.713234376855717	0.0159075623286587	0.0432840337658352
0	1	1948400	rs13303344	A	C	0.400176322570078	0.422179050235511	-0.0336609728442258	0.0419374786076699
0	1	1951827	rs3121819	G	A	0.793569179760212	0.164235963987534	0.0725773705121661	0.0521777020737336
0	1	1992626	rs13303273	G	A	0.15307167013588	0.820049380600736	0.0129982614620603	0.0571398706579282
0	1	1993860	rs60959039	T	C	0.250162953866754	0.398184676498089	0.0399125071989712	0.0472411293949739
0	1	1994299	rs59095280	T	C	0.247615432214741	0.368884577426404	0.0428532748936366	0.0476908070281912
0	1	2010669	rs2803342	G	A	0.0744120225873605	0.278613727938674	0.0827087968516031	0.0763391539890322
0	1	2010994	rs16824727	A	G	0.238217444406095	0.611371286620111	0.0244936875055972	0.0482048170156184
0	1	2016802	rs16824749	C	T	0.523670616713603	0.876518098502594	-0.00639218687561344	0.041137831794904
0	1	2036263	rs10797413	A	G	0.75555788000136	0.152173921132655	-0.0679322913966224	0.0474422351549223
0	1	2040898	rs4648807	C	T	0.585663960126325	0.422259392683685	-0.0333438344963509	0.0415495559267425
0	1	2051513	rs3107151	G	T	0.756067303797349	0.14473292074192	-0.0692176896642334	0.0474616961234474
0	1	2071556	rs436045	G	A	0.83398959260284	0.384120003770346	0.0486058446022065	0.0558475933417401
0	1	2071765	rs364677	G	A	0.789494432765152	0.623059578495296	0.024926525053002	0.0507132717593551
0	1	2082566	rs2257182	C	T	0.297497986857487	0.81854481899313	0.0102895947268988	0.0448510546957692
0	1	2088754	rs262656	C	A	0.166244229187073	0.434597601624467	-0.0435338234725486	0.0557162753508816
0	1	2103506	rs2280272	G	C	0.0862149617258177	0.28764306853632	0.0760470506741519	0.0715194206834244
0	1	2167149	rs262680	T	C	0.64146515148784	0.0708169870640044	-0.0772522239396881	0.0427599460325414
0	1	2173504	rs263526	C	T	0.18324521347151	0.11502379351368	0.0819880662350558	0.0520225968112459
0	1	2185886	rs16824947	T	C	0.0878121085594989	0.695082112289969	-0.0289855254875441	0.0739487686104093
0	1	2186220	rs16824948	T	C	0.093885960729176	0.2573903571948	0.0783697272563545	0.0691957084754957
0	1	2192433	rs10797417	G	A	0.459582565992546	0.00413771415715832	-0.119357286923273	0.0416246358945036
0	1	2281726	rs7527871	C	A	0.435596469755552	0.785461181837468	-0.0113433792104179	0.041671552414916
0	1	2289321	rs903914	A	G	0.104403837890806	0.0138835022270735	0.158891471001526	0.0645831098308483
0	1	2291680	rs2840542	C	T	0.895841409044332	0.641781279541127	0.031573161899574	0.0678686635808509
0	1	2292409	rs2645090	C	T	0.416289438561471	0.920742129428657	0.00417055484291013	0.0419155705586351
0	1	2292688	rs2840540	G	C	0.209028692707324	0.607562909880055	-0.0261701268425965	0.0509587278432447
0	1	2301471	rs2840536	G	C	0.199488243365996	0.773119551435566	0.0147319532789145	0.0510999530484048
0	1	2301691	rs6665546	A	G	0.2866584666187	0.0122915927099845	0.113664535706534	0.0453993411335407
0	1	2302911	rs10910060	A	G	0.533625193558649	0.0867848638795409	-0.0705080527772991	0.0411700130909535
0	1	2303512	rs10910061	A	G	0.0797498486359648	0.175286673001023	0.0995932460332955	0.0734782675155434
0	1	2314319	rs2643901	C	T	0.877732905525136	0.0606472672661162	0.121968115223634	0.0650129644785191
0	1	2335676	rs1129333	G	A	0.868137374611663	0.704762282434018	-0.0229178318602534	0.0604852065137164
0	1	2353869	rs35799953	T	G	0.53636549578664	0.356930446892085	0.0381157746395393	0.0413748810131653
0	1	2390588	rs10910078	C	T	0.88334522734915	0.425466806985107	0.0519718474621642	0.0652115668759218
0	1	2392648	rs2477686	C	G	0.883776316654104	0.477970704682665	0.0462982449097601	0.0652482938429457
0	1	2397174	rs1998759	A	G	0.251525937334236	0.320033906971281	0.0466479583075325	0.0469112143042909
0	1	2488608	rs1886730	C	T	0.559146977288334	0.336830212537015	0.0399258710608971	0.0415700860105659
0	1	2494330	rs2234167	A	G	0.0365862457930296	0.146951232210865	0.152469776994546	0.105123669786436
0	1	2505713	rs10910093	T	C	0.0402846069088694	0.283528468388687	0.10896268536693	0.101603863592134
0	1	2511280	rs10797434	T	C	0.521894645176817	0.229544697255565	0.0498162438480329	0.0414605870156393
0	1	2513216	rs734999	T	C	0.520946564226934	0.103900485945143	0.0671529595257005	0.0412936121404309
0	1	2526746	rs3748816	G	A	0.499574117237781	0.238922071116146	0.0483602637975445	0.0410638240224486
0	1	2533767	rs76202520	T	C	0.104441296908532	0.158720678285821	0.0916307780209164	0.0650146189343239
0	1	2551785	rs12117343	T	C	0.0480745018457316	0.115925075028721	0.146343311084693	0.0930872038499293
0	1	2551900	rs11590198	A	G	0.462775391367527	0.189938565445236	0.0538346116082206	0.0410712683885018
0	1	2553624	rs3890745	C	T	0.491734276049747	0.232425408379291	0.0492266512108031	0.0412237116837979
0	1	2709164	rs4648356	A	C	0.502779741063996	0.0541001379492547	0.0792858801745297	0.0411653601418197
0	1	2745883	rs4609377	T	C	0.520501633326018	0.043240102507085	0.0834725049281065	0.0412947436015173
0	1	2747638	rs10909929	A	G	0.0680866628541399	0.224238914602378	0.0969221545213041	0.0797494296112377
0	1	2749921	rs4648482	C	T	0.40269297259742	0.224347834934302	-0.0511878240080524	0.0421282365477535
0	1	2752265	rs7511879	G	A	0.483931322776317	0.178944581828184	-0.0553336823111552	0.0411705341187503
0	1	2754512	rs6680471	T	C	0.462499523825537	0.603082665618177	-0.0217421377009844	0.0418140057398244
0	1	2789108	rs10910019	C	T	0.564152269577791	0.649469729791318	-0.0189868892904636	0.041775428221186
0	1	2792801	rs16823103	T	C	0.0795628160519601	0.994617430958464	-0.00051136091152661	0.0758009564676442
0	1	2797856	rs10797342	T	C	0.578423667725095	0.710952379943209	-0.0154147989717416	0.0415967148948729
0	1	2811814	rs1456465	A	G	0.274251242687215	0.893940521019894	0.00615088863373851	0.0461363702494533
0	1	2842319	rs2045332	A	G	0.523392613986382	0.891181963209524	0.00559290785218289	0.0408812129840681
0	1	2852707	rs10797368	T	C	0.237643283537958	0.0984424293435223	0.0785086201714022	0.0475103767615988
0	1	2957600	rs12409277	C	T	0.371780413985041	0.222559311887186	0.0513551194203549	0.0421029560698467
0	1	3037613	rs876740	T	C	0.580258585807512	0.517507385886346	0.0268493787589836	0.0414859259267705
0	1	3072692	rs731031	C	T	0.616517280300276	0.737128858209084	-0.0141205396379293	0.042068247848416
0	1	3083712	rs2651899	C	T	0.38787075232019	0.634700044074049	0.0200210593436106	0.0421387787883923
0	1	3096355	rs868718	A	G	0.2830656674954	0.0792379242388747	0.0789364427638305	0.0449748260238224
0	1	3105276	rs2817138	G	T	0.667569187411319	0.0987186791006256	0.0724777392028959	0.0438967060689935
0	1	3106397	rs2651916	T	C	0.858243018271459	0.0408030516577142	0.125034339992146	0.0611257712205862
0	1	3133307	rs16823514	G	T	0.186232398457314	0.114302319563128	0.0817179003027174	0.0517481241061075
0	1	3137199	rs2817147	C	T	0.484212061344234	0.490625339906724	0.0283893350492503	0.0411848767820534
0	1	3146497	rs10157420	C	T	0.203003146965273	0.37263699464806	-0.0463367678871669	0.0519735748710245
0	1	3157614	rs905138	T	G	0.198067020374462	0.327912705821312	0.0502267726944215	0.0513394617412419
0	1	3168280	rs10797386	G	A	0.826924329371623	0.731516020635159	0.0187580268502551	0.0546706582265004
0	1	3178111	rs3002686	A	C	0.184704945436273	0.203117764717851	-0.0685985029893012	0.0538991731377257
0	1	3209767	rs2500294	T	C	0.572025056565046	0.165806826990386	-0.0576677672027058	0.0416132268635838
0	1	3217151	rs2455137	T	C	0.323460139879259	0.930906946946767	-0.00381135653742298	0.0439583506841732
0	1	3217525	rs12036358	T	C	0.265210062233435	0.507067246381791	-0.031015381222437	0.0467513693962827
0	1	3232378	rs2483264	G	A	0.638712767834245	0.474138810094027	0.0307086861750464	0.0429035352750919
0	1	3235556	rs12043519	T	C	0.252832729218973	0.538653665578048	0.028962044272037	0.0471042298363728
0	1	3250423	rs1889121	G	A	0.390995546381276	0.945847380074029	-0.00286535476118064	0.0421856901112271
0	1	3252104	rs2483278	T	C	0.879657286895048	0.901213401737205	-0.00782342718608806	0.0630267564927331
0	1	3254100	rs16824328	G	C	0.095251051250076	0.698057754914889	0.0270224835427658	0.069655697254198
0	1	3255539	rs2483280	A	G	0.296056529957742	0.893478570404967	-0.0060114522451556	0.0448937818670377
0	1	3257059	rs2255212	A	G	0.29637787731407	0.806037528968234	-0.0110345165583974	0.0449396003050759
0	1	3259113	rs882430	A	G	0.0887082197870161	0.450287065298368	0.0538538506630849	0.071335600337502
0	1	3285628	rs6424073	A	G	0.570349778083371	0.280948019563041	-0.044836564010774	0.0415849479980438
0	1	3300807	rs868688	T	C	0.502085824969658	0.969402178324374	0.00157894538886469	0.0411632989022073
0	1	3312914	rs871822	G	T	0.578033261033493	0.711531658485475	-0.0155363064882159	0.0420127489579056
0	1	3325037	rs2483225	C	T	0.381669098273169	0.96482496516186	0.00188811575901044	0.042814748049856
0	1	3352872	rs2236518	C	A	0.492492282712639	0.574244247968985	0.023193834618732	0.0412839929674765
0	1	3353949	rs2493264	G	A	0.821179223806628	0.783339200033819	0.0147272762247725	0.0535595526071999
0	1	3362256	rs867814	T	C	0.63735307274061	0.563971756126011	0.0247532523779062	0.0429034727626449
0	1	3375181	rs947352	T	C	0.179980442204003	0.885289063279886	-0.00771112259352974	0.0534500879327898
0	1	3424388	rs947345	A	G	0.0655028616487461	0.213660666538749	0.10076700575907	0.0810309211741088
0	1	3441382	rs1896	T	C	0.114895672079205	0.793008279951656	0.0168582293098772	0.0642447785348245
0	1	3543951	rs16823922	A	G	0.176148103531118	0.758219697818331	-0.0167195874020441	0.0543162095950969
0	1	3545612	rs1128474	G	A	0.322292483866121	0.945908952911691	0.00298736808113674	0.0440321953046169
0	1	3586700	rs6657895	A	G	0.408446906240552	0.148979929168559	-0.0611807093185169	0.0423940452837639
0	1	3601490	rs3753205	C	G	0.241104650713563	0.566364097950116	0.0275655349517769	0.04807261865963
0	1	3601798	rs3765715	T	A	0.240680969124272	0.594251890471351	0.0256554452271031	0.0481625385810731
0	1	3601940	rs3765716	A	G	0.241101653438299	0.582129559946527	0.026457136585994	0.0480796907723813
0	1	3602555	rs3765717	A	G	0.241671356773766	0.449471927647938	0.0363750946307882	0.0480963924439339
0	1	3603036	rs12033056	C	T	0.249407129573672	0.458280863602377	0.0353744927279947	0.0476950478492233
0	1	3651126	rs1181868	T	G	0.34748280076375	0.202377116742607	-0.0555646014004369	0.0435866343115656
0	1	3659742	rs2298223	T	C	0.113216225054817	0.485515649423497	0.0446151013427057	0.0639680719370464
0	1	3665867	rs12120656	T	G	0.21015055947532	0.220491463915915	-0.0624077246743163	0.0509358368970829
0	1	3671791	rs1181888	G	A	0.0931120785719509	0.0569086848676834	-0.140257844800828	0.0736643890504419
0	1	3679477	rs6699377	T	G	0.113413867131266	0.637767896143266	0.0303765585039333	0.0645181457859083
0	1	3680729	rs1181877	T	C	0.153727068432406	0.375513585637045	-0.0512010943151417	0.0577764660051391
0	1	3682070	rs1181874	A	C	0.597549531157116	0.443061907065352	0.0323344830353709	0.0421552708512797
0	1	3730435	rs6695834	C	T	0.453329302709511	0.52713081089251	0.0260955088640967	0.0412647725907186
0	1	3740426	rs79797528	C	T	0.118440991610393	0.280811243487947	-0.0698924902128515	0.0648053517182493
0	1	3743319	rs6663840	A	G	0.453160617054133	0.465526742341044	0.0301086308290748	0.0412573249237758
0	1	3745193	rs6659702	C	T	0.170845400924956	0.311246376259919	-0.0562993355089883	0.0555982295949795
0	1	3745721	rs2275833	T	C	0.118476561292914	0.297346955607189	-0.0674783974133029	0.0647498632897402
0	1	3745787	rs2275832	C	T	0.572042737807037	0.978760678347656	-0.00111074755021351	0.0417218429213276
0	1	3745924	rs2275831	A	G	0.401125117232401	0.434236690293223	0.0328502110279209	0.0420099641607959
0	1	3746484	rs2275829	C	T	0.148519399686012	0.188433572959475	0.0742018405780751	0.0564175097421025
0	1	3796948	rs4074709	T	G	0.152618010423399	0.243606470095828	-0.067755066231688	0.0581079931306317
0	1	3800242	rs3205087	G	A	0.426692368008364	0.899861950515885	0.00523751232500851	0.0416218185843567
0	1	3801828	rs10909818	A	G	0.303020057303213	0.929576237375094	0.00395044478073969	0.0446994079696167
0	1	3803755	rs7367066	C	T	0.672101504428201	0.498290873414516	0.0297996421947883	0.0440054062406732
0	1	3806358	rs10909819	C	T	0.301395780485721	0.975338828361364	0.00138351125025337	0.0447548272304237
0	1	3809423	rs11807227	A	G	0.300971828398632	0.931676132113275	0.00384097641736362	0.044799942606663
0	1	3814660	rs10909823	G	A	0.113718736633574	0.789533054276413	0.0171217265701375	0.0641462532879386
0	1	3818871	rs10797356	A	G	0.371778977877409	0.761770022084465	-0.0129701206645303	0.042783474321294
0	1	3821782	rs11589102	A	G	0.109131269845433	0.0846425079281719	0.110721212309241	0.0642099573524303
0	1	3995644	rs80309618	T	C	0.0971999027303406	0.560096523547401	-0.0408580290354051	0.0701186875668251
0	1	3996075	rs34770924	T	C	0.0792912829384588	0.816046909236858	-0.0178512521504717	0.0767358993573343
0	1	4000957	rs61156287	A	C	0.247153216646992	0.0572884175125046	0.0900416386510589	0.0473628207375847
0	1	4002954	rs72640991	T	C	0.0810674071457946	0.876248962936813	0.0117072912193468	0.0751787593558784
0	1	4002958	rs10915568	A	G	0.194237190654874	0.416375898380816	-0.0428140480026027	0.0526796421299026
0	1	4003276	rs75558957	A	G	0.0612169269637685	0.809358481429028	0.0205418388621333	0.0851462073871923
0	1	4004250	rs11583257	T	C	0.272460707008916	0.843891480302931	-0.00912629725279309	0.0463456047559384
0	1	4006060	rs7548668	C	T	0.353642421712412	0.293680662414625	-0.0453417255162043	0.0431792458838017
0	1	4009694	rs4654479	A	G	0.115001105745849	0.394944770381746	0.0540770611790005	0.0635688984488484
0	1	4010743	rs4654482	G	A	0.575934131771108	0.632157783715979	-0.0199723807380974	0.0417228243890586
0	1	4013749	rs12096512	C	T	0.130483065251862	0.202927212976491	-0.0799671147599573	0.0628052131384247
0	1	4013997	rs10915431	T	C	0.130769003404519	0.173974467421375	-0.0854638786137817	0.0628621934089359
0	1	4018038	rs115402422	G	A	0.0718566298149281	0.54006299503199	0.047761484301223	0.0779502236013431
0	1	4026068	rs12031275	A	G	0.568427005394119	0.51997615471296	0.0269019977112824	0.0418134030936357
0	1	4028924	rs10915490	C	G	0.134882079851439	0.186027075373941	-0.0817669890618285	0.0618311546127548
0	1	4038065	rs78738452	A	G	0.136528226334297	0.360430187603841	-0.0558489786865209	0.0610674568071325
0	1	4039145	rs4654428	C	A	0.853456089501024	0.525653520143079	0.0373951751376289	0.0589220625261282
0	1	4039440	rs12758410	T	C	0.544267486560699	0.66607440606001	0.0179448505560658	0.0415831030114803
0	1	4039988	rs72644272	A	G	0.307886329164492	0.864306716061544	0.00759839613237699	0.0444624948721512
0	1	4053435	rs12038964	C	T	0.337498892344711	0.330605819920807	0.0420838867447465	0.0432563796031249
0	1	4061608	rs12045781	A	G	0.288839698568983	0.568385938601321	0.0257947838029303	0.0452198760779732
0	1	4066781	rs4128222	A	C	0.0872239930943724	0.936161491991855	0.00585725767598203	0.0731286423089729
0	1	4068052	rs6675979	A	G	0.267247442354372	0.49370574665901	0.0314188355023879	0.0459053313897522
0	1	4069148	rs12027284	T	C	0.180129018265448	0.54699061537565	0.0319251568401117	0.0530075435755336
0	1	4071399	rs6680847	G	A	0.467536852307263	0.602331649786347	0.0215700208432405	0.0413971855958583
0	1	4078090	rs4654604	C	T	0.383246262242669	0.58336391999726	0.0232650678040458	0.0424175253383221
0	1	4080780	rs4440829	A	G	0.248922999697521	0.676498271026779	0.0198652841541595	0.0476104514457416
0	1	4082367	rs10799261	C	T	0.465714063226406	0.558580711249096	0.024188573647413	0.0413514576531272
0	1	4085504	rs4233266	G	A	0.214650110361887	0.75761863052358	0.0153702164207095	0.0498047495242995
0	1	4085543	rs12026862	C	T	0.201273547531108	0.99909920937741	5.78040021736589e-05	0.0512004787049164
0	1	4085582	rs12026892	C	T	0.201405614938836	0.97961614557954	-0.00130901619414083	0.0512332046458086
0	1	4092146	rs58051771	C	T	0.209279618592673	0.896589955581481	0.00657980046259123	0.0506254309697687
0	1	4092538	rs12028583	C	T	0.202550582981124	0.7753206473959	0.0145291500849915	0.0509040519376369
0	1	4092563	rs4328052	C	T	0.208799145115496	0.828326329175079	0.0109477153915471	0.0504855229501372
0	1	4104757	rs12036953	G	A	0.309900183782793	0.442649634252838	-0.0343561442216847	0.0447504939565736
0	1	4111741	rs4553153	T	C	0.528903157131232	0.791550643564527	0.0109270477143196	0.0413437335171574
0	1	4112750	rs74827518	T	C	0.115094624173827	0.939373702406294	0.00489231190483534	0.0643242312230752
0	1	4121696	rs7520322	A	C	0.468096173889509	0.200155751513353	0.0530275389635719	0.0413919365069908
0	1	4124260	rs6672716	T	C	0.298710048776644	0.317245402953362	-0.0458195531335769	0.0458133894184459
0	1	4132018	rs9628649	T	C	0.354982766992671	0.457631546366489	-0.0321635107596173	0.0433031344132593
0	1	4136869	rs117282266	T	C	0.0876832484586143	0.399909248008709	0.0604010510154368	0.0717536797270388
0	1	4145615	rs10915421	C	T	0.525680423573132	0.116782499645078	0.0654011533464653	0.0416986761679297
0	1	4152206	rs4654410	T	C	0.807983629154004	0.53981246587079	0.0322709033146282	0.052635919246033
0	1	4155841	rs56329102	G	A	0.285909766536194	0.566054834342609	-0.0262312978466905	0.0457093667333846
0	1	4156118	rs16840731	G	C	0.286347238106406	0.619375476576248	-0.0226401782097875	0.0455779206659348
0	1	4160903	rs76952475	T	C	0.165481624805502	0.705605982615247	-0.0211510093824368	0.055990020639003
0	1	4162248	rs76163269	C	T	0.0756566342122183	0.502320129844595	-0.0530643953172146	0.0791009863816652
0	1	4162415	rs12130437	G	A	0.28692862470372	0.888410147065616	-0.00642899299797736	0.0458178880717828
0	1	4166004	rs10399650	C	A	0.565061710276486	0.512324061435165	-0.0272317952990095	0.0415610977089902
0	1	4168653	rs10799201	C	T	0.120917112853942	0.818187854318203	0.0146062405265813	0.0635395530516718
0	1	4169553	rs12080309	C	T	0.288778564745726	0.734264295136597	-0.0155243788320818	0.045732763166868
0	1	4170178	rs12032575	A	G	0.0781569462550074	0.862636051463244	-0.0133438703542863	0.0771234779459453
0	1	4171343	rs6702575	C	T	0.563356041151901	0.584977126156295	-0.0226512652305806	0.0414760189486339
0	1	4171786	rs10492944	T	C	0.0772538570202952	0.418213963294654	-0.0640858336441196	0.0791648618478978
0	1	4174116	rs10915434	C	T	0.286457306394025	0.831267074294418	-0.00975957757800469	0.0458031020506949
0	1	4183006	rs10915437	G	A	0.259735820413949	0.419879588013891	-0.0382647162387469	0.0474377450714405
0	1	4183258	rs10915438	A	G	0.197640746783563	0.866540069576655	-0.00870473663236832	0.0517969743106402
0	1	4187821	rs57905980	A	G	0.102847304802259	0.662167578616361	-0.0299985607346241	0.0686587737763903
0	1	4187952	rs4654487	C	T	0.508227522412489	0.657507631129369	-0.0181723986100403	0.0409881972495464
0	1	4190685	rs4282783	G	T	0.58399273444754	0.40219214514067	-0.0348259060007434	0.0415726189839281
0	1	4192707	rs10915442	G	A	0.603256097479782	0.238457722797294	-0.0497358096562948	0.0421900918490984
0	1	4192854	rs80160005	A	G	0.105933470941211	0.157678459919332	0.0935220992188944	0.0661905287491938
0	1	4197256	rs6663939	T	C	0.429212399860676	0.906293305113772	-0.00486178325324065	0.0413012282065948
0	1	4197418	rs4408122	T	C	0.526478002918721	0.817096414139339	-0.00949882783807764	0.0410704855198501
0	1	4197642	rs10915445	A	G	0.428430358224437	0.964711489545227	-0.00182867703881145	0.0413334909648077
0	1	4201815	rs4654492	T	C	0.352544795601996	0.307622626827002	-0.0439586415278909	0.0430872797369653
0	1	4203563	rs12096127	T	C	0.784925436699228	0.990489239373979	-0.000599855802946967	0.0503224051502701
0	1	4207343	rs6680278	T	C	0.260528650504051	0.825245675332588	0.0103796777274097	0.0470087296671642
0	1	4210455	rs9426473	A	G	0.172560225975584	0.84108719750857	-0.0110139928415537	0.0549318056356314
0	1	4227248	rs16840872	T	C	0.247758569360814	0.680908660810476	0.0196319310612457	0.0477402950870714
0	1	4230463	rs10915459	C	T	0.0982851626617058	0.646630630354258	-0.0321184291354339	0.070059048796007
0	1	4236982	rs4233262	T	C	0.761469721028969	0.183058263145829	-0.0642299997780957	0.0482425432472095
0	1	4239028	rs4654418	A	G	0.348851696066307	0.837167706096817	0.00891476404508842	0.0433771203836659
0	1	4251398	rs35392680	A	C	0.326418927535516	0.356286985859988	-0.0407393803409931	0.0441636888021185
0	1	4263677	rs6687268	T	C	0.291785629975607	0.159257504901003	0.0636759891956317	0.0452381388061987
0	1	4267089	rs16840901	C	T	0.312169710517137	0.674465346119446	-0.0187279051605961	0.04458732832241
0	1	4267889	rs10915471	G	T	0.410758173976715	0.475901042185542	-0.0301431864727202	0.0422818568348431
0	1	4269638	rs6426404;rs567086010	A	G	0.588721474600983	0.245912531668346	0.0491746767295093	0.0423797319728273
0	1	4271526	rs12022636	A	C	0.344473942732099	0.591112416676977	0.0233019508854441	0.0433746832565323
0	1	4281160	rs10799216	A	G	0.574943537084366	0.802405620464042	0.0104022743698472	0.0415700217674701
0	1	4284659	rs903540	C	T	0.709372150669902	0.183026350231951	-0.0597193738749491	0.0448513857366614
0	1	4284919	rs7528938	T	C	0.472626864210626	0.0753707462511072	0.0731016658426514	0.0411098858744491
0	1	4288803	rs10915480	G	A	0.405490814818214	0.222682598349485	-0.0512419805782126	0.0420213988438888
0	1	4291842	rs7541544	C	T	0.427097051153542	0.48978539440504	-0.0288238326607059	0.0417343436806306
0	1	4291953	rs7534461	G	C	0.343222831213548	0.546308206993761	-0.0261953635712967	0.0434200283830101
0	1	4292038	rs7534558	T	C	0.341871443397214	0.445527610107515	-0.0332387198798458	0.0435693459229432
0	1	4312205	rs1908490	T	C	0.213744467570439	0.265212976647542	0.0551860775172134	0.0495318064667797
0	1	4312527	rs16841005	A	G	0.108139628164996	0.269573183834406	-0.0755967934091281	0.068472503311554
0	1	4315204	rs966321	T	G	0.323050392782211	0.702213529334758	0.0167235303456843	0.0437406139846812
0	1	4316544	rs16841037	A	C	0.089751831948348	0.491698196866794	-0.0509063467962344	0.0740337136455373
0	1	4325589	rs9286982	C	A	0.591917434578824	0.369336570288615	0.0376322147134947	0.0419199198050087
0	1	4330287	rs6677984	G	A	0.248771260281159	0.136914342748927	0.0695090945018336	0.0467325571740948
0	1	4341843	rs1390136	T	C	0.372925153389806	0.679527728805316	-0.0176086741295999	0.0426249022441386
0	1	4353287	rs16838562	G	A	0.122783089770355	0.353066237550671	-0.0596872789971487	0.064272600492454
0	1	4355593	rs2029490	G	A	0.584764583904273	0.530440876930712	0.0262539304265384	0.0418500606332324
0	1	4358008	rs58506471	A	G	0.18763174846641	0.308580780917913	-0.054001785525648	0.0530362864001438
0	1	4358349	rs35559925	T	C	0.0837305941178786	0.649457846422063	0.0336994497268043	0.0741436772950291
0	1	4364472	rs1106307	G	A	0.806502838415829	0.335285213227165	-0.0498276464095397	0.0517140278366643
0	1	4365471	rs351625	T	G	0.235464476140919	0.677645047526826	-0.020377699801727	0.0490227050630779
0	1	4367980	rs2934983	A	G	0.628625338441369	0.352424823145635	-0.0395422632281298	0.0425233080949266
0	1	4368942	rs351618	C	T	0.79974891095586	0.76165698502307	-0.0156115418441651	0.0514713287782093
0	1	4368951	rs351617	T	C	0.672425474244238	0.898294691533914	0.00561391140974064	0.0439218655684074
0	1	4370074	rs1495239	T	C	0.427246501219195	0.323218497945439	-0.0415585090571566	0.0420689930374816
0	1	4370489	rs12073612	A	G	0.0837004830917874	0.991327947831101	-0.000810631618828481	0.0745818528258894
0	1	4371863	rs351614	T	C	0.208659369498411	0.489619035589594	0.0349351475903485	0.0505636058622211
0	1	4372470	rs716214	G	A	0.151939747222831	0.886592478974979	0.00820842638860203	0.0575556379613306
0	1	4379095	rs59704180	A	G	0.0799138155528172	0.590113928422192	-0.0417218048247464	0.0774532310679051
0	1	4379687	rs12408012	G	A	0.547683839825673	0.203309308709309	-0.052682771556519	0.0414114256593801
0	1	4380344	rs2411741	A	C	0.899370828564408	0.717654789607421	0.0250237555169186	0.0692038431509105
0	1	4381016	rs2130618	C	G	0.138890919602914	0.650454141824349	0.0267584214813043	0.0590522368811754
0	1	4382979	rs13375925	T	C	0.168914650008761	0.333934897463681	-0.0538203502327641	0.0557020535989695
0	1	4384296	rs351607	G	A	0.166596251009121	0.653544299537741	-0.0249952917290466	0.0556881672799646
0	1	4384773	rs351608	G	T	0.165384354110181	0.705423720270533	-0.0211401548801626	0.0559249666966461
0	1	4390211	rs501284	T	C	0.472984714977803	0.147949272686542	0.0594997148466824	0.0411246720445347
0	1	4390289	rs625079	C	T	0.530535941450218	0.112614861905657	0.0656395819467993	0.0413725567269071
0	1	4391391	rs76664831	G	A	0.123732657417289	0.709361926749403	-0.0236225706273185	0.0633800250785174
0	1	4395812	rs579387	C	A	0.332083458253443	0.067097990905423	0.0789072962093767	0.0430947893622611
0	1	4397736	rs588224	G	A	0.330990704454891	0.0537945137783208	0.083139797321458	0.0431114000002715
0	1	4400529	rs1108770	G	C	0.454935930328943	0.127444475569814	0.062921990569119	0.041280428781501
0	1	4400887	rs12046047	C	A	0.257172992009153	0.0936965767817543	0.0773796966862318	0.0461634170637778
0	1	4401563	rs488256	A	G	0.198159175139934	0.998397795401227	0.000104240043677169	0.0519106396494368
0	1	4401778	rs903539	T	C	0.256911606313835	0.0921548639634191	0.0777277930088204	0.0461528449827351
0	1	4403047	rs601798	G	A	0.197916102742716	0.890702080179754	0.00711659923359787	0.0517887689946104
0	1	4414716	rs596133	A	C	0.45737175438395	0.137526353245746	0.0614447233230506	0.0413750803972695
0	1	4417946	rs1531329	C	T	0.356533518932857	0.180392125063597	0.0573050774792677	0.0427793922417511
0	1	4418164	rs1531328	A	G	0.352043187738365	0.166394435230792	0.0589133844828076	0.0425710884889582
0	1	4423030	rs79426491	T	C	0.163267646942335	0.0995431709950829	0.0897199517154587	0.0544723797282831
0	1	4424115	rs16838812	G	A	0.213744722957433	0.938315979046415	0.00389090635517357	0.0502787950552608
0	1	4425847	rs12405082	G	A	0.213188617187252	0.936453595188068	0.00401329504050313	0.0503373394168333
0	1	4425876	rs12404603	T	C	0.122376960110986	0.642080676155236	0.0289116550328934	0.0622034749197371
0	1	4427083	rs12023786	A	G	0.0964545308450816	0.999866708299735	1.15663015616621e-05	0.0692359192687512
0	1	4431264	rs572439	C	A	0.658504178394408	0.190591692587055	0.0573211863003387	0.0437957213762874
0	1	4431571	rs12028738	A	G	0.2603914030907	0.163488841806868	0.0641048347994632	0.0460049583242119
0	1	4431704	rs12031615	T	C	0.369389730200174	0.350162395366647	0.0396601139859235	0.042450179937102
0	1	4435641	rs74728654	A	G	0.162475469187297	0.101447839623505	0.0898425921655075	0.0548531541951184
0	1	4440749	rs589870	T	C	0.0806660368548199	0.504936074197263	0.0498921658095739	0.0748296397706728
0	1	4444706	rs349413	A	C	0.787429064756237	0.897150919196385	0.00653175722580996	0.0505314345766637
0	1	4445873	rs72632733	T	C	0.108605403492528	0.77458211137094	-0.0190270238124655	0.0664382701072568
0	1	4448702	rs747778	T	C	0.298432827399424	0.272603293498586	-0.0498804446314548	0.0454662551402238
0	1	4448818	rs747776	C	T	0.569934111825337	0.860193596364321	-0.00733334569659632	0.0416365197729747
0	1	4449129	rs1109046	C	T	0.567336691633049	0.839020647086799	-0.00849486080730961	0.0418164585539701
0	1	4449883	rs12041175	C	T	0.460268426461014	0.995906072231698	-0.000213108921341607	0.041533603336068
0	1	4451081	rs12042157	C	T	0.461472428007077	0.942304240713578	0.00300006507862789	0.0414522240837821
0	1	4455415	rs349415	C	G	0.189290287543359	0.877011137572679	0.00810110426916363	0.0523465032140931
0	1	4458068	rs349417	C	T	0.650733894860801	0.864387289638214	0.00736716991438813	0.043135324042957
0	1	4459317	rs78531899	A	C	0.107903017717853	0.714335033738572	-0.0244180307223977	0.066708592923167
0	1	4459689	rs6679220	C	T	0.135716618846694	0.895610320781241	0.00783496135721017	0.0597137951125898
0	1	4460965	rs56081339	A	G	0.1356171678329	0.883291790708276	0.00876177735411306	0.0596861136219921
0	1	4462460	rs349400	G	T	0.652050808337856	0.964083382122976	0.00194097630174481	0.043104053202215
0	1	4463585	rs349401	G	T	0.543435299287668	0.702239426994528	0.0158125291184504	0.0413616558608115
0	1	4464125	rs12144027	T	C	0.107894815766884	0.73291140641482	-0.0227659035646129	0.0667122371890119
0	1	4466908	rs577114	C	T	0.0799802464894576	0.463438912470492	0.0551062044672666	0.0751589024788749
0	1	4469868	rs733308	G	T	0.126259138579635	0.787250733593769	0.0165553771321084	0.061342931596124
0	1	4471733	rs505933	G	A	0.775970192318673	0.773278415200208	0.014275888552785	0.0495536996372495
0	1	4472448	rs4654533	G	C	0.587439587630095	0.852527152007011	0.00779681193519729	0.0419420347026706
0	1	4475184	rs349405	C	A	0.776318640567807	0.645745772535156	0.0228574074426392	0.0497245839072738
0	1	4477911	rs349409	T	C	0.775887746633653	0.760731392575238	0.0150983969478282	0.0495808917694342
0	1	4488779	rs12029910	G	A	0.451627407228835	0.84149539010175	0.00829966733423243	0.0415022659419951
0	1	4488831	rs6667927	T	C	0.185721870946064	0.905818268945288	0.00623307389103266	0.0526821362161609
0	1	4489398	rs6678792	C	T	0.267494826992499	0.597615974028985	0.0244206681938339	0.0462659902087924
0	1	4489529	rs10915533	A	G	0.186658865865692	0.92292787923956	0.00508476544075251	0.0525577313091145
0	1	4496329	rs1762813	T	C	0.893527403274365	0.609209758079921	-0.033757692725015	0.0660359425449451
0	1	4497217	rs1674879	T	C	0.137623976328874	0.310187819194177	-0.0616073489926515	0.0607071822673715
0	1	4502705	rs780575	T	G	0.217746559978971	0.611508688182637	-0.0254137493189757	0.0500348383629097
0	1	4504332	rs780584	A	G	0.250181579313436	0.759098170707277	-0.0145936701290262	0.0475882721896935
0	1	4504927	rs780586	T	C	0.12315247512983	0.469540546321356	-0.0460057993279245	0.0636118549570023
0	1	4507763	rs780594	C	T	0.848989993493544	0.970375859770798	-0.00214560276910773	0.0577755130523698
0	1	4509379	rs2054270	A	C	0.627914167463065	0.468662418957437	0.0309417599705843	0.0426984844584053
0	1	4510840	rs705685	T	C	0.170269058082001	0.328305997435729	-0.0543198841162847	0.0555684124947685
0	1	4519912	rs608210	G	A	0.75309099756438	0.170115997823256	0.0667748502947675	0.0486757052810524
0	1	4525604	rs4654545	C	T	0.779649580289448	0.190261368762186	0.0667352627770398	0.0509504820567251
0	1	4534661	rs11812066	T	A	0.131838235294118	0.98765874416532	-0.00095072409054029	0.0614635848481144
0	1	4541444	rs16839089	A	G	0.117452926314376	0.842125800037326	-0.0128103012380176	0.0643167904666302
0	1	4549380	rs705690	A	G	0.574259380958298	0.253103144228535	0.0476493494694165	0.0416936407198296
0	1	4549402	rs780606	G	A	0.47286616239519	0.122866222158236	0.0635040146895183	0.0411600953669888
0	1	4552802	rs1878052	A	G	0.463030552903394	0.127534675795444	0.0623411181713326	0.0409090353797287
0	1	4558792	rs10915548	A	G	0.496837564852643	0.543427287685318	0.0247461012314039	0.0407250411425797
0	1	4558933	rs609506	C	T	0.864134890558151	0.791097704829463	-0.0159586115109169	0.0602472174909749
0	1	4566065	rs4654440	G	A	0.867295824100156	0.516277952779115	-0.0390777350808773	0.0602035546422484
0	1	4572023	rs10915549	A	G	0.51506934516252	0.764890412499935	-0.0122002694884489	0.0407947016279735
0	1	4573989	rs1710421	T	C	0.88630524412576	0.708447955432625	-0.0241048817759282	0.0644616651994579
0	1	4581585	rs608203	C	T	0.344008086690511	0.932121561297007	0.00366472933747765	0.0430254326790319
0	1	4582199	rs10489135	C	T	0.306874927485787	0.877184297620518	-0.00685156053270734	0.0443353092934435
0	1	4583973	rs76210017	G	A	0.162600349429182	0.203139524359479	0.0695445884854531	0.0546451626404784
0	1	4587969	rs241237	T	C	0.34515721200225	0.960396176585191	0.00213827237477609	0.0430613382724454
0	1	4594603	rs537398	C	T	0.46811360249494	0.55179459007734	0.0243000580079067	0.0408354147768822
0	1	4596288	rs10915554	A	G	0.452208431330711	0.708507345563256	0.0152825366496181	0.0408775329511325
0	1	4596534	rs12084169	T	C	0.434657258273593	0.625961048776104	0.0199710702480056	0.0409730603580472
0	1	4600491	rs543653	G	T	0.435348094547278	0.617529625614317	0.0204548174819182	0.0409625127410367
0	1	4606292	rs80089004	G	A	0.195436773880318	0.196626558019426	0.0658934820497849	0.0510318596565165
0	1	4608204	rs241220	A	G	0.351319849883685	0.676460338674677	0.0176630258935155	0.0423271124713158
0	1	4610733	rs16839272	C	A	0.096439208862595	0.778726765118005	0.0193814208098262	0.0689782654174487
0	1	4611241	rs241248	A	G	0.0963970793945716	0.83906785689292	0.0140715645832403	0.0692887169805707
0	1	4612752	rs12117466	T	C	0.331119487274711	0.560677952340025	0.0251108882749157	0.0431581055543884
0	1	4614822	rs241257	T	C	0.150511778845111	0.270490519333746	0.0624363135224761	0.0566606834160474
0	1	4616102	rs241261	C	T	0.455519420715228	0.351431329406895	0.0382057700011562	0.0410013850384631
0	1	4618251	rs6685798	A	G	0.124842997272041	0.545109588152125	0.0374690283850619	0.0619215864287134
0	1	4619038	rs241264	T	C	0.419703680693736	0.425894892053577	0.0328749571879741	0.0412879576874431
0	1	4619669	rs59595338	A	G	0.252818370585885	0.522375004283602	0.029717665375136	0.0464564489644547
0	1	4621464	rs6698529	A	G	0.337075389696432	0.471458744025239	0.0309830137765566	0.0430255332140492
0	1	4627077	rs241273	C	A	0.126572656637727	0.09504378904525	0.100211370557499	0.0600294025901062
0	1	4629186	rs241277	C	A	0.148014220599013	0.115971473896081	0.0889261777357952	0.0565720617884877
0	1	4630232	rs76191495	A	G	0.119367685179175	0.109721682527356	0.0982537309355923	0.0614298768922833
0	1	4632528	rs241211	G	A	0.314277197462086	0.464262249988934	-0.03254	0.0444628744010101
0	1	4632560	rs980092	G	A	0.528529805168444	0.877184287457413	-0.00637896441801348	0.041277214950402
0	1	4632828	rs171317	A	C	0.826870959949912	0.48119765700815	-0.0379034155598809	0.0538112171631312
0	1	4633554	rs6673089	A	G	0.582036610692304	0.522962957085852	0.0266223866536478	0.041676614547242
0	1	4633607	rs241209	A	G	0.308130056287815	0.358236452663285	-0.040881763925041	0.0444980932179474
0	1	4635556	chr1:4635556.C.CC	CC	C	0.88989437549095	0.648440932372242	-0.0295975427512268	0.064916979386437
0	1	4641742	rs241225	A	G	0.720467623229637	0.961511123622684	0.00221748041483961	0.0459511183224395
0	1	4642477	rs184781	T	C	0.766458977000615	0.605187475276014	-0.0249370760038903	0.0482383752873055
0	1	4644085	rs588347	T	C	0.591091462855045	0.610839869925304	-0.0213354176285345	0.0419266404307003
0	1	4646572	rs4654446	T	C	0.298266155295459	0.901511141973375	0.00558154126930103	0.0451024065353916
0	1	4647646	rs2674014	T	C	0.763706892515377	0.508246192339241	-0.031667697887851	0.0478674208105372
0	1	4649157	rs546397	G	A	0.290360576923077	0.238584965740007	-0.0536499928136272	0.0455227660916352
0	1	4658538	rs12567277	T	C	0.452470185045949	0.642108785699588	0.0190812337821834	0.0410567738429668
0	1	4665232	rs164781	A	G	0.354676046484705	0.207481060240488	-0.0543979711175311	0.0431551090441158
0	1	4665269	rs241243	G	A	0.284726383857468	0.308205021027524	-0.0467346334692762	0.0458634268358128
0	1	4666819	rs151716	G	A	0.359430660458909	0.233431578550349	-0.0514439515045421	0.04317340725885
0	1	4677535	rs4403602	G	C	0.281065763702882	0.263324426740825	0.0508700105783808	0.0454777936974417
0	1	4678123	rs7555011	C	T	0.700973991236314	0.909391779558851	0.00511713819494585	0.0449637926810023
0	1	4679563	rs12145928	C	G	0.243958583779438	0.407630541108721	0.0393885723704914	0.0475666860781969
0	1	4682273	rs6668199	C	T	0.474705290214148	0.281736234634092	-0.0447297711374859	0.0415539205538475
0	1	4685648	rs875808	A	G	0.283888827795474	0.311243722475679	0.0457153228061697	0.0451457739313457
0	1	4697300	rs2101195	T	C	0.656702121197333	0.109880422116835	-0.0689014636849291	0.0430976009167771
0	1	4698446	rs12122716	T	C	0.101385176982788	0.962854250159146	0.00315921356587895	0.0678348619353155
0	1	4698677	rs76059212	A	G	0.0598419454649568	0.486681121316968	0.0593065066848522	0.0852598412395225
0	1	4700731	rs61265167	A	G	0.254434589800443	0.19833979839342	0.0599745929583317	0.0466258121687283
0	1	4701258	rs10915575	C	T	0.278954447215918	0.262665918037739	0.050893386748795	0.0454359689033054
0	1	4706317	rs12741248	A	G	0.513744758965191	0.31436737454984	-0.0417527108856509	0.0414995554741386
0	1	4706755	rs12125737	T	C	0.284900954490253	0.718040547643243	0.0164001855301585	0.0454199635751931
0	1	4708162	rs4654454	C	T	0.404782519727018	0.678149404852642	-0.0175642415066597	0.0423245186212171
0	1	4721793	rs12406838	A	G	0.288972182461293	0.984079027066615	0.000900248525122481	0.0451132435454676
0	1	4722951	rs7517517	T	C	0.150239771737529	0.955670379659312	0.00319104815257303	0.0574058026315954
0	1	4723818	rs12083131	A	G	0.150399118533983	0.976814997364479	0.00166742004941878	0.0573742206946543
0	1	4727243	rs6663166	G	A	0.805966482178322	0.976564465889057	-0.00154181854458032	0.0524850977666516
0	1	4731677	rs10799255	G	A	0.394787364593005	0.835939881464785	-0.00872005275285064	0.0421076317381071
0	1	4737531	rs16839450	T	C	0.256438799652968	0.537733635592492	-0.0292891640486927	0.0475285347245853
0	1	4738058	rs2071990	T	C	0.277762572144146	0.74343299137143	-0.0150977422530245	0.0461266552095919
0	1	4738355	rs2071991	G	A	0.322852605376985	0.549371036604456	-0.0264188299568314	0.0441267795050401
0	1	4746636	rs10915587	T	C	0.569484649863506	0.220423961636574	-0.0508397304377159	0.0414882209532396
0	1	4763401	rs6681520	T	C	0.506341379432396	0.42889740494092	0.0322458082337889	0.040761762295129
0	1	4773266	rs2071999	C	A	0.64553265671957	0.143336934891715	-0.062901715434317	0.0429810106372711
0	1	4776974	rs3753696	A	G	0.12936451748982	0.175368774972039	-0.0849930482736441	0.0627184091274172
0	1	4783142	rs12566272	A	G	0.151472478563237	0.0569554210174026	-0.112665404701105	0.0591837998686711
0	1	4784556	rs3820252	T	C	0.155196402072532	0.0660712112263829	-0.104968254514738	0.0571118973539096
0	1	4784884	rs3820253	A	G	0.531556272856495	0.107880007538328	0.0669238959729404	0.0416246358945036
0	1	4799200	rs3753702	T	C	0.0676033098184708	0.276973908282307	0.0869297363285482	0.0799616877136797
0	1	4803834	rs393976	A	G	0.0970740981915256	0.730517472275076	-0.0242143630099903	0.0703012300774037
0	1	4805106	rs414176	C	A	0.092614489143971	0.772743974043664	0.0204694105477992	0.070880520452532
0	1	4805434	rs371605	G	A	0.281338410615396	0.567164812819219	-0.0264100835217194	0.046152755605914
0	1	4806381	rs368808	G	A	0.141736635372344	0.58780723021014	0.0319847674058029	0.0590107039139183
0	1	4806550	rs11586743	A	G	0.0788083132126954	0.44779327229225	0.0575472457168818	0.0758099239703514
0	1	4813115	rs380239	G	A	0.106386557953581	0.345360560144945	0.0621843229818157	0.0658992990088722
0	1	4813141	chr1:4813141.C.T	T	C	0.106357766537472	0.376966968975562	0.0582713398378268	0.0659552188829594
0	1	4819803	rs368420	C	T	0.221069557051286	0.129434706491891	0.0747361537577362	0.049287368351867
0	1	4826104	rs2802716	A	C	0.0681077576101882	0.779270789184775	-0.0231149373192513	0.0824739818284625
0	1	4826660	rs2743980	A	G	0.388043904590752	0.936723641688422	0.00336659689232189	0.0424066242806101
0	1	4828606	rs7518471	T	C	0.0880445352409257	0.155875723494356	0.100895014047505	0.07109889592609
0	1	4833747	rs12029492	A	G	0.296132827735819	0.813727085076075	-0.0106822014464789	0.0453364490862478
0	1	4836121	rs394594	G	A	0.424574589818964	0.807462302552059	0.0102098902369083	0.0418951298075833
0	1	4848808	rs12133924	G	A	0.122118446892869	0.610003192623685	0.031800030603426	0.0623445785880094
0	1	4852747	rs7520826	G	A	0.106080466736916	0.338420359242101	0.063080228525066	0.0658945123607706
0	1	4853688	rs932350	C	T	0.15453474982335	0.79575921579171	0.0147757413623067	0.0570846081881139
0	1	4859488	rs17345273	A	G	0.0669024597509348	0.277768455874319	0.0878530386740332	0.0809447325263164
0	1	4861767	rs11588395	T	C	0.0667257192299373	0.259825403937468	0.0912088397790056	0.0809447325263164
0	1	4871384	rs59103994	T	C	0.101571795390309	0.195310736075947	-0.0911804162824149	0.0704080916137214
0	1	4871671	rs1118009	G	A	0.259754786208902	0.874980505518864	-0.0074377700460057	0.0472733347157637
0	1	4878871	rs1120120	T	C	0.707920376385198	0.517696252250407	0.0296950078125551	0.0459035066946012
0	1	4880480	rs10915616	T	C	0.134405552552249	0.407481038929037	0.0497811755403966	0.0600979074897943
0	1	4885457	rs7516549	A	G	0.100395116879999	0.358801235890071	-0.0645777073362556	0.070372785806941
0	1	4889588	rs10915622	A	C	0.474820413220539	0.263078954018997	0.0457665120284265	0.0408942328201502
0	1	4889912	rs12028290	A	C	0.0685495680324366	0.315381165468034	0.0807609565531293	0.0804396239273306
0	1	4897567	rs12118185	A	G	0.159489854986235	0.325055229790346	-0.056677837637403	0.0575922521223462
0	1	4898833	rs7522386	G	A	0.453364215453258	0.31408745643	0.0419251569208609	0.0416468588890441
0	1	4901142	rs12124406	G	C	0.266232929477332	0.923667231503695	-0.00449755278545312	0.0469397973890725
0	1	4906783	rs10915626	A	G	0.469673906553938	0.500875765884026	0.0279038213460499	0.0414549190502106
0	1	4911403	rs11803979	A	G	0.361352940651757	0.133593820500212	0.0641818854503373	0.0427856570985811
0	1	4913873	rs10915628	C	T	0.846660315247279	0.242821284624585	0.0676101694699959	0.0578872030332748
0	1	4916906	rs1535734	G	A	0.482268287470942	0.569453288785235	-0.0234601750820171	0.0412409114486847
0	1	4927798	rs10915644	T	C	0.376569843922871	0.768513439826791	0.0125201920902714	0.0425393951845855
0	1	4928868	rs12567053	T	C	0.108211625478594	0.167188219921097	-0.0949459171420706	0.0687368772314983
0	1	4930181	rs1886112	C	T	0.470223449154009	0.509561503870812	-0.0273724776753905	0.0415035959285744
0	1	4931354	rs11588518	G	A	0.631202675032434	0.845890368775881	0.00835817440780432	0.0430025443922467
0	1	4932444	rs10915647	G	T	0.482981101251207	0.344364551059134	0.0391244177374613	0.0413762513408173
0	1	4932655	rs12044914	A	C	0.149555104870591	0.753720623498348	-0.0181897892513105	0.0579777840551751
0	1	4932777	rs12044980	G	C	0.1359844261434	0.908515985033904	0.00687146847509405	0.059798387753575
0	1	4938053	rs10753390	C	T	0.851938211402769	0.549631025254357	0.034876883373761	0.058292025236184
0	1	4938987	rs12410393	C	A	0.0862199935445511	0.14733749433735	0.102660144171429	0.0708489453313143
0	1	4940715	rs7539101	T	C	0.432853014982204	0.622340554035043	0.0203126692449205	0.0412409927952298
0	1	4941735	rs4654462	G	C	0.21137601517559	0.172534628306318	0.0674377429737147	0.0494373671932479
0	1	4951910	rs1544061	G	A	0.34137854548286	0.189188423823564	0.056268024128213	0.0428550803592121
0	1	4953528	rs16839786	T	G	0.401828401291495	0.923665840990196	-0.00404510921020528	0.0422169891891739
0	1	4955158	rs16839789	T	C	0.376876125027251	0.728850258490884	-0.0148493364520327	0.0428360228132253
0	1	4955862	rs6426446	T	C	0.469531295424153	0.300087929567808	-0.042936272914035	0.0414344863236749
0	1	4956070	rs6426447	C	T	0.825601728096852	0.753661252153248	0.0170808046032541	0.0544294669734206
0	1	4958102	rs4654620	C	T	0.907105875833234	0.203730873562279	0.0918761412226973	0.072286855476972
0	1	4959786	rs2031246	G	A	0.871839361337836	0.227274028959891	0.0754631582555015	0.062499992937029
0	1	4963569	rs72634122	T	C	0.146110784269568	0.64182042607651	-0.0272042378561624	0.0584842363425272
0	1	4965152	rs17345545	C	A	0.181929522312372	0.51413639481447	-0.0353026690994612	0.0541111298633043
0	1	4965631	rs4654468	C	T	0.37645987167716	0.274546513130452	0.0459096925998516	0.0420167465637001
0	1	4967739	rs7520488	C	G	0.367058261948454	0.973783780902035	0.00140979824453025	0.042899161434726
0	1	4968528	rs6678459	T	C	0.342040322590391	0.226876888236648	0.0516732606485418	0.042760195073773
0	1	4970122	rs10915666	A	G	0.513744917451606	0.738432268218425	-0.0136725137278367	0.0409442326187477
0	1	4970486	rs6675549	A	G	0.368552011334347	0.981151831029652	0.00101391301151799	0.0429171815918168
0	1	4971006	rs60530383	G	A	0.144175526211508	0.634700189896678	-0.0281825454232541	0.0593164696384434
0	1	4982386	rs6698453	A	G	0.176537351447941	0.636241337439629	-0.0255736932924519	0.0540715166613925
0	1	4984882	rs2093765	G	A	0.631395738072986	0.275672692947291	0.046741997031472	0.0428789534620425
0	1	4986470	rs2411956	T	G	0.38304391588984	0.494371964781992	0.029075496509084	0.042547114959561
0	1	4988031	rs61271613	A	G	0.169862453373534	0.535462996339705	-0.034152678140341	0.0551126689921822
0	1	4988262	rs11584727	A	G	0.451828700801115	0.190424620583192	0.0544943137376584	0.0416201898124413
0	1	4988881	rs6667349	G	A	0.169910502188887	0.776584924689389	-0.0155938878472682	0.0549521246092278
0	1	4995026	rs12049256	C	T	0.470398089881797	0.167716998873483	-0.0571872903936249	0.0414527790689268
0	1	4996185	rs10915683	G	A	0.470129819164361	0.179048805093896	-0.0556358346941023	0.0414052752065432
0	1	4996226	rs4654470	G	A	0.145510575144913	0.270538463619335	-0.0652615445872158	0.059230495314192
0	1	4996275	rs12045266	T	G	0.329117884846539	0.476424585405678	-0.0311978428417394	0.0438132010663415
0	1	4996661	rs12037632	C	T	0.184564458834721	0.745002008140691	-0.017285541500021	0.0531475896233999
0	1	4997363	rs9426467	G	A	0.434114257194936	0.781655457715086	0.0115236260833122	0.0415771717051459
0	1	4998385	rs9426468	G	A	0.573649427532299	0.764886534145152	-0.0124215898871631	0.0415340366875499
0	1	5003504	rs9286971	A	G	0.289773303038258	0.761601150039768	0.0137184887180786	0.0452189993300211
0	1	5005775	rs7534281	C	T	0.319892601509651	0.792364603304757	-0.0116018508755208	0.0440730654872178
0	1	5011402	rs9426490	G	A	0.540365822756842	0.0880048005192467	-0.0703631830993644	0.0412441129570391
0	1	5012101	rs7544541	A	G	0.288384743444547	0.747236678530362	0.0145755676886559	0.0452256874948648
0	1	5012301	rs10915298	A	G	0.243925211405511	0.02208061270643	-0.112519897120979	0.0491572579232909
0	1	5012697	rs12022487	T	G	0.209195126196693	0.084637813319451	-0.0887770487149743	0.0514832196222059
0	1	5016062	rs76400676	T	G	0.0267235915938999	0.1617173602585	-0.193168307692308	0.138044516617095
0	1	5018318	rs9426470	A	C	0.472817505782091	0.0795987058667889	-0.0722536411353883	0.0412166847885418
0	1	5021200	rs10799145	G	T	0.335413407562051	0.807714568675828	-0.0105828058378387	0.0434834586366982
0	1	5023321	rs12754637	A	G	0.394511567572621	0.261949986069743	0.0470812993815692	0.0419696435036185
0	1	5023430	rs6702660	G	A	0.729256754507435	0.389511789165129	0.0402185723496036	0.0467384411693794
0	1	5023599	rs12741441	T	A	0.347946090467248	0.709246862941715	0.0159775811294897	0.0428505291686781
0	1	5031379	rs10799149	A	G	0.38334586173486	0.324279152833942	0.0413248320445662	0.0419242465647661
0	1	5031561	rs7518523	G	A	0.143158683761017	0.821802462985675	0.0132190449570453	0.0586920223956001
0	1	5036174	rs6689050	C	G	0.353177814618419	0.219431612157653	-0.0532032378533411	0.0433236690624895
0	1	5036549	rs11581023	A	G	0.103953898977006	0.556358317211681	0.0394113317723735	0.0669965396575877
0	1	5036622	rs12122541	G	A	0.0391275966338155	0.268431812744981	-0.124798187491595	0.112767971811126
0	1	5037812	rs6666330	G	A	0.352041252704011	0.0616474442820531	-0.081279527855944	0.0434923628369663
0	1	5038051	rs12739724	A	G	0.0884313273204015	0.0346128853662288	0.147196804039556	0.0696671394451125
0	1	5038624	rs12564764	A	G	0.3677626843033	0.816031123929882	0.00997997136284032	0.0428964401211342
0	1	5045030	rs1106586	A	G	0.80100388263498	0.195148330410079	-0.0655276421471356	0.0505810264527311
0	1	5047010	rs79254893	T	C	0.0782521856820011	0.124359064341139	-0.123465177867712	0.0803427109522327
0	1	5047163	rs7365286	T	C	0.155802988930227	0.475269077120196	0.0399890158659615	0.0560123402951866
0	1	5048109	rs716671	T	G	0.354652159595372	0.105105419628932	-0.0708465851350961	0.043716516046356
0	1	5051232	rs12725971	G	A	0.35673184287935	0.199852202815511	-0.0557488019204131	0.0434867290124601
0	1	5051710	rs6683624	T	C	0.443377702937199	0.818829571441838	0.00951687940269881	0.0415492406696262
0	1	5068245	rs10799151	G	A	0.360015120077611	0.222515777437725	-0.0533068540791627	0.0436989519337545
0	1	5070407	rs10915312	G	A	0.171651386714598	0.576710542695879	-0.0309213630799202	0.0553951700222546
0	1	5073092	rs9286975	A	G	0.626403027064085	0.956518708221731	-0.00232558589054892	0.0426535199559701
0	1	5077552	rs12047764	C	T	0.143916332134432	0.62390828679171	0.0286067596964084	0.0583431769060236
0	1	5078939	rs10915316	C	T	0.299095864542117	0.964362185643309	0.00201154396957995	0.0450208873817803
0	1	5079962	rs79751215	G	A	0.119309581280544	0.297281343169761	-0.0674541892395477	0.0647178435597127
0	1	5081173	rs898337	A	G	0.525659670080664	0.621045836718632	-0.0204585284361859	0.0413831411947251
0	1	5083573	rs76601146	G	A	0.227474563859968	0.366898076149714	-0.045137139833499	0.0500245945860854
0	1	5088062	rs1459765	T	C	0.130732615572962	0.286608874841155	0.0633490088716704	0.0594496847518348
0	1	5090997	rs9439507	G	A	0.398257832767479	0.288726091321753	0.0442152924765091	0.0416763536130603
0	1	5091827	rs4949164	G	A	0.28004979563855	0.689418338424034	-0.0183696954460437	0.0459650843061686
0	1	5094435	rs6693990	A	G	0.128706858357562	0.682312809630298	-0.025408188862194	0.062075791732076
0	1	5124235	rs10799158	G	A	0.180979410683537	0.650559813203892	0.0240788598389667	0.0531560201894218
0	1	5124859	rs1563792	A	G	0.307436368663582	0.680378264085995	0.0182911359713363	0.0444016720084338
0	1	5127449	rs6682478	T	C	0.105105638395537	0.654585233340779	0.0297194626808963	0.0664268367345701
0	1	5127543	rs6603832	G	A	0.286649156413616	0.479212565635778	0.0319281707247823	0.0451237163270394
0	1	5136644	rs922123	C	T	0.396693500279402	0.230286046666657	0.0505307764772742	0.042122237001649
0	1	5137666	rs10915336	A	G	0.268840815448889	0.919013121863384	0.00472671201488126	0.0464875606574215
0	1	5138107	rs117944101	A	G	0.102522008192609	0.574867063229124	0.0378528742669925	0.0674861975748458
0	1	5139200	rs56186517	T	C	0.12414670534653	0.564007687031009	0.0355138171099727	0.0615598522249381
0	1	5141293	rs3128687	T	G	0.571680674821336	0.964235592440133	-0.00187191430975352	0.0417474047104413
0	1	5141640	rs3128689	A	C	0.69440292745291	0.557265272214855	0.0264931343962434	0.0451401570867947
0	1	5141902	rs11579881	T	C	0.523427351929893	0.719179542905912	0.0149965783746112	0.0417086570750289
0	1	5142552	rs10915341	G	T	0.677247436063472	0.498373985719793	0.0301370422476189	0.0445122591120819
0	1	5142629	rs12029437	G	C	0.657220743983188	0.653990560616135	0.0196275666958029	0.0437895049147949
0	1	5142784	rs12047111	G	A	0.68643663661578	0.903145882954245	0.00540447342833114	0.0444124341896903
0	1	5142818	rs2334263	C	T	0.662090407258475	0.359552622804447	0.040311826737026	0.0439980784800414
0	1	5145463	rs12120144	T	G	0.192490316363776	0.608071196693417	0.0267328000008829	0.0521281342787874
0	1	5152159	rs12121092	T	G	0.627617700479353	0.0944689238480947	-0.0711970509532449	0.042574812976844
0	1	5152362	rs12033342	A	C	0.181886569241475	0.170253013235301	0.0716345617246586	0.0522349548157403
0	1	5156245	rs3101225	C	A	0.131562927737429	0.696285440216062	0.0238015318845523	0.0609764715896245
0	1	5158225	rs4949171	T	C	0.806332753753585	0.0921273837421981	-0.0858296778470717	0.050959240178783
0	1	5168663	rs10733013	T	C	0.800373699654429	0.717890776131299	-0.0185538463028007	0.0513559836969646
0	1	5170712	rs7513590	G	A	0.0936348697583776	0.822473809679365	-0.0159165606811971	0.0709406856308713
0	1	5171959	rs66868114	A	G	0.192740398999176	0.84210179470128	0.0104054745715086	0.05223480799697
0	1	5179530	rs10799170	C	A	0.881493101645708	0.89080392716335	0.00881087789570188	0.0641785194205935
0	1	5180066	rs115200516	A	G	0.0850717506036123	0.694318346033875	-0.0295259842346925	0.0751294370130175
0	1	5183812	rs4949166	T	C	0.122238480238271	0.188157047235786	0.0815381353729738	0.0619566854299298
0	1	5183873	rs4313443	T	C	0.771303599424334	0.527299293820261	-0.0308597044972183	0.0488182925633104
0	1	5190166	rs12083573	G	A	0.236119673908773	0.626930968764101	0.0235746817222732	0.0485024804096218
0	1	5192365	rs77348721	C	T	0.0851094642333568	0.643447137934576	-0.0348465860171303	0.0752813798714376
0	1	5193026	rs10492923	G	A	0.374699267829378	0.165809498222571	-0.0591321515105451	0.0426702000820799
0	1	5194204	rs16840020	T	C	0.464897624197263	0.343224252216104	-0.0390110064361218	0.0411589346977168
0	1	5199158	rs79979050	T	C	0.157403451570758	0.726945798232799	-0.0198906969450347	0.0569621998310201
0	1	5200882	rs11576612	G	C	0.150311674826458	0.262596681607297	0.0639194212387503	0.0570569130139126
0	1	5202617	rs79753066	C	T	0.159421280263488	0.719617790831084	-0.0203481579577376	0.0566848972406199
0	1	5209244	rs12025231	T	C	0.340480026992085	0.0892880792750088	-0.0743169603901801	0.043737339112747
0	1	5209245	rs75570639	A	G	0.164131431222454	0.566092182222145	-0.0321626824710196	0.0560504953300127
0	1	5209712	rs189391360	T	G	0.164234687109921	0.557287630328587	-0.0329005038218786	0.0560604920072995
0	1	5210124	rs12121369	A	C	0.326149101851498	0.42420852665604	0.0347915189577834	0.0435361332695461
0	1	5211338	rs12027352	T	C	0.501194108413936	0.684870400987894	-0.0166889253108284	0.0411233444288241
0	1	5211545	rs4314925	A	G	0.82794845743447	0.565153422553169	0.0316488053728364	0.0550218918220666
0	1	5222075	rs6668830	G	C	0.164076246334311	0.0983537223348874	0.0901851262447689	0.0545621621094559
0	1	5222596	rs10915365	T	C	0.474178261218876	0.446094876153433	0.0313545379052221	0.0411508428061823
0	1	5223182	rs12026730	A	G	0.362964768813652	0.102061770779474	-0.0706961116196662	0.0432408170656124
0	1	5228983	rs61542310	A	C	0.390878164390252	0.0282884889926365	-0.0939110254507506	0.042817964412123
0	1	5230746	rs4076635	A	G	0.267876283872657	0.586956129791067	0.0253286881979512	0.0466241746376365
0	1	5233631	rs4609478	A	G	0.402040004943445	0.0362232489708867	-0.0889668737100663	0.0424782000293428
0	1	5239931	rs6603818	T	C	0.762880227365002	0.0705640154823118	-0.085333814074177	0.0471907793339613
0	1	5243848	rs4641339	A	G	0.376226136968437	0.123844211465577	-0.0655838509675635	0.0426191151998705
0	1	5243935	rs9439542	A	G	0.22182809833353	0.0590043272943756	0.0909612136329882	0.0481744984492622
0	1	5244220	rs12033926	G	A	0.376718416598124	0.142744919935262	-0.0625268538907859	0.0426616523326772
0	1	5247006	rs16840108	C	T	0.0854858236214994	0.886277031817485	-0.0104976746415076	0.0734017659105351
0	1	5247355	rs10492931	A	G	0.395453072207683	0.955124455831117	0.00236915014786973	0.0421011306261493
0	1	5250497	rs10915375	G	A	0.183245237427656	0.584728967334211	0.0289789954582668	0.0530274673052116
0	1	5251088	rs11583754	G	A	0.268848448298001	0.63698247205082	0.0217039431369998	0.0459905315639671
0	1	5251569	rs17375504	T	G	0.0849653287647367	0.488701248821911	-0.0524333222760508	0.0757295517249614
0	1	5255304	rs2722780	T	G	0.220846475185758	0.698865069523999	0.0192840343156009	0.0498484862593913
0	1	5258556	rs2722782	C	T	0.787167906823766	0.205594685725988	-0.0623395591721308	0.0492502236852448
0	1	5262901	rs2679218	C	T	0.210512277850989	0.998368355761757	0.000103908955378249	0.0508121142449807
0	1	5264228	rs2722786	G	A	0.782433745002546	0.0783838628668404	-0.0859304418600964	0.0488201970265915
0	1	5264697	rs12043987	G	A	0.153465817957609	0.36213949068958	-0.0525044438317669	0.0576151438094866
0	1	5267850	rs6603821	A	G	0.610327404727996	0.286797003697821	-0.0450028001854298	0.0422492307655844
0	1	5276014	rs59234006	A	C	0.153345403235753	0.0796453072874182	0.0976745826752394	0.0557265470894726
0	1	5277437	rs10915385	T	C	0.232199109456932	0.89744498225278	0.00623821844828875	0.0483996924058588
0	1	5277746	rs4565728	T	G	0.283974510325825	0.329799101514802	-0.0448111153808687	0.0459828214056213
0	1	5281117	rs7549461	A	C	0.237323384012426	0.842028118105173	0.00954163318364243	0.0478757429331908
0	1	5281236	rs16840186	A	G	0.0919195082347483	0.677207955721731	-0.0296685026763756	0.0712712077016976
0	1	5281421	rs7511995	C	T	0.764352117231309	0.87787537917029	0.00748312535649236	0.0486982576696717
0	1	5283239	rs10753355	C	T	0.764742718129162	0.957865095717361	0.00256727299250548	0.0485923718293321
0	1	5284813	rs7524247	C	T	0.392468338826697	0.198666329230113	0.0538424375182938	0.0418889770703637
0	1	5284844	rs7552988	A	G	0.758408972756139	0.951874985949735	0.0029207130596657	0.0483943323128394
0	1	5296277	rs76065129	T	G	0.136956941927207	0.063779293809023	-0.115025782397955	0.0620513403050476
0	1	5296844	rs2353169	C	T	0.236281596932686	0.951190636098681	-0.00297290565626793	0.0485676288797384
0	1	5297845	rs473104	G	A	0.483144913948485	0.968982067427132	0.00159922148756048	0.0411269398520626
0	1	5298490	rs12026938	A	G	0.155653928387847	0.172286753167388	0.0755882727108547	0.0553803742321513
0	1	5299059	rs551536	C	T	0.565699319799292	0.766783736236781	-0.0122374614885986	0.041261296411435
0	1	5300124	rs663142	T	G	0.482616173269498	0.848452411136878	0.00784976970775081	0.0410781812828363
0	1	5302004	rs10915389	C	G	0.248322649834493	0.768766658754306	-0.0140156001787737	0.0476739674170967
0	1	5302315	rs12125575	A	G	0.133494653018062	0.418016486095084	0.0484404854346485	0.0598128723630167
0	1	5302528	rs12066405	G	A	0.574665615687529	0.408900753745304	-0.034055285248539	0.0412376654424518
0	1	5308304	rs572111	G	A	0.370542964578838	0.666829348842434	0.0183621319625313	0.0426526792827837
0	1	5309255	rs7534404	A	G	0.243289915456432	0.955915642737295	0.00264937079135618	0.0479266582075621
0	1	5310292	rs4465223	C	T	0.791450525862125	0.707136174997176	0.0191905282795767	0.0510787058093757
0	1	5310609	rs6686714	T	G	0.417988872389961	0.867689131162712	-0.00694195672600051	0.0416697864165449
0	1	5312165	rs4475768	G	T	0.166473254600927	0.727763185995157	0.0191720099070412	0.0550757560633815
0	1	5312308	rs670971	A	G	0.0944482404584697	0.699835624995641	-0.0274523124742173	0.0712043992219892
0	1	5312366	rs494046	C	T	0.334699007987037	0.572902121081727	-0.024645140329199	0.0437139103045991
0	1	5317486	rs76220290	T	C	0.0971539256938933	0.818655932198812	-0.0160274931984078	0.0699053999713128
0	1	5319728	rs521758	A	C	0.220353444676409	0.0210826629752867	-0.117245967526694	0.0508328309467077
0	1	5324231	rs499416	C	T	0.298793764965587	0.143086767255282	-0.0660404326932595	0.0450974979914649
0	1	5325924	rs648378	A	G	0.29686246092281	0.14649649255294	-0.0653814710744681	0.0450279911248611
0	1	5326050	rs536995	C	T	0.59861208724873	0.483366319935661	-0.0292503542976275	0.0417326497016019
0	1	5326334	rs646542	A	C	0.265237238406335	0.0823429177190869	-0.0815626120568687	0.0469492451252905
0	1	5327281	rs479689	C	T	0.598571184946431	0.423915373035945	-0.0333572196400486	0.0417149334918307
0	1	5327828	rs619423	C	T	0.265964007846569	0.085963113047935	-0.0802960370576031	0.0467629159526284
0	1	5330286	rs494138	T	C	0.297196838274256	0.125318660667304	-0.0692236718877779	0.0451608067044757
0	1	5330728	rs4847580	A	G	0.299098114302292	0.407672267633792	0.0370771682088021	0.0447793574677973
0	1	5335977	rs541414	C	A	0.600481003663846	0.521486815343318	-0.0267574158826264	0.0417396436418009
0	1	5343098	rs12094921	C	T	0.301362171529239	0.381295960999896	0.0391059430113562	0.0446664242363277
0	1	5344728	rs622315	T	G	0.6217746716275	0.604844222773558	-0.0218360623521769	0.042199619079667
0	1	5344881	rs623106	T	C	0.620711460818832	0.585586752820389	-0.0229860087593651	0.0421574056384012
0	1	5346924	rs561303	C	A	0.179398775562072	0.666719219324645	0.0228796468417963	0.0531275500705422
0	1	5347439	rs565941	G	A	0.232197351671072	0.83498114490019	0.0101046700584947	0.0485061255750188
0	1	5347540	rs4847574	T	C	0.281824927510503	0.960570009096238	-0.00226660342028276	0.045847117940674
0	1	5347627	rs478357	C	T	0.505971153686148	0.976507024303824	0.00121751033594418	0.0413439457552628
0	1	5347979	rs678476	A	C	0.481165521393625	0.444221718936747	0.0316348720062713	0.0413482511116544
0	1	5348270	rs4417082	G	A	0.239827085474231	0.840494488863895	0.00964019320013254	0.047898960848478
0	1	5353894	rs10753360	T	C	0.427556359765556	0.125159026061606	0.0639199213645138	0.0416830722181619
0	1	5354844	rs912988	T	C	0.176436901653612	0.0511487317543338	0.102283627150755	0.052446960621113
0	1	5355175	rs4030898	A	G	0.428416724213698	0.140427339928267	0.0614606814327518	0.041690827524199
0	1	5356424	rs12127626	A	C	0.24364477492383	0.869851232323005	0.00788334037556912	0.048113901728275
0	1	5356607	rs10799191	A	C	0.257690317913782	0.93251941635459	-0.00400905802500148	0.0473461690504088
0	1	5357171	rs9439550	C	A	0.362050771760939	0.417440565594694	0.0347748837855749	0.0428859143545089
0	1	5364634	rs9439519	T	C	0.634484392624087	0.0617329618000569	-0.0794682446064742	0.0425371303728437
0	1	5365555	rs76535383	T	C	0.104890364950097	0.0137861908945771	0.157736658594084	0.0640480393450394
0	1	5368769	rs9439523	G	A	0.571766972893692	0.0655892504495798	-0.0766451203271669	0.0416273443498949
0	1	5370012	rs4847572	A	T	0.571772014514011	0.0568695715320625	-0.0793218602713363	0.0416538168244257
0	1	5377544	rs2031582	G	A	0.575414450344993	0.0549493833664091	-0.0800822766604486	0.0417252477792946
0	1	5378416	rs2148210	G	A	0.72471102041443	0.0109066941254244	-0.11547380542051	0.0453607956164987
0	1	5381412	rs9439566	C	T	0.646144952115122	0.333768644830303	-0.0419245119030142	0.0433753842183222
0	1	5384082	rs10157507	G	A	0.584502090654344	0.350446298855687	-0.0394218127981387	0.0422199859972218
0	1	5384158	rs1570964	G	A	0.749214014698827	0.996042108739981	-0.000237713618387749	0.0479212883072976
0	1	5384377	rs61763318	T	C	0.0621848714817849	0.884179687378784	-0.0124928217205692	0.0857594617627255
0	1	5385613	rs16840531	A	G	0.0622085902190777	0.95805539650913	-0.00449805027901837	0.0855240170977372
0	1	5391497	rs9439531	T	G	0.646309186371893	0.402092517558062	-0.0363445876264106	0.0433763263641504
0	1	5395799	rs12065434	T	C	0.102646687312532	0.173734578532407	0.0898962951744833	0.0660855733070942
0	1	5410542	rs4129058	T	C	0.369397824862	0.586832336501851	0.0230379011111754	0.0423933395791278
0	1	5421533	rs7364349	A	G	0.24111264405778	0.371380141391833	0.0425070744122022	0.0475528537525417
0	1	5424374	rs6681674	C	T	0.128445789839944	0.722323779760152	-0.0219861673951346	0.0618710235565863
0	1	5463937	rs11801490	G	A	0.115506273265364	0.0650072580950798	0.114676359694277	0.0621481953515879
0	1	5467532	rs34900182	T	C	0.123336770501218	0.540955978705485	0.0379417888451668	0.0620604750183289
0	1	5473808	rs7366321	C	T	0.18682922883598	0.689716974195707	-0.0212698946131266	0.0532760698506207
0	1	5476788	rs7417543	G	A	0.452567675403216	0.109794635233862	0.0663578452738049	0.0414965573873307
0	1	5482386	rs11260657	A	G	0.174060736077129	0.723238914006611	0.0191901336916433	0.0541889971762746
0	1	5485177	rs3922826	G	T	0.181336815895713	0.908839042216397	-0.0061149036362803	0.0534038573069388
0	1	5486898	rs6603840	C	A	0.642957414405355	0.102181403596601	0.0711015261584143	0.0435039628612704
0	1	5489136	rs35608111	T	C	0.315432792822357	0.397105221434115	0.0376313529018373	0.0444393509121004
0	1	5491477	chr1:5491477.G.A	A	G	0.197933201856522	0.0517433168667708	0.098447074397751	0.0506086157346689
0	1	5493392	rs12724170	C	G	0.30630248612397	0.140216166588518	0.065495822950948	0.044404353466486
0	1	5524582	rs12079662	A	G	0.122387647118238	0.6885501434776	0.0250303587270938	0.0624473476876916
0	1	5527459	rs6603841	C	T	0.592353462103315	0.557439121680913	-0.0246341233138541	0.041991210689719
0	1	5532101	rs12566922	G	T	0.408059644042637	0.56447940762113	0.024175095553415	0.0419560195329141
0	1	5533601	rs7414322	C	T	0.598347157106298	0.995639475909427	0.000231136701494992	0.042292963803463
0	1	5534441	rs7415896	G	A	0.598502779061071	0.843986811914	-0.00830526854508307	0.0422023243223742
0	1	5534948	rs7366606	G	T	0.326664415479039	0.919956113831367	0.00444101460525611	0.0441940363627672
0	1	5540807	rs1004125	C	A	0.823942859014009	0.175649643597851	-0.0721723821954451	0.0532923865013833
0	1	5541205	rs2012852	A	C	0.520466924728565	0.76595560175162	-0.0123597444905534	0.0415217351781093
0	1	5542439	rs9729575	G	A	0.56254207756205	0.169347739729198	0.0570523597847666	0.0415136791133726
0	1	5542669	rs10796404	A	G	0.28010643216254	0.832923731385848	0.00955731540594133	0.0453053661881225
0	1	5545279	rs17028069	T	C	0.15106519847126	0.127655267166993	0.086787571265335	0.0569691464803231
0	1	5545452	rs9729637	T	G	0.428641587857751	0.669530292017613	0.0176513455944304	0.0413581201791561
0	1	5547562	rs12045091	C	T	0.18874547851439	0.0776006084368234	0.0919274630349568	0.0520900169079117
0	1	5549525	rs11260698	T	C	0.585845188644728	0.190541999255176	0.0548204263610819	0.0418803452909969
0	1	5555529	rs2071957	C	T	0.864887922705314	0.124452425452285	-0.0910543109809884	0.0592666240143798
0	1	5563399	rs9659669	A	G	0.428333434104946	0.243639649432125	-0.0488163235495519	0.04186872509858
0	1	5572076	rs10796398	A	G	0.426918996795886	0.797059214922374	-0.0106709690362463	0.0414962730374186
0	1	5575158	rs878141	A	G	0.884512761735073	0.546743239270756	-0.0385486904866048	0.0639655734435609
0	1	5592422	rs10737109	A	G	0.944319127910361	0.373064755258996	-0.0776332731923848	0.0871552162180614
0	1	5592799	rs9787199	C	T	0.944382429340095	0.366244840212359	-0.078814109777556	0.0872291314783653
0	1	5603850	rs7515958	G	A	0.350216169143506	0.419266155266836	-0.0347987239999337	0.0430839883251467
0	1	5612956	rs1418632	T	C	0.529180536076424	0.675251458974878	0.0172398938911178	0.041150078675502
0	1	5617579	rs75786431	T	C	0.0661545424476923	0.931245233308239	-0.00716815150858901	0.0830817971566192
0	1	5618182	rs11260644	T	C	0.386510573847389	0.557303920902716	-0.0247174285738646	0.0421187615559285
0	1	5624529	rs6687987	C	T	0.0660007259259351	0.95486943770976	-0.00470995110243297	0.0832250263063691
0	1	5631545	rs4845837	T	A	0.372207526835986	0.899728917514191	-0.00538472785494428	0.0427346469311604
0	1	5634851	rs10796403	C	T	0.359233264737378	0.617843317125693	-0.0214487312863589	0.0429912479612698
0	1	5635316	rs7522344	C	A	0.357062665166774	0.681914274295999	-0.017653343278355	0.0430724479992
0	1	5636732	rs1775403	A	G	0.618333042041473	0.894553538932399	-0.00559759181095306	0.0422317567130252
0	1	5638673	rs12080410	G	C	0.271508351287416	0.774563093138749	0.0132678306620764	0.0463243907698571
0	1	5638751	rs1695639	C	G	0.613983344711108	0.711586729358483	-0.0157017337188936	0.0424685789745192
0	1	5641785	rs34374334	C	T	0.549278070840209	0.338614801377334	0.0394748337404172	0.0412525805253623
0	1	5642511	rs1818038	A	G	0.57801470393485	0.557479577358591	0.0245258152221009	0.0418108813795859
0	1	5643543	rs61762122	A	G	0.138387909346453	0.313279004640367	0.0591348422825762	0.0586442508291288
0	1	5643758	rs1695645	T	C	0.734409297245644	0.0948496150353701	0.0791691804481376	0.0473966866651387
0	1	5646104	rs76037289	T	G	0.126575061609115	0.0505192910679497	-0.12512125405501	0.0639829473715336
0	1	5646202	rs12036552	A	G	0.311797710574372	0.600327416464299	0.0231564758811645	0.044197674995435
0	1	5647810	rs12041102	T	C	0.309821293313943	0.471552784320227	0.031815264821184	0.0441906378659553
0	1	5656069	rs13376100	T	C	0.125289693097583	0.193384895449674	0.0794903364212575	0.0611167618759546
0	1	5658267	rs10907201	G	A	0.265585098164812	0.0796784380170194	-0.0828604016755556	0.0472797751188533
0	1	5659587	rs950601	T	G	0.202269120333145	0.0420178291182413	-0.107878547090419	0.0530547573355624
0	1	5671757	rs707583	C	A	0.450187410777038	0.104549113826274	-0.0666716593738786	0.0410745018612488
0	1	5675044	rs11260662	T	G	0.10894502923202	0.414518174783129	-0.0544376059024515	0.0667153309836899
0	1	5676334	rs2011457	T	A	0.371279242872903	0.19144315145683	-0.0555953508885386	0.0425586953311261
0	1	5679441	rs9439603	G	A	0.238441479900391	0.401668197728027	0.0399659702362016	0.0476553729920765
0	1	5680372	rs9329417	C	T	0.284537692868871	0.411652192893733	0.0369207484407484	0.0449710306935522
0	1	5680572	rs10157819	G	A	0.125619055352551	0.47931757607762	-0.044327279571594	0.0626622040935851
0	1	5680991	rs9439606	G	C	0.158817368734238	0.126116816482834	0.0834337079144208	0.0545462464048218
0	1	5681063	rs35683655;rs35683655;rs1695620	T	C	0.881777290312597	0.0108861550231556	0.17263288945861	0.0677966891838011
0	1	5682755	rs1775398	C	T	0.30270796431705	0.451637117266901	0.0333074895277496	0.0442513591898009
0	1	5684110	rs2173541	T	C	0.434785370933684	0.770996358896622	0.0119760578176844	0.0411446771307452
0	1	5684788	rs12145625	A	G	0.275832580147398	0.329596386735841	-0.0451780207586056	0.0463398929308179
0	1	5686915	rs4845793	G	A	0.839334145068708	0.105541111520122	0.0934013814951423	0.0577063266822424
0	1	5689408	rs11578045	A	G	0.309538916260858	0.311212156641025	-0.045160944790484	0.0445953933266935
0	1	5689610	rs770682	T	C	0.538876002552853	0.521836044098509	0.0263014713133964	0.0410628288428821
0	1	5689702	rs770683	G	A	0.933544599914733	0.255344949772288	0.0971539566704675	0.0854128799194561
0	1	5690136	rs6663290	T	C	0.377303899619125	0.317678792526926	-0.0425989310877933	0.0426313616786631
0	1	5692156	rs4845808	T	C	0.229655833239286	0.193616335059184	0.0623543734756421	0.0479665568391331
0	1	5694969	rs6669927	C	T	0.584372695134668	0.976080250052775	0.00125162089663041	0.0417437213864625
0	1	5696625	rs6666290	A	C	0.230018238386439	0.218378231937766	0.0590657415523961	0.0479876887860071
0	1	5706244	rs11260670	A	C	0.602871282133765	0.610903415155815	-0.0212607834857506	0.0417874193022146
0	1	5709691	rs707585	T	G	0.599047144706329	0.114485830257335	-0.0657543728934152	0.0416602671714522
0	1	5717948	rs1763321	T	C	0.575620938931135	0.31761654605482	-0.0413409726683302	0.0413671244260175
0	1	5718016	rs1695629	C	A	0.575864474624108	0.386567080085239	-0.0358445111080108	0.0413975950009859
0	1	5718398	rs771072	G	A	0.861855169628375	0.982576937618326	-0.00130207020889288	0.0596232236632734
0	1	5719342	rs771073	T	C	0.283909987595453	0.365491652231772	0.041090061739834	0.0454058705097424
0	1	5724660	rs17028587	C	T	0.102233925152043	0.469891733546378	-0.0497424524075192	0.0688328971171126
0	1	5725898	rs1775412	A	C	0.60725566827839	0.807673398546422	0.0102611005899766	0.042152405394479
0	1	5732473	rs771071	A	G	0.348843459994025	0.679078784316398	0.0178261003928757	0.0430872987046202
0	1	5738500	rs10492948	A	G	0.115708756501087	0.565119015879677	0.0364676774329957	0.0633939608117852
0	1	5739515	rs34972674	C	CA	0.271118298300048	0.934716227303191	-0.0037805	0.046152859608046
0	1	5739638	rs811284	G	T	0.154493749617882	0.804681865130375	-0.0140907199711977	0.0569799737128966
0	1	5742158	rs707595	G	A	0.923284447329272	0.596731269422346	-0.0407580256255358	0.0770317354899954
0	1	5748611	rs1278832	C	T	0.865639756442085	0.970588312704969	-0.0022129146725059	0.0600186745270383
0	1	5750013	rs2649069	A	G	0.565648605011945	0.488225894583933	0.0290023822810701	0.04184243032699
0	1	5750125	rs2649070	T	C	0.540316606236187	0.218715125995042	0.0510594408780322	0.0415133647318454
0	1	5750582	rs770710	T	A	0.306580597189802	0.311719419219349	0.0448225534637136	0.0443076650277362
0	1	5751020	rs770711	T	C	0.138537972628161	0.590288468036648	-0.0324134464249221	0.0602012626593093
0	1	5751779	rs2842268	T	C	0.53256436646897	0.410275841813821	0.0343197636003088	0.0416801280605102
0	1	5751990	rs11581150	T	C	0.105052564416829	0.540508148376397	0.0404273656449265	0.0660529568094551
0	1	5753350	rs2649071	A	G	0.530500768723171	0.476924390407811	0.0296125442494079	0.0416340419643835
0	1	5754088	rs2649072	A	G	0.415647713445194	0.443097326799345	0.0323654581073455	0.0421989312964914
0	1	5758772	rs7521197	C	T	0.117754801993714	0.855184144922466	0.0115990928189444	0.0635539173296509
0	1	5770265	rs873982	A	C	0.460888685727817	0.342680640134243	0.0395849453613085	0.0417174592469914
0	1	5771817	rs770695	C	G	0.26992384158371	0.512202547362985	0.0303696230713846	0.0463366928038717
0	1	5777920	rs904532	A	G	0.225868908643299	0.560044106306821	-0.0287645232971715	0.0493577695557255
0	1	5782769	rs2649086	C	T	0.579684545482626	0.0925487221793212	0.0708417642414093	0.0421149789286546
0	1	5795008	rs17028719	G	A	0.091857692855481	0.768617559921666	0.0209294289638973	0.0711440887133828
0	1	5799271	rs57866012	T	C	0.0912838573461469	0.987394960725415	0.00113862367582518	0.0720705774849905
0	1	5799631	rs2649063	G	A	0.147870450349829	0.70349481139424	0.0218675556030452	0.0574544078317007
0	1	5800904	rs2133496	A	G	0.0495410449027459	0.445460014468457	0.0706230941071849	0.0925590685579316
0	1	5801086	rs2173540	G	A	0.147338863187162	0.693478269730702	0.0226874052407676	0.0575619099320426
0	1	5820307	rs74426861	G	A	0.130451903523967	0.179047840920541	0.0803622689436369	0.0598070380298197
0	1	5835569	rs77306643	A	G	0.172578759222131	0.755514162938976	-0.017022720717695	0.0546691945513967
0	1	5836317	rs11260693	G	A	0.195622528140656	0.643723415300598	-0.024169596323461	0.0522586832498041
0	1	5847239	rs58269693	T	C	0.240390534946169	0.718073678402553	-0.0175068442841001	0.0484907832687395
0	1	5861497	rs28479388	A	G	0.894084207346766	0.733106606189203	0.0231129487025988	0.0677807067796831
0	1	5876249	rs1890190	T	G	0.889023088654335	0.701828119093132	-0.0250264274196726	0.0653680937099601
0	1	5903233	rs525289	T	C	0.911634784261816	0.173771923967237	-0.0965046308099449	0.0709497244768185
0	1	5904718	rs1624858	T	C	0.875918888309078	0.762809295267351	-0.0189357656025799	0.0627440613725824
0	1	5912321	rs1287618	G	T	0.784519163840987	0.436357858902451	-0.0390961330907912	0.0502289714729336
0	1	5913621	rs548726	C	T	0.875220860155931	0.566924233705774	-0.0355808622961029	0.0621405137571425
0	1	5929772	rs1287630	A	G	0.283358898034809	0.592789037550201	-0.0245400672055373	0.0458865468012356
0	1	5931205	rs11121790	G	A	0.0984489747178075	0.935282562568906	0.00561662558785692	0.0691699049354958
0	1	5932517	rs472651	T	C	0.177845499983538	0.346543691610621	-0.0514673088597301	0.0546759945214808
0	1	5956909	rs12058375	A	C	0.238444024092599	0.468788760588368	0.034874962939259	0.0481398356330785
0	1	5957342	rs12139627	A	G	0.0768490394684813	0.694453278007663	-0.0309713529411765	0.0788438553667106
0	1	5957589	rs7519953	G	A	0.117248972216333	0.733224719195507	0.0217663506846682	0.0638610745378603
0	1	5961870	rs2134551	A	G	0.811572946859903	0.651402252036854	0.0239696720909069	0.0530519599929606
0	1	5971455	rs6694744	G	A	0.852381696847099	0.868084686629635	-0.00965017725692397	0.0581014579867866
0	1	5973775	rs11120772	A	G	0.732859518221189	0.638733543963319	0.0220394367852314	0.0469453319430609
0	1	5977982	rs7549818	G	A	0.818936941044854	0.726588013170727	0.0188297628293092	0.0538504323486706
0	1	5982044	rs7549324	A	G	0.731832133553946	0.724746620055713	0.0164888035076629	0.0468269353856091
0	1	5983190	rs11120786	A	G	0.0768910768941116	0.744793978825616	-0.0254061121898527	0.0780498139933772
0	1	6007446	rs551207	T	C	0.67512904024461	0.362853824404785	-0.0400403430784641	0.0440032481755618
0	1	6011757	rs6662680	C	T	0.830790478421453	0.895336869280419	0.00725892649774819	0.0551781957610609
0	1	6080378	rs10399600	G	T	0.580367766668139	0.632275626545258	0.0201367803629708	0.0420808185210928
0	1	6088364	rs11121065	A	G	0.313290821256039	0.692329098844783	-0.017611643494266	0.0445079832872002
0	1	6105109	rs3789559	T	C	0.350137667013779	0.258957038113731	-0.0490946775723087	0.0434905055732482
0	1	6137403	rs3789543	T	G	0.37560003173076	0.439415051628537	-0.0329121598628958	0.0425671921874018
0	1	6141325	rs3789541	A	G	0.292129173981365	0.683026125927376	0.0185034912863425	0.0453142425277093
0	1	6158562	rs2229002	G	A	0.313758662942525	0.278233161264627	-0.0487162893453383	0.0449289189261538
0	1	6165419	rs1883768	T	C	0.429992772587269	0.559060567206307	0.0241900049092454	0.0414044064055705
0	1	6175507	rs6670822	C	G	0.291470424495477	0.631347057755465	0.0217987665624087	0.0454300242623119
0	1	6182321	rs2843495	G	A	0.171502490174033	0.209111145813676	-0.0699531317607588	0.055694578566486
0	1	6187086	rs6703057	T	C	0.400263877141545	0.334450226724631	0.0405560401269202	0.0420187611968516
0	1	6198745	rs2785585	A	T	0.754206692974312	0.303755498181354	0.0499799090337233	0.0485990540059935
0	1	6202245	rs2273032	A	G	0.38044568289539	0.349278206210423	0.0396232270858868	0.0423329484054718
0	1	6247066	rs4908863	T	C	0.178371893433904	0.899368545824153	0.00684690277840138	0.0541432318488378
0	1	6258794	rs3789524	G	A	0.3446120323472	0.760741785585175	-0.0130495796657042	0.0428548003773622
0	1	6281667	rs14281	C	A	0.0755929977596866	0.244111854973954	0.0881696436413363	0.0756970018260979
0	1	6366471	rs7543514	C	T	0.187170807894759	0.779273865709964	-0.0149530563798407	0.0533531944932232
0	1	6376222	rs3789491	C	T	0.148245787180514	0.689511076189437	-0.0234018446960706	0.0585750978841198
0	1	6437542	rs6675376	C	G	0.21203841365819	0.291652069839089	0.0525900181035834	0.0498717886512661
0	1	6465054	rs17026985	A	G	0.157295244033013	0.685553293829199	-0.0231646633516778	0.057211263144833
0	1	6473294	rs7529205	G	A	0.21337575901209	0.494742835268247	0.0341529872001601	0.0500201339526342
0	1	6501796	rs10864548	C	T	0.198455351061762	0.487135377422151	0.0357749125097379	0.0514841592156746
0	1	6550376	rs2986742	C	T	0.29646147421968	0.085559707145572	0.0768389263614837	0.0446919754485033
0	1	6579607	rs1556035	T	C	0.857383855254001	0.685661898248273	-0.0236440636200845	0.0584165839204352
0	1	6580397	rs12046229	T	C	0.135164621131832	0.739417473703731	0.0198592212944826	0.0597045607554398
0	1	6581877	rs7540913	A	G	0.840744577663901	0.932254687661573	-0.00475855352481432	0.0559774300572819
0	1	6601607	rs4908915	C	T	0.851598967260653	0.902324558866054	-0.00708891105654628	0.0577623844073941
0	1	6606991	rs76310280	T	C	0.11692530388994	0.252907688892113	-0.0752922772475572	0.0658543401978808
0	1	6615695	rs925744	T	C	0.843348699425482	0.74956650814842	-0.0180108278632016	0.0564229530500267
0	1	6620545	rs12565181	A	G	0.149544220349935	0.84328640091157	0.0113662153133163	0.0574946945382293
0	1	6623499	rs4908563	T	C	0.393378676802918	0.800422995075033	0.0106833607988053	0.0422601789271604
0	1	6624575	rs117192896	A	G	0.021151606439172	0.35062453465991	-0.142484163077753	0.152654202454927
0	1	6626276	rs76948507	A	C	0.0213878964367911	0.189578884715513	-0.201953350145978	0.153948287269251
0	1	6626615	rs12080675	A	C	0.852411366006256	0.295728809955541	-0.0598466183908336	0.0572346206248875
0	1	6627148	rs11586033	G	A	0.978827203189088	0.220065844740922	0.189956785264918	0.154895676090747
0	1	6627694	rs57065667	A	G	0.15460796109148	0.417046618480898	0.0455231638034174	0.0560937021220737
0	1	6629274	rs4908930	G	A	0.694462717617934	0.142285382112958	-0.0650654528896681	0.0443426510258511
0	1	6629994	rs12043532	G	T	0.0287234421065691	0.469510206921208	-0.0926875291288102	0.12814956182833
0	1	6630622	rs12082471	C	G	0.433924096786735	0.213307469907492	0.0519557825190879	0.0417475771752097
0	1	6631431	rs11587438	T	C	0.828916820140187	0.339738712953763	0.0531102112838942	0.0556313315095803
0	1	6631615	rs12760552	T	C	0.828617265695544	0.308826269046754	0.056648662305285	0.0556640781073558
0	1	6632951	rs12041318	C	T	0.141947027463339	0.561038654535344	-0.0345618407640849	0.0594561736740485
0	1	6633230	rs12132145	A	G	0.40503070362971	0.216315014034997	0.0519745836839211	0.0420374963574189
0	1	6635306	rs34160967	A	G	0.389077697320135	0.616261773878624	-0.0213381095761169	0.0425778319744689
0	1	6638064	rs11122100	C	T	0.143672476128673	0.559139921433714	-0.0344866904532305	0.0590404718734165
0	1	6638556	rs80277780	T	C	0.0141914495843763	0.379818311417236	0.14495832950156	0.165057155856223
0	1	6681744	rs3747994	T	C	0.588764741602965	0.762034355484687	-0.012587382816404	0.041568528425143
0	1	6683240	rs14057	A	G	0.381400141329931	0.815153020488461	0.00995708562644552	0.0425910445889104
0	1	6685851	rs12127219	A	C	0.589103303601201	0.842477568444175	-0.00825166250313651	0.0415229420705674
0	1	6701978	rs200448	C	T	0.395877765966288	0.782857947306114	-0.011704252456354	0.0424687891280581
0	1	6715390	rs6577584	G	T	0.187524635841655	0.805377275218762	-0.0130396521106591	0.0529219616025526
0	1	6724249	rs2039363	A	G	0.178727569696156	0.659681321300777	-0.0238314866021612	0.0541190277802289
0	1	6732568	rs3789572	T	G	0.41838432126256	0.700415048517468	0.0161580235008131	0.0419950431598951
0	1	6744709	rs12126058	T	C	0.418875070512946	0.66588550268178	0.0181610131215601	0.0420586828134387
0	1	6745444	rs200444	G	A	0.599321624512526	0.815321403464089	0.00977253102147541	0.0418404342903536
0	1	6747897	rs277686	G	C	0.1599016654687	0.902261029445792	-0.00691998532417882	0.0563490964298893
0	1	6786156	rs12568431	T	C	0.453173486563353	0.939705176230372	0.00313472044000069	0.0414423974001777
0	1	6790946	rs11122122	G	A	0.558986815912801	0.64878939146978	-0.0189251399659884	0.0415531078861843
0	1	6795230	rs447558	C	T	0.892593378568448	0.712075522357632	-0.0243588284659869	0.0660005583514895
0	1	6814758	rs277665	T	C	0.587874718621295	0.956765860353541	-0.0022777939870466	0.0420160278955241
0	1	6822627	rs376778	G	C	0.883287434698996	0.669919973176806	-0.0271949906683691	0.0637993907583472
0	1	6831646	rs399951	A	G	0.586714489240612	0.843505550084002	0.00830546139053002	0.0420718266999934
0	1	6832052	rs391674	A	G	0.887615531203494	0.464556430616184	-0.0470395056119726	0.0643174419646075
0	1	6834346	rs11122143	A	G	0.30136811868507	0.531339387996641	-0.028077290472488	0.0448545722695843
0	1	6886308	rs17441375	C	A	0.0432121409656087	0.994732756002323	0.000668827982534242	0.101313636741678
0	1	6893053	rs7522354	A	G	0.320445318977609	0.185857322138417	-0.0586997432560491	0.0443708775861529
0	1	6904879	rs4908570	G	A	0.435795585360423	0.355505828791658	-0.0385918479439777	0.0417677633097783
0	1	6905166	rs75855758	T	G	0.0721523648493897	0.534414175120462	-0.0500353757408784	0.0805357077290547
0	1	6913887	rs76631326	A	G	0.29814948372357	0.273599441864717	-0.0495900209178656	0.0452955080460105
0	1	6922492	rs11120779	G	A	0.364256316918528	0.196437583247503	-0.0554925971577669	0.04295864848536
0	1	6934286	rs17029982	C	G	0.211888082543681	0.561316173883393	-0.0294323361697946	0.0506678631948408
0	1	6934933	rs76581429	T	C	0.113242498611572	0.0168522240324085	-0.163311025091597	0.0683333728788019
0	1	6943720	rs58627359	G	A	0.364640605711102	0.156860376410847	-0.0608516422513343	0.0429831211805068
0	1	6945619	rs10399796	C	T	0.318532247996841	0.22252929482171	-0.0542317218472924	0.0444584230277362
0	1	6951887	rs7556557	T	C	0.318553881374916	0.175802440006121	-0.0603452883523005	0.044574975710149
0	1	6954158	rs78326504	T	C	0.297285733689922	0.224994979452669	-0.0552164335644107	0.045507321041918
0	1	6960196	rs6691442	A	G	0.389070115908824	0.324658469692456	-0.041846237621746	0.0424865105062772
0	1	6963269	rs77254260	A	C	0.298635677765145	0.297654897647478	-0.0470888188192279	0.0452135617414924
0	1	6972393	rs11586867	T	C	0.391985531418388	0.271719919487066	-0.0466309761456953	0.0424261081193959
0	1	6977005	rs1892262	T	C	0.396970913058638	0.223656053413212	-0.051231210337042	0.0421010237407965
0	1	6977200	rs1892261	C	A	0.418441608297447	0.297944704373181	-0.0437032452028721	0.0419879935219592
0	1	6985069	rs867389	G	A	0.127925448028674	0.444517973092139	0.046606860499543	0.0609569710387171
0	1	6985872	rs76066289	G	A	0.300488231558162	0.298064199292352	-0.0471198306264069	0.0452816837293359
0	1	6986109	rs4908574	A	G	0.497951443106679	0.407548527022001	-0.0342622881736724	0.0413688134771327
0	1	6991925	rs6577395	C	T	0.153659303287683	0.673691805629413	0.0239517444995662	0.0568807968377244
0	1	7001555	rs66495811	T	C	0.169593660745385	0.107723629303583	0.086525611314076	0.0537924142548744
0	1	7002266	rs11586158	G	A	0.446510332040086	0.32529380247263	-0.0407912911437711	0.0414698433430249
0	1	7004301	rs10864250	G	A	0.543305734412112	0.729810649893605	-0.0142403812974632	0.0412313615627975
0	1	7029814	rs12033659	T	C	0.548631697505335	0.232006168051312	0.0496899192002148	0.0415743211009016
0	1	7048779	rs1317017	A	G	0.360134555309668	0.192914128691093	-0.0563647865628706	0.0432907071820807
0	1	7052566	rs6681529	A	G	0.487186195357599	0.646655909654761	-0.018978528127463	0.0414005211814356
0	1	7055326	rs10128022	C	T	0.113456938548336	0.24102471124942	-0.0776946098845318	0.066268051179171
0	1	7056538	rs12130593	C	T	0.343211975128113	0.751558481173731	0.0137201535944449	0.0433379706312231
0	1	7068367	rs2275907	T	C	0.371228907267475	0.642745979420363	0.0197566753341775	0.0425916269867634
0	1	7071415	rs11588097	G	A	0.342542269634759	0.603094374776961	-0.0226382990538819	0.043538890403883
0	1	7087739	rs11120820	A	G	0.0903773104509508	0.128264740773208	-0.112371755521669	0.0738811302565024
0	1	7088855	rs4243823	A	G	0.437537713458562	0.160518623055899	-0.0588187296165921	0.0419137003258506
0	1	7091231	rs66653799	A	G	0.17619066447223	0.879715451302668	0.00813390985898309	0.053749507696548
0	1	7093213	rs12738895	C	T	0.537589270067785	0.718900857730237	-0.0149023349696715	0.0414036372409353
0	1	7095796	rs4908588	C	T	0.701109530730704	0.88393956043985	0.00658446789546041	0.0451062068903189
0	1	7096308	rs7522254	C	T	0.259481951159321	0.142854346277362	0.0673501113702976	0.0459651151837617
0	1	7100494	rs7535234	C	T	0.231995672185152	0.0511616223497711	0.0937121840041541	0.048054532597435
0	1	7102944	rs7524998	G	A	0.701533291792772	0.862139683112071	0.00784995306928051	0.0452053215893925
0	1	7105935	rs76299678	A	G	0.32498214156717	0.989657958680572	-0.000575959932180777	0.0444338457820723
0	1	7106963	rs6577409	G	A	0.701809688145811	0.616421817827128	0.022756064194847	0.0454278171951757
0	1	7113247	rs11120823	A	G	0.414682417508868	0.903943178380252	0.00506284538229273	0.0419520661064082
0	1	7121397	rs7414485	A	G	0.559364562001642	0.900712688705036	0.00517359780998716	0.0414680379943603
0	1	7123189	rs66929565	T	G	0.149670059429317	0.953969546887815	-0.00334824291478229	0.0580056973406723
0	1	7127737	rs67316652	G	A	0.0926720775625084	0.150478606144091	0.0989447545210148	0.0688147138788029
0	1	7128056	rs7536178	A	G	0.407471911969596	0.894149580469569	0.00555427034806796	0.041744048378182
0	1	7130084	rs4908597	T	G	0.255445940199027	0.100056020812137	-0.0796346297207823	0.0484224106186568
0	1	7131192	rs11120831	G	A	0.463841677745595	0.240887530780234	0.0485604052221234	0.0414065430182708
0	1	7135268	rs10864271	G	A	0.477896132848588	0.730179031703341	-0.0143651024355043	0.0416515735061786
0	1	7135714	rs61528401	G	T	0.0798457734829429	0.337359015264663	-0.0743391293449511	0.0774853002928635
0	1	7137325	rs4565737	G	A	0.797193853868876	0.554236012107786	-0.0302139771988776	0.0510867844300642
0	1	7137465	rs9434823	C	T	0.738118187896171	0.928138278515717	-0.00424545493516705	0.0470736915373286
0	1	7137637	rs9434824	G	A	0.737089866750541	0.94772951206101	0.00308951510494981	0.0471262440347239
0	1	7139110	rs12044473	A	G	0.279360999599449	0.599139772380893	0.0241500470943945	0.0459442594346674
0	1	7141327	rs17345754	C	T	0.0899107609718472	0.662531041960133	0.0311629815711857	0.0714057198063368
0	1	7141352	rs9434458	T	C	0.36144728233308	0.85309179189224	-0.00797803249622026	0.0430837494782686
0	1	7141982	rs9434829	G	T	0.211580557933087	0.385259576027975	0.0435111680170751	0.0501138603348184
0	1	7142771	rs7542716	T	C	0.270215006247453	0.677226950812968	0.0193301106120959	0.0464386851185856
0	1	7142832	rs9434830	A	G	0.2024850501917	0.567038975360483	0.0292963613243906	0.0511800340817286
0	1	7145417	rs7511741	A	G	0.642495804105322	0.938507491808678	0.00333054110120241	0.0431719871596117
0	1	7150527	rs2071917	A	G	0.54321836659503	0.867913607169971	0.00693056888020273	0.0416727869903136
0	1	7153973	rs1010806	G	A	0.39144948406182	0.905754255546561	-0.00499564518782735	0.0421945368705478
0	1	7155815	rs10864279	T	G	0.267733051875426	0.56325879784064	0.0268013458994222	0.0463684782476658
0	1	7156082	rs11120840	T	G	0.354061292172655	0.937330711658096	-0.00334260982017302	0.042513191080058
0	1	7159838	rs2071919	T	C	0.268825387093794	0.555740210054034	0.0272547184551637	0.0462586921572249
0	1	7160542	rs10779674	C	T	0.456329416023481	0.994367576103352	-0.000291774025897062	0.0413321264969826
0	1	7161293	rs59622855	T	C	0.162153464939807	0.46016375723497	-0.0419246416924192	0.0567640595970067
0	1	7167031	rs6694886	T	G	0.4818550565529	0.220090176554097	0.0508985852847582	0.0415062122052142
0	1	7169066	rs1005430	C	G	0.652851287318405	0.772412519567307	0.0125448391674857	0.0433746295580483
0	1	7169735	rs4908599	C	G	0.131395858253449	0.455615699439202	-0.0462184869976552	0.0619479670606938
0	1	7170719	rs17349921	G	A	0.174328570538456	0.872586833703559	0.00865574333344546	0.0539723913373731
0	1	7173895	rs7527268	C	T	0.308401167012939	0.922987375439097	-0.00430785333416356	0.0445618310873227
0	1	7177813	rs9434845	C	T	0.273937943303554	0.976188919633027	0.0013750304830834	0.046069002447074
0	1	7178763	rs6674708	T	C	0.301061933152446	0.92313387998506	0.00437290383506199	0.04532121943303
0	1	7179479	rs7532024	T	C	0.366221099389366	0.518851368400925	0.0278302528281386	0.0431398534794244
0	1	7179721	rs4908443	C	T	0.672688197933207	0.831574537838075	0.0093478744245738	0.0439522289705034
0	1	7186325	rs4460663	A	G	0.526456192130187	0.418918574900792	-0.0332890167407389	0.0411840465847397
0	1	7186547	rs6698911	C	T	0.274904054202548	0.454419855279909	0.0342249354546597	0.045751174387886
0	1	7190806	rs12032971	G	A	0.0730483464066983	0.228581777158965	-0.0978916563187071	0.0813039993699803
0	1	7196879	rs12090163	T	C	0.477360181241066	0.958052788951065	-0.00215373154027459	0.0409475886110405
0	1	7197182	rs9434481	T	C	0.280713660960122	0.400821364600468	0.0382387981301707	0.0455139686211992
0	1	7200575	rs9434855	G	A	0.466196719917929	0.656521377229958	0.0182670014820661	0.0410751924950178
0	1	7209434	rs17030376	T	C	0.0908105122466458	0.9891882325587	-0.000978072955814929	0.0721774152164689
0	1	7210974	rs17030384	A	G	0.103185377340757	0.365771676577893	-0.0629958358896228	0.0696531440446016
0	1	7214374	rs13376128	T	G	0.190204203159136	0.872077053190064	-0.0084198398944954	0.0522904010288314
0	1	7217906	rs10779676	T	C	0.313177993945857	0.820795538768986	-0.0100331692387971	0.0442922730442497
0	1	7220970	rs4908602	G	A	0.561566392140989	0.743196630338576	-0.0136901980646677	0.0417864209403634
0	1	7221458	rs6667429	C	T	0.757189943080046	0.980555472032403	0.00117043473042978	0.0480227318602492
0	1	7232692	rs6577417	A	G	0.259582138726819	0.317338326798446	0.0467358260942078	0.0467385127380292
0	1	7235628	rs6687729	C	G	0.20869115641024	0.12442157503305	0.0772954848707975	0.0503069773990863
0	1	7236810	rs6680365	G	A	0.478082301505552	0.98016002353194	-0.00102612646575142	0.0412624523754618
0	1	7244883	rs10864286	A	G	0.254666529586418	0.333733364284078	0.0455776677782192	0.0471515225774466
0	1	7245669	rs4908446	C	T	0.210735664637059	0.0692127935550574	0.0907468486571833	0.0499424544034426
0	1	7247335	rs72641232	A	G	0.116946004195171	0.622456842697174	-0.0319189006338873	0.0648268833184925
0	1	7247376	rs12125984	C	T	0.673855733370575	0.779377792953275	-0.0123533513653895	0.0440986425529083
0	1	7252366	rs11120876	T	C	0.307800842787405	0.608557128148974	-0.0229202785286204	0.0447544431457617
0	1	7252661	rs10489140	C	A	0.128539964918768	0.724632938420327	-0.0217773176437033	0.0618192949044473
0	1	7253983	rs78437257	G	A	0.127777745234066	0.844073016434816	-0.0121550821975161	0.0617993271141736
0	1	7254521	rs6659347	C	T	0.128434588447544	0.8474254027449	-0.0118606914622455	0.0616445780383181
0	1	7255371	rs763195	T	C	0.636214921677988	0.857198082841367	0.00774052420877082	0.0430167673705225
0	1	7261498	rs2097524	A	C	0.502721009350779	0.824880219235114	0.00911633059606299	0.0411995543058524
0	1	7263540	rs74517198	C	T	0.115320383929823	0.467916879108004	-0.0473013714901665	0.0651648401016912
0	1	7267729	rs8179413	G	T	0.782332870798042	0.396066658569746	-0.0421298737716557	0.0496424130658514
0	1	7268991	rs17030564	T	C	0.0918476930811772	0.731019924734173	0.0243380207041661	0.0707975767872401
0	1	7269323	rs4908607	C	T	0.674416230657978	0.671111185494573	-0.0187131867611659	0.0440700723306373
0	1	7272250	rs916393	C	T	0.657620125409984	0.736605039666694	-0.0146228047251868	0.0434746383642485
0	1	7280190	rs12562461	G	C	0.0982057843024976	0.999910051031459	-7.82364125525893e-06	0.0693989342497892
0	1	7282162	rs58566616	A	C	0.114347939704451	0.595614019787951	-0.0345087830106442	0.0650227900699787
0	1	7303216	rs2412151	C	G	0.553265207133791	0.95538021892414	0.00232574174459292	0.0415668927784582
0	1	7308264	rs4243825	C	T	0.76210911194268	0.898314231058606	0.00624512311662365	0.0488697511928337
0	1	7312670	rs75954372	T	C	0.127966023453348	0.886346026968089	-0.00881852640203659	0.0616985257473206
0	1	7314231	rs6577427	C	T	0.221826437541636	0.754960577890231	-0.0154424834942608	0.0494784569360794
0	1	7314363	rs7551574	T	G	0.536141142478581	0.964164399140064	0.00185879973605473	0.0413725114075379
0	1	7317696	rs6698698	G	A	0.391137554363031	0.0418121741234046	-0.0861812959246054	0.0423415257165047
0	1	7319151	rs6667599	C	G	0.521947367200186	0.0335256351318345	-0.0865714283203564	0.040725479434873
0	1	7319392	rs61780031	G	A	0.229351190637519	0.35084655025817	-0.046144068672346	0.0494604662620706
0	1	7321641	rs916394	G	C	0.411405279953583	0.338225080489501	0.0397926987305971	0.0415512235856081
0	1	7322807	rs7522322	G	A	0.449221335307506	0.501103075854778	0.0277145731718473	0.0411956314467723
0	1	7323688	rs4140605	G	A	0.810409553236975	0.267309987279937	-0.0578988640487276	0.0521950579557251
0	1	7323971	rs7556024	C	A	0.805267032719151	0.219692704405719	-0.0635000393187154	0.0517376985671552
0	1	7324503	rs11120890	C	T	0.415532112647649	0.485303074033062	0.0291951041228177	0.0418388611310639
0	1	7324547	rs11583129	A	G	0.343127599869375	0.0527095675583663	0.0835766972495591	0.0431409744832111
0	1	7326747	rs10864291	C	T	0.446858958586934	0.489244384976965	-0.0287710684595294	0.0416060811776331
0	1	7336103	rs12048158	T	C	0.243625355959847	0.889016659711737	-0.0067706208891826	0.0485180160743532
0	1	7336706	rs4908614	C	T	0.872941956856345	0.821119530470322	-0.013916926782018	0.0615506465828743
0	1	7338813	rs7539551	G	A	0.402471163808961	0.210841564913048	0.0525020219800215	0.0419595001171744
0	1	7342106	rs12409413	C	T	0.470314972945684	0.847901843983943	-0.00792045588565008	0.041296207596761
0	1	7352328	rs6577435	C	A	0.77565212972668	0.0396931347303399	0.103172548080093	0.0501585563489132
0	1	7356673	rs6662782	G	A	0.326445297639365	0.302105638314572	0.0453412435220887	0.0439383599091193
0	1	7360149	rs77095910	A	G	0.0805833404748843	0.294840485935584	-0.0803696038589133	0.0767206230848036
0	1	7361090	rs55839439	C	A	0.102593030914472	0.437411094417749	-0.0534312172290096	0.068803910229971
0	1	7362992	rs12410983	G	A	0.0992279187424713	0.456364889887056	-0.0520449665894341	0.0698734695979472
0	1	7363506	rs12404738	A	C	0.0957324500065648	0.428478354379031	-0.0562904170179045	0.0710918732827599
0	1	7375585	rs12405371	T	C	0.0942626111518913	0.713202311523377	-0.0261471779976354	0.0711374201868746
0	1	7378180	rs11120900	G	A	0.882758149838851	0.872561334206558	-0.0102241166082328	0.0637390267786069
0	1	7378291	chr1:7378291.G.T	T	G	0.211629966692866	0.896935386068171	-0.00656134466923827	0.0506535850162666
0	1	7381141	rs12134803	T	C	0.170387146510974	0.556279535367855	-0.0326092960245312	0.0554224889119298
0	1	7386456	rs12739426	A	C	0.655357878551394	0.673441563780053	0.0182705736874742	0.0433538197339029
0	1	7392594	rs2301462	T	C	0.704840058725019	0.345897209976013	0.042752817487001	0.0453573646782732
0	1	7397400	rs7553372	G	C	0.706061633145008	0.348132310837131	0.0426309870514	0.0454382457609262
0	1	7402502	rs705680	C	T	0.866949790953162	0.572140688699427	0.0346106049026031	0.0612683771895063
0	1	7403966	rs7513440	G	C	0.69564360922607	0.343112516104445	-0.0422092549961404	0.0445229679491406
0	1	7405293	rs845246	T	C	0.160993673981504	0.100435647075028	0.0903743287923621	0.055014207109513
0	1	7409156	rs845240	T	C	0.161387289522497	0.114258858369668	0.0866644564794908	0.0548739600135944
0	1	7412088	rs4908624	T	C	0.116334139516023	0.602821783022004	-0.0336875722873431	0.0647405980912034
0	1	7425417	rs845265	C	T	0.297334743385134	0.374963317833541	0.0397315832631271	0.0447823769338912
0	1	7426727	rs2071925	T	C	0.0914195354817293	0.32451536571097	0.0691167353058556	0.0701535109213592
0	1	7462478	rs705694	G	A	0.352874706125627	0.121947055096883	0.0659084354129845	0.0426136019910421
0	1	7462976	rs845201	A	G	0.303376230321219	0.266202652977832	0.0495523503756221	0.044567478270638
0	1	7469780	rs4908635	G	A	0.149352532723817	0.478173583004594	-0.041517532507249	0.0585377960369997
0	1	7471157	rs7535846	T	C	0.19010893522311	0.84744330557978	-0.0100759528337035	0.0523748264969275
0	1	7478076	rs11120917	T	C	0.147226900873665	0.105980914347838	0.0916899683079719	0.0567204246725796
0	1	7480000	rs6677657	T	C	0.553751651131415	0.220736938833684	-0.0504615729312556	0.0412075552814943
0	1	7480054	rs6677745	A	C	0.554376273271099	0.220603783408025	-0.0504810281196444	0.0412115527897242
0	1	7482963	rs845252	C	T	0.161681629417676	0.213418916304269	0.0685831862885396	0.0551214680250532
0	1	7487277	rs10864302	T	C	0.585672498802145	0.718483979472007	-0.0150606493963799	0.041778775477507
0	1	7491320	rs17030828	T	C	0.0805917652778172	0.804223605779621	-0.0187256339323592	0.0755417043631477
0	1	7492265	rs1193220	A	G	0.730556735864488	0.582863989529113	0.0256017836350878	0.0466159819697267
0	1	7501037	rs1193227	T	C	0.305508631146811	0.258395247388856	0.0499550283187449	0.0442004718231568
0	1	7501823	rs1775047	C	T	0.827318689858454	0.662533608159638	0.0239980239782446	0.0549886429377516
0	1	7518513	rs17030898	T	G	0.0612879146369752	0.407535882560356	0.0699449973669675	0.0844503880792467
0	1	7520601	rs1750837	C	T	0.488926140456287	0.0692140239082378	0.0743153697965672	0.0408995842409237
0	1	7524342	rs2693953	A	G	0.0745398979355138	0.170520708574218	0.103828202790884	0.075757558315161
0	1	7525525	rs1193242	G	A	0.255514247803739	0.443884458568885	0.0360800191891693	0.047123371204265
0	1	7526371	rs1193238	C	T	0.195718986009872	0.0736607448838646	0.0914475015850542	0.0511246943098285
0	1	7528669	rs1149331	A	G	0.132228720626632	0.158458533809696	0.0836525874532061	0.0593165125637383
0	1	7540699	rs2693957	G	C	0.549660431416666	0.0826705320844653	0.071856395879367	0.0414063184322786
0	1	7540770	rs6678279	T	C	0.127628850664883	0.267505378710197	-0.0697522800353464	0.0629064420594186
0	1	7540862	rs2796482	G	C	0.139276856948482	0.569864420409939	0.0334813937335412	0.0589200597064371
0	1	7541291	rs2693958	C	T	0.60727611474729	0.296197348622715	0.0441524540897771	0.0422664095522029
0	1	7541345	rs2796483	T	C	0.549798871796971	0.0782350845812471	0.0729669427981628	0.0414344863236749
0	1	7551631	rs1193230	C	T	0.732629549937242	0.627235090434807	0.0225980534488113	0.0465342314902233
0	1	7553654	rs2796484	C	T	0.559284486028352	0.164554935037661	0.0580542359705205	0.041768215793851
0	1	7557152	rs10864304	G	A	0.382924311358712	0.140395111940158	0.0621273886764305	0.0421396544272605
0	1	7563901	rs2462925	G	A	0.601668022120537	0.128860012190679	-0.0636714967426133	0.0419274095958911
0	1	7567037	rs11120955	G	T	0.11944512089059	0.204736376879131	-0.083255137575077	0.0656496979217012
0	1	7568982	rs1193180	T	G	0.157114879734316	0.288264770942395	-0.0612881311831732	0.0577135863587704
0	1	7569602	rs1193179	T	C	0.459015824386903	0.961980802567898	0.00196923547147394	0.0413114388261822
0	1	7571996	rs6577446	A	G	0.325699707402451	0.199273892936855	0.0560547401325729	0.0436691610262583
0	1	7576979	rs1193172	G	A	0.259474981883518	0.283256241500468	0.0501529522657663	0.0467394247133693
0	1	7578776	rs1750817	G	A	0.746095630116239	0.212068464910047	0.0596409338182929	0.0477931213679414
0	1	7598094	rs6577449	T	C	0.291771627502176	0.707386863201502	0.0170575489765358	0.0454422135794464
0	1	7600905	rs12407666	A	G	0.35098375287288	0.34014082673312	0.0410426073747529	0.043026695885182
0	1	7603317	rs1750824	A	G	0.755450846716472	0.424558245040253	0.0385534252029355	0.0482800022337745
0	1	7613745	rs957856	A	G	0.481488186770614	0.27091779213598	-0.0452320520610948	0.0410845114563725
0	1	7670574	rs17031163	A	C	0.100748131377098	0.678455830458104	-0.0283771500330167	0.068449399324744
0	1	7678496	rs6684215	G	T	0.147145418696358	0.647727182608424	0.0260642298917397	0.0570430743499811
0	1	7681549	rs7555169	A	G	0.165807330121147	0.525380675762834	0.0346373000487692	0.0545406420984969
0	1	7682794	rs17031185	G	T	0.104227174344698	0.310677075759225	0.0668431941318033	0.0659331618338861
0	1	7682879	rs61014722	C	T	0.171088332732898	0.302911067176987	0.0552562553997644	0.0536358734601501
0	1	7688059	rs17031211	T	C	0.169099631761291	0.3046627592985	0.0554994625588497	0.0540674548949383
0	1	7713021	rs9434879	G	A	0.749835316868736	0.545146052213362	0.0290347098000769	0.04798732306982
0	1	7731730	rs4908473	C	T	0.20605877797042	0.10384624666358	-0.0848247685618442	0.0521521569928297
0	1	7747366	rs3124794	A	G	0.647103584293924	0.972663950265958	0.00147497686689573	0.0430431975236915
0	1	7751053	rs3124801	G	T	0.816564689512524	0.28125850174876	-0.0567406019156015	0.0526596610964341
0	1	7770901	rs2995034	T	C	0.645701332928279	0.939134044015987	-0.00328365913358431	0.0430033029577673
0	1	7784438	rs6693805	A	G	0.164905526564349	0.478147750023815	-0.0396707226309355	0.0559305963160732
0	1	7792411	rs2301488	T	C	0.43194316314816	0.511739946633052	-0.027242838275765	0.0415204359485634
0	1	7796641	rs2071985	G	A	0.516304120334026	0.45871426951596	-0.0304795701384049	0.0411349301300279
0	1	7797734	rs1417986	A	T	0.515704665302755	0.555946461269248	-0.0242712101686178	0.0412163735835515
0	1	7798956	rs17031531	A	G	0.244166395663957	0.473503181682123	-0.0347239722932197	0.0484436626411377
0	1	7801288	rs2032563	A	G	0.184933369316765	0.564728116235768	0.0303989479765335	0.0527912639871965
0	1	7810543	rs2066293	G	A	0.505676741507315	0.793901797760409	-0.0108020374974609	0.0413479379779758
0	1	7811961	rs9919220	G	A	0.206340586016826	0.346071903149955	-0.048460633691386	0.0514315324324565
0	1	7812398	rs9919223	G	A	0.505822970296858	0.720077306799291	-0.0148083106494125	0.0413229645623952
0	1	7816543	rs4908481	A	C	0.417580737079125	0.0699016199341705	-0.0763422941026137	0.0421187793626823
0	1	7818679	rs6577456	C	G	0.400631713532966	0.0807171336351215	-0.0739071575261565	0.0423163228011829
0	1	7825311	rs707455	A	G	0.646515926908151	0.670688130744175	0.0184607815784213	0.0434163160313303
0	1	7832212	rs707458	T	C	0.368419470036083	0.800780858969766	0.0107949682298376	0.0427800245023562
0	1	7833302	rs2239846	A	G	0.130717010018845	0.562697109651169	0.0351544643076676	0.0607326061245658
0	1	7834026	rs2071987	A	G	0.362100461791138	0.287302329763504	0.0453271897607135	0.042598411680689
0	1	7839405	rs697677	T	G	0.550096846759743	0.211153691877799	-0.0517632416329897	0.0413973667649396
0	1	7844680	rs172933	C	T	0.594918929110106	0.562448879300848	-0.024361762283855	0.0420604776549761
0	1	7845087	rs697682	A	G	0.0526995526117018	0.791369701783027	-0.0247368032365535	0.0935114307235658
0	1	7845567	rs2301491	T	C	0.04356152894653	0.882836488128337	-0.0153465454778163	0.104133027840219
0	1	7845695	rs228729	C	T	0.736933727604801	0.907068987363033	0.0054500001129783	0.0466864032298806
0	1	7847225	rs697684	T	C	0.0525962302998257	0.733544739616686	-0.0319458019928371	0.0938439585920975
0	1	7847614	rs697685	A	G	0.437116315839037	0.255466241893737	0.0472409906223945	0.041542507146301
0	1	7847836	rs228727	C	T	0.564093390813976	0.209446364825807	-0.0521528813940777	0.0415531259353617
0	1	7847846	rs7556518	A	G	0.0333623811107791	0.41693230280828	0.0898618464230915	0.110700717393122
0	1	7848557	rs11121023	A	G	0.260500369543011	0.80276056783953	-0.0117429690492875	0.0470139975876283
0	1	7849656	rs6699986	G	A	0.263206172282835	0.658383902246384	-0.0208029029157658	0.0470499003121331
0	1	7849841	rs75307902	T	C	0.116414889244227	0.894093791160378	0.00855032431802262	0.0642273412484168
0	1	7850062	rs707463	T	C	0.438008016727317	0.216255644902867	0.0512817877063108	0.0414717964404783
0	1	7850081	rs10864315	T	C	0.262064082965388	0.73718748659949	-0.0157285198895552	0.0468696357014028
0	1	7850218	rs697686	T	C	0.439331580289338	0.259756480121894	0.0465659879054999	0.0413197480026488
0	1	7852117	rs170631	G	C	0.0803852462041733	0.599244739272023	0.0392911306709587	0.0747709004665842
0	1	7852797	rs696305	T	C	0.437136312270845	0.22902000573552	0.0500897340426664	0.0416412589881668
0	1	7852919	rs875994	C	T	0.0330202898550725	0.558071764670171	0.0658902740953475	0.112496799359941
0	1	7854209	rs11807683	T	C	0.0331231795764433	0.588117922888744	0.0608124805303052	0.112290184916967
0	1	7855382	rs117562183	A	G	0.0605118279753436	0.641106007511482	-0.040702663575273	0.0873161083844273
0	1	7855494	rs12565104	A	G	0.261634887509915	0.890993959566174	-0.00643540955128486	0.0469578191639881
0	1	7855814	rs707464	G	A	0.710606819819755	0.87409934397639	0.00721728055294772	0.0455482137411403
0	1	7856140	rs77772130	T	C	0.201741602985605	0.11158978084271	-0.0832864204088627	0.0523455788078556
0	1	7856267	rs7545893	A	C	0.0331678565186543	0.585504594434337	0.0613065526308035	0.112414426735605
0	1	7856346	rs228682	C	T	0.257737441860472	0.822114670670274	-0.0105827993621728	0.0470710740472888
0	1	7857309	rs12078018	A	G	0.0333870389762268	0.475454934351657	0.0792314795716058	0.111025724773665
0	1	7857374	rs12723500	C	G	0.033409119106028	0.428474888542871	0.0875493554052609	0.110569459144761
0	1	7857974	rs228685	T	C	0.0807249367534529	0.682974305238899	0.0304939951577541	0.0746655545955437
0	1	7858008	rs2071983	A	G	0.186467114816818	0.0976579811239908	-0.0892582188132351	0.0538896296724415
0	1	7858108	rs61773374	G	A	0.0332488054256572	0.61000984334266	0.0572587835611093	0.112259048367379
0	1	7858135	rs1012477	C	G	0.0332901423259797	0.408260281905877	0.0915615158785272	0.110720739775896
0	1	7859191	rs17031578	C	A	0.186684609889341	0.10379253842793	-0.0875771756525053	0.0538360331639849
0	1	7859317	rs560959	A	G	0.079845724627503	0.644951336785741	0.0345803097794908	0.0750461711908489
0	1	7859320	rs560961	G	C	0.291053656914449	0.985886049138973	-0.00080086460727081	0.0452718154690274
0	1	7860548	rs116886234	A	G	0.0136647978532194	0.876251957867502	-0.0280340557236999	0.180026012065599
0	1	7861157	chr1:7861157.G.GT	GT	G	0.91981185151441	0.804008641759005	-0.0187584378328003	0.0755893180302615
0	1	7861600	rs707466	A	C	0.48846326860595	0.312345158776421	0.041703068179827	0.0412773578975205
0	1	7863293	rs228642	T	C	0.292047098166164	0.770887435844909	0.0131435691891899	0.0451336687144821
0	1	7863735	rs149164395	C	CTTA	0.186891126281113	0.0938297769350324	-0.0904289295150177	0.0539702591083425
0	1	7865467	rs6657232	T	C	0.177093555464894	0.552217260494355	-0.0323650275202848	0.0544461654349417
0	1	7865633	rs11121026	G	A	0.176677791306701	0.637056470511625	-0.0256206118145711	0.0543018583940141
0	1	7865710	rs12092614	T	C	0.0334445256179819	0.437276361026028	0.0858648808438572	0.110536564063024
0	1	7867255	rs60450998	A	G	0.185701378173348	0.0887456477789878	-0.0921703367645123	0.0541524845039521
0	1	7868417	rs12566473	C	T	0.185711815083067	0.105359358720816	-0.0879516752284313	0.0543109814526784
0	1	7868725	rs228666	C	T	0.301192632243407	0.314623915196019	-0.0454200373438533	0.0451685848069921
0	1	7869733	rs79898259	T	C	0.186487477170677	0.0948043165596696	-0.0900612039089296	0.0539100843445377
0	1	7869747	rs79126741	T	A	0.0763323915542726	0.142354578802793	-0.118518075669191	0.080785069822851
0	1	7869789	rs117742910	C	G	0.0533771903010316	0.956086289180052	0.00504703512285239	0.0916551382237378
0	1	7870418	rs228671	T	C	0.0796295896976265	0.96902863108359	0.00298293672206068	0.0768271273704872
0	1	7870715	rs79372391	C	A	0.188199019863662	0.106665803732194	-0.0870882732993785	0.0539793632087971
0	1	7871229	rs12137927	C	T	0.176989994906139	0.542616941698213	-0.033123102104562	0.0544017962489509
0	1	7872076	rs10864316	G	A	0.0331987372970855	0.526869342198213	0.0708425156215751	0.11195225558159
0	1	7873075	rs61773379	C	T	0.0337300410057619	0.705350238606649	0.0424476724887379	0.112263303868184
0	1	7873855	rs929123	A	T	0.186586963581536	0.0946724727602792	-0.0900567877874597	0.0538859133995733
0	1	7874043	rs2172563	A	G	0.175690024996745	0.58002342062867	-0.030247333562097	0.0546621590416852
0	1	7874246	rs78510193	A	G	0.132321492965385	0.546038497651171	0.0363833881279807	0.060266638611939
0	1	7876166	rs7550657	C	T	0.291944786532924	0.98528903598768	0.000834223018377137	0.0452435307625604
0	1	7876476	rs11121029	A	G	0.176009307685425	0.56329958499039	-0.0316801945801838	0.0548150069490181
0	1	7876523	rs77567305	C	T	0.0817942198033208	0.861102506398847	0.0131364090005622	0.0750776825330132
0	1	7877008	rs6661252	A	G	0.477087749366613	0.174437279727123	-0.0562308394916458	0.0414045610411512
0	1	7877488	rs4908482	G	A	0.477957200482765	0.198474029610124	-0.0532607074325922	0.0414186488798274
0	1	7878056	rs10746473	G	A	0.477495257420037	0.174604950392662	-0.0561464748561583	0.0413585287460562
0	1	7879130	rs228688	G	T	0.477862019204292	0.212951639741284	-0.0515557466185907	0.0413939421898182
0	1	7879168	rs228689	A	G	0.0820152435029131	0.535970284523529	0.0457527364658258	0.07392372780549
0	1	7879322	rs228690	T	C	0.0806421499802798	0.760069417954823	0.0229096068920798	0.0750176317459236
0	1	7879627	rs10462018	T	C	0.033543244530327	0.438737356669057	0.0857084978122184	0.110687709528995
0	1	7879685	rs17374230	C	T	0.0332775569270909	0.531305705747065	0.0701081062422701	0.111991260925376
0	1	7880683	rs10462020	G	T	0.0333754676413661	0.610082740345434	0.0572471027608042	0.112259048367379
0	1	7881234	rs17374292	T	C	0.0333008170679725	0.408153700911194	0.0917106335916452	0.110875847303945
0	1	7881780	rs10127838	T	C	0.176485061638887	0.716062143180653	-0.0197462708735651	0.0542887661801644
0	1	7883358	rs697688	T	A	0.522376527153076	0.182729839760858	0.0551387640617148	0.0413831411947251
0	1	7883834	rs228694	G	A	0.477130967741116	0.212568029488549	-0.051629833694558	0.041418677852129
0	1	7884525	rs61773390	T	G	0.0331082125603865	0.6624809246101	0.0492241423435882	0.112772552134639
0	1	7885354	rs697691	G	A	0.489305648683213	0.298333760777194	0.0428922239190106	0.0412419989210032
0	1	7886424	rs697693	A	G	0.494071355203711	0.335024472132398	0.0393602279735737	0.0408282996217544
0	1	7887248	rs2859387	A	G	0.709539731578369	0.967579200752487	0.00185	0.0455164635049781
0	1	7887579	rs228697	G	C	0.0800920360987521	0.688695507269387	0.0301269080129031	0.0751995844579844
0	1	7888009	rs118049345	T	C	0.0409889931757603	0.539488357828556	-0.0653366358309454	0.106483105050525
0	1	7888438	rs17374439	T	C	0.032990774586597	0.634270293065331	0.0536637413969889	0.112804118043571
0	1	7888730	rs12061787	C	G	0.033676815220962	0.468764584964097	0.0800552636278762	0.110498689200913
0	1	7889941	rs2640908	T	C	0.489771854676969	0.250897636381542	0.0475151941299958	0.0413833477984856
0	1	7890064	rs12023156	G	A	0.176892106546243	0.64279322573234	-0.0252276902477053	0.0543938247528808
0	1	7890117	rs2640909	C	T	0.113839540739488	0.519039936598585	0.0411143967785486	0.0637604491337748
0	1	7890264	rs1773135	G	A	0.822462589803642	0.579107761017626	0.0301553052699639	0.0543643985117238
0	1	7890801	rs1689904	T	C	0.488820661874638	0.270650038735344	0.0454269255826398	0.0412384656601092
0	1	7890956	rs228665	C	G	0.822749072298844	0.595715147144553	0.0288037018711633	0.054287979441054
0	1	7891797	rs1773138	T	C	0.488608812327205	0.337955931767061	0.0395355089086839	0.0412596734112147
0	1	7891862	rs12027673	A	G	0.0223381225720415	0.113969873718887	-0.240269058504456	0.152011444794363
0	1	7892109	rs228663	A	T	0.113945635291625	0.523898971966343	0.040624322966596	0.0637397455480675
0	1	7895015	rs34020118	T	C	0.033369422686394	0.485273341292149	0.0774788875230312	0.111025724773665
0	1	7895069	rs56204811	G	A	0.194581923657037	0.932738925737075	0.00438217488752573	0.0519219045701208
0	1	7895278	rs228657	A	G	0.0803838252298573	0.738081031012899	0.0251702586115986	0.0752708941137904
0	1	7895418	rs61773392	T	G	0.0330626133406283	0.642050125398742	0.0525297746028604	0.113007527695351
0	1	7897133	rs10462021	G	A	0.0316189374093949	0.408936041806699	0.0963732779473245	0.116707533154318
0	1	7897228	rs228654	A	G	0.0808332074740919	0.701547166410817	0.0286142889251559	0.0746655545955437
0	1	7901038	rs77209938	T	G	0.186284143982405	0.0761005260227572	-0.0958832981280249	0.054056093632078
0	1	7901429	rs12563789	G	A	0.184482363050946	0.0810672255106468	-0.0951382723517843	0.0545352800964117
0	1	7901886	rs61595437	G	A	0.186558035269225	0.0827315332974981	-0.0936944663310835	0.0540009449096744
0	1	7901888	rs61071946	C	T	0.187880813774093	0.0886731460825546	-0.091743795246777	0.0538896296724415
0	1	7902231	rs12029963	G	A	0.172803216196898	0.630877357342431	-0.0268518275152483	0.0558839880764021
0	1	7905274	rs4908699	A	G	0.0327279546916301	0.297414742406246	0.116546360079202	0.111849423350333
0	1	7906008	rs707472	T	G	0.487099411552378	0.278886835378952	0.0446769440441932	0.0412596788644799
0	1	7906888	rs74373240	T	C	0.018866829471862	0.911548273681973	0.0166280262578583	0.149686274846542
0	1	7906914	rs10864317	C	T	0.176167606731431	0.68031783097123	-0.0224023328775593	0.054370706706804
0	1	7907007	rs697694	A	G	0.520342271243647	0.139739248564181	0.0611180350710705	0.0413864959906321
0	1	7908888	rs228652	A	G	0.298925629939942	0.281312868554873	-0.0489089049576736	0.0453963709539975
0	1	7910391	rs170629	A	G	0.356341911354926	0.827204725379495	0.0092833514441896	0.0425279975944744
0	1	7911099	rs228651	T	C	0.24574432356638	0.170825700418946	-0.0663340023610372	0.0484346947754199
0	1	7911302	rs3753500	T	C	0.493393781552803	0.844326627716174	0.00808838340701378	0.0411911286367638
0	1	7911437	rs3753499	C	T	0.133776656678963	0.074897285549715	0.103797115557792	0.0582772067447203
0	1	7911782	rs3753498	C	A	0.0407617146394305	0.192125448346617	-0.143079601596555	0.109696935703933
0	1	7912870	rs13306062	A	G	0.0230986437595527	0.187598544517286	-0.195578938152217	0.148422613903834
0	1	7913029	rs34305100	G	A	0.0560023190332507	0.00405564775323813	0.238728303779246	0.0830705839180086
0	1	7913430	rs228648	A	G	0.363286998311779	0.15935019652517	-0.0607063140762764	0.0431379405214242
0	1	7913445	rs13306061	T	C	0.0545902834644978	0.00191615727371052	0.259666340899234	0.0836842727509485
0	1	7918110	rs2000237	T	G	0.0483959870099745	0.0782209217852899	-0.180628231263336	0.102565381588386
0	1	7918435	rs61773396	A	G	0.240526066493977	0.274976232657947	-0.053083552124892	0.0486258092785225
0	1	7923501	rs2797682	A	G	0.763106864399968	0.0509414790160858	0.0966777411934041	0.0495282311112588
0	1	7923576	rs17031661	C	T	0.13959779671827	0.874715047431616	0.00938920808238629	0.0595488839108087
0	1	7926542	rs504560	G	A	0.710688712028605	0.62843448950702	0.0219977301195556	0.0454562897189007
0	1	7927456	rs500508	G	T	0.71134671964699	0.693445887470536	0.017950087511752	0.0455374395426444
0	1	7928181	rs2066980	A	G	0.489089280226806	0.471076422537713	0.0298822436529546	0.0414611513950749
0	1	7928365	rs743999	A	G	0.238904251022517	0.461034773739494	0.0353895247279022	0.0480089696310217
0	1	7929819	rs228725	C	T	0.700793361102761	0.184910157796754	0.0601901243816055	0.0453995327632174
0	1	7929863	rs74055806	A	G	0.138328975607276	0.945101429305876	-0.00413311579088971	0.0600224189383078
0	1	7952203	rs1040395	G	A	0.591893741256615	0.510918201600257	0.0276822707584587	0.0421081642915424
0	1	7953944	rs9803665	C	T	0.20949070895863	0.24971261162833	0.0576227247280843	0.0500611092313937
0	1	7955089	rs227147	A	G	0.200028738825882	0.242005006441818	0.0599756300459665	0.05126166184395
0	1	7961206	rs227163	T	C	0.563985391038831	0.802321953478004	-0.0103820394886424	0.0414712267796644
0	1	7961801	rs10489448	T	C	0.408744490857393	0.384217007108865	-0.0366794747551184	0.042152921343309
0	1	7971301	rs680522	A	G	0.886389067238	0.59595633368674	-0.0341499395149103	0.0644065748047619
0	1	7982034	rs161827	C	T	0.428981309862714	0.533248467714041	0.0259272875542242	0.0416131691896626
0	1	7989566	rs2453021	T	C	0.396171354462016	0.646401890686459	-0.0194637601088709	0.0424262937342252
0	1	7996894	rs2300428	G	A	0.482090099621076	0.799076974347412	-0.0104932601379134	0.0412241052066161
0	1	8002431	rs76413824	T	C	0.341056270258849	0.856399766018926	-0.00786805119393912	0.0434797475856252
0	1	8030300	rs178932	A	G	0.635147130225783	0.44721851897371	0.0325276280340959	0.0427961128974892
0	1	8044361	rs225119	C	T	0.565207087359503	0.389100007312515	0.0357630948071005	0.0415246068626957
0	1	8046672	rs12727642	A	C	0.0611050937818966	0.620697146785508	0.0423573654161456	0.0855942025025538
0	1	8100639	rs9434586	A	G	0.503908651261964	0.490017637154482	0.0283074497644595	0.0410086024512594
0	1	8106201	rs12757968	G	A	0.0610211388100114	0.424367591896254	0.0676660551353581	0.0847025391552302
0	1	8121822	rs225106	C	T	0.565126203363348	0.280546039734899	0.0448694945871552	0.0415807284187789
0	1	8123684	rs225110	G	A	0.565697983960878	0.295103979193229	0.0433829614858787	0.0414358709406644
0	1	8136468	rs4500345	A	G	0.014025563717041	0.768427723597083	-0.0527666375373897	0.17921494776622
0	1	8137400	rs60074929	A	G	0.154956930120069	0.0512676428319677	0.106962805582678	0.0548743134591091
0	1	8163122	rs4908727	C	T	0.399417353341744	0.677567887472852	-0.0175078232332743	0.0421079523382098
0	1	8165745	rs79778556	T	C	0.116142351879002	0.330409065739721	-0.063939472196569	0.0656941462714662
0	1	8168634	rs11121090	T	C	0.399264447425595	0.644337593659409	-0.0194206790882051	0.0420686400519076
0	1	8180383	rs72634282	A	G	0.109613367490068	0.337565727995267	-0.0644699650946725	0.0672272126469005
0	1	8185985	rs9434608	C	T	0.761338860326775	0.330497382902388	-0.0462937051555968	0.047572818427385
0	1	8186775	rs56296862	T	C	0.166849299609052	0.274385111213417	-0.0610688330692435	0.0558716627810169
0	1	8187211	rs4908736	G	A	0.666724584650918	0.758997673104539	-0.0133879276970498	0.0436376990509849
0	1	8191792	rs12136685	T	G	0.494928569778409	0.841082350809795	-0.00828570329050611	0.0413233039579421
0	1	8191820	rs12133365	C	A	0.494497093898861	0.81944869303205	-0.00943221629159232	0.0413233130327191
0	1	8192898	rs7545284	A	G	0.37052304186671	0.981929480348694	0.000968399185624721	0.0427549795356714
0	1	8193432	rs6677033	A	G	0.426042014544129	0.84374652887701	0.00819025742904689	0.0415530753976802
0	1	8195226	rs7529511	C	T	0.602621266419339	0.871420096624129	0.00680823994954748	0.0420638408458107
0	1	8200328	rs9434617	C	T	0.147817778116659	0.0619727700094082	0.10540945648067	0.0564746810616705
0	1	8200578	rs9434618	G	A	0.83905769096586	0.441238576261368	0.0436139324897683	0.0566338677458491
0	1	8206343	rs61391705	G	A	0.0858405475708301	0.642906300375742	0.0338948155107802	0.07310602551668
0	1	8207789	rs6683857	T	C	0.820115588194537	0.267055788515473	-0.0583565478179841	0.0525797056953743
0	1	8207838	rs77321792	T	C	0.121028344085571	0.711417045669571	0.0232345478883515	0.0628039473394874
0	1	8213010	rs1455701	C	T	0.833362756765947	0.462181647867939	-0.0399253053033657	0.0543009934631553
0	1	8213427	rs4908739	C	T	0.833318308076926	0.480977220416403	-0.0383362920848292	0.0543984215968774
0	1	8214803	rs2100516	T	G	0.764779114853393	0.700473702966951	0.0186294706139781	0.0484283496874862
0	1	8218115	rs17509146	G	C	0.469612010510676	0.656055384439014	-0.0183488844074569	0.0411995761507324
0	1	8218206	rs7524007	C	T	0.859070500066044	0.532104324007413	-0.0362278216524063	0.0579833510432104
0	1	8222156	rs17032281	A	G	0.374536250762738	0.960811490875473	0.00208755347562606	0.0424858397092608
0	1	8260756	rs11588420	A	G	0.19312642801328	0.9428082553405	-0.00370797956678871	0.0516858477211049
0	1	8261393	rs12138839	G	T	0.213759256030224	0.658171512764897	-0.0221893573211369	0.0501523461171375
0	1	8264457	rs12745477	G	A	0.190745662683219	0.777276670675226	-0.0147698999804533	0.0522144876849744
0	1	8272526	rs425371	A	G	0.483151818458905	0.820777127533786	-0.00938544507260978	0.0414285101272638
0	1	8273392	rs12041676	A	G	0.42376527029744	0.773339038714108	0.0120529394759512	0.0418490226107227
0	1	8273851	rs448202	T	C	0.125802692937293	0.258108134997098	-0.0720314762828826	0.0636954049207334
0	1	8273940	rs395847	C	T	0.916469699374996	0.623117274674026	0.0368477867002504	0.074979648204251
0	1	8274807	rs411654	G	A	0.1036760548149	0.346332030403852	-0.0651866657721213	0.0692202857535754
0	1	8276909	rs478128	G	A	0.112803694806582	0.228322697230345	-0.080784496019754	0.0670582837172759
0	1	8278899	rs428180	C	A	0.451239399869537	0.187353957043126	-0.0551522565072932	0.0418312181891466
0	1	8281564	rs506403	T	C	0.634270906839988	0.607163585062921	0.0221727949046124	0.0431271233930288
0	1	8287391	rs11121137	A	G	0.453300392841776	0.120367786856421	-0.0647681420228461	0.0416989566731993
0	1	8292195	rs299501	A	G	0.856319550768489	0.609296503790812	-0.0296725049690409	0.058058672532063
0	1	8295130	rs7528376	C	T	0.695990763727519	0.139992731206483	-0.0656973512989351	0.0445158867709131
0	1	8301494	rs17032328	A	G	0.0982805268721558	0.373280841993477	0.0602213791803884	0.0676382767004076
0	1	8302619	rs7513908	A	G	0.0531423406726585	0.379324999681568	0.079126233261596	0.0900040624623222
0	1	8306031	rs12403649	C	T	0.128640686615634	0.223007225670536	0.0723932341165191	0.0594083231864381
0	1	8310158	rs72861200	G	C	0.153237506788383	0.199775961439668	0.0711526866422084	0.055493086062686
0	1	8319635	rs401691	T	C	0.578635829541807	0.351202161790676	-0.0390542624431842	0.0418920273665481
0	1	8336374	rs72862657	T	C	0.218512743504134	0.282526172416811	0.0533687747292943	0.0496609954391334
0	1	8357221	rs11121152	T	C	0.796444305289809	0.128092271196145	-0.0766223275496019	0.0503541665168778
0	1	8357338	rs6577481	C	T	0.181760069280672	0.131809141664389	0.0789728826728824	0.0524038306757671
0	1	8362754	rs4908748	C	T	0.678438977907848	0.437080741046336	-0.0339592040036512	0.043698100858578
0	1	8370088	rs11121157	A	G	0.17159635901797	0.0543726507359737	-0.108590476473145	0.0564441846045335
0	1	8370729	rs72864229	G	A	0.199164661379485	0.655907380136308	-0.0229735643088056	0.0515598632743303
0	1	8372536	rs1107284	T	C	0.776801065006646	0.857843962657488	0.0088760083072583	0.0495535890980487
0	1	8374297	rs78641116	C	G	0.134558176356674	0.96327506721235	0.00277385914229661	0.0602434759373732
0	1	8388571	rs1473309	A	G	0.058141457659236	0.909172804240571	-0.0100855409452832	0.0884060800511864
0	1	8399193	rs12039434	G	A	0.648440852044328	0.167418414278675	0.0604115433226958	0.0437591484725484
0	1	8433747	rs754346	C	T	0.839952288431048	0.362969467747433	0.0520856403793692	0.0572544976089699
0	1	8490320	rs302719	G	T	0.118612275697092	0.506043491820689	-0.0431013653405867	0.0648130163626816
0	1	8495590	rs172531	G	A	0.119079531632793	0.457877810112623	-0.0481092405142803	0.0648070432070396
0	1	8520108	rs80296853	A	G	0.116870241928494	0.732968440744469	-0.0221250675179645	0.0648487564034093
0	1	8526142	rs4908760	A	G	0.839955053401135	0.716497773397048	0.0207311703270564	0.0570881114962371
0	1	8564301	rs6669503	G	C	0.839737859007833	0.70530412982508	0.0216074950038963	0.0571369520141038
0	1	8596335	rs55860300	A	G	0.103544250246974	0.864885436521282	-0.0115813379883223	0.0680620335831693
0	1	8596742	rs17032657	G	T	0.323209568824423	0.873695560423094	-0.00699154645272017	0.0439813596973435
0	1	8598127	rs10492965	A	G	0.104369201400004	0.825336453314286	-0.0150231543775304	0.0680746057002196
0	1	8613418	rs2016084	A	C	0.840146259252817	0.757885659857834	0.0176141939804865	0.0571409883260027
0	1	8638666	rs12029303	C	T	0.730074996318246	0.408404685263348	0.0394831490457687	0.0477596997988376
0	1	8645816	rs1934138	A	G	0.84032839759557	0.945773967454457	0.00387661510776913	0.056996761175627
0	1	8654642	rs76545421	G	A	0.0681231486252777	0.761669889085553	-0.0251519119897709	0.0829306053359034
0	1	8656227	rs12134896	A	G	0.10515752330362	0.958773758381616	-0.00349889194198665	0.0676867198203322
0	1	8658527	rs6681362	G	T	0.839541004771345	0.894347561760423	0.00757020611771877	0.0570023972316391
0	1	8701231	rs1463052	G	A	0.838523566719864	0.870266814590594	0.00927049388153397	0.0567629038503779
0	1	8725420	rs56305243	C	T	0.107369003189525	0.876995997721341	-0.0103823226176547	0.0670786149612161
0	1	8751897	rs56163601	A	G	0.101417260167587	0.723610501281102	-0.0244262173497534	0.0690713266575579
0	1	8759554	rs12025126	C	T	0.73165306491365	0.153433811926601	0.0674046196171303	0.0472184165173385
0	1	8788636	rs7518204	C	T	0.951114414676448	0.154240798169773	0.143607196208382	0.100797432028041
0	1	8794410	rs4908775	A	G	0.0972867920041835	0.862451361272448	-0.0121245767221085	0.0699812961624552
0	1	8804997	rs3938719	G	A	0.128078334710894	0.342309530481509	0.0579031729313408	0.060975623656658
0	1	8879610	rs4908516	C	G	0.103975433077166	0.788351330104433	0.0180872150718179	0.0673759458258762
0	1	8898807	rs11582339	T	G	0.132623040214203	0.526169069143806	0.0383129196523575	0.0604433635730787
0	1	8918795	rs11121247	C	T	0.936160459084041	0.0938732880408411	0.14894429980924	0.0889054789727075
0	1	8926868	rs2781064	T	C	0.162651214794181	0.42992324476033	0.0436870085215064	0.0553474411540121
0	1	8930369	rs2781060	C	T	0.936025031025594	0.0670662755648259	0.163565595074104	0.0893200897246136
0	1	8931149	rs2274971	T	C	0.77565321720527	0.792904193914671	0.0130999196178609	0.0498966163899656
0	1	8949480	rs7539600	G	A	0.895479179237459	0.201517309845396	0.0893397345196929	0.0699474578493789
0	1	8969219	rs7534552	A	G	0.255133855068593	0.405076455428421	0.0389762799476409	0.0468133387125551
0	1	8978514	rs6665631	G	A	0.156397910106372	0.714559540828159	0.0207642850011821	0.0567734425972035
0	1	8981748	rs4908795	G	C	0.153129926725055	0.803053016068467	-0.0144066262514656	0.0577656297412223
0	1	8982305	rs12137125	C	G	0.248803452893964	0.853002738458694	0.00881387709194491	0.0475683916454871
0	1	8982906	rs4908796	A	G	0.249855628023978	0.932796901035076	-0.0040254135954711	0.0477360859398153
0	1	8983655	rs11806366	C	G	0.181794074008185	0.719956612454713	0.0190698884958258	0.0531910625697698
0	1	8985036	rs10864370	T	C	0.279906879929886	0.803470862741867	-0.0115159079010923	0.046275073145525
0	1	8987259	rs2765512	T	C	0.638085919740199	0.926140340255497	0.00396401532865639	0.0427608580200146
0	1	8991116	rs2781079	A	G	0.186749583867367	0.675221266869826	-0.0222877609214991	0.05319363875212
0	1	8994112	rs4418632	C	T	0.727600494324277	0.937457867457542	-0.0036164282115869	0.0460894750963813
0	1	8998059	rs914997	T	C	0.834209543712992	0.807442498759183	-0.0135017123574377	0.0553969374443034
0	1	8999843	rs2781087	T	G	0.445724034129248	0.194726507139231	-0.053794633792474	0.0414850612856599
0	1	9000628	rs1475734	T	G	0.193936231884058	0.786421594405619	-0.0141168726674218	0.052099420342998
0	1	9000882	rs6692694	T	C	0.354252302808102	0.602351893147623	-0.0226685914629582	0.0435079889233101
0	1	9001562	rs17032875	C	T	0.666849661141615	0.775249217188373	0.0123804175749642	0.043361627606121
0	1	9007556	rs942969	C	G	0.859010642136061	0.250993938357862	-0.0671337060269706	0.0584819691380655
0	1	9008370	rs6577541	G	C	0.858889083323755	0.281898638700617	-0.0630382266658606	0.0585822285712339
0	1	9008739	rs12070475	G	C	0.858969680645552	0.30944713741342	-0.0596163351435129	0.0586553960642665
0	1	9009214	rs2274326	T	C	0.237409801719964	0.17653790739117	-0.066322132212517	0.0490732733004608
0	1	9009406	rs2274327	T	C	0.241908961753159	0.182954197367831	-0.0649670180668124	0.0487845134928431
0	1	9009444	rs2274328	C	A	0.452287269170689	0.772292442529854	-0.0120448781282587	0.0416233964034442
0	1	9009470	rs2274330	C	G	0.209643219122188	0.259930801394585	0.0567796948144318	0.0504011876647826
0	1	9009547	rs2274331	A	C	0.209000412567301	0.271547736487654	0.0555639154337658	0.05053537890278
0	1	9009706	rs12738365	T	C	0.200457269166876	0.226316326038137	-0.0634598723517193	0.0524504039300349
0	1	9010405	rs17032907	T	C	0.388789422430503	0.828767466853434	-0.00916075399822649	0.0423554819365996
0	1	9010569	rs11121273	C	T	0.398572350158952	0.79385473366633	-0.0110050362864177	0.0421151356407289
0	1	9010592	rs17032909	C	T	0.0720479438216883	0.480395298758987	-0.0571089754072296	0.0809290813740645
0	1	9010984	rs11576766	C	A	0.380455456152278	0.868665890098146	-0.007040415744896	0.0425780116412025
0	1	9011586	rs3765968	G	T	0.772313071264707	0.483455581278832	-0.0343282961677257	0.0489875479195077
0	1	9011627	rs3765967	A	G	0.21900803602293	0.461477573262851	0.0365393074035404	0.0496177536003482
0	1	9011722	rs3765966	T	G	0.845071237167218	0.171693147953651	-0.0770089409112026	0.0563431851898058
0	1	9013585	rs72641561	T	C	0.215341806160505	0.358404865676878	0.0458225334312449	0.0498933933968412
0	1	9015550	rs17032912	C	G	0.264180196450071	0.0126186235254405	-0.118936880948886	0.0476824173672841
0	1	9015575	rs61784252	G	A	0.165925953717452	0.63796908998347	0.0258833596800611	0.0550077492693675
0	1	9015675	rs12741044	C	G	0.535368405467632	0.00984566266921168	-0.106969961940743	0.0414418997479103
0	1	9015954	rs12059715	C	T	0.171239554317549	0.608651620681032	-0.0282603837379862	0.0551961561219469
0	1	9016007	rs6661729	A	C	0.0110357559100991	0.431722043796469	-0.167667225660621	0.213249719022947
0	1	9016302	rs17389460	G	T	0.192742578572897	0.177213527495324	0.0699541526293111	0.0518415304075798
0	1	9016390	rs17032921	T	C	0.189913192786253	0.199006159374243	0.0670469017635881	0.0522014307844189
0	1	9017091	rs2274332	T	C	0.143746660768715	0.159652254911388	0.0811132836813524	0.0576808824583016
0	1	9017204	rs2274333	G	A	0.510378949664749	0.609589501075058	-0.021101255619333	0.0413215761486429
0	1	9018034	rs7545200	A	G	0.269660899130137	0.046977529740915	0.0904575751020005	0.0455360939744884
0	1	9019221	rs41278984	C	T	0.0122617196556361	0.310965516010731	-0.206866811053225	0.204172113471408
0	1	9019338	rs11805912	T	C	0.144135564998103	0.122976931736305	0.0885900551661134	0.0574365766475852
0	1	9021301	rs12735688	T	C	0.517047182913547	0.649620809950766	-0.0186539832798986	0.0410619275527304
0	1	9021998	rs3765965	C	T	0.137020782504868	0.0463258360575163	0.11611331911624	0.0582777558694684
0	1	9023572	rs6577545	G	C	0.150464605909063	0.117496783619636	0.088418613248823	0.056484255551722
0	1	9026751	rs12126080	A	G	0.123283434528403	0.321510668671159	0.0609305084665538	0.0614616433233837
0	1	9027391	rs4466678	T	C	0.123953747467165	0.438713050596033	0.0476897893273498	0.0615854136545717
0	1	9027899	rs2274334	T	G	0.0124917629881506	0.359346761099291	-0.184068296851941	0.200814074813582
0	1	9029539	rs78726732	A	G	0.0226295835200781	0.826545304781682	-0.0308921672778392	0.140973568102363
0	1	9030372	rs10864376	T	C	0.622381646111687	0.913470749434517	0.00461997395070577	0.0425170057191983
0	1	9030964	rs3737665	T	C	0.475892750637048	0.776380923877756	-0.0116597743440584	0.0410499875412648
0	1	9031903	rs12138897	G	C	0.781947368773038	0.179563129832545	0.0677692718484688	0.0504948980574931
0	1	9033404	rs4908800	G	A	0.628591669752263	0.940020922583641	-0.00320136473633717	0.042546691257772
0	1	9033552	rs61785762	T	G	0.179924966393872	0.290739089787397	0.0562270398634985	0.0532200211335346
0	1	9034301	rs72641578	C	T	0.175862047117547	0.667255248439999	0.0230299710992488	0.053568280335112
0	1	9034421	rs3765964	A	G	0.660950374558094	0.4994117413604	0.0294050141252942	0.0435361769137701
0	1	9034483	rs74050967	T	C	0.0244437349248562	0.517391427040356	-0.0892140250176879	0.137809591067547
0	1	9034598	rs3765963	G	A	0.781273585975458	0.0856590319923017	0.0870591391131893	0.0506524490524913
0	1	9035013	rs3737663	C	T	0.0383185827380619	0.427237259949984	-0.0888912680755044	0.111963869676541
0	1	9035059	rs12071042	C	A	0.0257715470731722	0.578831097525247	-0.0750801537754633	0.135256908437104
0	1	9036614	rs12127547	G	A	0.133425200949852	0.520122070915336	0.0382115908172805	0.059412516838401
0	1	9037273	rs6697763	T	C	0.75924100924225	0.182172534003713	0.0650034503000032	0.0487247325016287
0	1	9039022	rs6577546	A	G	0.803655870275683	0.877018327773588	0.00797088269210209	0.0515080923463055
0	1	9049032	rs875148	T	G	0.64147550261342	0.475422919397189	0.031075378950524	0.0435422417681713
0	1	9058028	rs10779707	G	A	0.853711151048308	0.122324632795314	0.0928997303790356	0.0601257949501001
0	1	9060789	rs17033008	A	G	0.227403098953981	0.519226640438974	0.0316190098519883	0.0490568609744171
0	1	9061382	rs12047015	C	T	0.151106213246673	0.061563901228353	-0.111425808311082	0.0596043653449037
0	1	9062952	rs17389948	T	C	0.147018201700374	0.0869418012530949	-0.103087947873178	0.0602235361318592
0	1	9063265	rs12402611	T	C	0.0979745764677683	0.0642236155890105	0.124096206602753	0.0670564003323821
0	1	9063602	rs4908804	C	G	0.626463098472351	0.34104206930271	0.0412658181586984	0.0433415179201599
0	1	9066132	rs17033013	T	C	0.257908403541438	0.638630554476522	0.0220352110594891	0.0469219264963801
0	1	9066695	rs10864377	T	C	0.542692630845679	0.491493421291314	0.0286284216534867	0.041614981445202
0	1	9066967	rs12164533	A	C	0.307139554438018	0.412239495924457	-0.0369967492189132	0.0451202443488713
0	1	9068020	rs2039631	T	C	0.124702988105599	0.762965952529908	-0.0188681454194599	0.0625625974776811
0	1	9068213	rs17027186	C	T	0.170747402379182	0.301619129135343	-0.0575197177620944	0.0556839593275059
0	1	9068386	rs7530465	A	G	0.162111277753726	0.348533621171512	0.0516623083309071	0.055110143343793
0	1	9069001	rs769901	A	G	0.532721421352447	0.133016340755662	0.0619353666284159	0.0412266779826794
0	1	9069412	rs66463959	A	G	0.154880592925582	0.243588314930029	0.0648480397141148	0.0556127318554297
0	1	9074465	rs12063980	T	C	0.222736013242267	0.934936512183395	-0.00400665600712441	0.0490797802797645
0	1	9074932	rs1556757	A	G	0.507579371117943	0.188442231055992	0.0542171315467206	0.0412234448024229
0	1	9079365	rs10864379	A	G	0.1835785709315	0.682277326821557	-0.0217497880200751	0.0531315249435399
0	1	9080411	rs9803660	C	T	0.465246159038129	0.730395043110783	0.0143041546941895	0.0415094348053777
0	1	9103420	rs34605482	T	C	0.219682920820024	0.498178323998176	-0.0339073091826245	0.0500581206713637
0	1	9107849	rs3737661	T	G	0.249129529668969	0.279468996216738	0.0514659152889359	0.0475869609570005
0	1	9108622	rs7368193	T	C	0.582311047032863	0.241105415263685	0.0492011826917589	0.0419723558311233
0	1	9111626	rs3004245	C	A	0.677072036796558	0.366794411256003	0.0401133517028702	0.0444472136820717
0	1	9115700	rs4908809	C	T	0.475387130469542	0.196685083936896	0.0536263162171435	0.041536862026164
0	1	9116899	rs2505972	C	A	0.364023625495456	0.740642391399611	0.0141926616805499	0.0428777728256192
0	1	9129620	rs5438	T	C	0.0981218751760992	0.534901334254933	0.042300869954636	0.0681676717853098
0	1	9129867	rs3820034	A	G	0.241287347701049	0.333668620111091	-0.0468158105328417	0.0484259335944593
0	1	9130650	rs12736085	G	A	0.384215508730814	0.666063899621967	-0.0183367809221277	0.0424898893018834
0	1	9138890	rs1327257	G	A	0.334050257878972	0.497255421558352	-0.0297833940669791	0.0438756025431215
0	1	9140078	rs12726360	C	T	0.505340744628554	0.478193431768153	0.0294179927586267	0.0414798768861669
0	1	9140327	rs12127491	T	C	0.206361318216449	0.427713261073333	-0.0406057261178751	0.0511980485468008
0	1	9143220	rs75856734	A	G	0.227612334938035	0.948547438251684	-0.00317507205617372	0.04920228928452
0	1	9148184	rs12755780	T	C	0.423180038257781	0.380335694785589	0.0368117942019318	0.0419613816735337
0	1	9149450	rs12711519	G	A	0.529924467616638	0.664274589670243	0.0179718866191965	0.0414080570883429
0	1	9151948	rs76799504	C	A	0.16466296520646	0.507148542246639	0.0365335597084048	0.0550797964334084
0	1	9153629	rs12061999	C	T	0.317277333864507	0.491909404976458	0.0301724366116969	0.0439015437597125
0	1	9155701	rs12239636	T	C	0.14933032994508	0.477802760853273	0.0404872783785214	0.0570371114265232
0	1	9155711	rs12239637	T	C	0.175285689034596	0.289127470872941	0.0565686021441105	0.0533647103053439
0	1	9159671	rs17033261	T	C	0.339057992377182	0.946314709979257	0.00295937309397329	0.0439497483064319
0	1	9160365	rs7555576	G	A	0.492029756658632	0.755455747591849	0.0129226147990591	0.0414912889094078
0	1	9161550	rs1061907	A	G	0.457926373258061	0.395307433399893	-0.0355725807418799	0.0418485317323013
0	1	9180726	rs78794533	A	G	0.165982833831603	0.931673163032629	-0.00473758745948316	0.0552553251388601
0	1	9185660	rs4908812	A	G	0.246975380859127	0.709034004164552	-0.0180347956133704	0.048330734527838
0	1	9213177	rs2666433	G	A	0.758321798074221	0.459793541423602	-0.0350301672475022	0.0473901382150815
0	1	9219383	rs6577556	C	T	0.240849002954464	0.441803631202136	0.0367221742005235	0.0477437728924991
0	1	9234363	rs809972	T	G	0.154424117714955	0.054145870438002	0.105832120912877	0.0549586602830567
0	1	9238095	rs6577559	T	C	0.140557246160094	0.132473173238353	0.086795176064574	0.0576934347507241
0	1	9250059	rs6673205	T	C	0.22270047723918	0.482544064639011	0.0342387334332018	0.0487580770272424
0	1	9250991	rs10864392	T	C	0.26254537274789	0.967806996004536	-0.00189359006644742	0.0469187721279743
0	1	9275194	rs1009941	A	G	0.479900764568898	0.729939449565321	0.0142326027810596	0.0412292936861693
0	1	9278142	rs1009940	A	G	0.534503477246719	0.535096779947882	0.0255945651288618	0.0412652786201572
0	1	9280094	rs10779715	T	C	0.534680120486664	0.596082307978174	0.0218988940795165	0.0413153374688141
0	1	9286018	rs12072683	T	C	0.354572563403225	0.868621758344039	-0.00713000738055594	0.0431052137217812
0	1	9297871	rs4908830	G	A	0.382449981193015	0.208362105502242	0.0537	0.0426840224839085
0	1	9307138	rs11121350	C	T	0.401362753230877	0.379096509761499	0.0373695111145175	0.0424864893230875
0	1	9315847	rs2268170	T	C	0.0980290403588805	0.0519153246631544	-0.139713642173726	0.0718752497534467
0	1	9317936	rs3753164	G	A	0.484001641570462	0.743877204139484	-0.0134816275301201	0.0412631394226189
0	1	9321241	rs2268169	A	G	0.472299972928027	0.996525364917343	-0.000179380916292481	0.0411913216283699
0	1	9323910	rs6688832	A	G	0.460259838132402	0.975163391493341	0.0012949912443348	0.0415953179468686
0	1	9324213	rs17368528	T	C	0.0581696636967987	0.133279589061481	-0.138745906226493	0.0924175578718524
0	1	9334714	rs12093524	A	G	0.12304143463522	0.0290757940758934	-0.142799307904689	0.0654305141323135
0	1	9341038	rs916380	T	C	0.694434780297498	0.95691749344892	-0.00241981789885816	0.0447930447544051
0	1	9357724	rs11121365	G	C	0.123052023160822	0.321565312654488	-0.0634045222196786	0.0639644458516804
0	1	9358243	rs621846	T	C	0.161392061025825	0.173393624964272	-0.0779632931962555	0.05726783977381
0	1	9364634	rs1294028	G	A	0.823737782640002	0.118011767758784	-0.0822624243892603	0.0526252646300437
0	1	9366852	rs581587	C	T	0.760910453147701	0.142552505765784	-0.0695992891456611	0.0474642547097016
0	1	9367908	rs9442562	G	A	0.289567171142109	0.379965476954281	-0.0401469735130054	0.0457275704785199
0	1	9371099	rs629524	T	G	0.31303647171627	0.341072606162068	-0.0432783966651154	0.0454582055857222
0	1	9387444	rs1569422	T	C	0.7946902437698	0.950864637806379	-0.00311593352985087	0.050566082281825
0	1	9389218	rs732591	C	T	0.285501463094418	0.625698219358756	0.0223566211974084	0.0458324214821868
0	1	9390616	rs34817952	T	TG	0.81746478107326	0.641577004382732	0.0249016127640707	0.0534949072360148
0	1	9393082	rs1294022	G	C	0.171746032270087	0.83711063550143	-0.0112280850137227	0.0546137763648883
0	1	9416151	rs9435243	A	G	0.251009256582751	0.928475506233235	0.00424689283221242	0.0473122573492244
0	1	9422875	rs552230	A	C	0.288600308358229	0.980071396472417	0.00113217896475053	0.0453245095596239
0	1	9427869	rs2275457	A	G	0.723014773198042	0.552704921793327	0.0274809064760581	0.0462866136733882
0	1	9431223	rs10492967	A	G	0.321380321194252	0.85500733963585	-0.00812996433199435	0.044490891210582
0	1	9448852	rs9943073	C	A	0.352236220669034	0.650985138228733	0.0196044569311445	0.0433349140420031
0	1	9466803	rs12044809	G	A	0.442410757093235	0.326412485671287	0.0405601101725558	0.0413302752231821
0	1	9474990	rs72645555	A	G	0.38170846568205	0.291501191199736	0.0442253343893867	0.0419263399226304
0	1	9489972	rs10864418	G	A	0.419290663540688	0.711534771733385	-0.015425	0.0417122290221944
0	1	9497668	rs9660668	C	T	0.196584708202808	0.942479545313834	0.00373567678093607	0.0517738355782741
0	1	9498113	rs9660890	C	T	0.195191459824849	0.985342939117259	0.000959507217725291	0.0522296346295541
0	1	9499246	rs9787285	A	G	0.207707478704308	0.1084315493625	0.0796075351262089	0.0495909677869844
0	1	9503008	rs4926481	C	T	0.680348678052913	0.463851382228353	0.0325618802706427	0.0444518793070254
0	1	9514846	rs4926491	C	T	0.281972522135476	0.240455414380764	-0.0542398526831763	0.0462068300755076
0	1	9525235	rs7544834	A	G	0.70990685615809	0.361633143763203	0.0419416949073201	0.0459757158752259
0	1	9525697	rs10746490	A	G	0.903401647197225	0.845305992412438	-0.0135856439066551	0.0696303061719337
0	1	9525764	rs12042017	T	G	0.645712322378012	0.0871981849405692	0.0745431781947095	0.043583169513859
0	1	9526979	rs10864425	G	A	0.706820639808229	0.281126610875923	0.0494528005278482	0.045883438198589
0	1	9533238	rs6679380	T	C	0.909535280312419	0.727458697997133	-0.0249548734718357	0.0716048774455812
0	1	9535303	rs7418365	G	A	0.576201574903998	0.995308929024183	-0.000244316069256267	0.0415544547394032
0	1	9535619	rs6541069	G	A	0.900650091126979	0.934518481822499	-0.00567576008502189	0.0690807359182474
0	1	9538654	rs12561781	C	G	0.711120870686552	0.856184760836459	-0.00823857777190567	0.0454585074922436
0	1	9555888	rs7417127	C	G	0.206997285604364	0.342754450798766	0.0480698271641344	0.0506671850488515
0	1	9563315	rs7533271	G	C	0.811059034211922	0.286384950722789	-0.0558886667714787	0.0524241834184794
0	1	9567789	rs12755956	A	G	0.526968325665768	0.264413795878904	-0.0459791029576213	0.0411991938666332
0	1	9576675	rs7525571	G	A	0.166467014201541	0.432555079956974	0.0434919293095592	0.0554159530279869
0	1	9576789	rs75100051	G	A	0.137563048016701	0.756373863060619	0.0186189905645721	0.0600136287679843
0	1	9600774	rs12140494	C	T	0.860548327307254	0.984273805450693	-0.0011746636511252	0.0595939024386378
0	1	9617682	rs72646718	A	G	0.262830589668396	0.917596652409579	-0.00483537680226387	0.0467359719607047
0	1	9619380	rs58670998	T	C	0.502247975621078	0.370142982412505	-0.0367573737542557	0.0410144447473252
0	1	9627521	rs6698575	G	A	0.287224539983709	0.885258491200972	0.00656512069536941	0.0454943007595776
0	1	9632102	rs56053581	T	C	0.262725152306353	0.901965875065149	-0.00575601109590837	0.046729083823762
0	1	9637227	rs9430153	G	A	0.321506611176462	0.791138905065966	0.0116383319177438	0.043946098282935
0	1	9691975	rs4926485	G	C	0.221261765078378	0.232230143278846	-0.0596163228639263	0.0499034294984739
0	1	9704925	rs4129341	G	T	0.67717051786457	0.73071164939354	0.0151072574070857	0.0438936017547518
0	1	9713386	rs4240895	T	C	0.883543360235659	0.645583750361526	0.0298682162835724	0.0649441873842623
0	1	9718087	rs6540991	C	T	0.848539120205961	0.134091794016546	0.0884168281445153	0.0590169626943305
0	1	9720526	rs58784124	G	A	0.633573890731508	0.265967034799894	0.0478518387499131	0.0430168301365897
0	1	9725525	rs4300218	A	G	0.092783895931589	0.923094556212038	0.00687594458778252	0.0712264360333032
0	1	9734287	rs12568084	A	G	0.49691852192725	0.0500285386637163	0.0807294902563037	0.0411944025903117
0	1	9741792	rs4333853	G	A	0.512784407805786	0.0427011694584195	-0.0832265440454473	0.0410666507999226
0	1	9746248	rs6677649	G	A	0.196137228252668	0.931576876611762	-0.00449203731488498	0.0523175227803301
0	1	9760651	rs12566637	T	C	0.16802055061096	0.794445591910361	0.0139571577917777	0.0535696691325896
0	1	9795719	rs12569008	T	C	0.260389231387417	0.91796829393586	0.00485171965579179	0.0471071417109244
0	1	9799496	rs11588785	C	G	0.486705540637004	0.305289923323116	0.0418301636813947	0.0408037341493332
0	1	9804693	rs7550295	T	C	0.205703107128489	0.986071820707105	0.000892874475639861	0.0511462812363209
0	1	9836556	rs72855716	G	A	0.255488122773408	0.796555895791103	-0.0124119633814159	0.0481444084089007
0	1	9846341	rs17034340	C	T	0.206272838002436	0.974651531348683	0.00162284697298364	0.0510731715517672
0	1	9866437	rs61479984	T	G	0.429526841628902	0.585451348620411	0.0227182806490191	0.0416513377122573
0	1	9875633	rs946277	T	C	0.905910678681278	0.842810994681248	-0.0139110830196765	0.0701519953387523
0	1	9877988	rs117550213	T	C	0.139341403604012	0.304975397482831	0.060442083739314	0.0589206233256071
0	1	9885290	rs12078414	T	C	0.149159296688365	0.996493452238187	-0.000254213498779855	0.0578438928168553
0	1	9888202	rs1767277	T	C	0.850105880224622	0.915233655653373	0.00615313289531973	0.0578087361570732
0	1	9923741	rs935073	G	A	0.195768415543829	0.813038205921113	0.0122477065609499	0.0517855079594093
0	1	9926924	rs6695334	C	T	0.140074132774395	0.576584763797868	0.0330146433176657	0.0591257372908865
0	1	9938165	rs17034420	G	A	0.140386387292743	0.716930047987768	0.0214699275344262	0.0592168093049728
0	1	9975201	rs2033960	T	C	0.184929439312126	0.433744019316579	0.041172353452796	0.0525961987156068
0	1	10008191	rs12064822	A	G	0.152233817342932	0.364638402272626	0.0511139431839524	0.0563821741526514
0	1	10008221	rs1220421	A	G	0.670699125396241	0.637071637073024	-0.0204683548040611	0.043383810067101
0	1	10029913	rs6683452	G	A	0.826169828269348	0.782693565819143	0.0149511995356645	0.0542082183669339
0	1	10093457	rs7528979	T	C	0.313405885584631	0.787271056144556	0.011919383254633	0.0441694246623159
0	1	10155283	rs9430244	G	A	0.916164224299624	0.271467593787859	0.0838700099309249	0.0762670175365958
0	1	10159832	rs76154155	T	C	0.106963230371438	0.371032775206999	0.0586458850145677	0.0655597880423686
0	1	10174189	rs4543799	A	G	0.205785740320488	0.490088381925887	0.0349281042821065	0.0506081000604796
0	1	10177790	rs3762290	G	A	0.207253406184876	0.504196363534796	0.0336818149860253	0.0504293022065601
0	1	10190884	rs2295294	T	A	0.344246374296052	0.864202365111011	0.00738244616699793	0.0431653295481458
0	1	10195940	rs6671289	A	G	0.186092249586926	0.600320060412698	0.0275217321158625	0.0525283736821079
0	1	10195970	rs6685910	T	A	0.104638767065011	0.732052219288049	-0.0233442188391904	0.0681788260162041
0	1	10197932	rs118126602	C	T	0.101237081219031	0.279858933670384	0.0719106104946723	0.0665446933804378
0	1	10203988	rs35316894	C	T	0.29272359294134	0.707783329700217	-0.0168966843754498	0.0450776829512025
0	1	10204186	rs12144133	G	T	0.547552009788096	0.399884140616847	0.0346679293675335	0.0411817168177696
0	1	10209557	rs6696978	G	A	0.0946621436548817	0.539048391347309	-0.0438854450203804	0.0714452685483729
0	1	10219202	rs6659436	T	C	0.167530916058362	0.38112676187701	-0.048763739324974	0.0556776771844944
0	1	10235946	rs2180184	C	T	0.313885143597274	0.238295627191484	-0.0526820013547841	0.0446738715838418
0	1	10237960	rs12733312	C	T	0.282422070446953	0.12812280464747	-0.0702798999149901	0.0461897876254247
0	1	10239647	rs41310363	G	A	0.0908321908600461	0.218768367473461	0.0867114485018494	0.0705080201323549
0	1	10240094	rs1046277	T	C	0.0915414364024001	0.169306695849325	0.0960404135437607	0.0698762894400082
0	1	10246129	rs2180185	C	G	0.373928394905623	0.242189188227954	-0.050183882118187	0.0429093553736586
0	1	10246471	rs6667639	A	C	0.373672769819134	0.24267502044462	-0.0501453783657617	0.0429206826701125
0	1	10247313	rs56221672	G	A	0.35521741812917	0.55946935334734	-0.0252832362155573	0.0433206679899237
0	1	10290268	rs17396382	C	T	0.0947095163758327	0.180380810148095	-0.097378753589147	0.0726933094132998
0	1	10323921	rs12757288	C	T	0.321481853012887	0.343094264274645	-0.0419095656176504	0.0442051791930791
0	1	10338598	rs10492970	G	A	0.0929616534737716	0.273859493899525	0.0759882678065242	0.0694452897254338
0	1	10353112	rs10492972	C	T	0.322043675273278	0.354298433948434	-0.0408883508628217	0.0441423505221108
0	1	10359944	rs12130220	G	T	0.228652034807339	0.0999935090024441	-0.081381446090159	0.0494754595849617
0	1	10362071	rs76058266	G	A	0.112638635170376	0.231472674904981	0.0760189535817747	0.0635305123990796
0	1	10366487	rs8019	G	T	0.325657420471936	0.369757096565062	-0.0398151384748712	0.0443905401486198
0	1	10384439	rs17401924	G	A	0.226032519920035	0.108051395936999	-0.0804341196985386	0.0500519237962434
0	1	10385471	rs17401966	G	A	0.22837833012088	0.0882707292609536	-0.0844202315890552	0.0495252122714412
0	1	10391536	rs12734551	G	T	0.228557706394411	0.097417949670742	-0.0820592342460929	0.0495077627769661
0	1	10407360	rs59211028	C	T	0.0989843973945801	0.355373017206422	0.0626198196898194	0.0677544092492243
0	1	10414470	rs17402762	C	T	0.33939389263289	0.384777744086233	-0.0381120690113111	0.043850984884843
0	1	10420918	rs3748578	A	G	0.222299218180897	0.116443062475171	-0.0790454125057242	0.0503512492984879
0	1	10420937	rs3748579	T	C	0.320403858866783	0.319599951879236	-0.0441155252022443	0.0443247241968212
0	1	10431329	rs72867431	T	C	0.0958916976168369	0.295223765066235	0.0716494196456247	0.0684506668417826
0	1	10484416	rs663364	G	T	0.348540349269089	0.714101266125357	0.0159827663414875	0.0436266163738401
0	1	10484880	rs79763829	A	G	0.0973077822614902	0.353835434159047	0.0638061460922661	0.0688177673110327
0	1	10507236	rs1307489	G	A	0.835009155878837	0.21156930316482	0.0712471427825656	0.0570313907275193
0	1	10537090	rs684016	A	C	0.664173408348317	0.465719787686414	0.0321702099299092	0.0441013503357748
0	1	10539833	rs6680568	G	A	0.117799866857232	0.279108878710701	0.0681767869242813	0.0629911454721101
0	1	10543836	rs9970001	G	A	0.186250336222679	0.352408498827123	-0.0502242675067368	0.0540087851036392
0	1	10549380	rs670666	G	A	0.54572351530956	0.988857640762314	0.000579590431683566	0.0415020926676644
0	1	10550352	rs673254	T	C	0.372683906711577	0.995237411146035	0.000254312091933526	0.0426050816190611
0	1	10556097	rs636291	A	G	0.747565833438395	0.70411223095969	-0.0180734723058431	0.047589911939368
0	1	10556386	rs10127643	T	C	0.0659613560929351	0.458054882419287	-0.0631887586366367	0.0851539048354859
0	1	10557544	rs660725	G	A	0.848729640334472	0.925124605008331	0.00545131046814048	0.0580046648850107
0	1	10562163	rs76282123	T	C	0.18380338273072	0.56903560514268	-0.0307340851444848	0.0539694037543517
0	1	10563609	rs10864459	G	A	0.563687617753018	0.322325889555575	-0.0411943546991175	0.0416235122880291
0	1	10563671	rs10864460	C	G	0.609014768956571	0.0789653518190638	-0.0734638684642333	0.0418187421135263
0	1	10563681	rs2506902	T	C	0.256703960376884	0.115749839816318	0.073337388532313	0.0466265954150759
0	1	10566148	rs7543322	C	T	0.515980619929074	0.619484991826879	0.0204285759944127	0.041138508135972
0	1	10566215	rs616488	G	A	0.294565806746345	0.786909537347808	0.0122600354836717	0.0453527954143844
0	1	10567122	rs604814	A	G	0.583219011142061	0.987185989770636	-0.000669285794888333	0.0416723442675846
0	1	10567658	rs2480786	T	C	0.875395943769142	0.926198358523245	0.00576442665426188	0.0622313845093076
0	1	10569930	rs6540934	T	C	0.140665113856486	0.658662823395814	0.0263469272853423	0.0596408051290277
0	1	10573867	rs2274985	A	G	0.57332119230537	0.992358968852574	-0.000396568085241767	0.0414094262730221
0	1	10578606	rs7419116	A	G	0.653231066960872	0.673818545554834	0.0182983735244898	0.0434730444729235
0	1	10578791	rs11584327	C	T	0.572628274153566	0.937070234600604	-0.00327526371846952	0.0414838650292405
0	1	10580891	rs2483677	T	C	0.164251310166758	0.73524923482169	-0.0189990667747034	0.0561851199863254
0	1	10582047	rs2483678	C	T	0.818072790535839	0.766022586760388	0.0159328207276655	0.0535410301836259
0	1	10596624	rs10864461	T	C	0.275360278966418	0.527004445223659	-0.0293613392048021	0.046414825144548
0	1	10597217	rs4240914	C	A	0.275408726439654	0.553559001001694	-0.0274827240999247	0.0463893945507207
0	1	10598216	rs2506892	A	G	0.165208659867317	0.714954178423315	-0.0204704238889645	0.0560510067146351
0	1	10609505	rs12120962	A	G	0.350067450100704	0.801768751358911	0.0108480957081473	0.0432094052996694
0	1	10613660	rs12127400	T	C	0.476984311097364	0.549455758038887	0.0246754057342565	0.0412235230316911
0	1	10615775	rs11121584	C	T	0.644464599345535	0.793715646550278	0.0112456379304658	0.0430062065288417
0	1	10621363	rs7519424	A	G	0.646237466667413	0.865313313784151	0.00730946717278155	0.0430945875372094
0	1	10633245	rs6687430	A	G	0.755020078922934	0.875777597913552	-0.00747520793767293	0.0478186676835358
0	1	10643197	rs12038548	A	G	0.240640484355935	0.81520835684317	-0.0112407065323087	0.0480963461903026
0	1	10643829	rs12045923	T	C	0.234914494750727	0.21078003363228	0.0592527094165042	0.0473482500161758
0	1	10644149	rs72857041	A	G	0.246258272725147	0.337448862846699	-0.0463885580867257	0.0483608014187508
0	1	10649223	rs12090714	A	G	0.253734769662165	0.867797348157876	-0.00796022247908479	0.047821504577216
0	1	10651603	rs6540941	C	T	0.206436577080239	0.165487600446674	-0.072253092457678	0.0520987189865895
0	1	10652605	rs6668131	A	G	0.534296986915599	0.275598602459354	0.0449867339807994	0.0412623882470413
0	1	10652977	rs284273	C	T	0.670707463953504	0.482497960475232	0.03117562458276	0.0443913460168612
0	1	10653628	rs284272	T	G	0.121142981399888	0.833346251783613	-0.0133313318881218	0.063358277884126
0	1	10655913	rs2387230	A	G	0.0207969174330618	0.58965705300771	0.0759860756199272	0.140888960105675
0	1	10663573	rs284283	T	C	0.132227199188548	0.601630480127922	-0.0320248865062842	0.0613436311214852
0	1	10666517	rs284281	G	T	0.724064138250986	0.572454732593566	0.0261116702862406	0.0462611986106057
0	1	10666735	rs11121599	G	A	0.601211263810503	0.764386168902531	0.0125043048281964	0.0417191203173971
0	1	10672429	rs488854	G	C	0.132594838186943	0.689201461441424	-0.0244683166293225	0.0611801246897223
0	1	10673194	rs479407	A	G	0.712218925929237	0.719575555359606	0.0163768445849127	0.0456146337133103
0	1	10767379	rs4845952	A	G	0.394476619987821	0.440220924133525	-0.0327609748734936	0.0424463816026368
0	1	10771380	rs78100955	G	T	0.114662171447248	0.968163660718929	-0.00258203296239807	0.0646939146828095
0	1	10780727	rs706007	G	A	0.214879641241425	0.777347811017863	-0.0142088930762173	0.0502477029290932
0	1	10801989	rs4845953	A	G	0.120329564561953	0.323186848839217	0.0616664452579277	0.0624198421833287
0	1	10807369	rs205490	A	G	0.304901387643288	0.487804068249312	0.03112519447048	0.0448615434004826
0	1	10808499	rs2076491	T	C	0.123072663330031	0.576600008278141	0.0347427155805105	0.062223020351168
0	1	10827135	rs205488	C	T	0.36189355791453	0.57707252722966	-0.0239777638553591	0.0429966447676688
0	1	10832322	rs205472	A	G	0.465684751036939	0.477241613435982	0.0293175956689054	0.041249044408788
0	1	10834579	rs12031981	C	T	0.523760454730004	0.495037323594278	0.0283390825311662	0.0415334859706468
0	1	10840905	rs17035713	G	A	0.458803410002009	0.275326483627441	0.0451715614665526	0.0414084374738208
0	1	10841333	rs710135	C	T	0.853034855239876	0.793600165188464	0.015197617817368	0.0580863224959837
0	1	10842769	rs61227177	A	G	0.150928859692321	0.307692072149307	0.0582548045630911	0.0571082575259764
0	1	10844558	rs710139	C	T	0.830582222435759	0.304842236347152	0.0571118236437154	0.0556588657927487
0	1	10845821	rs776909	C	A	0.677032390122535	0.970907557484554	0.00161979585097841	0.0444144096677645
0	1	10849645	rs10864471	G	A	0.534219615826882	0.185608358758323	0.0549372153621589	0.0415033031841181
0	1	10854389	rs117360158	A	C	0.104724776821977	0.98900623642235	-0.000924857253327474	0.0671204149450126
0	1	10854478	rs117927896	A	C	0.105412761971348	0.947851537454499	-0.00437796378370395	0.0669362174481
0	1	10855315	rs11577258	T	C	0.513582487415432	0.240926438908571	0.0486861788304991	0.0415172214333294
0	1	10860379	rs10779746	A	G	0.45469820826576	0.0526160516327882	0.0805046843338786	0.0415388249117281
0	1	10862362	rs55752650	T	C	0.100567027004867	0.988471605792275	0.000988641667478179	0.0684218860834754
0	1	10864224	rs80073687	C	T	0.100954620044758	0.885204792962426	0.00982121236110817	0.0680259734241673
0	1	10876600	rs6688450	T	C	0.396182900121988	0.0965883643400286	0.0696252289152345	0.0419019379337341
0	1	10883600	rs10864474	G	A	0.546448729709599	0.593599906486761	0.0222604395594908	0.0417153865528539
0	1	10888791	rs634478	C	T	0.839679317131915	0.845163667214972	-0.0108833942722673	0.0557285755851859
0	1	10894724	rs541695	T	C	0.733425052361825	0.225726980362906	0.0570759537947962	0.0471141566194782
0	1	10900348	rs72643268	T	C	0.158141743128311	0.652126049763039	0.02521793434251	0.0559390872283938
0	1	10901000	rs35154018	C	CT	0.44241133320603	0.556593379538537	-0.0243772861045779	0.0414643871318923
0	1	10901994	rs946684	T	C	0.254848235391901	0.775041585153163	-0.013529463305525	0.0473411423844452
0	1	10910576	rs607715	G	C	0.220572928880943	0.491860442652902	0.0341116171310393	0.0496275243795271
0	1	10912551	rs637037	T	C	0.876074675487591	0.758032120672993	0.0194710812756665	0.0632042549349269
0	1	10913147	rs12085982	G	A	0.1674477261746	0.688535861427437	0.0220599998526051	0.055034042175925
0	1	10919094	rs1292646	C	T	0.867990169925727	0.164273994469842	-0.0825170986965258	0.059328971914914
0	1	10922290	rs1280992	G	A	0.59459266810653	0.862808386549716	-0.00726444913791824	0.0420395586874112
0	1	10926966	rs36047809	T	G	0.0938726773278107	0.511362127707959	0.04573483346343	0.0696414889223722
0	1	10934874	rs12065037	A	G	0.373316325389706	0.385617550772229	0.0369599895618897	0.042600641561926
0	1	10935423	rs1280995	A	G	0.473399412524055	0.350210049133443	-0.038579595559761	0.0412977320957554
0	1	10935437	rs6667663	T	C	0.395006893765092	0.937267159691502	0.00332099798418815	0.0421954414288397
0	1	10935519	rs12756252	A	G	0.415143207687992	0.751589453471148	0.0132081604019534	0.0417261123293208
0	1	10936544	rs7537363	G	A	0.356971991131474	0.745871282105836	0.0139282329785904	0.0429766780111853
0	1	10937920	rs11121639	G	A	0.349122104361515	0.69474437333424	0.0169006468596862	0.0430672255023559
0	1	10939080	rs6686445	T	G	0.303658403389306	0.655418223879014	0.0199892867346541	0.0447941359203506
0	1	10940287	rs77331515	A	G	0.304454519630118	0.692451607660758	0.017711977627503	0.0447803372857444
0	1	10978062	rs1280972	G	A	0.423056592305186	0.0172014012336095	0.0991296969700208	0.041609622384856
0	1	10980544	rs4845964	A	G	0.492155391656299	0.031385404263313	-0.0894576009839356	0.0415665860498167
0	1	11002488	rs6656310	T	C	0.930912737141012	0.18231660390408	-0.104294077919939	0.0782016305783289
0	1	11010551	rs10864484	T	C	0.173708930167116	0.960365957436456	-0.00269782270957322	0.0542883166151127
0	1	11013286	rs11121657	G	A	0.433536021867537	0.834180475499472	-0.00866036556852523	0.0413692600248165
0	1	11019245	rs12033594	G	T	0.456169469174175	0.76105399744529	0.012477053590291	0.0410298485861317
0	1	11024381	rs6659326	G	A	0.413437912031327	0.805066764931999	0.0102904860652076	0.0416964681317069
0	1	11024637	rs11121664	C	T	0.413842818093114	0.763093512815162	0.0125768079252139	0.041725060851391
0	1	11028631	rs74052098	T	G	0.268811192718812	0.507305082856968	-0.0310770409861847	0.0468705533891022
0	1	11030861	rs78234331	T	C	0.26863695967508	0.519556610176075	-0.0302331832569797	0.0469438206984952
0	1	11032827	rs2003046	A	C	0.183254632409463	0.386591865181764	-0.0467528405754294	0.0539986769905749
0	1	11033082	rs12565727	G	A	0.289657432952126	0.166282252806344	-0.0634560942392482	0.0458415346609346
0	1	11037736	rs11576658	T	C	0.179908941518098	0.51297448855121	-0.0356064035212154	0.054426303325468
0	1	11038476	rs11121667	T	C	0.283388937175072	0.189811912318682	-0.060688602144736	0.0462870478648906
0	1	11046855	rs9430161	T	G	0.0733361762615494	0.846440528177712	-0.0155089806304613	0.0800827141896744
0	1	11046868	rs9430162	G	C	0.07330555691569	0.847679887012811	-0.0153989393264586	0.0801695895003013
0	1	11053101	rs6704113	G	A	0.35804866914268	0.580850993976804	0.0235821638853293	0.0427103159182777
0	1	11060075	rs11121675	T	G	0.564324681582854	0.101834532948802	-0.0673033065262906	0.041138333125055
0	1	11063043	rs11121676	C	T	0.676773762828455	0.149284919337318	-0.0632396139666007	0.0438536064922377
0	1	11074582	rs3765897	G	A	0.176176767878342	0.259362812771609	0.0598750050446154	0.0530854578031228
0	1	11086717	rs1033638	G	A	0.872400052265914	0.918863490330592	0.00630181167549749	0.0618640857605494
0	1	11090916	rs12711521	A	C	0.698248251745436	0.361252838530531	-0.0407357464340627	0.0446184227645981
0	1	11126569	rs2791659	A	C	0.826519567753703	0.831971579270744	-0.0114485033803629	0.053958182395001
0	1	11132965	rs7533211	C	G	0.792839458389515	0.624136195922999	0.0249242634812172	0.0508661808217364
0	1	11147241	rs12136825	T	C	0.145767981483914	0.31031610532222	-0.0600337301246604	0.0591722431273331
0	1	11153241	rs12127428	C	T	0.110880936177749	0.694459256158588	-0.0258831558767945	0.0658921762077158
0	1	11153331	rs12126654	G	A	0.111418428845149	0.629448744342674	-0.0317589283679444	0.0658212186524209
0	1	11166713	rs2536	C	T	0.0510910631383473	0.829351959285118	-0.020126602809218	0.0933807051779562
0	1	11171226	rs17036350	T	C	0.0864797022001836	0.330597939303197	-0.0726774193194822	0.0747010566401368
0	1	11212458	rs11581010	G	A	0.113146123963588	0.996983499377049	0.000245076403982843	0.0648241911992838
0	1	11216665	rs4282823	T	C	0.0860710869481189	0.394414019461951	-0.063685134644651	0.0747794214680334
0	1	11248216	rs3806317	G	A	0.149781649642705	0.49235732933496	0.0387762345829794	0.0564786639267257
0	1	11249132	rs1034528	C	G	0.163643052363101	0.926825427621921	-0.00508676255653443	0.055387423869031
0	1	11256034	chr1:11256034.T.C	C	T	0.0865400835073069	0.321284296571605	-0.0741777265719831	0.0747893435213181
0	1	11269796	rs1010447	C	T	0.880500771082613	0.865661301687908	-0.0106697479798116	0.063070389057562
0	1	11275588	rs2746637	G	A	0.880661137740361	0.883924535581863	-0.00922284509381049	0.0631718968300072
0	1	11289161	rs2076655	A	G	0.793208871000572	0.532195962968858	0.0319304988699095	0.0511168214915535
0	1	11293792	rs11121703	C	A	0.844941067269486	0.651954056112579	0.0257986211113214	0.0571969054849236
0	1	11322156	rs1883965	G	A	0.873954240747725	0.937130783477128	0.00489092929269439	0.0620073620847287
0	1	11340472	rs6685950	T	G	0.0731931837491118	0.111429882508256	-0.131161636214228	0.0823983675023623
0	1	11345339	rs11121715	C	T	0.0728226047643888	0.245501475514477	-0.094693788914974	0.081538008679896
0	1	11353244	rs77768358	A	G	0.0707606855462705	0.165270528856883	-0.115431857690068	0.0831904279905677
0	1	11355449	rs11121717	C	T	0.0741960862568362	0.173412180312823	-0.110592761791101	0.0812392807271311
0	1	11390336	rs2982376	C	T	0.107821196808598	0.975422856057413	-0.00204803758566967	0.06647798940063
0	1	11402749	rs3124632	C	T	0.172288888888889	0.134287163569694	-0.0824920470901026	0.0550898984377963
0	1	11404558	rs3120815	G	A	0.172539441597623	0.119501499628482	-0.0858595302212324	0.0551488333512147
0	1	11411432	rs2788558	A	G	0.849862666852273	0.112664817523483	0.0927149323493293	0.0584462387009958
0	1	11432744	rs2982364	C	T	0.260157172213132	0.197145473842867	-0.0609958003659164	0.047293576106069
0	1	11435942	rs2335404	C	T	0.304740702501793	0.13889522206374	-0.0662722974890349	0.0447810707777293
0	1	11444975	rs3010208	T	C	0.42563440458751	0.376632437098163	-0.0371915092145812	0.0420662207502807
0	1	11447805	rs6660541	A	G	0.799442798715322	0.080905998543112	0.091352213047877	0.0523372433967579
0	1	11461601	rs6671983	A	G	0.46295963182117	0.42021069636491	0.0332738589414256	0.0412798474070203
0	1	11472413	chr1:11472413.A.C	C	A	0.311178880569582	0.885883697438984	0.00635517697246537	0.0442824093183912
0	1	11476541	rs2890085	C	T	0.406220415918692	0.202544137233424	0.0531048978261425	0.0416725818256673
0	1	11477192	rs2379143	T	C	0.764352604270206	0.101915846763404	0.0797829274972307	0.0487779312902227
0	1	11485666	rs6661145	C	T	0.694563963941622	0.126304811838741	0.0682803854851728	0.0446616462594214
0	1	11489255	rs877307	T	C	0.425235210892441	0.185312375519658	0.0548848021740328	0.0414358039714328
0	1	11490744	rs10864508	G	T	0.478974468093549	0.0556828294803617	0.0791677897494962	0.0413730793397815
0	1	11496333	rs12036240	A	G	0.480196608747412	0.12815749366433	0.0626904594567492	0.0412055551730818
0	1	11498824	rs2379155	A	G	0.147421414089599	0.869894560954041	-0.00953469538819912	0.0582120682302416
0	1	11503870	rs76779637	A	G	0.0959859190307767	0.759518090879717	0.0212751342729764	0.0695007623628999
0	1	11518397	rs12026602	T	C	0.252417204725996	0.869813485283286	-0.00786049274933311	0.0479604220699269
0	1	11531918	rs17036930	T	C	0.527700171211522	0.665769479949969	0.0176935427256591	0.0409609363357789
0	1	11532525	rs6674181	G	C	0.527730016954444	0.347489218883076	0.0387678297686571	0.041265615859863
0	1	11534053	rs10159458	C	A	0.852959891103491	0.533329707625882	0.0369001280438295	0.0592362778638722
0	1	11537359	rs12027766	A	G	0.84332459516384	0.436734480684292	0.0450392689485992	0.0579119817370063
0	1	11556348	rs10864512	G	A	0.792791749892199	0.742608632420502	0.0169201088061358	0.0515227381081747
0	1	11564507	rs2817614	A	G	0.72688745479283	0.61148474221746	0.0234237850216313	0.046113877249857
0	1	11567190	rs2817637	T	C	0.220882771176423	0.860854265820262	-0.00879455953272061	0.0501723941477199
0	1	11574366	rs10864515	G	C	0.457988497789926	0.382172188791746	0.0360258187354732	0.0412241434120691
0	1	11586677	rs2745260	C	T	0.411642849263247	0.686745301239249	0.0168241247424869	0.0417186511137255
0	1	11607932	rs2745291	A	G	0.506647895629502	0.635528050989025	0.0194945049499947	0.0411310722342741
0	1	11613163	rs2817611	T	C	0.103248445288054	0.761590642352256	0.0203933934846326	0.0672178219661517
0	1	11617025	rs2817606	T	C	0.419507211437101	0.788155695498614	-0.011203274755469	0.0416933816982045
0	1	11618451	rs2594292	G	A	0.688445850176204	0.554134850424622	-0.0263424279851101	0.0445292710032127
0	1	11619933	rs12086490	T	C	0.273836398962548	0.515047950641512	-0.0300980061493387	0.0462336574286767
0	1	11636479	rs2745278	C	T	0.472500206914172	0.92374356450387	0.00393400261748968	0.0410993950989911
0	1	11645598	rs2745275	A	G	0.459555764541971	0.815780258226385	-0.00959602832252241	0.0411889627206136
0	1	11647129	rs2745274	T	C	0.434131540584615	0.416583763887328	-0.0336499146322348	0.0414222989463462
0	1	11654491	rs7530509	G	A	0.581224601731165	0.997541397240168	0.000127715138332352	0.0414470273361358
0	1	11656684	rs761087	G	A	0.274166384782558	0.291897510358031	0.0483568707701803	0.0458807715111889
0	1	11665198	rs11121778	C	T	0.573213494950898	0.452726930723985	0.0312057686645334	0.0415591178574081
0	1	11675059	rs734737	G	T	0.221567389853749	0.730997716600395	0.0169457491387876	0.0492897491219729
0	1	11676100	rs7554745	A	C	0.281131192755488	0.653489423774357	0.0204827419883359	0.0456267163870987
0	1	11678938	rs4845872	A	G	0.220845178911512	0.926510734678078	0.00457592437231188	0.0496111797295563
0	1	11686768	rs10779761	G	T	0.593113902273299	0.292644454635841	0.0443976342901203	0.042189514988919
0	1	11689296	rs115723174	T	C	0.183281287191456	0.912576994030487	0.0058575042322906	0.0533525489883217
0	1	11693090	rs80032347	A	G	0.162514325542784	0.538980086893988	0.0343570634135159	0.055923702071238
0	1	11695180	rs10864529	G	C	0.601457015254336	0.365760026223739	0.0381765062398288	0.0422099179838013
0	1	11697411	rs74782931	T	C	0.136094927731459	0.30835061178086	0.0606643008705562	0.0595513427332907
0	1	11722688	rs3125815	A	G	0.153634801920467	0.6708256664416	0.0243005555779712	0.0571757462844702
0	1	11725908	rs3117066	G	A	0.412289564246524	0.440637198611393	0.0319386261371244	0.0414186162860069
0	1	11733075	rs747862	C	T	0.153554880261686	0.847311723427068	0.0109273465782286	0.0567508156919049
0	1	11745459	rs2336031	G	A	0.859299409348528	0.766785901400991	-0.0174680602405411	0.0588979751385122
0	1	11749957	rs6658345	C	A	0.312424435013685	0.0639961258877185	0.0813065189422292	0.0438971052577782
0	1	11751135	rs12088541	T	C	0.118812080228761	0.00280189356555284	0.181278943901111	0.0606552742517047
0	1	11760782	rs1555079	T	C	0.877603396640739	0.442919655704517	-0.0477383110323542	0.0622182154800449
0	1	11770653	rs12731150	A	G	0.8023872022257	0.201594080433473	-0.0643920638445314	0.0504235688383605
0	1	11773462	rs12565097	G	A	0.522077565089896	0.0227392062541071	0.094536478831163	0.0415036320699767
0	1	11782814	rs7414943	A	G	0.415999188635507	0.428261710084341	0.0326985932738764	0.0412772561469215
0	1	11790687	rs10864532	G	A	0.183256153541694	0.851073523589151	-0.0100585056248269	0.0535742556503771
0	1	11790925	rs74541046	T	C	0.39678342174778	0.363622904025895	0.0379704860031766	0.0417954669149229
0	1	11797186	rs12095517	C	T	0.629549684984298	0.773469760194925	0.0123870127811933	0.0430344751333553
0	1	11800478	rs11121816	G	T	0.509617789042959	0.663378415917313	-0.0180457721145265	0.0414603699482166
0	1	11800703	rs4073395	T	C	0.322736735285213	0.693569323527064	0.0174009366141766	0.0441630350461312
0	1	11811234	rs4075033	G	A	0.42606362606345	0.257320671397336	0.0471692546777555	0.0416414876968795
0	1	11824303	rs4845877	C	T	0.851758530549542	0.190672756568128	-0.0741814208901377	0.0566879885957546
0	1	11828319	rs4845881	A	G	0.789901048678773	0.274809288140595	-0.0547024826131044	0.0500913633081979
0	1	11831615	rs6667720	T	C	0.889162564206367	0.134632290875705	-0.0959431004997621	0.0641295739280624
0	1	11843167	rs4845882	G	A	0.809091368700031	0.485544569206412	-0.0363212742813861	0.0520800315048209
0	1	11846252	rs4846048	A	G	0.901700950083182	0.27524390332978	-0.0740342792276765	0.0678550047859291
0	1	11848972	rs72640221	A	G	0.0902021331129578	0.973461866652959	-0.00240346238627218	0.0722481816796302
0	1	11850365	rs4846049	G	T	0.812563266135488	0.457132474134001	-0.0390560798603342	0.0525245998481845
0	1	11850927	rs2274976	T	C	0.0897254851547033	0.996724914421893	-0.000296787118775102	0.0723038190303551
0	1	11852110	rs13306556	T	C	0.0894279584855337	0.927507084958941	-0.00660511485517726	0.0725982318961736
0	1	11852300	rs1476413	T	C	0.189641859134456	0.514365349958392	0.0340522176076218	0.0522228798078916
0	1	11854476	rs1801131	G	T	0.187158627264102	0.426552069382687	0.0417765065187842	0.0525420847151713
0	1	11856378	rs1801133	A	G	0.399815426787781	0.70243443465067	0.0160949681103867	0.042129420242866
0	1	11857788	rs17421511	A	G	0.0904570345880943	0.204919486647181	0.0890270124597837	0.0702294230724467
0	1	11862214	rs9651118	C	T	0.365854670459934	0.973590323579675	0.00142248004728826	0.0429678714924369
0	1	11862778	rs17367504	G	A	0.101485136042996	0.989802111282738	-0.00087782097776385	0.0686789937441769
0	1	11864586	rs3753584	C	T	0.101304190575552	0.9810058019192	-0.00163390972383633	0.0686287565213351
0	1	11881320	rs198396	C	G	0.0938795019193182	0.295334940075985	0.0726266331525478	0.0694002286421315
0	1	11886813	rs2076004	A	G	0.0901334261192299	0.971410151274477	0.00259053563743574	0.0722811092801689
0	1	11898789	rs2272803	T	G	0.0889259581954852	0.931894180955182	0.00621561640251178	0.0727296739571674
0	1	11899033	rs1023252	T	G	0.179376364184476	0.399457717285854	0.0450746866133766	0.0534953892972625
0	1	11904092	rs7552330	A	G	0.100793398847729	0.775843761506391	0.0194508692906922	0.0683111140066287
0	1	11907648	rs5063	T	C	0.0891017879868337	0.959257537437868	0.00368831705976948	0.072199164102667
0	1	11910677	rs632793	G	A	0.130489476430684	0.690894032176544	0.0241959490264885	0.0608485615713519
0	1	11913757	rs198375	C	T	0.152810798531819	0.894353696317461	0.0075969350478604	0.0572070028829351
0	1	11914829	rs6668352	A	G	0.118457654230371	0.40974151102087	-0.0534527363109483	0.0648423934573478
0	1	11918444	rs61761991	T	C	0.0114598512860658	0.806206501743987	-0.0489889534157725	0.199691810432467
0	1	11919271	rs198389	G	A	0.134049688672313	0.771096278882695	-0.017685676748775	0.0607878011856447
0	1	11922298	rs6668659	G	T	0.133174991701208	0.753952920391351	-0.0191308962250047	0.0610369456893987
0	1	11922812	rs79990227	G	A	0.0646179934331945	0.142503492929988	0.118637513117047	0.0808966580769433
0	1	11925300	rs6676300	G	A	0.14491243512217	0.762936892058176	-0.0177783540358665	0.058941640819892
0	1	11925781	rs1318408	G	A	0.092449970643676	0.60478385233635	-0.0371769406414677	0.0718348610762253
0	1	11927878	rs79653311	C	T	0.0878617378520582	0.359598718115779	-0.0678519537300184	0.0740636746145635
0	1	11934378	rs198384	A	G	0.600799656582308	0.395936479307074	0.035712632966481	0.042069264017869
0	1	11941936	rs11588551	T	C	0.551564238779407	0.129969191356766	0.0629204200351182	0.0415529310045681
0	1	11959362	rs17037526	T	C	0.404140863981515	0.356859868511377	0.0384838322121227	0.0417682786391626
0	1	11973888	rs7554547	G	A	0.448456738093381	0.222509720526751	0.0503565308134714	0.0412798474070203
0	1	11979909	rs3209284	C	T	0.614971642614426	0.135694971374736	0.0635202172239192	0.0425734178085562
0	1	11982544	rs2639453	C	T	0.652813151057994	0.677060974948937	0.0180566090750471	0.0433555945152316
0	1	12009955	rs7529452	T	C	0.320839459206324	0.0599806721415182	0.0819442126550787	0.0435656649864273
0	1	12009956	rs7551175	A	G	0.225436523837546	0.778168424151911	-0.0139304061083934	0.0494500364881143
0	1	12042261	rs2236055	G	A	0.609403053098074	0.147829988390901	0.0611042152051846	0.0422212322181977
0	1	12042755	rs4240897	A	G	0.528896920955928	0.101731339749	0.0673348614381706	0.041145214826744
0	1	12044164	rs1474868	T	C	0.608591412286273	0.115621218554779	0.0663540291335615	0.0421718039690445
0	1	12046063	rs2336384	T	G	0.581485159818411	0.0640264142655357	0.0773609244897764	0.0417716503843052
0	1	12046089	rs873458	A	G	0.374336379240039	0.184291581148368	0.0563355873496394	0.0424323487431344
0	1	12046334	rs873457	G	C	0.581755374889875	0.0654311596071162	0.0769233123682137	0.0417539369511153
0	1	12050634	rs4846085	C	T	0.58168085657409	0.0639298742005002	0.0773498495515183	0.0417505050948125
0	1	12054911	rs6672267	G	A	0.610018181818182	0.132884642974795	0.0634140242983243	0.0421965967229586
0	1	12056440	rs2236056	T	C	0.581509556947344	0.0722297516226752	0.0750599311104145	0.0417540734611859
0	1	12059412	rs2295281	T	C	0.373954031790231	0.118065206736344	0.0662283333525354	0.0423740277305069
0	1	12065841	rs1042837	T	C	0.0804903825437039	0.848151472343994	-0.0145494647516029	0.0759852275562582
0	1	12072534	rs14305	T	C	0.153961262881117	0.942814042679408	0.00407254991627241	0.056773380206648
0	1	12128498	rs12029016	A	G	0.44544667661106	0.504163401343294	-0.0277111582430092	0.0414866700175057
0	1	12135526	rs6690493	G	A	0.224838320888214	0.241974314194452	0.0575521992997849	0.049187129297033
0	1	12141461	rs2297875	G	A	0.238988475457487	0.240569534340579	0.0566728405642276	0.0482912049524268
0	1	12142243	rs59346161	A	T	0.124731992470763	0.101103027439851	0.0999315288208301	0.0609513445530313
0	1	12147753	rs12133231	A	G	0.122886673330147	0.0837652548269758	0.105871372409711	0.0612240441013821
0	1	12153413	rs17037598	T	G	0.0866402005125331	0.765502447970967	-0.0219335068268221	0.0735374734726021
0	1	12164071	rs562844	C	T	0.410459065854366	0.828521686567916	-0.00909910789212841	0.0420092067290028
0	1	12164437	rs2230622	T	C	0.27546590091658	0.647779700056612	-0.02125601830402	0.046527465007737
0	1	12165037	rs10864549	C	T	0.303274692401174	0.990047340815834	0.00056319036322569	0.045148661663665
0	1	12165130	rs11569859	A	G	0.112639143119965	0.968231513732334	-0.002608006119847	0.0654843240878248
0	1	12174100	rs72641094	A	G	0.134494141902072	0.924768328368728	-0.00570828927451383	0.0604505537609048
0	1	12181401	rs3753577	T	C	0.196595730033701	0.957627763630537	-0.00276837952763553	0.052105073911166
0	1	12185335	rs488733	C	T	0.671240222960095	0.398290936530859	0.0371321454721964	0.0439601461647696
0	1	12186933	rs1148475	G	A	0.659198513029158	0.292803608024715	0.0460189051532754	0.04374457424198
0	1	12187130	rs6668157	T	C	0.215083231450573	0.725529523612187	0.0175427503938012	0.0499681832483699
0	1	12206866	rs630542	T	G	0.30890114705151	0.415510252130782	0.0362197170488597	0.0444831164789137
0	1	12213337	rs1148461	G	A	0.305016712729506	0.589812140052101	0.0241293666644239	0.0447579222782961
0	1	12223451	rs590368	A	G	0.302189392873991	0.536705416370027	0.0276684102321658	0.0447851896893542
0	1	12233754	rs976881	C	T	0.856004680041105	0.68683331331993	-0.0236109021508382	0.058565145960762
0	1	12240676	rs3766730	A	G	0.173627936832011	0.598497863267584	0.0284895484182965	0.0541048431306144
0	1	12249770	rs548580	A	G	0.133910472593311	0.765929193893618	0.0178876921365526	0.0600855221860135
0	1	12251808	rs653667	G	T	0.306054040911842	0.903448718579435	0.00546952010100797	0.0450886435258452
0	1	12252955	rs1061622	G	T	0.129936518989323	0.90426937829391	-0.00739916564363024	0.0615213619434909
0	1	12262792	rs5746059	G	A	0.1273106246463	0.904663302524544	-0.00744122948034207	0.0621279878982089
0	1	12271503	rs235214	C	T	0.559670689899619	0.525560834893928	-0.0265079092727391	0.0417580899349832
0	1	12278932	rs7550488	G	A	0.625531247688076	0.559831674979648	0.0250537825424343	0.0429671511164731
0	1	12305286	rs374450	A	G	0.193867847062763	0.911279964725036	0.00585654964689866	0.0525608373175864
0	1	12306734	rs6541016	G	T	0.126714975845411	0.767466528192353	-0.0185651818699752	0.0627858793688784
0	1	12319994	rs235243	T	G	0.125748621117754	0.826990581505353	-0.0137757693547667	0.0630288647102635
0	1	12329295	rs3765339	T	C	0.240760023694867	0.949415156586842	0.00305023492393311	0.0480796939986287
0	1	12363811	rs7523900	T	C	0.126320502931662	0.86286720076613	-0.0108375657690298	0.0627444466198611
0	1	12368336	rs115361959	C	A	0.0766560390037209	0.471785443654968	0.0552965086281213	0.0768458475187846
0	1	12401868	rs28551666	C	A	0.927747173951677	0.869015471737126	0.0132666463612826	0.0804482010788995
0	1	12486792	rs580233	A	G	0.190728327334972	0.778276983800219	0.0146929751132636	0.0521832206363298
0	1	12488475	rs11121906	A	C	0.124814761250035	0.806941268526817	0.0153421442166745	0.0627814402613555
0	1	12519105	rs117618373	T	C	0.0698719089130048	0.968249245085351	0.00322019288691473	0.0809008758845296
0	1	12537010	rs75965755	A	G	0.0691165519592852	0.771383998282648	0.0234388452370942	0.0806664316990708
0	1	12587927	rs74638742	A	G	0.0761660585070196	0.979220292150122	0.00203984346157647	0.0783156148045131
0	1	12590762	rs10864555	C	T	0.809506165099269	0.570557279573119	-0.0297857439315108	0.0525107871271964
0	1	12592294	rs7543599	T	C	0.845076259791984	0.863634423974911	0.00988336042236957	0.0575451873569038
0	1	12593561	rs4846107	G	A	0.167745555770089	0.40977940847963	0.0456081850763524	0.0553308107877364
0	1	12595464	rs56060440	A	G	0.0914838135863435	0.232859581801889	0.0835279588812906	0.0700135863076144
0	1	12596355	rs56089820	G	T	0.278113195351711	0.801465483002674	0.0115758299326734	0.0460361358483312
0	1	12597926	rs74054806	C	T	0.421129448716663	0.544767483198962	-0.0253437341928211	0.0418476225680229
0	1	12599005	rs11121923	A	C	0.414447096303147	0.521742202735788	-0.0269079254353612	0.0420001789135151
0	1	12605011	rs6541027	T	C	0.687498446419239	0.713341785020713	-0.016327004598282	0.0444427401650845
0	1	12606725	rs10779770	C	A	0.496788958457979	0.974080107306766	-0.00134364543065669	0.0413537724124548
0	1	12619096	rs4845904	A	G	0.196844128993669	0.495883312725895	-0.0357845719416108	0.052548537068715
0	1	12625101	rs10864570	C	T	0.271263120152101	0.807101623303077	0.0112843438678757	0.0462157137897567
0	1	12626182	rs7517059	C	G	0.22474463266691	0.982340730982959	0.00109214260745325	0.0493413727508493
0	1	12626549	rs4846118	C	T	0.67869149019214	0.999888842591004	-6.12682235861175e-06	0.0439781477011999
0	1	12628459	rs11121940	A	G	0.182870186348982	0.470524154672637	-0.0389499271045163	0.0539751910668829
0	1	12630700	rs4846121	T	C	0.589919634588641	0.695840897790801	-0.0161867659897484	0.041404633496748
0	1	12637160	rs4845907	A	G	0.376633874880703	0.949683274488288	0.00268085005084376	0.0424826941341888
0	1	12640127	rs3128458	A	G	0.72926387435316	0.455870085973223	-0.0343526885433633	0.0460698970924849
0	1	12642243	rs12029485	G	T	0.166716768921224	0.899525776425809	-0.00693597695913532	0.0549338922943666
0	1	12663774	rs4846127	T	C	0.616125485346801	0.93347754922945	0.00352328895562731	0.0422100636793111
0	1	12664209	rs6662695	C	T	0.385164242686787	0.991281733104473	-0.000460561304576119	0.0421491388284604
0	1	12668321	rs6541043	G	C	0.38887885237165	0.940993659578558	0.00311421733985321	0.0420720673499493
0	1	12669280	rs6541044	G	A	0.313545029004697	0.494125235415545	-0.0304138135850013	0.0444800930234484
0	1	12669341	rs12027375	T	C	0.271615705922184	0.0603922313100178	0.0856152852948902	0.045590507444519
0	1	12669452	rs7548227	T	C	0.375407290049208	0.594227378835481	0.0225448793535197	0.0423203124988631
0	1	12671324	rs4618985	C	A	0.289226839170621	0.0136318484362555	0.11004823981782	0.0446113601003162
0	1	12671703	rs5022242	C	T	0.441165607669613	0.336557595390742	0.039412062421238	0.0410119720336275
0	1	12682574	rs3000896	C	T	0.725040619001753	0.544398794126168	-0.0274730521101609	0.0453220087264455
0	1	12682662	rs4846130	A	G	0.235273889737692	0.485091405739277	0.0333204853684182	0.0477277047047502
0	1	12684504	rs6680343	T	C	0.477011685871079	0.686361980374914	0.0163804775909078	0.0405661170268722
0	1	12684837	rs12402628	T	G	0.476868613045687	0.710282644925819	0.015075702751161	0.0405831920573906
0	1	12693125	rs4845911	A	G	0.29589686564953	0.33790119990716	-0.0435917953034641	0.0454877027382527
0	1	12699337	rs3000891	C	T	0.581324979637483	0.15783234158378	-0.0585783735214946	0.0414743636036053
0	1	12709554	rs17458785	A	G	0.344106629842163	0.437116240364833	0.0334568660708003	0.0430550351394943
0	1	12724931	rs2027589	A	G	0.107359274092131	0.829255922688269	0.0142252543277876	0.0659627191484616
0	1	12728153	rs2245926	T	G	0.122226998002068	0.797941191802361	0.0159263394771123	0.0622092280718954
0	1	12739778	rs2799845	A	G	0.115828224476093	0.473864022522576	0.0446490780393497	0.0623410922000691
0	1	12739867	rs2255773	G	A	0.128977173545677	0.889735642996254	0.00845898082164075	0.061014561418025
0	1	12743160	rs2489262	T	G	0.259063836015665	0.818937455440476	-0.0108214147972306	0.0472732902937568
0	1	12746537	rs7524074	C	T	0.738768482286484	0.977646152778657	0.00131179598073835	0.0468163178308746
0	1	12750723	rs3128450	A	T	0.750651935716106	0.951394138187983	0.00290455453717549	0.0476499081516636
0	1	12757671	rs3010951	T	C	0.728945553404405	0.709622700055089	0.0173058683448832	0.0464758171666326
0	1	12762562	rs3000875	G	T	0.730151701458358	0.648393770056725	0.0212189701320273	0.04653336733559
0	1	12763781	rs10779772	T	G	0.60584030870985	0.90787998257371	0.00489387758474438	0.0422932297764219
0	1	12769239	rs3010872	T	C	0.69676683500112	0.335430926812492	0.0434837658634187	0.0451435888916471
0	1	12769379	rs3010873	C	G	0.710536072847608	0.330421384894737	0.0446110295293429	0.0458364458821738
0	1	12771713	rs3000868	G	A	0.760336967004433	0.607469599679279	-0.0246155193270234	0.0479191300714939
0	1	12775851	rs3000861	G	A	0.615200509637227	0.649302664138745	-0.0193211327873836	0.0424891335565825
0	1	12776218	rs3000860	C	A	0.755778197167862	0.4967978639326	-0.0321437966659917	0.0473025177343334
0	1	12777049	rs79983604	T	C	0.0808083637117725	0.749584801925827	-0.02426238168832	0.0760130909870256
0	1	12795653	rs3010902	C	T	0.827564684394776	0.675627257702888	0.0228551889654811	0.0546203143121437
0	1	12796044	rs3010903	T	G	0.827262519414826	0.766344288348958	0.0162228230964798	0.0545928727718413
0	1	12803975	rs6662299	T	C	0.7590201915949	0.832838501213059	0.0102254849862658	0.0484476633957419
0	1	12823636	rs72862122	A	G	0.136414085655016	0.77833126620557	-0.016885994377708	0.0599869758808153
0	1	12829572	rs2009740	T	C	0.843682715917901	0.536202440272956	0.0353602354263034	0.0571648733881073
0	1	12833428	rs11121976	C	T	0.819135421968946	0.0429763709576693	0.111525036391402	0.055102948047003
0	1	12835868	rs1812242	C	T	0.727379835067151	0.0741211534983246	0.084125509751507	0.0471063152785946
0	1	12837840	rs848577	C	G	0.726343612432987	0.0851216993381899	0.0809717210190763	0.0470297704909377
0	1	12866852	chr1:12866852.T.G	G	T	0.091127132754621	0.875269636824412	0.0110265651121563	0.0702469720221952
0	1	12866899	rs9308457	T	G	0.39805248864348	0.805585749570781	0.010117573790484	0.0411075209059229
0	1	12867513	rs116786716	A	G	0.09319356187226	0.933937615976976	0.00570248775626282	0.0687943966226668
0	1	12868019	rs1416906	T	C	0.320700146250751	0.824488026149894	0.00954181853171682	0.0430245176063888
0	1	12868237	rs703804	A	C	0.418971699593602	0.174026672390444	0.0554523051097022	0.0407923945194546
0	1	13176463	rs28488227	A	G	0.305000024132914	0.40029136924076	0.0373813871556091	0.0444434001264503
0	1	13775026	rs10927559	T	G	0.301984009833996	0.123700017222585	-0.0698252958950307	0.045357969540014
0	1	13783354	rs11580598	T	C	0.432490940766551	0.4936501879957	-0.0285961374321424	0.0417757806631277
0	1	13785062	rs2999877	G	A	0.180599445465725	0.0796377745594792	0.0912605124189736	0.0520658069609289
0	1	13785485	rs10754872	C	T	0.432471548335252	0.445695588478895	-0.0319207302144621	0.0418571747135449
0	1	13785516	rs10927575	C	G	0.220036437481868	0.298094947799465	-0.0525128890292135	0.0504675703595657
0	1	13793697	rs12564562	A	G	0.368493194817554	0.398188734630654	0.0359064961704529	0.0424999114819988
0	1	13795449	rs3013090	C	T	0.389049033602745	0.42337915235283	-0.0343021388359741	0.0428470089391131
0	1	13801089	rs2359535	A	G	0.125032454078793	0.48145083065171	0.0434930634566172	0.0617824642640968
0	1	13802224	rs3795750	A	G	0.571238451198474	0.607979740743884	-0.021456902869276	0.0418296341686979
0	1	13802325	rs3013105	C	T	0.572585188221357	0.569957451598261	-0.0239649944545389	0.0421834131737404
0	1	13802437	rs3013106	A	G	0.377902900048312	0.681399211957788	0.0176143197621594	0.0429037278484124
0	1	13804575	rs16850548	T	C	0.249479440770656	0.782587591489987	-0.0132917655883296	0.0481675518431411
0	1	13804751	rs55957512	T	G	0.124816464396878	0.467606008039832	0.0448707058547719	0.0617730691059381
0	1	13805706	rs2940310	T	C	0.194840543054829	0.340205627201982	-0.0507257009920736	0.0531850277333775
0	1	13806431	rs6666545	A	C	0.253093108972691	0.838430194777435	-0.00975938622765894	0.0478631554689844
0	1	13806900	rs61781238	A	G	0.195050320812052	0.261648909128577	-0.059732010802234	0.0532132612701599
0	1	13815792	rs375996	G	A	0.213654004090368	0.143545199064764	-0.074717674872857	0.0510814759657378
0	1	13816076	rs2924851	A	G	0.359501804210819	0.0950363113259531	-0.0723474494660584	0.0433371574818605
0	1	13817381	rs6690828	G	A	0.143199088293123	0.600964517708325	-0.0311717216752838	0.0596001680098659
0	1	13819261	rs164951	A	G	0.506763363437001	0.667549629917275	0.0175696518720684	0.0409059439453457
0	1	13822035	rs354590	A	G	0.466574718696438	0.252407191849011	-0.0472005832784598	0.0412404309674157
0	1	13827439	rs10803381	A	G	0.140867013178435	0.688063955491239	0.0238129795096191	0.0593124278164758
0	1	13828957	rs12046672	A	G	0.268967045518095	0.670056011116235	0.019718620325106	0.0462801128996159
0	1	13830815	rs2999900	C	T	0.347934458820425	0.467775226598065	0.0313828048470696	0.0432208328564296
0	1	13833861	rs76079754	C	T	0.175476580391003	0.495608472453785	0.0365169775734702	0.0535898658777853
0	1	13837213	rs2990678	C	T	0.29276468034144	0.817835906939083	0.010483700061023	0.0455161405458045
0	1	13842586	rs2282189	G	A	0.322671703368039	0.311851628877708	0.0440436741636888	0.0435496303320649
0	1	13844562	rs45223	G	A	0.376356318837815	0.847314485784022	-0.00813519656327521	0.042250650153434
0	1	13844765	rs16851109	A	G	0.445026000539868	0.495920857706772	-0.0281696861662445	0.0413699173912048
0	1	13845251	rs35530871	T	C	0.0803335755997177	0.524345566970235	0.0473595795011065	0.0743874155044718
0	1	13851036	rs4345799	G	T	0.754095659057489	0.79810129592593	0.0123124924104691	0.0481323082799953
0	1	13852232	rs16851217	T	C	0.276704390481619	0.580672436504572	0.0252617129313792	0.0457306054971677
0	1	13852683	rs2168201	G	A	0.901385681200347	0.38513172197357	-0.0591261653405797	0.0680800691680718
0	1	13852955	rs12750399	A	G	0.552274967780228	0.731139131584539	-0.0140758131675384	0.0409644290898043
0	1	13854682	rs10927814	G	C	0.760543394645664	0.919004400019793	-0.00489200191321141	0.0481080001143279
0	1	13855608	rs12072110	T	C	0.0754878643668985	0.225178953754689	0.0917905821002496	0.0756803850591975
0	1	13855662	rs76062973	G	A	0.117311959909317	0.932029731884739	-0.00550932351135204	0.0645941301513521
0	1	13855758	rs12124179	T	G	0.140233312644185	0.602206140539499	-0.031280805049166	0.0600133704803772
0	1	13859570	rs3856278	G	A	0.274623862550158	0.140574882390414	0.0669482671031412	0.0454301249604739
0	1	13859697	rs75931286	A	G	0.198930932415276	0.506523769834489	0.0338042984306785	0.050890143448368
0	1	13863307	rs12564444	A	G	0.242356501092256	0.639253103256367	-0.0226148374082638	0.0482456718275234
0	1	13863608	rs6678308	A	G	0.18241452991453	0.961771437734367	-0.00257670960025829	0.0537590158140125
0	1	13867459	rs183052	G	A	0.184715685312819	0.563219961770492	0.0303642784436612	0.0525274097495826
0	1	13872988	rs10927854	T	C	0.131309955354554	0.747548116117034	0.0195628217690878	0.0607778788697649
0	1	13874853	rs1610562	C	T	0.702735512723373	0.0992876557869415	-0.073259101242679	0.0444447913179058
0	1	13875610	rs17391912	T	C	0.199089698304195	0.546481326037682	0.0306885155942991	0.0508895893233588
0	1	13875896	rs13375580	C	G	0.340878968197225	0.468597477586281	0.031286692560051	0.0431681740505499
0	1	13876130	rs76996492	A	G	0.197373693989843	0.511920470506399	0.0335800185247741	0.0512007393390256
0	1	13876264	rs354581	G	C	0.760980733438087	0.560972882912047	-0.0278169333772388	0.0478449851335537
0	1	13880522	rs6684199	G	A	0.114341177969877	0.376937376435895	-0.058277063177645	0.0659576061047669
0	1	13885203	rs10927872	T	C	0.179575931731104	0.86224779429762	0.00929783994786349	0.0535856770539352
0	1	13885279	rs12042662	A	G	0.757580299480344	0.439562312432157	-0.036731391359518	0.047522118679776
0	1	13900468	rs655839	T	A	0.550845056226661	0.590897402398046	0.0221106702043931	0.041133373149864
0	1	13901884	rs12404716	C	T	0.123843248739057	0.467399553442841	0.0451275382700859	0.062097845776897
0	1	13903098	rs355013	C	T	0.670524788673329	0.361411233144278	0.0401531866472932	0.0439948474616672
0	1	13908031	rs1261015	A	G	0.692154986548995	0.141607075642788	0.0658267674655349	0.0447852114909862
0	1	13908105	rs1262461	G	A	0.719980017497718	0.113347581788649	0.0733917547511309	0.0463529535577202
0	1	13912977	rs355027	C	T	0.543027069419464	0.748094591997333	0.0132257776089158	0.0411821949585461
0	1	13913180	rs355028	T	C	0.522115349199662	0.622871995140737	0.0201557879632562	0.0409850358401396
0	1	13914230	rs1148455	T	C	0.646239986842074	0.521446647619511	0.0278049818030414	0.043369588253924
0	1	13914909	rs10927904	T	C	0.195456435854277	0.250301381497669	0.0592558875001116	0.0515439955333714
0	1	13916809	rs434651	C	T	0.737369545032498	0.194605532794503	0.0614938958891931	0.0474096845665508
0	1	13917411	rs11804743	T	C	0.0557329017106086	0.100642785142491	0.14098146255472	0.0858729162539267
0	1	13920193	rs1261025	G	A	0.685787938550066	0.47254985750578	0.0320266338837549	0.0445844473791219
0	1	13920807	rs1261026	T	G	0.684999143474316	0.431994170789637	0.0350887942513279	0.0446545158532241
0	1	13922117	rs12566684	G	A	0.169100937078179	0.40637568088301	-0.0461935090760121	0.0556354909519473
0	1	13922799	rs7514217	G	A	0.717874874545304	0.027001231391486	0.103082800238686	0.0466121636504551
0	1	13923443	rs16852007	A	G	0.124634165851088	0.132541421088195	0.091321766033718	0.0607129960129387
0	1	13923574	rs10927907	C	T	0.168092222592057	0.0903496761682788	0.0913164599922174	0.0539199515523047
0	1	13924863	rs1262460	G	A	0.302211511362858	0.402188003118867	0.0375500760700073	0.0448241394062968
0	1	13932007	rs2788749	G	C	0.599551104114645	0.363151286568245	-0.0381732660658264	0.0419773936184704
0	1	13932427	rs442112	T	C	0.646502371426915	0.523362035541728	0.0274053256397446	0.0429435110574716
0	1	13934056	rs2483133	C	T	0.306820957588979	0.740018403160313	-0.0149232300243594	0.0449726549101001
0	1	13935402	rs92406	A	C	0.621554489448823	0.267465666800136	-0.0468523678433307	0.04225053475763
0	1	13937281	rs4391657	C	T	0.776463655514969	0.191732992228455	-0.0633896665371242	0.0485569840496983
0	1	13938377	rs1412838	C	A	0.41263767780812	0.0748342934871399	-0.0747311994818187	0.0419489733766332
0	1	13938925	rs79769438	A	G	0.105424638454932	0.428942295028579	-0.0543528480905384	0.0687138411232521
0	1	13943528	rs1539114	C	A	0.136008299721713	0.847985810255446	-0.0115629465765199	0.0603213830757526
0	1	13943724	rs1061615	C	T	0.182912130902374	0.143165857304472	0.0764189609182164	0.0521950780725553
0	1	13944568	rs876931	C	T	0.550115882911798	0.0392897580392939	-0.0851150237558878	0.0412951352581928
0	1	13945379	rs1106669	T	C	0.210095263999723	0.0971590999212674	0.0822640154692949	0.0495929306958161
0	1	13946586	rs6703700	A	G	0.414012627482896	0.0413314169529596	-0.0857137302677834	0.0420126239013226
0	1	13947519	rs1772636	G	A	0.185057705574658	0.219486149597455	0.0641462103353551	0.0522407676067338
0	1	13947905	rs11588651	G	A	0.0555970619726002	0.954154114821393	-0.00519793562626448	0.0904131102620911
0	1	13948225	rs1772635	A	C	0.688398120758657	0.43349775154552	-0.0346550690003778	0.0442468979157822
0	1	13948765	rs10927910	A	G	0.113733464825773	0.393638596782111	0.0544231235370398	0.0637992276452959
0	1	13949397	rs75737744	C	A	0.135384500434366	0.170226495382506	-0.085127102009653	0.0620696805228988
0	1	13952864	rs7515525	T	G	0.264122036336654	0.968703044294427	-0.00183472964807785	0.0467625981044452
0	1	13956484	rs10803421	C	T	0.247356079729771	0.972145912427881	0.00165356522769643	0.0473570034826771
[truncated: 534,508 more rows]
