# Supplementary material for: Japanese GWAS identifies variants for bust-size, dysmenorrhea, and menstrual fever that are eQTLs for relevant protein-coding or long non-coding RNAs
Source: Sci Rep. 2018 May 31;8:8502. doi: 10.1038/s41598-018-25065-9 (PMC5981393; doi:10.1038/s41598-018-25065-9)
Supplement: Supplementary file 24 — Dataset S21 [file 41598_2018_25065_MOESM24_ESM.txt]

regional.analysis	CHR	BP	rsid	A1	A2	A1.AF	P	BETA	SE
0	1	564621	chr1:564621.C.T	T	C	0.026666662219512	0.194853811850937	0.208554905271049	0.160878144793396
0	1	565374	chr1:565374.A.G	G	A	0.035721507945162	0.8069942440074	-0.037399697116968	0.153085792361525
0	1	752566	rs3094315	A	G	0.844845482616862	0.489525391683696	0.0532492701557997	0.0770540480234196
0	1	990417	rs2465136	C	T	0.162531933332127	0.443552425899754	0.056379291740508	0.0735822081127993
0	1	1018704	rs9442372	G	A	0.811955093020658	0.98932363765774	0.00093942203230251	0.0702044332575299
0	1	1036959	rs11579015	C	T	0.203956833597016	0.382850451036017	0.0585109528147001	0.0670492537872993
0	1	1046164	rs6666280	T	C	0.203331467204766	0.422773046972337	0.0539842793414184	0.0673440127683661
0	1	1062638	rs9442373	A	C	0.539650235363657	0.584766484728148	-0.0300717251318412	0.0550325058335985
0	1	1216195	rs55834051	A	C	0.644120647219885	0.945587771839569	-0.00389810831326184	0.0571163452916097
0	1	1217011	rs1262894	C	A	0.121998571152218	0.611110251067357	-0.0435617209315997	0.0856689062094956
0	1	1217058	rs3753340	A	G	0.0144224634853546	0.994457147353724	0.00158154272912301	0.227658654574432
0	1	1218086	rs6603788	T	C	0.632695236229452	0.93765127576464	-0.00444582158490451	0.0568357785078547
0	1	1220136	rs2144440	G	A	0.652452234593044	0.725730541885381	0.02026041510123	0.0577531654088313
0	1	1220954	rs12751100	A	G	0.63732023944962	0.806544197878891	0.0139694429754308	0.057044526146372
0	1	1221138	rs11260578	A	G	0.622697465688105	0.876382709113437	0.0088191467193068	0.0566942137345582
0	1	1222958	rs111819661	T	C	0.0144933948501963	0.839713651520296	-0.0475095818839091	0.234893882692757
0	1	1223529	rs78481580	C	G	0.182144772274009	0.319551495800054	-0.0724797792290605	0.0728161920945733
0	1	1225959	rs1570867	G	C	0.922551287601294	0.35072627798417	-0.0941053083518309	0.100843523912164
0	1	1227244	rs2239609	A	G	0.274785430061188	0.977888813604529	-0.0017098482736752	0.0616921621188171
0	1	1278237	rs307361	C	T	0.869289889321488	0.370876767214839	0.0752908679124448	0.0841396449645312
0	1	1287040	rs182532	C	T	0.869055990742389	0.334796798093614	0.081220728277934	0.0842104495731616
0	1	1295323	rs34389364	A	G	0.80813120759208	0.328190367765822	0.0700819435358877	0.0716756223864056
0	1	1314015	rs2649588	T	C	0.826185321680322	0.307099666920791	0.0763588418908787	0.0747643626077355
0	1	1335218	rs2291889	A	G	0.121076782317708	0.705797516159737	-0.0323821313982469	0.0857790895749132
0	1	1487059	rs1887284	A	G	0.262416700018423	0.732586243563607	0.0212341647201723	0.0621450249625079
0	1	1489928	rs7366884	C	T	0.716753858246401	0.0474313610427424	0.124423266006211	0.0627630700900129
0	1	1500941	rs6603791	G	A	0.824428729545335	0.000525254705234281	0.27205624636189	0.0784581038321095
0	1	1599161	rs6604981	G	A	0.621014096136347	0.0901999300294188	-0.0951069679105357	0.0561320290922293
0	1	1647686	rs909823	C	A	0.869063392361448	0.201243246657618	-0.0990962704705377	0.0775390543831672
0	1	1687625	rs34306661	C	T	0.332064106797263	0.548793230127097	-0.0349794026383473	0.0583408714399976
0	1	1706160	rs7531583	G	A	0.700110326433443	0.539133926477891	-0.0366049250103791	0.0596051830114441
0	1	1721479	rs2272908	T	C	0.502984155840491	0.835549120834478	-0.0114217809727118	0.0550208657262885
0	1	1722585	rs3737626	A	C	0.03810042697029	0.286177978526958	-0.162391224169118	0.152259338984679
0	1	1722932	rs3737628	T	C	0.502720632228769	0.846061300989646	-0.0106818840301933	0.0550197559981865
0	1	1723031	rs9660180	A	G	0.504401032585213	0.833587622481475	-0.0115973314342372	0.0551984282365804
0	1	1725016	rs80220232	A	G	0.0662230271886063	0.229045244955631	-0.140118156431692	0.116491190819147
0	1	1725626	rs9970652	T	C	0.206242502904208	0.829701363462173	-0.014636542990866	0.0680501684560631
0	1	1733219	rs10907185	G	A	0.71032695702947	0.521466189785874	-0.0386433979894973	0.0602779353825541
0	1	1734337	rs75622028	C	T	0.103286436386755	0.711290687729408	0.0331531348140659	0.0895732387198998
0	1	1737900	rs17363334	T	C	0.0685096148634582	0.422426959978086	0.0854653891646425	0.106536385980353
0	1	1738984	rs76117314	A	C	0.059859441413314	0.647979264960715	-0.0546453973566448	0.119686467837104
0	1	1745726	rs16825336	A	G	0.266626571095558	0.727966643348359	-0.0216304716668312	0.0621866172789632
0	1	1746694	rs12742323	T	G	0.207487664111048	0.672400513046195	-0.0288935459529651	0.0683295575287563
0	1	1747318	rs59787372	C	T	0.0356951409632043	0.631694410565759	0.0700483177636882	0.146133919476538
0	1	1748734	rs2180311	C	T	0.505353400785302	0.734019024003709	-0.0186659707650161	0.0549347764366532
0	1	1752955	rs4648726	T	C	0.843102860429493	0.0930536630984642	-0.123269966338835	0.0733966052715837
0	1	1759026	rs9786963	C	T	0.908969082125604	0.132864022123411	-0.13911048639287	0.0925611786319603
0	1	1759054	rs10907187	A	G	0.128450539955461	0.466340675198048	-0.0618439137910767	0.0848984308957709
0	1	1759213	rs9786942	G	A	0.505091283075934	0.704736325904705	-0.020839865885709	0.0549959232846533
0	1	1760937	rs77726987	A	G	0.0353723470097471	0.773022433736765	0.0433465897747339	0.150287895413135
0	1	1765583	rs6603797	C	T	0.908316229411299	0.143927841578711	-0.135088789522296	0.092443035202059
0	1	1766094	rs6663586	C	A	0.195171753588269	0.827274518724237	-0.0152584032448544	0.0699290282757011
0	1	1770406	rs117025906	A	G	0.0553356313834726	0.374342866141896	0.102862322385486	0.115787972550114
0	1	1770789	rs6665287	A	T	0.127944266775846	0.40121255528617	-0.0717104019565751	0.0854246829084679
0	1	1775039	rs75473107	T	C	0.0163390183015403	0.816728031243401	0.0516053747775368	0.222671764514072
0	1	1775175	rs11260622	G	A	0.907967715171599	0.119518966808635	-0.141745874288963	0.0910497518438084
0	1	1776269	rs4648727	A	C	0.337854556087905	0.371794907282307	-0.0522003383794598	0.0584474157916831
0	1	1777450	chr1:1777450.G.C	C	G	0.505136630360815	0.697228134681364	-0.0214181754639042	0.0550503919617525
0	1	1779036	rs6692959	C	T	0.908957183549938	0.1296988194085	-0.140078065326176	0.092443035202059
0	1	1779230	rs12403351	A	G	0.0842154589371981	0.525430832420228	-0.0644350202729504	0.101473065179543
0	1	1779476	chr1:1779476.C.A	A	C	0.338114328077594	0.317475064163004	-0.0585631969535705	0.0585831137886136
0	1	1780878	rs6603801	C	T	0.908828156321628	0.127974758496813	-0.140899863878705	0.0925671372066937
0	1	1781220	rs6681938	C	T	0.167486664204053	0.807502460218102	-0.0182108642308518	0.0747421228524186
0	1	1781345	rs6664578	A	G	0.90844603384035	0.152317148430843	-0.132322463568605	0.092443035202059
0	1	1787378	rs12125422	A	G	0.210722495510906	0.796550132066382	-0.0173753156848578	0.0673946609471868
0	1	1793003	rs1889678	G	A	0.909019677093328	0.175095664617675	-0.126134473928756	0.0930187682029648
0	1	1793071	rs12076620	G	A	0.909234665960245	0.170702217247076	-0.12770818958569	0.093220995015743
0	1	1793111	rs10907192	G	A	0.909147780678851	0.146393610771747	-0.134742564378031	0.0927730864958747
0	1	1793692	rs77270684	G	A	0.0514983629397423	0.21693529576085	0.144235122317898	0.116816201154888
0	1	1793786	rs7511905	C	A	0.909092704025	0.183496951802884	-0.123720980898296	0.0930187682029648
0	1	1795789	rs12036384	T	C	0.173962210780605	0.996821209983787	0.000289619682391847	0.072695101153635
0	1	1797947	rs9660106	G	A	0.527147414578223	0.575051793551951	-0.0308537243441443	0.0550343106624773
0	1	1801034	rs4648592	A	G	0.108857272949992	0.477607903249925	-0.0643340908072203	0.090591593868075
0	1	1804302	rs3855951	T	C	0.842289562412026	0.0912507035653291	-0.123923638178414	0.0733781001990564
0	1	1805391	rs10907193	A	G	0.172472845521187	0.959292844972982	0.00374100699536497	0.0732941468300269
0	1	1806560	rs118184145	A	G	0.055053160955446	0.350109145969317	0.108219042131374	0.115819387815218
0	1	1809509	rs11260624	T	C	0.173887468030691	0.991004834958783	0.000819755209526116	0.0727119699140095
0	1	1809654	rs78934919	A	C	0.0600882468963917	0.861538667699055	-0.0202844600919431	0.116299415554884
0	1	1810090	rs7525092	T	C	0.177422848515724	0.907964440359084	0.00816332888798734	0.0706130839197258
0	1	1810842	rs76973525	A	T	0.0459629005375594	0.614809926662402	0.0650044510369256	0.129177119687606
0	1	1812366	chr1:1812366.AA.A	A	AA	0.908865975132537	0.157486395019555	-0.13113260603367	0.0927665681324596
0	1	1812504	rs36072213	A	G	0.208695550009856	0.73945713749816	-0.0225689416270968	0.0678617551725013
0	1	1812521	rs6603802	T	C	0.523753308275314	0.722325750675183	-0.0195576917160243	0.0550374852898731
0	1	1812688	rs6603803	G	A	0.524519117778697	0.680639159963777	-0.0226516321695698	0.0550343106624773
0	1	1812828	rs6670776	A	G	0.908346147885897	0.134886468007275	-0.138238571250435	0.0924606419973968
0	1	1813237	rs33976483	T	C	0.208035879227517	0.713668493320337	-0.0250211919239555	0.0681899584785428
0	1	1814909	rs76616586	G	A	0.0309592276587923	0.746312833356199	-0.0522412869494613	0.161485261370803
0	1	1818129	rs16824526	C	A	0.212742034832327	0.650998696633498	-0.0304783700263285	0.067374092987714
0	1	1821625	rs6603805	A	G	0.169365989207811	0.963279343537701	-0.00341206177504269	0.0741127814292389
0	1	1865298	rs2803316	G	A	0.599659232688709	0.599172890806744	0.0294917892007633	0.0561117445299632
0	1	1871337	rs16824543	A	G	0.127252651465824	0.0201067774512349	0.182300727058392	0.0784308634478324
0	1	1887019	rs28548017	G	A	0.866734948898392	0.679217044361612	0.0337508136248276	0.0816160095847785
0	1	1903712	rs13303201	A	C	0.336525475612981	0.389430630337977	-0.0504037031685308	0.0585646673959386
0	1	1930754	rs6605081	T	C	0.233477860661166	0.738484910693579	-0.0220524689985044	0.066052966043344
0	1	1933267	rs28706276	A	G	0.0934635296609023	0.717525217178897	-0.0349268170891284	0.0965447263559988
0	1	1934647	rs6682175	G	C	0.665289470455445	0.57593715493502	0.0328128318818793	0.0586646274302741
0	1	1939826	rs28550169	T	C	0.335226355002044	0.0501018983121971	0.111928358108415	0.0571327440921377
0	1	1948400	rs13303344	A	C	0.400176322570078	0.0892298913431531	-0.0958771171365289	0.0564157567155015
0	1	1951827	rs3121819	G	A	0.793569179760212	0.230938847068272	0.0839502694370311	0.0700786301619611
0	1	1992626	rs13303273	G	A	0.15307167013588	0.598459584352677	0.0400363873385418	0.0760256265199777
0	1	1993860	rs60959039	T	C	0.250162953866754	0.885700455620582	-0.00915087279488905	0.0636596860561602
0	1	1994299	rs59095280	T	C	0.247615432214741	0.936589593826962	-0.0051126606425294	0.0642641186047423
0	1	2010669	rs2803342	G	A	0.0744120225873605	0.360775631688966	-0.0992596352146024	0.108612457048365
0	1	2010994	rs16824727	A	G	0.238217444406095	0.595609171254719	0.0341552701179829	0.0643558390240063
0	1	2016802	rs16824749	C	T	0.523670616713603	0.676405689169176	-0.0229690823840232	0.0550325225735626
0	1	2036263	rs10797413	A	G	0.75555788000136	0.477483903928931	0.046094200820198	0.0648889478555802
0	1	2040898	rs4648807	C	T	0.585663960126325	0.514821233117676	0.0363354304148785	0.0557848882408711
0	1	2051513	rs3107151	G	T	0.756067303797349	0.507146077319898	0.0430492540168679	0.0649028018533861
0	1	2071556	rs436045	G	A	0.83398959260284	0.574092984547166	0.0420000655975348	0.0747287172873773
0	1	2071765	rs364677	G	A	0.789494432765152	0.515680300168703	0.0443285933379969	0.0681958995674226
0	1	2082566	rs2257182	C	T	0.297497986857487	0.155088119619431	-0.0868509434080856	0.0610857664769496
0	1	2088754	rs262656	C	A	0.166244229187073	0.564058714021345	-0.0430643874110154	0.0746578281736473
0	1	2103506	rs2280272	G	C	0.0862149617258177	0.240665181529946	-0.121479576019144	0.103534394659937
0	1	2167149	rs262680	T	C	0.64146515148784	0.842279293418596	0.0114786148915738	0.0576876146128492
0	1	2173504	rs263526	C	T	0.18324521347151	0.597412542683091	-0.0377895212378097	0.0715541157423026
0	1	2185886	rs16824947	T	C	0.0878121085594989	0.0880060201894787	0.158621379234742	0.092977931299098
0	1	2186220	rs16824948	T	C	0.093885960729176	0.379118155260931	0.0808549855900924	0.0919305706363564
0	1	2192433	rs10797417	G	A	0.459582565992546	0.360292986990144	0.0505136331360947	0.0552178066468379
0	1	2281726	rs7527871	C	A	0.435596469755552	0.273339168109108	-0.0612462942044612	0.0559120000744322
0	1	2289321	rs903914	A	G	0.104403837890806	0.842422902788952	-0.0181146175678515	0.0911219786169107
0	1	2291680	rs2840542	C	T	0.895841409044332	0.128123383602701	-0.130712070322583	0.0859075203262708
0	1	2292409	rs2645090	C	T	0.416289438561471	0.962511452989082	0.0026345250499697	0.0560510691787907
0	1	2292688	rs2840540	G	C	0.209028692707324	0.790927175407821	-0.0180215998792678	0.0679786360587489
0	1	2301471	rs2840536	G	C	0.199488243365996	0.203182613213505	0.0852848239522767	0.06701955757678
0	1	2301691	rs6665546	A	G	0.2866584666187	0.797661117310352	-0.0158714531749281	0.0619071256043655
0	1	2302911	rs10910060	A	G	0.533625193558649	0.0611974882753157	-0.103085653269335	0.0550651842968616
0	1	2303512	rs10910061	A	G	0.0797498486359648	0.748661768968044	0.032465475764957	0.101326551338172
0	1	2314319	rs2643901	C	T	0.877732905525136	0.623419788177174	-0.0404946325638878	0.0824722119040666
0	1	2335676	rs1129333	G	A	0.868137374611663	0.0557479901525177	-0.148846530036456	0.0778078892691768
0	1	2353869	rs35799953	T	G	0.53636549578664	0.858822265574389	0.0098480901754681	0.0553656735565811
0	1	2390588	rs10910078	C	T	0.88334522734915	0.819426717222316	-0.0195382861497538	0.0855882335741344
0	1	2392648	rs2477686	C	G	0.883776316654104	0.812996412571278	-0.0203120460118284	0.0858634308521618
0	1	2397174	rs1998759	A	G	0.251525937334236	0.15046351530438	0.0891751829065756	0.0620178177586319
0	1	2488608	rs1886730	C	T	0.559146977288334	0.00976890536483663	0.144674677812105	0.0559907380882404
0	1	2494330	rs2234167	A	G	0.0365862457930296	0.100699680577065	0.223707557425377	0.136284805759287
0	1	2505713	rs10910093	T	C	0.0402846069088694	0.0355703063416833	0.268745716968083	0.127864210641693
0	1	2511280	rs10797434	T	C	0.521894645176817	0.0501863656603194	0.108832564639238	0.0555729753430027
0	1	2513216	rs734999	T	C	0.520946564226934	0.0390213294531385	0.114072064634569	0.0552684935384029
0	1	2526746	rs3748816	G	A	0.499574117237781	0.493114660134698	0.0375876306572502	0.054843361869051
0	1	2533767	rs76202520	T	C	0.104441296908532	0.72346279809517	0.03145	0.088883322395149
0	1	2551785	rs12117343	T	C	0.0480745018457316	0.014755525938035	0.288174119094691	0.118185307802373
0	1	2551900	rs11590198	A	G	0.462775391367527	0.614553236330365	0.0276510096359718	0.05490835772212
0	1	2553624	rs3890745	C	T	0.491734276049747	0.591694582545105	0.0295151321380164	0.0550263305205113
0	1	2709164	rs4648356	A	C	0.502779741063996	0.12268908679114	0.0848654098160321	0.0549794484373283
0	1	2745883	rs4609377	T	C	0.520501633326018	0.379387815297518	0.0483842434774799	0.0550430909969896
0	1	2747638	rs10909929	A	G	0.0680866628541399	0.0485330788876966	0.202684995138006	0.102746486323336
0	1	2749921	rs4648482	C	T	0.40269297259742	0.0228863408489989	-0.1291641096837	0.0567672816084
0	1	2752265	rs7511879	G	A	0.483931322776317	0.0131071008016448	-0.136990508265061	0.0552192725402306
0	1	2754512	rs6680471	T	C	0.462499523825537	0.103353932667764	-0.0914620996145468	0.0561528240910811
0	1	2789108	rs10910019	C	T	0.564152269577791	0.535472613863725	-0.0344735609096524	0.0556317933106826
0	1	2792801	rs16823103	T	C	0.0795628160519601	0.842906534302268	0.0199037887237294	0.100434372346837
0	1	2797856	rs10797342	T	C	0.578423667725095	0.494847759746356	-0.0377656191825908	0.0553246115076214
0	1	2811814	rs1456465	A	G	0.274251242687215	0.423875630501704	-0.0497966185140815	0.0622679144947713
0	1	2842319	rs2045332	A	G	0.523392613986382	0.222765557661276	0.0667346359048885	0.0547360904561508
0	1	2852707	rs10797368	T	C	0.237643283537958	0.426191384208966	0.0507474651994281	0.0637750597557234
0	1	2957600	rs12409277	C	T	0.371780413985041	0.174786370894272	-0.0774770137970649	0.0570950192003244
0	1	3037613	rs876740	T	C	0.580258585807512	0.184476411031695	-0.0731532248523203	0.0551227180527419
0	1	3072692	rs731031	C	T	0.616517280300276	0.864239740815752	0.00963754351623407	0.0563666006204388
0	1	3083712	rs2651899	C	T	0.38787075232019	0.944523074853221	-0.00392890218189499	0.05646099361108
0	1	3096355	rs868718	A	G	0.2830656674954	0.858058781138787	0.0108649201195159	0.0607502108965965
0	1	3105276	rs2817138	G	T	0.667569187411319	0.126429256603924	-0.087857424664809	0.0574856920139301
0	1	3106397	rs2651916	T	C	0.858243018271459	0.0385172168520492	-0.154640047648653	0.0747303283645038
0	1	3133307	rs16823514	G	T	0.186232398457314	0.183796568140316	-0.0963169270594065	0.0724647372186875
0	1	3137199	rs2817147	C	T	0.484212061344234	0.093121443256945	-0.0925754633601658	0.0551321058751369
0	1	3146497	rs10157420	C	T	0.203003146965273	0.791428994803403	-0.0182288908608569	0.0689299138728381
0	1	3157614	rs905138	T	G	0.198067020374462	0.186907960841027	0.0901018062052907	0.0682702419225036
0	1	3168280	rs10797386	G	A	0.826924329371623	0.00218308314602872	-0.210742737691268	0.0687774807123833
0	1	3178111	rs3002686	A	C	0.184704945436273	0.858386724884336	-0.0126049107063385	0.0706441726358604
0	1	3209767	rs2500294	T	C	0.572025056565046	0.43834994296884	0.0433595122669689	0.0559490141055443
0	1	3217151	rs2455137	T	C	0.323460139879259	0.874291082007905	-0.0092996107228585	0.0587800560054318
0	1	3217525	rs12036358	T	C	0.265210062233435	0.261808888234646	0.0685693889389931	0.0611066774021878
0	1	3232378	rs2483264	G	A	0.638712767834245	0.658740286702507	-0.0251263793456459	0.0568916690657807
0	1	3235556	rs12043519	T	C	0.252832729218973	0.62116716011968	0.0309987676624677	0.0627255461094157
0	1	3250423	rs1889121	G	A	0.390995546381276	0.18809102132507	-0.0746430834108773	0.0567090075800619
0	1	3252104	rs2483278	T	C	0.879657286895048	0.0805301570216188	-0.14145879679195	0.0809437636929521
0	1	3254100	rs16824328	G	C	0.095251051250076	0.783821778254776	-0.0259949390938212	0.094753756543844
0	1	3255539	rs2483280	A	G	0.296056529957742	0.260876205285786	-0.068202962913074	0.0606613835815093
0	1	3257059	rs2255212	A	G	0.29637787731407	0.300671243547455	-0.0627833771256153	0.0606605604606154
0	1	3259113	rs882430	A	G	0.0887082197870161	0.76780289524847	-0.0288678269196466	0.0977741749792094
0	1	3285628	rs6424073	A	G	0.570349778083371	0.189647999077925	-0.0728003340850763	0.0555040874782621
0	1	3300807	rs868688	T	C	0.502085824969658	0.861654887705523	0.00960578024184412	0.0551207514712115
0	1	3312914	rs871822	G	T	0.578033261033493	0.746849195446635	-0.0181347456116374	0.0561800797750872
0	1	3325037	rs2483225	C	T	0.381669098273169	0.563511474515872	-0.0331900191000116	0.0574585956739821
0	1	3352872	rs2236518	C	A	0.492492282712639	0.41799886423697	-0.0449350416390696	0.0554823542009247
0	1	3353949	rs2493264	G	A	0.821179223806628	0.0474291669280814	0.14807576644844	0.0746934076206312
0	1	3362256	rs867814	T	C	0.63735307274061	0.0437380019005185	0.117451751221458	0.0582426647232289
0	1	3375181	rs947352	T	C	0.179980442204003	0.0180362315719501	-0.178122435839588	0.0753200700487197
0	1	3424388	rs947345	A	G	0.0655028616487461	0.944787424369167	0.00773893124276169	0.111747032425762
0	1	3441382	rs1896	T	C	0.114895672079205	0.740544784930794	0.0283425451984747	0.085592892286912
0	1	3543951	rs16823922	A	G	0.176148103531118	0.190787166615696	-0.0976299068964431	0.0746261091174468
0	1	3545612	rs1128474	G	A	0.322292483866121	0.839260630404164	-0.0119607926411452	0.0589668370980769
0	1	3586700	rs6657895	A	G	0.408446906240552	0.669610487157014	-0.0241483961549669	0.0565956829668203
0	1	3601490	rs3753205	C	G	0.241104650713563	0.764780868789813	-0.0193907075507841	0.0648066463696828
0	1	3601798	rs3765715	T	A	0.240680969124272	0.716904470661578	-0.0235680320885064	0.0649975130741028
0	1	3601940	rs3765716	A	G	0.241101653438299	0.765851809712382	-0.0193044358670287	0.064822349732552
0	1	3602555	rs3765717	A	G	0.241671356773766	0.716285504791532	-0.0236128846801901	0.0649727378850137
0	1	3603036	rs12033056	C	T	0.249407129573672	0.637293564596994	-0.0304460834940909	0.0645747061315338
0	1	3651126	rs1181868	T	G	0.34748280076375	0.990571521672922	-0.000684177668277979	0.05789715736822
0	1	3659742	rs2298223	T	C	0.113216225054817	0.157722897523854	-0.128277762303977	0.0907986572258753
0	1	3665867	rs12120656	T	G	0.21015055947532	0.253664743122188	-0.0782854016649504	0.0685815755673175
0	1	3671791	rs1181888	G	A	0.0931120785719509	0.590635981278966	0.0497809934887925	0.0925444110562814
0	1	3679477	rs6699377	T	G	0.113413867131266	0.0859367238081813	-0.157739544312201	0.0918568432053545
0	1	3680729	rs1181877	T	C	0.153727068432406	0.493347238790557	-0.0531258887193907	0.0775566372194412
0	1	3682070	rs1181874	A	C	0.597549531157116	0.245599002169877	-0.064995452509866	0.0559772157126612
0	1	3730435	rs6695834	C	T	0.453329302709511	0.783380566847578	-0.015205868252061	0.0553109070068924
0	1	3740426	rs79797528	C	T	0.118440991610393	0.00105043312574155	-0.310763795413197	0.0948416777390289
0	1	3743319	rs6663840	A	G	0.453160617054133	0.839534501628426	-0.0111896436700457	0.0552605169799968
0	1	3745193	rs6659702	C	T	0.170845400924956	0.0414885132027456	-0.156881483524418	0.0769549518317365
0	1	3745721	rs2275833	T	C	0.118476561292914	0.00100699616934167	-0.312041500507046	0.0948868347876279
0	1	3745787	rs2275832	C	T	0.572042737807037	0.0117711814513943	-0.139913794913221	0.0555449158275026
0	1	3745924	rs2275831	A	G	0.401125117232401	0.280523203449283	-0.0611609698259633	0.0566754085988094
0	1	3746484	rs2275829	C	T	0.148519399686012	0.575919915330754	0.0423467774780791	0.075706532184331
0	1	3796948	rs4074709	T	G	0.152618010423399	0.727362900132768	-0.0268339719849977	0.0769685374427814
0	1	3800242	rs3205087	G	A	0.426692368008364	0.990602821730741	-0.000655775242394678	0.0556785057699582
0	1	3801828	rs10909818	A	G	0.303020057303213	0.717225432910585	0.021590578658204	0.0596145828621238
0	1	3803755	rs7367066	C	T	0.672101504428201	0.618587368033261	0.0293450980594654	0.0589432501856017
0	1	3806358	rs10909819	C	T	0.301395780485721	0.737245014001515	-0.020101109830883	0.0599131952986909
0	1	3809423	rs11807227	A	G	0.300971828398632	0.770561393530278	-0.0174933970098345	0.059982712140503
0	1	3814660	rs10909823	G	A	0.113718736633574	0.927507132429908	0.00787630693783977	0.0865702331557111
0	1	3818871	rs10797356	A	G	0.371778977877409	0.892913877193135	-0.00769683213973703	0.057175339288019
0	1	3821782	rs11589102	A	G	0.109131269845433	0.595775676401398	0.0462653346114839	0.087213268699522
0	1	3995644	rs80309618	T	C	0.0971999027303406	0.105043306023342	-0.159157326213579	0.098191904249401
0	1	3996075	rs34770924	T	C	0.0792912829384588	0.190617474892933	-0.141149205300799	0.107850012875475
0	1	4000957	rs61156287	A	C	0.247153216646992	0.484245135999319	0.0446722892101115	0.0638639797096461
0	1	4002954	rs72640991	T	C	0.0810674071457946	0.36639287436106	-0.0943872378832394	0.10449728038896
0	1	4002958	rs10915568	A	G	0.194237190654874	0.855847816952289	-0.0127085509689934	0.0699570389331292
0	1	4003276	rs75558957	A	G	0.0612169269637685	0.110776897911283	-0.197313528831937	0.123729967597648
0	1	4004250	rs11583257	T	C	0.272460707008916	0.188951700950713	-0.0827137384925839	0.0629630690685301
0	1	4006060	rs7548668	C	T	0.353642421712412	0.217074306429536	-0.0715933508039301	0.0580010776897672
0	1	4009694	rs4654479	A	G	0.115001105745849	0.029118656196008	-0.202023954386053	0.0925918418616208
0	1	4010743	rs4654482	G	A	0.575934131771108	0.0430420216031407	-0.112439219934754	0.0555721391831521
0	1	4013749	rs12096512	C	T	0.130483065251862	0.769808892033878	-0.024357613125016	0.0832383523773908
0	1	4013997	rs10915431	T	C	0.130769003404519	0.881435343596293	-0.0123666995616443	0.0829145625309143
0	1	4018038	rs115402422	G	A	0.0718566298149281	0.592197849363398	0.0563990946398399	0.105290200913291
0	1	4026068	rs12031275	A	G	0.568427005394119	0.804838202807007	0.0138170025267346	0.0559187980130704
0	1	4028924	rs10915490	C	G	0.134882079851439	0.215653509141061	0.0972591148504964	0.0785507771850993
0	1	4038065	rs78738452	A	G	0.136528226334297	0.107662168876582	0.124709156232126	0.07751733975324
0	1	4039145	rs4654428	C	A	0.853456089501024	0.0345602346125924	-0.157551586751953	0.0745462689198686
0	1	4039440	rs12758410	T	C	0.544267486560699	0.881393219398042	-0.00830654378704516	0.0556726561572679
0	1	4039988	rs72644272	A	G	0.307886329164492	0.153883208146776	-0.0862925097337212	0.0605158669572077
0	1	4053435	rs12038964	C	T	0.337498892344711	0.331204608576589	-0.0570717020827393	0.0587344526528501
0	1	4061608	rs12045781	A	G	0.288839698568983	0.536137511771816	-0.0378685510282769	0.0612101733727288
0	1	4066781	rs4128222	A	C	0.0872239930943724	0.796168216806699	0.0251875665869114	0.0975093328910207
0	1	4068052	rs6675979	A	G	0.267247442354372	0.525078164761688	0.0389374541183182	0.0612670021435502
0	1	4069148	rs12027284	T	C	0.180129018265448	0.747774465423594	0.0228473602826963	0.0710482457464242
0	1	4071399	rs6680847	G	A	0.467536852307263	0.364138461523901	0.050258768854767	0.0553811030501995
0	1	4078090	rs4654604	C	T	0.383246262242669	0.706561676023509	0.0213666161654446	0.0567539787630153
0	1	4080780	rs4440829	A	G	0.248922999697521	0.551516890595175	0.0377882913220583	0.0634576191773343
0	1	4082367	rs10799261	C	T	0.465714063226406	0.449772492903928	0.0417920277388278	0.0552955002150964
0	1	4085504	rs4233266	G	A	0.214650110361887	0.712006581612978	0.0245398797995979	0.0664744595488339
0	1	4085543	rs12026862	C	T	0.201273547531108	0.945735900208583	0.00466032526769339	0.0684712852727669
0	1	4085582	rs12026892	C	T	0.201405614938836	0.96736216200591	0.00280458706821736	0.068543525419532
0	1	4092146	rs58051771	C	T	0.209279618592673	0.875791823073154	0.0105681657677667	0.0676120265227548
0	1	4092538	rs12028583	C	T	0.202550582981124	0.776837799774436	0.0192824707456885	0.0680296135887099
0	1	4092563	rs4328052	C	T	0.208799145115496	0.833565173079233	0.0141760206479363	0.0674626701790314
0	1	4104757	rs12036953	G	A	0.309900183782793	0.446114857144434	0.0450446674881408	0.0591208672966555
0	1	4111741	rs4553153	T	C	0.528903157131232	0.263480768615913	-0.0616142261192096	0.0551011633518267
0	1	4112750	rs74827518	T	C	0.115094624173827	0.0409377444691064	0.167678718900275	0.082028177754058
0	1	4121696	rs7520322	A	C	0.468096173889509	0.38475652352428	-0.0483557521365385	0.0556346781614066
0	1	4124260	rs6672716	T	C	0.298710048776644	0.905162789471541	0.00725457232806017	0.0608900906115836
0	1	4132018	rs9628649	T	C	0.354982766992671	0.224460532436793	0.0697665209200345	0.0574327078575555
0	1	4136869	rs117282266	T	C	0.0876832484586143	0.466729947825884	-0.0728047564080515	0.100032651189227
0	1	4145615	rs10915421	C	T	0.525680423573132	0.699994737660014	-0.0214029373315346	0.0555447857780606
0	1	4152206	rs4654410	T	C	0.807983629154004	0.154704421689164	-0.0968284656268314	0.0680400680593529
0	1	4155841	rs56329102	G	A	0.285909766536194	0.127215198520444	0.0915909696914475	0.0600527205510005
0	1	4156118	rs16840731	G	C	0.286347238106406	0.12666807370228	0.0914283434435504	0.0598598326743938
0	1	4160903	rs76952475	T	C	0.165481624805502	0.394576739258721	0.0622901358114153	0.0731665831094328
0	1	4162248	rs76163269	C	T	0.0756566342122183	0.295009878300594	0.104927356675708	0.1001985361767
0	1	4162415	rs12130437	G	A	0.28692862470372	0.289052665935934	0.0642920658146077	0.0606413303771517
0	1	4166004	rs10399650	C	A	0.565061710276486	0.0162784082122772	0.135160319908437	0.0562555537502516
0	1	4168653	rs10799201	C	T	0.120917112853942	0.544839847206137	0.0509290179088688	0.0841092227739227
0	1	4169553	rs12080309	C	T	0.288778564745726	0.268602207240169	0.0667486753667118	0.0603357538266942
0	1	4170178	rs12032575	A	G	0.0781569462550074	0.352319963266892	0.0934676867819066	0.10049221958182
0	1	4171343	rs6702575	C	T	0.563356041151901	0.0216729660326197	0.128676662706885	0.0560425980179623
0	1	4171786	rs10492944	T	C	0.0772538570202952	0.527847642268786	0.0641435231970516	0.101606255596692
0	1	4174116	rs10915434	C	T	0.286457306394025	0.241186089596487	0.0709177673435392	0.0605086301432079
0	1	4183006	rs10915437	G	A	0.259735820413949	0.0726865161091981	-0.116298219949738	0.0647975285575126
0	1	4183258	rs10915438	A	G	0.197640746783563	0.127459721870593	0.10277027924966	0.0674258886504494
0	1	4187821	rs57905980	A	G	0.102847304802259	0.528041611368689	0.0567990226547569	0.0900145361174659
0	1	4187952	rs4654487	C	T	0.508227522412489	0.258150591007329	-0.0619650359156089	0.0547988222614864
0	1	4190685	rs4282783	G	T	0.58399273444754	0.660546180036011	-0.024408358099527	0.0555797479541067
0	1	4192707	rs10915442	G	A	0.603256097479782	0.0145211663298236	-0.136975718553466	0.0560432846374026
0	1	4192854	rs80160005	A	G	0.105933470941211	0.279554852046363	0.0950908405677379	0.0879396035095471
0	1	4197256	rs6663939	T	C	0.429212399860676	0.458533973117109	-0.0410377206357801	0.0553618877275928
0	1	4197418	rs4408122	T	C	0.526478002918721	0.636915730492424	-0.0259247068714162	0.0549234236768552
0	1	4197642	rs10915445	A	G	0.428430358224437	0.495540188521106	-0.0377363403799443	0.0553705491132447
0	1	4201815	rs4654492	T	C	0.352544795601996	0.332230837107098	-0.0562292906820851	0.0579904469995779
0	1	4203563	rs12096127	T	C	0.784925436699228	0.280765060963793	0.0740558247103824	0.0686590651078768
0	1	4207343	rs6680278	T	C	0.260528650504051	0.353298057102937	-0.0592094928391937	0.0637888194877675
0	1	4210455	rs9426473	A	G	0.172560225975584	0.204449962918138	-0.0958183829683287	0.0755084845670603
0	1	4227248	rs16840872	T	C	0.247758569360814	0.328207949057054	0.0618053027180169	0.0632130665267336
0	1	4230463	rs10915459	C	T	0.0982851626617058	0.153699690017168	-0.138468643452592	0.0970630494863754
0	1	4236982	rs4233262	T	C	0.761469721028969	0.577219449530078	0.0366548425870889	0.0657543967350838
0	1	4239028	rs4654418	A	G	0.348851696066307	0.166589076517738	0.0794183847959937	0.0574144548005061
0	1	4251398	rs35392680	A	C	0.326418927535516	0.489936150527787	-0.0409926932699699	0.0593743871996655
0	1	4263677	rs6687268	T	C	0.291785629975607	0.866493670653798	0.0102543738644222	0.0609965837257253
0	1	4267089	rs16840901	C	T	0.312169710517137	0.964140720062787	-0.00268005112786174	0.0596122198411795
0	1	4267889	rs10915471	G	T	0.410758173976715	0.930937610109045	0.0048800480437717	0.0563091762297532
0	1	4269638	rs6426404;rs567086010	A	G	0.588721474600983	0.98756087518966	-0.000879740119834041	0.0564270102805805
0	1	4271526	rs12022636	A	C	0.344473942732099	0.371725546001247	0.0515128029183468	0.0576692348581111
0	1	4281160	rs10799216	A	G	0.574943537084366	0.195911802126143	-0.0714974229628372	0.0552834915049184
0	1	4284659	rs903540	C	T	0.709372150669902	0.388649520864441	0.0527479397262514	0.061187603994898
0	1	4284919	rs7528938	T	C	0.472626864210626	0.993207045052121	-0.000468514373294116	0.0550299349582524
0	1	4288803	rs10915480	G	A	0.405490814818214	0.288705394578986	-0.0597457105325684	0.0563125639141597
0	1	4291842	rs7541544	C	T	0.427097051153542	0.949182626441962	-0.00355442534638329	0.0557703424079322
0	1	4291953	rs7534461	G	C	0.343222831213548	0.450418098987792	-0.0439498805938808	0.0582334996812772
0	1	4292038	rs7534558	T	C	0.341871443397214	0.527903543952157	-0.0367834962543918	0.0582746229439274
0	1	4312205	rs1908490	T	C	0.213744467570439	0.575428406311615	0.0372769748289057	0.066557134256757
0	1	4312527	rs16841005	A	G	0.108139628164996	0.502037653383425	-0.061381366891317	0.0914383238413325
0	1	4315204	rs966321	T	G	0.323050392782211	0.896593746984395	0.00761096309563679	0.0585614254100126
0	1	4316544	rs16841037	A	C	0.089751831948348	0.760168067838811	-0.029834291333777	0.0977340047776581
0	1	4325589	rs9286982	C	A	0.591917434578824	0.0985271354311918	0.0929803511435107	0.0562822662033456
0	1	4330287	rs6677984	G	A	0.248771260281159	0.786879933603225	0.0171204035773374	0.0633234414911608
0	1	4341843	rs1390136	T	C	0.372925153389806	0.15407614313586	0.0805068502833995	0.0564849178491151
0	1	4353287	rs16838562	G	A	0.122783089770355	0.572230311336532	-0.0483979940289134	0.0856950726669785
0	1	4355593	rs2029490	G	A	0.584764583904273	0.07877759052806	0.0989323968030877	0.0562811975675839
0	1	4358008	rs58506471	A	G	0.18763174846641	0.559631313521869	-0.0413584834376778	0.0708934654010199
0	1	4358349	rs35559925	T	C	0.0837305941178786	0.327409867194945	0.0944147569803733	0.0964060880327879
0	1	4364472	rs1106307	G	A	0.806502838415829	0.426656435795669	0.0566860527104736	0.0713098311352857
0	1	4365471	rs351625	T	G	0.235464476140919	0.0146021701332542	0.154643570265498	0.0633240563894895
0	1	4367980	rs2934983	A	G	0.628625338441369	0.598851868285554	-0.0299664031571115	0.0569646840601381
0	1	4368942	rs351618	C	T	0.79974891095586	0.043205178539361	-0.135143260678874	0.0668456516557544
0	1	4368951	rs351617	T	C	0.672425474244238	0.0114395392269615	-0.145523675839328	0.0575424974953732
0	1	4370074	rs1495239	T	C	0.427246501219195	0.0977134974519723	-0.0937354041589707	0.0566021003923955
0	1	4370489	rs12073612	A	G	0.0837004830917874	0.0698865289436637	0.169792891589911	0.0936713217582195
0	1	4371863	rs351614	T	C	0.208659369498411	0.230626391937923	-0.0834059179705533	0.0695775904917706
0	1	4372470	rs716214	G	A	0.151939747222831	0.182585176398764	0.0996238681758041	0.074745703997346
0	1	4379095	rs59704180	A	G	0.0799138155528172	0.226002124381486	0.118487733830522	0.0978653842854917
0	1	4379687	rs12408012	G	A	0.547683839825673	0.942191163903297	0.00402439342421188	0.0554965225298401
0	1	4380344	rs2411741	A	C	0.899370828564408	0.362768287170607	0.0859684576962852	0.0944601596061779
0	1	4381016	rs2130618	C	G	0.138890919602914	0.249877752561523	0.0892811981599907	0.0775922136612623
0	1	4382979	rs13375925	T	C	0.168914650008761	0.036149585944385	-0.162000517815461	0.0773183266069862
0	1	4384296	rs351607	G	A	0.166596251009121	0.380430483971399	0.0638969199438212	0.0728499293555158
0	1	4384773	rs351608	G	T	0.165384354110181	0.410676266270331	0.060348801369193	0.0733541976797954
0	1	4390211	rs501284	T	C	0.472984714977803	0.81399196933198	0.0129734237772224	0.0551405262179163
0	1	4390289	rs625079	C	T	0.530535941450218	0.999842833822837	-1.08958404190849e-05	0.0553148453953275
0	1	4391391	rs76664831	G	A	0.123732657417289	0.566853430162602	0.047378963241413	0.0827303063907784
0	1	4395812	rs579387	C	A	0.332083458253443	0.834786696186401	0.012129048601455	0.0581543582462675
0	1	4397736	rs588224	G	A	0.330990704454891	0.760730828540671	0.0177223302043742	0.0581973571245727
0	1	4400529	rs1108770	G	C	0.454935930328943	0.573023248707448	0.0312371974705764	0.0554239566417614
0	1	4400887	rs12046047	C	A	0.257172992009153	0.560686988516527	-0.0367217347350098	0.0631151325642911
0	1	4401563	rs488256	A	G	0.198159175139934	0.165109870420839	0.0941508236479592	0.0678276442452272
0	1	4401778	rs903539	T	C	0.256911606313835	0.572994237437716	-0.0355672621635518	0.0631019905649428
0	1	4403047	rs601798	G	A	0.197916102742716	0.154740553619193	0.0963306120420344	0.0676961624429588
0	1	4414716	rs596133	A	C	0.45737175438395	0.692049920728324	0.0219920450771925	0.0555249931268093
0	1	4417946	rs1531329	C	T	0.356533518932857	0.813575434437338	0.0135656066660478	0.0575262296047902
0	1	4418164	rs1531328	A	G	0.352043187738365	0.755846362719369	0.0177789228899494	0.057178016632858
0	1	4423030	rs79426491	T	C	0.163267646942335	0.923460691648418	-0.00717022291333828	0.0746312081423556
0	1	4424115	rs16838812	G	A	0.213744722957433	0.519020251898578	-0.0438982472135377	0.0680744543647813
0	1	4425847	rs12405082	G	A	0.213188617187252	0.56038749639453	-0.0396515583903277	0.0680986965860138
0	1	4425876	rs12404603	T	C	0.122376960110986	0.51192315945227	-0.056154463050437	0.0856214043576193
0	1	4427083	rs12023786	A	G	0.0964545308450816	0.165223065217997	-0.134981938369898	0.0972690277713131
0	1	4431264	rs572439	C	A	0.658504178394408	0.841782242527954	0.0116282768073485	0.0582537261407585
0	1	4431571	rs12028738	A	G	0.2603914030907	0.338870987772347	-0.0603080902294698	0.0630574973821983
0	1	4431704	rs12031615	T	C	0.369389730200174	0.907449821836725	0.00662478362148837	0.0569845474270131
0	1	4435641	rs74728654	A	G	0.162475469187297	0.838910995076742	0.0151604564313551	0.0745767465281838
0	1	4440749	rs589870	T	C	0.0806660368548199	0.38831424024147	0.0856157774548474	0.0992441268788747
0	1	4444706	rs349413	A	C	0.787429064756237	0.530558807048025	0.0428342201986955	0.0682994508098702
0	1	4445873	rs72632733	T	C	0.108605403492528	0.111342174521914	0.134425168885089	0.0844278805689222
0	1	4448702	rs747778	T	C	0.298432827399424	0.683592869534415	-0.0246946569382651	0.0605906808924507
0	1	4448818	rs747776	C	T	0.569934111825337	0.485745006855251	0.038950981757121	0.0558763587714272
0	1	4449129	rs1109046	C	T	0.567336691633049	0.530591061771736	0.0352122907190159	0.0561506391545728
0	1	4449883	rs12041175	C	T	0.460268426461014	0.827983435843877	-0.0120652927764155	0.0555265781385753
0	1	4451081	rs12042157	C	T	0.461472428007077	0.794292677335678	-0.0144741782498182	0.0555118270640951
0	1	4455415	rs349415	C	G	0.189290287543359	0.061637025080879	0.126898400924886	0.0679001261311981
0	1	4458068	rs349417	C	T	0.650733894860801	0.242041533074243	0.0680302239431649	0.0581505000919411
0	1	4459317	rs78531899	A	C	0.107903017717853	0.109307688003708	0.135472645600055	0.0846009961723606
0	1	4459689	rs6679220	C	T	0.135716618846694	0.552599536229971	-0.0481339499076243	0.081051420230437
0	1	4460965	rs56081339	A	G	0.1356171678329	0.557871981615101	-0.0474732920354719	0.0810117168880025
0	1	4462460	rs349400	G	T	0.652050808337856	0.276047271149531	0.0633896473359727	0.0581961208635602
0	1	4463585	rs349401	G	T	0.543435299287668	0.980018717707252	0.00138380454890329	0.0552517525563768
0	1	4464125	rs12144027	T	C	0.107894815766884	0.125802153307667	0.129836624473729	0.084812453086947
0	1	4466908	rs577114	C	T	0.0799802464894576	0.376604347563041	0.088303515531508	0.0998716270835843
0	1	4469868	rs733308	G	T	0.126259138579635	0.548118001299632	-0.0502886154238299	0.0837330482233852
0	1	4471733	rs505933	G	A	0.775970192318673	0.515097157848903	0.0435235147292873	0.0668644595592879
0	1	4472448	rs4654533	G	C	0.587439587630095	0.411077633992757	-0.0460124482732912	0.0559763026373879
0	1	4475184	rs349405	C	A	0.776318640567807	0.514216787998924	0.0437057021321332	0.0670039098414835
0	1	4477911	rs349409	T	C	0.775887746633653	0.538346090717584	0.041128357157357	0.0668410393425353
0	1	4488779	rs12029910	G	A	0.451627407228835	0.50229170612646	-0.0373235553808486	0.0556330416840008
0	1	4488831	rs6667927	T	C	0.185721870946064	0.896710476268543	-0.00916799814010062	0.0706219709897955
0	1	4489398	rs6678792	C	T	0.267494826992499	0.737461688597283	0.0207833345003278	0.0619997145153126
0	1	4489529	rs10915533	A	G	0.186658865865692	0.935725160052872	-0.00566052756172652	0.0701916475812555
0	1	4496329	rs1762813	T	C	0.893527403274365	0.494503213798029	-0.0599031647493	0.0876848958260417
0	1	4497217	rs1674879	T	C	0.137623976328874	0.289002972305027	-0.0871774110335001	0.0822186899342776
0	1	4502705	rs780575	T	G	0.217746559978971	0.604680095564735	-0.0348057958700341	0.067233919193571
0	1	4504332	rs780584	A	G	0.250181579313436	0.802133837527305	0.0158596283973824	0.0632900408238427
0	1	4504927	rs780586	T	C	0.12315247512983	0.0912122859771691	-0.149174409925	0.0883191932495856
0	1	4507763	rs780594	C	T	0.848989993493544	0.0547437476235845	-0.14315329917374	0.0745239020176517
0	1	4509379	rs2054270	A	C	0.627914167463065	0.789970323930655	-0.0151603277095294	0.0569190017812755
0	1	4510840	rs705685	T	C	0.170269058082001	0.311826366472371	-0.0759137598401534	0.0750583062071334
0	1	4519912	rs608210	G	A	0.75309099756438	0.673707123616701	0.027226092038684	0.0646599651633082
0	1	4525604	rs4654545	C	T	0.779649580289448	0.255526556287095	0.0777903413189349	0.0684154984073483
0	1	4534661	rs11812066	T	A	0.131838235294118	0.628994116130934	-0.040321794245663	0.0834572453570068
0	1	4541444	rs16839089	A	G	0.117452926314376	0.823542201420936	-0.0192362873588338	0.0862647058941241
0	1	4549380	rs705690	A	G	0.574259380958298	0.225764173692213	0.0675727945998349	0.0557833937279484
0	1	4549402	rs780606	G	A	0.47286616239519	0.193231379998228	0.0717338320279295	0.0551341051376825
0	1	4552802	rs1878052	A	G	0.463030552903394	0.253005531977868	0.0626412488311763	0.0548004245131033
0	1	4558792	rs10915548	A	G	0.496837564852643	0.459871620605321	0.0402949464356358	0.0545220161610991
0	1	4558933	rs609506	C	T	0.864134890558151	0.280577399562221	0.0899152471655655	0.0833302284825036
0	1	4566065	rs4654440	G	A	0.867295824100156	0.382460841333655	0.0727149050433203	0.0832577418146742
0	1	4572023	rs10915549	A	G	0.51506934516252	0.166679307209752	0.0755206100867283	0.0546082298900561
0	1	4573989	rs1710421	T	C	0.88630524412576	0.218618257177592	0.111131139461487	0.0903350538759076
0	1	4581585	rs608203	C	T	0.344008086690511	0.549585289695991	0.0342940036900916	0.0573112531293465
0	1	4582199	rs10489135	C	T	0.306874927485787	0.746677236409142	-0.0192293798963514	0.0595293020795643
0	1	4583973	rs76210017	G	A	0.162600349429182	0.855042199583457	0.0135386949049537	0.0741079610341221
0	1	4587969	rs241237	T	C	0.34515721200225	0.585357657905255	0.0313026854882285	0.0573755166694692
0	1	4594603	rs537398	C	T	0.46811360249494	0.231223236635546	-0.0654966882004368	0.0547075959193061
0	1	4596288	rs10915554	A	G	0.452208431330711	0.219735215483045	-0.0674362605918603	0.0549498650866259
0	1	4596534	rs12084169	T	C	0.434657258273593	0.274559104166747	-0.0601945129866868	0.0550917204704638
0	1	4600491	rs543653	G	T	0.435348094547278	0.275930503022029	-0.0599883449702488	0.0550600974838664
0	1	4606292	rs80089004	G	A	0.195436773880318	0.386708500397746	0.059137573591518	0.0683195958602375
0	1	4608204	rs241220	A	G	0.351319849883685	0.0734732158942866	-0.103128340351128	0.057617462826526
0	1	4610733	rs16839272	C	A	0.096439208862595	0.0502364677052956	-0.195285130798809	0.0997398453909691
0	1	4611241	rs241248	A	G	0.0963970793945716	0.036691426606614	-0.210285139896053	0.100654339015951
0	1	4612752	rs12117466	T	C	0.331119487274711	0.649066808686663	0.0262416321079259	0.0576664417931105
0	1	4614822	rs241257	T	C	0.150511778845111	0.732789335504946	-0.0265014324786044	0.0776217852602489
0	1	4616102	rs241261	C	T	0.455519420715228	0.239760911400848	-0.0647489270394443	0.0550780666057203
0	1	4618251	rs6685798	A	G	0.124842997272041	0.0329623996609124	-0.190557074655559	0.0893568174245811
0	1	4619038	rs241264	T	C	0.419703680693736	0.0441631319700794	-0.112323611785412	0.0558118885206509
0	1	4619669	rs59595338	A	G	0.252818370585885	0.615397550835716	-0.031633018035125	0.0629658363061846
0	1	4621464	rs6698529	A	G	0.337075389696432	0.46483287155009	0.0419472746896301	0.0573903171254253
0	1	4627077	rs241273	C	A	0.126572656637727	0.0283206035455961	-0.19412903864543	0.0885295416851935
0	1	4629186	rs241277	C	A	0.148014220599013	0.0265273821118238	-0.182234272124187	0.0821466120597419
0	1	4630232	rs76191495	A	G	0.119367685179175	0.0185517903070747	-0.215051520857318	0.0913396090297311
0	1	4632528	rs241211	G	A	0.314277197462086	0.475199211145076	0.0419115646198792	0.0586959520404476
0	1	4632560	rs980092	G	A	0.528529805168444	0.348865299978705	0.0517159795362229	0.055205372702652
0	1	4632828	rs171317	A	C	0.826870959949912	0.023057578162149	0.173607558451901	0.076395661818944
0	1	4633554	rs6673089	A	G	0.582036610692304	0.371390679733022	0.0498866932557173	0.0558096958680535
0	1	4633607	rs241209	A	G	0.308130056287815	0.456645327082798	0.0436873103696629	0.0586893594464724
0	1	4635556	chr1:4635556.C.CC	CC	C	0.88989437549095	0.0214906431072688	0.219018271752715	0.09525632137716
0	1	4641742	rs241225	A	G	0.720467623229637	0.312991819692868	0.0628245689944736	0.062266402587543
0	1	4642477	rs184781	T	C	0.766458977000615	0.180057993492717	0.0887948804716734	0.0662363400457739
0	1	4644085	rs588347	T	C	0.591091462855045	0.0208167246425247	0.131601810551219	0.0569386314519507
0	1	4646572	rs4654446	T	C	0.298266155295459	0.0293403094531151	0.128795910939073	0.0591109618823059
0	1	4647646	rs2674014	T	C	0.763706892515377	0.152710066387114	0.0942318023035917	0.0658952489430681
0	1	4649157	rs546397	G	A	0.290360576923077	0.715629836550881	0.0218301164724397	0.0599225428148487
0	1	4658538	rs12567277	T	C	0.452470185045949	0.288491703766355	0.0582165811265266	0.0548469894156803
0	1	4665232	rs164781	A	G	0.354676046484705	0.905949217344357	-0.00677606672862684	0.0573516416453147
0	1	4665269	rs241243	G	A	0.284726383857468	0.863397354896834	0.0104214769621889	0.0605719863595084
0	1	4666819	rs151716	G	A	0.359430660458909	0.930016661875544	-0.0050372054630477	0.0573557644168326
0	1	4677535	rs4403602	G	C	0.281065763702882	0.145830134013196	0.0877104304843768	0.0603061576291235
0	1	4678123	rs7555011	C	T	0.700973991236314	0.728831528494554	0.0209168402372281	0.060334670248905
0	1	4679563	rs12145928	C	G	0.243958583779438	0.0255047998646121	0.138889242514326	0.0621798420271767
0	1	4682273	rs6668199	C	T	0.474705290214148	0.475844992139806	-0.0395174048472147	0.0554240341214436
0	1	4685648	rs875808	A	G	0.283888827795474	0.168506004934623	0.0823904401505438	0.0598324124760568
0	1	4697300	rs2101195	T	C	0.656702121197333	0.100082404782933	-0.0943717421501151	0.0573878789986009
0	1	4698446	rs12122716	T	C	0.101385176982788	0.368522396238775	-0.0840592697169307	0.0934776489056877
0	1	4698677	rs76059212	A	G	0.0598419454649568	0.896907935147964	-0.0151671277707987	0.117058882745041
0	1	4700731	rs61265167	A	G	0.254434589800443	0.013159064298909	0.152095487725696	0.0613427963417017
0	1	4701258	rs10915575	C	T	0.278954447215918	0.0380309556891848	0.124628926705904	0.0600760031181128
0	1	4706317	rs12741248	A	G	0.513744758965191	0.751031602815213	0.01757179978403	0.0553827304416853
0	1	4706755	rs12125737	T	C	0.284900954490253	0.084800941881832	0.103244900665653	0.0599047449356712
0	1	4708162	rs4654454	C	T	0.404782519727018	0.952596994350712	0.00335610095588478	0.0564564379047071
0	1	4721793	rs12406838	A	G	0.288972182461293	0.232448424756087	0.0711978301201834	0.0596259017249378
0	1	4722951	rs7517517	T	C	0.150239771737529	0.323875254881992	-0.0777300525848314	0.0787917230742862
0	1	4723818	rs12083131	A	G	0.150399118533983	0.313864866559511	-0.0793147124693417	0.0787519914003092
0	1	4727243	rs6663166	G	A	0.805966482178322	0.744144110873214	0.0230106215232013	0.0705046160808103
0	1	4731677	rs10799255	G	A	0.394787364593005	0.959719489307066	0.00284295874595372	0.0562899740356237
0	1	4737531	rs16839450	T	C	0.256438799652968	0.594813825698307	0.0333279059085993	0.062661375712296
0	1	4738058	rs2071990	T	C	0.277762572144146	0.391093988136252	0.0522758120903132	0.0609534430345924
0	1	4738355	rs2071991	G	A	0.322852605376985	0.093104869841842	0.0975574513892076	0.0580961204542902
0	1	4746636	rs10915587	T	C	0.569484649863506	0.0960699420597323	0.0933522100414712	0.0560939194544862
0	1	4763401	rs6681520	T	C	0.506341379432396	0.407812687638904	-0.0450909354768686	0.0544741677336247
0	1	4773266	rs2071999	C	A	0.64553265671957	0.271238707713466	0.0641419564521843	0.058299505159698
0	1	4776974	rs3753696	A	G	0.12936451748982	0.98832702085681	0.00119478894390725	0.0816646403738514
0	1	4783142	rs12566272	A	G	0.151472478563237	0.458356378884652	-0.0578741384730027	0.0780441894644158
0	1	4784556	rs3820252	T	C	0.155196402072532	0.337873604287154	-0.0727358919815088	0.0758950077293054
0	1	4784884	rs3820253	A	G	0.531556272856495	0.580280104644783	-0.0307070807464667	0.0555306231254291
0	1	4799200	rs3753702	T	C	0.0676033098184708	0.364208917111883	0.0963291371395649	0.106162519189244
0	1	4803834	rs393976	A	G	0.0970740981915256	0.0310849756997293	0.188229697032046	0.0873057339096311
0	1	4805106	rs414176	C	A	0.092614489143971	0.023687898085731	0.200365916816874	0.0885730715351008
0	1	4805434	rs371605	G	A	0.281338410615396	0.342644720335172	0.0577458893674793	0.0608522379009707
0	1	4806381	rs368808	G	A	0.141736635372344	0.187717311682138	0.101619631758999	0.0771387300334723
0	1	4806550	rs11586743	A	G	0.0788083132126954	0.274996135157438	0.108387624770851	0.0992897854574701
0	1	4813115	rs380239	G	A	0.106386557953581	0.774095312890911	-0.0260761639507844	0.0908506829005698
0	1	4813141	chr1:4813141.C.T	T	C	0.106357766537472	0.703649549810664	-0.034629305845958	0.091034260824353
0	1	4819803	rs368420	C	T	0.221069557051286	0.994575565440911	0.000454061338104308	0.0667877428584916
0	1	4826104	rs2802716	A	C	0.0681077576101882	0.728603290837493	-0.0385993823440294	0.111242521857275
0	1	4826660	rs2743980	A	G	0.388043904590752	0.698046966388969	0.0219599423966434	0.0566038875806931
0	1	4828606	rs7518471	T	C	0.0880445352409257	0.191983658653548	0.122219277834008	0.0936737588041813
0	1	4833747	rs12029492	A	G	0.296132827735819	0.552787471320722	-0.0361437683448447	0.060890292099448
0	1	4836121	rs394594	G	A	0.424574589818964	0.667852035416242	0.024065149811816	0.0560831317199597
0	1	4848808	rs12133924	G	A	0.122118446892869	0.666082360630772	0.0358367516322098	0.0830456134237313
0	1	4852747	rs7520826	G	A	0.106080466736916	0.288628125869778	0.0922029039204499	0.0868907557265132
0	1	4853688	rs932350	C	T	0.15453474982335	0.429649343630309	0.0594458814494951	0.0752677835082351
0	1	4859488	rs17345273	A	G	0.0669024597509348	0.664723499510278	0.0472753097024303	0.109079844086923
0	1	4861767	rs11588395	T	C	0.0667257192299373	0.646970805657279	0.0499557803651655	0.109079844086923
0	1	4871384	rs59103994	T	C	0.101571795390309	0.260564112780988	-0.106731252972047	0.0948672653492207
0	1	4871671	rs1118009	G	A	0.259754786208902	0.999721694219852	2.20167816861793e-05	0.0631206790617655
0	1	4878871	rs1120120	T	C	0.707920376385198	0.616471372464708	0.0307419260234549	0.061378580378537
0	1	4880480	rs10915616	T	C	0.134405552552249	0.751179542209118	0.0255587388328758	0.0806054689963505
0	1	4885457	rs7516549	A	G	0.100395116879999	0.33477774827218	-0.0916402915816827	0.0950098104434702
0	1	4889588	rs10915622	A	C	0.474820413220539	0.402041296361387	0.0458343677201905	0.0546961805896455
0	1	4889912	rs12028290	A	C	0.0685495680324366	0.538978461648022	0.0658816858561966	0.107236552046131
0	1	4897567	rs12118185	A	G	0.159489854986235	0.610779474157352	-0.0390066630559358	0.0766397691620117
0	1	4898833	rs7522386	G	A	0.453364215453258	0.943809865377568	-0.00393802154861965	0.0558725662471466
0	1	4901142	rs12124406	G	C	0.266232929477332	0.707377096743622	0.0234450202469258	0.062456589903935
0	1	4906783	rs10915626	A	G	0.469673906553938	0.275987526276916	-0.0606309072673522	0.0556564799496983
0	1	4911403	rs11803979	A	G	0.361352940651757	0.834432623535141	-0.0120644705002755	0.05771921509875
0	1	4913873	rs10915628	C	T	0.846660315247279	0.754479862573417	0.0239692761006912	0.0766433570534105
0	1	4916906	rs1535734	G	A	0.482268287470942	0.564334049985978	0.0318592390646546	0.0552712633185555
0	1	4927798	rs10915644	T	C	0.376569843922871	0.169360793680957	0.0777000376590732	0.0565395222075632
0	1	4928868	rs12567053	T	C	0.108211625478594	0.160425595290295	-0.130756933043891	0.0931554973131964
0	1	4930181	rs1886112	C	T	0.470223449154009	0.36067997592275	0.0507408780487805	0.0555109221834469
0	1	4931354	rs11588518	G	A	0.631202675032434	0.521960443562529	0.0370118053968813	0.0578014703308592
0	1	4932444	rs10915647	G	T	0.482981101251207	0.0498789112732023	0.108546777201877	0.0553527405587043
0	1	4932655	rs12044914	A	C	0.149555104870591	0.201370321973248	-0.101772626212442	0.0796556588777159
0	1	4932777	rs12044980	G	C	0.1359844261434	0.0161411644935287	-0.207577497432057	0.0862854117599044
0	1	4938053	rs10753390	C	T	0.851938211402769	0.770501475350879	0.0226912251108642	0.0777845273948745
0	1	4938987	rs12410393	C	A	0.0862199935445511	0.583773899406704	-0.0546794466480579	0.0998017596270693
0	1	4940715	rs7539101	T	C	0.432853014982204	0.346823999626743	-0.052130303727222	0.0554125239287506
0	1	4941735	rs4654462	G	C	0.21137601517559	0.98411250071023	0.00133455623565941	0.0670181899886449
0	1	4951910	rs1544061	G	A	0.34137854548286	0.209271436869138	-0.0732003246167718	0.0583004117242212
0	1	4953528	rs16839786	T	G	0.401828401291495	0.220015036570705	0.0689447915812845	0.0562131743976568
0	1	4955158	rs16839789	T	C	0.376876125027251	0.310413096568424	0.0577269487312511	0.0569099712518361
0	1	4955862	rs6426446	T	C	0.469531295424153	0.293935331154188	0.0580757137166206	0.0553350958421682
0	1	4956070	rs6426447	C	T	0.825601728096852	0.920680233287523	0.00722920647431303	0.0725992316348191
0	1	4958102	rs4654620	C	T	0.907105875833234	0.931995367398427	-0.00797598889805886	0.0934672082144705
0	1	4959786	rs2031246	G	A	0.871839361337836	0.887088704850175	0.0116463376238239	0.0820228236762525
0	1	4963569	rs72634122	T	C	0.146110784269568	0.906914284936461	0.00904188587162277	0.0773263054918673
0	1	4965152	rs17345545	C	A	0.181929522312372	0.695283693942109	-0.0283049797461458	0.0722628331053647
0	1	4965631	rs4654468	C	T	0.37645987167716	0.15896156605532	-0.0802666885279364	0.0569844144103808
0	1	4967739	rs7520488	C	G	0.367058261948454	0.276664012355622	0.0620885953315931	0.0570749108573405
0	1	4968528	rs6678459	T	C	0.342040322590391	0.242917180179829	-0.0678515248990072	0.0581056744679202
0	1	4970122	rs10915666	A	G	0.513744917451606	0.253523078176459	0.0626178727525946	0.0548397398689571
0	1	4970486	rs6675549	A	G	0.368552011334347	0.299333225594366	0.0592247942662734	0.0570641007502655
0	1	4971006	rs60530383	G	A	0.144175526211508	0.727506766126211	0.0271323676271004	0.0778672266803399
0	1	4982386	rs6698453	A	G	0.176537351447941	0.32905176922622	0.0689147612955178	0.0706075332455557
0	1	4984882	rs2093765	G	A	0.631395738072986	0.0423619819365465	0.117604094012787	0.0579345792637581
0	1	4986470	rs2411956	T	G	0.38304391588984	0.116656919471371	0.089068984177221	0.0567693894580831
0	1	4988031	rs61271613	A	G	0.169862453373534	0.356694254339961	0.0659884799818619	0.0715956805933932
0	1	4988262	rs11584727	A	G	0.451828700801115	0.165487691961513	0.0772044449256385	0.0556689466723993
0	1	4988881	rs6667349	G	A	0.169910502188887	0.47156703635742	0.0519257300563771	0.0721259093976577
0	1	4995026	rs12049256	C	T	0.470398089881797	0.173250014034815	-0.0754955043607951	0.0554366081689805
0	1	4996185	rs10915683	G	A	0.470129819164361	0.132201745024059	-0.0834361074158809	0.0554217456338483
0	1	4996226	rs4654470	G	A	0.145510575144913	0.240443608282306	0.0888830117847829	0.075717372229505
0	1	4996275	rs12045266	T	G	0.329117884846539	0.0154388285870314	-0.144921121043019	0.05983733289672
0	1	4996661	rs12037632	C	T	0.184564458834721	0.506242147707579	0.0464358883244133	0.0698598788129796
0	1	4997363	rs9426467	G	A	0.434114257194936	0.351894763030908	0.0516125494704349	0.0554424973564247
0	1	4998385	rs9426468	G	A	0.573649427532299	0.0582065606450642	0.106231859398799	0.0560845105357893
0	1	5003504	rs9286971	A	G	0.289773303038258	0.610158864100917	-0.0310880924861412	0.0609753723341766
0	1	5005775	rs7534281	C	T	0.319892601509651	0.582870131748184	-0.0324417780922826	0.059071274595881
0	1	5011402	rs9426490	G	A	0.540365822756842	0.0949232789715309	-0.0919569741448691	0.0550647088792629
0	1	5012101	rs7544541	A	G	0.288384743444547	0.643527378083333	-0.0282338392024242	0.0610101799918957
0	1	5012301	rs10915298	A	G	0.243925211405511	0.19567039869427	-0.0847978394666205	0.0655322904677805
0	1	5012697	rs12022487	T	G	0.209195126196693	0.448029186155971	-0.0518705594231666	0.0683672514676014
0	1	5016062	rs76400676	T	G	0.0267235915938999	0.335709380812111	-0.17727193839608	0.184144674077623
0	1	5018318	rs9426470	A	C	0.472817505782091	0.132462016263613	-0.0829759867791021	0.0551532000597869
0	1	5021200	rs10799145	G	T	0.335413407562051	0.0879615410966447	-0.100583576686171	0.058950081215636
0	1	5023321	rs12754637	A	G	0.394511567572621	0.00292884912008761	0.165190277741662	0.0555241183194783
0	1	5023430	rs6702660	G	A	0.729256754507435	0.131209849528556	0.0954149136674916	0.0632159763998856
0	1	5023599	rs12741441	T	A	0.347946090467248	0.0127583335220636	0.140711269885829	0.0565004586509263
0	1	5031379	rs10799149	A	G	0.38334586173486	0.143875310773782	-0.0828735418259085	0.0567040224298411
0	1	5031561	rs7518523	G	A	0.143158683761017	0.14892791975332	-0.118135402892751	0.0818492759225064
0	1	5036174	rs6689050	C	G	0.353177814618419	0.94878416317459	0.00369736662513933	0.057561186824283
0	1	5036549	rs11581023	A	G	0.103953898977006	0.581686498429648	-0.0506475827316267	0.091932244412977
0	1	5036622	rs12122541	G	A	0.0391275966338155	0.247860817555169	-0.177921047052501	0.153969427556091
0	1	5037812	rs6666330	G	A	0.352041252704011	0.370961101194465	0.0511939760195972	0.0572207821506759
0	1	5038051	rs12739724	A	G	0.0884313273204015	0.0801707451001861	-0.181732390237407	0.103865109515604
0	1	5038624	rs12564764	A	G	0.3677626843033	0.498539669375315	0.0387443934480628	0.0572473521336965
0	1	5045030	rs1106586	A	G	0.80100388263498	0.914259881662226	-0.0073854045065512	0.068594903374787
0	1	5047010	rs79254893	T	C	0.0782521856820011	0.00436661850603465	-0.334592748333753	0.117385061223855
0	1	5047163	rs7365286	T	C	0.155802988930227	0.666302281095449	0.0323252055703062	0.0749607470736148
0	1	5048109	rs716671	T	G	0.354652159595372	0.532246243649869	-0.0363620911203987	0.0582183967826044
0	1	5051232	rs12725971	G	A	0.35673184287935	0.574041124546507	-0.0326164352066095	0.0580250118033928
0	1	5051710	rs6683624	T	C	0.443377702937199	0.568990571049908	0.0316436566330364	0.055560145444535
0	1	5068245	rs10799151	G	A	0.360015120077611	0.230019725504255	-0.0704752011752843	0.0587142619955854
0	1	5070407	rs10915312	G	A	0.171651386714598	8.00899692033189e-05	-0.319747501861015	0.0810691951508319
0	1	5073092	rs9286975	A	G	0.626403027064085	0.281016748031521	-0.0610488619798895	0.056629595251735
0	1	5077552	rs12047764	C	T	0.143916332134432	0.00120317240399811	-0.279894784881719	0.0864372477052578
0	1	5078939	rs10915316	C	T	0.299095864542117	0.00143309350795173	-0.19955777100914	0.0625984747777409
0	1	5079962	rs79751215	G	A	0.119309581280544	0.847501348995568	0.0162293199385493	0.0843925509300109
0	1	5081173	rs898337	A	G	0.525659670080664	0.0342441582064042	-0.117466567882802	0.0554824322346719
0	1	5083573	rs76601146	G	A	0.227474563859968	0.337645017489697	0.0626255285882135	0.0653146120707298
0	1	5088062	rs1459765	T	C	0.130732615572962	0.862189985235409	0.0140258918760095	0.0808003207555821
0	1	5090997	rs9439507	G	A	0.398257832767479	0.627039979222591	0.0271333339269831	0.0558417049116464
0	1	5091827	rs4949164	G	A	0.28004979563855	0.647478759284919	-0.0281757194137562	0.0616175806639704
0	1	5094435	rs6693990	A	G	0.128706858357562	0.382539281035467	-0.073799549605082	0.0845135769004345
0	1	5124235	rs10799158	G	A	0.180979410683537	0.383666130798836	0.0613009687843236	0.0703669623385618
0	1	5124859	rs1563792	A	G	0.307436368663582	0.814757832701965	0.0139051394608437	0.0593494614675168
0	1	5127449	rs6682478	T	C	0.105105638395537	0.295373721545265	-0.0969795862068966	0.0926787555167738
0	1	5127543	rs6603832	G	A	0.286649156413616	0.927341679852135	0.00552302494336963	0.0605661745026718
0	1	5136644	rs922123	C	T	0.396693500279402	0.622616099013632	-0.0278928447828253	0.0566759495398288
0	1	5137666	rs10915336	A	G	0.268840815448889	0.262996105342383	0.0687429779283969	0.0614139762851864
0	1	5138107	rs117944101	A	G	0.102522008192609	0.482614059576859	-0.065616475320836	0.0934568640699823
0	1	5139200	rs56186517	T	C	0.12414670534653	0.550366112144345	0.0488415781987929	0.0817827011295446
0	1	5141293	rs3128687	T	G	0.571680674821336	0.468459026117383	-0.0404076044391812	0.0557355034516155
0	1	5141640	rs3128689	A	C	0.69440292745291	0.631812376696033	0.0289553944389425	0.060427286140834
0	1	5141902	rs11579881	T	C	0.523427351929893	0.577326179967878	0.0310736331068461	0.0557580036916925
0	1	5142552	rs10915341	G	T	0.677247436063472	0.171258389412611	0.0820098717947397	0.0599412206083673
0	1	5142629	rs12029437	G	C	0.657220743983188	0.593810228056154	0.0312076686152907	0.0585155471169142
0	1	5142784	rs12047111	G	A	0.68643663661578	0.58720183911881	0.0323498484453365	0.0595876292431823
0	1	5142818	rs2334263	C	T	0.662090407258475	0.346120379302197	0.0555567423354257	0.0589685976142365
0	1	5145463	rs12120144	T	G	0.192490316363776	0.298511457327261	0.0714721736639006	0.0687476487007852
0	1	5152159	rs12121092	T	G	0.627617700479353	0.372545454222289	-0.0506945543794156	0.0568505936329299
0	1	5152362	rs12033342	A	C	0.181886569241475	0.913804023987088	0.00765641013809519	0.070734432116926
0	1	5156245	rs3101225	C	A	0.131562927737429	0.786266835310408	0.0219211687936615	0.0808417497903901
0	1	5158225	rs4949171	T	C	0.806332753753585	0.982729747182004	-0.00150120071879227	0.0693499598465458
0	1	5168663	rs10733013	T	C	0.800373699654429	0.775459441062629	0.019814420043073	0.0694655175785826
0	1	5170712	rs7513590	G	A	0.0936348697583776	0.611043813302764	-0.048935861572093	0.0962198123347988
0	1	5171959	rs66868114	A	G	0.192740398999176	0.741863187171656	-0.0232478497390613	0.0705791340727602
0	1	5179530	rs10799170	C	A	0.881493101645708	0.370092081126351	0.079055880703463	0.0882023895388077
0	1	5180066	rs115200516	A	G	0.0850717506036123	0.438330477521697	-0.079380447584361	0.102424330320449
0	1	5183812	rs4949166	T	C	0.122238480238271	0.657375715909751	-0.0376901542617852	0.0849759112071256
0	1	5183873	rs4313443	T	C	0.771303599424334	0.266834866467769	0.0740981564952913	0.0667321883896266
0	1	5190166	rs12083573	G	A	0.236119673908773	0.614595787892975	-0.0330065556439466	0.0655510842933193
0	1	5192365	rs77348721	C	T	0.0851094642333568	0.638724035986053	-0.047580449004749	0.101346358957064
0	1	5193026	rs10492923	G	A	0.374699267829378	0.129271590861568	-0.0868955694541105	0.0572819266308085
0	1	5194204	rs16840020	T	C	0.464897624197263	0.444388392875105	-0.0421095046141891	0.0550592261363679
0	1	5199158	rs79979050	T	C	0.157403451570758	0.228516068224913	-0.0936915136093567	0.0778045799320348
0	1	5200882	rs11576612	G	C	0.150311674826458	0.819764690986594	-0.0176140930492844	0.0773064545343399
0	1	5202617	rs79753066	C	T	0.159421280263488	0.205923455879582	-0.0981172173420337	0.0775719340646016
0	1	5209244	rs12025231	T	C	0.340480026992085	0.876606366791017	-0.0089979944509102	0.0579496373449983
0	1	5209245	rs75570639	A	G	0.164131431222454	0.251221550948327	-0.0875271264395185	0.0762838491048765
0	1	5209712	rs189391360	T	G	0.164234687109921	0.249651422311597	-0.0878647060795238	0.0763246842142779
0	1	5210124	rs12121369	A	C	0.326149101851498	0.429489461952643	0.0459224198589409	0.0581248192683544
0	1	5211338	rs12027352	T	C	0.501194108413936	0.802744623026447	0.0137081036990079	0.0548770553330414
0	1	5211545	rs4314925	A	G	0.82794845743447	0.248863745674987	0.0863221974526083	0.0748600960090119
0	1	5222075	rs6668830	G	C	0.164076246334311	0.922391029495332	0.0072203780843773	0.0741142168264568
0	1	5222596	rs10915365	T	C	0.474178261218876	0.767564490819276	0.0162482996013497	0.0549742251677772
0	1	5223182	rs12026730	A	G	0.362964768813652	0.297801072159833	-0.0601044296247564	0.0577283046725181
0	1	5228983	rs61542310	A	C	0.390878164390252	0.78234236868647	-0.0157024825864299	0.056837899048191
0	1	5230746	rs4076635	A	G	0.267876283872657	0.792005371661893	0.0164559843896409	0.0624024303663939
0	1	5233631	rs4609478	A	G	0.402040004943445	0.643272638763826	-0.0261628525373933	0.0564916263661981
0	1	5239931	rs6603818	T	C	0.762880227365002	0.797472793157966	-0.0164122745749728	0.0639557679328029
0	1	5243848	rs4641339	A	G	0.376226136968437	0.584054513477547	-0.0310902806047944	0.0567888066729474
0	1	5243935	rs9439542	A	G	0.22182809833353	0.653867791672756	0.0292207162821404	0.0651672832028255
0	1	5244220	rs12033926	G	A	0.376718416598124	0.675730777071695	-0.0237919509459234	0.0568782772633131
0	1	5247006	rs16840108	C	T	0.0854858236214994	0.380207394928739	-0.0887795475533925	0.101171633290618
0	1	5247355	rs10492931	A	G	0.395453072207683	0.763175733639252	0.0169328722551168	0.0561969289295774
0	1	5250497	rs10915375	G	A	0.183245237427656	0.960818640694645	0.00350473471786152	0.0713413058118037
0	1	5251088	rs11583754	G	A	0.268848448298001	0.639852555915083	-0.0290270237162253	0.0620361529834611
0	1	5251569	rs17375504	T	G	0.0849653287647367	0.8545646767623	-0.0183600914457197	0.100165587483254
0	1	5255304	rs2722780	T	G	0.220846475185758	0.345333669686315	0.0622850726570573	0.0660023881552719
0	1	5258556	rs2722782	C	T	0.787167906823766	0.664903776478184	-0.0287085268330553	0.0662780611168238
0	1	5262901	rs2679218	C	T	0.210512277850989	0.11456205564402	0.104560038852287	0.066260464980863
0	1	5264228	rs2722786	G	A	0.782433745002546	0.535196633582474	0.0415883802458397	0.0670679844677459
0	1	5264697	rs12043987	G	A	0.153465817957609	0.997993730383627	0.000192180688666153	0.0764293301040676
0	1	5267850	rs6603821	A	G	0.610327404727996	0.511945854257706	-0.0370908564966543	0.056557250063515
0	1	5276014	rs59234006	A	C	0.153345403235753	0.887752816656493	0.0107326651383496	0.0760382372803893
0	1	5277437	rs10915385	T	C	0.232199109456932	0.44558240537044	0.0490236145690723	0.0642679402954582
0	1	5277746	rs4565728	T	G	0.283974510325825	0.531026054532464	-0.0384404347600994	0.0613632659193754
0	1	5281117	rs7549461	A	C	0.237323384012426	0.39226177340378	0.054260141408889	0.0634233707914432
0	1	5281236	rs16840186	A	G	0.0919195082347483	0.133706303180468	-0.149500264551568	0.0996904155755083
0	1	5281421	rs7511995	C	T	0.764352117231309	0.490509795427408	-0.0444419559589578	0.0644555053492254
0	1	5283239	rs10753355	C	T	0.764742718129162	0.511634911371663	-0.0423486946925875	0.0645270078313828
0	1	5284813	rs7524247	C	T	0.392468338826697	0.585514236980996	0.0305802324585946	0.0560747187340476
0	1	5284844	rs7552988	A	G	0.758408972756139	0.575846129394481	-0.0359123305310417	0.0641907754122236
0	1	5296277	rs76065129	T	G	0.136956941927207	0.995917936928169	-0.000412133624573379	0.0805557424574245
0	1	5296844	rs2353169	C	T	0.236281596932686	0.591224977596005	0.0346652653386212	0.0645461474404212
0	1	5297845	rs473104	G	A	0.483144913948485	0.485775472933397	0.0383653885204801	0.0550401515582999
0	1	5298490	rs12026938	A	G	0.155653928387847	0.873982784989081	-0.0120196737482811	0.0757853348850892
0	1	5299059	rs551536	C	T	0.565699319799292	0.753625184787048	0.0173609253849191	0.0553137262534451
0	1	5300124	rs663142	T	G	0.482616173269498	0.390045547011837	0.0472947747046182	0.0550236901407095
0	1	5302004	rs10915389	C	G	0.248322649834493	0.419230409133295	-0.0520425880869549	0.0644285097948702
0	1	5302315	rs12125575	A	G	0.133494653018062	0.0243033953106036	0.173560677612101	0.0770593479112534
0	1	5302528	rs12066405	G	A	0.574665615687529	0.339876610636199	-0.0526349277558287	0.0551492318394333
0	1	5308304	rs572111	G	A	0.370542964578838	0.218841301087931	-0.0707878107598627	0.0575690841037713
0	1	5309255	rs7534404	A	G	0.243289915456432	0.664272788087477	-0.0280555892511338	0.0646410043254354
0	1	5310292	rs4465223	C	T	0.791450525862125	0.832275896347014	-0.0142942958853128	0.0674948330117916
0	1	5310609	rs6686714	T	G	0.417988872389961	0.303876143334682	0.0571147904037252	0.055550669299702
0	1	5312165	rs4475768	G	T	0.166473254600927	0.738143210621659	-0.0249166726923826	0.0745309210145645
0	1	5312308	rs670971	A	G	0.0944482404584697	0.874104012627249	0.0148936412242065	0.0939971942441228
0	1	5312366	rs494046	C	T	0.334699007987037	0.975952428346514	0.00175479017931769	0.0582141101580071
0	1	5317486	rs76220290	T	C	0.0971539256938933	0.400264287399193	-0.0801329268292683	0.0952659947520497
0	1	5319728	rs521758	A	C	0.220353444676409	0.988440943064273	0.000960389520021933	0.066290283846818
0	1	5324231	rs499416	C	T	0.298793764965587	0.369530785126842	0.0529924213039524	0.0590541778014576
0	1	5325924	rs648378	A	G	0.29686246092281	0.173817288956871	0.0798449136350729	0.0587077717176794
0	1	5326050	rs536995	C	T	0.59861208724873	0.741660939792476	0.018466257354703	0.0560169818079775
0	1	5326334	rs646542	A	C	0.265237238406335	0.308206314655839	0.0621441754672052	0.0609858739595401
0	1	5327281	rs479689	C	T	0.598571184946431	0.800764060813635	0.0141156143858578	0.0559347937083124
0	1	5327828	rs619423	C	T	0.265964007846569	0.351990419734625	0.0566526119155452	0.0608686507244613
0	1	5330286	rs494138	T	C	0.297196838274256	0.208437115630859	0.0740763836053669	0.0588901185898882
0	1	5330728	rs4847580	A	G	0.299098114302292	0.282535139704565	-0.0653836019448814	0.0608422297400901
0	1	5335977	rs541414	C	A	0.600481003663846	0.817854353513312	0.0128732959492101	0.055896596188356
0	1	5343098	rs12094921	C	T	0.301362171529239	0.227599538217633	-0.0734414723846176	0.0608682042372926
0	1	5344728	rs622315	T	G	0.6217746716275	0.913219760081576	-0.00615501709135577	0.0564793287675324
0	1	5344881	rs623106	T	C	0.620711460818832	0.849986431882952	-0.0106774372847618	0.0564538324885453
0	1	5346924	rs561303	C	A	0.179398775562072	0.270676492224008	0.0770376621863826	0.0699384858603097
0	1	5347439	rs565941	G	A	0.232197351671072	0.0348041057105383	0.133375090039212	0.0631920679662773
0	1	5347540	rs4847574	T	C	0.281824927510503	0.0469899653845472	-0.12447541621305	0.0626641174437919
0	1	5347627	rs478357	C	T	0.505971153686148	0.704209870329612	-0.0209884277423131	0.0552845319022507
0	1	5347979	rs678476	A	C	0.481165521393625	0.767341087368678	0.0163334216448208	0.055207588533849
0	1	5348270	rs4417082	G	A	0.239827085474231	0.0855483602987373	0.108001220123546	0.0628146834900532
0	1	5353894	rs10753360	T	C	0.427556359765556	0.975437721823307	0.00171675201076312	0.0557584084153034
0	1	5354844	rs912988	T	C	0.176436901653612	0.0208459546400612	0.159397792163591	0.0689805916389467
0	1	5355175	rs4030898	A	G	0.428416724213698	0.957921125523076	-0.00294474551814048	0.0558113142347868
0	1	5356424	rs12127626	A	C	0.24364477492383	0.0973268439642267	-0.109240563612802	0.0658887965638322
0	1	5356607	rs10799191	A	C	0.257690317913782	0.0780402306904104	-0.113860158328386	0.0646135304904843
0	1	5357171	rs9439550	C	A	0.362050771760939	0.95479146198985	-0.00326423667130185	0.0575796024021793
0	1	5364634	rs9439519	T	C	0.634484392624087	0.012929211056334	-0.140312889714205	0.0564477385595023
0	1	5365555	rs76535383	T	C	0.104890364950097	0.831692241844897	-0.019158648381239	0.0901448936128033
0	1	5368769	rs9439523	G	A	0.571766972893692	0.14102954792145	-0.0818840771468276	0.0556289831633221
0	1	5370012	rs4847572	A	T	0.571772014514011	0.131522074736309	-0.0839382891959468	0.0556573151813069
0	1	5377544	rs2031582	G	A	0.575414450344993	0.0612901076079015	-0.104295957317424	0.0557316115549262
0	1	5378416	rs2148210	G	A	0.72471102041443	0.0486314532741453	-0.118891764127427	0.0602957916168628
0	1	5381412	rs9439566	C	T	0.646144952115122	0.0016590677763237	-0.179542148610745	0.0570823643206776
0	1	5384082	rs10157507	G	A	0.584502090654344	0.0296351738798997	-0.122144720605827	0.0561602347427289
0	1	5384158	rs1570964	G	A	0.749214014698827	0.00236108724804793	-0.187810421327218	0.0617675905386679
0	1	5384377	rs61763318	T	C	0.0621848714817849	0.057055993340832	-0.237633406917008	0.124880814431768
0	1	5385613	rs16840531	A	G	0.0622085902190777	0.0579604273800643	-0.236679581458972	0.124831193504746
0	1	5391497	rs9439531	T	G	0.646309186371893	0.001599718677703	-0.18016679275765	0.0570878288094655
0	1	5395799	rs12065434	T	C	0.102646687312532	0.539011167221501	0.0546641429047277	0.0889847688469834
0	1	5410542	rs4129058	T	C	0.369397824862	0.352678283311571	0.0524596069850705	0.056444179892327
0	1	5421533	rs7364349	A	G	0.24111264405778	0.409591812117658	0.0522159292035398	0.0633218030926367
0	1	5424374	rs6681674	C	T	0.128445789839944	0.867785119294305	0.0136117941760792	0.0817660201560005
0	1	5463937	rs11801490	G	A	0.115506273265364	0.320813734133071	0.0827107971402681	0.0833117190331203
0	1	5467532	rs34900182	T	C	0.123336770501218	0.156565018125887	0.114042546065625	0.0804976312190504
0	1	5473808	rs7366321	C	T	0.18682922883598	0.171246819016937	0.0947121863163833	0.0692235033734385
0	1	5476788	rs7417543	G	A	0.452567675403216	0.266884019386305	0.0617721503132124	0.0556372064140043
0	1	5482386	rs11260657	A	G	0.174060736077129	0.441867686956358	0.0553082072792007	0.0719182093870114
0	1	5485177	rs3922826	G	T	0.181336815895713	0.614014316803666	0.0354727284478292	0.0703333305788832
0	1	5486898	rs6603840	C	A	0.642957414405355	0.136272631154547	0.08720399938209	0.0585334035937926
0	1	5489136	rs35608111	T	C	0.315432792822357	0.210089106048778	0.0740857132959546	0.0591115487013303
0	1	5491477	chr1:5491477.G.A	A	G	0.197933201856522	0.249865589288996	0.0781841465469843	0.0679462789089711
0	1	5493392	rs12724170	C	G	0.30630248612397	0.754329877061962	0.0186959975411608	0.059743986015793
0	1	5524582	rs12079662	A	G	0.122387647118238	0.44542722105866	-0.0654894212458209	0.0858246595547186
0	1	5527459	rs6603841	C	T	0.592353462103315	0.570728506280357	-0.0318234702229122	0.0561281369074224
0	1	5532101	rs12566922	G	T	0.408059644042637	0.495441718749622	0.0383045130182235	0.0561913929490648
0	1	5533601	rs7414322	C	T	0.598347157106298	0.631697092376463	0.0271884644600734	0.0567206787353744
0	1	5534441	rs7415896	G	A	0.598502779061071	0.655056158054187	0.025310496008979	0.0566548218523748
0	1	5534948	rs7366606	G	T	0.326664415479039	0.93502606919171	0.00481816727889462	0.0591019695635428
0	1	5540807	rs1004125	C	A	0.823942859014009	0.53874993638979	-0.0440155455783438	0.0716044064771741
0	1	5541205	rs2012852	A	C	0.520466924728565	0.0835130432086182	0.0965742972665931	0.0558021165622734
0	1	5542439	rs9729575	G	A	0.56254207756205	0.484877233751511	-0.0385470830860834	0.0551871181943793
0	1	5542669	rs10796404	A	G	0.28010643216254	0.435320138906569	-0.0477512069688834	0.0612100649990013
0	1	5545279	rs17028069	T	C	0.15106519847126	0.611955612964452	0.0389880271969508	0.0768564209186332
0	1	5545452	rs9729637	T	G	0.428641587857751	0.0559075817233081	-0.106682148309807	0.0558032430918378
0	1	5547562	rs12045091	C	T	0.18874547851439	0.98040995385484	-0.00174652660711905	0.0711272745565883
0	1	5549525	rs11260698	T	C	0.585845188644728	0.177591603091475	-0.0746784524368605	0.0553909126247766
0	1	5555529	rs2071957	C	T	0.864887922705314	0.613712456696996	-0.0403255326830283	0.0798871378243481
0	1	5563399	rs9659669	A	G	0.428333434104946	0.119532710695204	0.0862567763491569	0.0554086674947554
0	1	5572076	rs10796398	A	G	0.426918996795886	0.0283482386873036	-0.122598046118554	0.0559187134580461
0	1	5575158	rs878141	A	G	0.884512761735073	0.321118501503267	0.088131962280206	0.0888281968542422
0	1	5592422	rs10737109	A	G	0.944319127910361	0.950900823679684	-0.00741036015786353	0.120345761321405
0	1	5592799	rs9787199	C	T	0.944382429340095	0.965613455142836	-0.0051886872674247	0.12035787454894
0	1	5603850	rs7515958	G	A	0.350216169143506	0.652702507461024	-0.0258302394819503	0.0573991288196453
0	1	5612956	rs1418632	T	C	0.529180536076424	0.51979659612832	0.0354037770310569	0.0550039356487215
0	1	5617579	rs75786431	T	C	0.0661545424476923	0.862254985173927	-0.0196445627857775	0.113222287298331
0	1	5618182	rs11260644	T	C	0.386510573847389	0.997086742429236	-0.000205208460603252	0.0562024794184019
0	1	5624529	rs6687987	C	T	0.0660007259259351	0.892080601079689	-0.0153954123251509	0.113475255089926
0	1	5631545	rs4845837	T	A	0.372207526835986	0.804301839033359	-0.0141752239583259	0.0572080781196636
0	1	5634851	rs10796403	C	T	0.359233264737378	0.960832772508626	0.00281896464203267	0.0574027008046875
0	1	5635316	rs7522344	C	A	0.357062665166774	0.954169456270199	-0.00330644148615443	0.0575316549500155
0	1	5636732	rs1775403	A	G	0.618333042041473	0.489140294051782	-0.0389263701998408	0.0562782616239616
0	1	5638673	rs12080410	G	C	0.271508351287416	0.146209686943168	-0.0921426984377798	0.063413272881767
0	1	5638751	rs1695639	C	G	0.613983344711108	0.0901628380864191	-0.0956842763158153	0.0564662458198243
0	1	5641785	rs34374334	C	T	0.549278070840209	0.188625409308973	-0.0721822418097035	0.0549057855459812
0	1	5642511	rs1818038	A	G	0.57801470393485	0.781931988722938	0.0154765109601942	0.0559118053840121
0	1	5643543	rs61762122	A	G	0.138387909346453	0.339156580167396	-0.0780348192253553	0.0816406358642936
0	1	5643758	rs1695645	T	C	0.734409297245644	0.161067696598456	-0.0863427047520989	0.0616078070665715
0	1	5646104	rs76037289	T	G	0.126575061609115	0.519564732768997	0.0523082986111741	0.0812219848302818
0	1	5646202	rs12036552	A	G	0.311797710574372	0.938975065073727	-0.00456393442622951	0.0596139712967564
0	1	5647810	rs12041102	T	C	0.309821293313943	0.900048492452089	-0.00750010956368927	0.0597142057749314
0	1	5656069	rs13376100	T	C	0.125289693097583	0.4031177946816	-0.0716602983829515	0.0857112972731172
0	1	5658267	rs10907201	G	A	0.265585098164812	0.993383142183738	0.000517544902747001	0.062406714118877
0	1	5659587	rs950601	T	G	0.202269120333145	0.374761053803248	0.0605913185027358	0.0682649453769535
0	1	5671757	rs707583	C	A	0.450187410777038	0.408520045983632	-0.0454208471473696	0.0549555975731893
0	1	5675044	rs11260662	T	G	0.10894502923202	0.489085121273494	0.059586747896766	0.0861373089568454
0	1	5676334	rs2011457	T	A	0.371279242872903	0.443884727559259	-0.0435316847447507	0.0568558719303249
0	1	5679441	rs9439603	G	A	0.238441479900391	0.835455392125772	0.0132795841826385	0.0639332857973279
0	1	5680372	rs9329417	C	T	0.284537692868871	0.745542691047021	0.0195357686076006	0.0601985518526499
0	1	5680572	rs10157819	G	A	0.125619055352551	0.72983681843351	0.0283459424260469	0.0820806405065456
0	1	5680991	rs9439606	G	C	0.158817368734238	0.889643815961548	0.0102849667143374	0.0741232565345159
0	1	5681063	rs35683655;rs35683655;rs1695620	T	C	0.881777290312597	0.40160598526684	-0.0707342431360331	0.0843322777015753
0	1	5682755	rs1775398	C	T	0.30270796431705	0.884906011870724	0.00860233140699391	0.0594277178442334
0	1	5684110	rs2173541	T	C	0.434785370933684	0.269066281210624	-0.0611086857934315	0.0552912018827864
0	1	5684788	rs12145625	A	G	0.275832580147398	0.163332262591646	-0.0872674969312309	0.0626044014760038
0	1	5686915	rs4845793	G	A	0.839334145068708	0.249746781875422	-0.0846720901550229	0.0735661957182658
0	1	5689408	rs11578045	A	G	0.309538916260858	0.38831757934795	-0.0514638302616129	0.0596562806329068
0	1	5689610	rs770682	T	C	0.538876002552853	0.330056011617452	-0.0532947451201474	0.0547173377588482
0	1	5689702	rs770683	G	A	0.933544599914733	0.586403355103325	-0.0592429974721251	0.108891480955371
0	1	5690136	rs6663290	T	C	0.377303899619125	0.604723951110263	-0.029515037111411	0.0570207490373824
0	1	5692156	rs4845808	T	C	0.229655833239286	0.401884309405346	-0.0551855256309415	0.0658333695131125
0	1	5694969	rs6669927	C	T	0.584372695134668	0.41323515457063	-0.0455687140901817	0.0556929225520844
0	1	5696625	rs6666290	A	C	0.230018238386439	0.399790426307005	-0.0555195839994789	0.0659380941824892
0	1	5706244	rs11260670	A	C	0.602871282133765	0.195893433438962	-0.0717638001263074	0.0554871810510284
0	1	5709691	rs707585	T	G	0.599047144706329	0.740400661654779	0.0186031539359243	0.0561481227264392
0	1	5717948	rs1763321	T	C	0.575620938931135	0.33930545441517	0.0531402610510664	0.0556128947628478
0	1	5718016	rs1695629	C	A	0.575864474624108	0.501272008410524	0.0375626249357844	0.0558560615904191
0	1	5718398	rs771072	G	A	0.861855169628375	0.673028349492633	0.0340635586206897	0.0807202064178352
0	1	5719342	rs771073	T	C	0.283909987595453	0.461440449816121	-0.0454126234928466	0.0616619697433246
0	1	5724660	rs17028587	C	T	0.102233925152043	0.726543046096238	0.0313706949364792	0.0897003379574993
0	1	5725898	rs1775412	A	C	0.60725566827839	0.508154487680765	0.0373244159985081	0.0564056559421756
0	1	5732473	rs771071	A	G	0.348843459994025	0.829372850691035	-0.0124868974358028	0.0579422319046938
0	1	5738500	rs10492948	A	G	0.115708756501087	0.696771977418617	0.0330960216189352	0.0849309245063533
0	1	5739515	rs34972674	C	CA	0.271118298300048	0.518599229008162	0.0395484714895843	0.0612673806504404
0	1	5739638	rs811284	G	T	0.154493749617882	0.533454251265096	0.0468480198019802	0.0752286494825628
0	1	5742158	rs707595	G	A	0.923284447329272	0.647129095428801	0.0492643596337409	0.107621879559275
0	1	5748611	rs1278832	C	T	0.865639756442085	0.24129542477359	-0.0916637076927874	0.0782277061694607
0	1	5750013	rs2649069	A	G	0.565648605011945	0.747468808490101	0.0180237018365216	0.05597792704949
0	1	5750125	rs2649070	T	C	0.540316606236187	0.37475353051556	0.0492766345300072	0.0555164314225983
0	1	5750582	rs770710	T	A	0.306580597189802	0.606580743216328	0.0306175826555327	0.0594561969792402
0	1	5751020	rs770711	T	C	0.138537972628161	0.741133962432391	0.0261496018086489	0.0791567699150729
0	1	5751779	rs2842268	T	C	0.53256436646897	0.824567710058124	0.0123564418915981	0.0557415152323366
0	1	5751990	rs11581150	T	C	0.105052564416829	0.400744283228996	-0.0774018527315915	0.0921129637986015
0	1	5753350	rs2649071	A	G	0.530500768723171	0.961403451407534	0.00269500563829205	0.0556905860296714
0	1	5754088	rs2649072	A	G	0.415647713445194	0.382552997153365	0.0492608654616465	0.0564140562300841
0	1	5758772	rs7521197	C	T	0.117754801993714	0.229637394017187	-0.106279157638511	0.0884706051468419
0	1	5770265	rs873982	A	C	0.460888685727817	0.435187052334988	0.0435988199993022	0.0558711159433024
0	1	5771817	rs770695	C	G	0.26992384158371	0.93938378403041	-0.00474209845737184	0.0623596111790211
0	1	5777920	rs904532	A	G	0.225868908643299	0.783006513930275	-0.0181392209698749	0.0658642433202426
0	1	5782769	rs2649086	C	T	0.579684545482626	0.615189099447669	0.0282190516016313	0.0561371801546935
0	1	5795008	rs17028719	G	A	0.091857692855481	0.0612218299420951	0.169743859886916	0.0906804695812196
0	1	5799271	rs57866012	T	C	0.0912838573461469	0.0747130761314842	0.163165790132658	0.0915519011472002
0	1	5799631	rs2649063	G	A	0.147870450349829	0.468303335835153	0.0551175328076382	0.0759987734636613
0	1	5800904	rs2133496	A	G	0.0495410449027459	0.584873005584815	-0.0721959353800795	0.13215904624533
0	1	5801086	rs2173540	G	A	0.147338863187162	0.451030198353105	0.0573184654720988	0.0760495805402556
0	1	5820307	rs74426861	G	A	0.130451903523967	0.393506044061872	0.0681453611242282	0.0798631734021764
0	1	5835569	rs77306643	A	G	0.172578759222131	0.469345047869884	0.0518106696368294	0.071606688566874
0	1	5836317	rs11260693	G	A	0.195622528140656	0.600939103811734	0.0359705718584622	0.068770742306753
0	1	5847239	rs58269693	T	C	0.240390534946169	0.939959068564389	-0.00487628466496124	0.0647397770374418
0	1	5861497	rs28479388	A	G	0.894084207346766	0.669166681797176	-0.0380306581805188	0.0890039152813262
0	1	5876249	rs1890190	T	G	0.889023088654335	0.269921218556697	-0.0942464650796488	0.0854266736413768
0	1	5903233	rs525289	T	C	0.911634784261816	0.371945778453661	-0.0848297729059228	0.0950117493059797
0	1	5904718	rs1624858	T	C	0.875918888309078	0.974171693939461	0.00273551100922026	0.0844902772168681
0	1	5912321	rs1287618	G	T	0.784519163840987	0.950880016334539	0.00419172488057921	0.0680455945456052
0	1	5913621	rs548726	C	T	0.875220860155931	0.943094942011345	-0.00600231830721657	0.0840890678416342
0	1	5929772	rs1287630	A	G	0.283358898034809	0.649619982525618	0.0276898400179467	0.060951878754683
0	1	5931205	rs11121790	G	A	0.0984489747178075	0.889192070265701	0.0128808535454377	0.0924507843172941
0	1	5932517	rs472651	T	C	0.177845499983538	0.732188165657344	0.0245475761684846	0.0717311845810338
0	1	5956909	rs12058375	A	C	0.238444024092599	0.988781319640849	0.000913471337037164	0.0649649189657301
0	1	5957342	rs12139627	A	G	0.0768490394684813	0.507604346377034	0.067767854231818	0.102279897912847
0	1	5957589	rs7519953	G	A	0.117248972216333	0.301793848389402	0.0863943125708259	0.0836672464654065
0	1	5961870	rs2134551	A	G	0.811572946859903	0.910940576768259	0.00791024350752173	0.0707204834027573
0	1	5971455	rs6694744	G	A	0.852381696847099	0.72167563640556	-0.0275544477079268	0.0773522801596532
0	1	5973775	rs11120772	A	G	0.732859518221189	0.65287240975076	-0.027980788800148	0.0622105830144552
0	1	5977982	rs7549818	G	A	0.818936941044854	0.978279520448512	0.00195099436788579	0.0716593751106931
0	1	5982044	rs7549324	A	G	0.731832133553946	0.694695751431854	-0.0244418370614917	0.0622736868677814
0	1	5983190	rs11120786	A	G	0.0768910768941116	0.845698622858791	0.0200359207807768	0.102954455950925
0	1	6007446	rs551207	T	C	0.67512904024461	0.430395992396008	0.0469836029926729	0.0595849797456473
0	1	6011757	rs6662680	C	T	0.830790478421453	0.584006659093905	-0.0398423708213812	0.0727659170102045
0	1	6080378	rs10399600	G	T	0.580367766668139	0.456229406957432	-0.041831540016091	0.0561444432090101
0	1	6088364	rs11121065	A	G	0.313290821256039	0.397380321291596	0.0498557974456267	0.0589096776169181
0	1	6105109	rs3789559	T	C	0.350137667013779	0.434990665490801	-0.0454523763367399	0.0582215123992283
0	1	6137403	rs3789543	T	G	0.37560003173076	0.453843747414218	-0.0426691227576905	0.0569664229224426
0	1	6141325	rs3789541	A	G	0.292129173981365	0.110278971524512	-0.0987270268242366	0.0618226082949484
0	1	6158562	rs2229002	G	A	0.313758662942525	0.0440290670292804	0.118132029505247	0.0586608447796056
0	1	6165419	rs1883768	T	C	0.429992772587269	0.263825329570254	-0.0621678749824421	0.0556364190223572
0	1	6175507	rs6670822	C	G	0.291470424495477	0.223124463629854	-0.0752152202688449	0.061739778843343
0	1	6182321	rs2843495	G	A	0.171502490174033	0.404384659806494	0.0600126503490423	0.0719734906263567
0	1	6187086	rs6703057	T	C	0.400263877141545	0.319409880440319	-0.0563776352171645	0.0566227382131755
0	1	6198745	rs2785585	A	T	0.754206692974312	0.024062276149218	-0.141290089840474	0.0626248820381354
0	1	6202245	rs2273032	A	G	0.38044568289539	0.0426384745077419	-0.116739264252478	0.0575854868706259
0	1	6247066	rs4908863	T	C	0.178371893433904	0.934666145835376	0.00592559364888015	0.0722848788411578
0	1	6258794	rs3789524	G	A	0.3446120323472	0.0149109438669153	-0.142869989994687	0.0586847175076546
0	1	6281667	rs14281	C	A	0.0755929977596866	0.996427037492626	0.000466268088576011	0.104122801435753
0	1	6366471	rs7543514	C	T	0.187170807894759	0.418547017969625	-0.0582115946559268	0.0719599280925027
0	1	6376222	rs3789491	C	T	0.148245787180514	0.939500462048992	-0.00590128813619835	0.0777531562266815
0	1	6437542	rs6675376	C	G	0.21203841365819	0.646130441463303	-0.0310733693881313	0.0676766748924692
0	1	6465054	rs17026985	A	G	0.157295244033013	0.820089729979558	-0.0173464614774068	0.0762717950970071
0	1	6473294	rs7529205	G	A	0.21337575901209	0.258743982975324	-0.0774073074863001	0.0685405713960261
0	1	6501796	rs10864548	C	T	0.198455351061762	0.339710965113168	-0.067446570351937	0.0706441726358604
0	1	6550376	rs2986742	C	T	0.29646147421968	0.994677073911944	-0.000402082249576243	0.0602700157903524
0	1	6579607	rs1556035	T	C	0.857383855254001	0.853275375267647	-0.0145125868228285	0.0784714753518901
0	1	6580397	rs12046229	T	C	0.135164621131832	0.786592314212545	0.0216975386650842	0.0801421089489167
0	1	6581877	rs7540913	A	G	0.840744577663901	0.747979856126492	-0.0239309120328616	0.0744805398969584
0	1	6601607	rs4908915	C	T	0.851598967260653	0.72770353074431	-0.0267624448589945	0.076863386095545
0	1	6606991	rs76310280	T	C	0.11692530388994	0.723356508491838	-0.0308912342041992	0.0872691712575083
0	1	6615695	rs925744	T	C	0.843348699425482	0.776478939384229	-0.0213615705733724	0.0752404986921816
0	1	6620545	rs12565181	A	G	0.149544220349935	0.815474772709315	0.0179227146061177	0.0767998478409511
0	1	6623499	rs4908563	T	C	0.393378676802918	0.763388013388939	-0.0170613088692625	0.0566755504102609
0	1	6624575	rs117192896	A	G	0.021151606439172	0.720652710808253	0.0682945684907365	0.190987495800206
0	1	6626276	rs76948507	A	C	0.0213878964367911	0.954083279696191	0.01104	0.19173365360071
0	1	6626615	rs12080675	A	C	0.852411366006256	0.665027494713747	0.0340170231583847	0.0785644324745029
0	1	6627148	rs11586033	G	A	0.978827203189088	0.873273401624057	-0.0308756714830245	0.193575479482761
0	1	6627694	rs57065667	A	G	0.15460796109148	0.645664956496638	0.0346468860237825	0.0753532602615016
0	1	6629274	rs4908930	G	A	0.694462717617934	0.342172186756084	-0.0564012887125135	0.0593771495187503
0	1	6629994	rs12043532	G	T	0.0287234421065691	0.889525673837343	-0.0237982783151319	0.171328438465055
0	1	6630622	rs12082471	C	G	0.433924096786735	0.404360269447079	-0.0468748253826976	0.0562143096399781
0	1	6631431	rs11587438	T	C	0.828916820140187	0.413975615342109	-0.0590664746229826	0.0723040938249273
0	1	6631615	rs12760552	T	C	0.828617265695544	0.460883180191563	-0.0534651799197664	0.0725056445697498
0	1	6632951	rs12041318	C	T	0.141947027463339	0.39096681608707	0.0662009944234889	0.0771694461941343
0	1	6633230	rs12132145	A	G	0.40503070362971	0.609245713855966	-0.0289296109350146	0.0565970568976751
0	1	6635306	rs34160967	A	G	0.389077697320135	0.938575481697138	0.00439138625880054	0.0569862766024291
0	1	6638064	rs11122100	C	T	0.143672476128673	0.306108857320575	0.0781298764695401	0.0763418770512734
0	1	6638556	rs80277780	T	C	0.0141914495843763	0.802422980239809	0.0571231956801735	0.22829868300772
0	1	6681744	rs3747994	T	C	0.588764741602965	0.684295677008773	-0.022531620998178	0.0554135743099279
0	1	6683240	rs14057	A	G	0.381400141329931	0.267461697763786	-0.063602167083967	0.0573546952150304
0	1	6685851	rs12127219	A	C	0.589103303601201	0.703221755497621	-0.0210988578557506	0.0553812050386252
0	1	6701978	rs200448	C	T	0.395877765966288	0.660339313166147	-0.0249804633903491	0.0568455166598962
0	1	6715390	rs6577584	G	T	0.187524635841655	0.49338982094825	0.0476295477830131	0.0695395705825125
0	1	6724249	rs2039363	A	G	0.178727569696156	0.451708113818601	0.0532525337506711	0.0707608672285644
0	1	6732568	rs3789572	T	G	0.41838432126256	0.229770538462589	-0.067949523180651	0.0565798031651015
0	1	6744709	rs12126058	T	C	0.418875070512946	0.256160478978125	-0.0642320757669685	0.0565665750048854
0	1	6745444	rs200444	G	A	0.599321624512526	0.579071266532448	-0.0308946105014996	0.0556918720456392
0	1	6747897	rs277686	G	C	0.1599016654687	0.67828009360345	0.030929836375421	0.0745636417080761
0	1	6786156	rs12568431	T	C	0.453173486563353	0.527856608636096	-0.0350492428073691	0.0555207995907068
0	1	6790946	rs11122122	G	A	0.558986815912801	0.606565030075536	0.0287649628411501	0.0558561608408352
0	1	6795230	rs447558	C	T	0.892593378568448	0.441673922811673	-0.0669802960209461	0.087058671088261
0	1	6814758	rs277665	T	C	0.587874718621295	0.446297481752952	0.0430236522535544	0.0564909793848477
0	1	6822627	rs376778	G	C	0.883287434698996	0.736367930348954	-0.028669161581382	0.0851558370247104
0	1	6831646	rs399951	A	G	0.586714489240612	0.460493366353801	0.0417160677344413	0.0565231797943498
0	1	6832052	rs391674	A	G	0.887615531203494	0.909366692073453	-0.00990257291938429	0.0869887497921379
0	1	6834346	rs11122143	A	G	0.30136811868507	0.365931733950586	-0.0545982190572049	0.0603882387880599
0	1	6886308	rs17441375	C	A	0.0432121409656087	0.866105095519605	-0.0231112241774321	0.137070856588994
0	1	6893053	rs7522354	A	G	0.320445318977609	0.170388522115348	-0.0819039557697895	0.0597421995466616
0	1	6904879	rs4908570	G	A	0.435795585360423	0.18743551185638	-0.0738334734263471	0.0560106764144521
0	1	6905166	rs75855758	T	G	0.0721523648493897	0.721051765994354	0.0373510103828784	0.104609006691826
0	1	6913887	rs76631326	A	G	0.29814948372357	0.236456919496406	-0.0721023719707901	0.060902972157899
0	1	6922492	rs11120779	G	A	0.364256316918528	0.1500729004537	-0.0831770446865232	0.057790972037737
0	1	6934286	rs17029982	C	G	0.211888082543681	0.60655649894625	-0.0349663382500862	0.0678964587831683
0	1	6934933	rs76581429	T	C	0.113242498611572	0.631250867753214	-0.0423469441069528	0.0882288683842889
0	1	6943720	rs58627359	G	A	0.364640605711102	0.141172565667515	-0.0850361303809103	0.057791154632269
0	1	6945619	rs10399796	C	T	0.318532247996841	0.206824753135336	-0.0755054943348174	0.0598136864566818
0	1	6951887	rs7556557	T	C	0.318553881374916	0.195408071365334	-0.0775687459943234	0.0599104238919971
0	1	6954158	rs78326504	T	C	0.297285733689922	0.209682823986768	-0.0766674667767047	0.0611169804844082
0	1	6960196	rs6691442	A	G	0.389070115908824	0.268830913193327	-0.0630758634423503	0.0570430558328188
0	1	6963269	rs77254260	A	C	0.298635677765145	0.199513241349792	-0.0781425985034999	0.0609090241879361
0	1	6972393	rs11586867	T	C	0.391985531418388	0.147075397178192	-0.082631715369169	0.056989768621276
0	1	6977005	rs1892262	T	C	0.396970913058638	0.0588578756039312	-0.107139356719381	0.0567098906973593
0	1	6977200	rs1892261	C	A	0.418441608297447	0.094087573014159	-0.0945609886953266	0.0564806578524956
0	1	6985069	rs867389	G	A	0.127925448028674	0.594205637988294	-0.0445900051864859	0.0836975746534128
0	1	6985872	rs76066289	G	A	0.300488231558162	0.22756422269871	-0.0735332012584946	0.0609395996547941
0	1	6986109	rs4908574	A	G	0.497951443106679	0.0651705325189937	-0.102083925032627	0.0553574488388385
0	1	6991925	rs6577395	C	T	0.153659303287683	0.522213684472347	-0.0496210478154656	0.0775405436667815
0	1	7001555	rs66495811	T	C	0.169593660745385	0.518480501453308	-0.0480225006013426	0.0743739911160832
0	1	7002266	rs11586158	G	A	0.446510332040086	0.108701518773456	-0.0892390578028921	0.0556333505140096
0	1	7004301	rs10864250	G	A	0.543305734412112	0.117299407086128	-0.0860111523400985	0.0549167348964606
0	1	7029814	rs12033659	T	C	0.548631697505335	0.131478899323281	0.0839455062247729	0.0556558730943619
0	1	7048779	rs1317017	A	G	0.360134555309668	0.714937176418772	-0.0210784487036622	0.0577122677922611
0	1	7052566	rs6681529	A	G	0.487186195357599	0.831221327987048	0.0118059480120524	0.0553917659074109
0	1	7055326	rs10128022	C	T	0.113456938548336	0.679344372284243	0.0354760870060614	0.0858241297306586
0	1	7056538	rs12130593	C	T	0.343211975128113	0.996661342313221	-0.000243059126676286	0.0580869848895161
0	1	7068367	rs2275907	T	C	0.371228907267475	0.721275165813048	0.0203432745248539	0.0570230826661106
0	1	7071415	rs11588097	G	A	0.342542269634759	0.831815682593964	-0.0123717834353486	0.0582548446907706
0	1	7087739	rs11120820	A	G	0.0903773104509508	0.660952313592304	-0.0426049201131692	0.097138720853819
0	1	7088855	rs4243823	A	G	0.437537713458562	0.596662544986442	-0.0296267267265008	0.0559833522760231
0	1	7091231	rs66653799	A	G	0.17619066447223	0.960785947158064	-0.0035500025124778	0.0722024677511489
0	1	7093213	rs12738895	C	T	0.537589270067785	0.477123773961545	-0.0393637096421965	0.055368835897294
0	1	7095796	rs4908588	C	T	0.701109530730704	0.932267816985662	-0.00511899650460152	0.0602292159366781
0	1	7096308	rs7522254	C	T	0.259481951159321	0.342973855355669	0.0582953155821775	0.0614731264778376
0	1	7100494	rs7535234	C	T	0.231995672185152	0.371650357399458	0.0576889603643342	0.0645733686064568
0	1	7102944	rs7524998	G	A	0.701533291792772	0.883626409952273	-0.00882098018356056	0.0602634343236508
0	1	7105935	rs76299678	A	G	0.32498214156717	0.848133572483167	-0.0114045013233283	0.0595534094247498
0	1	7106963	rs6577409	G	A	0.701809688145811	0.77408850305064	-0.0173051660310622	0.0602902113878638
0	1	7113247	rs11120823	A	G	0.414682417508868	0.535458666397384	-0.0350492630730901	0.0565589008739439
0	1	7121397	rs7414485	A	G	0.559364562001642	0.519364309728091	-0.0357141256577894	0.0554286915019602
0	1	7123189	rs66929565	T	G	0.149670059429317	0.715043542271356	0.0279866342635866	0.0766566164984105
0	1	7127737	rs67316652	G	A	0.0926720775625084	0.765734757373204	-0.0287107096068464	0.0963580479663677
0	1	7128056	rs7536178	A	G	0.407471911969596	0.412771149159189	-0.0459796068787256	0.0561393222115923
0	1	7130084	rs4908597	T	G	0.255445940199027	0.2557687449322	-0.0734894645406487	0.0646658774267054
0	1	7131192	rs11120831	G	A	0.463841677745595	0.909748569243262	-0.00628454474593136	0.0554409299579864
0	1	7135268	rs10864271	G	A	0.477896132848588	0.42102180267869	-0.0448604422306422	0.0557515119022191
0	1	7135714	rs61528401	G	T	0.0798457734829429	0.621748465940436	-0.0509215470239831	0.103210878488007
0	1	7137325	rs4565737	G	A	0.797193853868876	0.746650808915868	-0.0221295117646024	0.0684999776476375
0	1	7137465	rs9434823	C	T	0.738118187896171	0.429994157242904	-0.0493288461427778	0.0625047427183787
0	1	7137637	rs9434824	G	A	0.737089866750541	0.3786614978322	-0.0549243669004855	0.0623881616240753
0	1	7139110	rs12044473	A	G	0.279360999599449	0.856845966737926	-0.0111315896584137	0.0617082723809852
0	1	7141327	rs17345754	C	T	0.0899107609718472	0.543758176490925	-0.0601999584950702	0.0991533812487889
0	1	7141352	rs9434458	T	C	0.36144728233308	0.745793087850909	-0.0187251926181108	0.0577596728475645
0	1	7141982	rs9434829	G	T	0.211580557933087	0.754913644357993	0.0210530761149306	0.0674417192196378
0	1	7142771	rs7542716	T	C	0.270215006247453	0.582187595836185	-0.0345312092321442	0.0627620914272278
0	1	7142832	rs9434830	A	G	0.2024850501917	0.682323670922363	0.0280362846530778	0.0684990778560404
0	1	7145417	rs7511741	A	G	0.642495804105322	0.699370413421314	-0.022217197756492	0.0575320973492422
0	1	7150527	rs2071917	A	G	0.54321836659503	0.499126699717418	0.0377896483373228	0.055913056819194
0	1	7153973	rs1010806	G	A	0.39144948406182	0.722314962186035	0.0199853428350592	0.0562386629634355
0	1	7155815	rs10864279	T	G	0.267733051875426	0.964939811246982	-0.0027404359294389	0.0623455747451324
0	1	7156082	rs11120840	T	G	0.354061292172655	0.82373678775628	-0.0126518323621397	0.0568005456717655
0	1	7159838	rs2071919	T	C	0.268825387093794	0.990778348274117	0.000717925980083156	0.0621156945865224
0	1	7160542	rs10779674	C	T	0.456329416023481	0.74601195513876	0.0178978788611384	0.0552570185350738
0	1	7161293	rs59622855	T	C	0.162153464939807	0.712538327271566	-0.0279432694305123	0.0758402255648624
0	1	7167031	rs6694886	T	G	0.4818550565529	0.909946879828991	0.0062845246899237	0.0555633656409441
0	1	7169066	rs1005430	C	G	0.652851287318405	0.527472063616032	0.0368270085284018	0.0582826048722496
0	1	7169735	rs4908599	C	G	0.131395858253449	0.713130053385516	-0.0303946362858194	0.0826714907353222
0	1	7170719	rs17349921	G	A	0.174328570538456	0.449470476393539	-0.0554558842785586	0.0733254294532485
0	1	7173895	rs7527268	C	T	0.308401167012939	0.161777183581356	0.082357134098198	0.058863549881933
0	1	7177813	rs9434845	C	T	0.273937943303554	0.0767091056297186	0.10694673631895	0.0604181890699639
0	1	7178763	rs6674708	T	C	0.301061933152446	0.0847664084049086	0.10291129021965	0.0597045555708904
0	1	7179479	rs7532024	T	C	0.366221099389366	0.132348125286058	-0.0881786832901799	0.0585941287314322
0	1	7179721	rs4908443	C	T	0.672688197933207	0.920847178555169	-0.00582107123630996	0.0585817527530452
0	1	7186325	rs4460663	A	G	0.526456192130187	0.674658419037495	-0.0230911188270486	0.055009863759129
0	1	7186547	rs6698911	C	T	0.274904054202548	0.762352170835027	0.018546685404997	0.0613329663628582
0	1	7190806	rs12032971	G	A	0.0730483464066983	0.944190679589451	-0.0074047512272977	0.105776502706323
0	1	7196879	rs12090163	T	C	0.477360181241066	0.799536678909103	-0.0138954883431504	0.0547181133791334
0	1	7197182	rs9434481	T	C	0.280713660960122	0.61553144764494	0.030585517027847	0.0609038545404325
0	1	7200575	rs9434855	G	A	0.466196719917929	0.783604577581609	-0.0150861473731512	0.0549336845484677
0	1	7209434	rs17030376	T	C	0.0908105122466458	0.791185380388819	0.0253047489085086	0.0955719739727257
0	1	7210974	rs17030384	A	G	0.103185377340757	0.584411293273424	-0.050719532080034	0.0927311279899059
0	1	7214374	rs13376128	T	G	0.190204203159136	0.213390395356355	-0.0890035430484335	0.0715291980073226
0	1	7217906	rs10779676	T	C	0.313177993945857	0.550457834585119	0.0351138685813727	0.058809889794764
0	1	7220970	rs4908602	G	A	0.561566392140989	0.235800135094296	0.0666968801657329	0.0562581849437628
0	1	7221458	rs6667429	C	T	0.757189943080046	0.556092821423072	0.0381427234714173	0.0647964125689573
0	1	7232692	rs6577417	A	G	0.259582138726819	0.11499713884187	0.0975725422632555	0.0619066253917293
0	1	7235628	rs6687729	C	G	0.20869115641024	0.0861618213184751	0.114748980185511	0.0668699879978588
0	1	7236810	rs6680365	G	A	0.478082301505552	0.0485836757151987	0.108937571036356	0.0552358120467107
0	1	7244883	rs10864286	A	G	0.254666529586418	0.0863717773062457	0.107029498645112	0.0624131404071515
0	1	7245669	rs4908446	C	T	0.210735664637059	0.0746840058552737	0.118722251422024	0.0666080808936019
0	1	7247335	rs72641232	A	G	0.116946004195171	0.241876350921511	0.0973283793601482	0.0831646337156649
0	1	7247376	rs12125984	C	T	0.673855733370575	0.74502866406965	-0.0191620286263749	0.0589235771620288
0	1	7252366	rs11120876	T	C	0.307800842787405	0.885473776685027	-0.0085923566495926	0.0596551396053743
0	1	7252661	rs10489140	C	A	0.128539964918768	0.467495686949659	-0.0606773964001733	0.0835132907226624
0	1	7253983	rs78437257	G	A	0.127777745234066	0.545911439610333	-0.0502850593043938	0.0832674672345273
0	1	7254521	rs6659347	C	T	0.128434588447544	0.334729935380839	-0.0811664629250863	0.0841425457608252
0	1	7255371	rs763195	T	C	0.636214921677988	0.532999525383712	0.0359561075025853	0.0576743038331968
0	1	7261498	rs2097524	A	C	0.502721009350779	0.31432236624429	0.0554969348322635	0.0551553152428599
0	1	7263540	rs74517198	C	T	0.115320383929823	0.541649816929201	-0.0532677018713675	0.0872783087555514
0	1	7267729	rs8179413	G	T	0.782332870798042	0.876987456804338	0.0104220768408367	0.0673307482791645
0	1	7268991	rs17030564	T	C	0.0918476930811772	0.156313616739188	-0.1419371335459	0.100126412663943
0	1	7269323	rs4908607	C	T	0.674416230657978	0.210973358397792	0.0748841011125156	0.059864492734364
0	1	7272250	rs916393	C	T	0.657620125409984	0.399367539169319	0.0494462031363589	0.0586723533036664
0	1	7280190	rs12562461	G	C	0.0982057843024976	0.104783389898949	-0.158894203359196	0.0979562712580253
0	1	7282162	rs58566616	A	C	0.114347939704451	0.514031825627692	-0.0571113016095172	0.0875171554368194
0	1	7303216	rs2412151	C	G	0.553265207133791	0.120443566976097	0.08665908256299	0.0558041564272928
0	1	7308264	rs4243825	C	T	0.76210911194268	0.869067085297124	0.0108175981447544	0.0656234037533644
0	1	7312670	rs75954372	T	C	0.127966023453348	0.0725874981139583	-0.155274800567832	0.0864840401058812
0	1	7314231	rs6577427	C	T	0.221826437541636	0.238730702049963	-0.0791996966007274	0.0672229055676433
0	1	7314363	rs7551574	T	G	0.536141142478581	0.237457184598084	0.065548714499089	0.0554855059113601
0	1	7317696	rs6698698	G	A	0.391137554363031	0.851869853561782	0.0104688828152608	0.056063329512988
0	1	7319151	rs6667599	C	G	0.521947367200186	0.737586264329878	-0.0182574485265233	0.0544914750375842
0	1	7319392	rs61780031	G	A	0.229351190637519	0.960273400731083	0.00325698553487731	0.065387531822483
0	1	7321641	rs916394	G	C	0.411405279953583	0.963506344529692	-0.00254464645763315	0.0556158577453992
0	1	7322807	rs7522322	G	A	0.449221335307506	0.933813341876947	-0.0045785847214241	0.0551317619775947
0	1	7323688	rs4140605	G	A	0.810409553236975	0.821960546215171	0.0160180188180485	0.0711835784477736
0	1	7323971	rs7556024	C	A	0.805267032719151	0.740560474157334	0.0234508313539193	0.0708246343873692
0	1	7324503	rs11120890	C	T	0.415532112647649	0.930992272435086	0.00484796388272341	0.0559833896334807
0	1	7324547	rs11583129	A	G	0.343127599869375	0.676155049932272	0.0242188668244948	0.0579793180250951
0	1	7326747	rs10864291	C	T	0.446858958586934	0.169702174238089	0.0762736733124443	0.055546036241034
0	1	7336103	rs12048158	T	C	0.243625355959847	0.890189328151112	0.00892301711599864	0.0646292697364106
0	1	7336706	rs4908614	C	T	0.872941956856345	0.388287719188553	-0.0698481550635765	0.080962083024317
0	1	7338813	rs7539551	G	A	0.402471163808961	0.260499858170151	-0.0637171294844162	0.0566268545093295
0	1	7342106	rs12409413	C	T	0.470314972945684	0.304742898314957	0.0565684804440855	0.0551180226824395
0	1	7352328	rs6577435	C	A	0.77565212972668	0.622901946826664	0.0325149834625851	0.0661220772580131
0	1	7356673	rs6662782	G	A	0.326445297639365	0.91491672559141	-0.00632215770045799	0.0591746374154928
0	1	7360149	rs77095910	A	G	0.0805833404748843	0.292012490219625	-0.109998717213094	0.104391135582501
0	1	7361090	rs55839439	C	A	0.102593030914472	0.0324028293807435	0.182723105261114	0.0854083492116297
0	1	7362992	rs12410983	G	A	0.0992279187424713	0.0239354606645841	0.195292855549694	0.0864830405217723
0	1	7363506	rs12404738	A	C	0.0957324500065648	0.0236516415314608	0.197912281627904	0.0874657133517349
0	1	7375585	rs12405371	T	C	0.0942626111518913	0.174063133269385	0.1235379625527	0.0908859617343794
0	1	7378180	rs11120900	G	A	0.882758149838851	0.236853026418931	-0.0983324393796535	0.083129030027107
0	1	7378291	chr1:7378291.G.T	T	G	0.211629966692866	0.302309835979437	0.0686349643948813	0.066539458086493
0	1	7381141	rs12134803	T	C	0.170387146510974	0.312784865668217	0.0725884012586455	0.0719127257334616
0	1	7386456	rs12739426	A	C	0.655357878551394	0.00780062492194847	-0.151131964487423	0.0568041472557471
0	1	7392594	rs2301462	T	C	0.704840058725019	0.0543005586873841	-0.113738507322448	0.0591024029411781
0	1	7397400	rs7553372	G	C	0.706061633145008	0.0697774088269206	-0.107386358044099	0.0592197789759751
0	1	7402502	rs705680	C	T	0.866949790953162	0.0365014416341723	-0.161633207443002	0.0772884967775797
0	1	7403966	rs7513440	G	C	0.69564360922607	0.0185962248771085	-0.138162705115672	0.0587045175477798
0	1	7405293	rs845246	T	C	0.160993673981504	0.135026844901052	0.10921344488288	0.0730735163258049
0	1	7409156	rs845240	T	C	0.161387289522497	0.081572446724207	0.126491091819768	0.07262781181129
0	1	7412088	rs4908624	T	C	0.116334139516023	0.0966702393250867	0.136541133272073	0.0821935264602843
0	1	7425417	rs845265	C	T	0.297334743385134	0.0510933752016787	0.115577682611581	0.0592494987034006
0	1	7426727	rs2071925	T	C	0.0914195354817293	0.729734568172016	-0.033415417760831	0.096722095694179
0	1	7462478	rs705694	G	A	0.352874706125627	0.0491967531531186	0.111581779258172	0.0567302706851385
0	1	7462976	rs845201	A	G	0.303376230321219	0.0742790075767363	0.105508108986704	0.0591117957302292
0	1	7469780	rs4908635	G	A	0.149352532723817	0.431716050284442	0.0596881274440335	0.0759141251740682
0	1	7471157	rs7535846	T	C	0.19010893522311	0.247929353099143	0.0790680430050322	0.0684338696053802
0	1	7478076	rs11120917	T	C	0.147226900873665	0.211170979489731	0.0948336561568417	0.0758455649573736
0	1	7480000	rs6677657	T	C	0.553751651131415	0.0535865501658196	-0.106119426699273	0.0549794938843514
0	1	7480054	rs6677745	A	C	0.554376273271099	0.0701918077962966	-0.0997820886651587	0.0551077989321412
0	1	7482963	rs845252	C	T	0.161681629417676	0.128226084887691	0.110796157610229	0.0728378434692993
0	1	7487277	rs10864302	T	C	0.585672498802145	0.132490234469214	-0.083564792919167	0.0555486217562998
0	1	7491320	rs17030828	T	C	0.0805917652778172	0.417263265910233	-0.0843624318277463	0.103999858344973
0	1	7492265	rs1193220	A	G	0.730556735864488	0.0539806048111648	-0.117156160018578	0.0607974237705715
0	1	7501037	rs1193227	T	C	0.305508631146811	0.114456889298083	-0.0955994358577679	0.060564488778262
0	1	7501823	rs1775047	C	T	0.827318689858454	0.0994827751326287	-0.116709811807426	0.0708463022935453
0	1	7518513	rs17030898	T	G	0.0612879146369752	0.903960599437374	-0.0139596781379206	0.115694642960833
0	1	7520601	rs1750837	C	T	0.488926140456287	0.65195528869543	0.0246406854390049	0.0546299080844159
0	1	7524342	rs2693953	A	G	0.0745398979355138	0.0728741424120186	0.176518453054048	0.0984147356255535
0	1	7525525	rs1193242	G	A	0.255514247803739	0.777968800672838	-0.0179654936992614	0.0637148764729949
0	1	7526371	rs1193238	C	T	0.195718986009872	0.20533719466241	0.0865275254600167	0.06832065595324
0	1	7528669	rs1149331	A	G	0.132228720626632	0.234046757225425	0.0940323174611308	0.0790188158642355
0	1	7540699	rs2693957	G	C	0.549660431416666	0.416249110953901	-0.0447225464495346	0.0550129470481272
0	1	7540770	rs6678279	T	C	0.127628850664883	0.428540653810454	0.0640979797096379	0.0809633424027558
0	1	7540862	rs2796482	G	C	0.139276856948482	0.654174530069837	0.035250889286173	0.0786902128328245
0	1	7541291	rs2693958	C	T	0.60727611474729	0.0579436363345339	-0.105723923961169	0.0557579136787263
0	1	7541345	rs2796483	T	C	0.549798871796971	0.511038916233452	-0.0362357801410013	0.0551348602755918
0	1	7551631	rs1193230	C	T	0.732629549937242	0.503040260943109	-0.0411218966146678	0.0614021950824106
0	1	7553654	rs2796484	C	T	0.559284486028352	0.090654486620755	-0.0940195235386957	0.0555685605728907
0	1	7557152	rs10864304	G	A	0.382924311358712	0.532456114900854	-0.0355024276125608	0.056871117906806
0	1	7563901	rs2462925	G	A	0.601668022120537	0.649512672238841	0.0256443070724602	0.0564306544973503
0	1	7567037	rs11120955	G	T	0.11944512089059	0.752206637782134	-0.0272319763847359	0.0862505421015504
0	1	7568982	rs1193180	T	G	0.157114879734316	0.528844512051607	0.0471069109966444	0.0748000801832989
0	1	7569602	rs1193179	T	C	0.459015824386903	0.501570640171888	-0.0372239870547756	0.0553911474019779
0	1	7571996	rs6577446	A	G	0.325699707402451	0.54371812934077	-0.0358893620391611	0.0591063182401073
0	1	7576979	rs1193172	G	A	0.259474981883518	0.999582964150196	3.29173478086364e-05	0.0629783804331693
0	1	7578776	rs1750817	G	A	0.746095630116239	0.61208715324194	0.0322030927668945	0.0635048686375643
0	1	7598094	rs6577449	T	C	0.291771627502176	0.731643928538325	0.0208312984188673	0.0607433517277725
0	1	7600905	rs12407666	A	G	0.35098375287288	0.57684721323284	-0.0324112467866324	0.0580851029258132
0	1	7603317	rs1750824	A	G	0.755450846716472	0.919277614698012	0.00648808330405446	0.0640205784779598
0	1	7613745	rs957856	A	G	0.481488186770614	0.218698089290516	-0.0676931305625895	0.0550351831246204
0	1	7670574	rs17031163	A	C	0.100748131377098	0.726355950955152	-0.0322735245046894	0.092216127185283
0	1	7678496	rs6684215	G	T	0.147145418696358	0.5715391475155	0.0429312451837484	0.0758789226096613
0	1	7681549	rs7555169	A	G	0.165807330121147	0.580425271413589	0.0401898059226302	0.0727070365219668
0	1	7682794	rs17031185	G	T	0.104227174344698	0.763645094293884	0.026815309971833	0.0891769984673409
0	1	7682879	rs61014722	C	T	0.171088332732898	0.249015027264594	0.0817252152057879	0.0708961727495737
0	1	7688059	rs17031211	T	C	0.169099631761291	0.290498925255651	0.0758295467666187	0.0717384639492769
0	1	7713021	rs9434879	G	A	0.749835316868736	0.478406718426147	-0.0448106761610535	0.0632144618408891
0	1	7731730	rs4908473	C	T	0.20605877797042	0.759966936610174	-0.0210080993807651	0.0687608344354466
0	1	7747366	rs3124794	A	G	0.647103584293924	0.484548257499612	0.0406168344530341	0.058106557385212
0	1	7751053	rs3124801	G	T	0.816564689512524	0.822952666395578	-0.0159188157934232	0.0711458840494849
0	1	7770901	rs2995034	T	C	0.645701332928279	0.277882905871509	0.0631545289654066	0.058202245748462
0	1	7784438	rs6693805	A	G	0.164905526564349	0.172561560486431	-0.104629793831355	0.0767069869584483
0	1	7792411	rs2301488	T	C	0.43194316314816	0.69904812612682	-0.0215000315364252	0.0556122961534416
0	1	7796641	rs2071985	G	A	0.516304120334026	0.978712189882309	0.00147170433567818	0.0551541389161165
0	1	7797734	rs1417986	A	T	0.515704665302755	0.878154427722402	-0.00846342252511828	0.0552049143373573
0	1	7798956	rs17031531	A	G	0.244166395663957	0.197996671516827	-0.0847833351804766	0.0658623823399323
0	1	7801288	rs2032563	A	G	0.184933369316765	0.917488167600283	-0.0073907080630029	0.0713400782727562
0	1	7810543	rs2066293	G	A	0.505676741507315	0.979944213149705	-0.00138907209060344	0.055255994610958
0	1	7811961	rs9919220	G	A	0.206340586016826	0.656546065124681	-0.0304461892581074	0.0684665814703535
0	1	7812398	rs9919223	G	A	0.505822970296858	0.969879866280191	-0.00208501370945924	0.0552190451033604
0	1	7816543	rs4908481	A	C	0.417580737079125	0.73663505692955	0.0188217997619864	0.055965173186047
0	1	7818679	rs6577456	C	G	0.400631713532966	0.723404619399462	0.0199218891522786	0.0562904706839412
0	1	7825311	rs707455	A	G	0.646515926908151	0.201783703886847	-0.0734194598217905	0.0575168459544968
0	1	7832212	rs707458	T	C	0.368419470036083	0.452222942592737	0.0429238231750138	0.0571012527904594
0	1	7833302	rs2239846	A	G	0.130717010018845	0.743032167936664	-0.0271716511220777	0.0828806710735024
0	1	7834026	rs2071987	A	G	0.362100461791138	0.918889465943661	-0.00583787673945477	0.0573281123572674
0	1	7839405	rs697677	T	G	0.550096846759743	0.626683575795679	0.027017618692786	0.0555460886832394
0	1	7844680	rs172933	C	T	0.594918929110106	0.810960222556026	0.0134995674939111	0.0564392767314285
0	1	7845087	rs697682	A	G	0.0526995526117018	0.367940004891838	0.107048029459553	0.118897503125385
0	1	7845567	rs2301491	T	C	0.04356152894653	0.70217831316288	-0.0542213886514245	0.141799145694899
0	1	7845695	rs228729	C	T	0.736933727604801	0.639970251069702	-0.0289607716888904	0.0619163366922669
0	1	7847225	rs697684	T	C	0.0525962302998257	0.361038461067798	0.108725275795176	0.119035134782537
0	1	7847614	rs697685	A	G	0.437116315839037	0.893978030399407	-0.00742841510331816	0.0557386259631049
0	1	7847836	rs228727	C	T	0.564093390813976	0.917502867692061	0.00578434823083771	0.0558443989957095
0	1	7847846	rs7556518	A	G	0.0333623811107791	0.95712492085027	-0.00822910035770749	0.153065853126076
0	1	7848557	rs11121023	A	G	0.260500369543011	0.634411896849297	0.0295980743690382	0.0622427713971388
0	1	7849656	rs6699986	G	A	0.263206172282835	0.791308642497277	0.0164976614535007	0.0623466929237145
0	1	7849841	rs75307902	T	C	0.116414889244227	0.837709227096278	0.0175741679056425	0.0858010930635108
0	1	7850062	rs707463	T	C	0.438008016727317	0.875075047410486	-0.0087436476433449	0.0556156999379321
0	1	7850081	rs10864315	T	C	0.262064082965388	0.673433081133856	0.0261559388409422	0.0620631084005699
0	1	7850218	rs697686	T	C	0.439331580289338	0.88091043407767	-0.00830558668927601	0.0554388867117166
0	1	7852117	rs170631	G	C	0.0803852462041733	0.769141961438113	-0.0302342770246989	0.103013769938635
0	1	7852797	rs696305	T	C	0.437136312270845	0.927620916476247	-0.00506320158985549	0.0557384973163686
0	1	7852919	rs875994	C	T	0.0330202898550725	0.224042072164222	0.174494175641188	0.143516204510816
0	1	7854209	rs11807683	T	C	0.0331231795764433	0.23502377060589	0.170164156652716	0.143294085305656
0	1	7855382	rs117562183	A	G	0.0605118279753436	0.996994056441574	-0.000436831310206253	0.115950325355313
0	1	7855494	rs12565104	A	G	0.261634887509915	0.523989426092134	0.0397067007626743	0.0623135716725527
0	1	7855814	rs707464	G	A	0.710606819819755	0.550406261037104	-0.0361119364852501	0.0604736632024385
0	1	7856140	rs77772130	T	C	0.201741602985605	0.420259115768791	-0.0561632378066251	0.069683875516887
0	1	7856267	rs7545893	A	C	0.0331678565186543	0.236708148534267	0.1697838491362	0.1434888221366
0	1	7856346	rs228682	C	T	0.257737441860472	0.884734506115856	0.00911077917651636	0.0628459339283133
0	1	7857309	rs12078018	A	G	0.0333870389762268	0.854442989063207	-0.0283260270125893	0.154405242075582
0	1	7857374	rs12723500	C	G	0.033409119106028	0.829874287675217	-0.0331702901729817	0.154378933680202
0	1	7857974	rs228685	T	C	0.0807249367534529	0.65463062517442	-0.0462664808346695	0.10342609451609
0	1	7858008	rs2071983	A	G	0.186467114816818	0.66341775133984	-0.0309678544776714	0.0711578639610976
0	1	7858108	rs61773374	G	A	0.0332488054256572	0.248764290605912	0.165269094067593	0.143294085305656
0	1	7858135	rs1012477	C	G	0.0332901423259797	0.8654863615813	-0.0261891987453404	0.154604790287351
0	1	7859191	rs17031578	C	A	0.186684609889341	0.629243511079306	-0.0343378225176942	0.0711234454383044
0	1	7859317	rs560959	A	G	0.079845724627503	0.68347838810612	-0.0423588405815333	0.103891686159569
0	1	7859320	rs560961	G	C	0.291053656914449	0.615677318324868	0.0302972638186471	0.0603547897217122
0	1	7860548	rs116886234	A	G	0.0136647978532194	0.882027901725963	-0.0380522962384102	0.256418845829958
0	1	7861157	chr1:7861157.G.GT	GT	G	0.91981185151441	0.743202271869647	0.0340515094415219	0.103937364704986
0	1	7861600	rs707466	A	C	0.48846326860595	0.949489964925701	0.00349533092634302	0.0551772824174181
0	1	7863293	rs228642	T	C	0.292047098166164	0.579954649158724	0.0334321788830908	0.0604067587576874
0	1	7863735	rs149164395	C	CTTA	0.186891126281113	0.650581421961756	-0.032244156779209	0.071186285886257
0	1	7865467	rs6657232	T	C	0.177093555464894	0.640648332343721	0.0333866744694296	0.0715235859099224
0	1	7865633	rs11121026	G	A	0.176677791306701	0.630255938950314	0.0343857705593671	0.0714336378768916
0	1	7865710	rs12092614	T	C	0.0334445256179819	0.821657570700385	-0.0347991036447989	0.154378933680202
0	1	7867255	rs60450998	A	G	0.185701378173348	0.532839126634781	-0.0447775043642624	0.0717958788314268
0	1	7868417	rs12566473	C	T	0.185711815083067	0.606542202072009	-0.0369584219230808	0.0717617688925496
0	1	7868725	rs228666	C	T	0.301192632243407	0.785792705952469	-0.0163507131096762	0.0601620139981354
0	1	7869733	rs79898259	T	C	0.186487477170677	0.613735834236162	-0.0359543865290507	0.0712323489151781
0	1	7869747	rs79126741	T	A	0.0763323915542726	0.565762785643513	0.0585908293931249	0.102020763131099
0	1	7869789	rs117742910	C	G	0.0533771903010316	0.668560066796913	0.0519378438085647	0.121314652373205
0	1	7870418	rs228671	T	C	0.0796295896976265	0.671652729302154	-0.0446175780409042	0.105259722666673
0	1	7870715	rs79372391	C	A	0.188199019863662	0.667576556533852	-0.0306208440245992	0.0712980811081224
0	1	7871229	rs12137927	C	T	0.176989994906139	0.616092809227641	0.0357728440452102	0.0713465604595183
0	1	7872076	rs10864316	G	A	0.0331987372970855	0.242816601790494	0.167660375426827	0.143547839089526
0	1	7873075	rs61773379	C	T	0.0337300410057619	0.232072685173858	0.169853938003997	0.142132819581741
0	1	7873855	rs929123	A	T	0.186586963581536	0.638413204940955	-0.0334184128512603	0.0711153289853964
0	1	7874043	rs2172563	A	G	0.175690024996745	0.569890546555398	0.040689111392092	0.0716089435228212
0	1	7874246	rs78510193	A	G	0.132321492965385	0.651126891031055	-0.0372901606668639	0.0824643690016437
0	1	7876166	rs7550657	C	T	0.291944786532924	0.630311291590356	0.029018824457995	0.0602940011779768
0	1	7876476	rs11121029	A	G	0.176009307685425	0.631490482297417	0.0345809480406894	0.072099212279155
0	1	7876523	rs77567305	C	T	0.0817942198033208	0.931541765126568	0.00859602263460351	0.100064036173217
0	1	7877008	rs6661252	A	G	0.477087749366613	0.962203796877697	0.00262334591997633	0.0553585782281217
0	1	7877488	rs4908482	G	A	0.477957200482765	0.926005968270267	0.00513817008292233	0.0553258256444232
0	1	7878056	rs10746473	G	A	0.477495257420037	0.901701982197878	0.0068282814760347	0.0552845319022507
0	1	7879130	rs228688	G	T	0.477862019204292	0.893646285884486	0.00739794253499113	0.05533579677062
0	1	7879168	rs228689	A	G	0.0820152435029131	0.593789963395148	-0.0549302493093565	0.102990619889468
0	1	7879322	rs228690	T	C	0.0806421499802798	0.695854866619188	-0.0404492505411309	0.103471401008679
0	1	7879627	rs10462018	T	C	0.033543244530327	0.822903108280967	-0.0346025034636303	0.154604790287351
0	1	7879685	rs17374230	C	T	0.0332775569270909	0.252595455833718	0.164192290666179	0.143516204510816
0	1	7880683	rs10462020	G	T	0.0333754676413661	0.257029381330373	0.162415296880912	0.143294085305656
0	1	7881234	rs17374292	T	C	0.0333008170679725	0.860269192522386	-0.0272628626084425	0.154874906125148
0	1	7881780	rs10127838	T	C	0.176485061638887	0.578122462663039	0.0396753610166686	0.0713419714130749
0	1	7883358	rs697688	T	A	0.522376527153076	0.996657418618042	-0.00023161638311763	0.0552873885305381
0	1	7883834	rs228694	G	A	0.477130967741116	0.975336568066779	-0.00171194410984834	0.0553741351461022
0	1	7884525	rs61773390	T	G	0.0331082125603865	0.300461104637723	0.149639042376551	0.144516639318899
0	1	7885354	rs697691	G	A	0.489305648683213	0.961688217953837	0.00265190207733688	0.0552075155956319
0	1	7886424	rs697693	A	G	0.494071355203711	0.917626674307022	-0.00565544509536536	0.0546822740801161
0	1	7887248	rs2859387	A	G	0.709539731578369	0.518681643285053	-0.0391197368890423	0.0606151425964897
0	1	7887579	rs228697	G	C	0.0800920360987521	0.674980203764865	-0.043716211533754	0.104254304716283
0	1	7888009	rs118049345	T	C	0.0409889931757603	0.65095788976145	-0.0644779347409093	0.142514129907117
0	1	7888438	rs17374439	T	C	0.032990774586597	0.439609992797949	0.113596407119832	0.146983396050867
0	1	7888730	rs12061787	C	G	0.033676815220962	0.793189977571739	-0.0404736058688373	0.154378933680202
0	1	7889941	rs2640908	T	C	0.489771854676969	0.954429097619401	-0.00316648746002725	0.0554107313545907
0	1	7890064	rs12023156	G	A	0.176892106546243	0.740271867906201	0.0237877837119328	0.0717594611012304
0	1	7890117	rs2640909	C	T	0.113839540739488	0.942398655456581	0.0062498371168904	0.0864964679819122
0	1	7890264	rs1773135	G	A	0.822462589803642	0.681284297201364	-0.0293692348882785	0.0715082357335266
0	1	7890801	rs1689904	T	C	0.488820661874638	0.985258586898399	-0.00101984103313938	0.0551961411619871
0	1	7890956	rs228665	C	G	0.822749072298844	0.730400116946438	-0.0246402448764127	0.0715052856672268
0	1	7891797	rs1773138	T	C	0.488608812327205	0.961973603732802	0.00262913735590845	0.055144684959005
0	1	7891862	rs12027673	A	G	0.0223381225720415	0.135203540238241	0.249588588541531	0.167072580025609
0	1	7892109	rs228663	A	T	0.113945635291625	0.813704988400676	0.020275409360277	0.0860406910689075
0	1	7895015	rs34020118	T	C	0.033369422686394	0.83916505861388	-0.0313329929457536	0.154378933680202
0	1	7895069	rs56204811	G	A	0.194581923657037	0.598952776597253	0.0364145982859179	0.0692415074430926
0	1	7895278	rs228657	A	G	0.0803838252298573	0.639689880994826	-0.048702855625785	0.104036489074278
0	1	7895418	rs61773392	T	G	0.0330626133406283	0.296206176065388	0.151187841846833	0.144732250240237
0	1	7897133	rs10462021	G	A	0.0316189374093949	0.113962778769756	0.233788316935549	0.147908360771355
0	1	7897228	rs228654	A	G	0.0808332074740919	0.665092298590751	-0.0447724618092033	0.10342609451609
0	1	7901038	rs77209938	T	G	0.186284143982405	0.675078461171156	-0.0298514831484403	0.0712125725050999
0	1	7901429	rs12563789	G	A	0.184482363050946	0.703760907382786	-0.0272848180562515	0.0717552151614926
0	1	7901886	rs61595437	G	A	0.186558035269225	0.644136354805645	-0.0328741751908475	0.0711680450034307
0	1	7901888	rs61071946	C	T	0.187880813774093	0.668875547759879	-0.0304604915018871	0.0712206643890714
0	1	7902231	rs12029963	G	A	0.172803216196898	0.367886129994351	0.0655947035106601	0.0728473877897698
0	1	7905274	rs4908699	A	G	0.0327279546916301	0.725510913896406	-0.0558167557263372	0.158975346503673
0	1	7906008	rs707472	T	G	0.487099411552378	0.990918153167176	0.000627678869466462	0.0551434607792469
0	1	7906888	rs74373240	T	C	0.018866829471862	0.726042832468091	0.0689009679729435	0.196638402949138
0	1	7906914	rs10864317	C	T	0.176167606731431	0.61156702157474	0.0363122647406586	0.0715036511974321
0	1	7907007	rs697694	A	G	0.520342271243647	0.908953856301362	-0.00631669129060672	0.0552360203348571
0	1	7908888	rs228652	A	G	0.298925629939942	0.833907646671924	-0.0126588145508733	0.0603684538509881
0	1	7910391	rs170629	A	G	0.356341911354926	0.62511074247909	0.0277681860358592	0.056829817362614
0	1	7911099	rs228651	T	C	0.24574432356638	0.877682085859837	0.00984859853582498	0.0639900660818439
0	1	7911302	rs3753500	T	C	0.493393781552803	0.331502181423903	-0.0535036653442583	0.0550963592744668
0	1	7911437	rs3753499	C	T	0.133776656678963	0.508858720917016	0.052100569179915	0.0788666689410473
0	1	7911782	rs3753498	C	A	0.0407617146394305	0.718944683996335	-0.0512572900021389	0.142432970569881
0	1	7912870	rs13306062	A	G	0.0230986437595527	0.592057828623613	0.0957495520913666	0.178685109781185
0	1	7913029	rs34305100	G	A	0.0560023190332507	0.885093725014061	0.0172068963616532	0.119066416426792
0	1	7913430	rs228648	A	G	0.363286998311779	0.580735636259871	0.031509628799728	0.0570505696714744
0	1	7913445	rs13306061	T	C	0.0545902834644978	0.715503856138056	0.0434674016189707	0.119260537021412
0	1	7918110	rs2000237	T	G	0.0483959870099745	0.850911532280441	-0.0243323570101537	0.129458071305153
0	1	7918435	rs61773396	A	G	0.240526066493977	0.854543002790463	0.0118054658105811	0.0643963694447721
0	1	7923501	rs2797682	A	G	0.763106864399968	0.920705062225574	0.00647930398403344	0.0650887853437304
0	1	7923576	rs17031661	C	T	0.13959779671827	0.465950765578675	-0.0594428556905257	0.0815309624923855
0	1	7926542	rs504560	G	A	0.710688712028605	0.957450050609396	-0.00322736125027466	0.060489861139703
0	1	7927456	rs500508	G	T	0.71134671964699	0.902404217810496	-0.00742985282659482	0.0605901337633552
0	1	7928181	rs2066980	A	G	0.489089280226806	0.372975267906166	-0.0496220503533887	0.0556979080877367
0	1	7928365	rs743999	A	G	0.238904251022517	0.421546862994442	-0.0527913514338828	0.065682085059795
0	1	7929819	rs228725	C	T	0.700793361102761	0.715709393403374	-0.0218516233267064	0.0599991260216509
0	1	7929863	rs74055806	A	G	0.138328975607276	0.379308620571879	-0.0721507982268056	0.0820668635742913
0	1	7952203	rs1040395	G	A	0.591893741256615	0.795526291216042	0.0145421293831039	0.0561166226960326
0	1	7953944	rs9803665	C	T	0.20949070895863	0.895882054720835	0.00888873091339377	0.0679228732906643
0	1	7955089	rs227147	A	G	0.200028738825882	0.839242374130047	-0.014242300169563	0.0702066097624781
0	1	7961206	rs227163	T	C	0.563985391038831	0.541089295529359	0.0340169984982063	0.0556591259215933
0	1	7961801	rs10489448	T	C	0.408744490857393	0.77837377780412	0.0158284983433042	0.0562413290542817
0	1	7971301	rs680522	A	G	0.886389067238	0.435843510950269	0.0693525558472198	0.0890012519088793
0	1	7982034	rs161827	C	T	0.428981309862714	0.804643606179509	0.0137676245120274	0.0556623139131292
0	1	7989566	rs2453021	T	C	0.396171354462016	0.882761313314653	-0.00834588632004187	0.0565939151993097
0	1	7996894	rs2300428	G	A	0.482090099621076	0.496105994369282	0.0375003323768627	0.0550965477367819
0	1	8002431	rs76413824	T	C	0.341056270258849	0.523859203099399	-0.037277580881086	0.058483088470635
0	1	8030300	rs178932	A	G	0.635147130225783	0.7827791080264	-0.0157035578569428	0.0569590252736842
0	1	8044361	rs225119	C	T	0.565207087359503	0.8791647819614	-0.00842493350984789	0.0554169536010505
0	1	8046672	rs12727642	A	C	0.0611050937818966	0.292150637680087	-0.128318173781483	0.121811557654735
0	1	8100639	rs9434586	A	G	0.503908651261964	0.649419790043835	0.0249272960567028	0.0548372860161208
0	1	8106201	rs12757968	G	A	0.0610211388100114	0.236325534379593	-0.144848949998772	0.122315794422235
0	1	8121822	rs225106	C	T	0.565126203363348	0.993460523396529	0.000454331791066362	0.0554326110457193
0	1	8123684	rs225110	G	A	0.565697983960878	0.948042888225131	-0.00360004263914718	0.0552453112453601
0	1	8136468	rs4500345	A	G	0.014025563717041	0.284148336225901	-0.286007776768376	0.267035713614816
0	1	8137400	rs60074929	A	G	0.154956930120069	0.266589475660067	0.0816675861540457	0.0735114258095508
0	1	8163122	rs4908727	C	T	0.399417353341744	0.336186263705232	-0.0544231709191543	0.0565889441416213
0	1	8165745	rs79778556	T	C	0.116142351879002	0.578463982728789	-0.0488114012401349	0.0878487884523068
0	1	8168634	rs11121090	T	C	0.399264447425595	0.327119931689063	-0.0553319892194819	0.0564651601718412
0	1	8180383	rs72634282	A	G	0.109613367490068	0.380371473691257	-0.0793842572308592	0.090496086408395
0	1	8185985	rs9434608	C	T	0.761338860326775	0.422313943673508	0.052097636416641	0.0649261905733195
0	1	8186775	rs56296862	T	C	0.166849299609052	0.505212171693226	0.0484065478750381	0.072648551788931
0	1	8187211	rs4908736	G	A	0.666724584650918	0.0524226512459345	0.115270637234852	0.0594286795175784
0	1	8191792	rs12136685	T	G	0.494928569778409	0.116249857342972	-0.0868892685808805	0.0553184410823635
0	1	8191820	rs12133365	C	A	0.494497093898861	0.114557997691394	-0.0873032235255064	0.0553240749960827
0	1	8192898	rs7545284	A	G	0.37052304186671	0.187572470543558	-0.0759511747734941	0.0576350700967027
0	1	8193432	rs6677033	A	G	0.426042014544129	0.0793007052681271	-0.0982623196846835	0.0559976463903012
0	1	8195226	rs7529511	C	T	0.602621266419339	0.301381687881074	-0.057778362766739	0.0559068827154013
0	1	8200328	rs9434617	C	T	0.147817778116659	0.00284646578511478	-0.252343650908544	0.0845698269753738
0	1	8200578	rs9434618	G	A	0.83905769096586	0.488535484122366	0.0524935102494237	0.075787578212956
0	1	8206343	rs61391705	G	A	0.0858405475708301	0.730264367198886	-0.0344858996250609	0.100024686027942
0	1	8207789	rs6683857	T	C	0.820115588194537	0.432909775157729	-0.0552388168599032	0.0704377164579994
0	1	8207838	rs77321792	T	C	0.121028344085571	0.601029914548832	-0.0448349142338707	0.0857395257729718
0	1	8213010	rs1455701	C	T	0.833362756765947	0.518076084789633	-0.0469904131542528	0.0727052486777892
0	1	8213427	rs4908739	C	T	0.833318308076926	0.549595659429703	-0.0436132512023871	0.072887232285124
0	1	8214803	rs2100516	T	G	0.764779114853393	0.216214984976571	-0.0784020087222302	0.063398420284797
0	1	8218115	rs17509146	G	C	0.469612010510676	0.606504044486338	0.0283123376659501	0.0549679322500682
0	1	8218206	rs7524007	C	T	0.859070500066044	0.25734520986444	-0.0865968966998646	0.0764525452060232
0	1	8222156	rs17032281	A	G	0.374536250762738	0.155849007668441	-0.0812198240389695	0.0572304482455177
0	1	8260756	rs11588420	A	G	0.19312642801328	0.62806350316995	0.0331617571400307	0.0684517784582908
0	1	8261393	rs12138839	G	T	0.213759256030224	0.682699349078119	0.0270646713177455	0.0662080133636814
0	1	8264457	rs12745477	G	A	0.190745662683219	0.954960098825759	0.00392581707352902	0.0695091293638065
0	1	8272526	rs425371	A	G	0.483151818458905	0.285420565614037	-0.0591089820727537	0.0553340077779293
0	1	8273392	rs12041676	A	G	0.42376527029744	0.578397774283416	-0.0311497273091098	0.0560522524932612
0	1	8273851	rs448202	T	C	0.125802692937293	0.63518002885438	0.0390494162978135	0.0823048368976912
0	1	8273940	rs395847	C	T	0.916469699374996	0.913098789158077	0.0109878928039263	0.100685583669729
0	1	8274807	rs411654	G	A	0.1036760548149	0.378147205431379	0.0779862273330888	0.088488456190649
0	1	8276909	rs478128	G	A	0.112803694806582	0.937215284247575	0.00688861578678818	0.0874518822399742
0	1	8278899	rs428180	C	A	0.451239399869537	0.790748545194178	-0.0148266201316276	0.05587808891564
0	1	8281564	rs506403	T	C	0.634270906839988	0.397563867155058	0.0489285706527499	0.057836552977197
0	1	8287391	rs11121137	A	G	0.453300392841776	0.511299995541063	-0.0366398272903315	0.0557841058459656
0	1	8292195	rs299501	A	G	0.856319550768489	0.51251395560373	-0.0504532515000509	0.0770363044875066
0	1	8295130	rs7528376	C	T	0.695990763727519	0.10618414662455	-0.0955460355255681	0.0591402227061719
0	1	8301494	rs17032328	A	G	0.0982805268721558	0.575379022271487	0.0508036835578636	0.0906970194121971
0	1	8302619	rs7513908	A	G	0.0531423406726585	0.615351542742359	0.0607721373983933	0.120951792445811
0	1	8306031	rs12403649	C	T	0.128640686615634	0.43224503250247	0.062313275409368	0.0793440137910607
0	1	8310158	rs72861200	G	C	0.153237506788383	0.919850136820843	-0.00763204523102941	0.0758482984512968
0	1	8319635	rs401691	T	C	0.578635829541807	0.54766982310978	0.0338856025897717	0.0563580749448426
0	1	8336374	rs72862657	T	C	0.218512743504134	0.851556932403518	-0.0125990867431952	0.0673271755107553
0	1	8357221	rs11121152	T	C	0.796444305289809	0.147395672821643	-0.0966826377582673	0.0667332759856148
0	1	8357338	rs6577481	C	T	0.181760069280672	0.0686910752090194	0.125533649489557	0.0689576249561243
0	1	8362754	rs4908748	C	T	0.678438977907848	0.286772816019075	-0.0619518012432089	0.058158260682407
0	1	8370088	rs11121157	A	G	0.17159635901797	0.920662796482543	0.00730431813617052	0.0733373646194474
0	1	8370729	rs72864229	G	A	0.199164661379485	0.915907605964699	0.00720269611835348	0.0682137658713237
0	1	8372536	rs1107284	T	C	0.776801065006646	0.826518999713789	0.0145296570861826	0.0662945393040424
0	1	8374297	rs78641116	C	G	0.134558176356674	0.68528305265387	0.0322435147307187	0.0795616438356164
0	1	8388571	rs1473309	A	G	0.058141457659236	0.195671242214255	-0.162913020832083	0.125900419363645
0	1	8399193	rs12039434	G	A	0.648440852044328	0.669413169211858	0.0248807105840886	0.0582749839700104
0	1	8433747	rs754346	C	T	0.839952288431048	0.826570595937193	0.0166294015374102	0.0758979919778958
0	1	8490320	rs302719	G	T	0.118612275697092	0.0937630640773954	0.137466169855034	0.0820266015408914
0	1	8495590	rs172531	G	A	0.119079531632793	0.105669527632966	0.132702119426998	0.0820177730202277
0	1	8520108	rs80296853	A	G	0.116870241928494	0.416126549462708	0.0685180873180873	0.0842615470781798
0	1	8526142	rs4908760	A	G	0.839955053401135	0.0752311724816111	0.140729532296456	0.0791036468358762
0	1	8564301	rs6669503	G	C	0.839737859007833	0.0773920745564537	0.139936298099603	0.0792381174602767
0	1	8596335	rs55860300	A	G	0.103544250246974	0.440490750320829	-0.0718094158684362	0.0930939790974972
0	1	8596742	rs17032657	G	T	0.323209568824423	0.0525190915405168	-0.116123611540429	0.0598929049109168
0	1	8598127	rs10492965	A	G	0.104369201400004	0.442708620789638	-0.0713775334874652	0.0929846172760567
0	1	8613418	rs2016084	A	C	0.840146259252817	0.0826991203365262	0.13749678570379	0.0792381174602767
0	1	8638666	rs12029303	C	T	0.730074996318246	0.870437465768545	0.0103601200114884	0.0635189440889311
0	1	8645816	rs1934138	A	G	0.84032839759557	0.179022954706993	0.105402308153503	0.0784377922688022
0	1	8654642	rs76545421	G	A	0.0681231486252777	0.742987072981638	-0.0366231473641358	0.111689898476039
0	1	8656227	rs12134896	A	G	0.10515752330362	0.71329038189507	-0.033547838008419	0.0913013879954941
0	1	8658527	rs6681362	G	T	0.839541004771345	0.158277772051571	0.110849815145095	0.0785674341607108
0	1	8701231	rs1463052	G	A	0.838523566719864	0.177869557074475	0.105142303282547	0.0780367337815787
0	1	8725420	rs56305243	C	T	0.107369003189525	0.79476054833704	-0.0234011447297405	0.0899581008268083
0	1	8751897	rs56163601	A	G	0.101417260167587	0.962385619591458	-0.00432746096666044	0.0917610444532986
0	1	8759554	rs12025126	C	T	0.73165306491365	0.784976636191418	0.0170754363271863	0.0625841922619168
0	1	8788636	rs7518204	C	T	0.951114414676448	0.161819522558904	0.193603248800345	0.138389039790014
0	1	8794410	rs4908775	A	G	0.0972867920041835	0.719011014946189	-0.033935187724817	0.0943218252195527
0	1	8804997	rs3938719	G	A	0.128078334710894	0.615931970383218	-0.0420415763972569	0.0838109197914592
0	1	8879610	rs4908516	C	G	0.103975433077166	0.68229627650358	-0.037472747291259	0.0915461714011236
0	1	8898807	rs11582339	T	G	0.132623040214203	0.743284381327668	-0.0268693739658664	0.0820421138473851
0	1	8918795	rs11121247	C	T	0.936160459084041	0.35282434964677	0.109296638021512	0.117633953530395
0	1	8926868	rs2781064	T	C	0.162651214794181	0.735029338630191	-0.02554245176645	0.0754704578456061
0	1	8930369	rs2781060	C	T	0.936025031025594	0.353400893369183	0.109059913028012	0.117519828100345
0	1	8931149	rs2274971	T	C	0.77565321720527	0.430103321307263	0.0532045367758562	0.0674316029584152
0	1	8949480	rs7539600	G	A	0.895479179237459	0.852773424082125	0.0169365326664215	0.0912622561598488
0	1	8969219	rs7534552	A	G	0.255133855068593	0.768447385666694	-0.0186357989673666	0.0632995739358108
0	1	8978514	rs6665631	G	A	0.156397910106372	0.686093854089552	0.0306673504104228	0.0758789226096613
0	1	8981748	rs4908795	G	C	0.153129926725055	0.633915732392077	0.0362626582948692	0.0761464303377529
0	1	8982305	rs12137125	C	G	0.248803452893964	0.9281489141328	0.00573897075506664	0.0636432704812053
0	1	8982906	rs4908796	A	G	0.249855628023978	0.261578092706671	-0.0727157660045374	0.06477044000385
0	1	8983655	rs11806366	C	G	0.181794074008185	0.823718659671123	-0.0159784889561901	0.0717281081519282
0	1	8985036	rs10864370	T	C	0.279906879929886	0.225520609664045	0.073931986309948	0.0610010706737477
0	1	8987259	rs2765512	T	C	0.638085919740199	0.486612331383474	0.040007662634471	0.0575064815571452
0	1	8991116	rs2781079	A	G	0.186749583867367	0.807705002797949	0.0170827289750999	0.0701872886870975
0	1	8994112	rs4418632	C	T	0.727600494324277	0.704871946885943	-0.0231944298044082	0.0612390761332069
0	1	8998059	rs914997	T	C	0.834209543712992	0.24048279527418	-0.0854252206317178	0.0727778245874944
0	1	8999843	rs2781087	T	G	0.445724034129248	0.774500163811822	-0.0158766027919566	0.0554169719682946
0	1	9000628	rs1475734	T	G	0.193936231884058	0.193553735156181	-0.0926061610048882	0.0712279568530551
0	1	9000882	rs6692694	T	C	0.354252302808102	0.517565071973911	-0.0379104618322477	0.058584866171319
0	1	9001562	rs17032875	C	T	0.666849661141615	0.172304927532351	-0.0780232521685492	0.0571668035691196
0	1	9007556	rs942969	C	G	0.859010642136061	0.809400234385458	0.0193161160096274	0.0800834526110358
0	1	9008370	rs6577541	G	C	0.858889083323755	0.790294308870245	0.0213564796392369	0.080309117447697
0	1	9008739	rs12070475	G	C	0.858969680645552	0.753477453092182	0.0252283527969091	0.0803303911941406
0	1	9009214	rs2274326	T	C	0.237409801719964	0.450332192904141	0.0483171443928776	0.0640079743671641
0	1	9009406	rs2274327	T	C	0.241908961753159	0.254771670723077	0.0720827085016215	0.0632950879484875
0	1	9009444	rs2274328	C	A	0.452287269170689	0.716787328372284	-0.0201370691982791	0.0555113671079587
0	1	9009470	rs2274330	C	G	0.209643219122188	0.1376172334936	-0.104058886684519	0.0700864007614451
0	1	9009547	rs2274331	A	C	0.209000412567301	0.134412198940969	-0.105128913131667	0.0702298096767356
0	1	9009706	rs12738365	T	C	0.200457269166876	0.108568051342531	0.108245095505569	0.0674566028393039
0	1	9010405	rs17032907	T	C	0.388789422430503	0.818520043204593	0.0129859261425995	0.0565961609868942
0	1	9010569	rs11121273	C	T	0.398572350158952	0.842775854968046	0.0111506929972403	0.0562189313429951
0	1	9010592	rs17032909	C	T	0.0720479438216883	0.239736520392172	0.119850672871941	0.101944558437642
0	1	9010984	rs11576766	C	A	0.380455456152278	0.489733036693233	-0.0394308780502237	0.0570855161919694
0	1	9011586	rs3765968	G	T	0.772313071264707	0.460018859655673	-0.0482653441782812	0.0653279809970855
0	1	9011627	rs3765967	A	G	0.21900803602293	0.123803597683091	-0.105595062925241	0.0686126488595133
0	1	9011722	rs3765966	T	G	0.845071237167218	0.97624977114078	0.00229075466374871	0.0769461142184733
0	1	9013585	rs72641561	T	C	0.215341806160505	0.085463268201188	-0.119524073939511	0.0694975919501959
0	1	9015550	rs17032912	C	G	0.264180196450071	0.168612309782209	0.0841110425206464	0.0610971763782977
0	1	9015575	rs61784252	G	A	0.165925953717452	0.169014711081112	-0.104947453252335	0.0763045198908221
0	1	9015675	rs12741044	C	G	0.535368405467632	0.198731190856576	0.071654043550254	0.0557543151957339
0	1	9015954	rs12059715	C	T	0.171239554317549	0.553282551728059	0.0430212303178225	0.0725669895474501
0	1	9016007	rs6661729	A	C	0.0110357559100991	0.804534429008864	0.0694923222385417	0.280796321042575
0	1	9016302	rs17389460	G	T	0.192742578572897	0.0293511986567435	-0.160375610898831	0.073609434382279
0	1	9016390	rs17032921	T	C	0.189913192786253	0.036069428024911	-0.155092843616013	0.073989597696792
0	1	9017091	rs2274332	T	C	0.143746660768715	0.00828107296978881	-0.223749036004965	0.0847409119719738
0	1	9017204	rs2274333	G	A	0.510378949664749	0.299762363763223	0.0572437581484601	0.0552043373638549
0	1	9018034	rs7545200	A	G	0.269660899130137	0.00369145030853093	-0.187264080689253	0.0644983944715359
0	1	9019221	rs41278984	C	T	0.0122617196556361	0.867587248452099	0.0449377305834957	0.26953372119886
0	1	9019338	rs11805912	T	C	0.144135564998103	0.00943474051865042	-0.21925237991936	0.0844614875353365
0	1	9021301	rs12735688	T	C	0.517047182913547	0.385608688012827	0.04771663537446	0.0549978878866915
0	1	9021998	rs3765965	C	T	0.137020782504868	0.014903110695317	-0.209763130983525	0.0861547525741063
0	1	9023572	rs6577545	G	C	0.150464605909063	0.0131863677043555	-0.204461107045643	0.0824873704767336
0	1	9026751	rs12126080	A	G	0.123283434528403	0.191226681877735	-0.113711413007374	0.0870045844173231
0	1	9027391	rs4466678	T	C	0.123953747467165	0.192232884493701	-0.113191174939551	0.0868029120160431
0	1	9027899	rs2274334	T	G	0.0124917629881506	0.931438487570028	0.0231788299642228	0.26941121360287
0	1	9029539	rs78726732	A	G	0.0226295835200781	0.801493966815122	0.0461758550908152	0.183664539600334
0	1	9030372	rs10864376	T	C	0.622381646111687	0.734522618666409	-0.0191920511845242	0.0565944151848259
0	1	9030964	rs3737665	T	C	0.475892750637048	0.635361597713127	0.0260410551396154	0.0549164627790294
0	1	9031903	rs12138897	G	C	0.781947368773038	0.0143445109253288	-0.156930172950516	0.0640918908082726
0	1	9033404	rs4908800	G	A	0.628591669752263	0.470837941557787	-0.0408513271403046	0.0566501203143974
0	1	9033552	rs61785762	T	G	0.179924966393872	0.0321834792728862	-0.161580065373614	0.0754298262639456
0	1	9034301	rs72641578	C	T	0.175862047117547	0.232116960267862	-0.088472347509959	0.0740401833836149
0	1	9034421	rs3765964	A	G	0.660950374558094	0.340660076820302	-0.0549441614219272	0.0576622539776547
0	1	9034483	rs74050967	T	C	0.0244437349248562	0.76101552151664	0.0533662885676247	0.175461869302969
0	1	9034598	rs3765963	G	A	0.781273585975458	0.0150000301920476	-0.155833557611714	0.0640663319982102
0	1	9035013	rs3737663	C	T	0.0383185827380619	0.821295270132931	-0.0339706285790673	0.150392812416293
0	1	9035059	rs12071042	C	A	0.0257715470731722	0.799108983926405	-0.0456083314226203	0.179207297232315
0	1	9036614	rs12127547	G	A	0.133425200949852	0.277811359706697	-0.0901544181487187	0.0830725602896107
0	1	9037273	rs6697763	T	C	0.75924100924225	0.00658381904226942	-0.16866611958815	0.0620736604406138
0	1	9039022	rs6577546	A	G	0.803655870275683	0.51906667116333	0.044932306725059	0.0696857441876002
0	1	9049032	rs875148	T	G	0.64147550261342	0.371603644946013	-0.0515538511399467	0.0577004799952661
0	1	9058028	rs10779707	G	A	0.853711151048308	0.382260006109036	-0.0673170488174029	0.0770447377646531
0	1	9060789	rs17033008	A	G	0.227403098953981	0.300783884979368	-0.0693586007413244	0.0670290827068229
0	1	9061382	rs12047015	C	T	0.151106213246673	0.667224798673254	-0.0338330937229715	0.0786889483414852
0	1	9062952	rs17389948	T	C	0.147018201700374	0.889504182185244	0.0109157105372186	0.0785689416494024
0	1	9063265	rs12402611	T	C	0.0979745764677683	0.284266943830899	-0.102495431198477	0.0957200633423229
0	1	9063602	rs4908804	C	G	0.626463098472351	0.65751081923033	0.0256651373329509	0.0578887902437621
0	1	9066132	rs17033013	T	C	0.257908403541438	0.734817990722907	-0.021369861371093	0.0630893859049757
0	1	9066695	rs10864377	T	C	0.542692630845679	0.893021002172499	-0.00749179562713565	0.0557083068292017
0	1	9066967	rs12164533	A	C	0.307139554438018	0.697362193820004	0.0232932731661156	0.0598977901236446
0	1	9068020	rs2039631	T	C	0.124702988105599	0.407199577420987	-0.0707176095406474	0.0853220248822129
0	1	9068213	rs17027186	C	T	0.170747402379182	0.153598345220049	-0.10830415613341	0.0758997998042791
0	1	9068386	rs7530465	A	G	0.162111277753726	0.922352612187211	-0.00733996290484359	0.0753043111949652
0	1	9069001	rs769901	A	G	0.532721421352447	0.330869526316478	-0.0535432616239136	0.0550650426234211
0	1	9069412	rs66463959	A	G	0.154880592925582	0.793778948769621	-0.0198911282272204	0.0760926707344079
0	1	9074465	rs12063980	T	C	0.222736013242267	0.856533405606943	-0.0118974531842624	0.0658085980124553
0	1	9074932	rs1556757	A	G	0.507579371117943	0.571276226606273	-0.0311769067409725	0.0550660492899884
0	1	9079365	rs10864379	A	G	0.1835785709315	0.552676354977999	-0.0426063096133286	0.071757456646957
0	1	9080411	rs9803660	C	T	0.465246159038129	0.198319717105192	-0.0717294684517658	0.0557618634033141
0	1	9103420	rs34605482	T	C	0.219682920820024	0.985227151498962	-0.00123501273909835	0.0666994786608059
0	1	9107849	rs3737661	T	G	0.249129529668969	0.880056749004053	-0.00973222991774195	0.0644957294784951
0	1	9108622	rs7368193	T	C	0.582311047032863	0.818772266684085	-0.0128457903843117	0.0560647101468147
0	1	9111626	rs3004245	C	A	0.677072036796558	0.337296282839442	-0.0563361769188179	0.0587128052392882
0	1	9115700	rs4908809	C	T	0.475387130469542	0.563471309753767	-0.0321915831709761	0.0557243643766929
0	1	9116899	rs2505972	C	A	0.364023625495456	0.410897471173265	-0.0474663281472934	0.0577227836471562
0	1	9129620	rs5438	T	C	0.0981218751760992	0.525731858733716	-0.0599323405604184	0.0944508321689866
0	1	9129867	rs3820034	A	G	0.241287347701049	0.253096270319999	0.0722570059135912	0.0632246618729979
0	1	9130650	rs12736085	G	A	0.384215508730814	0.0645061422736192	0.104269141381981	0.0564023869293245
0	1	9138890	rs1327257	G	A	0.334050257878972	0.535459186479399	-0.0363731056170205	0.0586952568084965
0	1	9140078	rs12726360	C	T	0.505340744628554	0.200693197729869	-0.0710093537966329	0.055494304950387
0	1	9140327	rs12127491	T	C	0.206361318216449	0.175484665723759	0.0900777441273011	0.0664883740055663
0	1	9143220	rs75856734	A	G	0.227612334938035	0.601515547621647	0.0340099932252757	0.0651255068176876
0	1	9148184	rs12755780	T	C	0.423180038257781	0.731404040937082	-0.0193240448457592	0.0562959053568516
0	1	9149450	rs12711519	G	A	0.529924467616638	0.202435955756724	-0.0705373115148716	0.0553389163598902
0	1	9151948	rs76799504	C	A	0.16466296520646	0.20161942322765	-0.0976658257647915	0.0764835917245844
0	1	9153629	rs12061999	C	T	0.317277333864507	0.0891399273422768	-0.10208728251751	0.060053033154343
0	1	9155701	rs12239636	T	C	0.14933032994508	0.530235371950777	-0.0492103273591611	0.0784044956350969
0	1	9155711	rs12239637	T	C	0.175285689034596	0.897227424439677	-0.00940166838833423	0.0727882874022394
0	1	9159671	rs17033261	T	C	0.339057992377182	0.545382285596681	-0.0356537724225293	0.058961669853964
0	1	9160365	rs7555576	G	A	0.492029756658632	0.254140450848433	-0.0633614562456734	0.0555631584322967
0	1	9161550	rs1061907	A	G	0.457926373258061	0.580402251117304	0.0308819965402735	0.0558649604084621
0	1	9180726	rs78794533	A	G	0.165982833831603	0.0647045680107974	-0.142916316936604	0.0773652330330541
0	1	9185660	rs4908812	A	G	0.246975380859127	0.862957330179075	-0.011201179744125	0.0648926782351845
0	1	9213177	rs2666433	G	A	0.758321798074221	0.0331416363133237	0.140945765499971	0.0661604382455482
0	1	9219383	rs6577556	C	T	0.240849002954464	0.793096923923495	-0.0169890956768766	0.0647718788252831
0	1	9234363	rs809972	T	G	0.154424117714955	0.36533393970508	-0.0703332471677907	0.0776949915414579
0	1	9238095	rs6577559	T	C	0.140557246160094	0.236327323160799	-0.0971416808988764	0.0820303303731223
0	1	9250059	rs6673205	T	C	0.22270047723918	0.635402003041994	0.0308983588921404	0.0651675349007551
0	1	9250991	rs10864392	T	C	0.26254537274789	0.080206208525273	-0.112438274255961	0.064269140963706
0	1	9275194	rs1009941	A	G	0.479900764568898	0.818727986521564	-0.0126452174703485	0.0551756014549768
0	1	9278142	rs1009940	A	G	0.534503477246719	0.817247284823119	-0.0127352604005188	0.0551102632440128
0	1	9280094	rs10779715	T	C	0.534680120486664	0.851516515551226	-0.0103159128418066	0.0551111372989488
0	1	9286018	rs12072683	T	C	0.354572563403225	0.037840306223579	0.118073251742759	0.0568594663856914
0	1	9297871	rs4908830	G	A	0.382449981193015	0.756052485154079	0.0178390787573079	0.0574215492621572
0	1	9307138	rs11121350	C	T	0.401362753230877	0.882805083802	0.00840174528660199	0.0569941312446963
0	1	9315847	rs2268170	T	C	0.0980290403588805	0.58775786665673	0.0491524955825186	0.0906725350301173
0	1	9317936	rs3753164	G	A	0.484001641570462	0.478711211449899	0.0391453892024412	0.0552606772322563
0	1	9321241	rs2268169	A	G	0.472299972928027	0.715916723817924	0.0200852015875928	0.0551910469084162
0	1	9323910	rs6688832	A	G	0.460259838132402	0.0700312050429205	-0.101366444497801	0.05595073842596
0	1	9324213	rs17368528	T	C	0.0581696636967987	0.432404810526142	-0.0960345204125597	0.122324009596875
0	1	9334714	rs12093524	A	G	0.12304143463522	0.533048900660962	-0.0532772681560837	0.085468089483213
0	1	9341038	rs916380	T	C	0.694434780297498	0.76512711236544	-0.0178745051473446	0.059830010766821
0	1	9357724	rs11121365	G	C	0.123052023160822	0.692373763940529	-0.0335212938087058	0.0847276675050861
0	1	9358243	rs621846	T	C	0.161392061025825	0.878333191297275	0.0114293559202871	0.0746613986819532
0	1	9364634	rs1294028	G	A	0.823737782640002	0.331330657795355	-0.0685523873414485	0.0705680139708209
0	1	9366852	rs581587	C	T	0.760910453147701	0.0343901949873438	-0.132340196219272	0.062558394206763
0	1	9367908	rs9442562	G	A	0.289567171142109	0.00869719851453973	0.155332090190489	0.0592027092254289
0	1	9371099	rs629524	T	G	0.31303647171627	0.0381953234801255	0.123181601178124	0.0594289979044996
0	1	9387444	rs1569422	T	C	0.7946902437698	0.0344847850120404	0.149050460412579	0.0704944616567939
0	1	9389218	rs732591	C	T	0.285501463094418	0.0588863448694179	0.114115072062581	0.0604089993065178
0	1	9390616	rs34817952	T	TG	0.81746478107326	0.0572513719799821	0.141252445965295	0.0742891707595845
0	1	9393082	rs1294022	G	C	0.171746032270087	0.0663796588350713	-0.139528328208151	0.0760019788927984
0	1	9416151	rs9435243	A	G	0.251009256582751	0.818388286121194	0.0145389994967202	0.0633180865968296
0	1	9422875	rs552230	A	C	0.288600308358229	0.885997293016498	-0.00873784136633103	0.0609457261463321
0	1	9427869	rs2275457	A	G	0.723014773198042	0.670913160864118	-0.0260102861141152	0.0612157854769363
0	1	9431223	rs10492967	A	G	0.321380321194252	0.96754941699225	0.00241876805601575	0.0594554951973804
0	1	9448852	rs9943073	C	A	0.352236220669034	0.431896990834082	0.0454034580943583	0.057768915142144
0	1	9466803	rs12044809	G	A	0.442410757093235	0.0649609835128308	0.101887143906361	0.0552076290872192
0	1	9474990	rs72645555	A	G	0.38170846568205	0.0253325050035251	-0.128021626230807	0.0572472196401411
0	1	9489972	rs10864418	G	A	0.419290663540688	0.301106639162699	-0.0578122407763839	0.0559078431919863
0	1	9497668	rs9660668	C	T	0.196584708202808	0.0861678175806897	0.115684908763443	0.0674166876105525
0	1	9498113	rs9660890	C	T	0.195191459824849	0.157012949160281	0.0967263911672969	0.0683487213349582
0	1	9499246	rs9787285	A	G	0.207707478704308	0.0745350653053977	-0.124394143655038	0.0697544483578798
0	1	9503008	rs4926481	C	T	0.680348678052913	0.992950510000519	0.000523250615931955	0.0592224623568439
0	1	9514846	rs4926491	C	T	0.281972522135476	0.986655915372093	0.00102358110189569	0.0612002626260045
0	1	9525235	rs7544834	A	G	0.70990685615809	0.212380942801557	0.0773596352926679	0.0620343499755407
0	1	9525697	rs10746490	A	G	0.903401647197225	0.473845959841146	-0.0657018614844729	0.0917322075094193
0	1	9525764	rs12042017	T	G	0.645712322378012	0.689593116369552	0.0231279617502544	0.0579057062421289
0	1	9526979	rs10864425	G	A	0.706820639808229	0.248120131915084	0.0713064998102803	0.0617411067579981
0	1	9533238	rs6679380	T	C	0.909535280312419	0.300727695387577	-0.0969757584365497	0.0937077806639262
0	1	9535303	rs7418365	G	A	0.576201574903998	0.735489404296248	0.0187980052615682	0.0556429719893931
0	1	9535619	rs6541069	G	A	0.900650091126979	0.590477354601638	0.0508277189720518	0.0944499617801912
0	1	9538654	rs12561781	C	G	0.711120870686552	0.359498472722841	0.0564170198211144	0.0615690461677784
0	1	9555888	rs7417127	C	G	0.206997285604364	0.399460821300622	-0.0586384266045833	0.0695935202230719
0	1	9563315	rs7533271	G	C	0.811059034211922	0.255033138123965	0.0826785818930189	0.072639179086742
0	1	9567789	rs12755956	A	G	0.526968325665768	0.529293673685593	0.0347337036663816	0.0552130886914104
0	1	9576675	rs7525571	G	A	0.166467014201541	0.739868239024145	0.0247296689488005	0.0744807096303441
0	1	9576789	rs75100051	G	A	0.137563048016701	0.508468100754471	0.0526684567445575	0.0796528646366681
0	1	9600774	rs12140494	C	T	0.860548327307254	0.50833641786493	0.0536240659623555	0.0810728934745869
0	1	9617682	rs72646718	A	G	0.262830589668396	0.810812732984261	-0.0150086732319989	0.0626987153045782
0	1	9619380	rs58670998	T	C	0.502247975621078	0.809287150762671	-0.0132385421884397	0.0548530142759013
0	1	9627521	rs6698575	G	A	0.287224539983709	0.847946017690973	-0.0117078260353024	0.0610610066102271
0	1	9632102	rs56053581	T	C	0.262725152306353	0.845634152839312	-0.0121929102356099	0.0626266947303926
0	1	9637227	rs9430153	G	A	0.321506611176462	0.650365030608413	-0.0267918062499833	0.059109768022048
0	1	9691975	rs4926485	G	C	0.221261765078378	0.926946573429394	-0.00604126118939859	0.0658899135696315
0	1	9704925	rs4129341	G	T	0.67717051786457	0.255309443560639	-0.0659822446175804	0.0580039423688804
0	1	9713386	rs4240895	T	C	0.883543360235659	0.0579925240100641	-0.155441107660414	0.0819943264077552
0	1	9718087	rs6540991	C	T	0.848539120205961	0.264104210412702	-0.0840056723366569	0.0752238155856851
0	1	9720526	rs58784124	G	A	0.633573890731508	0.357686485030313	-0.0523371448330955	0.0569016596952346
0	1	9725525	rs4300218	A	G	0.092783895931589	0.219214748595123	0.112571012714396	0.0916240326926924
0	1	9734287	rs12568084	A	G	0.49691852192725	0.433461260906973	-0.0431088377886999	0.0550361331804754
0	1	9741792	rs4333853	G	A	0.512784407805786	0.356297806128933	0.0506427669450645	0.0549007299053817
0	1	9746248	rs6677649	G	A	0.196137228252668	0.593199324168525	0.0368763049902945	0.0690301784321648
0	1	9760651	rs12566637	T	C	0.16802055061096	0.183610566343302	-0.0985198843766184	0.0740907030704935
0	1	9795719	rs12569008	T	C	0.260389231387417	0.67217619165636	-0.0268488872491285	0.0634480669331098
0	1	9799496	rs11588785	C	G	0.486705540637004	0.615100478938856	0.0274618675865649	0.0546171930586503
0	1	9804693	rs7550295	T	C	0.205703107128489	0.100778495073327	-0.115495008423506	0.0703769612405584
0	1	9836556	rs72855716	G	A	0.255488122773408	0.391364107125493	-0.0557328672159816	0.0650214270378389
0	1	9846341	rs17034340	C	T	0.206272838002436	0.0969806636304893	-0.116853840599586	0.0704078357186597
0	1	9866437	rs61479984	T	G	0.429526841628902	0.886073785507835	0.00800720810260626	0.0558873756455495
0	1	9875633	rs946277	T	C	0.905910678681278	0.289861058150161	0.103213116529024	0.0975156231545402
0	1	9877988	rs117550213	T	C	0.139341403604012	0.847205215960892	-0.0154595044598612	0.0802317657655574
0	1	9885290	rs12078414	T	C	0.149159296688365	0.617604054446312	0.0381256343578731	0.0763659868262165
0	1	9888202	rs1767277	T	C	0.850105880224622	0.688923496859163	-0.0306057581009982	0.0764539219325155
0	1	9923741	rs935073	G	A	0.195768415543829	0.395147642238608	0.0583228456316408	0.068589354820254
0	1	9926924	rs6695334	C	T	0.140074132774395	0.884082426392997	0.0115871495300944	0.0794750802109161
0	1	9938165	rs17034420	G	A	0.140386387292743	0.81076782223089	0.0189516284960611	0.079151253707787
0	1	9975201	rs2033960	T	C	0.184929439312126	0.682265381385379	0.0288742085134603	0.0705326286143588
0	1	10008191	rs12064822	A	G	0.152233817342932	0.7570632231497	-0.0237690657678329	0.0768380996989878
0	1	10008221	rs1220421	A	G	0.670699125396241	0.802854453194671	-0.0145417255068223	0.0582473713833001
0	1	10029913	rs6683452	G	A	0.826169828269348	0.425232188651782	-0.0568559561371866	0.0713037439485339
0	1	10093457	rs7528979	T	C	0.313405885584631	0.928619940634448	-0.00532701531238259	0.0594657029868852
0	1	10155283	rs9430244	G	A	0.916164224299624	0.637302670991342	-0.0460221319989592	0.0976134105587679
0	1	10159832	rs76154155	T	C	0.106963230371438	0.486849670720333	0.0608951969700365	0.087577636716274
0	1	10174189	rs4543799	A	G	0.205785740320488	0.920421734247076	-0.0068232660991194	0.0682992550679971
0	1	10177790	rs3762290	G	A	0.207253406184876	0.901142072501867	-0.00846630220268938	0.0681563920681007
0	1	10190884	rs2295294	T	A	0.344246374296052	0.870472443065435	-0.00946190223333603	0.0580276850224207
0	1	10195940	rs6671289	A	G	0.186092249586926	0.591800543225765	0.0376163492838018	0.0701498327306833
0	1	10195970	rs6685910	T	A	0.104638767065011	0.777225821116565	0.0253606566731898	0.0896338667746412
0	1	10197932	rs118126602	C	T	0.101237081219031	0.504154953882221	0.0596710014649389	0.0893323217109989
0	1	10203988	rs35316894	C	T	0.29272359294134	0.6026270405799	0.0311140743010416	0.0597627647798178
0	1	10204186	rs12144133	G	T	0.547552009788096	0.394613848361097	-0.0467859727510907	0.0549595601423458
0	1	10209557	rs6696978	G	A	0.0946621436548817	0.912609428245796	0.0103197009294931	0.0940310914036654
0	1	10219202	rs6659436	T	C	0.167530916058362	0.752853441730319	-0.0233898192460808	0.0742819017155086
0	1	10235946	rs2180184	C	T	0.313885143597274	0.523780498260824	0.0376293781320695	0.0590238149349949
0	1	10237960	rs12733312	C	T	0.282422070446953	0.862549147401125	0.0105469693341364	0.0609193196738899
0	1	10239647	rs41310363	G	A	0.0908321908600461	0.444816351609824	0.0719500582640755	0.0941649430411412
0	1	10240094	rs1046277	T	C	0.0915414364024001	0.386244696567307	0.0809883773429856	0.0934717439337601
0	1	10246129	rs2180185	C	G	0.373928394905623	0.380086717978997	0.0499396252461928	0.0568959178567548
0	1	10246471	rs6667639	A	C	0.373672769819134	0.303836407093102	0.0584416636998501	0.0568365347183752
0	1	10247313	rs56221672	G	A	0.35521741812917	0.226960231335489	0.0693461986361623	0.0573950419029988
0	1	10290268	rs17396382	C	T	0.0947095163758327	0.524535235520733	0.0585465532153824	0.0920007944584596
0	1	10323921	rs12757288	C	T	0.321481853012887	0.256493423752568	0.0659830514221477	0.0581492862694302
0	1	10338598	rs10492970	G	A	0.0929616534737716	0.401957462404061	0.0775630280084969	0.0925429104877492
0	1	10353112	rs10492972	C	T	0.322043675273278	0.257846240899117	0.0657748231450469	0.0581308312936343
0	1	10359944	rs12130220	G	T	0.228652034807339	0.553694297177948	0.0381474785257572	0.0644129115770255
0	1	10362071	rs76058266	G	A	0.112638635170376	0.744445020901492	0.028124974828181	0.0862801579590874
0	1	10366487	rs8019	G	T	0.325657420471936	0.33530740376191	0.0562867543954401	0.0584203479076968
0	1	10384439	rs17401924	G	A	0.226032519920035	0.412490795212341	0.0532737779780124	0.0650062132509608
0	1	10385471	rs17401966	G	A	0.22837833012088	0.535195639274544	0.0399338603243133	0.0643996468413366
0	1	10391536	rs12734551	G	T	0.228557706394411	0.550778108634321	0.038462118577598	0.0644694430562899
0	1	10407360	rs59211028	C	T	0.0989843973945801	0.195313355133758	0.114729926879758	0.0885931748388723
0	1	10414470	rs17402762	C	T	0.33939389263289	0.205084571623774	0.0732593433373515	0.057812082090316
0	1	10420918	rs3748578	A	G	0.222299218180897	0.677445686455608	0.0273598084767536	0.0657764807562282
0	1	10420937	rs3748579	T	C	0.320403858866783	0.21947393022615	0.0714331350495885	0.0581737077715945
0	1	10431329	rs72867431	T	C	0.0958916976168369	0.230056682627856	0.108137117792215	0.0900982829924564
0	1	10484416	rs663364	G	T	0.348540349269089	0.577961761688757	-0.0326870513841535	0.0587511541557411
0	1	10484880	rs79763829	A	G	0.0973077822614902	0.550888581967119	-0.0571074186370158	0.0957488749496172
0	1	10507236	rs1307489	G	A	0.835009155878837	0.0717306288294296	-0.130854473735073	0.0726636670669785
0	1	10537090	rs684016	A	C	0.664173408348317	0.420779705701043	-0.0470363717353572	0.0584252477157126
0	1	10539833	rs6680568	G	A	0.117799866857232	0.725967562287259	-0.0304409108582445	0.0868513044193244
0	1	10543836	rs9970001	G	A	0.186250336222679	0.983127406136268	0.00150976369880501	0.0713895781370343
0	1	10549380	rs670666	G	A	0.54572351530956	0.716824298571545	-0.0202092138304069	0.0557178473120817
0	1	10550352	rs673254	T	C	0.372683906711577	0.70537154152624	-0.0216099622923446	0.0571571922512645
0	1	10556097	rs636291	A	G	0.747565833438395	0.265693229979508	-0.0701498943597296	0.0630257536502327
0	1	10556386	rs10127643	T	C	0.0659613560929351	0.597237512916947	-0.0601838100247251	0.113903102655315
0	1	10557544	rs660725	G	A	0.848729640334472	0.249735569169268	-0.0871090924990016	0.0756817599972898
0	1	10562163	rs76282123	T	C	0.18380338273072	0.827425935020289	-0.0157002138775043	0.072017982922254
0	1	10563609	rs10864459	G	A	0.563687617753018	0.659425772375085	-0.0246021815527629	0.0558244620876327
0	1	10563671	rs10864460	C	G	0.609014768956571	0.819218489626267	-0.0128671858238506	0.0562991524935728
0	1	10563681	rs2506902	T	C	0.256703960376884	0.990507766840683	0.000752891545347812	0.0632839880014902
0	1	10566148	rs7543322	C	T	0.515980619929074	0.400302884387299	0.0464110173115897	0.0551802376001274
0	1	10566215	rs616488	G	A	0.294565806746345	0.84527542443544	0.0118684019635639	0.0608167793524151
0	1	10567122	rs604814	A	G	0.583219011142061	0.391823968869387	-0.0476624017727357	0.0556599408794758
0	1	10567658	rs2480786	T	C	0.875395943769142	0.570148707788578	-0.0465414027301731	0.0819632594852151
0	1	10569930	rs6540934	T	C	0.140665113856486	0.683526456541869	0.0326100891685403	0.0799941917323429
0	1	10573867	rs2274985	A	G	0.57332119230537	0.0908557496387357	-0.0934176240089106	0.0552472526843322
0	1	10578606	rs7419116	A	G	0.653231066960872	0.0407367312322403	-0.117279144510184	0.057315591952949
0	1	10578791	rs11584327	C	T	0.572628274153566	0.110132704431541	-0.0882907528265544	0.0552647227571595
0	1	10580891	rs2483677	T	C	0.164251310166758	0.118655814449737	0.113388930931217	0.0726646925071452
0	1	10582047	rs2483678	C	T	0.818072790535839	0.273573108840018	-0.0765602270834376	0.0699262466711152
0	1	10596624	rs10864461	T	C	0.275360278966418	0.244299648063648	0.0709510590996936	0.0609384493975945
0	1	10597217	rs4240914	C	A	0.275408726439654	0.246989557940297	0.0705334514702126	0.0609258963814763
0	1	10598216	rs2506892	A	G	0.165208659867317	0.165529641543238	0.100853553681066	0.0727285576192978
0	1	10609505	rs12120962	A	G	0.350067450100704	0.241246715882145	-0.0684060077723858	0.0583730609280757
0	1	10613660	rs12127400	T	C	0.476984311097364	0.0623802827511573	-0.103264128912655	0.0554116061979937
0	1	10615775	rs11121584	C	T	0.644464599345535	0.447288404454093	-0.0435283194847193	0.0572783686135846
0	1	10621363	rs7519424	A	G	0.646237466667413	0.59412763668239	-0.0306454243512287	0.0575107660476293
0	1	10633245	rs6687430	A	G	0.755020078922934	0.356692753905505	-0.0583578236103047	0.063316431358876
0	1	10643197	rs12038548	A	G	0.240640484355935	0.749419982500265	-0.0206437723376971	0.0646321137886777
0	1	10643829	rs12045923	T	C	0.234914494750727	0.460011384218407	0.0468100729636171	0.0633571905797266
0	1	10644149	rs72857041	A	G	0.246258272725147	0.529257350288177	0.0399873960557569	0.0635588115696483
0	1	10649223	rs12090714	A	G	0.253734769662165	0.135506952517563	0.0937051021083851	0.0627741657620637
0	1	10651603	rs6540941	C	T	0.206436577080239	0.849708590953792	0.0129542939505821	0.0683639053009573
0	1	10652605	rs6668131	A	G	0.534296986915599	0.397996727381865	-0.0465100371841143	0.0550281533200013
0	1	10652977	rs284273	C	T	0.670707463953504	0.125324941441176	-0.0895675764972568	0.0584339308893561
0	1	10653628	rs284272	T	G	0.121142981399888	0.580662346836418	-0.0473820057156793	0.0857720947148274
0	1	10655913	rs2387230	A	G	0.0207969174330618	0.246207425659908	0.209561457294395	0.180717109764635
0	1	10663573	rs284283	T	C	0.132227199188548	0.78141409557738	-0.022712415482178	0.0818534154712963
0	1	10666517	rs284281	G	T	0.724064138250986	0.995079710027113	0.000380078616814334	0.0616339565066845
0	1	10666735	rs11121599	G	A	0.601211263810503	0.893743618890229	0.00743591924128651	0.0556711117712649
0	1	10672429	rs488854	G	C	0.132594838186943	0.729622802808374	-0.0283850273181534	0.0821261072905738
0	1	10673194	rs479407	A	G	0.712218925929237	0.800283146091233	0.0154397176122838	0.0610312134134327
0	1	10767379	rs4845952	A	G	0.394476619987821	0.29393586923008	0.0589633499283515	0.0561809067361395
0	1	10771380	rs78100955	G	T	0.114662171447248	0.0829853875140811	0.142928691968794	0.0824451875633509
0	1	10780727	rs706007	G	A	0.214879641241425	0.796962610523518	-0.017293837705786	0.0672179569225366
0	1	10801989	rs4845953	A	G	0.120329564561953	0.440424230303298	0.0640592712906831	0.0830345797909102
0	1	10807369	rs205490	A	G	0.304901387643288	0.970901034649095	0.00220065980327705	0.0603280262778267
0	1	10808499	rs2076491	T	C	0.123072663330031	0.696297445823072	0.0322916311644946	0.0827304584193137
0	1	10827135	rs205488	C	T	0.36189355791453	0.578711881135484	-0.0319507527524578	0.0575412167178948
0	1	10832322	rs205472	A	G	0.465684751036939	0.452555013594681	0.0414549566149348	0.0551877525780413
0	1	10834579	rs12031981	C	T	0.523760454730004	0.276612601569476	0.0604671890687427	0.0555784847956978
0	1	10840905	rs17035713	G	A	0.458803410002009	0.736294723349147	0.0186646571942516	0.0554235327478012
0	1	10841333	rs710135	C	T	0.853034855239876	0.357862666604715	0.0730812253995385	0.0794840320377541
0	1	10842769	rs61227177	A	G	0.150928859692321	0.487003090640734	-0.0546865129239344	0.0786761986239668
0	1	10844558	rs710139	C	T	0.830582222435759	0.908564406078889	0.00848449547468901	0.0738748954354456
0	1	10845821	rs776909	C	A	0.677032390122535	0.572077755110638	0.0338313984444967	0.0598792031593271
0	1	10849645	rs10864471	G	A	0.534219615826882	0.736301264834677	0.0187333418727379	0.0556289209071688
0	1	10854389	rs117360158	A	C	0.104724776821977	0.662466289068101	0.0385810647392586	0.0883851667393396
0	1	10854478	rs117927896	A	C	0.105412761971348	0.788546321998948	0.0237471219076471	0.0885429934649693
0	1	10855315	rs11577258	T	C	0.513582487415432	0.291568411994198	0.0586089781527435	0.055570010391898
0	1	10860379	rs10779746	A	G	0.45469820826576	0.490588770671689	0.038284285156118	0.0555349613001508
0	1	10862362	rs55752650	T	C	0.100567027004867	0.840330214375852	0.0183254365680175	0.0909581341280605
0	1	10864224	rs80073687	C	T	0.100954620044758	0.94602151918524	0.00616669977930116	0.0910836708839966
0	1	10876600	rs6688450	T	C	0.396182900121988	0.769234151429218	-0.0165587017864847	0.0564417547849354
0	1	10883600	rs10864474	G	A	0.546448729709599	0.796256079746391	-0.014421396982811	0.0558545773755777
0	1	10888791	rs634478	C	T	0.839679317131915	0.224417443935289	-0.0884774945280254	0.0728290531413286
0	1	10894724	rs541695	T	C	0.733425052361825	0.442103656592713	-0.0473829312484282	0.0616446954205973
0	1	10900348	rs72643268	T	C	0.158141743128311	0.0256945769957329	0.160509961864118	0.0719518449876691
0	1	10901000	rs35154018	C	CT	0.44241133320603	0.133739478128888	-0.0838457609774824	0.0559151666273958
0	1	10901994	rs946684	T	C	0.254848235391901	0.5490671010082	0.0374985677416569	0.0625853743363678
0	1	10910576	rs607715	G	C	0.220572928880943	0.536164376721971	0.0410735030718147	0.0663949866470625
0	1	10912551	rs637037	T	C	0.876074675487591	0.594520435090023	0.0455608242875184	0.085592892286912
0	1	10913147	rs12085982	G	A	0.1674477261746	0.867178746533612	0.0123270642008974	0.0737074457254181
0	1	10919094	rs1292646	C	T	0.867990169925727	0.893889210100965	-0.0108631115286334	0.0814420112781354
0	1	10922290	rs1280992	G	A	0.59459266810653	0.922046164039411	0.00550461407339736	0.0562518436986367
0	1	10926966	rs36047809	T	G	0.0938726773278107	0.513079746434948	-0.0632600413922229	0.0967205327170135
0	1	10934874	rs12065037	A	G	0.373316325389706	0.0208580656250487	0.130516784391882	0.0564874742657024
0	1	10935423	rs1280995	A	G	0.473399412524055	0.354937462970115	0.0510582298422195	0.0551948232782379
0	1	10935437	rs6667663	T	C	0.395006893765092	0.514261834707354	0.0367111379703063	0.0562867785139017
0	1	10935519	rs12756252	A	G	0.415143207687992	0.537743778034465	0.0343873268768016	0.0558028908106044
0	1	10936544	rs7537363	G	A	0.356971991131474	0.200107511299967	0.0731524466265944	0.0570948009165376
0	1	10937920	rs11121639	G	A	0.349122104361515	0.446655316766965	0.0436491682724925	0.0573574246710044
0	1	10939080	rs6686445	T	G	0.303658403389306	0.207826968997875	0.0747507037707371	0.0593465276807203
0	1	10940287	rs77331515	A	G	0.304454519630118	0.222358304989812	0.0723858461852199	0.059318989662853
0	1	10978062	rs1280972	G	A	0.423056592305186	0.193220161989655	0.0724111280046421	0.0556532678934717
0	1	10980544	rs4845964	A	G	0.492155391656299	0.100411410502022	-0.0914116700138258	0.0556417087740459
0	1	11002488	rs6656310	T	C	0.930912737141012	0.166282635975594	0.158672337064206	0.114627130842029
0	1	11010551	rs10864484	T	C	0.173708930167116	0.199811241899809	0.0909511218228621	0.0709397587335298
0	1	11013286	rs11121657	G	A	0.433536021867537	0.0349472282334725	0.116205481970454	0.0551006028369258
0	1	11019245	rs12033594	G	T	0.456169469174175	0.0699006289863669	0.0995738371296815	0.0549356509607089
0	1	11024381	rs6659326	G	A	0.413437912031327	0.0119669941553835	0.139170928410869	0.0553778346659199
0	1	11024637	rs11121664	C	T	0.413842818093114	0.00840264389117528	0.146064080412681	0.0554228774969093
0	1	11028631	rs74052098	T	G	0.268811192718812	0.955196449330505	0.00350081643831849	0.0623115483801553
0	1	11030861	rs78234331	T	C	0.26863695967508	0.910116119595896	0.00704103209065347	0.0623695871139237
0	1	11032827	rs2003046	A	C	0.183254632409463	0.442519202136926	-0.0556999029494598	0.0725310048091659
0	1	11033082	rs12565727	G	A	0.289657432952126	0.42211827716295	-0.0492069860075061	0.0612978924643285
0	1	11037736	rs11576658	T	C	0.179908941518098	0.367315245330691	-0.0664892624926251	0.0737529129414091
0	1	11038476	rs11121667	T	C	0.283388937175072	0.361517693426911	-0.0564983469615218	0.061917560132642
0	1	11046855	rs9430161	T	G	0.0733361762615494	0.155455815382364	0.142759256078621	0.10049775526399
0	1	11046868	rs9430162	G	C	0.07330555691569	0.154957397266948	0.143050721812755	0.100581478150952
0	1	11053101	rs6704113	G	A	0.35804866914268	0.534038214092444	0.0355007672799444	0.0570886361375205
0	1	11060075	rs11121675	T	G	0.564324681582854	0.0227471558956271	-0.125113897145107	0.0549310194191631
0	1	11063043	rs11121676	C	T	0.676773762828455	0.125135181936632	-0.0892422900893726	0.0581924667179214
0	1	11074582	rs3765897	G	A	0.176176767878342	0.862057702231344	0.0124653423882671	0.0717407510073166
0	1	11086717	rs1033638	G	A	0.872400052265914	0.160150527627514	-0.113454033377404	0.0807751827870724
0	1	11090916	rs12711521	A	C	0.698248251745436	0.261547908253781	-0.0669735786508488	0.0596519006912589
0	1	11126569	rs2791659	A	C	0.826519567753703	0.0992782480097088	-0.115655887873835	0.0701640979426765
0	1	11132965	rs7533211	C	G	0.792839458389515	0.129310515776914	-0.100371328345871	0.0661719279788878
0	1	11147241	rs12136825	T	C	0.145767981483914	0.992352652523998	-0.000746748568896772	0.0779106786153474
0	1	11153241	rs12127428	C	T	0.110880936177749	0.839559553462236	0.0175514050017227	0.08669205862158
0	1	11153331	rs12126654	G	A	0.111418428845149	0.826985155918672	0.018882867679969	0.0863928365209431
0	1	11166713	rs2536	C	T	0.0510910631383473	0.62079452306732	-0.0627460140831078	0.126830184032325
0	1	11171226	rs17036350	T	C	0.0864797022001836	0.57336520014107	-0.0561528152551001	0.0997204443187153
0	1	11212458	rs11581010	G	A	0.113146123963588	0.618408722551228	-0.0440427185106177	0.0884202199523502
0	1	11216665	rs4282823	T	C	0.0860710869481189	0.599030822930714	-0.0525589527897181	0.0999609692401523
0	1	11248216	rs3806317	G	A	0.149781649642705	0.43235240323797	0.0589516107452048	0.0750810891378528
0	1	11249132	rs1034528	C	G	0.163643052363101	0.413204803053254	-0.0617294548329192	0.0754392667750579
0	1	11256034	chr1:11256034.T.C	C	T	0.0865400835073069	0.56280719729143	-0.0577600840912232	0.0998140462674014
0	1	11269796	rs1010447	C	T	0.880500771082613	0.759087338179154	0.0262828369785221	0.0857013179500891
0	1	11275588	rs2746637	G	A	0.880661137740361	0.711245379500424	0.0318154741718932	0.0859450222601823
0	1	11289161	rs2076655	A	G	0.793208871000572	0.459963459061882	0.0508961488198602	0.0688803156749742
0	1	11293792	rs11121703	C	A	0.844941067269486	0.682425094570394	0.0315481948166195	0.0771055187376432
0	1	11322156	rs1883965	G	A	0.873954240747725	0.494799880732423	0.0579349241126035	0.0848621465947889
0	1	11340472	rs6685950	T	G	0.0731931837491118	0.253966920860589	-0.126158409754636	0.110590871038743
0	1	11345339	rs11121715	C	T	0.0728226047643888	0.326569338754329	-0.10806987196951	0.110157639224556
0	1	11353244	rs77768358	A	G	0.0707606855462705	0.36280233884485	-0.101281539743707	0.111293717513655
0	1	11355449	rs11121717	C	T	0.0741960862568362	0.345932293278168	-0.102857229536643	0.109131339413046
0	1	11390336	rs2982376	C	T	0.107821196808598	0.467439929888297	0.0632727127762102	0.087074447604443
0	1	11402749	rs3124632	C	T	0.172288888888889	0.273775823932338	0.0772048042769043	0.0705447726792698
0	1	11404558	rs3120815	G	A	0.172539441597623	0.250143722755374	0.0810414333753536	0.0704707895338929
0	1	11411432	rs2788558	A	G	0.849862666852273	0.178921558005749	-0.0991943247091868	0.0738007450640037
0	1	11432744	rs2982364	C	T	0.260157172213132	0.0668363546691896	0.112036687662648	0.0611296081588289
0	1	11435942	rs2335404	C	T	0.304740702501793	0.0459658610708146	0.115849165845962	0.0580491952130789
0	1	11444975	rs3010208	T	C	0.42563440458751	0.58731462758359	0.030352638281044	0.0559256903491146
0	1	11447805	rs6660541	A	G	0.799442798715322	0.106179561663137	-0.107694816070265	0.0666590908341223
0	1	11461601	rs6671983	A	G	0.46295963182117	0.0530904809783718	-0.107340155765038	0.0554963453128707
0	1	11472413	chr1:11472413.A.C	C	A	0.311178880569582	0.23175866146324	0.0702218971488952	0.0587217736108695
0	1	11476541	rs2890085	C	T	0.406220415918692	0.370259610644569	-0.0503725505060346	0.0562201688510725
0	1	11477192	rs2379143	T	C	0.764352604270206	0.620935446320262	-0.0315585783526037	0.0638159396778209
0	1	11485666	rs6661145	C	T	0.694563963941622	0.197099616574109	-0.0750773459788077	0.0582058548067583
0	1	11489255	rs877307	T	C	0.425235210892441	0.342173556506377	-0.053089856681566	0.0558911573701148
0	1	11490744	rs10864508	G	T	0.478974468093549	0.731048233598879	-0.0190043803754367	0.0552884487326759
0	1	11496333	rs12036240	A	G	0.480196608747412	0.845298174406587	0.0107449470003368	0.0550681043470593
0	1	11498824	rs2379155	A	G	0.147421414089599	0.945176505884367	-0.00537275767874009	0.0781319098083029
0	1	11503870	rs76779637	A	G	0.0959859190307767	0.183936904944155	0.118920404054496	0.0894992669803602
0	1	11518397	rs12026602	T	C	0.252417204725996	0.319249109480357	0.0629093094085554	0.0631618220603784
0	1	11531918	rs17036930	T	C	0.527700171211522	0.524313758555938	-0.0349050955183782	0.054821026073027
0	1	11532525	rs6674181	G	C	0.527730016954444	0.605717531140526	-0.0284580647701676	0.0551303484630066
0	1	11534053	rs10159458	C	A	0.852959891103491	0.217655766769359	-0.09408189653134	0.0763165118476186
0	1	11537359	rs12027766	A	G	0.84332459516384	0.173919669543736	-0.101137419940683	0.0743812577408358
0	1	11556348	rs10864512	G	A	0.792791749892199	0.211853320540334	-0.0839519965811314	0.067243069751352
0	1	11564507	rs2817614	A	G	0.72688745479283	0.852933863618765	0.0114326774270596	0.0616727967512575
0	1	11567190	rs2817637	T	C	0.220882771176423	0.0806742774523885	0.113922477876106	0.065218296363298
0	1	11574366	rs10864515	G	C	0.457988497789926	0.634953300957229	-0.0262097498438411	0.0552055403246289
0	1	11586677	rs2745260	C	T	0.411642849263247	0.503831045432593	-0.0374033569034579	0.0559533422150988
0	1	11607932	rs2745291	A	G	0.506647895629502	0.438072067647487	-0.0425477292271513	0.0548682292072043
0	1	11613163	rs2817611	T	C	0.103248445288054	0.884465413075957	-0.0131699945634686	0.0906332217226397
0	1	11617025	rs2817606	T	C	0.419507211437101	0.21423331800572	-0.0695610178899888	0.0560068642911312
0	1	11618451	rs2594292	G	A	0.688445850176204	0.0614504429076053	-0.10980749403372	0.0587130373674751
0	1	11619933	rs12086490	T	C	0.273836398962548	0.622817454703127	-0.030451485364525	0.0619107262980529
0	1	11636479	rs2745278	C	T	0.472500206914172	0.824220860836192	-0.0121984498659331	0.0549184112711599
0	1	11645598	rs2745275	A	G	0.459555764541971	0.90169128035068	0.00679860267620081	0.0550382176620681
0	1	11647129	rs2745274	T	C	0.434131540584615	0.454802219324429	0.0412394445099805	0.0551747693310927
0	1	11654491	rs7530509	G	A	0.581224601731165	0.163195988170205	0.0778086466482372	0.0558006939574066
0	1	11656684	rs761087	G	A	0.274166384782558	0.157727570400683	0.085996758401522	0.0608716418046098
0	1	11665198	rs11121778	C	T	0.573213494950898	0.470774037978555	0.0401155613470005	0.0556217929996714
0	1	11675059	rs734737	G	T	0.221567389853749	0.823388689788545	-0.0148434798505905	0.0665064296363008
0	1	11676100	rs7554745	A	C	0.281131192755488	0.31565792239949	0.0607943607243655	0.0605871106101413
0	1	11678938	rs4845872	A	G	0.220845178911512	0.641817761972111	-0.0311727578893501	0.0670153072393126
0	1	11686768	rs10779761	G	T	0.593113902273299	0.45016712678237	0.0425978184186363	0.0564107580278278
0	1	11689296	rs115723174	T	C	0.183281287191456	0.64933196451826	0.0321698944496428	0.0707512014991716
0	1	11693090	rs80032347	A	G	0.162514325542784	0.906847192277757	-0.00879636314686588	0.0751721633668169
0	1	11695180	rs10864529	G	C	0.601457015254336	0.449046773645097	0.0427528056755135	0.0564762410839147
0	1	11697411	rs74782931	T	C	0.136094927731459	0.762256714976176	-0.0246188328054301	0.0813795527509881
0	1	11722688	rs3125815	A	G	0.153634801920467	0.385135809820382	-0.0684824443700773	0.0788539156237084
0	1	11725908	rs3117066	G	A	0.412289564246524	0.0652803197588942	0.101921164682827	0.0552917633855737
0	1	11733075	rs747862	C	T	0.153554880261686	0.409589519031363	0.0615746360093357	0.0746706597929793
0	1	11745459	rs2336031	G	A	0.859299409348528	0.452744723006459	0.060578750250153	0.0806805487300909
0	1	11749957	rs6658345	C	A	0.312424435013685	0.0384954661353408	0.12071450997455	0.058329157746211
0	1	11751135	rs12088541	T	C	0.118812080228761	0.361890666032298	0.0762602004844206	0.0836398840817909
0	1	11760782	rs1555079	T	C	0.877603396640739	0.727420536634137	-0.0291017644693535	0.08349168504838
0	1	11770653	rs12731150	A	G	0.8023872022257	0.743667853589418	0.0225313711000785	0.0689032667251275
0	1	11773462	rs12565097	G	A	0.522077565089896	0.420008098426723	0.0447315029295322	0.0554701186791188
0	1	11782814	rs7414943	A	G	0.415999188635507	0.191380935995028	-0.0726887032069984	0.0556360001732593
0	1	11790687	rs10864532	G	A	0.183256153541694	0.433505744499808	0.0552597600724078	0.0705557811023528
0	1	11790925	rs74541046	T	C	0.39678342174778	0.294617241707728	-0.0590707411654668	0.0563627170081958
0	1	11797186	rs12095517	C	T	0.629549684984298	0.651650757722289	-0.0258427122010075	0.0572412463533647
0	1	11800478	rs11121816	G	T	0.509617789042959	0.496299781408009	-0.0377633788335679	0.0555079907520694
0	1	11800703	rs4073395	T	C	0.322736735285213	0.872780563947572	0.00946258486011624	0.0590940297202946
0	1	11811234	rs4075033	G	A	0.42606362606345	0.682070406004311	-0.0228683570622661	0.0558255643103679
0	1	11824303	rs4845877	C	T	0.851758530549542	0.725848273099864	0.0273417177741746	0.0779735934701464
0	1	11828319	rs4845881	A	G	0.789901048678773	0.295723057707315	-0.0698123444430643	0.0667645986621099
0	1	11831615	rs6667720	T	C	0.889162564206367	0.597669309590134	-0.0458661114880133	0.0869079419947125
0	1	11843167	rs4845882	G	A	0.809091368700031	0.173328496244059	-0.0934608211965787	0.0686411316424822
0	1	11846252	rs4846048	A	G	0.901700950083182	0.398489608386334	-0.0763865530384919	0.0904709000718706
0	1	11848972	rs72640221	A	G	0.0902021331129578	0.48579874573721	0.0658637542465995	0.0944951836554087
0	1	11850365	rs4846049	G	T	0.812563266135488	0.254034040350077	-0.0792810116275208	0.0695078158798929
0	1	11850927	rs2274976	T	C	0.0897254851547033	0.567784036266601	0.0542782537036175	0.0950053112941053
0	1	11852110	rs13306556	T	C	0.0894279584855337	0.540602917091791	0.0581612685040399	0.0950500477188611
0	1	11852300	rs1476413	T	C	0.189641859134456	0.443737635662469	0.053245837530747	0.0695208921517271
0	1	11854476	rs1801131	G	T	0.187158627264102	0.299892794781446	0.0722056092923147	0.0696519383806967
0	1	11856378	rs1801133	A	G	0.399815426787781	0.26729854483722	-0.0630496860908193	0.0568370962156475
0	1	11857788	rs17421511	A	G	0.0904570345880943	0.463591202227297	0.0689580772518747	0.0940834005159523
0	1	11862214	rs9651118	C	T	0.365854670459934	0.45819578772339	0.0424553125816282	0.0572312078856197
0	1	11862778	rs17367504	G	A	0.101485136042996	0.183824200823252	0.117416507429737	0.0883447270840296
0	1	11864586	rs3753584	C	T	0.101304190575552	0.176296829669023	0.119344767150726	0.088256738427254
0	1	11881320	rs198396	C	G	0.0938795019193182	0.297690219327259	0.0955474518639469	0.0917490941071081
0	1	11886813	rs2076004	A	G	0.0901334261192299	0.359542325213902	0.0862418936280622	0.0941261308495939
0	1	11898789	rs2272803	T	G	0.0889259581954852	0.268226816131366	0.104312345231584	0.0942165484401806
0	1	11899033	rs1023252	T	G	0.179376364184476	0.210593210945116	0.088599168137451	0.0707697302956773
0	1	11904092	rs7552330	A	G	0.100793398847729	0.188661325436983	0.116614376586531	0.0887105199602561
0	1	11907648	rs5063	T	C	0.0891017879868337	0.339306206709368	0.0897241140315406	0.0938991526381067
0	1	11910677	rs632793	G	A	0.130489476430684	0.149288728964758	0.114486129307031	0.0793913240234872
0	1	11913757	rs198375	C	T	0.152810798531819	0.441115756745638	0.0583662651325611	0.0757697949479274
0	1	11914829	rs6668352	A	G	0.118457654230371	0.258644413642383	0.0940897919393644	0.0832947179745773
0	1	11918444	rs61761991	T	C	0.0114598512860658	0.974742123570443	0.0082857657921928	0.261699761177525
0	1	11919271	rs198389	G	A	0.134049688672313	0.403288493534929	0.0666790722546723	0.07978231560544
0	1	11922298	rs6668659	G	T	0.133174991701208	0.361424184743904	0.0728425694578993	0.0798139436607475
0	1	11922812	rs79990227	G	A	0.0646179934331945	0.868478996494746	0.0185676100696734	0.112129486047839
0	1	11925300	rs6676300	G	A	0.14491243512217	0.205462027454053	0.0968533752737286	0.0764948387422234
0	1	11925781	rs1318408	G	A	0.092449970643676	0.34902892323196	0.0863762330268378	0.0922355395436731
0	1	11927878	rs79653311	C	T	0.0878617378520582	0.268661405303266	0.103616222201822	0.0936728111150378
0	1	11934378	rs198384	A	G	0.600799656582308	0.204570662661081	0.0717350654405811	0.0565450018155297
0	1	11941936	rs11588551	T	C	0.551564238779407	0.0706315776719206	0.100892078032517	0.0558081132653668
0	1	11959362	rs17037526	T	C	0.404140863981515	0.0244827978950539	0.125029032146282	0.0555816245542585
0	1	11973888	rs7554547	G	A	0.448456738093381	0.05493271629076	0.105849410630675	0.0551469043187465
0	1	11979909	rs3209284	C	T	0.614971642614426	0.0372917613076996	0.11981900087536	0.0575346022318311
0	1	11982544	rs2639453	C	T	0.652813151057994	0.171925699816297	0.0799438599480197	0.0585222451322897
0	1	12009955	rs7529452	T	C	0.320839459206324	0.0334722158630291	0.122890312925549	0.0577933947466573
0	1	12009956	rs7551175	A	G	0.225436523837546	0.88258607248876	0.00971539179816931	0.0657815637941766
0	1	12042261	rs2236055	G	A	0.609403053098074	0.0215868154118324	0.130963992279853	0.0570013245402147
0	1	12042755	rs4240897	A	G	0.528896920955928	0.0111787193976767	0.140307803718979	0.0553032643897887
0	1	12044164	rs1474868	T	C	0.608591412286273	0.0177438773428712	0.135122061724319	0.0569914079687572
0	1	12046063	rs2336384	T	G	0.581485159818411	0.00853808489836782	0.148021720412826	0.0562816805140488
0	1	12046089	rs873458	A	G	0.374336379240039	0.0483473631987955	0.111637459603504	0.0565452673950993
0	1	12046334	rs873457	G	C	0.581755374889875	0.00920132324117585	0.146595183417766	0.0562857331668139
0	1	12050634	rs4846085	C	T	0.58168085657409	0.00902309652723168	0.14695746474844	0.0562801445776894
0	1	12054911	rs6672267	G	A	0.610018181818182	0.0189162688628143	0.133662702867255	0.0569461552170363
0	1	12056440	rs2236056	T	C	0.581509556947344	0.00874795945763341	0.147571861137406	0.0562875427833409
0	1	12059412	rs2295281	T	C	0.373954031790231	0.0265083057881279	0.125057835247649	0.0563657996131944
0	1	12065841	rs1042837	T	C	0.0804903825437039	0.657410944353252	-0.0455695923818951	0.102752113099226
0	1	12072534	rs14305	T	C	0.153961262881117	0.636790106858195	0.035583400453364	0.075357986142159
0	1	12128498	rs12029016	A	G	0.44544667661106	0.390979146993371	-0.0477031538715577	0.0556082550533805
0	1	12135526	rs6690493	G	A	0.224838320888214	0.478543189031175	0.0466118703127399	0.0657758104826988
0	1	12141461	rs2297875	G	A	0.238988475457487	0.226068363820764	0.0777120812901993	0.0641957425158538
0	1	12142243	rs59346161	A	T	0.124731992470763	0.359948055572973	0.0749473722570353	0.0818681743678537
0	1	12147753	rs12133231	A	G	0.122886673330147	0.242661736647534	0.095632095220454	0.081851592404537
0	1	12153413	rs17037598	T	G	0.0866402005125331	0.287164306131873	-0.108761276368812	0.102184386692566
0	1	12164071	rs562844	C	T	0.410459065854366	0.360451643547843	0.0512343389041331	0.0560241318423399
0	1	12164437	rs2230622	T	C	0.27546590091658	0.515556217031163	0.0400465045778296	0.061590055102242
0	1	12165037	rs10864549	C	T	0.303274692401174	0.308781521350191	0.0608390411323242	0.0597760967108384
0	1	12165130	rs11569859	A	G	0.112639143119965	0.851986848116493	0.0163125582934023	0.0874274442340986
0	1	12174100	rs72641094	A	G	0.134494141902072	0.454220175178456	0.0594997400317768	0.0795028129169589
0	1	12181401	rs3753577	T	C	0.196595730033701	0.161371186233177	0.0953152329492593	0.0680592277274146
0	1	12185335	rs488733	C	T	0.671240222960095	0.96624482481575	0.00247632647305507	0.0585164518759453
0	1	12186933	rs1148475	G	A	0.659198513029158	0.695337864881111	0.0229376518586566	0.0585709648360479
0	1	12187130	rs6668157	T	C	0.215083231450573	0.132578021797466	0.0984324865164616	0.0654465666882476
0	1	12206866	rs630542	T	G	0.30890114705151	0.337474965469646	0.0569511383142703	0.0593756653421165
0	1	12213337	rs1148461	G	A	0.305016712729506	0.563891450862533	0.0345060543419855	0.0597951561289307
0	1	12223451	rs590368	A	G	0.302189392873991	0.305590651581173	0.0610391040458613	0.0595783590917678
0	1	12233754	rs976881	C	T	0.856004680041105	0.99855785062466	0.000142519279257831	0.0788502720765238
0	1	12240676	rs3766730	A	G	0.173627936832011	0.870785748755769	-0.0119195126982503	0.0732784705732406
0	1	12249770	rs548580	A	G	0.133910472593311	0.572998521381164	0.0450709697752991	0.0799639750894803
0	1	12251808	rs653667	G	T	0.306054040911842	0.620265435102442	0.0298736282161563	0.0602930055688955
0	1	12252955	rs1061622	G	T	0.129936518989323	0.420584550806884	0.064999481639233	0.0807038420016021
0	1	12262792	rs5746059	G	A	0.1273106246463	0.509980881965669	0.0538878599190728	0.0817886191844448
0	1	12271503	rs235214	C	T	0.559670689899619	0.830396917048403	-0.0119905462842187	0.0559802248600481
0	1	12278932	rs7550488	G	A	0.625531247688076	0.72939801992646	0.0198468575146801	0.0573730623523249
0	1	12305286	rs374450	A	G	0.193867847062763	0.889203785963822	0.00976919853194543	0.0701247153882663
0	1	12306734	rs6541016	G	T	0.126714975845411	0.366969664153569	0.0736141665069486	0.0815973065840926
0	1	12319994	rs235243	T	G	0.125748621117754	0.270564146392766	0.0898789563124769	0.0815772981411518
0	1	12329295	rs3765339	T	C	0.240760023694867	0.102179311708907	-0.108015429440965	0.0660895879908382
0	1	12363811	rs7523900	T	C	0.126320502931662	0.351016058163555	0.0761390195572337	0.0816398925785372
0	1	12368336	rs115361959	C	A	0.0766560390037209	0.82626295576112	-0.0231399659577208	0.105422722249969
0	1	12401868	rs28551666	C	A	0.927747173951677	0.621294696430837	-0.0520221916723594	0.105304614286509
0	1	12486792	rs580233	A	G	0.190728327334972	0.432521710458794	0.0540798329965974	0.0689017076092118
0	1	12488475	rs11121906	A	C	0.124814761250035	0.308623481082185	0.0836259009193806	0.0821380010084862
0	1	12519105	rs117618373	T	C	0.0698719089130048	0.0704293333513588	0.183080230594337	0.101197409198256
0	1	12537010	rs75965755	A	G	0.0691165519592852	0.0677800573044743	0.185199884880637	0.101397922192039
0	1	12587927	rs74638742	A	G	0.0761660585070196	0.456885643134007	0.0756853067108826	0.101729634864955
0	1	12590762	rs10864555	C	T	0.809506165099269	0.347612175309657	0.0674627943074101	0.0718276941420369
0	1	12592294	rs7543599	T	C	0.845076259791984	0.580296890469219	0.0429138896947405	0.0776088322669657
0	1	12593561	rs4846107	G	A	0.167745555770089	0.0653309380763186	-0.143496072611928	0.0778606079951067
0	1	12595464	rs56060440	A	G	0.0914838135863435	0.153650764819436	-0.143923190758688	0.100874553963174
0	1	12596355	rs56089820	G	T	0.278113195351711	0.406219219432668	-0.0516110344827586	0.0621396436290459
0	1	12597926	rs74054806	C	T	0.421129448716663	0.48292249973721	0.0390542854266098	0.0556638205198155
0	1	12599005	rs11121923	A	C	0.414447096303147	0.469885859046073	0.040424618389588	0.055938271159978
0	1	12605011	rs6541027	T	C	0.687498446419239	0.427540831150047	0.0475717080094095	0.059958782870912
0	1	12606725	rs10779770	C	A	0.496788958457979	0.974641913525348	-0.00175850166082504	0.0553214092277618
0	1	12619096	rs4845904	A	G	0.196844128993669	0.850035194836271	0.0130816474172638	0.0691881517413788
0	1	12625101	rs10864570	C	T	0.271263120152101	0.0703198732017513	0.109428029049758	0.0604626622427065
0	1	12626182	rs7517059	C	G	0.22474463266691	0.343877382868882	0.0614740246434011	0.0649465988421074
0	1	12626549	rs4846118	C	T	0.67869149019214	0.0822307287823609	0.104296025144673	0.0600131227340493
0	1	12628459	rs11121940	A	G	0.182870186348982	0.825497480070959	0.0156498171197825	0.0709807205331378
0	1	12630700	rs4846121	T	C	0.589919634588641	0.79613390542562	0.0143718906234964	0.0556287280012981
0	1	12637160	rs4845907	A	G	0.376633874880703	0.706095411652989	-0.0214877632668589	0.0569808162092696
0	1	12640127	rs3128458	A	G	0.72926387435316	0.119934227529453	0.0983309195184593	0.063233296036467
0	1	12642243	rs12029485	G	T	0.166716768921224	0.0695536737095476	0.12846187140186	0.0707854428470561
0	1	12663774	rs4846127	T	C	0.616125485346801	0.338675375931353	-0.0537164760980131	0.0561426345778419
0	1	12664209	rs6662695	C	T	0.385164242686787	0.320873902702986	0.0557594138828296	0.056171508623289
0	1	12668321	rs6541043	G	C	0.38887885237165	0.614623067166137	0.0282793579770719	0.0561671896283411
0	1	12669280	rs6541044	G	A	0.313545029004697	0.589724358178389	0.0317821515542275	0.0589392774024137
0	1	12669341	rs12027375	T	C	0.271615705922184	0.439330103480331	0.0474363434794783	0.0613407656327837
0	1	12669452	rs7548227	T	C	0.375407290049208	0.439585588319878	0.0437519754242608	0.0566080479401665
0	1	12671324	rs4618985	C	A	0.289226839170621	0.97757905874263	-0.0017068492762486	0.0607329287921664
0	1	12671703	rs5022242	C	T	0.441165607669613	0.502249985386183	-0.0369261406823819	0.0550352986170826
0	1	12682574	rs3000896	C	T	0.725040619001753	0.514239550051131	-0.0394097761506404	0.0604212226607975
0	1	12682662	rs4846130	A	G	0.235273889737692	0.447866756484093	0.0482358684022323	0.0635538563805302
0	1	12684504	rs6680343	T	C	0.477011685871079	0.873974189456948	0.00861423776303219	0.0543099593145729
0	1	12684837	rs12402628	T	G	0.476868613045687	0.958145269757159	0.00285057435347686	0.0543160979900642
0	1	12693125	rs4845911	A	G	0.29589686564953	0.0652541978333366	-0.113865760540326	0.0617656521713325
0	1	12699337	rs3000891	C	T	0.581324979637483	0.615749285540414	-0.0278731390526141	0.0555370405625031
0	1	12709554	rs17458785	A	G	0.344106629842163	0.850863694230227	-0.0108879730878467	0.0579096591353669
0	1	12724931	rs2027589	A	G	0.107359274092131	0.268326738991778	-0.10169272549939	0.091869645063602
0	1	12728153	rs2245926	T	G	0.122226998002068	0.470320064874428	-0.0616375463917526	0.0853754840592457
0	1	12739778	rs2799845	A	G	0.115828224476093	0.888117305256183	-0.0119578870189477	0.0849964579657131
0	1	12739867	rs2255773	G	A	0.128977173545677	0.543167988101413	-0.0505653213250867	0.0831626282858467
0	1	12743160	rs2489262	T	G	0.259063836015665	0.607789549840732	-0.032683928406617	0.0636826512195347
0	1	12746537	rs7524074	C	T	0.738768482286484	0.553001429110313	0.0373966376391931	0.0630349212903031
0	1	12750723	rs3128450	A	T	0.750651935716106	0.325766312535516	0.063349955852027	0.0644666965247747
0	1	12757671	rs3010951	T	C	0.728945553404405	0.448170394003458	0.0474272921112636	0.0625303152122192
0	1	12762562	rs3000875	G	T	0.730151701458358	0.466608752700553	0.0454368005777585	0.0624125106577176
0	1	12763781	rs10779772	T	G	0.60584030870985	0.0747276913700311	0.101696094196343	0.0570642849044544
0	1	12769239	rs3010872	T	C	0.69676683500112	0.710806846099648	0.0222809110340707	0.0600931832422427
0	1	12769379	rs3010873	C	G	0.710536072847608	0.924233945890732	0.00577179180691066	0.0606906503312187
0	1	12771713	rs3000868	G	A	0.760336967004433	0.394999526839779	-0.0541264759938526	0.0636343580269678
0	1	12775851	rs3000861	G	A	0.615200509637227	0.184167682457146	-0.0749993838982324	0.0564740977484791
0	1	12776218	rs3000860	C	A	0.755778197167862	0.50020064555508	-0.0425017237808113	0.0630426546254903
0	1	12777049	rs79983604	T	C	0.0808083637117725	0.376869619486717	0.0867170464140346	0.0981318607253545
0	1	12795653	rs3010902	C	T	0.827564684394776	0.648622208696734	-0.0327959156978441	0.0719718357662332
0	1	12796044	rs3010903	T	G	0.827262519414826	0.620519542100999	-0.0355776480446777	0.071857464867423
0	1	12803975	rs6662299	T	C	0.7590201915949	0.0669310096750094	-0.115635504299145	0.0631150963450576
0	1	12823636	rs72862122	A	G	0.136414085655016	0.194068711066247	0.100441977226775	0.0773441825011851
0	1	12829572	rs2009740	T	C	0.843682715917901	0.652060144539701	-0.0339007061823837	0.0751841914086427
0	1	12833428	rs11121976	C	T	0.819135421968946	0.790607404373771	-0.0189622207508249	0.0714148901496259
0	1	12835868	rs1812242	C	T	0.727379835067151	0.265498322887115	-0.0681054313570826	0.0611639723348695
0	1	12837840	rs848577	C	G	0.726343612432987	0.305969139273604	-0.0626069351822121	0.0611565090225379
0	1	12866852	chr1:12866852.T.G	G	T	0.091127132754621	0.298868106230785	0.0948103576317034	0.0912635149494073
0	1	12866899	rs9308457	T	G	0.39805248864348	0.996015546910202	-0.000275158350401272	0.0551000807683373
0	1	12867513	rs116786716	A	G	0.09319356187226	0.145222942897447	0.12820977781329	0.0880190442087932
0	1	12868019	rs1416906	T	C	0.320700146250751	0.499894940233099	-0.0391787468545524	0.0580722638171274
0	1	12868237	rs703804	A	C	0.418971699593602	0.947034256827696	0.00363310391085169	0.0546894391988755
0	1	13176463	rs28488227	A	G	0.305000024132914	0.602896385368349	0.0309373707537883	0.0594675097254949
0	1	13775026	rs10927559	T	G	0.301984009833996	0.0993508589279197	0.0972525295747077	0.0590121410254615
0	1	13783354	rs11580598	T	C	0.432490940766551	0.132129505127824	0.0836995527674968	0.0555863527052026
0	1	13785062	rs2999877	G	A	0.180599445465725	0.956941581775191	0.00384644118871095	0.071241019059786
0	1	13785485	rs10754872	C	T	0.432471548335252	0.145331209089582	0.0810788107792874	0.055677500119585
0	1	13785516	rs10927575	C	G	0.220036437481868	0.03979380488526	0.133227956379397	0.0648032806081763
0	1	13793697	rs12564562	A	G	0.368493194817554	0.930345071569239	-0.00498099348112686	0.0569838015634067
0	1	13795449	rs3013090	C	T	0.389049033602745	0.0989698744490397	0.0936129772723857	0.0567396664085343
0	1	13801089	rs2359535	A	G	0.125032454078793	0.552484834376243	-0.0504938972959039	0.0850007247613948
0	1	13802224	rs3795750	A	G	0.571238451198474	0.408399769556954	0.0465232969736625	0.0562750298985532
0	1	13802325	rs3013105	C	T	0.572585188221357	0.539075977333747	0.0347607484989461	0.0565941584593662
0	1	13802437	rs3013106	A	G	0.377902900048312	0.140819302097349	0.0838829553050348	0.0569568041629864
0	1	13804575	rs16850548	T	C	0.249479440770656	0.0528623688636382	0.121418532305991	0.0627147736820342
0	1	13804751	rs55957512	T	G	0.124816464396878	0.67642141681176	-0.0353257445538365	0.0846426938907153
0	1	13805706	rs2940310	T	C	0.194840543054829	0.488069390296789	-0.0492837138973886	0.0710772146074399
0	1	13806431	rs6666545	A	C	0.253093108972691	0.0673771890359293	0.114102185190967	0.0623799062181641
0	1	13806900	rs61781238	A	G	0.195050320812052	0.440182589469185	-0.0549099290411671	0.0711374553428993
0	1	13815792	rs375996	G	A	0.213654004090368	0.238418863878083	-0.0808131813485474	0.0685468554327871
0	1	13816076	rs2924851	A	G	0.359501804210819	0.83866890732333	-0.0117276343466462	0.0576023662475113
0	1	13817381	rs6690828	G	A	0.143199088293123	0.337295711889804	0.0744235916738783	0.0775631737604485
0	1	13819261	rs164951	A	G	0.506763363437001	0.186954363501196	0.0723825450934122	0.0548501113691002
0	1	13822035	rs354590	A	G	0.466574718696438	0.155609943852334	0.0781241260851971	0.0550172913420061
0	1	13827439	rs10803381	A	G	0.140867013178435	0.947738181912647	0.00521259654210174	0.0795240995188505
0	1	13828957	rs12046672	A	G	0.268967045518095	0.40788223831871	0.0509428469536073	0.0615529671726747
0	1	13830815	rs2999900	C	T	0.347934458820425	0.597738505506095	0.0304111525841717	0.0576344906500782
0	1	13833861	rs76079754	C	T	0.175476580391003	0.925351691547886	0.00674871739852722	0.072028816957541
0	1	13837213	rs2990678	C	T	0.29276468034144	0.954050730361924	-0.00351014525633486	0.0609180888940624
0	1	13842586	rs2282189	G	A	0.322671703368039	0.659526134139338	0.0256760852518004	0.0582795715461549
0	1	13844562	rs45223	G	A	0.376356318837815	0.342211889603235	0.0533279561068296	0.0561462787547458
0	1	13844765	rs16851109	A	G	0.445026000539868	0.0115627090517921	-0.141073240174919	0.0558658040311551
0	1	13845251	rs35530871	T	C	0.0803335755997177	0.145294185227915	0.139883459237785	0.0960503083631404
0	1	13851036	rs4345799	G	T	0.754095659057489	0.140409539868729	-0.0931662972580665	0.0631949679141804
0	1	13852232	rs16851217	T	C	0.276704390481619	0.361280873742696	0.0554384140697432	0.060726002040934
0	1	13852683	rs2168201	G	A	0.901385681200347	0.143036445598656	-0.13007488534974	0.0888139803537287
0	1	13852955	rs12750399	A	G	0.552274967780228	0.114625483856041	-0.0862044362776592	0.0546379425086219
0	1	13854682	rs10927814	G	C	0.760543394645664	0.0256527673617897	-0.139743407003756	0.0626250920141186
0	1	13855608	rs12072110	T	C	0.0754878643668985	0.163594999059903	0.13811264886973	0.0991417949642129
0	1	13855662	rs76062973	G	A	0.117311959909317	0.214151219949987	-0.111604133383461	0.0898416662538061
0	1	13855758	rs12124179	T	G	0.140233312644185	0.13883466111616	0.114062260661034	0.0770615658809638
0	1	13859570	rs3856278	G	A	0.274623862550158	0.488586620317122	0.0421652667424399	0.0608833228270582
0	1	13859697	rs75931286	A	G	0.198930932415276	0.969215959690569	-0.00263989977950332	0.0684059837110493
0	1	13863307	rs12564444	A	G	0.242356501092256	0.161256402369283	-0.0922582711330353	0.065858381602857
0	1	13863608	rs6678308	A	G	0.18241452991453	0.12989015586496	0.106281186298426	0.070174128045065
0	1	13867459	rs183052	G	A	0.184715685312819	0.913393061630412	0.00765539137058222	0.0703881028727117
0	1	13872988	rs10927854	T	C	0.131309955354554	0.359324963991659	-0.076997322491263	0.0839984121675943
0	1	13874853	rs1610562	C	T	0.702735512723373	0.441087930566521	-0.0459361791840273	0.0596297000015135
0	1	13875610	rs17391912	T	C	0.199089698304195	0.746428998886445	0.0220081758670289	0.0680626833952389
0	1	13875896	rs13375580	C	G	0.340878968197225	0.81240389901851	-0.0137899087964484	0.0581053455547387
0	1	13876130	rs76996492	A	G	0.197373693989843	0.862096181058695	0.0119392051737957	0.0687320839036858
0	1	13876264	rs354581	G	C	0.760980733438087	0.55709831706914	-0.0374653167034146	0.0638080126873366
0	1	13880522	rs6684199	G	A	0.114341177969877	0.329677558750953	-0.0871529401724899	0.0894093133363072
0	1	13885203	rs10927872	T	C	0.179575931731104	0.595707040099001	-0.0386663018392954	0.0728749774933244
0	1	13885279	rs12042662	A	G	0.757580299480344	0.0772986104347832	-0.110550337559869	0.0625787363812481
0	1	13900468	rs655839	T	A	0.550845056226661	0.846902456021495	0.0105982228194471	0.0548925482293255
0	1	13901884	rs12404716	C	T	0.123843248739057	0.431239130369734	0.0649032683022507	0.08246156050242
0	1	13903098	rs355013	C	T	0.670524788673329	0.525223754892998	0.0373290102478427	0.0587568040175842
0	1	13908031	rs1261015	A	G	0.692154986548995	0.326871485969188	0.0586372252884182	0.0598073618752722
0	1	13908105	rs1262461	G	A	0.719980017497718	0.348863578683936	0.0579098119878541	0.0618168961540463
0	1	13912977	rs355027	C	T	0.543027069419464	0.293820788460321	0.0579008638860027	0.0551554094153105
0	1	13913180	rs355028	T	C	0.522115349199662	0.355213615205314	0.0506562307407861	0.0547916942789584
0	1	13914230	rs1148455	T	C	0.646239986842074	0.186372458268258	0.077044788108375	0.0583060114667857
0	1	13914909	rs10927904	T	C	0.195456435854277	0.920535238177226	-0.0069853188734636	0.0700215696733557
0	1	13916809	rs434651	C	T	0.737369545032498	0.32905815227241	0.0619071327204494	0.063428611475984
0	1	13917411	rs11804743	T	C	0.0557329017106086	0.153576623211953	-0.184461081291439	0.129263920245971
0	1	13920193	rs1261025	G	A	0.685787938550066	0.197528208925156	0.0773555957888525	0.0600295257830957
0	1	13920807	rs1261026	T	G	0.684999143474316	0.187084757075134	0.0793142031359058	0.0601205692187315
0	1	13922117	rs12566684	G	A	0.169100937078179	0.765908651602145	0.0217951848077632	0.0732043393101882
0	1	13922799	rs7514217	G	A	0.717874874545304	0.130224370346508	0.0943621753042541	0.0623586252470868
0	1	13923443	rs16852007	A	G	0.124634165851088	0.863380139206903	0.0142293118800236	0.0826934609170322
0	1	13923574	rs10927907	C	T	0.168092222592057	0.962835788873276	-0.00343548472562294	0.0737303060525546
0	1	13924863	rs1262460	G	A	0.302211511362858	0.511259345245498	0.0393897077967259	0.0599650253727336
0	1	13932007	rs2788749	G	C	0.599551104114645	0.70821228133981	0.0211145040788618	0.0564169553461916
0	1	13932427	rs442112	T	C	0.646502371426915	0.0232620997905883	-0.127985633206223	0.0564036393891044
0	1	13934056	rs2483133	C	T	0.306820957588979	0.208820691149723	0.0744891930694836	0.0592682316500023
0	1	13935402	rs92406	A	C	0.621554489448823	0.798086759399081	0.0145484343982507	0.0568689245183175
0	1	13937281	rs4391657	C	T	0.776463655514969	0.457608287807734	-0.048286683772951	0.0650071022613858
0	1	13938377	rs1412838	C	A	0.41263767780812	0.93400716491754	-0.00461812583772581	0.0557715829535362
0	1	13938925	rs79769438	A	G	0.105424638454932	0.881808843036795	0.0135424704814519	0.0910867775542244
0	1	13943528	rs1539114	C	A	0.136008299721713	0.691637829687811	-0.0325581528190996	0.0820862640805386
0	1	13943724	rs1061615	C	T	0.182912130902374	0.252778063935426	0.0795114513552999	0.0695256424048914
0	1	13944568	rs876931	C	T	0.550115882911798	0.553423336378739	-0.0327504353433704	0.0552621104218633
0	1	13945379	rs1106669	T	C	0.210095263999723	0.542209096522377	0.0407383393247319	0.0668416007855002
0	1	13946586	rs6703700	A	G	0.414012627482896	0.74216799978184	-0.0184040572234171	0.0559421533149537
0	1	13947519	rs1772636	G	A	0.185057705574658	0.337486238989893	0.0668973736186775	0.069746959831564
0	1	13947905	rs11588651	G	A	0.0555970619726002	0.656782823290324	0.0529234546953879	0.119100585718486
0	1	13948225	rs1772635	A	C	0.688398120758657	0.394503704855973	-0.0503090456179343	0.0590843534064158
0	1	13948765	rs10927910	A	G	0.113733464825773	0.094230943456602	0.138092193565842	0.0825175070659604
0	1	13949397	rs75737744	C	A	0.135384500434366	0.556478518530467	0.0472483253807453	0.0803433478721984
0	1	13952864	rs7515525	T	G	0.264122036336654	0.328544650660497	-0.0618548462439846	0.0633077921984307
0	1	13956484	rs10803421	C	T	0.247356079729771	0.370391123719363	-0.0574238877308677	0.0641076937266902
[truncated: 534,508 more rows]
