# Supplementary material for: Japanese GWAS identifies variants for bust-size, dysmenorrhea, and menstrual fever that are eQTLs for relevant protein-coding or long non-coding RNAs
Source: Sci Rep. 2018 May 31;8:8502. doi: 10.1038/s41598-018-25065-9 (PMC5981393; doi:10.1038/s41598-018-25065-9)
Supplement: Supplementary file 25 — Dataset S22 [file 41598_2018_25065_MOESM25_ESM.txt]

regional.analysis	CHR	BP	rsid	A1	A2	A1.AF	P	BETA	SE
0	1	564621	chr1:564621.C.T	T	C	0.026666662219512	0.550754082378533	0.0963779895000364	0.161537139703248
0	1	565374	chr1:565374.A.G	G	A	0.035721507945162	0.448162474728235	0.106869180003947	0.140898765747039
0	1	752566	rs3094315	A	G	0.844845482616862	0.453826527681493	-0.0540214770555135	0.0721199014763782
0	1	990417	rs2465136	C	T	0.162531933332127	0.303968909524628	-0.0759451384915926	0.0738795091390112
0	1	1018704	rs9442372	G	A	0.811955093020658	0.0597876916585212	0.132577564537142	0.0704317155693631
0	1	1036959	rs11579015	C	T	0.203956833597016	0.287286698738989	-0.0714345328310176	0.0671318688027263
0	1	1046164	rs6666280	T	C	0.203331467204766	0.300327774825692	-0.0696433303927301	0.0672407676775788
0	1	1062638	rs9442373	A	C	0.539650235363657	0.0897690001286526	0.0906950492895602	0.0534563916628295
0	1	1216195	rs55834051	A	C	0.644120647219885	0.541181002546583	0.0339487472400531	0.0555600459882991
0	1	1217011	rs1262894	C	A	0.121998571152218	0.0367169107183197	-0.181544569671216	0.0869092575586328
0	1	1217058	rs3753340	A	G	0.0144224634853546	0.155689133190761	-0.377555413001038	0.265936480411206
0	1	1218086	rs6603788	T	C	0.632695236229452	0.267504419273956	0.0613793499744488	0.0553551622659755
0	1	1220136	rs2144440	G	A	0.652452234593044	0.27230523317147	0.0616104967212858	0.0561233547135381
0	1	1220954	rs12751100	A	G	0.63732023944962	0.51017585707546	0.0364539332442545	0.0553536775606299
0	1	1221138	rs11260578	A	G	0.622697465688105	0.274246705859392	0.0602551129043635	0.0551112956974975
0	1	1222958	rs111819661	T	C	0.0144933948501963	0.465732865456975	-0.184970401790847	0.253578813328376
0	1	1223529	rs78481580	C	G	0.182144772274009	0.76025514698029	0.0209842793715499	0.0687680534815812
0	1	1225959	rs1570867	G	C	0.922551287601294	0.392402604369631	-0.083502814785357	0.0976334675464274
0	1	1227244	rs2239609	A	G	0.274785430061188	0.159709151983121	-0.0853328621935589	0.0606897595564738
0	1	1278237	rs307361	C	T	0.869289889321488	0.119671962984537	0.128612408058067	0.0826477180776647
0	1	1287040	rs182532	C	T	0.869055990742389	0.147298390596687	0.119571468446442	0.0825119997112283
0	1	1295323	rs34389364	A	G	0.80813120759208	0.0541695220851926	0.135831503714442	0.0705442844962569
0	1	1314015	rs2649588	T	C	0.826185321680322	0.0971244391620363	0.121522881866934	0.0732525769113217
0	1	1335218	rs2291889	A	G	0.121076782317708	0.321685854617559	-0.0833530225908931	0.0841100603916636
0	1	1487059	rs1887284	A	G	0.262416700018423	0.280047943690209	0.06441773715527	0.0596343664861807
0	1	1489928	rs7366884	C	T	0.716753858246401	0.933427426928044	0.00495745344853954	0.0593469666491411
0	1	1500941	rs6603791	G	A	0.824428729545335	0.948731107423654	-0.00449812010208932	0.0699548753718335
0	1	1599161	rs6604981	G	A	0.621014096136347	0.0672389606782064	-0.0992091303226701	0.0542104645411909
0	1	1647686	rs909823	C	A	0.869063392361448	0.33322774717258	-0.0730281719521728	0.0754709487535692
0	1	1687625	rs34306661	C	T	0.332064106797263	0.127219149498751	0.0845594968641746	0.0554430268247337
0	1	1706160	rs7531583	G	A	0.700110326433443	0.525350910827714	-0.0365407080673916	0.0575336548033131
0	1	1721479	rs2272908	T	C	0.502984155840491	0.0576427839379833	-0.100748781928539	0.0530702326512417
0	1	1722585	rs3737626	A	C	0.03810042697029	0.824635875413989	0.0303190612702861	0.136827269747063
0	1	1722932	rs3737628	T	C	0.502720632228769	0.0675747833399379	-0.0970058253731052	0.0530715243121742
0	1	1723031	rs9660180	A	G	0.504401032585213	0.0886086919260704	-0.0907413126194738	0.0532900049395383
0	1	1725016	rs80220232	A	G	0.0662230271886063	0.638625876099297	0.0488972077397241	0.104120591149802
0	1	1725626	rs9970652	T	C	0.206242502904208	0.951128167540576	0.00401943911556275	0.0655805505018785
0	1	1733219	rs10907185	G	A	0.71032695702947	0.068898496904245	-0.104709008207411	0.0575613679098573
0	1	1734337	rs75622028	C	T	0.103286436386755	0.613681319666219	0.0434202355962476	0.0860103645477483
0	1	1737900	rs17363334	T	C	0.0685096148634582	0.394406033756822	-0.0935262604165946	0.109817174214224
0	1	1738984	rs76117314	A	C	0.059859441413314	0.19703640132637	0.138082366724406	0.107037187201163
0	1	1745726	rs16825336	A	G	0.266626571095558	0.0786279179309888	-0.107732075080107	0.0612565380186201
0	1	1746694	rs12742323	T	G	0.207487664111048	0.739558048894574	0.0216497827792171	0.0651241424502289
0	1	1747318	rs59787372	C	T	0.0356951409632043	0.365921555884858	0.124499003096748	0.137698921822889
0	1	1748734	rs2180311	C	T	0.505353400785302	0.0685826709591503	-0.0965205932458672	0.0529995383766677
0	1	1752955	rs4648726	T	C	0.843102860429493	0.429135011231491	-0.0569334287337503	0.0720063166233479
0	1	1759026	rs9786963	C	T	0.908969082125604	0.521840170312945	-0.0585044422433733	0.0913402023214176
0	1	1759054	rs10907187	A	G	0.128450539955461	0.100996831811965	0.127436392793336	0.0777032181356502
0	1	1759213	rs9786942	G	A	0.505091283075934	0.0638817439399924	-0.0983186597669305	0.0530590567772516
0	1	1760937	rs77726987	A	G	0.0353723470097471	0.422721255355139	0.113560675661619	0.141648232280524
0	1	1765583	rs6603797	C	T	0.908316229411299	0.567119339577569	-0.0522068956709736	0.0912230912233336
0	1	1766094	rs6663586	C	A	0.195171753588269	0.151560474745466	0.094215388672875	0.0656992152567163
0	1	1770406	rs117025906	A	G	0.0553356313834726	0.860587559086581	0.0204187390704096	0.116262439225913
0	1	1770789	rs6665287	A	T	0.127944266775846	0.119622757024177	0.121655290471271	0.0781666011107769
0	1	1775039	rs75473107	T	C	0.0163390183015403	0.508467992525287	0.13110890375054	0.198281813115241
0	1	1775175	rs11260622	G	A	0.907967715171599	0.425135710164521	-0.0715087956138893	0.0896613612130573
0	1	1776269	rs4648727	A	C	0.337854556087905	0.171593754055744	0.0759659017241567	0.0555671601386812
0	1	1777450	chr1:1777450.G.C	C	G	0.505136630360815	0.0712202793115735	-0.0956824702603816	0.0530369951020418
0	1	1779036	rs6692959	C	T	0.908957183549938	0.45236306302138	-0.0683526197088618	0.0909571822599582
0	1	1779230	rs12403351	A	G	0.0842154589371981	0.0838365699419392	0.157995836885798	0.0913880070821215
0	1	1779476	chr1:1779476.C.A	A	C	0.338114328077594	0.117499982636282	0.0869275502502519	0.0555322075453254
0	1	1780878	rs6603801	C	T	0.908828156321628	0.405365791059976	-0.0755513161381082	0.0907985266472722
0	1	1781220	rs6681938	C	T	0.167486664204053	0.913301444760904	0.00781591047531005	0.0717877674357908
0	1	1781345	rs6664578	A	G	0.90844603384035	0.511779278650115	-0.0596987421033	0.0909945118038907
0	1	1787378	rs12125422	A	G	0.210722495510906	0.659571767663945	0.0284207315388298	0.0645185980501722
0	1	1793003	rs1889678	G	A	0.909019677093328	0.490356420744205	-0.062988621618789	0.0913219980592041
0	1	1793071	rs12076620	G	A	0.909234665960245	0.469731120296669	-0.0661740302099945	0.0915375710169649
0	1	1793111	rs10907192	G	A	0.909147780678851	0.490393366107719	-0.0629832575664563	0.0913219980592041
0	1	1793692	rs77270684	G	A	0.0514983629397423	0.401703422481993	0.0966462355930331	0.11524947408565
0	1	1793786	rs7511905	C	A	0.909092704025	0.506473583366237	-0.0606687337254186	0.0913219980592041
0	1	1795789	rs12036384	T	C	0.173962210780605	0.0668625793285611	0.124347029227368	0.0678529181074435
0	1	1797947	rs9660106	G	A	0.527147414578223	0.0685471731355638	-0.0966064407077417	0.0530398726733016
0	1	1801034	rs4648592	A	G	0.108857272949992	0.0506238082329723	0.159464875757558	0.0815821094165561
0	1	1804302	rs3855951	T	C	0.842289562412026	0.402281328022508	-0.060391068408644	0.0721041032538029
0	1	1805391	rs10907193	A	G	0.172472845521187	0.104913919052925	0.111006729581712	0.0684599678325116
0	1	1806560	rs118184145	A	G	0.055053160955446	0.806831868491954	0.028451095464939	0.116357187836638
0	1	1809509	rs11260624	T	C	0.173887468030691	0.066027932948777	0.124719845236204	0.0678476438742056
0	1	1809654	rs78934919	A	C	0.0600882468963917	0.919330889596568	0.0112399906010433	0.110983093642895
0	1	1810090	rs7525092	T	C	0.177422848515724	0.0811938442322463	0.115265812219384	0.0661003351149326
0	1	1810842	rs76973525	A	T	0.0459629005375594	0.0372817887701061	-0.299155910057179	0.143640931131942
0	1	1812366	chr1:1812366.AA.A	A	AA	0.908865975132537	0.459329671921923	-0.0673590787376474	0.0910317986895185
0	1	1812504	rs36072213	A	G	0.208695550009856	0.70365287493681	0.0246949338908988	0.0649193356588884
0	1	1812521	rs6603802	T	C	0.523753308275314	0.0333085167876957	-0.112873646138574	0.0530335370915339
0	1	1812688	rs6603803	G	A	0.524519117778697	0.0364155278029915	-0.11090242009375	0.0530061161645147
0	1	1812828	rs6670776	A	G	0.908346147885897	0.445294188859835	-0.0692776896059895	0.0907626937711202
0	1	1813237	rs33976483	T	C	0.208035879227517	0.739404808252609	0.021727691083256	0.0653186148127058
0	1	1814909	rs76616586	G	A	0.0309592276587923	0.520451770011618	-0.103493824988662	0.161042493739785
0	1	1818129	rs16824526	C	A	0.212742034832327	0.592740877116801	0.0343209636484757	0.0641671206609684
0	1	1821625	rs6603805	A	G	0.169365989207811	0.144515465471794	0.101581041127238	0.0696151360210498
0	1	1865298	rs2803316	G	A	0.599659232688709	0.560991644105179	-0.0313514492243727	0.0539269171260757
0	1	1871337	rs16824543	A	G	0.127252651465824	0.0180804140885676	0.179439085448262	0.0759059122013334
0	1	1887019	rs28548017	G	A	0.866734948898392	0.723784072802317	-0.0273554261748012	0.0774050937788096
0	1	1903712	rs13303201	A	C	0.336525475612981	0.0712678382385103	0.0996899294997726	0.0552676307234716
0	1	1930754	rs6605081	T	C	0.233477860661166	0.30296759024842	0.064554477311699	0.0626687520251076
0	1	1933267	rs28706276	A	G	0.0934635296609023	0.712578832523143	-0.0340582244523031	0.0924503257845971
0	1	1934647	rs6682175	G	C	0.665289470455445	0.0319015910129939	0.123328195669223	0.0574784721117892
0	1	1939826	rs28550169	T	C	0.335226355002044	0.413298595671181	0.0456235948127882	0.055767569937231
0	1	1948400	rs13303344	A	C	0.400176322570078	0.999405775754184	-4.02373267441778e-05	0.0540279852856525
0	1	1951827	rs3121819	G	A	0.793569179760212	0.0317013340602056	0.148176536061757	0.0689784677572576
0	1	1992626	rs13303273	G	A	0.15307167013588	0.329218112215555	-0.0738515956961132	0.0756916604133341
0	1	1993860	rs60959039	T	C	0.250162953866754	0.424355921531545	0.048768245214506	0.0610452335844511
0	1	1994299	rs59095280	T	C	0.247615432214741	0.666298093990939	0.0267747273056608	0.062088599966245
0	1	2010669	rs2803342	G	A	0.0744120225873605	0.380465066400698	0.0863242330162099	0.0984268231424762
0	1	2010994	rs16824727	A	G	0.238217444406095	0.691743689515269	0.0246992715821462	0.0622948385379918
0	1	2016802	rs16824749	C	T	0.523670616713603	0.52635845054012	0.0337776212195618	0.0533127727747749
0	1	2036263	rs10797413	A	G	0.75555788000136	0.91335000765159	0.00677510458746032	0.0622631616162726
0	1	2040898	rs4648807	C	T	0.585663960126325	0.695883232024687	-0.0210154387420605	0.0537639222629995
0	1	2051513	rs3107151	G	T	0.756067303797349	0.949037974018654	-0.00397222287261483	0.0621486034901386
0	1	2071556	rs436045	G	A	0.83398959260284	0.375032619234889	0.0644413324411751	0.0726438416539119
0	1	2071765	rs364677	G	A	0.789494432765152	0.606047718534343	0.0339017205002418	0.0657362664073103
0	1	2082566	rs2257182	C	T	0.297497986857487	0.715768450277169	0.0210735010628438	0.0578751641081417
0	1	2088754	rs262656	C	A	0.166244229187073	0.442660210384422	-0.055529869097191	0.0723319434681723
0	1	2103506	rs2280272	G	C	0.0862149617258177	0.151129449789676	0.129877111536172	0.0904718050620121
0	1	2167149	rs262680	T	C	0.64146515148784	0.243773633339191	-0.0644940613715794	0.055330910439534
0	1	2173504	rs263526	C	T	0.18324521347151	0.428299057063169	0.0535378576294113	0.0675892861520995
0	1	2185886	rs16824947	T	C	0.0878121085594989	0.971898413948033	0.00333894361011315	0.0947825736258408
0	1	2186220	rs16824948	T	C	0.093885960729176	0.292221839404702	0.0934957299509209	0.088767947743736
0	1	2192433	rs10797417	G	A	0.459582565992546	0.0883368343277143	-0.0915864596757902	0.0537404504048489
0	1	2281726	rs7527871	C	A	0.435596469755552	0.977400045562358	-0.00152444628508338	0.0538129176700745
0	1	2289321	rs903914	A	G	0.104403837890806	0.603767444489715	0.0447132075926119	0.0861542114576877
0	1	2291680	rs2840542	C	T	0.895841409044332	0.99086911929961	0.000995247018013888	0.0869658604520529
0	1	2292409	rs2645090	C	T	0.416289438561471	0.8447360179127	-0.0106034738149374	0.0541437730022688
0	1	2292688	rs2840540	G	C	0.209028692707324	0.52597400190022	-0.0420395040010748	0.0662912505539018
0	1	2301471	rs2840536	G	C	0.199488243365996	0.201622913099385	0.0828791522950169	0.0649044255152069
0	1	2301691	rs6665546	A	G	0.2866584666187	0.351181263673059	0.0550511335029243	0.0590487027881313
0	1	2302911	rs10910060	A	G	0.533625193558649	0.940059521157174	0.00400928517365837	0.053318470670642
0	1	2303512	rs10910061	A	G	0.0797498486359648	0.56060004372563	-0.0582553261975154	0.100103581348456
0	1	2314319	rs2643901	C	T	0.877732905525136	0.522268025651391	-0.0509228197631467	0.0795851575700619
0	1	2335676	rs1129333	G	A	0.868137374611663	0.349886402769172	-0.0719817396576235	0.0770014935604506
0	1	2353869	rs35799953	T	G	0.53636549578664	0.864715787360403	0.00911460284294641	0.0534975239188574
0	1	2390588	rs10910078	C	T	0.88334522734915	0.251571450347104	0.098503652704632	0.0859137778816149
0	1	2392648	rs2477686	C	G	0.883776316654104	0.251608477114111	0.0988215119901693	0.0861977426771768
0	1	2397174	rs1998759	A	G	0.251525937334236	0.0167792379040263	0.141988489354364	0.0593719046528564
0	1	2488608	rs1886730	C	T	0.559146977288334	0.0967310782579298	0.0894346037803155	0.0538466770662534
0	1	2494330	rs2234167	A	G	0.0365862457930296	0.239371350836403	0.158826864659737	0.134992627170674
0	1	2505713	rs10910093	T	C	0.0402846069088694	0.409183848605279	0.108728287341129	0.131739050878451
0	1	2511280	rs10797434	T	C	0.521894645176817	0.196697397770479	0.0691024492766001	0.0535255460269739
0	1	2513216	rs734999	T	C	0.520946564226934	0.188428801095351	0.0702499952565401	0.0534122464072868
0	1	2526746	rs3748816	G	A	0.499574117237781	0.151752191495621	0.0763093423534851	0.0532377225451907
0	1	2533767	rs76202520	T	C	0.104441296908532	0.699722899598295	-0.0338266114860563	0.0877031098473014
0	1	2551785	rs12117343	T	C	0.0480745018457316	0.343557246108925	0.114204556142894	0.120575778269554
0	1	2551900	rs11590198	A	G	0.462775391367527	0.282835388839436	0.0570417675235019	0.0531129174761349
0	1	2553624	rs3890745	C	T	0.491734276049747	0.336409529068005	0.0512851777361053	0.0533507188684193
0	1	2709164	rs4648356	A	C	0.502779741063996	0.489746676783181	0.0367493368671371	0.0532050230492874
0	1	2745883	rs4609377	T	C	0.520501633326018	0.393600066675662	0.0455323648731797	0.0533724071969804
0	1	2747638	rs10909929	A	G	0.0680866628541399	0.725361021259394	0.0368610010672972	0.104926510199506
0	1	2749921	rs4648482	C	T	0.40269297259742	0.511406323291552	-0.0357875135745802	0.0545001777521014
0	1	2752265	rs7511879	G	A	0.483931322776317	0.749136907892605	-0.0170183976655132	0.0532194755375586
0	1	2754512	rs6680471	T	C	0.462499523825537	0.941185100835925	-0.00398506342851839	0.0540124737856207
0	1	2789108	rs10910019	C	T	0.564152269577791	0.542460242550692	0.0330980554714843	0.0543395606765947
0	1	2792801	rs16823103	T	C	0.0795628160519601	0.730751686312551	-0.0343112911744827	0.0997056654631957
0	1	2797856	rs10797342	T	C	0.578423667725095	0.557073434375985	0.0317114269795687	0.0540050273133334
0	1	2811814	rs1456465	A	G	0.274251242687215	0.618171759816269	0.0295716328461511	0.0593280003762769
0	1	2842319	rs2045332	A	G	0.523392613986382	0.632319074917296	0.0253001395841126	0.0528776908848523
0	1	2852707	rs10797368	T	C	0.237643283537958	0.922281108046669	-0.00610147692482057	0.0625402954669291
0	1	2957600	rs12409277	C	T	0.371780413985041	0.704305970056966	-0.0208287308891017	0.0548825949779573
0	1	3037613	rs876740	T	C	0.580258585807512	0.723660666720476	-0.0188991134004558	0.0534521542959875
0	1	3072692	rs731031	C	T	0.616517280300276	0.661326302168063	0.0239019046363526	0.0545602512511503
0	1	3083712	rs2651899	C	T	0.38787075232019	0.71284951084921	-0.020123454462586	0.054678572854163
0	1	3096355	rs868718	A	G	0.2830656674954	0.879194390774392	0.00894312071707612	0.0588399794895316
0	1	3105276	rs2817138	G	T	0.667569187411319	0.330479980530834	-0.0542289657886692	0.055725328070495
0	1	3106397	rs2651916	T	C	0.858243018271459	0.683990710795741	-0.0307192515306244	0.0754729142705684
0	1	3133307	rs16823514	G	T	0.186232398457314	0.927635510779427	-0.00621247375675022	0.0684041458329773
0	1	3137199	rs2817147	C	T	0.484212061344234	0.373432389624609	-0.0474113655122434	0.053267463455817
0	1	3146497	rs10157420	C	T	0.203003146965273	0.190987898485072	-0.0886718958365266	0.0678094798428355
0	1	3157614	rs905138	T	G	0.198067020374462	0.646210482595584	0.0307559524355697	0.0670016180543191
0	1	3168280	rs10797386	G	A	0.826924329371623	0.714157292441583	-0.0257331416961996	0.0702556762363158
0	1	3178111	rs3002686	A	C	0.184704945436273	0.376194081407186	-0.0615288264391226	0.0695295527404965
0	1	3209767	rs2500294	T	C	0.572025056565046	0.527568092138992	-0.0339915207120607	0.053807660710037
0	1	3217151	rs2455137	T	C	0.323460139879259	0.887424842847059	0.00802828085655811	0.0567115392299541
0	1	3217525	rs12036358	T	C	0.265210062233435	0.478815389006755	-0.0429100643517881	0.0605895373685708
0	1	3232378	rs2483264	G	A	0.638712767834245	0.585716384849932	-0.0300235430022993	0.055083612808167
0	1	3235556	rs12043519	T	C	0.252832729218973	0.0884239417633677	-0.10678249506185	0.0626742188404511
0	1	3250423	rs1889121	G	A	0.390995546381276	0.65196569652643	-0.0246447717510011	0.0546407170922422
0	1	3252104	rs2483278	T	C	0.879657286895048	0.730541425119875	-0.0279248809031105	0.0810814248290518
0	1	3254100	rs16824328	G	C	0.095251051250076	0.271590406211121	-0.103889173395091	0.0944956107959887
0	1	3255539	rs2483280	A	G	0.296056529957742	0.750174844155534	0.0183950832036541	0.0577719010805174
0	1	3257059	rs2255212	A	G	0.29637787731407	0.729956595358387	0.0199109728159052	0.0576823228421953
0	1	3259113	rs882430	A	G	0.0887082197870161	0.606959455410614	-0.0490746069510784	0.0953982229150119
0	1	3285628	rs6424073	A	G	0.570349778083371	0.163641362538336	-0.0747356391253958	0.0536536011378666
0	1	3300807	rs868688	T	C	0.502085824969658	0.710858695648539	0.0197087831526275	0.0531659546108802
0	1	3312914	rs871822	G	T	0.578033261033493	0.707859743388676	-0.0203335810795009	0.0542616526109633
0	1	3325037	rs2483225	C	T	0.381669098273169	0.758410721294999	0.0169856526294947	0.0552255992746879
0	1	3352872	rs2236518	C	A	0.492492282712639	0.302901392158054	0.0549601598361007	0.0533473933538995
0	1	3353949	rs2493264	G	A	0.821179223806628	0.981875469120258	0.00156456166419019	0.0688697675145177
0	1	3362256	rs867814	T	C	0.63735307274061	0.887726497608976	0.00782042260143429	0.0553926554718654
0	1	3375181	rs947352	T	C	0.179980442204003	0.706508096144428	-0.0261143484571602	0.069351620351638
0	1	3424388	rs947345	A	G	0.0655028616487461	0.48912438151461	-0.0769852443939007	0.111298254218725
0	1	3441382	rs1896	T	C	0.114895672079205	0.745682871375585	0.0268759362900393	0.0828642184401956
0	1	3543951	rs16823922	A	G	0.176148103531118	0.572803042048314	0.0390978369489411	0.0693312402247413
0	1	3545612	rs1128474	G	A	0.322292483866121	0.33472610421486	0.0544071695332147	0.0564016380609524
0	1	3586700	rs6657895	A	G	0.408446906240552	0.81124930322015	0.013019548959134	0.0545173777869462
0	1	3601490	rs3753205	C	G	0.241104650713563	0.158868976898688	0.0864671994614057	0.0613727580449082
0	1	3601798	rs3765715	T	A	0.240680969124272	0.174438615488432	0.0835775942936048	0.0615410398198079
0	1	3601940	rs3765716	A	G	0.241101653438299	0.158680866498297	0.0865213046763802	0.0613834359090979
0	1	3602555	rs3765717	A	G	0.241671356773766	0.0950334861689067	0.102552696757424	0.0614300079025416
0	1	3603036	rs12033056	C	T	0.249407129573672	0.112738407997767	0.0965637934137684	0.0608849630735786
0	1	3651126	rs1181868	T	G	0.34748280076375	0.180388322787496	-0.0758384831986329	0.056614458160508
0	1	3659742	rs2298223	T	C	0.113216225054817	0.847612990481811	-0.0161500810419764	0.0840427976877777
0	1	3665867	rs12120656	T	G	0.21015055947532	0.0716219887363899	-0.120705041432348	0.0670020205480654
0	1	3671791	rs1181888	G	A	0.0931120785719509	0.0752748722384922	-0.172780065409031	0.0971337061464627
0	1	3679477	rs6699377	T	G	0.113413867131266	0.835682354343003	-0.017490075155136	0.0843222835321198
0	1	3680729	rs1181877	T	C	0.153727068432406	0.015742509513287	-0.189309480170125	0.078394502783861
0	1	3682070	rs1181874	A	C	0.597549531157116	0.623520081918565	-0.0266117699878621	0.0542137412390673
0	1	3730435	rs6695834	C	T	0.453329302709511	0.481919522457625	-0.0375941053026629	0.0534600545214641
0	1	3740426	rs79797528	C	T	0.118440991610393	0.482629692602718	-0.0587790237281102	0.0837213421531494
0	1	3743319	rs6663840	A	G	0.453160617054133	0.543869920586184	-0.03247685308513	0.0535064013848152
0	1	3745193	rs6659702	C	T	0.170845400924956	0.772561962096483	-0.0205811256396564	0.0712087161596841
0	1	3745721	rs2275833	T	C	0.118476561292914	0.51732027697229	-0.0541058540530913	0.0835635347394676
0	1	3745787	rs2275832	C	T	0.572042737807037	0.246737261934848	-0.0622384613946485	0.0537320952028981
0	1	3745924	rs2275831	A	G	0.401125117232401	0.404115400020318	-0.0455773014707729	0.0546297924461108
0	1	3746484	rs2275829	C	T	0.148519399686012	0.822221130550162	0.0166340831099929	0.0740315474065123
0	1	3796948	rs4074709	T	G	0.152618010423399	0.0487227629602003	-0.152579458035981	0.0774118238794088
0	1	3800242	rs3205087	G	A	0.426692368008364	0.674566617794097	-0.0226319532173105	0.0538998608421407
0	1	3801828	rs10909818	A	G	0.303020057303213	0.0596828536798603	0.106891462116356	0.0567626794221268
0	1	3803755	rs7367066	C	T	0.672101504428201	0.160346978187398	-0.0785510585724881	0.0559518115994012
0	1	3806358	rs10909819	C	T	0.301395780485721	0.957221387788454	0.00310340287409509	0.0578553199804801
0	1	3809423	rs11807227	A	G	0.300971828398632	0.899135812715536	0.00734222158247994	0.0579253782997068
0	1	3814660	rs10909823	G	A	0.113718736633574	0.992732494030277	-0.000759036533373225	0.083331910463088
0	1	3818871	rs10797356	A	G	0.371778977877409	0.577347049675106	-0.0309053886492934	0.0554591488705158
0	1	3821782	rs11589102	A	G	0.109131269845433	0.734571743887043	0.0287689030677437	0.0848513995379894
0	1	3995644	rs80309618	T	C	0.0971999027303406	0.587729170594882	-0.0493348440717597	0.0910019234814274
0	1	3996075	rs34770924	T	C	0.0792912829384588	0.72144834652948	-0.0356200713125547	0.0999093841489831
0	1	4000957	rs61156287	A	C	0.247153216646992	0.80527687888365	0.0152929994845075	0.062034607457936
0	1	4002954	rs72640991	T	C	0.0810674071457946	0.673620025708907	-0.0416939289334125	0.0989919699402592
0	1	4002958	rs10915568	A	G	0.194237190654874	0.0906063272068329	-0.117662033416122	0.0695316624282416
0	1	4003276	rs75558957	A	G	0.0612169269637685	0.895410592271511	-0.0146408960624222	0.111370595601326
0	1	4004250	rs11583257	T	C	0.272460707008916	0.233678591597309	-0.0722622900671535	0.0606768723807071
0	1	4006060	rs7548668	C	T	0.353642421712412	0.162658837227996	-0.078422818121152	0.0561693661386838
0	1	4009694	rs4654479	A	G	0.115001105745849	0.751769885146303	-0.0266261639234034	0.084178367250218
0	1	4010743	rs4654482	G	A	0.575934131771108	0.712852657624947	0.0198886608129488	0.0540412214829406
0	1	4013749	rs12096512	C	T	0.130483065251862	0.154870873970293	-0.117235800088413	0.0824132725961111
0	1	4013997	rs10915431	T	C	0.130769003404519	0.14519902611791	-0.12	0.0823779400082328
0	1	4018038	rs115402422	G	A	0.0718566298149281	0.999922983427165	-9.87554491445345e-06	0.102309730418045
0	1	4026068	rs12031275	A	G	0.568427005394119	0.258461668986115	-0.0607765241153652	0.0537828904845509
0	1	4028924	rs10915490	C	G	0.134882079851439	0.574910911737391	0.0431996475133436	0.0770275531337066
0	1	4038065	rs78738452	A	G	0.136528226334297	0.380062278929663	0.0667217917465552	0.0760118411776888
0	1	4039145	rs4654428	C	A	0.853456089501024	0.196276101701192	-0.0944270198417941	0.0730726910722104
0	1	4039440	rs12758410	T	C	0.544267486560699	0.0665672965281261	-0.0983019387626636	0.0535826754295091
0	1	4039988	rs72644272	A	G	0.307886329164492	0.282996937430521	0.0611312232249387	0.0569398105784176
0	1	4053435	rs12038964	C	T	0.337498892344711	0.145970426229616	0.0808604652106246	0.055615751993202
0	1	4061608	rs12045781	A	G	0.288839698568983	0.216624867068183	0.0717089473922284	0.0580379501609575
0	1	4066781	rs4128222	A	C	0.0872239930943724	0.261846152678198	-0.110357870695477	0.0983548155127772
0	1	4068052	rs6675979	A	G	0.267247442354372	0.467431224008691	-0.0437641214952856	0.0602259967691151
0	1	4069148	rs12027284	T	C	0.180129018265448	0.941109331750935	-0.00511265856115399	0.0692062755941897
0	1	4071399	rs6680847	G	A	0.467536852307263	0.798998514691203	-0.0136210100048411	0.0534905226813066
0	1	4078090	rs4654604	C	T	0.383246262242669	0.799299174878674	0.0139421047721736	0.0548352962445654
0	1	4080780	rs4440829	A	G	0.248922999697521	0.534323655980663	-0.03867031068664	0.0622289962173158
0	1	4082367	rs10799261	C	T	0.465714063226406	0.902493611132046	-0.00655500430074272	0.0535050354821695
0	1	4085504	rs4233266	G	A	0.214650110361887	0.601133758555125	0.0334824832516797	0.064048112348268
0	1	4085543	rs12026862	C	T	0.201273547531108	0.632579368724808	0.0313839467126314	0.065643124371748
0	1	4085582	rs12026892	C	T	0.201405614938836	0.650124637180579	0.0298137873524462	0.0657286313215846
0	1	4092146	rs58051771	C	T	0.209279618592673	0.594309542617584	0.0344857299788774	0.0647496061710235
0	1	4092538	rs12028583	C	T	0.202550582981124	0.424927256909121	0.0519506617273916	0.0651090608375836
0	1	4092563	rs4328052	C	T	0.208799145115496	0.563239639230888	0.0374072573396271	0.0647143786005243
0	1	4104757	rs12036953	G	A	0.309900183782793	0.775545918430442	-0.0164427586272847	0.0576679474890518
0	1	4111741	rs4553153	T	C	0.528903157131232	0.975250804697513	0.0016545364179483	0.0533317272075469
0	1	4112750	rs74827518	T	C	0.115094624173827	0.161445447532003	0.112574959911756	0.0803976678781638
0	1	4121696	rs7520322	A	C	0.468096173889509	0.844680817424841	-0.0104913080783941	0.0535517444999072
0	1	4124260	rs6672716	T	C	0.298710048776644	0.397175727600344	-0.0502076327181161	0.0592996984055254
0	1	4132018	rs9628649	T	C	0.354982766992671	0.730089865441939	-0.0192814201127929	0.0558872034565825
0	1	4136869	rs117282266	T	C	0.0876832484586143	0.660319975732422	0.0410254348315874	0.0933517666858562
0	1	4145615	rs10915421	C	T	0.525680423573132	0.806619278799561	-0.0131853069450628	0.053863816936819
0	1	4152206	rs4654410	T	C	0.807983629154004	0.0648676275109024	-0.121166981466487	0.0656315656794336
0	1	4155841	rs56329102	G	A	0.285909766536194	0.0895113610531104	-0.101909475933307	0.0600180332458924
0	1	4156118	rs16840731	G	C	0.286347238106406	0.0926343096737488	-0.100623256210277	0.0598355841763814
0	1	4160903	rs76952475	T	C	0.165481624805502	0.2853679973513	-0.0788284199023068	0.0737860185588765
0	1	4162248	rs76163269	C	T	0.0756566342122183	0.466454498783606	-0.0753972362855698	0.103530669932123
0	1	4162415	rs12130437	G	A	0.28692862470372	0.272326663291108	-0.06575932588444	0.0599053590514711
0	1	4166004	rs10399650	C	A	0.565061710276486	0.405683929406727	-0.0445488071881091	0.0535756039602406
0	1	4168653	rs10799201	C	T	0.120917112853942	0.698082770242332	-0.0323937644383634	0.0835084927223226
0	1	4169553	rs12080309	C	T	0.288778564745726	0.217410071558475	-0.0737219890685135	0.0597692114745796
0	1	4170178	rs12032575	A	G	0.0781569462550074	0.133990357472956	0.141395525040026	0.0943548798173311
0	1	4171343	rs6702575	C	T	0.563356041151901	0.571866637163877	-0.0302851061828428	0.0535730809130534
0	1	4171786	rs10492944	T	C	0.0772538570202952	0.648523970807109	-0.046560657785179	0.102148444657983
0	1	4174116	rs10915434	C	T	0.286457306394025	0.237845251082937	-0.0706706663815136	0.0598706220039669
0	1	4183006	rs10915437	G	A	0.259735820413949	0.86847757123934	0.0100392658260023	0.0606262950535838
0	1	4183258	rs10915438	A	G	0.197640746783563	0.559032538433427	0.0387065313592767	0.0662466449798098
0	1	4187821	rs57905980	A	G	0.102847304802259	0.237673569725684	0.100489368801459	0.0851012227532964
0	1	4187952	rs4654487	C	T	0.508227522412489	0.363956801352775	0.0480568752898907	0.0529347442460966
0	1	4190685	rs4282783	G	T	0.58399273444754	0.445078322893239	0.0412583666996861	0.0540281429188467
0	1	4192707	rs10915442	G	A	0.603256097479782	0.354057482486193	0.0510508195121583	0.055085988203699
0	1	4192854	rs80160005	A	G	0.105933470941211	0.776349791580586	-0.0251031087130684	0.0883666274038077
0	1	4197256	rs6663939	T	C	0.429212399860676	0.969260561004423	0.00205555559700226	0.0533415798949736
0	1	4197418	rs4408122	T	C	0.526478002918721	0.334806770157739	0.0512312398784856	0.0531181491046264
0	1	4197642	rs10915445	A	G	0.428430358224437	0.8790675284695	0.00811648199417783	0.0533447753065664
0	1	4201815	rs4654492	T	C	0.352544795601996	0.678739648076817	0.0228741949066603	0.0552271858402321
0	1	4203563	rs12096127	T	C	0.784925436699228	0.559502912533959	0.0382994351914774	0.0656284220448785
0	1	4207343	rs6680278	T	C	0.260528650504051	0.255996464613715	0.0681699088747683	0.060013758915567
0	1	4210455	rs9426473	A	G	0.172560225975584	0.704133325908548	0.0266550923382161	0.0701917371081233
0	1	4227248	rs16840872	T	C	0.247758569360814	0.835055711829353	-0.0129278625305433	0.0620869500654756
0	1	4230463	rs10915459	C	T	0.0982851626617058	0.97115226183206	-0.00324083012249177	0.0896168984056329
0	1	4236982	rs4233262	T	C	0.761469721028969	0.162064489670637	-0.0864985797036052	0.061865930425331
0	1	4239028	rs4654418	A	G	0.348851696066307	0.915482092193576	0.00596012936764458	0.0561606845674179
0	1	4251398	rs35392680	A	C	0.326418927535516	0.584980616580369	-0.0310721666647476	0.056895795605887
0	1	4263677	rs6687268	T	C	0.291785629975607	0.364318148443479	0.0530109526832955	0.058435673631972
0	1	4267089	rs16840901	C	T	0.312169710517137	0.765646035168806	-0.0171612062235011	0.0575734790581091
0	1	4267889	rs10915471	G	T	0.410758173976715	0.373445447836673	-0.0487520742779242	0.054775268897297
0	1	4269638	rs6426404;rs567086010	A	G	0.588721474600983	0.382326567005732	0.0478648567304882	0.0547892574795208
0	1	4271526	rs12022636	A	C	0.344473942732099	0.843936621092557	0.0110558921778568	0.0561610183006281
0	1	4281160	rs10799216	A	G	0.574943537084366	0.345273812454936	0.0508650659622847	0.0538941213966201
0	1	4284659	rs903540	C	T	0.709372150669902	0.0184243996218656	-0.134964658472884	0.0572617687471164
0	1	4284919	rs7528938	T	C	0.472626864210626	0.222478590331016	0.0648055056283392	0.0531208422220881
0	1	4288803	rs10915480	G	A	0.405490814818214	0.538695573129008	-0.0333581165856012	0.0542596560536409
0	1	4291842	rs7541544	C	T	0.427097051153542	0.126921418243814	-0.0826942611763736	0.0541775983559365
0	1	4291953	rs7534461	G	C	0.343222831213548	0.499998724691737	-0.0379466555394145	0.0562596283147199
0	1	4292038	rs7534558	T	C	0.341871443397214	0.514086853575301	-0.0367684416536018	0.0563511976802728
0	1	4312205	rs1908490	T	C	0.213744467570439	0.748644161779826	0.0206702671741922	0.0645083738881983
0	1	4312527	rs16841005	A	G	0.108139628164996	0.644587094503514	-0.0405466943697725	0.087897569701842
0	1	4315204	rs966321	T	G	0.323050392782211	0.957582377510745	-0.00301766843314018	0.0567362376016083
0	1	4316544	rs16841037	A	C	0.089751831948348	0.624735199635315	0.0453864937492564	0.0927863716987697
0	1	4325589	rs9286982	C	A	0.591917434578824	0.0971893886630018	0.0903571625934096	0.0544768252815156
0	1	4330287	rs6677984	G	A	0.248771260281159	0.956496531893703	0.00333676233868475	0.061168257086502
0	1	4341843	rs1390136	T	C	0.372925153389806	0.113072271736322	0.0863248945046744	0.0544796763768092
0	1	4353287	rs16838562	G	A	0.122783089770355	0.850587626682518	-0.0154879540929301	0.0822214799977809
0	1	4355593	rs2029490	G	A	0.584764583904273	0.113102480921395	0.0861327400085171	0.0543629654112446
0	1	4358008	rs58506471	A	G	0.18763174846641	0.431903063083771	0.0524158270012014	0.0666919552012065
0	1	4358349	rs35559925	T	C	0.0837305941178786	0.991766752208922	0.000993314026545465	0.0962604163890293
0	1	4364472	rs1106307	G	A	0.806502838415829	0.608460073759766	-0.0342983694765873	0.0669533246219477
0	1	4365471	rs351625	T	G	0.235464476140919	0.545158937874554	-0.0385787502730636	0.0637633476241953
0	1	4367980	rs2934983	A	G	0.628625338441369	0.610880017112807	0.0281785748408	0.0553804934071681
0	1	4368942	rs351618	C	T	0.79974891095586	0.615153120368552	0.0338460420247143	0.0673243029881919
0	1	4368951	rs351617	T	C	0.672425474244238	0.49011177960814	0.0393705537928349	0.0570479387791183
0	1	4370074	rs1495239	T	C	0.427246501219195	0.326835743264975	-0.0534183125998819	0.0544802775759568
0	1	4370489	rs12073612	A	G	0.0837004830917874	0.388301162785984	-0.0853944614119619	0.0989848532492855
0	1	4371863	rs351614	T	C	0.208659369498411	0.065976269406361	0.117332981756969	0.063817006293995
0	1	4372470	rs716214	G	A	0.151939747222831	0.606050494169474	0.0379379714440215	0.0735632226355123
0	1	4379095	rs59704180	A	G	0.0799138155528172	0.452541455246953	-0.0757931305778306	0.100898117249218
0	1	4379687	rs12408012	G	A	0.547683839825673	0.110168840008998	-0.0852745581534543	0.0533821867676119
0	1	4380344	rs2411741	A	C	0.899370828564408	0.878946286066199	-0.0134562220962217	0.0883504245135356
0	1	4381016	rs2130618	C	G	0.138890919602914	0.984023828246709	-0.00154315684909933	0.0770634394432346
0	1	4382979	rs13375925	T	C	0.168914650008761	0.508037040422146	0.0463308608134151	0.0699970533346121
0	1	4384296	rs351607	G	A	0.166596251009121	0.40427276977207	0.0586681108442593	0.0703442271670829
0	1	4384773	rs351608	G	T	0.165384354110181	0.333654592110896	0.0681983033106114	0.0705417813501568
0	1	4390211	rs501284	T	C	0.472984714977803	0.39131819379537	0.0455266918046942	0.0531091200956351
0	1	4390289	rs625079	C	T	0.530535941450218	0.445648008650672	0.0407158666161674	0.0533845217850454
0	1	4391391	rs76664831	G	A	0.123732657417289	0.257994874574521	-0.0950408023963514	0.0840219102804332
0	1	4395812	rs579387	C	A	0.332083458253443	0.108948680057416	0.0890362474337255	0.0555457118223996
0	1	4397736	rs588224	G	A	0.330990704454891	0.0906080442233898	0.0940433354427225	0.0555746324787358
0	1	4400529	rs1108770	G	C	0.454935930328943	0.459678026515023	0.0394483340526288	0.0533534681201554
0	1	4400887	rs12046047	C	A	0.257172992009153	0.173231038347493	0.0811065128770465	0.0595541620419987
0	1	4401563	rs488256	A	G	0.198159175139934	0.573484162643291	-0.0381447409113748	0.0677613580520045
0	1	4401778	rs903539	T	C	0.256911606313835	0.175634032404455	0.0806250654238776	0.0595317310202176
0	1	4403047	rs601798	G	A	0.197916102742716	0.644476793689674	-0.0311766477732517	0.0675625586374016
0	1	4414716	rs596133	A	C	0.45737175438395	0.469975291499683	0.0386147280218832	0.0534445660228736
0	1	4417946	rs1531329	C	T	0.356533518932857	0.746769565717227	0.0179460782805301	0.0555775000488961
0	1	4418164	rs1531328	A	G	0.352043187738365	0.835398691706468	0.0115392125013786	0.0555350185193286
0	1	4423030	rs79426491	T	C	0.163267646942335	0.501854517992497	0.047685761226423	0.0710058976829096
0	1	4424115	rs16838812	G	A	0.213744722957433	0.0808368667951177	0.110740584025927	0.063430723197263
0	1	4425847	rs12405082	G	A	0.213188617187252	0.0702025834021397	0.114853441645168	0.0634338650943176
0	1	4425876	rs12404603	T	C	0.122376960110986	0.397085134791101	0.0672153318920657	0.0793720766792522
0	1	4427083	rs12023786	A	G	0.0964545308450816	0.0573638472239753	0.160931038817596	0.0846770097209089
0	1	4431264	rs572439	C	A	0.658504178394408	0.0109999034498602	0.145927079532729	0.0573905577773489
0	1	4431571	rs12028738	A	G	0.2603914030907	0.0594747184285405	0.111056124383081	0.0589261043344393
0	1	4431704	rs12031615	T	C	0.369389730200174	0.516845790796341	0.0356403943742955	0.0549823514798927
0	1	4435641	rs74728654	A	G	0.162475469187297	0.403625607580742	0.05948521498418	0.0712258242382556
0	1	4440749	rs589870	T	C	0.0806660368548199	0.302674165553675	0.097584583234104	0.0946765284835115
0	1	4444706	rs349413	A	C	0.787429064756237	0.117307819192631	-0.0997370230036353	0.0636819436044971
0	1	4445873	rs72632733	T	C	0.108605403492528	0.177648540806854	-0.120069639202294	0.0890704107129252
0	1	4448702	rs747778	T	C	0.298432827399424	0.220389820375849	-0.0722625173851131	0.0589661168985946
0	1	4448818	rs747776	C	T	0.569934111825337	0.126859882974221	-0.0819324875101604	0.0536698237249479
0	1	4449129	rs1109046	C	T	0.567336691633049	0.175752280665756	-0.0728840073332396	0.0538306429298563
0	1	4449883	rs12041175	C	T	0.460268426461014	0.597361447335931	-0.0283678716588895	0.0537068207041802
0	1	4451081	rs12042157	C	T	0.461472428007077	0.602908722988633	-0.0279087063474866	0.0536476664044534
0	1	4455415	rs349415	C	G	0.189290287543359	0.657462186419377	-0.0302922125137223	0.0683149897151874
0	1	4458068	rs349417	C	T	0.650733894860801	0.37262982936926	-0.0494019589937117	0.0554108119378677
0	1	4459317	rs78531899	A	C	0.107903017717853	0.136694582048585	-0.133718634921904	0.0898517782837465
0	1	4459689	rs6679220	C	T	0.135716618846694	0.703050793558204	-0.0298106827242016	0.0782010894041044
0	1	4460965	rs56081339	A	G	0.1356171678329	0.695824051398343	-0.0305607181710901	0.0781676570913878
0	1	4462460	rs349400	G	T	0.652050808337856	0.397213164949698	-0.0469171916128379	0.0554177884814169
0	1	4463585	rs349401	G	T	0.543435299287668	0.970721564219878	0.00196211369130651	0.0534587573258854
0	1	4464125	rs12144027	T	C	0.107894815766884	0.178058861737128	-0.120290231812809	0.0893185110225431
0	1	4466908	rs577114	C	T	0.0799802464894576	0.332213210085613	0.0926246631185761	0.0955222754626949
0	1	4469868	rs733308	G	T	0.126259138579635	0.946551104902315	-0.00535673525068561	0.0799054335103646
0	1	4471733	rs505933	G	A	0.775970192318673	0.185918352978249	-0.0830037189156612	0.0627508490287458
0	1	4472448	rs4654533	G	C	0.587439587630095	0.511098219908909	-0.0355415239559842	0.0540860998244601
0	1	4475184	rs349405	C	A	0.776318640567807	0.181003861242539	-0.0839962536371905	0.0627929311889422
0	1	4477911	rs349409	T	C	0.775887746633653	0.17271491658357	-0.0854213774663469	0.0626471395488109
0	1	4488779	rs12029910	G	A	0.451627407228835	0.964750751283897	-0.00237294412110073	0.0536953111495387
0	1	4488831	rs6667927	T	C	0.185721870946064	0.601465825207105	-0.0360333239931466	0.0689905335741607
0	1	4489398	rs6678792	C	T	0.267494826992499	0.904196730090936	-0.00724011855424545	0.0601530733897107
0	1	4489529	rs10915533	A	G	0.186658865865692	0.492070332279066	-0.0473749025101434	0.0689571266719512
0	1	4496329	rs1762813	T	C	0.893527403274365	0.544087291853309	-0.0513906819925772	0.0847131011868437
0	1	4497217	rs1674879	T	C	0.137623976328874	0.669563538417347	0.0325288941560615	0.0762252254925759
0	1	4502705	rs780575	T	G	0.217746559978971	0.383207941328158	0.0552824138334323	0.0633972054354926
0	1	4504332	rs780584	A	G	0.250181579313436	0.466956606036487	0.044174617740559	0.0607261525214321
0	1	4504927	rs780586	T	C	0.12315247512983	0.694298610772726	0.0315289940886328	0.0802206800058874
0	1	4507763	rs780594	C	T	0.848989993493544	0.70041939002081	-0.0285175646814528	0.0741188795385373
0	1	4509379	rs2054270	A	C	0.627914167463065	0.641693139218334	-0.0255060026925044	0.0548123878459781
0	1	4510840	rs705685	T	C	0.170269058082001	0.601396120028806	-0.0372955376798745	0.0713935202866925
0	1	4519912	rs608210	G	A	0.75309099756438	0.918112487644849	0.0063941570915043	0.0621929454857975
0	1	4525604	rs4654545	C	T	0.779649580289448	0.784415396476774	-0.0176697040250194	0.0645894274705324
0	1	4534661	rs11812066	T	A	0.131838235294118	0.249292092272319	0.0889697157264205	0.0772259279912525
0	1	4541444	rs16839089	A	G	0.117452926314376	0.998129861620724	0.000193165819157566	0.082413090586839
0	1	4549380	rs705690	A	G	0.574259380958298	0.385838341424569	-0.0464224260964035	0.0535320608110592
0	1	4549402	rs780606	G	A	0.47286616239519	0.486274920267873	-0.0371110465122682	0.0533016463608746
0	1	4552802	rs1878052	A	G	0.463030552903394	0.752567047125288	-0.0167046052462261	0.052987376330226
0	1	4558792	rs10915548	A	G	0.496837564852643	0.310273645208529	-0.0534476623239422	0.0526760628427457
0	1	4558933	rs609506	C	T	0.864134890558151	0.236704122731691	-0.0901430447574238	0.0761816174425305
0	1	4566065	rs4654440	G	A	0.867295824100156	0.103999619598678	-0.123144691086346	0.0757456815264524
0	1	4572023	rs10915549	A	G	0.51506934516252	0.370054115207186	-0.0472767337816888	0.0527423141844198
0	1	4573989	rs1710421	T	C	0.88630524412576	0.257010865816206	-0.0923171444070739	0.0814454437796621
0	1	4581585	rs608203	C	T	0.344008086690511	0.34987949660839	0.0516177337555414	0.0552165819401369
0	1	4582199	rs10489135	C	T	0.306874927485787	0.422850491192025	0.0454968081572641	0.0567655859550722
0	1	4583973	rs76210017	G	A	0.162600349429182	0.0957935722166208	-0.124297212249804	0.0746261916932931
0	1	4587969	rs241237	T	C	0.34515721200225	0.331947127709805	0.053634083112493	0.0552815071876648
0	1	4594603	rs537398	C	T	0.46811360249494	0.323090411698091	0.0522077507500929	0.0528350568106313
0	1	4596288	rs10915554	A	G	0.452208431330711	0.473449886689978	0.0379144454451228	0.0528883423191198
0	1	4596534	rs12084169	T	C	0.434657258273593	0.300595405695852	0.0547922570113151	0.052931328657034
0	1	4600491	rs543653	G	T	0.435348094547278	0.298362984775207	0.0550216218296884	0.0529079332490094
0	1	4606292	rs80089004	G	A	0.195436773880318	0.344609618913309	-0.0644234826768402	0.0681660376441286
0	1	4608204	rs241220	A	G	0.351319849883685	0.243303660392081	0.0634906905913559	0.0544158178716479
0	1	4610733	rs16839272	C	A	0.096439208862595	0.991770416256925	-0.00092546195902146	0.0897249167149004
0	1	4611241	rs241248	A	G	0.0963970793945716	0.888499651425572	-0.012666915055646	0.0903470021770513
0	1	4612752	rs12117466	T	C	0.331119487274711	0.328637237290732	0.0543132580320686	0.055599696941811
0	1	4614822	rs241257	T	C	0.150511778845111	0.882021870086988	-0.0110758954385584	0.0746320810136417
0	1	4616102	rs241261	C	T	0.455519420715228	0.320761063421323	0.0525747604928635	0.0529509702632882
0	1	4618251	rs6685798	A	G	0.124842997272041	0.90810572441717	0.00931891048483548	0.0807333920322925
0	1	4619038	rs241264	T	C	0.419703680693736	0.312653668029139	0.0539028814369429	0.0533866600502683
0	1	4619669	rs59595338	A	G	0.252818370585885	0.196203155082844	0.0768711693607642	0.0594773333011545
0	1	4621464	rs6698529	A	G	0.337075389696432	0.296509152345823	-0.0587777385737859	0.056303285712011
0	1	4627077	rs241273	C	A	0.126572656637727	0.456546236365611	0.0582748393919365	0.0782689600484895
0	1	4629186	rs241277	C	A	0.148014220599013	0.67934791501588	0.0306312792222218	0.0741043858370836
0	1	4630232	rs76191495	A	G	0.119367685179175	0.246581548275186	0.0918140168664922	0.079239329432853
0	1	4632528	rs241211	G	A	0.314277197462086	0.432021366002277	0.0446151691416314	0.0567812744172537
0	1	4632560	rs980092	G	A	0.528529805168444	0.143826892230883	-0.077871002176969	0.053274730492938
0	1	4632828	rs171317	A	C	0.826870959949912	0.528019703208173	-0.0437815744023895	0.0693809271361426
0	1	4633554	rs6673089	A	G	0.582036610692304	0.675997429138399	-0.0224595479544861	0.0537398227492563
0	1	4633607	rs241209	A	G	0.308130056287815	0.477489314230454	0.040363156305228	0.0568217883095579
0	1	4635556	chr1:4635556.C.CC	CC	C	0.88989437549095	0.755016228402285	0.0266141051710013	0.0852928798921777
0	1	4641742	rs241225	A	G	0.720467623229637	0.381920381505975	0.0523929352240238	0.0599212353858677
0	1	4642477	rs184781	T	C	0.766458977000615	0.438115228096688	0.0491557348828386	0.0633956812214106
0	1	4644085	rs588347	T	C	0.591091462855045	0.453928888366023	0.0407603346312948	0.0544283145049147
0	1	4646572	rs4654446	T	C	0.298266155295459	0.77762910317182	-0.0165489183509692	0.058598898482618
0	1	4647646	rs2674014	T	C	0.763706892515377	0.27518411990214	0.0690541035375277	0.0632826182746067
0	1	4649157	rs546397	G	A	0.290360576923077	0.416597934143871	0.0470778277194433	0.0579535245243443
0	1	4658538	rs12567277	T	C	0.452470185045949	0.727518316289932	0.0185280064428966	0.0531759037357166
0	1	4665232	rs164781	A	G	0.354676046484705	0.941838394352811	0.00404708662882211	0.0554703637839075
0	1	4665269	rs241243	G	A	0.284726383857468	0.690834684205452	0.0233391901367943	0.058682083333513
0	1	4666819	rs151716	G	A	0.359430660458909	0.495288039136987	0.0377193619758354	0.0553132784694573
0	1	4677535	rs4403602	G	C	0.281065763702882	0.273738941378084	0.064030653490402	0.0585025854464863
0	1	4678123	rs7555011	C	T	0.700973991236314	0.686962157835802	0.0234932857621229	0.0582987343449958
0	1	4679563	rs12145928	C	G	0.243958583779438	0.555372338117083	0.0362380378480431	0.0614486260590158
0	1	4682273	rs6668199	C	T	0.474705290214148	0.724740017506551	-0.0189629399591496	0.0538519463649607
0	1	4685648	rs875808	A	G	0.283888827795474	0.263376605187276	0.0650870149715394	0.0581941564392375
0	1	4697300	rs2101195	T	C	0.656702121197333	0.233647220975394	-0.0663476025768538	0.0557067166422858
0	1	4698446	rs12122716	T	C	0.101385176982788	0.463006187540829	0.0630344041892982	0.0858889645077496
0	1	4698677	rs76059212	A	G	0.0598419454649568	0.650882599120104	0.0498064939900693	0.110060744592804
0	1	4700731	rs61265167	A	G	0.254434589800443	0.134392609145323	0.0896244527260113	0.0598692741614618
0	1	4701258	rs10915575	C	T	0.278954447215918	0.165595517098815	0.0809461087328567	0.0583817853372938
0	1	4706317	rs12741248	A	G	0.513744758965191	0.379040788013346	-0.0471364721929263	0.0535845685666229
0	1	4706755	rs12125737	T	C	0.284900954490253	0.35670585007096	0.0537088263505274	0.0582740002380036
0	1	4708162	rs4654454	C	T	0.404782519727018	0.528316395270249	-0.0345241308481029	0.0547499645369936
0	1	4721793	rs12406838	A	G	0.288972182461293	0.538260738129808	0.0356538139843829	0.0579317428057761
0	1	4722951	rs7517517	T	C	0.150239771737529	0.0654060993736315	0.131591128039378	0.0714209545132614
0	1	4723818	rs12083131	A	G	0.150399118533983	0.0720602252692718	0.128387245050757	0.0713763126254874
0	1	4727243	rs6663166	G	A	0.805966482178322	0.0338573458392933	-0.13887564805058	0.0654528403278672
0	1	4731677	rs10799255	G	A	0.394787364593005	0.0243216500794084	-0.124124787354623	0.055117337878133
0	1	4737531	rs16839450	T	C	0.256438799652968	0.582704282455535	0.0333153943917613	0.0606353030473799
0	1	4738058	rs2071990	T	C	0.277762572144146	0.704916734500794	0.0224443062259323	0.0592679997930953
0	1	4738355	rs2071991	G	A	0.322852605376985	0.937598372524733	-0.00445040421220967	0.0568460304259536
0	1	4746636	rs10915587	T	C	0.569484649863506	0.879243481241817	-0.00815597316564255	0.0536830383747914
0	1	4763401	rs6681520	T	C	0.506341379432396	0.914470259527284	0.0056640665598907	0.0527371864395359
0	1	4773266	rs2071999	C	A	0.64553265671957	0.432627685007672	0.0441777395254883	0.0562986707525143
0	1	4776974	rs3753696	A	G	0.12936451748982	0.212326361263309	0.0956509576444673	0.0766929245292242
0	1	4783142	rs12566272	A	G	0.151472478563237	0.700858157221642	0.0282275836150456	0.0734782759106236
0	1	4784556	rs3820252	T	C	0.155196402072532	0.571801713916602	0.0398776217435811	0.0705299268453168
0	1	4784884	rs3820253	A	G	0.531556272856495	0.809382018491226	-0.012932463182592	0.0536119884750675
0	1	4799200	rs3753702	T	C	0.0676033098184708	0.542468068843876	-0.0662734644406787	0.108808227756183
0	1	4803834	rs393976	A	G	0.0970740981915256	0.285925623609596	-0.0995917018642443	0.093329100482815
0	1	4805106	rs414176	C	A	0.092614489143971	0.459497408019835	-0.0698028184922151	0.0943696184942862
0	1	4805434	rs371605	G	A	0.281338410615396	0.684582168373489	0.0239965671002807	0.0590730743206842
0	1	4806381	rs368808	G	A	0.141736635372344	0.872299187550689	0.0123101824950384	0.0765850448677184
0	1	4806550	rs11586743	A	G	0.0788083132126954	0.645120079388556	0.0451686444693722	0.0980750223086495
0	1	4813115	rs380239	G	A	0.106386557953581	0.230376107130566	0.10055146240516	0.083835460889971
0	1	4813141	chr1:4813141.C.T	T	C	0.106357766537472	0.272431477394856	0.0921883472057075	0.084
0	1	4819803	rs368420	C	T	0.221069557051286	0.824306610645798	0.0142753574235056	0.0643007058670767
0	1	4826104	rs2802716	A	C	0.0681077576101882	0.8526533102372	0.0194760396068367	0.104859812468256
0	1	4826660	rs2743980	A	G	0.388043904590752	0.924537505954727	0.00518746651371908	0.0547665268502941
0	1	4828606	rs7518471	T	C	0.0880445352409257	0.97156966397204	-0.00337741731839225	0.0947656319875257
0	1	4833747	rs12029492	A	G	0.296132827735819	0.417864684179544	0.0469761544495184	0.0579858489232361
0	1	4836121	rs394594	G	A	0.424574589818964	0.477996205574351	0.0383427766756412	0.0540397528185406
0	1	4848808	rs12133924	G	A	0.122118446892869	0.972582516574286	0.00278866120286014	0.0811377071027917
0	1	4852747	rs7520826	G	A	0.106080466736916	0.544230956682189	0.0516989474814828	0.0852516636099966
0	1	4853688	rs932350	C	T	0.15453474982335	0.537124758114835	0.0451457251756109	0.0731499658242887
0	1	4859488	rs17345273	A	G	0.0669024597509348	0.310280109017649	0.104445428664935	0.102938972929665
0	1	4861767	rs11588395	T	C	0.0667257192299373	0.293851777795806	0.10805599919325	0.102938972929665
0	1	4871384	rs59103994	T	C	0.101571795390309	0.359910363047539	-0.0832443755886231	0.0909242065636828
0	1	4871671	rs1118009	G	A	0.259754786208902	0.760103734584226	-0.0187020250450617	0.0612489199090585
0	1	4878871	rs1120120	T	C	0.707920376385198	0.567156643391131	0.0339831896275651	0.0593858322792631
0	1	4880480	rs10915616	T	C	0.134405552552249	0.928302584954927	-0.00708977237170929	0.0787921816746863
0	1	4885457	rs7516549	A	G	0.100395116879999	0.402869598460481	-0.076441426745594	0.091381666474211
0	1	4889588	rs10915622	A	C	0.474820413220539	0.386533576855418	0.0457509021535018	0.0528349709753827
0	1	4889912	rs12028290	A	C	0.0685495680324366	0.261862360944734	0.114194204461907	0.101777348985258
0	1	4897567	rs12118185	A	G	0.159489854986235	0.840479356072651	-0.014840497014763	0.0737304760517508
0	1	4898833	rs7522386	G	A	0.453364215453258	0.577120691400567	0.0300564014700952	0.0539036027274783
0	1	4901142	rs12124406	G	C	0.266232929477332	0.736191436072055	-0.0204930200414213	0.0608279950050368
0	1	4906783	rs10915626	A	G	0.469673906553938	0.498533601331445	0.036260767917656	0.0535768774603944
0	1	4911403	rs11803979	A	G	0.361352940651757	0.122682047795305	0.085102984426018	0.0551323222955805
0	1	4913873	rs10915628	C	T	0.846660315247279	0.0778044824673796	0.135237124410316	0.0766837499537738
0	1	4916906	rs1535734	G	A	0.482268287470942	0.75805838698471	-0.0164284746016163	0.0533337540338079
0	1	4927798	rs10915644	T	C	0.376569843922871	0.541029080348442	0.0334927425140953	0.0547931747974115
0	1	4928868	rs12567053	T	C	0.108211625478594	0.18565408819142	-0.118528140372292	0.0895535170852463
0	1	4930181	rs1886112	C	T	0.470223449154009	0.650535150140909	-0.0242975768529989	0.0536348002177699
0	1	4931354	rs11588518	G	A	0.631202675032434	0.672460441123047	0.0235438684880282	0.0556890679594002
0	1	4932444	rs10915647	G	T	0.482981101251207	0.0516448077174483	0.103881814130342	0.0533799590028079
0	1	4932655	rs12044914	A	C	0.149555104870591	0.113573240939635	-0.122436236634616	0.0773769646971938
0	1	4932777	rs12044980	G	C	0.1359844261434	0.280371152234387	-0.0858121685306296	0.0794935480672095
0	1	4938053	rs10753390	C	T	0.851938211402769	0.315521074405627	0.0767213089249864	0.07643814492789
0	1	4938987	rs12410393	C	A	0.0862199935445511	0.85864355832511	-0.0169565872617421	0.0952076368757214
0	1	4940715	rs7539101	T	C	0.432853014982204	0.552765225271341	-0.0317286707454373	0.0534493190758487
0	1	4941735	rs4654462	G	C	0.21137601517559	0.876511703896542	0.0100597269680195	0.064737430394528
0	1	4951910	rs1544061	G	A	0.34137854548286	0.795238845868798	-0.0144892692391042	0.0558323679439098
0	1	4953528	rs16839786	T	G	0.401828401291495	0.177513287463512	0.0731627878494845	0.0542569021055682
0	1	4955158	rs16839789	T	C	0.376876125027251	0.12230181865808	0.0847124879424594	0.0548235682505957
0	1	4955862	rs6426446	T	C	0.469531295424153	0.330016017713021	0.0520349080955685	0.0534194541219545
0	1	4956070	rs6426447	C	T	0.825601728096852	0.359721328443475	0.0653430497722757	0.0713432899820212
0	1	4958102	rs4654620	C	T	0.907105875833234	0.455482115954416	0.0695159744491395	0.0931466471896039
0	1	4959786	rs2031246	G	A	0.871839361337836	0.192986390804078	0.106823524128982	0.0820586223515145
0	1	4963569	rs72634122	T	C	0.146110784269568	0.243491690315502	-0.0900097646900338	0.0771752392488275
0	1	4965152	rs17345545	C	A	0.181929522312372	0.153240009482878	-0.101741810031243	0.0712387784411673
0	1	4965631	rs4654468	C	T	0.37645987167716	0.721420971394355	-0.0194824294783665	0.0546399226642543
0	1	4967739	rs7520488	C	G	0.367058261948454	0.0575320304914941	0.10411240593091	0.0548177332446208
0	1	4968528	rs6678459	T	C	0.342040322590391	0.969130241262247	-0.00215179381031375	0.0556031107629109
0	1	4970122	rs10915666	A	G	0.513744917451606	0.371219081797225	0.047376121492004	0.0529820358200553
0	1	4970486	rs6675549	A	G	0.368552011334347	0.0635146432909782	0.101889760564591	0.0549101742925365
0	1	4971006	rs60530383	G	A	0.144175526211508	0.258262427682283	-0.0883646773018383	0.0781637229501038
0	1	4982386	rs6698453	A	G	0.176537351447941	0.0535969578974632	-0.139745504533612	0.072404005584763
0	1	4984882	rs2093765	G	A	0.631395738072986	0.628743368789641	0.0267450903013675	0.0553160157347404
0	1	4986470	rs2411956	T	G	0.38304391588984	0.0740510847938886	0.0975704564198294	0.0546216130208068
0	1	4988031	rs61271613	A	G	0.169862453373534	0.0538126770697148	-0.142216778829493	0.0737508305057927
0	1	4988262	rs11584727	A	G	0.451828700801115	0.0750008459777276	0.0956659285599186	0.0537310432440492
0	1	4988881	rs6667349	G	A	0.169910502188887	0.0777041866409135	-0.129796371668869	0.0735738234749399
0	1	4995026	rs12049256	C	T	0.470398089881797	0.0456113363486521	-0.10740872355355	0.0537319683023303
0	1	4996185	rs10915683	G	A	0.470129819164361	0.048893153691516	-0.105681876716395	0.0536586364510184
0	1	4996226	rs4654470	G	A	0.145510575144913	0.0824847794661222	-0.136449729886595	0.0785798289909307
0	1	4996275	rs12045266	T	G	0.329117884846539	0.29379570290917	-0.0597467901899051	0.0569108511010406
0	1	4996661	rs12037632	C	T	0.184564458834721	0.444059197959468	-0.0531895357759606	0.0694964048967277
0	1	4997363	rs9426467	G	A	0.434114257194936	0.132880807810504	0.0805570777189584	0.0536032987701333
0	1	4998385	rs9426468	G	A	0.573649427532299	0.577796518940704	0.0299980216529569	0.053894516128002
0	1	5003504	rs9286971	A	G	0.289773303038258	0.559126069193117	-0.0343734926765486	0.0588446053888912
0	1	5005775	rs7534281	C	T	0.319892601509651	0.273633601134182	-0.0628439060181843	0.0574056894778782
0	1	5011402	rs9426490	G	A	0.540365822756842	0.0732402230307107	-0.0954096508881016	0.0532618820471449
0	1	5012101	rs7544541	A	G	0.288384743444547	0.992588725600039	0.000543775243122071	0.0585410293205491
0	1	5012301	rs10915298	A	G	0.243925211405511	0.0609055206895092	-0.119560159377216	0.0637932928001845
0	1	5012697	rs12022487	T	G	0.209195126196693	0.25512306322644	-0.0756899769573831	0.0665117645448381
0	1	5016062	rs76400676	T	G	0.0267235915938999	0.0548593458011893	-0.390354639301788	0.203310920500254
0	1	5018318	rs9426470	A	C	0.472817505782091	0.0961325368089577	-0.0887474824494808	0.0533370484681507
0	1	5021200	rs10799145	G	T	0.335413407562051	0.509914497875642	-0.0371900703022767	0.0564365953525754
0	1	5023321	rs12754637	A	G	0.394511567572621	0.174226100884247	0.073555850544367	0.0541349756322977
0	1	5023430	rs6702660	G	A	0.729256754507435	0.523643721446196	0.0385899105665843	0.0605105261506888
0	1	5023599	rs12741441	T	A	0.347946090467248	0.676111900353222	0.0231422799254707	0.0553941723029364
0	1	5031379	rs10799149	A	G	0.38334586173486	0.041229944801292	0.109670981589516	0.0537284132260538
0	1	5031561	rs7518523	G	A	0.143158683761017	0.689945904980448	0.0300683194943704	0.0753727075422932
0	1	5036174	rs6689050	C	G	0.353177814618419	0.870924759690874	0.00903067362420951	0.0555788627289005
0	1	5036549	rs11581023	A	G	0.103953898977006	0.886427949254876	0.0124445101845324	0.087130833548922
0	1	5036622	rs12122541	G	A	0.0391275966338155	0.465891373960728	0.096394176182435	0.132195253854525
0	1	5037812	rs6666330	G	A	0.352041252704011	0.119755404640361	-0.0876102048724122	0.0563119583862507
0	1	5038051	rs12739724	A	G	0.0884313273204015	0.0235773428557686	0.198733664348751	0.087781921953946
0	1	5038624	rs12564764	A	G	0.3677626843033	0.897719964394599	-0.00714671872053218	0.055598262154496
0	1	5045030	rs1106586	A	G	0.80100388263498	0.692428090095236	-0.0260878906740278	0.0659514389554891
0	1	5047010	rs79254893	T	C	0.0782521856820011	0.280282346990598	-0.111998566058577	0.103732603561716
0	1	5047163	rs7365286	T	C	0.155802988930227	0.562062954442597	0.0419183279894139	0.0723003976674443
0	1	5048109	rs716671	T	G	0.354652159595372	0.557113940600419	-0.0330281847726061	0.0562532636890983
0	1	5051232	rs12725971	G	A	0.35673184287935	0.560903637597853	-0.0325980598348463	0.0560585894510642
0	1	5051710	rs6683624	T	C	0.443377702937199	0.718255728196353	0.0193832316327426	0.053724273296548
0	1	5068245	rs10799151	G	A	0.360015120077611	0.610214015672369	-0.0288473756266139	0.0565892255690041
0	1	5070407	rs10915312	G	A	0.171651386714598	0.791927526893435	0.0186110790570402	0.0705477000912601
0	1	5073092	rs9286975	A	G	0.626403027064085	0.746546454291437	0.0178427444643838	0.0552071143523095
0	1	5077552	rs12047764	C	T	0.143916332134432	0.188493205552782	0.0968349730391197	0.0736359806763334
0	1	5078939	rs10915316	C	T	0.299095864542117	0.603671363507548	0.0300580621652902	0.0579010420914836
0	1	5079962	rs79751215	G	A	0.119309581280544	0.205402910883789	-0.107809706958888	0.0851370482294909
0	1	5081173	rs898337	A	G	0.525659670080664	0.695864768010326	-0.0209561525920393	0.0536088244079644
0	1	5083573	rs76601146	G	A	0.227474563859968	0.372395714077231	-0.0579732966715733	0.064992863189904
0	1	5088062	rs1459765	T	C	0.130732615572962	0.481436925043801	0.0541804063112259	0.0769615331715099
0	1	5090997	rs9439507	G	A	0.398257832767479	0.696901644593333	0.0210054464700207	0.0539283857283014
0	1	5091827	rs4949164	G	A	0.28004979563855	0.497851069370818	-0.0404738725645262	0.0597070014125157
0	1	5094435	rs6693990	A	G	0.128706858357562	0.793265046897079	-0.0210593885447839	0.0803569101429676
0	1	5124235	rs10799158	G	A	0.180979410683537	0.92708437878232	0.00632548737635403	0.0691206203373429
0	1	5124859	rs1563792	A	G	0.307436368663582	0.832345786298689	0.0121665935701681	0.0574725538765834
0	1	5127449	rs6682478	T	C	0.105105638395537	0.750072744779693	0.027325808109355	0.0857836144405317
0	1	5127543	rs6603832	G	A	0.286649156413616	0.722758775715622	0.0207350234496658	0.0584456953757819
0	1	5136644	rs922123	C	T	0.396693500279402	0.919846380035503	0.00549798978263306	0.0546371969586546
0	1	5137666	rs10915336	A	G	0.268840815448889	0.0995302616083689	0.0972289852773465	0.0590291470379566
0	1	5138107	rs117944101	A	G	0.102522008192609	0.536669186103094	-0.0556523952104642	0.0900731687698548
0	1	5139200	rs56186517	T	C	0.12414670534653	0.129404577755335	0.117419886948863	0.0774305598010842
0	1	5141293	rs3128687	T	G	0.571680674821336	0.704767697778995	-0.02040069628422	0.053842967516251
0	1	5141640	rs3128689	A	C	0.69440292745291	0.384440259669054	0.0510082128767145	0.0586473793476208
0	1	5141902	rs11579881	T	C	0.523427351929893	0.819685666169293	-0.0122895240002853	0.0539134129103365
0	1	5142552	rs10915341	G	T	0.677247436063472	0.28166381965377	0.0621910715393394	0.0577667600990244
0	1	5142629	rs12029437	G	C	0.657220743983188	0.405914918023382	0.0471700659685638	0.0567559171452663
0	1	5142784	rs12047111	G	A	0.68643663661578	0.39831074328494	0.0487935179258618	0.0577682817800286
0	1	5142818	rs2334263	C	T	0.662090407258475	0.310970148390363	0.0578328417264927	0.0570800434849314
0	1	5145463	rs12120144	T	G	0.192490316363776	0.598692303878942	-0.0360410697430552	0.0684824321448378
0	1	5152159	rs12121092	T	G	0.627617700479353	0.396043549423347	-0.0467507841652057	0.055084622747671
0	1	5152362	rs12033342	A	C	0.181886569241475	0.150163511188671	0.0961192512214237	0.0667979939587145
0	1	5156245	rs3101225	C	A	0.131562927737429	0.083413299036642	0.131677861214668	0.0760609210764859
0	1	5158225	rs4949171	T	C	0.806332753753585	0.186682027957348	-0.0865962162151123	0.0655804215303353
0	1	5168663	rs10733013	T	C	0.800373699654429	0.218665083932076	-0.080193639507262	0.0651935483967532
0	1	5170712	rs7513590	G	A	0.0936348697583776	0.78081877600523	-0.0256302431532666	0.092111560269231
0	1	5171959	rs66868114	A	G	0.192740398999176	0.318389458710059	0.066201388892798	0.0663491502534379
0	1	5179530	rs10799170	C	A	0.881493101645708	0.950966589205161	-0.0050777676263364	0.082574726270587
0	1	5180066	rs115200516	A	G	0.0850717506036123	0.307527063351249	-0.101808682465521	0.0997708875688616
0	1	5183812	rs4949166	T	C	0.122238480238271	0.653828169733689	0.0360698771135895	0.0804322541168622
0	1	5183873	rs4313443	T	C	0.771303599424334	0.661573342167787	0.0279255508890649	0.0637945476180457
0	1	5190166	rs12083573	G	A	0.236119673908773	0.786178962304737	-0.0171511781391189	0.0632241497768261
0	1	5192365	rs77348721	C	T	0.0851094642333568	0.308255928349722	-0.101692404840127	0.0998072016515161
0	1	5193026	rs10492923	G	A	0.374699267829378	0.0191381478949441	-0.130493989352014	0.0556993210129321
0	1	5194204	rs16840020	T	C	0.464897624197263	0.0161382126935211	-0.128671938911857	0.0534846165791203
0	1	5199158	rs79979050	T	C	0.157403451570758	0.721203468755648	0.0259084340185323	0.0726029775749812
0	1	5200882	rs11576612	G	C	0.150311674826458	0.725739615096932	0.0260183754771846	0.0741690304267304
0	1	5202617	rs79753066	C	T	0.159421280263488	0.802455939406452	0.0181559154979766	0.0725743321447026
0	1	5209244	rs12025231	T	C	0.340480026992085	0.0210302109915899	-0.131841052571827	0.057137328674204
0	1	5209245	rs75570639	A	G	0.164131431222454	0.78531971024531	0.0194697082604353	0.0714764874698454
0	1	5209712	rs189391360	T	G	0.164234687109921	0.797345267505322	0.0183500836206652	0.0714610725244793
0	1	5210124	rs12121369	A	C	0.326149101851498	0.0770977085959066	0.0985045394712441	0.0557221745716027
0	1	5211338	rs12027352	T	C	0.501194108413936	0.0432201729787389	-0.107691903077457	0.0532712610289912
0	1	5211545	rs4314925	A	G	0.82794845743447	0.683401992745655	-0.0285545316418388	0.0700165901332578
0	1	5222075	rs6668830	G	C	0.164076246334311	0.79854122361452	0.0182775469834236	0.0716105239829151
0	1	5222596	rs10915365	T	C	0.474178261218876	0.0808676542677167	0.0927664140166728	0.0531407501480948
0	1	5223182	rs12026730	A	G	0.362964768813652	0.0986924802125732	-0.092776503695649	0.0561864432058276
0	1	5228983	rs61542310	A	C	0.390878164390252	0.0488852559946412	-0.109371059526838	0.0555298311560835
0	1	5230746	rs4076635	A	G	0.267876283872657	0.361662655509381	0.0546016159730502	0.0598569681059348
0	1	5233631	rs4609478	A	G	0.402040004943445	0.144573700679402	-0.0801099313025308	0.0549085987275642
0	1	5239931	rs6603818	T	C	0.762880227365002	0.118358197643995	-0.0947909137722738	0.0606971824658134
0	1	5243848	rs4641339	A	G	0.376226136968437	0.0789582641970439	-0.0972150768636855	0.0553376255660353
0	1	5243935	rs9439542	A	G	0.22182809833353	0.177788068527932	0.0838489523175387	0.0622210932524124
0	1	5244220	rs12033926	G	A	0.376718416598124	0.0888489325405661	-0.0941775436419094	0.0553496815053315
0	1	5247006	rs16840108	C	T	0.0854858236214994	0.931165675739919	0.0081510969175229	0.0943650714178367
0	1	5247355	rs10492931	A	G	0.395453072207683	0.486680641307151	0.0376383387870525	0.0541093285347721
0	1	5250497	rs10915375	G	A	0.183245237427656	0.811228761975011	-0.0165361165792401	0.0692347894078234
0	1	5251088	rs11583754	G	A	0.268848448298001	0.955506478125855	-0.00333132858575955	0.0597084060385253
0	1	5251569	rs17375504	T	G	0.0849653287647367	0.289796789837761	0.0987670575173778	0.0933025589148452
0	1	5255304	rs2722780	T	G	0.220846475185758	0.838297005438273	0.0131568022536431	0.0644712814228641
0	1	5258556	rs2722782	C	T	0.787167906823766	0.625576995467375	-0.0312499301231879	0.0640417730272503
0	1	5262901	rs2679218	C	T	0.210512277850989	0.535695709041924	0.040243501529942	0.0649785709299037
0	1	5264228	rs2722786	G	A	0.782433745002546	0.907867302890626	-0.00741907586636618	0.0641073051792162
0	1	5264697	rs12043987	G	A	0.153465817957609	0.245177653406206	-0.0876701042694072	0.0754383534792218
0	1	5267850	rs6603821	A	G	0.610327404727996	0.789678542228779	-0.0145992820781771	0.0547347050627737
0	1	5276014	rs59234006	A	C	0.153345403235753	0.644676774721939	-0.0343927293959129	0.0745771473676703
0	1	5277437	rs10915385	T	C	0.232199109456932	0.902101553244622	0.00769280051103818	0.0625395333832872
0	1	5277746	rs4565728	T	G	0.283974510325825	0.958034415856818	-0.00310682407914703	0.0590422730111525
0	1	5281117	rs7549461	A	C	0.237323384012426	0.722838284750838	0.0218708340052909	0.0616656437884409
0	1	5281236	rs16840186	A	G	0.0919195082347483	0.610189677311606	-0.0475267190028329	0.0932257063222091
0	1	5281421	rs7511995	C	T	0.764352117231309	0.537631887669179	-0.0384770380540373	0.0624223950099509
0	1	5283239	rs10753355	C	T	0.764742718129162	0.490304614814039	-0.0429160683416172	0.0622130321682575
0	1	5284813	rs7524247	C	T	0.392468338826697	0.71481070011553	-0.0198942896174893	0.0544448095998255
0	1	5284844	rs7552988	A	G	0.758408972756139	0.41508585259003	-0.0504434243199681	0.061895568937261
0	1	5296277	rs76065129	T	G	0.136956941927207	0.438427006550561	-0.0611894496427955	0.0789691898873377
0	1	5296844	rs2353169	C	T	0.236281596932686	0.403076266217751	0.0519264226679751	0.062102561458146
0	1	5297845	rs473104	G	A	0.483144913948485	0.414849646833646	0.0432757707305116	0.0530737694099812
0	1	5298490	rs12026938	A	G	0.155653928387847	0.410573767946658	-0.0612922820839748	0.0744846863448016
0	1	5299059	rs551536	C	T	0.565699319799292	0.526362945256125	0.0338794493134109	0.0534740738676685
0	1	5300124	rs663142	T	G	0.482616173269498	0.361147642915407	0.0484784149023173	0.0530874426526468
0	1	5302004	rs10915389	C	G	0.248322649834493	0.965916675444961	-0.00262492929996654	0.0614304331703137
0	1	5302315	rs12125575	A	G	0.133494653018062	0.256506584097243	0.0865094169494294	0.0762407913124387
0	1	5302528	rs12066405	G	A	0.574665615687529	0.70773681946962	0.0200619386740445	0.0535131532864378
0	1	5308304	rs572111	G	A	0.370542964578838	0.228045791248554	-0.0670859753324207	0.0556541594817146
0	1	5309255	rs7534404	A	G	0.243289915456432	0.827814575134356	-0.0135119592079273	0.0621224358867323
0	1	5310292	rs4465223	C	T	0.791450525862125	0.498638539351342	-0.0440422218293943	0.065090220853359
0	1	5310609	rs6686714	T	G	0.417988872389961	0.516857500201593	0.0348324502465008	0.0537374390366159
0	1	5312165	rs4475768	G	T	0.166473254600927	0.110783649675852	0.110603685944049	0.0693578871074
0	1	5312308	rs670971	A	G	0.0944482404584697	0.792621632544686	-0.024213708777396	0.0920996158446917
0	1	5312366	rs494046	C	T	0.334699007987037	0.893526421544571	-0.00754459552401933	0.0563688348609323
0	1	5317486	rs76220290	T	C	0.0971539256938933	0.66948007752163	-0.0389216344798118	0.0911809053501326
0	1	5319728	rs521758	A	C	0.220353444676409	0.508968190893554	-0.0427671656838885	0.0647550582089711
0	1	5324231	rs499416	C	T	0.298793764965587	0.701853655143415	-0.0221885713524771	0.0579609333041566
0	1	5325924	rs648378	A	G	0.29686246092281	0.536630727440849	-0.0358075001003475	0.0579488174842694
0	1	5326050	rs536995	C	T	0.59861208724873	0.0778541566643998	-0.0946036355334932	0.0536522364981341
0	1	5326334	rs646542	A	C	0.265237238406335	0.751259268016151	-0.0190067217858196	0.0599620181308998
0	1	5327281	rs479689	C	T	0.598571184946431	0.0596006575039116	-0.100986278264718	0.0536095629550642
0	1	5327828	rs619423	C	T	0.265964007846569	0.712133518348499	-0.02206675118042	0.0598027534157222
0	1	5330286	rs494138	T	C	0.297196838274256	0.426391555776858	-0.0463116801006987	0.0582257367927889
0	1	5330728	rs4847580	A	G	0.299098114302292	0.236477256715929	-0.0697929876574179	0.0589548541212712
0	1	5335977	rs541414	C	A	0.600481003663846	0.113139678955876	-0.0850615483735501	0.0536924214452752
0	1	5343098	rs12094921	C	T	0.301362171529239	0.341493159322518	-0.0557271231692679	0.0585849491104986
0	1	5344728	rs622315	T	G	0.6217746716275	0.126343780020757	-0.0828639857619814	0.0542062321603268
0	1	5344881	rs623106	T	C	0.620711460818832	0.14230121835601	-0.0794505480985804	0.0541483631057079
0	1	5346924	rs561303	C	A	0.179398775562072	0.866616882347131	-0.0116327913653269	0.0692604151424931
0	1	5347439	rs565941	G	A	0.232197351671072	0.2355578916705	0.0731790404207382	0.0616939102520236
0	1	5347540	rs4847574	T	C	0.281824927510503	0.0347635933598796	-0.128333665774762	0.060789909524579
0	1	5347627	rs478357	C	T	0.505971153686148	0.670528776933596	-0.0227363371905059	0.0534441463141566
0	1	5347979	rs678476	A	C	0.481165521393625	0.524263585999604	-0.0340990449851916	0.0535485872702736
0	1	5348270	rs4417082	G	A	0.239827085474231	0.792772212939625	0.0162177832522336	0.0617320674450208
0	1	5353894	rs10753360	T	C	0.427556359765556	0.702047863563457	0.0206459105287335	0.0539681192994513
0	1	5354844	rs912988	T	C	0.176436901653612	0.0405498885698018	0.137078173739365	0.0669293294541531
0	1	5355175	rs4030898	A	G	0.428416724213698	0.71238666555106	0.0198848654391638	0.0539393025662751
0	1	5356424	rs12127626	A	C	0.24364477492383	0.245022939253927	-0.073674231784389	0.0633744094647223
0	1	5356607	rs10799191	A	C	0.257690317913782	0.0770934136286495	-0.110722126880276	0.0626325252239628
0	1	5357171	rs9439550	C	A	0.362050771760939	0.73912825426907	-0.0185834712586595	0.0558048815378733
0	1	5364634	rs9439519	T	C	0.634484392624087	0.00583964353461694	-0.150305118911894	0.054524513821753
0	1	5365555	rs76535383	T	C	0.104890364950097	0.0601595683388378	0.154937275832584	0.0824300040012063
0	1	5368769	rs9439523	G	A	0.571766972893692	0.00767936121140507	-0.142998952048992	0.0536410049439463
0	1	5370012	rs4847572	A	T	0.571772014514011	0.00572893611065202	-0.148292058977152	0.0536725060726468
0	1	5377544	rs2031582	G	A	0.575414450344993	0.00195050697777304	-0.166513604388669	0.0537545266966793
0	1	5378416	rs2148210	G	A	0.72471102041443	0.00357781336882475	-0.169075797125105	0.0580384517897235
0	1	5381412	rs9439566	C	T	0.646144952115122	0.0416868681516989	-0.11334536136308	0.0556533163970086
0	1	5384082	rs10157507	G	A	0.584502090654344	0.0396807285863792	-0.111812672975863	0.0543556472524581
0	1	5384158	rs1570964	G	A	0.749214014698827	0.302578899988717	-0.0630909665099284	0.0611987739037412
0	1	5384377	rs61763318	T	C	0.0621848714817849	0.916790072480572	-0.0116241301178874	0.11125918001687
0	1	5385613	rs16840531	A	G	0.0622085902190777	0.91117259150721	0.0122945209630342	0.110205835053228
0	1	5391497	rs9439531	T	G	0.646309186371893	0.053629131176838	-0.107265390918898	0.0555831035763332
0	1	5395799	rs12065434	T	C	0.102646687312532	0.0931798984033607	0.140196228629743	0.0835069459959665
0	1	5410542	rs4129058	T	C	0.369397824862	0.749650650187424	-0.0175954100246508	0.0551407320288467
0	1	5421533	rs7364349	A	G	0.24111264405778	0.923261882475667	0.0059620439513678	0.0618946195979019
0	1	5424374	rs6681674	C	T	0.128445789839944	0.459694595090705	-0.0599389206234488	0.0810697693348202
0	1	5463937	rs11801490	G	A	0.115506273265364	0.216457406069594	0.0992932080048702	0.0803341082723409
0	1	5467532	rs34900182	T	C	0.123336770501218	0.800820169478499	0.0202475105396634	0.0802562458644086
0	1	5473808	rs7366321	C	T	0.18682922883598	0.122747531719053	0.102912300267305	0.0666814105311619
0	1	5476788	rs7417543	G	A	0.452567675403216	0.145951115101376	0.0779642744981104	0.0536211860796815
0	1	5482386	rs11260657	A	G	0.174060736077129	0.324575765074202	-0.0706197024361165	0.071687971688119
0	1	5485177	rs3922826	G	T	0.181336815895713	0.00736260454204552	0.176587120438595	0.0658911508895483
0	1	5486898	rs6603840	C	A	0.642957414405355	0.641991915360132	0.0259629267136143	0.0558443898763005
0	1	5489136	rs35608111	T	C	0.315432792822357	0.209992947527591	-0.0732361213922529	0.0584213525668661
0	1	5491477	chr1:5491477.G.A	A	G	0.197933201856522	0.609345480399667	-0.0344508422734257	0.0674174273618376
0	1	5493392	rs12724170	C	G	0.30630248612397	0.274794415431949	0.0626286601934872	0.0573476305522349
0	1	5524582	rs12079662	A	G	0.122387647118238	0.0440327516888587	0.155736940556914	0.077335669944868
0	1	5527459	rs6603841	C	T	0.592353462103315	0.789527016733715	0.0145216292133068	0.0544034351484848
0	1	5532101	rs12566922	G	T	0.408059644042637	0.754283394620191	-0.0170190003868299	0.0543744279502095
0	1	5533601	rs7414322	C	T	0.598347157106298	0.288385317933602	0.0582550604421698	0.0548711328801904
0	1	5534441	rs7415896	G	A	0.598502779061071	0.34325963408451	0.0519421067262504	0.0548060334505798
0	1	5534948	rs7366606	G	T	0.326664415479039	0.872555943292712	0.00914575177662247	0.0570138691287592
0	1	5540807	rs1004125	C	A	0.823942859014009	0.831391364927533	-0.0148549669137871	0.0697686738750522
0	1	5541205	rs2012852	A	C	0.520466924728565	0.410354876830347	-0.0441051991893146	0.0535732354524182
0	1	5542439	rs9729575	G	A	0.56254207756205	0.748187862182081	-0.0171699855838116	0.0534840983783351
0	1	5542669	rs10796404	A	G	0.28010643216254	0.169670208482812	-0.0819536888497844	0.0596780176425004
0	1	5545279	rs17028069	T	C	0.15106519847126	0.11604666538367	0.114368538714017	0.0727727026516124
0	1	5545452	rs9729637	T	G	0.428641587857751	0.359077547485018	-0.0492831163219573	0.0537365766959528
0	1	5547562	rs12045091	C	T	0.18874547851439	0.0414534798890993	0.135273636687449	0.066344252840971
0	1	5549525	rs11260698	T	C	0.585845188644728	0.887484971119828	0.0076387341117347	0.0539888220903508
0	1	5555529	rs2071957	C	T	0.864887922705314	0.117117434298913	-0.118698609926999	0.0757495205794392
0	1	5563399	rs9659669	A	G	0.428333434104946	0.911386997734743	0.00600866939251085	0.0539914737486636
0	1	5572076	rs10796398	A	G	0.426918996795886	0.166610767889088	-0.0745276247246055	0.0538815019278616
0	1	5575158	rs878141	A	G	0.884512761735073	0.00754967840896926	-0.208201873244181	0.0779323342349123
0	1	5592422	rs10737109	A	G	0.944319127910361	0.255124643310188	-0.125369139882136	0.110167168430564
0	1	5592799	rs9787199	C	T	0.944382429340095	0.256534145638022	-0.125077982363602	0.11023767504865
0	1	5603850	rs7515958	G	A	0.350216169143506	0.427179126662191	-0.0442754662526347	0.055760585059086
0	1	5612956	rs1418632	T	C	0.529180536076424	0.422150990519753	0.0427103397672059	0.0532086718884313
0	1	5617579	rs75786431	T	C	0.0661545424476923	0.250785678979823	-0.129345853198386	0.112627129941928
0	1	5618182	rs11260644	T	C	0.386510573847389	0.0560359608405212	-0.104881804086036	0.0548902167748196
0	1	5624529	rs6687987	C	T	0.0660007259259351	0.2433832681721	-0.131556996895677	0.112772293691842
0	1	5631545	rs4845837	T	A	0.372207526835986	0.903235151627566	-0.00670686034242821	0.0551661785505638
0	1	5634851	rs10796403	C	T	0.359233264737378	0.764275210310421	-0.0167150862754964	0.0557408387115659
0	1	5635316	rs7522344	C	A	0.357062665166774	0.894091417746739	-0.00743441600817654	0.0558437308477981
0	1	5636732	rs1775403	A	G	0.618333042041473	0.154990846780779	-0.0771160304018384	0.0542260313801355
0	1	5638673	rs12080410	G	C	0.271508351287416	0.465801028953679	-0.0442075879172559	0.0606141351657303
0	1	5638751	rs1695639	C	G	0.613983344711108	0.106378320526039	-0.0880631402041655	0.054538803180262
0	1	5641785	rs34374334	C	T	0.549278070840209	0.526846715966757	-0.0336767308872626	0.0532163426443575
0	1	5642511	rs1818038	A	G	0.57801470393485	0.182658827455155	-0.0716582587152885	0.0537727436153435
0	1	5643543	rs61762122	A	G	0.138387909346453	0.952269392548116	0.00462341806686478	0.0772408403519798
0	1	5643758	rs1695645	T	C	0.734409297245644	0.90284973136645	0.00737180739389818	0.0603938431611918
0	1	5646104	rs76037289	T	G	0.126575061609115	0.567365786240009	-0.0463130119646414	0.0809759589171991
0	1	5646202	rs12036552	A	G	0.311797710574372	0.66017575803567	-0.0253024239175882	0.0575486025274081
0	1	5647810	rs12041102	T	C	0.309821293313943	0.679511777707298	-0.0238082088218607	0.0576289323855399
0	1	5656069	rs13376100	T	C	0.125289693097583	0.926989768596234	0.00739655455053647	0.0807194839770022
0	1	5658267	rs10907201	G	A	0.265585098164812	0.894411514232434	0.00795380805827787	0.0599273446952334
0	1	5659587	rs950601	T	G	0.202269120333145	0.269427539702399	-0.0749100878494986	0.0678298808193304
0	1	5671757	rs707583	C	A	0.450187410777038	0.814389804309327	0.0124188444492968	0.0528986594816912
0	1	5675044	rs11260662	T	G	0.10894502923202	0.389501480708809	-0.0748911743301791	0.0870299575567855
0	1	5676334	rs2011457	T	A	0.371279242872903	0.879749273943004	0.00827222257710623	0.0546789818346073
0	1	5679441	rs9439603	G	A	0.238441479900391	0.897683748217419	0.00796608263464303	0.0619504882087863
0	1	5680372	rs9329417	C	T	0.284537692868871	0.855990945033995	-0.0106321640252142	0.0585859191005828
0	1	5680572	rs10157819	G	A	0.125619055352551	0.300082682753156	-0.0853173969109631	0.0823323474342775
0	1	5680991	rs9439606	G	C	0.158817368734238	0.437677350096011	0.0550398686365874	0.0709165776665147
0	1	5681063	rs35683655;rs35683655;rs1695620	T	C	0.881777290312597	0.357119644092058	0.0786139183418055	0.0853694197874694
0	1	5682755	rs1775398	C	T	0.30270796431705	0.972929107434703	0.00194996503052709	0.0574620296584658
0	1	5684110	rs2173541	T	C	0.434785370933684	0.445317294441408	0.0405092110437557	0.0530749770856915
0	1	5684788	rs12145625	A	G	0.275832580147398	0.790142226036417	0.0157613978807665	0.059225337097184
0	1	5686915	rs4845793	G	A	0.839334145068708	0.411423123700524	0.0607802610158581	0.0739966722730724
0	1	5689408	rs11578045	A	G	0.309538916260858	0.596511350282509	0.0301390707070341	0.0569280396965343
0	1	5689610	rs770682	T	C	0.538876002552853	0.599855618093384	-0.0278137803320966	0.0530182007086187
0	1	5689702	rs770683	G	A	0.933544599914733	0.272949044220229	-0.113075867978267	0.103143509840794
0	1	5690136	rs6663290	T	C	0.377303899619125	0.750703808079578	-0.0174617694695039	0.0549610920189544
0	1	5692156	rs4845808	T	C	0.229655833239286	0.390790969052719	0.0532376206078908	0.062035218310477
0	1	5694969	rs6669927	C	T	0.584372695134668	0.441141881353311	0.0417037211581633	0.0541419449021984
0	1	5696625	rs6666290	A	C	0.230018238386439	0.360113044605482	0.0567114763284773	0.0619696166456152
0	1	5706244	rs11260670	A	C	0.602871282133765	0.846589724683415	0.010484317512806	0.0541905012106926
0	1	5709691	rs707585	T	G	0.599047144706329	0.98460356027302	0.00104464235499197	0.0541327924441966
0	1	5717948	rs1763321	T	C	0.575620938931135	0.595273205264346	0.028495088093546	0.0536418432296845
0	1	5718016	rs1695629	C	A	0.575864474624108	0.59792675583724	0.0283555728061029	0.053766435083822
0	1	5718398	rs771072	G	A	0.861855169628375	0.980593714557711	0.00187970991757511	0.0772761814198688
0	1	5719342	rs771073	T	C	0.283909987595453	0.69776655355623	-0.0230124224709909	0.0592588756315008
0	1	5724660	rs17028587	C	T	0.102233925152043	0.821588822101557	-0.0199809614868481	0.0886066086346702
0	1	5725898	rs1775412	A	C	0.60725566827839	0.466594147272219	0.0397967818371455	0.0546635246563762
0	1	5732473	rs771071	A	G	0.348843459994025	0.47543483832434	-0.0400270934504202	0.0560867317106783
0	1	5738500	rs10492948	A	G	0.115708756501087	0.625467439070093	-0.0409897463851274	0.0839753623824386
0	1	5739515	rs34972674	C	CA	0.271118298300048	0.843173135930898	0.0117716905680991	0.0595021739850075
0	1	5739638	rs811284	G	T	0.154493749617882	0.467891479121516	0.0523662679978412	0.0721383887293538
0	1	5742158	rs707595	G	A	0.923284447329272	0.360460338933577	-0.0892697228289959	0.0976171327762001
0	1	5748611	rs1278832	C	T	0.865639756442085	0.38638464388399	-0.0658826223049141	0.0760600300929395
0	1	5750013	rs2649069	A	G	0.565648605011945	0.692724786649171	-0.0213170845775172	0.0539454469368788
0	1	5750125	rs2649070	T	C	0.540316606236187	0.873367664575636	-0.00853104437473857	0.0535256619396172
0	1	5750582	rs770710	T	A	0.306580597189802	0.196940085906739	-0.0753631253958459	0.0584066055521954
0	1	5751020	rs770711	T	C	0.138537972628161	0.984138583725423	0.00153377046950371	0.0771489220809898
0	1	5751779	rs2842268	T	C	0.53256436646897	0.120070139447403	-0.0834729900249465	0.0536983619102574
0	1	5751990	rs11581150	T	C	0.105052564416829	0.769651413064069	-0.0255513200512592	0.0872562308210321
0	1	5753350	rs2649071	A	G	0.530500768723171	0.0689234707000483	-0.0976911237257385	0.0537082804713843
0	1	5754088	rs2649072	A	G	0.415647713445194	0.196117388633012	-0.0710625362845177	0.0549724928960656
0	1	5758772	rs7521197	C	T	0.117754801993714	0.414454994220868	-0.0688166778452265	0.0843260074102057
0	1	5770265	rs873982	A	C	0.460888685727817	0.479192244924901	-0.0382003896784531	0.0539856752969419
0	1	5771817	rs770695	C	G	0.26992384158371	0.229103249250455	-0.0734612156476744	0.0610816680287986
0	1	5777920	rs904532	A	G	0.225868908643299	0.79826801832761	0.0161477681353127	0.0631785882902739
0	1	5782769	rs2649086	C	T	0.579684545482626	0.375197416256319	0.0482190916176791	0.0543754906082797
0	1	5795008	rs17028719	G	A	0.091857692855481	0.634986473984272	-0.0445277154828344	0.0937978262450277
0	1	5799271	rs57866012	T	C	0.0912838573461469	0.57720810490065	-0.0527935722944592	0.0947025230403036
0	1	5799631	rs2649063	G	A	0.147870450349829	0.95474869024554	-0.00424749306106133	0.0748528892495138
0	1	5800904	rs2133496	A	G	0.0495410449027459	0.261722357238804	0.130999368157923	0.116720949854248
0	1	5801086	rs2173540	G	A	0.147338863187162	0.864971964216231	-0.0127785500566639	0.0751464856022789
0	1	5820307	rs74426861	G	A	0.130451903523967	0.949951628471461	-0.0049642751477268	0.0790898697685171
0	1	5835569	rs77306643	A	G	0.172578759222131	0.078553285307859	-0.128593451416815	0.0731000710522398
0	1	5836317	rs11260693	G	A	0.195622528140656	0.0402027931920279	-0.143388716032823	0.0698891487893461
0	1	5847239	rs58269693	T	C	0.240390534946169	0.241217500062468	-0.0744866595759506	0.0635579316469012
0	1	5861497	rs28479388	A	G	0.894084207346766	0.985499153094465	0.00158321394974589	0.0871088723929099
0	1	5876249	rs1890190	T	G	0.889023088654335	0.664913212821787	-0.0364245021544528	0.0840941018707029
0	1	5903233	rs525289	T	C	0.911634784261816	0.635435346443069	-0.0439612805424076	0.0927276060520258
0	1	5904718	rs1624858	T	C	0.875918888309078	0.242455683040775	-0.0925539069494573	0.0791823233466554
0	1	5912321	rs1287618	G	T	0.784519163840987	0.122453068909929	-0.0990376653203077	0.064120368058909
0	1	5913621	rs548726	C	T	0.875220860155931	0.388471674624954	-0.0684502534149571	0.0793725235839227
0	1	5929772	rs1287630	A	G	0.283358898034809	0.759083168228044	-0.0182519940986952	0.0595138192722142
0	1	5931205	rs11121790	G	A	0.0984489747178075	0.940456289200287	-0.00671285745148055	0.0898685798486472
0	1	5932517	rs472651	T	C	0.177845499983538	0.636580729450753	-0.0333371139948651	0.0705569959981518
0	1	5956909	rs12058375	A	C	0.238444024092599	0.200072297340453	0.078819184838996	0.0615128220593898
0	1	5957342	rs12139627	A	G	0.0768490394684813	0.348346358838905	-0.0979847417583428	0.104483440549125
0	1	5957589	rs7519953	G	A	0.117248972216333	0.567300847130942	0.0468367506690004	0.0818779671745735
0	1	5961870	rs2134551	A	G	0.811572946859903	0.893727637888085	-0.00911396785061716	0.0682239749572627
0	1	5971455	rs6694744	G	A	0.852381696847099	0.555151442176131	-0.0440880103114083	0.0747180349775158
0	1	5973775	rs11120772	A	G	0.732859518221189	0.731965440657264	0.0208298413163982	0.0608148830967037
0	1	5977982	rs7549818	G	A	0.818936941044854	0.807662701499366	-0.0168446518974798	0.0691935830986379
0	1	5982044	rs7549324	A	G	0.731832133553946	0.70477866382656	0.0230429750744647	0.0608190278008836
0	1	5983190	rs11120786	A	G	0.0768910768941116	0.406306666368967	-0.0857091026118654	0.103212917953684
0	1	6007446	rs551207	T	C	0.67512904024461	0.775038062996352	0.0163900357983956	0.0573496905467998
0	1	6011757	rs6662680	C	T	0.830790478421453	0.583736125108427	-0.0386802311149394	0.0705926596114945
0	1	6080378	rs10399600	G	T	0.580367766668139	0.902743079767484	-0.00663818553702381	0.0543236810281926
0	1	6088364	rs11121065	A	G	0.313290821256039	0.404939351641202	0.0474335666072268	0.0569545276611428
0	1	6105109	rs3789559	T	C	0.350137667013779	0.690356002867457	0.0222146971808654	0.0557637028368516
0	1	6137403	rs3789543	T	G	0.37560003173076	0.767920228280921	-0.016211005471176	0.0549346066175834
0	1	6141325	rs3789541	A	G	0.292129173981365	0.924713716683589	-0.00555298677944618	0.0587631224892719
0	1	6158562	rs2229002	G	A	0.313758662942525	0.324114363793814	-0.0573730572659329	0.05818543012294
0	1	6165419	rs1883768	T	C	0.429992772587269	0.857908054669402	0.00959926922329129	0.0536158929367726
0	1	6175507	rs6670822	C	G	0.291470424495477	0.733272206512026	0.0200602156005518	0.0588662775345376
0	1	6182321	rs2843495	G	A	0.171502490174033	0.356503017072305	-0.0665706325885759	0.0721985844094691
0	1	6187086	rs6703057	T	C	0.400263877141545	0.540335947054509	0.0333144351911128	0.0544082316843475
0	1	6198745	rs2785585	A	T	0.754206692974312	0.235289136469007	0.0750835495857275	0.0632631970801793
0	1	6202245	rs2273032	A	G	0.38044568289539	0.401000545039458	0.0460440363108307	0.0548250560910766
0	1	6247066	rs4908863	T	C	0.178371893433904	0.845038116725018	0.0137206981541631	0.0701993786471251
0	1	6258794	rs3789524	G	A	0.3446120323472	0.520461634615906	-0.0357275270345404	0.0555954534560942
0	1	6281667	rs14281	C	A	0.0755929977596866	0.774103215232696	0.0286001896219452	0.0996480999413371
0	1	6366471	rs7543514	C	T	0.187170807894759	0.658489988959991	-0.0305840967130108	0.069194958344005
0	1	6376222	rs3789491	C	T	0.148245787180514	0.751139369634451	0.0236443159108585	0.0745554390588265
0	1	6437542	rs6675376	C	G	0.21203841365819	0.548127499123745	-0.0395313871690218	0.0658232901247951
0	1	6465054	rs17026985	A	G	0.157295244033013	0.716043519535682	-0.0268825674865466	0.0739036437253053
0	1	6473294	rs7529205	G	A	0.21337575901209	0.422682687629804	-0.0528296004622332	0.0658907435803401
0	1	6501796	rs10864548	C	T	0.198455351061762	0.297072926226004	-0.0716858164426152	0.0687481439662054
0	1	6550376	rs2986742	C	T	0.29646147421968	0.186470199652069	-0.0782253345033704	0.0592125661034818
0	1	6579607	rs1556035	T	C	0.857383855254001	0.728436697396692	-0.0261818651833119	0.0754073334495051
0	1	6580397	rs12046229	T	C	0.135164621131832	0.567052624158736	0.0438673779831114	0.0766379454239768
0	1	6581877	rs7540913	A	G	0.840744577663901	0.557541960156873	-0.0419553355147133	0.0715355343999231
0	1	6601607	rs4908915	C	T	0.851598967260653	0.468092427132276	-0.0534464769898796	0.0736597115766728
0	1	6606991	rs76310280	T	C	0.11692530388994	0.693510331584771	-0.033379823936568	0.084699776586902
0	1	6615695	rs925744	T	C	0.843348699425482	0.576998671931202	-0.040366304306169	0.0723703494866534
0	1	6620545	rs12565181	A	G	0.149544220349935	0.574447826934853	0.0413920700682685	0.0737152396189844
0	1	6623499	rs4908563	T	C	0.393378676802918	0.853649868337666	0.0100674545642813	0.0545769501528212
0	1	6624575	rs117192896	A	G	0.021151606439172	0.439450844522532	0.137459707785933	0.177798467480971
0	1	6626276	rs76948507	A	C	0.0213878964367911	0.59307027646368	0.0952586369914981	0.178256069217831
0	1	6626615	rs12080675	A	C	0.852411366006256	0.662552549957653	-0.0323988447724156	0.0742425755446929
0	1	6627148	rs11586033	G	A	0.978827203189088	0.447489093731216	-0.134561243891867	0.177145699754267
0	1	6627694	rs57065667	A	G	0.15460796109148	0.755864977097181	0.0227044920173074	0.0730246745182326
0	1	6629274	rs4908930	G	A	0.694462717617934	0.917297190919225	-0.0059991542588943	0.0577736659338247
0	1	6629994	rs12043532	G	T	0.0287234421065691	0.765641722687176	0.0470310125244548	0.157779566973998
0	1	6630622	rs12082471	C	G	0.433924096786735	0.75238771639489	-0.0170623867592593	0.0540817444016032
0	1	6631431	rs11587438	T	C	0.828916820140187	0.481324116773115	-0.0493279810891255	0.0700507927179344
0	1	6631615	rs12760552	T	C	0.828617265695544	0.561795219311368	-0.0407563614792966	0.0702481432538628
0	1	6632951	rs12041318	C	T	0.141947027463339	0.466682288560484	0.0545814207530473	0.0749860387644958
0	1	6633230	rs12132145	A	G	0.40503070362971	0.96894035936323	-0.00212009595202187	0.0544489391610434
0	1	6635306	rs34160967	A	G	0.389077697320135	0.856753976649888	-0.00995416638503893	0.0551453707796814
0	1	6638064	rs11122100	C	T	0.143672476128673	0.495578491949226	0.0508676802747248	0.074644802349832
0	1	6638556	rs80277780	T	C	0.0141914495843763	0.334249084034212	0.206608001495157	0.213970602930486
0	1	6681744	rs3747994	T	C	0.588764741602965	0.813940485250221	0.0126628970448453	0.053805533920644
0	1	6683240	rs14057	A	G	0.381400141329931	0.807079639827556	-0.0134622751825843	0.0551291542861413
0	1	6685851	rs12127219	A	C	0.589103303601201	0.75731424576809	0.0166207085833421	0.0537870347929294
0	1	6701978	rs200448	C	T	0.395877765966288	0.887460294923603	0.00774538987778021	0.0547305569435174
0	1	6715390	rs6577584	G	T	0.187524635841655	0.919613986204565	-0.00690120890858513	0.0683829826551366
0	1	6724249	rs2039363	A	G	0.178727569696156	0.887800309228892	0.00978576010127573	0.0693591947867777
0	1	6732568	rs3789572	T	G	0.41838432126256	0.638546900284252	0.0255102280022235	0.0543081123776225
0	1	6744709	rs12126058	T	C	0.418875070512946	0.501800051173159	0.036473885036792	0.0543040746274948
0	1	6745444	rs200444	G	A	0.599321624512526	0.553166744082879	0.0321048113560834	0.0541376826410827
0	1	6747897	rs277686	G	C	0.1599016654687	0.930705133128038	0.00632043139600019	0.0726839740074352
0	1	6786156	rs12568431	T	C	0.453173486563353	0.779273008130304	0.0150162748526208	0.0535785472145208
0	1	6790946	rs11122122	G	A	0.558986815912801	0.416161733177383	-0.0436253354441322	0.0536532156680765
0	1	6795230	rs447558	C	T	0.892593378568448	0.865465914610668	0.0146118198340503	0.0862458878699387
0	1	6814758	rs277665	T	C	0.587874718621295	0.365591716056615	-0.0489815029877279	0.0541374708263152
0	1	6822627	rs376778	G	C	0.883287434698996	0.463377949621485	0.0619937491088528	0.0845412412224734
0	1	6831646	rs399951	A	G	0.586714489240612	0.322945890176076	-0.0535101533125263	0.0541369366930615
0	1	6832052	rs391674	A	G	0.887615531203494	0.452685706501859	0.0644973575055841	0.0858882479232572
0	1	6834346	rs11122143	A	G	0.30136811868507	0.127680745239181	0.0865976541418834	0.0568482832650584
0	1	6886308	rs17441375	C	A	0.0432121409656087	0.795311975208594	-0.0344145174051543	0.132659974956506
0	1	6893053	rs7522354	A	G	0.320445318977609	0.265246336873065	0.0626954590255384	0.0562757178500377
0	1	6904879	rs4908570	G	A	0.435795585360423	0.626172664392802	0.0262022468935019	0.0537900293698022
0	1	6905166	rs75855758	T	G	0.0721523648493897	0.158588865942036	0.13769054208243	0.0976644026359196
0	1	6913887	rs76631326	A	G	0.29814948372357	0.225493069776194	0.0695861669184098	0.0574119393958099
0	1	6922492	rs11120779	G	A	0.364256316918528	0.320975048437741	0.0544029689800948	0.0548164951072808
0	1	6934286	rs17029982	C	G	0.211888082543681	0.451807536096749	-0.0495264628230835	0.0658242068089401
0	1	6934933	rs76581429	T	C	0.113242498611572	0.537685746962461	-0.0527596890652267	0.0856048824225074
0	1	6943720	rs58627359	G	A	0.364640605711102	0.342948844214345	0.0520242968457289	0.0548574172376602
0	1	6945619	rs10399796	C	T	0.318532247996841	0.222355864199818	0.068797778488461	0.0563783306529286
0	1	6951887	rs7556557	T	C	0.318553881374916	0.259366552331168	0.0638206113458057	0.0565840948592805
0	1	6954158	rs78326504	T	C	0.297285733689922	0.205008087927857	0.0729016761908648	0.0575201185850337
0	1	6960196	rs6691442	A	G	0.389070115908824	0.42639533850277	0.0433186212061397	0.0544631345487338
0	1	6963269	rs77254260	A	C	0.298635677765145	0.165212088413637	0.079358647973539	0.0571849700071933
0	1	6972393	rs11586867	T	C	0.391985531418388	0.414498633822404	0.0443386498104167	0.0543364057909311
0	1	6977005	rs1892262	T	C	0.396970913058638	0.471639298124302	0.0388555812736639	0.0539800024484955
0	1	6977200	rs1892261	C	A	0.418441608297447	0.233421195684216	0.0642512767382703	0.053920526014073
0	1	6985069	rs867389	G	A	0.127925448028674	0.336720908816742	-0.0785552947643549	0.0817718344216031
0	1	6985872	rs76066289	G	A	0.300488231558162	0.115804000456542	0.0899808803450414	0.057216734254795
0	1	6986109	rs4908574	A	G	0.497951443106679	0.837317862419444	0.0109751357604319	0.0534523890242542
0	1	6991925	rs6577395	C	T	0.153659303287683	0.500566515922078	-0.050583445996269	0.0750943406674812
0	1	7001555	rs66495811	T	C	0.169593660745385	0.998420734526259	0.000140492144837026	0.0709801119255301
0	1	7002266	rs11586158	G	A	0.446510332040086	0.612383070125539	0.02708768000034	0.0534616763990967
0	1	7004301	rs10864250	G	A	0.543305734412112	0.833885497445365	-0.0112028029792725	0.0534176705974892
0	1	7029814	rs12033659	T	C	0.548631697505335	0.311323428226791	-0.0541394583878767	0.0534737644328379
0	1	7048779	rs1317017	A	G	0.360134555309668	0.963281372760144	0.00255437425641233	0.0554861731641202
0	1	7052566	rs6681529	A	G	0.487186195357599	0.272958251054216	0.0586414889853203	0.0534915646958168
0	1	7055326	rs10128022	C	T	0.113456938548336	0.46044972417315	0.0604502394749438	0.0818990730022666
0	1	7056538	rs12130593	C	T	0.343211975128113	0.572690022788843	0.0314893359889334	0.0558228320723109
0	1	7068367	rs2275907	T	C	0.371228907267475	0.270296929994781	0.0603980558950259	0.0547888294092259
0	1	7071415	rs11588097	G	A	0.342542269634759	0.374936649853131	0.0494512014089921	0.0557344687185482
0	1	7087739	rs11120820	A	G	0.0903773104509508	0.734249480273731	-0.0316256877977148	0.093159688195725
0	1	7088855	rs4243823	A	G	0.437537713458562	0.398051468690712	0.0455141144831806	0.0538560797807147
0	1	7091231	rs66653799	A	G	0.17619066447223	0.887113550979714	0.00987529502430688	0.0695651363657504
0	1	7093213	rs12738895	C	T	0.537589270067785	0.142940014064141	0.0785895195294905	0.0536472862016895
0	1	7095796	rs4908588	C	T	0.701109530730704	0.359894995996408	-0.0528336890891578	0.0577060920030465
0	1	7096308	rs7522254	C	T	0.259481951159321	0.0190576305815342	-0.145915568885552	0.0622400015407041
0	1	7100494	rs7535234	C	T	0.231995672185152	0.0136372739606905	-0.162214713644154	0.0657624063013463
0	1	7102944	rs7524998	G	A	0.701533291792772	0.345582847048944	-0.0545030275123126	0.05778573567902
0	1	7105935	rs76299678	A	G	0.32498214156717	0.413368787532816	0.0467175616583008	0.0571133519938034
0	1	7106963	rs6577409	G	A	0.701809688145811	0.358165233368318	-0.0533144933730798	0.058022002582294
0	1	7113247	rs11120823	A	G	0.414682417508868	0.273505886102057	0.0591391159747069	0.0540071147955899
0	1	7121397	rs7414485	A	G	0.559364562001642	0.241337729335324	-0.0626171012196321	0.0534435349871017
0	1	7123189	rs66929565	T	G	0.149670059429317	0.0027647131157992	-0.241759945034425	0.0807817278131504
0	1	7127737	rs67316652	G	A	0.0926720775625084	0.969538874535676	-0.00349431155632137	0.0915061327282976
0	1	7128056	rs7536178	A	G	0.407471911969596	0.325138736408955	0.0528390115692018	0.0537007600984401
0	1	7130084	rs4908597	T	G	0.255445940199027	0.0116198612404905	-0.161105846620822	0.0638426467737415
0	1	7131192	rs11120831	G	A	0.463841677745595	0.13422555104204	0.0799652680524123	0.0533940131167429
0	1	7135268	rs10864271	G	A	0.477896132848588	0.232146461399688	0.0642564431019402	0.0537779269355882
0	1	7135714	rs61528401	G	T	0.0798457734829429	0.955500749874791	-0.00547708045108769	0.0981547133758929
0	1	7137325	rs4565737	G	A	0.797193853868876	0.557390838427842	-0.0385973440413539	0.0657847908504669
0	1	7137465	rs9434823	C	T	0.738118187896171	0.560810943420761	-0.0351382232928048	0.0604125922787798
0	1	7137637	rs9434824	G	A	0.737089866750541	0.561237876045116	-0.0351124909390015	0.0604341821277633
0	1	7139110	rs12044473	A	G	0.279360999599449	0.0932019995498505	-0.102026037200396	0.0607752305683343
0	1	7141327	rs17345754	C	T	0.0899107609718472	0.67237945553617	0.0392267971506983	0.0927600501042757
0	1	7141352	rs9434458	T	C	0.36144728233308	0.459778731345257	0.0408886946305815	0.0553139507830638
0	1	7141982	rs9434829	G	T	0.211580557933087	0.427286295125423	0.0512209909127806	0.0645227468767586
0	1	7142771	rs7542716	T	C	0.270215006247453	0.119981045231997	-0.0953875535515733	0.0613482713707088
0	1	7142832	rs9434830	A	G	0.2024850501917	0.556298668364843	0.0388073172541991	0.0659597905794666
0	1	7145417	rs7511741	A	G	0.642495804105322	0.399338370740781	-0.0467258967952976	0.0554410355776172
0	1	7150527	rs2071917	A	G	0.54321836659503	0.250333838521645	-0.061699313143838	0.0536730975045575
0	1	7153973	rs1010806	G	A	0.39144948406182	0.712756014536085	0.020015074958278	0.0543655656338781
0	1	7155815	rs10864279	T	G	0.267733051875426	0.139467539263981	-0.0906494960367898	0.0613418062473869
0	1	7156082	rs11120840	T	G	0.354061292172655	0.433021815283835	0.0427360727996651	0.054508129162987
0	1	7159838	rs2071919	T	C	0.268825387093794	0.155183220818029	-0.0869596634286699	0.0611763217347156
0	1	7160542	rs10779674	C	T	0.456329416023481	0.198369340169494	-0.0690203065876375	0.0536617182508297
0	1	7161293	rs59622855	T	C	0.162153464939807	0.0136383585920458	-0.189165953433785	0.0766894176725684
0	1	7167031	rs6694886	T	G	0.4818550565529	0.515568673587953	-0.0349135194863525	0.0536973051011927
0	1	7169066	rs1005430	C	G	0.652851287318405	0.386211607389595	-0.0481752938954581	0.0555970521557469
0	1	7169735	rs4908599	C	G	0.131395858253449	0.747233030061746	0.0252503137195328	0.0783465698120828
0	1	7170719	rs17349921	G	A	0.174328570538456	0.665879734924987	-0.0304218327236654	0.0704519451521808
0	1	7173895	rs7527268	C	T	0.308401167012939	0.330946634215029	0.0554834831860223	0.0570695076251749
0	1	7177813	rs9434845	C	T	0.273937943303554	0.487433489113837	0.0410492372406177	0.0591149694891443
0	1	7178763	rs6674708	T	C	0.301061933152446	0.309956227927542	0.0589532632904184	0.058064076720135
0	1	7179479	rs7532024	T	C	0.366221099389366	0.874534285164499	0.00881865648368186	0.0558490401053579
0	1	7179721	rs4908443	C	T	0.672688197933207	0.369695617774549	0.0511874057113789	0.0570623345708619
0	1	7186325	rs4460663	A	G	0.526456192130187	0.647477036603647	-0.0243332355737553	0.0532141601835388
0	1	7186547	rs6698911	C	T	0.274904054202548	0.874690744656727	-0.00941558593447103	0.0597045013855997
0	1	7190806	rs12032971	G	A	0.0730483464066983	0.958034659488187	-0.00536562505570633	0.101969256137195
0	1	7196879	rs12090163	T	C	0.477360181241066	0.662305942466019	-0.0231181675796621	0.0529344858450778
0	1	7197182	rs9434481	T	C	0.280713660960122	0.907418163366235	-0.00690150538763872	0.0593444395549894
0	1	7200575	rs9434855	G	A	0.466196719917929	0.474684340177731	-0.0380021589220769	0.053158932017751
0	1	7209434	rs17030376	T	C	0.0908105122466458	0.979167402229303	-0.00244616481085116	0.0936770042081497
0	1	7210974	rs17030384	A	G	0.103185377340757	0.086257922766825	-0.160522001578518	0.093572842907635
0	1	7214374	rs13376128	T	G	0.190204203159136	0.943179927236499	-0.00481129757480941	0.0675045304307203
0	1	7217906	rs10779676	T	C	0.313177993945857	0.810214953688585	0.0136911157961202	0.0570109842452598
0	1	7220970	rs4908602	G	A	0.561566392140989	0.953184126267234	0.00316827472041014	0.0539660133537879
0	1	7221458	rs6667429	C	T	0.757189943080046	0.899801606621533	0.00782333572132112	0.0621333750895362
0	1	7232692	rs6577417	A	G	0.259582138726819	0.875315696106688	-0.00959052349920024	0.0611211337678801
0	1	7235628	rs6687729	C	G	0.20869115641024	0.886674441347511	-0.0094601766653909	0.0663809304570075
0	1	7236810	rs6680365	G	A	0.478082301505552	0.906516541122006	-0.00625884311452479	0.0532969151636701
0	1	7244883	rs10864286	A	G	0.254666529586418	0.607822906018372	-0.0318057592552344	0.0619773509381652
0	1	7245669	rs4908446	C	T	0.210735664637059	0.778020422423034	0.0184829570463306	0.065565721743356
0	1	7247335	rs72641232	A	G	0.116946004195171	0.324673657924518	0.0796413990412255	0.0808624992457898
0	1	7247376	rs12125984	C	T	0.673855733370575	0.441218999442268	0.0442715252131432	0.0574853058848805
0	1	7252366	rs11120876	T	C	0.307800842787405	0.812901903021345	0.0135898370707205	0.0574176273292676
0	1	7252661	rs10489140	C	A	0.128539964918768	0.904535892687562	-0.00953775052986813	0.0795253798194085
0	1	7253983	rs78437257	G	A	0.127777745234066	0.975764639402527	-0.00241304847255333	0.0794309623326801
0	1	7254521	rs6659347	C	T	0.128434588447544	0.84819389434137	-0.0152617478929401	0.0797277056478669
0	1	7255371	rs763195	T	C	0.636214921677988	0.635652068500624	-0.0262093014071919	0.0553187862499576
0	1	7261498	rs2097524	A	C	0.502721009350779	0.781185096298326	-0.0147875770201556	0.0532358128668474
0	1	7263540	rs74517198	C	T	0.115320383929823	0.412625791322841	-0.06953773914416	0.0848764852164188
0	1	7267729	rs8179413	G	T	0.782332870798042	0.575132308653203	-0.0359069079854608	0.0640612524622484
0	1	7268991	rs17030564	T	C	0.0918476930811772	0.856795349222133	-0.0168177664141675	0.0931964359899659
0	1	7269323	rs4908607	C	T	0.674416230657978	0.847744045806359	-0.0109394283315453	0.0569768864471592
0	1	7272250	rs916393	C	T	0.657620125409984	0.834145779507671	-0.0117759420511715	0.0562399578460436
0	1	7280190	rs12562461	G	C	0.0982057843024976	0.779354239176982	-0.0253996801130622	0.0906611197824876
0	1	7282162	rs58566616	A	C	0.114347939704451	0.634312629701232	-0.0400738814564478	0.0842480119952203
0	1	7303216	rs2412151	C	G	0.553265207133791	0.444401918536018	0.0411170224141781	0.0537631274211418
0	1	7308264	rs4243825	C	T	0.76210911194268	0.8304275202533	0.0135322901510693	0.0631897373863212
0	1	7312670	rs75954372	T	C	0.127966023453348	0.708556943014229	-0.0300919431608695	0.0805038974216659
0	1	7314231	rs6577427	C	T	0.221826437541636	0.647072017726562	-0.0294592332233648	0.064344852211989
0	1	7314363	rs7551574	T	G	0.536141142478581	0.774721286160731	0.0153145734992332	0.0535091472859625
0	1	7317696	rs6698698	G	A	0.391137554363031	0.748964768562824	-0.0174042033778101	0.0543873369420235
0	1	7319151	rs6667599	C	G	0.521947367200186	0.867881313746001	-0.00875630108447637	0.0526377354909727
0	1	7319392	rs61780031	G	A	0.229351190637519	0.936957538528535	-0.00500479655214641	0.0632762448040256
0	1	7321641	rs916394	G	C	0.411405279953583	0.688319543684725	0.021575455416097	0.0537858040111733
0	1	7322807	rs7522322	G	A	0.449221335307506	0.505200817554642	0.0354495132117025	0.0532012142713318
0	1	7323688	rs4140605	G	A	0.810409553236975	0.89917384536938	-0.00863318553226955	0.0681360785745431
0	1	7323971	rs7556024	C	A	0.805267032719151	0.979961404402334	0.00170032137278065	0.0676952399515017
0	1	7324503	rs11120890	C	T	0.415532112647649	0.191856631217948	0.0704078645499808	0.0539479894980856
0	1	7324547	rs11583129	A	G	0.343127599869375	0.278612096199123	0.060484957855735	0.0558266473813031
0	1	7326747	rs10864291	C	T	0.446858958586934	0.40780365144918	0.0443494972044332	0.0535774067481997
0	1	7336103	rs12048158	T	C	0.243625355959847	0.961856146523657	-0.00299510955027999	0.0626271547848517
0	1	7336706	rs4908614	C	T	0.872941956856345	0.706746475655369	-0.0297522146341463	0.0790800158221976
0	1	7338813	rs7539551	G	A	0.402471163808961	0.293299433297787	-0.0574647015547531	0.0546808411429298
0	1	7342106	rs12409413	C	T	0.470314972945684	0.713668112587361	0.0195781939159364	0.0533561461510822
0	1	7352328	rs6577435	C	A	0.77565212972668	0.552693090873625	-0.0372835368298311	0.0627954999173454
0	1	7356673	rs6662782	G	A	0.326445297639365	0.263898223431399	0.0631679276953653	0.0565400340474724
0	1	7360149	rs77095910	A	G	0.0805833404748843	0.285462981224859	-0.107604012192724	0.100740789296345
0	1	7361090	rs55839439	C	A	0.102593030914472	0.575452242926325	-0.049761935018833	0.0888542721215041
0	1	7362992	rs12410983	G	A	0.0992279187424713	0.628388476297756	-0.0436072379786055	0.0900982829924564
0	1	7363506	rs12404738	A	C	0.0957324500065648	0.739529987874624	-0.0302284161578389	0.0909191389877344
0	1	7375585	rs12405371	T	C	0.0942626111518913	0.575414073537847	-0.052005021309889	0.0928502202258741
0	1	7378180	rs11120900	G	A	0.882758149838851	0.614730466015561	0.0421103046734331	0.0836629826597454
0	1	7378291	chr1:7378291.G.T	T	G	0.211629966692866	0.75342676535342	-0.0206468647483053	0.0657283632511716
0	1	7381141	rs12134803	T	C	0.170387146510974	0.951883226359028	-0.00430062470620835	0.0712707970866366
0	1	7386456	rs12739426	A	C	0.655357878551394	0.563895645194613	0.0323988667147368	0.056144238329451
0	1	7392594	rs2301462	T	C	0.704840058725019	0.43205778084351	0.0461279576008179	0.0587112283688824
0	1	7397400	rs7553372	G	C	0.706061633145008	0.458076943032345	0.0436272021386214	0.0587954091970633
0	1	7402502	rs705680	C	T	0.866949790953162	0.938588299113686	-0.00603927663338099	0.0783870606102952
0	1	7403966	rs7513440	G	C	0.69564360922607	0.93596343238735	0.0046521986746437	0.0579032881818562
0	1	7405293	rs845246	T	C	0.160993673981504	0.934936388640631	0.00591961351193942	0.0725125334190843
0	1	7409156	rs845240	T	C	0.161387289522497	0.985630490071758	0.00130279490131817	0.0723353648286389
0	1	7412088	rs4908624	T	C	0.116334139516023	0.823027509201937	0.0184942546306328	0.0826918249683797
0	1	7425417	rs845265	C	T	0.297334743385134	0.673977999203059	0.0243757583389443	0.0579416754049438
0	1	7426727	rs2071925	T	C	0.0914195354817293	0.288612278632034	0.0950450783705307	0.0895662382842188
0	1	7462478	rs705694	G	A	0.352874706125627	0.186678151465461	0.0726659178045079	0.0550303442957814
0	1	7462976	rs845201	A	G	0.303376230321219	0.354197158825914	0.053195788836933	0.0574171618810941
0	1	7469780	rs4908635	G	A	0.149352532723817	0.926942388408992	-0.00689875659946483	0.0752379925121584
0	1	7471157	rs7535846	T	C	0.19010893522311	0.799621923367012	0.017093808005779	0.0673418217061553
0	1	7478076	rs11120917	T	C	0.147226900873665	0.576986586849638	0.0412210335315786	0.0739003982116702
0	1	7480000	rs6677657	T	C	0.553751651131415	0.896890663647301	-0.00691145818851495	0.05333318899023
0	1	7480054	rs6677745	A	C	0.554376273271099	0.941162233485728	-0.00393954644528542	0.0533747589528393
0	1	7482963	rs845252	C	T	0.161681629417676	0.679348418641777	0.0296205815251278	0.0716593857188524
0	1	7487277	rs10864302	T	C	0.585672498802145	0.972284730071033	0.00187776788496041	0.0540474853212095
0	1	7491320	rs17030828	T	C	0.0805917652778172	0.758398898613818	0.0295842687677323	0.0961827306844557
0	1	7492265	rs1193220	A	G	0.730556735864488	0.698858095113211	-0.0231218030490351	0.0597675152710381
0	1	7501037	rs1193227	T	C	0.305508631146811	0.680835596514729	0.0235693621252328	0.0573013264813385
0	1	7501823	rs1775047	C	T	0.827318689858454	0.584749389501517	0.0389965393582032	0.0713620378438152
0	1	7518513	rs17030898	T	G	0.0612879146369752	0.935541599160848	0.00898045393108283	0.111041570995457
0	1	7520601	rs1750837	C	T	0.488926140456287	0.237094214262592	0.062458598649612	0.052828893996615
0	1	7524342	rs2693953	A	G	0.0745398979355138	0.391581005764232	-0.0897912793648076	0.104804072535107
0	1	7525525	rs1193242	G	A	0.255514247803739	0.607325825987535	-0.031706286327764	0.0616980581911248
0	1	7526371	rs1193238	C	T	0.195718986009872	0.693460338890523	-0.0267725143734441	0.0679223597432913
0	1	7528669	rs1149331	A	G	0.132228720626632	0.489295335093093	-0.0553561473294215	0.0800603742753987
0	1	7540699	rs2693957	G	C	0.549660431416666	0.85699008469069	0.00960890229975204	0.053321478965528
0	1	7540770	rs6678279	T	C	0.127628850664883	0.610115335516532	-0.0412221497310252	0.0808421963055885
0	1	7540862	rs2796482	G	C	0.139276856948482	0.0635092992534068	-0.149718784116032	0.0806844427224109
0	1	7541291	rs2693958	C	T	0.60727611474729	0.864653591856983	0.00927975158713947	0.0544415802176042
0	1	7541345	rs2796483	T	C	0.549798871796971	0.864038942040254	0.00913416774712077	0.0533428600297142
0	1	7551631	rs1193230	C	T	0.732629549937242	0.815691389256979	-0.0139189450369116	0.0597148525868277
0	1	7553654	rs2796484	C	T	0.559284486028352	0.679006296043747	0.0222799538792036	0.0538397863006333
0	1	7557152	rs10864304	G	A	0.382924311358712	0.153687693102455	0.0774608264059024	0.054296515169218
0	1	7563901	rs2462925	G	A	0.601668022120537	0.0461522268552081	-0.107569268991228	0.0539465165814435
0	1	7567037	rs11120955	G	T	0.11944512089059	0.963641369462758	0.00378051431032322	0.0829340825019915
0	1	7568982	rs1193180	T	G	0.157114879734316	0.37764970488468	-0.0660681755891721	0.0748872703243638
0	1	7569602	rs1193179	T	C	0.459015824386903	0.952442950359021	0.00318707924890401	0.0534392837376176
0	1	7571996	rs6577446	A	G	0.325699707402451	0.492538616038944	0.0387947848673648	0.0565293602596607
0	1	7576979	rs1193172	G	A	0.259474981883518	0.971747289062182	-0.00216025364293112	0.060994952250256
0	1	7578776	rs1750817	G	A	0.746095630116239	0.879633656822349	0.00927058687205551	0.061218808764451
0	1	7598094	rs6577449	T	C	0.291771627502176	0.554716076219634	-0.0349953535264857	0.059243065258808
0	1	7600905	rs12407666	A	G	0.35098375287288	0.346449960671514	0.0523214759221771	0.0555726116429369
0	1	7603317	rs1750824	A	G	0.755450846716472	0.43720491479624	-0.047704278577437	0.0614016484225269
0	1	7613745	rs957856	A	G	0.481488186770614	0.472186959647344	-0.0382307387258932	0.0531776247369475
0	1	7670574	rs17031163	A	C	0.100748131377098	0.21352894794342	0.105325574832371	0.0846722949074573
0	1	7678496	rs6684215	G	T	0.147145418696358	0.273566933570403	0.0795830172428438	0.0726861749664815
0	1	7681549	rs7555169	A	G	0.165807330121147	0.109581975489023	0.11050053731461	0.0690596043378861
0	1	7682794	rs17031185	G	T	0.104227174344698	0.428084308611746	0.0674886768933799	0.0851620007898193
0	1	7682879	rs61014722	C	T	0.171088332732898	0.190478524566057	0.0897119040164054	0.0685260574711472
0	1	7688059	rs17031211	T	C	0.169099631761291	0.164762871599639	0.0959952184718075	0.0690995945671017
0	1	7713021	rs9434879	G	A	0.749835316868736	0.715689820082758	-0.0223478876236949	0.0613573281433738
0	1	7731730	rs4908473	C	T	0.20605877797042	0.977655300170925	-0.00185344355299039	0.0661741118217941
0	1	7747366	rs3124794	A	G	0.647103584293924	0.697898076546655	-0.0215098790907875	0.0554150668699028
0	1	7751053	rs3124801	G	T	0.816564689512524	0.652455698435303	-0.0307844627791884	0.0683562470789714
0	1	7770901	rs2995034	T	C	0.645701332928279	0.596061487850381	-0.0293532847451111	0.0553759544230907
0	1	7784438	rs6693805	A	G	0.164905526564349	0.92502383489164	0.0067224945430088	0.0714342750176488
0	1	7792411	rs2301488	T	C	0.43194316314816	0.290462357926255	0.0564511166963734	0.0534014721414765
0	1	7796641	rs2071985	G	A	0.516304120334026	0.386341903387422	0.0460506187410229	0.053159636519939
0	1	7797734	rs1417986	A	T	0.515704665302755	0.385123054323654	0.0462738464468593	0.0532804587005214
0	1	7798956	rs17031531	A	G	0.244166395663957	0.650951495056542	-0.0283293820890287	0.0626145677621157
0	1	7801288	rs2032563	A	G	0.184933369316765	0.594830623241059	0.0361643303961048	0.0679973722279458
0	1	7810543	rs2066293	G	A	0.505676741507315	0.342811871719058	-0.0506884945956523	0.0534337036758761
0	1	7811961	rs9919220	G	A	0.206340586016826	0.185385202806425	-0.0890377977864363	0.0672310702036937
0	1	7812398	rs9919223	G	A	0.505822970296858	0.312146613053715	-0.0540446712551253	0.0534710319229284
0	1	7816543	rs4908481	A	C	0.417580737079125	0.498705096757348	-0.036707251490154	0.0542582408497734
0	1	7818679	rs6577456	C	G	0.400631713532966	0.383853684643316	-0.0475311206475054	0.0545821693678588
0	1	7825311	rs707455	A	G	0.646515926908151	0.531275690014402	-0.0348692685931518	0.0556963826296144
0	1	7832212	rs707458	T	C	0.368419470036083	0.38238996362974	0.0480561168120691	0.055015514507803
0	1	7833302	rs2239846	A	G	0.130717010018845	0.537065193535463	-0.0497919234021084	0.0806664316990708
0	1	7834026	rs2071987	A	G	0.362100461791138	0.20570649429376	0.0694199265867905	0.0548574660543102
0	1	7839405	rs697677	T	G	0.550096846759743	0.570898586545612	-0.0303287929237669	0.0535155503224098
0	1	7844680	rs172933	C	T	0.594918929110106	0.212574012670927	-0.0675303335595846	0.0541751449465722
0	1	7845087	rs697682	A	G	0.0526995526117018	0.195662764973493	0.146942969708634	0.11355648886252
0	1	7845567	rs2301491	T	C	0.04356152894653	0.565179814045542	0.0749800156550479	0.130362653308546
0	1	7845695	rs228729	C	T	0.736933727604801	0.962702478483279	0.00281947954451007	0.0602935393101506
0	1	7847225	rs697684	T	C	0.0525962302998257	0.227963855213263	0.137669158197693	0.114189464602453
0	1	7847614	rs697685	A	G	0.437116315839037	0.139631802679872	0.0792904580410821	0.0536775079546538
0	1	7847836	rs228727	C	T	0.564093390813976	0.110530385044437	-0.0856045252895746	0.0536431810448264
0	1	7847846	rs7556518	A	G	0.0333623811107791	0.509502531846986	0.0940956229219216	0.142652880596154
0	1	7848557	rs11121023	A	G	0.260500369543011	0.945376140444267	-0.0041574209998836	0.0606795024409374
0	1	7849656	rs6699986	G	A	0.263206172282835	0.860330953466196	-0.0106872740354699	0.0607394061644282
0	1	7849841	rs75307902	T	C	0.116414889244227	0.532956274798799	0.0509746465262251	0.0817557023967284
0	1	7850062	rs707463	T	C	0.438008016727317	0.0827814902089045	0.0927453125367566	0.0534625880773318
0	1	7850081	rs10864315	T	C	0.262064082965388	0.887929518548221	-0.0085256422210907	0.0604979047078477
0	1	7850218	rs697686	T	C	0.439331580289338	0.119565380630717	0.0831005355810742	0.0533859131400118
0	1	7852117	rs170631	G	C	0.0803852462041733	0.35472641273989	-0.0938668297450207	0.101427157717605
0	1	7852797	rs696305	T	C	0.437136312270845	0.0980645334972236	0.0887566520830583	0.0536517640501093
0	1	7852919	rs875994	C	T	0.0330202898550725	0.436979704392834	0.111973743601516	0.144054075667106
0	1	7854209	rs11807683	T	C	0.0331231795764433	0.458509238326206	0.106526116314758	0.143701019217238
0	1	7855382	rs117562183	A	G	0.0605118279753436	0.92876527235811	0.00991359063075261	0.110892224824918
0	1	7855494	rs12565104	A	G	0.261634887509915	0.986561379923955	0.00102093880992798	0.0606128302929029
0	1	7855814	rs707464	G	A	0.710606819819755	0.753756890046994	0.0185041855246471	0.0589888618839035
0	1	7856140	rs77772130	T	C	0.201741602985605	0.307455281150826	-0.0689325848243168	0.067542811978784
0	1	7856267	rs7545893	A	C	0.0331678565186543	0.460745174415123	0.106078124085776	0.143811272866187
0	1	7856346	rs228682	C	T	0.257737441860472	0.554459325957727	-0.0362082124156595	0.061256559636563
0	1	7857309	rs12078018	A	G	0.0333870389762268	0.598628393128289	0.0756335529245857	0.143687865077637
0	1	7857374	rs12723500	C	G	0.033409119106028	0.515974835380849	0.0925324866461924	0.142453544723315
0	1	7857974	rs228685	T	C	0.0807249367534529	0.287398243383244	-0.108245995136821	0.101749637154165
0	1	7858008	rs2071983	A	G	0.186467114816818	0.142076440862803	-0.10289847110689	0.0700894427589642
0	1	7858108	rs61773374	G	A	0.0332488054256572	0.467430988378218	0.104422550551432	0.143701019217238
0	1	7858135	rs1012477	C	G	0.0332901423259797	0.500639062964397	0.0960482323897543	0.142613857685656
0	1	7859191	rs17031578	C	A	0.186684609889341	0.156798395504012	-0.0990775690531416	0.0699738980151182
0	1	7859317	rs560959	A	G	0.079845724627503	0.357006983707652	-0.0938432822598523	0.101883609325427
0	1	7859320	rs560961	G	C	0.291053656914449	0.820186050560077	-0.0133386949651808	0.0586817474240978
0	1	7860548	rs116886234	A	G	0.0136647978532194	0.724627887554907	-0.0846010056874869	0.240152373627921
0	1	7861157	chr1:7861157.G.GT	GT	G	0.91981185151441	0.187079627868897	0.136986157702409	0.103834996011787
0	1	7861600	rs707466	A	C	0.48846326860595	0.264016450728954	0.0595667847213981	0.0533299411922176
0	1	7863293	rs228642	T	C	0.292047098166164	0.968311137040685	-0.00232272555471604	0.0584678442499459
0	1	7863735	rs149164395	C	CTTA	0.186891126281113	0.137738060516749	-0.104072799286404	0.0701172959436568
0	1	7865467	rs6657232	T	C	0.177093555464894	0.743056602037706	0.022758509836262	0.0694262743980641
0	1	7865633	rs11121026	G	A	0.176677791306701	0.773714416987558	0.0199631829113582	0.0694323993663408
0	1	7865710	rs12092614	T	C	0.0334445256179819	0.523608868671751	0.0908557791659124	0.142453544723315
0	1	7867255	rs60450998	A	G	0.185701378173348	0.110614728591902	-0.112679164649246	0.0706259299852221
0	1	7868417	rs12566473	C	T	0.185711815083067	0.171112416391972	-0.096522252932634	0.0705243046070974
0	1	7868725	rs228666	C	T	0.301192632243407	0.0857654570852911	-0.101394824242049	0.0590132374379115
0	1	7869733	rs79898259	T	C	0.186487477170677	0.125387795275084	-0.107520305993144	0.0701579706976282
0	1	7869747	rs79126741	T	A	0.0763323915542726	0.226033525837762	-0.127196133128513	0.105065226409359
0	1	7869789	rs117742910	C	G	0.0533771903010316	0.526231098044806	0.0730144368287407	0.115206566628854
0	1	7870418	rs228671	T	C	0.0796295896976265	0.270511252073161	-0.114521857022708	0.103932585512778
0	1	7870715	rs79372391	C	A	0.188199019863662	0.113807446053944	-0.11133400392285	0.0704062376516662
0	1	7871229	rs12137927	C	T	0.176989994906139	0.834511850908671	0.0145319148629102	0.0695578126517846
0	1	7872076	rs10864316	G	A	0.0331987372970855	0.461771709483823	0.105977041850484	0.144003731006904
0	1	7873075	rs61773379	C	T	0.0337300410057619	0.574550825659248	0.0814067387527641	0.145016491555853
0	1	7873855	rs929123	A	T	0.186586963581536	0.138953958231502	-0.103690702115643	0.0700756019148406
0	1	7874043	rs2172563	A	G	0.175690024996745	0.797854137301959	0.0178774640643837	0.0697996981478788
0	1	7874246	rs78510193	A	G	0.132321492965385	0.481012139354885	-0.0566095877478233	0.0803342527562984
0	1	7876166	rs7550657	C	T	0.291944786532924	0.896697233883729	-0.0076031789870149	0.058560468470895
0	1	7876476	rs11121029	A	G	0.176009307685425	0.547631577834199	0.0416922261869259	0.0693353227078515
0	1	7876523	rs77567305	C	T	0.0817942198033208	0.36838777329478	-0.09062221098964	0.100747606058734
0	1	7877008	rs6661252	A	G	0.477087749366613	0.138773941612788	-0.0793366369940957	0.0535923576228776
0	1	7877488	rs4908482	G	A	0.477957200482765	0.166410190241098	-0.0741035649658095	0.0535495748979415
0	1	7878056	rs10746473	G	A	0.477495257420037	0.162077838576093	-0.0747861720715779	0.0534906268750064
0	1	7879130	rs228688	G	T	0.477862019204292	0.152032562057869	-0.0766435078615686	0.0535074723561436
0	1	7879168	rs228689	A	G	0.0820152435029131	0.300758710801094	-0.104532468490023	0.101016319413164
0	1	7879322	rs228690	T	C	0.0806421499802798	0.224982373947652	-0.124513061322172	0.102616222309785
0	1	7879627	rs10462018	T	C	0.033543244530327	0.538888923829237	0.0876115000091239	0.142575024698134
0	1	7879685	rs17374230	C	T	0.0332775569270909	0.459197666248467	0.106624311013063	0.144054075667106
0	1	7880683	rs10462020	G	T	0.0333754676413661	0.489868486440345	0.0992281422015386	0.143701019217238
0	1	7881234	rs17374292	T	C	0.0333008170679725	0.418526950832936	0.114533021124985	0.141577165149964
0	1	7881780	rs10127838	T	C	0.176485061638887	0.754854538804	0.0216876983707273	0.0694573714972435
0	1	7883358	rs697688	T	A	0.522376527153076	0.174071651740609	0.0727896940427513	0.0535518968787689
0	1	7883834	rs228694	G	A	0.477130967741116	0.167667976354902	-0.0739618780517375	0.0536058228710471
0	1	7884525	rs61773390	T	G	0.0331082125603865	0.552704483494749	0.0860024691985744	0.144855435434733
0	1	7885354	rs697691	G	A	0.489305648683213	0.227855276529423	0.0642987095634066	0.053320012046323
0	1	7886424	rs697693	A	G	0.494071355203711	0.256114473731787	0.0599961506398971	0.0528310562790385
0	1	7887248	rs2859387	A	G	0.709539731578369	0.854686889385879	0.0107900051363525	0.058916178322647
0	1	7887579	rs228697	G	C	0.0800920360987521	0.329501892781692	-0.0995518153963204	0.102092104459245
0	1	7888009	rs118049345	T	C	0.0409889931757603	0.477586392751002	0.0917732708171391	0.12922356795402
0	1	7888438	rs17374439	T	C	0.032990774586597	0.490815137309417	0.099903730127695	0.144995438082219
0	1	7888730	rs12061787	C	G	0.033676815220962	0.552045375565208	0.0847168346030061	0.142453544723315
0	1	7889941	rs2640908	T	C	0.489771854676969	0.24219038096469	0.0625199344626572	0.0534573406319098
0	1	7890064	rs12023156	G	A	0.176892106546243	0.798412980230623	0.0177629755331699	0.0695492103178854
0	1	7890117	rs2640909	C	T	0.113839540739488	0.527667531002154	-0.0536710233052749	0.0849802492013145
0	1	7890264	rs1773135	G	A	0.822462589803642	0.831285754301433	-0.0148109224492631	0.0695176040981417
0	1	7890801	rs1689904	T	C	0.488820661874638	0.21209070887109	0.0665220745489375	0.053309901629598
0	1	7890956	rs228665	C	G	0.822749072298844	0.825984285454441	-0.0152613563140438	0.0694156344198951
0	1	7891797	rs1773138	T	C	0.488608812327205	0.269015747084292	0.058954002876175	0.0533360127724849
0	1	7891862	rs12027673	A	G	0.0223381225720415	0.998886541927088	-0.000249958888197659	0.179116104905367
0	1	7892109	rs228663	A	T	0.113945635291625	0.530471041408429	-0.0532865162742111	0.0849475688960035
0	1	7895015	rs34020118	T	C	0.033369422686394	0.596779195982422	0.0760163186976326	0.143687865077637
0	1	7895069	rs56204811	G	A	0.194581923657037	0.296885937141609	0.0687794900997122	0.0659353904557893
0	1	7895278	rs228657	A	G	0.0803838252298573	0.341288042189827	-0.0970239651253266	0.101956269294928
0	1	7895418	rs61773392	T	G	0.0330626133406283	0.537337284586774	0.0895680325638182	0.145203580211623
0	1	7897133	rs10462021	G	A	0.0316189374093949	0.270171286309887	0.163113506185472	0.147926192025901
0	1	7897228	rs228654	A	G	0.0808332074740919	0.288155767750776	-0.108076028271305	0.101749637154165
0	1	7901038	rs77209938	T	G	0.186284143982405	0.102790306272242	-0.114924292124921	0.0704419931363866
0	1	7901429	rs12563789	G	A	0.184482363050946	0.0821264812713271	-0.123962447162578	0.0713051241637913
0	1	7901886	rs61595437	G	A	0.186558035269225	0.140043000709963	-0.103461432960489	0.0701133540775436
0	1	7901888	rs61071946	C	T	0.187880813774093	0.171088988117629	-0.0957460621023095	0.0699533491044841
0	1	7902231	rs12029963	G	A	0.172803216196898	0.713244727477031	0.0262455491140223	0.071416104661477
0	1	7905274	rs4908699	A	G	0.0327279546916301	0.607063745704512	0.0752563485701805	0.146336468908552
0	1	7906008	rs707472	T	G	0.487099411552378	0.219687239186545	0.0653788607062833	0.0532678677515012
0	1	7906888	rs74373240	T	C	0.018866829471862	0.521044563518307	0.120432992455993	0.187667481451369
0	1	7906914	rs10864317	C	T	0.176167606731431	0.747633542230966	0.0223670256362492	0.0695143460237186
0	1	7907007	rs697694	A	G	0.520342271243647	0.154828208048096	0.0761838949919236	0.0535494697782674
0	1	7908888	rs228652	A	G	0.298925629939942	0.0946193867579854	-0.0990683976772761	0.0592685162774902
0	1	7910391	rs170629	A	G	0.356341911354926	0.933449430806019	0.00459180790031819	0.0549879457252291
0	1	7911099	rs228651	T	C	0.24574432356638	0.885736467271359	-0.00890119486458295	0.0619424075253631
0	1	7911302	rs3753500	T	C	0.493393781552803	0.179873871669366	-0.0714580002019862	0.0532813983641219
0	1	7911437	rs3753499	C	T	0.133776656678963	0.407267870885567	0.0630879911304589	0.0761278409099631
0	1	7911782	rs3753498	C	A	0.0407617146394305	0.730303505391433	0.0462927778400808	0.134290241807609
0	1	7912870	rs13306062	A	G	0.0230986437595527	0.541751494218292	-0.115024759806067	0.188513713624704
0	1	7913029	rs34305100	G	A	0.0560023190332507	0.343248854835319	0.106055217300593	0.111900273754129
0	1	7913430	rs228648	A	G	0.363286998311779	0.296817093269799	0.0574476043630929	0.0550642411072842
0	1	7913445	rs13306061	T	C	0.0545902834644978	0.313254391060118	0.113815782747604	0.112865809094782
0	1	7918110	rs2000237	T	G	0.0483959870099745	0.148944791135606	0.169530802738519	0.117463090421641
0	1	7918435	rs61773396	A	G	0.240526066493977	0.909908167345289	-0.00704898351837516	0.0622952808075186
0	1	7923501	rs2797682	A	G	0.763106864399968	0.876551929002662	-0.00975090778722167	0.0627706964225042
0	1	7923576	rs17031661	C	T	0.13959779671827	0.604298115190091	0.039549983023074	0.0763174977588743
0	1	7926542	rs504560	G	A	0.710688712028605	0.374690399222261	-0.0516058779159158	0.0581329376542865
0	1	7927456	rs500508	G	T	0.71134671964699	0.404593740826543	-0.0485842802277582	0.0582933170636051
0	1	7928181	rs2066980	A	G	0.489089280226806	0.427759184954396	0.0424494447516835	0.0535280358039933
0	1	7928365	rs743999	A	G	0.238904251022517	0.13448343009787	0.0918040591367682	0.0613395528362735
0	1	7929819	rs228725	C	T	0.700793361102761	0.500546246104005	0.0393898099558814	0.0584739095386133
0	1	7929863	rs74055806	A	G	0.138328975607276	0.653673396987382	0.0344512006143681	0.0767860364725622
0	1	7952203	rs1040395	G	A	0.591893741256615	0.613774991736601	-0.0273755946387794	0.0542421517232931
0	1	7953944	rs9803665	C	T	0.20949070895863	0.504365841844622	0.04324261583292	0.0647697287508962
0	1	7955089	rs227147	A	G	0.200028738825882	0.663555266281117	0.0289771267093593	0.0666125736111517
0	1	7961206	rs227163	T	C	0.563985391038831	0.127921575384636	-0.0813454553784641	0.0534341587168142
0	1	7961801	rs10489448	T	C	0.408744490857393	0.220384793506164	-0.0670169066172686	0.0546851098597804
0	1	7971301	rs680522	A	G	0.886389067238	0.564952854728457	0.0492115446228127	0.0855108638346193
0	1	7982034	rs161827	C	T	0.428981309862714	0.998987244261798	6.82987415422452e-05	0.0538081342917231
0	1	7989566	rs2453021	T	C	0.396171354462016	0.772498843778424	0.0157811000462799	0.0545855114203105
0	1	7996894	rs2300428	G	A	0.482090099621076	0.520506398835627	0.0342134089923863	0.0532450552304111
0	1	8002431	rs76413824	T	C	0.341056270258849	0.663399981726467	-0.0245289084856269	0.0563592982175952
0	1	8030300	rs178932	A	G	0.635147130225783	0.724927924897045	0.0194467664917349	0.0552652662341869
0	1	8044361	rs225119	C	T	0.565207087359503	0.921948007902092	0.00525244238627874	0.0536071762652242
0	1	8046672	rs12727642	A	C	0.0611050937818966	0.0539519375492045	-0.23639033589371	0.122658575170684
0	1	8100639	rs9434586	A	G	0.503908651261964	0.27279282543334	0.0581105552800607	0.0529889772477572
0	1	8106201	rs12757968	G	A	0.0610211388100114	0.0413048376538487	-0.251637216597934	0.123323954633525
0	1	8121822	rs225106	C	T	0.565126203363348	0.903253173763333	0.00651495367924681	0.0535977135138888
0	1	8123684	rs225110	G	A	0.565697983960878	0.835963978631357	0.0110693484621827	0.0534599411841269
0	1	8136468	rs4500345	A	G	0.014025563717041	0.153592311983586	-0.394669666929681	0.27658134659687
0	1	8137400	rs60074929	A	G	0.154956930120069	0.0295231411292163	0.151687096837621	0.0696953791898369
0	1	8163122	rs4908727	C	T	0.399417353341744	0.376088495111652	0.0479254134435303	0.0541452799779987
0	1	8165745	rs79778556	T	C	0.116142351879002	0.662995981165784	-0.036868826022246	0.0846041174901433
0	1	8168634	rs11121090	T	C	0.399264447425595	0.304065952315193	0.055525231725349	0.054025843578973
0	1	8180383	rs72634282	A	G	0.109613367490068	0.794386786969327	0.0220282198163154	0.0845228829650709
0	1	8185985	rs9434608	C	T	0.761338860326775	0.250121315148974	-0.0702732677330028	0.0611042793589281
0	1	8186775	rs56296862	T	C	0.166849299609052	0.884639682173062	0.0103065884458974	0.0710357476202537
0	1	8187211	rs4908736	G	A	0.666724584650918	0.635594584650571	0.0269223971415686	0.0568142194670122
0	1	8191792	rs12136685	T	G	0.494928569778409	0.383977233342946	-0.046572814696398	0.0534955993948069
0	1	8191820	rs12133365	C	A	0.494497093898861	0.347149398685733	-0.0502738313975096	0.053475239294194
0	1	8192898	rs7545284	A	G	0.37052304186671	0.424158395839982	-0.044447180513743	0.0556126630631062
0	1	8193432	rs6677033	A	G	0.426042014544129	0.37542620473501	-0.047885004518763	0.0540246277971045
0	1	8195226	rs7529511	C	T	0.602621266419339	0.304994683213631	-0.0555097820988178	0.0541146365077741
0	1	8200328	rs9434617	C	T	0.147817778116659	0.848437304044223	-0.0144378721033792	0.0755463802215065
0	1	8200578	rs9434618	G	A	0.83905769096586	0.620651975880286	-0.0354847053257715	0.0716969135306111
0	1	8206343	rs61391705	G	A	0.0858405475708301	0.9831942945705	-0.00201691922930401	0.095750203432852
0	1	8207789	rs6683857	T	C	0.820115588194537	0.329231510753791	-0.0659587476796665	0.0676040293035483
0	1	8207838	rs77321792	T	C	0.121028344085571	0.71786259681001	0.0291938785112171	0.0807985519862368
0	1	8213010	rs1455701	C	T	0.833362756765947	0.647245910077835	-0.0321197212139082	0.0701929934880002
0	1	8213427	rs4908739	C	T	0.833318308076926	0.585473118488811	-0.0382723046375819	0.0701719133242851
0	1	8214803	rs2100516	T	G	0.764779114853393	0.571256118288095	-0.0349646614730363	0.0617529247034139
0	1	8218115	rs17509146	G	C	0.469612010510676	0.873819456743282	0.00844823261651122	0.0531974843686523
0	1	8218206	rs7524007	C	T	0.859070500066044	0.727206798144219	-0.0261273035148949	0.0748969177432711
0	1	8222156	rs17032281	A	G	0.374536250762738	0.6111273496199	-0.028010360670428	0.0550880911358618
0	1	8260756	rs11588420	A	G	0.19312642801328	0.601317436489606	0.0345702993915129	0.0661623774202324
0	1	8261393	rs12138839	G	T	0.213759256030224	0.91087786828743	-0.00723566235998443	0.0646437726421036
0	1	8264457	rs12745477	G	A	0.190745662683219	0.534613067033891	0.0413026153425442	0.0665120359919215
0	1	8272526	rs425371	A	G	0.483151818458905	0.706827288481251	0.0201516082928297	0.0535775274394204
0	1	8273392	rs12041676	A	G	0.42376527029744	0.104190032424048	0.0878168571951956	0.0540454307431245
0	1	8273851	rs448202	T	C	0.125802692937293	0.0137713417828682	-0.213642488132879	0.0867346633221696
0	1	8273940	rs395847	C	T	0.916469699374996	0.0830936902771272	0.177635767273765	0.102501226927818
0	1	8274807	rs411654	G	A	0.1036760548149	0.375889189008379	-0.0801137878361248	0.0904733505446882
0	1	8276909	rs478128	G	A	0.112803694806582	0.0689743817280911	-0.163411064756952	0.0898560350100274
0	1	8278899	rs428180	C	A	0.451239399869537	0.194006953531609	0.0699450327135222	0.0538529033375586
0	1	8281564	rs506403	T	C	0.634270906839988	0.0624028616941638	0.104997572729521	0.0563466302836851
0	1	8287391	rs11121137	A	G	0.453300392841776	0.2181361867911	0.0660957230433749	0.0536709393674239
0	1	8292195	rs299501	A	G	0.856319550768489	0.0195831248617381	0.188077889307825	0.0805734789561572
0	1	8295130	rs7528376	C	T	0.695990763727519	0.517304688404589	0.037882577985253	0.0585053943690239
0	1	8301494	rs17032328	A	G	0.0982805268721558	0.109798255351885	0.135736773613857	0.0848831994207747
0	1	8302619	rs7513908	A	G	0.0531423406726585	0.387535810529939	-0.107277798696424	0.124150495535344
0	1	8306031	rs12403649	C	T	0.128640686615634	0.107653632963083	0.121312118618477	0.0754039630470993
0	1	8310158	rs72861200	G	C	0.153237506788383	0.1362538539622	0.105499449769324	0.0708103526169358
0	1	8319635	rs401691	T	C	0.578635829541807	0.497464332846999	-0.0367311401559376	0.0541370094040623
0	1	8336374	rs72862657	T	C	0.218512743504134	0.268679377917105	0.0706160325477397	0.0638418434298742
0	1	8357221	rs11121152	T	C	0.796444305289809	0.162309447917044	0.0947629953946488	0.0678163980380119
0	1	8357338	rs6577481	C	T	0.181760069280672	0.25120024421418	-0.0809306325201958	0.0705315357617435
0	1	8362754	rs4908748	C	T	0.678438977907848	0.800859217312758	-0.0142616407110845	0.0565410249068529
0	1	8370088	rs11121157	A	G	0.17159635901797	0.486775761523124	-0.0501170085670685	0.0720645447526479
0	1	8370729	rs72864229	G	A	0.199164661379485	0.667553721493754	-0.0286454930263902	0.0666937673289389
0	1	8372536	rs1107284	T	C	0.776801065006646	0.897847937723517	0.00821358227993965	0.0639784732580526
0	1	8374297	rs78641116	C	G	0.134558176356674	0.394784434024112	0.0646837333967897	0.0760115123571188
0	1	8388571	rs1473309	A	G	0.058141457659236	0.190691855779711	0.141905590672663	0.108446142373909
0	1	8399193	rs12039434	G	A	0.648440852044328	0.707535281484124	0.0211185759844398	0.0562909346724571
0	1	8433747	rs754346	C	T	0.839952288431048	0.955111432760203	0.00411718682331539	0.0731434765370805
0	1	8490320	rs302719	G	T	0.118612275697092	0.63689905732202	0.0385407104163216	0.0816473268536197
0	1	8495590	rs172531	G	A	0.119079531632793	0.616673075522388	0.0407863637988953	0.0814796776353926
0	1	8520108	rs80296853	A	G	0.116870241928494	0.996968926030755	0.000316163302282097	0.0832250263063691
0	1	8526142	rs4908760	A	G	0.839955053401135	0.745533918543905	0.0239949846605357	0.0739367759278273
0	1	8564301	rs6669503	G	C	0.839737859007833	0.790111059939616	0.0196553827724985	0.0738462213109242
0	1	8596335	rs55860300	A	G	0.103544250246974	0.976924807793926	0.00253	0.0874691088327759
0	1	8596742	rs17032657	G	T	0.323209568824423	0.435836088739422	-0.0445451908014308	0.0571646362954973
0	1	8598127	rs10492965	A	G	0.104369201400004	0.948165063653806	-0.00569796491123015	0.0876458641351708
0	1	8613418	rs2016084	A	C	0.840146259252817	0.77031287332471	0.021594523416605	0.0739625433308487
0	1	8638666	rs12029303	C	T	0.730074996318246	0.755811808291068	-0.0189756210956872	0.0610177459021335
0	1	8645816	rs1934138	A	G	0.84032839759557	0.850545704697914	0.0139058128416863	0.0738013537992973
0	1	8654642	rs76545421	G	A	0.0681231486252777	0.155046361419054	0.143887317181965	0.101191509711418
0	1	8656227	rs12134896	A	G	0.10515752330362	0.965675067364166	-0.00376097379610817	0.0873970251401695
0	1	8658527	rs6681362	G	T	0.839541004771345	0.758358978644106	0.0227729350880002	0.0740254765931087
0	1	8701231	rs1463052	G	A	0.838523566719864	0.862341541009186	0.012716534312907	0.073338844791043
0	1	8725420	rs56305243	C	T	0.107369003189525	0.989887694509107	-0.00109279892529402	0.0862220833861745
0	1	8751897	rs56163601	A	G	0.101417260167587	0.842077296042254	0.0175432723324592	0.0880522462509822
0	1	8759554	rs12025126	C	T	0.73165306491365	0.93071099206528	0.00524885717496034	0.0603661547007543
0	1	8788636	rs7518204	C	T	0.951114414676448	0.683826446099424	0.0520313450572746	0.127763546187745
0	1	8794410	rs4908775	A	G	0.0972867920041835	0.863171730049617	0.0154812673395213	0.0898307861555772
0	1	8804997	rs3938719	G	A	0.128078334710894	0.731057104955933	0.0272798106169297	0.0793664480946343
0	1	8879610	rs4908516	C	G	0.103975433077166	0.937871991890367	-0.00684653403603919	0.0878382814118275
0	1	8898807	rs11582339	T	G	0.132623040214203	0.72402884466466	0.0276756495063573	0.0783836214946963
0	1	8918795	rs11121247	C	T	0.936160459084041	0.292930376282687	0.12235282279927	0.116336493550567
0	1	8926868	rs2781064	T	C	0.162651214794181	0.0343541807480937	0.146693855942451	0.0693296293696319
0	1	8930369	rs2781060	C	T	0.936025031025594	0.281809697330002	0.124999233598462	0.116141914735388
0	1	8931149	rs2274971	T	C	0.77565321720527	0.265983834526283	-0.0704479689425365	0.0633320450193251
0	1	8949480	rs7539600	G	A	0.895479179237459	0.631589290198615	-0.0415026066956232	0.0865555288073867
0	1	8969219	rs7534552	A	G	0.255133855068593	0.00485653983650842	0.165931225433434	0.0589161051835727
0	1	8978514	rs6665631	G	A	0.156397910106372	0.0376095866120305	0.146486993870147	0.0704574515834406
0	1	8981748	rs4908795	G	C	0.153129926725055	0.226860359388938	0.0873665006453365	0.072294174038094
0	1	8982305	rs12137125	C	G	0.248803452893964	0.0871904577672394	0.102905783314762	0.0601644665841838
0	1	8982906	rs4908796	A	G	0.249855628023978	0.0489168784503017	0.118391616021448	0.0601181574069486
0	1	8983655	rs11806366	C	G	0.181794074008185	0.0149385575231088	0.161167563585317	0.0662187716980645
0	1	8985036	rs10864370	T	C	0.279906879929886	0.249010192812535	-0.069573140972998	0.0603536989828919
0	1	8987259	rs2765512	T	C	0.638085919740199	0.983195512212446	0.00116433719657163	0.0552791609984097
0	1	8991116	rs2781079	A	G	0.186749583867367	0.631265219851779	-0.0331498450576799	0.0690698319727851
0	1	8994112	rs4418632	C	T	0.727600494324277	0.936209217349711	0.0047850998987821	0.0597874020085225
0	1	8998059	rs914997	T	C	0.834209543712992	0.979217124533068	-0.00187279790668864	0.0718912811709601
0	1	8999843	rs2781087	T	G	0.445724034129248	0.417103569189772	-0.0435424533404953	0.0536596278687747
0	1	9000628	rs1475734	T	G	0.193936231884058	0.810004061097752	0.0160919706743397	0.0669325249969815
0	1	9000882	rs6692694	T	C	0.354252302808102	0.190642411552321	-0.0742009849999939	0.0566990594780598
0	1	9001562	rs17032875	C	T	0.666849661141615	0.74098972338156	0.0185664518121057	0.0561695543489744
0	1	9007556	rs942969	C	G	0.859010642136061	0.287121038605207	0.084177396097561	0.0790800158221976
0	1	9008370	rs6577541	G	C	0.858889083323755	0.249433013757127	0.0913361568794711	0.0793036081839361
0	1	9008739	rs12070475	G	C	0.858969680645552	0.269480643877777	0.0874030451574333	0.0791508298115358
0	1	9009214	rs2274326	T	C	0.237409801719964	0.42973498254934	-0.0499798305227456	0.0632940316489261
0	1	9009406	rs2274327	T	C	0.241908961753159	0.353469203790576	-0.0584971156130754	0.0630437564491468
0	1	9009444	rs2274328	C	A	0.452287269170689	0.522996734517622	0.0342977063836799	0.0536964805352161
0	1	9009470	rs2274330	C	G	0.209643219122188	0.0748590734970922	0.114325039891347	0.0641797102106441
0	1	9009547	rs2274331	A	C	0.209000412567301	0.0959441084217108	0.107384161999082	0.0645010792914116
0	1	9009706	rs12738365	T	C	0.200457269166876	0.626677728690796	-0.0327460713254874	0.0673221928765373
0	1	9010405	rs17032907	T	C	0.388789422430503	0.849278255619128	0.0103848031960732	0.0546455269071559
0	1	9010569	rs11121273	C	T	0.398572350158952	0.766611441127108	0.0161231888180189	0.0543215512205795
0	1	9010592	rs17032909	C	T	0.0720479438216883	0.640719139900981	0.0472311177305905	0.101203706361825
0	1	9010984	rs11576766	C	A	0.380455456152278	0.808963782787033	0.0132715774846582	0.05489498202928
0	1	9011586	rs3765968	G	T	0.772313071264707	0.47214417568655	0.0463425461014678	0.0644546407642128
0	1	9011627	rs3765967	A	G	0.21900803602293	0.110898581031366	0.10064365822313	0.0631324339480335
0	1	9011722	rs3765966	T	G	0.845071237167218	0.274816480878499	0.0830802932658633	0.0760782202145097
0	1	9013585	rs72641561	T	C	0.215341806160505	0.0792492549675141	0.111504234065136	0.0635330484050772
0	1	9015550	rs17032912	C	G	0.264180196450071	0.631447648832606	-0.0290794473395599	0.0606212993359731
0	1	9015575	rs61784252	G	A	0.165925953717452	0.77951101317809	0.019941121668219	0.0712294022119331
0	1	9015675	rs12741044	C	G	0.535368405467632	0.834259349480994	0.0112543668264781	0.0537863736366841
0	1	9015954	rs12059715	C	T	0.171239554317549	0.159917231342973	-0.102602845018064	0.0730087494756702
0	1	9016007	rs6661729	A	C	0.0110357559100991	0.51150574562994	0.158816076689727	0.24191517074581
0	1	9016302	rs17389460	G	T	0.192742578572897	0.731552563766972	0.0231868387420836	0.0675880912416811
0	1	9016390	rs17032921	T	C	0.189913192786253	0.778026973264352	0.0192043984232421	0.0681269993834388
0	1	9017091	rs2274332	T	C	0.143746660768715	0.236543176466498	0.0877415056431871	0.0741265759075383
0	1	9017204	rs2274333	G	A	0.510378949664749	0.257264235027451	-0.0605733299746329	0.0534683966141424
0	1	9018034	rs7545200	A	G	0.269660899130137	0.201879060286135	0.0751604461990022	0.0588931867462213
0	1	9019221	rs41278984	C	T	0.0122617196556361	0.681539867975551	0.0961424561036633	0.234286509528723
0	1	9019338	rs11805912	T	C	0.144135564998103	0.179651836888139	0.098889296182025	0.0736974568241635
0	1	9021301	rs12735688	T	C	0.517047182913547	0.199100326729807	-0.0682068408117874	0.0531156704985268
0	1	9021998	rs3765965	C	T	0.137020782504868	0.177904169487901	0.101352111887952	0.0752296525046381
0	1	9023572	rs6577545	G	C	0.150464605909063	0.201848802103279	0.0926321632710313	0.0725785645545882
0	1	9026751	rs12126080	A	G	0.123283434528403	0.835013384423969	-0.0169583026921158	0.081422217497827
0	1	9027391	rs4466678	T	C	0.123953747467165	0.672688196175929	-0.034562489104695	0.0818121629100157
0	1	9027899	rs2274334	T	G	0.0124917629881506	0.566872649920247	0.131206461838943	0.229116215258671
0	1	9029539	rs78726732	A	G	0.0226295835200781	0.194710005108216	-0.260020305954395	0.200513671103842
0	1	9030372	rs10864376	T	C	0.622381646111687	0.410082072446015	-0.0449499486689121	0.0545675166354646
0	1	9030964	rs3737665	T	C	0.475892750637048	0.67310080991324	-0.0224086819921601	0.0531142112466452
0	1	9031903	rs12138897	G	C	0.781947368773038	0.881370806100056	0.00962632671721488	0.064505910191817
0	1	9033404	rs4908800	G	A	0.628591669752263	0.346837645885779	-0.0514581734925865	0.0546996230759216
0	1	9033552	rs61785762	T	G	0.179924966393872	0.0745210243412482	0.12018030484114	0.067388262073451
0	1	9034301	rs72641578	C	T	0.175862047117547	0.274269158745609	-0.0778837014583866	0.0712383121228436
0	1	9034421	rs3765964	A	G	0.660950374558094	0.696469847768129	0.0219379910917567	0.0562382520268273
0	1	9034483	rs74050967	T	C	0.0244437349248562	0.164768852864041	-0.268224133351301	0.193076714318416
0	1	9034598	rs3765963	G	A	0.781273585975458	0.71702558074019	0.0233513218191248	0.064428657325792
0	1	9035013	rs3737663	C	T	0.0383185827380619	0.695876666942424	-0.0560607141862581	0.143417200819383
0	1	9035059	rs12071042	C	A	0.0257715470731722	0.299051669193029	-0.190550628335183	0.183491844604846
0	1	9036614	rs12127547	G	A	0.133425200949852	0.636073322623902	-0.0372355382318043	0.0786894544164384
0	1	9037273	rs6697763	T	C	0.75924100924225	0.670284498034277	0.0265701730159554	0.0624068110107213
0	1	9039022	rs6577546	A	G	0.803655870275683	0.413741653587045	0.0551964054723636	0.0675328406631978
0	1	9049032	rs875148	T	G	0.64147550261342	0.622107962550828	-0.0275700416855057	0.055938320585507
0	1	9058028	rs10779707	G	A	0.853711151048308	0.470522989477289	0.055585988183171	0.0770285512312304
0	1	9060789	rs17033008	A	G	0.227403098953981	0.285345345364254	0.0671619829614998	0.0628628901981893
0	1	9061382	rs12047015	C	T	0.151106213246673	0.447811412532863	-0.0576473612262613	0.0759448453056662
0	1	9062952	rs17389948	T	C	0.147018201700374	0.610608832212663	-0.0389557496482122	0.0765031405449558
0	1	9063265	rs12402611	T	C	0.0979745764677683	0.238966563396125	0.102240800149048	0.0868232639783362
0	1	9063602	rs4908804	C	G	0.626463098472351	0.879189995546775	0.0084733778896516	0.0557473300341786
0	1	9066132	rs17033013	T	C	0.257908403541438	0.140367159975244	0.0882434841812625	0.0598494164551194
0	1	9066695	rs10864377	T	C	0.542692630845679	0.559628429729288	-0.031309136672294	0.0536672699474777
0	1	9066967	rs12164533	A	C	0.307139554438018	0.153164171459192	-0.0840695210135696	0.0588539243893149
0	1	9068020	rs2039631	T	C	0.124702988105599	0.228241001906805	0.0940406443065337	0.0780483534009717
0	1	9068213	rs17027186	C	T	0.170747402379182	0.879657678887287	-0.010767114189648	0.0711155075461867
0	1	9068386	rs7530465	A	G	0.162111277753726	0.806784391490936	0.0176358025427392	0.072107521808648
0	1	9069001	rs769901	A	G	0.532721421352447	0.480568067428946	0.0375739508299685	0.0532669782779028
0	1	9069412	rs66463959	A	G	0.154880592925582	0.325670694838698	0.0704194712501046	0.0716466725388715
0	1	9074465	rs12063980	T	C	0.222736013242267	0.359363503146563	-0.0590374720410918	0.064410703150896
0	1	9074932	rs1556757	A	G	0.507579371117943	0.577369175950918	0.0296632340817647	0.0532332194466407
0	1	9079365	rs10864379	A	G	0.1835785709315	0.988648988981528	0.000973284524022804	0.06841174744691
0	1	9080411	rs9803660	C	T	0.465246159038129	0.365558673243484	-0.0486246302407458	0.0537393284515019
0	1	9103420	rs34605482	T	C	0.219682920820024	0.989351889937723	0.000857587903770141	0.0642588996764098
0	1	9107849	rs3737661	T	G	0.249129529668969	0.642248538201773	-0.0289797612624513	0.0623814610910954
0	1	9108622	rs7368193	T	C	0.582311047032863	0.509172738637126	0.0357715693692166	0.0541889721148717
0	1	9111626	rs3004245	C	A	0.677072036796558	0.845002282299787	-0.0111521833391064	0.057044693620402
0	1	9115700	rs4908809	C	T	0.475387130469542	0.8869487546586	0.00765033480118505	0.0538126259615991
0	1	9116899	rs2505972	C	A	0.364023625495456	0.838516159079375	0.0112951085687171	0.0554247305024353
0	1	9129620	rs5438	T	C	0.0981218751760992	0.348010634340357	-0.0863558501376448	0.0920191703205916
0	1	9129867	rs3820034	A	G	0.241287347701049	0.65656597061039	-0.0277524069034662	0.0624127406355373
0	1	9130650	rs12736085	G	A	0.384215508730814	0.865122051536388	-0.00931566633115608	0.0548439462466073
0	1	9138890	rs1327257	G	A	0.334050257878972	0.932512081097364	0.00478779251637378	0.0565367064392724
0	1	9140078	rs12726360	C	T	0.505340744628554	0.901174077475019	-0.00665760015449404	0.0536132190865571
0	1	9140327	rs12127491	T	C	0.206361318216449	0.74871798422042	-0.0211525390479957	0.066033533159205
0	1	9143220	rs75856734	A	G	0.227612334938035	0.40838712873426	0.0520292640758357	0.0629334035800613
0	1	9148184	rs12755780	T	C	0.423180038257781	0.603489565379702	-0.0282907213298713	0.0544692444248621
0	1	9149450	rs12711519	G	A	0.529924467616638	0.316186502885303	-0.0535840966791944	0.0534597861661192
0	1	9151948	rs76799504	C	A	0.16466296520646	0.389260454552828	-0.0629250370178309	0.0730871208003189
0	1	9153629	rs12061999	C	T	0.317277333864507	0.151039707796708	-0.0829748454510822	0.0577872097374711
0	1	9155701	rs12239636	T	C	0.14933032994508	0.388380518969145	-0.0655178681539576	0.0759576358941385
0	1	9155711	rs12239637	T	C	0.175285689034596	0.234495992611523	-0.0850988002443916	0.0715803575883163
0	1	9159671	rs17033261	T	C	0.339057992377182	0.218474667466354	0.0694202933161169	0.0564120098176789
0	1	9160365	rs7555576	G	A	0.492029756658632	0.384591998913882	0.046636106838548	0.0536376092806193
0	1	9161550	rs1061907	A	G	0.457926373258061	0.891176553981505	-0.00741206196487302	0.0541755622951187
0	1	9180726	rs78794533	A	G	0.165982833831603	0.560572039780115	-0.0420148689716121	0.0721914833643312
0	1	9185660	rs4908812	A	G	0.246975380859127	0.543312504967122	-0.0381536404891666	0.0627721601977099
0	1	9213177	rs2666433	G	A	0.758321798074221	0.422220458403921	0.0500272847996869	0.0623334749076614
0	1	9219383	rs6577556	C	T	0.240849002954464	0.971811692532904	0.00219636113841143	0.0621561977948863
0	1	9234363	rs809972	T	G	0.154424117714955	0.381553063574741	-0.0650636960560733	0.0743552546637034
0	1	9238095	rs6577559	T	C	0.140557246160094	0.408541764982117	-0.0641939697688056	0.0776731762585894
0	1	9250059	rs6673205	T	C	0.22270047723918	0.644298101145242	0.0290606848895998	0.0629430971275708
0	1	9250991	rs10864392	T	C	0.26254537274789	0.984605440344586	-0.00117039603960395	0.0606566869916353
0	1	9275194	rs1009941	A	G	0.479900764568898	0.80154535928953	0.0133878105997941	0.0532641227093634
0	1	9278142	rs1009940	A	G	0.534503477246719	0.85966646374189	0.00942803079113991	0.0533263402726296
0	1	9280094	rs10779715	T	C	0.534680120486664	0.786374696817581	0.0144640708322193	0.0533687723929107
0	1	9286018	rs12072683	T	C	0.354572563403225	0.344926718438234	0.0522540547024694	0.0553260036665937
0	1	9297871	rs4908830	G	A	0.382449981193015	0.563194542189173	-0.0321471366413896	0.0556079684458367
0	1	9307138	rs11121350	C	T	0.401362753230877	0.490533038492243	-0.0380536119340783	0.055193255440185
0	1	9315847	rs2268170	T	C	0.0980290403588805	0.617035846862736	-0.0451052773848703	0.0902005036004603
0	1	9317936	rs3753164	G	A	0.484001641570462	0.450770657788451	-0.0402626603284849	0.0533894888498397
0	1	9321241	rs2268169	A	G	0.472299972928027	0.370117381551042	-0.0477179745757515	0.0532416040096638
0	1	9323910	rs6688832	A	G	0.460259838132402	0.361703821267953	-0.0492025635102507	0.0539428871559082
0	1	9324213	rs17368528	T	C	0.0581696636967987	0.0637544344518883	0.195927016674682	0.105684087882212
0	1	9334714	rs12093524	A	G	0.12304143463522	0.745634647088017	0.0260375154445211	0.0802634239392694
0	1	9341038	rs916380	T	C	0.694434780297498	0.624925142683286	0.0284239856759714	0.0581407736333535
0	1	9357724	rs11121365	G	C	0.123052023160822	0.0508684689584261	-0.167325546025425	0.0856942535373554
0	1	9358243	rs621846	T	C	0.161392061025825	0.307116150782055	-0.0757094088667666	0.0741310167754843
0	1	9364634	rs1294028	G	A	0.823737782640002	0.371162710543068	-0.0609510137534678	0.0681551836542442
0	1	9366852	rs581587	C	T	0.760910453147701	0.976530132349013	-0.00182823696990942	0.062144008668129
0	1	9367908	rs9442562	G	A	0.289567171142109	0.0568097501863206	-0.11443997741296	0.060080678229174
0	1	9371099	rs629524	T	G	0.31303647171627	0.0860955930277274	-0.101677037533612	0.0592398154996626
0	1	9387444	rs1569422	T	C	0.7946902437698	0.697437698526377	0.0256139285444402	0.0658825603792857
0	1	9389218	rs732591	C	T	0.285501463094418	0.234548733964993	-0.0716248938523739	0.0602536512451179
0	1	9390616	rs34817952	T	TG	0.81746478107326	0.942705577284348	0.00495950283202998	0.0690068353247375
0	1	9393082	rs1294022	G	C	0.171746032270087	0.966367540870188	0.00297635310342077	0.0705890312476882
0	1	9416151	rs9435243	A	G	0.251009256582751	0.814643690783931	-0.0143782560642317	0.0613303121782521
0	1	9422875	rs552230	A	C	0.288600308358229	0.716106196974153	-0.021357964145377	0.0587293471391306
0	1	9427869	rs2275457	A	G	0.723014773198042	0.364960106670559	-0.0533743468129998	0.0589150623182507
0	1	9431223	rs10492967	A	G	0.321380321194252	0.883716259090049	-0.00841524358965359	0.057536251559144
0	1	9448852	rs9943073	C	A	0.352236220669034	0.910801862948329	0.00628608385748358	0.0561121360982616
0	1	9466803	rs12044809	G	A	0.442410757093235	0.208228562679402	0.0671723244301573	0.0533769725749691
0	1	9474990	rs72645555	A	G	0.38170846568205	0.366380430811175	-0.0494463578838466	0.054741254113061
0	1	9489972	rs10864418	G	A	0.419290663540688	0.108100865841944	-0.0870778788310468	0.0541937548441395
0	1	9497668	rs9660668	C	T	0.196584708202808	0.0603079807774393	0.121956619112751	0.0649211238921544
0	1	9498113	rs9660890	C	T	0.195191459824849	0.0597770533928691	0.123150875324688	0.0654210700046062
0	1	9499246	rs9787285	A	G	0.207707478704308	0.379537688093253	-0.0581349390649236	0.0661565203890326
0	1	9503008	rs4926481	C	T	0.680348678052913	0.550069423656653	0.0343982376385661	0.0575552356447526
0	1	9514846	rs4926491	C	T	0.281972522135476	0.683365172269692	0.0239788706587147	0.0587896993063106
0	1	9525235	rs7544834	A	G	0.70990685615809	0.280106039980475	0.0644991987527636	0.0597169926226352
0	1	9525697	rs10746490	A	G	0.903401647197225	0.986891425142785	0.00148483691958303	0.0903740618066511
0	1	9525764	rs12042017	T	G	0.645712322378012	0.232707528000383	0.0671611384483655	0.0562765099639999
0	1	9526979	rs10864425	G	A	0.706820639808229	0.354548986494025	0.0550349249980753	0.0594456874202026
0	1	9533238	rs6679380	T	C	0.909535280312419	0.514936190080896	-0.0593974927288198	0.0912164458866508
0	1	9535303	rs7418365	G	A	0.576201574903998	0.555126742791846	-0.0316134352004361	0.0535734378020706
0	1	9535619	rs6541069	G	A	0.900650091126979	0.224567858592516	-0.104442418913111	0.0859982705777607
0	1	9538654	rs12561781	C	G	0.711120870686552	0.849874930987922	-0.011114322419104	0.0587195657197622
0	1	9555888	rs7417127	C	G	0.206997285604364	0.223522076449665	-0.0819833233566158	0.0673531477376216
0	1	9563315	rs7533271	G	C	0.811059034211922	0.563962563989731	0.0399941131686951	0.0693179971655325
0	1	9567789	rs12755956	A	G	0.526968325665768	0.563728496689857	-0.0307833623484341	0.0533218530141295
0	1	9576675	rs7525571	G	A	0.166467014201541	0.98608354972143	0.00126318495402288	0.0724196650622182
0	1	9576789	rs75100051	G	A	0.137563048016701	0.657929394965548	0.0341371061754418	0.0770983069499343
0	1	9600774	rs12140494	C	T	0.860548327307254	0.793427779694504	0.0202936181054118	0.0774973548210666
0	1	9617682	rs72646718	A	G	0.262830589668396	0.671276979522469	0.0254607678414379	0.0599929383846379
0	1	9619380	rs58670998	T	C	0.502247975621078	0.790416892837462	-0.0140885221018104	0.053010345520573
0	1	9627521	rs6698575	G	A	0.287224539983709	0.847604166831486	0.0112824444941971	0.0587088458526693
0	1	9632102	rs56053581	T	C	0.262725152306353	0.75915550366893	0.0184198085612761	0.0600796226946398
0	1	9637227	rs9430153	G	A	0.321506611176462	0.861020386404016	0.0099278923210768	0.0567063803921116
0	1	9691975	rs4926485	G	C	0.221261765078378	0.152654784242685	0.0890620777285366	0.062271729147599
0	1	9704925	rs4129341	G	T	0.67717051786457	0.590660191050796	-0.0302809763171212	0.0562969441259723
0	1	9713386	rs4240895	T	C	0.883543360235659	0.109804849713183	-0.127910531669267	0.0799905317891601
0	1	9718087	rs6540991	C	T	0.848539120205961	0.0461029913503509	-0.142466016290768	0.0714312601084881
0	1	9720526	rs58784124	G	A	0.633573890731508	0.923369036037999	-0.00531770753826721	0.0552829110332036
0	1	9725525	rs4300218	A	G	0.092783895931589	0.362428557113954	0.0815978242988708	0.0895943671183482
0	1	9734287	rs12568084	A	G	0.49691852192725	0.964665623604477	-0.00235531431456704	0.053167895907811
0	1	9741792	rs4333853	G	A	0.512784407805786	0.868616973714306	-0.00878385176323055	0.0531017532214599
0	1	9746248	rs6677649	G	A	0.196137228252668	0.419904813099182	0.0536191623401272	0.0664766508550501
0	1	9760651	rs12566637	T	C	0.16802055061096	0.945310973094178	0.00475845759224394	0.0693690239232079
0	1	9795719	rs12569008	T	C	0.260389231387417	0.375572721133361	0.0534741094562087	0.0603488615459855
0	1	9799496	rs11588785	C	G	0.486705540637004	0.375397710586419	-0.0467921078932069	0.0527884540376918
0	1	9804693	rs7550295	T	C	0.205703107128489	0.641102481875388	-0.0310591991938501	0.0666280657733185
0	1	9836556	rs72855716	G	A	0.255488122773408	0.796191454436455	0.0160193940619278	0.0620235597698635
0	1	9846341	rs17034340	C	T	0.206272838002436	0.652135787624658	-0.0299942555836164	0.0665360429663428
0	1	9866437	rs61479984	T	G	0.429526841628902	0.701721773881281	-0.0206688973266973	0.0539661712996973
0	1	9875633	rs946277	T	C	0.905910678681278	0.825149764981529	0.0202576139310688	0.0916939612036076
0	1	9877988	rs117550213	T	C	0.139341403604012	0.781539459955215	0.021295967814709	0.0767938609908212
0	1	9885290	rs12078414	T	C	0.149159296688365	0.217637516356081	0.0898156055931431	0.0728529299726944
0	1	9888202	rs1767277	T	C	0.850105880224622	0.175487635837464	-0.09816866331555	0.0724609587544077
0	1	9923741	rs935073	G	A	0.195768415543829	0.272132239701535	-0.0754641784772901	0.0687184038323781
0	1	9926924	rs6695334	C	T	0.140074132774395	0.0913851651690616	-0.13635879533479	0.080774778890044
0	1	9938165	rs17034420	G	A	0.140386387292743	0.0810834405845358	-0.140933479920711	0.0807903766443116
0	1	9975201	rs2033960	T	C	0.184929439312126	0.19676400842795	-0.0908047863105547	0.070346261983965
0	1	10008191	rs12064822	A	G	0.152233817342932	0.744046144245818	-0.0242597254117466	0.0743023914514119
0	1	10008221	rs1220421	A	G	0.670699125396241	0.131249327247258	0.0859535556968811	0.0569533016624841
0	1	10029913	rs6683452	G	A	0.826169828269348	0.0781752428236571	0.127633277281961	0.0724623667430044
0	1	10093457	rs7528979	T	C	0.313405885584631	0.111104829543515	-0.0925284156068404	0.0580753803532529
0	1	10155283	rs9430244	G	A	0.916164224299624	0.109172771022378	0.162733980563738	0.10158668162202
0	1	10159832	rs76154155	T	C	0.106963230371438	0.883975204289157	0.0125159891204249	0.0857659988740765
0	1	10174189	rs4543799	A	G	0.205785740320488	0.352657636285461	-0.0623333136990301	0.0670649686664846
0	1	10177790	rs3762290	G	A	0.207253406184876	0.394455227626532	-0.0566766043953675	0.0665557685798293
0	1	10190884	rs2295294	T	A	0.344246374296052	0.0577829686545943	-0.10756392580435	0.0566919362865628
0	1	10195940	rs6671289	A	G	0.186092249586926	0.345687400137565	-0.0655602189095579	0.0695239682122469
0	1	10195970	rs6685910	T	A	0.104638767065011	0.908068458143249	-0.0101154221062813	0.0875982035782085
0	1	10197932	rs118126602	C	T	0.101237081219031	0.944113353013795	0.00614307019877998	0.0876318348244634
0	1	10203988	rs35316894	C	T	0.29272359294134	0.350709571164142	-0.0548068641294129	0.0587291592539705
0	1	10204186	rs12144133	G	T	0.547552009788096	0.0433921420424224	0.108011653413846	0.0534733495775127
0	1	10209557	rs6696978	G	A	0.0946621436548817	0.307219203085664	-0.0960261366907368	0.0940442137498868
0	1	10219202	rs6659436	T	C	0.167530916058362	0.494307953459907	-0.049266120375871	0.0720820199525422
0	1	10235946	rs2180184	C	T	0.313885143597274	0.432061410834585	-0.0452791988156425	0.057631390594029
0	1	10237960	rs12733312	C	T	0.282422070446953	0.371662265357033	-0.0531877056481155	0.059536431503716
0	1	10239647	rs41310363	G	A	0.0908321908600461	0.483279228510497	-0.0670811350418958	0.0956882850153497
0	1	10240094	rs1046277	T	C	0.0915414364024001	0.34067427406614	-0.091331683481615	0.0958526883135589
0	1	10246129	rs2180185	C	G	0.373928394905623	0.108604247990837	-0.0893897015148485	0.0557119311120932
0	1	10246471	rs6667639	A	C	0.373672769819134	0.0896384930459283	-0.0946631646288959	0.0557725401900506
0	1	10247313	rs56221672	G	A	0.35521741812917	0.151026872401508	-0.0809130315120708	0.0563495049336761
0	1	10290268	rs17396382	C	T	0.0947095163758327	0.64041598255539	-0.0430795017098764	0.0922241692776553
0	1	10323921	rs12757288	C	T	0.321481853012887	0.177554924681397	-0.0775919135432331	0.0575470316801209
0	1	10338598	rs10492970	G	A	0.0929616534737716	0.374274081509397	-0.0840475908941422	0.0945953657474625
0	1	10353112	rs10492972	C	T	0.322043675273278	0.180197238384944	-0.0770288839236006	0.0574778940866587
0	1	10359944	rs12130220	G	T	0.228652034807339	0.362113161177338	-0.0580951556956972	0.0637465502038996
0	1	10362071	rs76058266	G	A	0.112638635170376	0.921174999920847	-0.00832726225522012	0.0841530826235961
0	1	10366487	rs8019	G	T	0.325657420471936	0.198024223762756	-0.0740887475535787	0.0575580232366314
0	1	10384439	rs17401924	G	A	0.226032519920035	0.439575217277378	-0.0497135397875323	0.0643198990601351
0	1	10385471	rs17401966	G	A	0.22837833012088	0.310124089896747	-0.0649154239258324	0.0639584967667478
0	1	10391536	rs12734551	G	T	0.228557706394411	0.365449073235746	-0.0577230270680348	0.0637801800929435
0	1	10407360	rs59211028	C	T	0.0989843973945801	0.297082308990351	-0.0961256338443413	0.0921882124060083
0	1	10414470	rs17402762	C	T	0.33939389263289	0.219967545947864	-0.0699204395266364	0.0570027860903432
0	1	10420918	rs3748578	A	G	0.222299218180897	0.392554268935443	-0.0554723844821469	0.0648804096754276
0	1	10420937	rs3748579	T	C	0.320403858866783	0.11658631603598	-0.0908805917343281	0.0579128570208878
0	1	10431329	rs72867431	T	C	0.0958916976168369	0.357037480330697	-0.0857601248858215	0.0931138065670572
0	1	10484416	rs663364	G	T	0.348540349269089	0.50397162604851	-0.0379135223659062	0.0567352176719208
0	1	10484880	rs79763829	A	G	0.0973077822614902	0.0334739469990687	-0.20668689091962	0.0972025676960466
0	1	10507236	rs1307489	G	A	0.835009155878837	0.317100627257299	0.0740151766676216	0.0739830839773829
0	1	10537090	rs684016	A	C	0.664173408348317	0.810981705872705	0.0135819369443646	0.0567902270363885
0	1	10539833	rs6680568	G	A	0.117799866857232	0.608707808422397	-0.0430833201550076	0.0841604495734884
0	1	10543836	rs9970001	G	A	0.186250336222679	0.879816502045732	-0.0104387293261951	0.0690383768069916
0	1	10549380	rs670666	G	A	0.54572351530956	0.449784165473032	0.0406369763632125	0.0537686236010945
0	1	10550352	rs673254	T	C	0.372683906711577	0.694721804967653	0.021562233486235	0.0549418784837578
0	1	10556097	rs636291	A	G	0.747565833438395	0.560613916017399	0.0362535926374503	0.0622989025977465
0	1	10556386	rs10127643	T	C	0.0659613560929351	0.164322441822639	-0.158657089643889	0.114085967578513
0	1	10557544	rs660725	G	A	0.848729640334472	0.91111909258976	0.00838138959074876	0.0750838321560246
0	1	10562163	rs76282123	T	C	0.18380338273072	0.880990034465833	-0.0103995075131175	0.0694623579428671
0	1	10563609	rs10864459	G	A	0.563687617753018	0.867859420749597	0.00896922035161423	0.0539086650553115
0	1	10563671	rs10864460	C	G	0.609014768956571	0.931323216380405	-0.00468208221427783	0.0543290148652471
0	1	10563681	rs2506902	T	C	0.256703960376884	0.697583914795062	0.0235830089337623	0.0606896057846104
0	1	10566148	rs7543322	C	T	0.515980619929074	0.196635540618071	0.0686985331316036	0.0532053269411783
0	1	10566215	rs616488	G	A	0.294565806746345	0.83129641484974	0.0124847474207107	0.0586030622258151
0	1	10567122	rs604814	A	G	0.583219011142061	0.70518744680409	-0.0203740899244426	0.0538530749087021
0	1	10567658	rs2480786	T	C	0.875395943769142	0.57623642966457	-0.0442420991390196	0.0791605804678124
0	1	10569930	rs6540934	T	C	0.140665113856486	0.536296542631302	-0.0486076608174842	0.0785993746632167
0	1	10573867	rs2274985	A	G	0.57332119230537	0.677757380709929	0.0222655767810606	0.0535841632305124
0	1	10578606	rs7419116	A	G	0.653231066960872	0.735658224231331	-0.0188596668683048	0.0558625331030938
0	1	10578791	rs11584327	C	T	0.572628274153566	0.744323815590408	0.0175020154027963	0.053665288229057
0	1	10580891	rs2483677	T	C	0.164251310166758	0.529498369583318	-0.0460154906805004	0.0731831167973925
0	1	10582047	rs2483678	C	T	0.818072790535839	0.290139645180108	-0.0714708033500003	0.0675645377186788
0	1	10596624	rs10864461	T	C	0.275360278966418	0.48688510521087	0.0411506220391237	0.0591863981036261
0	1	10597217	rs4240914	C	A	0.275408726439654	0.467906968398231	0.0429652299162586	0.059189826819623
0	1	10598216	rs2506892	A	G	0.165208659867317	0.561516810030288	-0.0423286735559025	0.0729063076779528
0	1	10609505	rs12120962	A	G	0.350067450100704	0.931896782560593	0.0047762550030524	0.0558896735299301
0	1	10613660	rs12127400	T	C	0.476984311097364	0.506258994838461	0.0353937079416557	0.0532497213095429
0	1	10615775	rs11121584	C	T	0.644464599345535	0.81733844712747	0.0128360136027368	0.0555744807978868
0	1	10621363	rs7519424	A	G	0.646237466667413	0.742297850747083	0.0183356159772009	0.0557632333649073
0	1	10633245	rs6687430	A	G	0.755020078922934	0.193860474504433	0.0819519694793755	0.0630766960462435
0	1	10643197	rs12038548	A	G	0.240640484355935	0.191960636591574	-0.0824464995753838	0.0631870322930391
0	1	10643829	rs12045923	T	C	0.234914494750727	0.603605506491403	-0.0324083581754908	0.0624170768005959
0	1	10644149	rs72857041	A	G	0.246258272725147	0.0945709680059241	-0.106002126869388	0.0634073702511139
0	1	10649223	rs12090714	A	G	0.253734769662165	0.11406406515878	-0.0995792880729748	0.0630174104674115
0	1	10651603	rs6540941	C	T	0.206436577080239	0.547286197255921	0.039466406031256	0.0655771514619149
0	1	10652605	rs6668131	A	G	0.534296986915599	0.499853082511451	0.0360039793722296	0.053361289997756
0	1	10652977	rs284273	C	T	0.670707463953504	0.290635931039777	0.0608765346947854	0.057608541184029
0	1	10653628	rs284272	T	G	0.121142981399888	0.963441562509595	-0.00374136358618181	0.0816263366623953
0	1	10655913	rs2387230	A	G	0.0207969174330618	0.854256431661245	-0.0357822508541861	0.194796644252195
0	1	10663573	rs284283	T	C	0.132227199188548	0.99794468776835	0.000202594655684798	0.0786483759565266
0	1	10666517	rs284281	G	T	0.724064138250986	0.43128287918817	0.0473362080335077	0.0601477917664623
0	1	10666735	rs11121599	G	A	0.601211263810503	0.733316033923061	0.0184172724360348	0.0540543294248117
0	1	10672429	rs488854	G	C	0.132594838186943	0.940656038919534	0.0058486835366183	0.0785634687717505
0	1	10673194	rs479407	A	G	0.712218925929237	0.544271612057406	0.0359145228478695	0.0592290982239465
0	1	10767379	rs4845952	A	G	0.394476619987821	0.247088201462165	0.0629174681962084	0.0543586513359115
0	1	10771380	rs78100955	G	T	0.114662171447248	0.963919576842573	0.00378029517729533	0.083569164226822
0	1	10780727	rs706007	G	A	0.214879641241425	0.762156571889084	0.0194680997909127	0.0643254482916886
0	1	10801989	rs4845953	A	G	0.120329564561953	0.828105752571012	0.0177422220011072	0.0817118202631728
0	1	10807369	rs205490	A	G	0.304901387643288	0.100079671219749	0.0943622263276112	0.0573816302577831
0	1	10808499	rs2076491	T	C	0.123072663330031	0.99585391058099	-0.000421266108697164	0.08106921425914
0	1	10827135	rs205488	C	T	0.36189355791453	0.319631327854061	0.0547845610800911	0.0550479223655204
0	1	10832322	rs205472	A	G	0.465684751036939	0.432413881183955	0.0418450639148093	0.0533012176580477
0	1	10834579	rs12031981	C	T	0.523760454730004	0.0480859289190375	0.106355514241987	0.0538070779854596
0	1	10840905	rs17035713	G	A	0.458803410002009	0.384839762785606	0.0465376168763004	0.0535522387648328
0	1	10841333	rs710135	C	T	0.853034855239876	0.0194600862273202	0.185421957310355	0.0793555166774456
0	1	10842769	rs61227177	A	G	0.150928859692321	0.867216384160662	0.0124677199332036	0.07456980009454
0	1	10844558	rs710139	C	T	0.830582222435759	0.0456412815989779	0.147964313041337	0.0740304330910224
0	1	10845821	rs776909	C	A	0.677032390122535	0.190906730524764	0.0758498935249145	0.0579935837709448
0	1	10849645	rs10864471	G	A	0.534219615826882	0.359478730716505	0.0492399725972863	0.0537343799735534
0	1	10854389	rs117360158	A	C	0.104724776821977	0.159615236959945	0.117217409813643	0.0833476805441453
0	1	10854478	rs117927896	A	C	0.105412761971348	0.169181853142247	0.114288020956226	0.083128389604637
0	1	10855315	rs11577258	T	C	0.513582487415432	0.266272264342601	0.0597036280778113	0.0537053750614696
0	1	10860379	rs10779746	A	G	0.45469820826576	0.284818253707496	0.0574248238485036	0.0536902321212095
0	1	10862362	rs55752650	T	C	0.100567027004867	0.369757072122291	0.0772158419934717	0.0860891834205941
0	1	10864224	rs80073687	C	T	0.100954620044758	0.34383613105111	0.0812263679488246	0.0858073860457295
0	1	10876600	rs6688450	T	C	0.396182900121988	0.0570928237662693	0.102844928870866	0.0540549540700551
0	1	10883600	rs10864474	G	A	0.546448729709599	0.465578333013919	0.0393828820242968	0.0539719083297513
0	1	10888791	rs634478	C	T	0.839679317131915	0.700301657611523	-0.027609869776195	0.0717301021990203
0	1	10894724	rs541695	T	C	0.733425052361825	0.381014256986882	0.0534819526585681	0.0610504348083892
0	1	10900348	rs72643268	T	C	0.158141743128311	0.274557738654241	0.0776753138396974	0.0710904414638141
0	1	10901000	rs35154018	C	CT	0.44241133320603	0.73857916215867	0.0178796231206935	0.0535742327640491
0	1	10901994	rs946684	T	C	0.254848235391901	0.314335394878773	-0.0623120710874075	0.0619301672392528
0	1	10910576	rs607715	G	C	0.220572928880943	0.234841339784665	0.0753468163084566	0.0634243206378938
0	1	10912551	rs637037	T	C	0.876074675487591	0.169754260149057	0.11585022520033	0.0843778183123664
0	1	10913147	rs12085982	G	A	0.1674477261746	0.143951193635925	0.101693360543043	0.0695941580662826
0	1	10919094	rs1292646	C	T	0.867990169925727	0.921494163611981	-0.00771294991077788	0.0782629244175244
0	1	10922290	rs1280992	G	A	0.59459266810653	0.220845656310111	-0.0662402975623011	0.0541054002651994
0	1	10926966	rs36047809	T	G	0.0938726773278107	0.455629276838876	-0.0698626199520371	0.0936416994646663
0	1	10934874	rs12065037	A	G	0.373316325389706	0.509292995774023	-0.0366041014219903	0.0554658887760461
0	1	10935423	rs1280995	A	G	0.473399412524055	0.0436644607059849	-0.107863297681324	0.0534692030563511
0	1	10935437	rs6667663	T	C	0.395006893765092	0.526624902058264	-0.0346021563578565	0.0546493771990835
0	1	10935519	rs12756252	A	G	0.415143207687992	0.5631596286641	0.031124495643486	0.0538341927956444
0	1	10936544	rs7537363	G	A	0.356971991131474	0.504420894836327	0.0369806962548753	0.0553976440230594
0	1	10937920	rs11121639	G	A	0.349122104361515	0.761249171589127	0.0168935246019513	0.0555999190639077
0	1	10939080	rs6686445	T	G	0.303658403389306	0.963194810593394	0.0026756054384096	0.0579827713586322
0	1	10940287	rs77331515	A	G	0.304454519630118	0.909756274571024	0.00657529319790977	0.0580108255689005
0	1	10978062	rs1280972	G	A	0.423056592305186	0.00309432426338038	0.158480703092887	0.0535731967108235
0	1	10980544	rs4845964	A	G	0.492155391656299	0.010885232512144	-0.137000775585417	0.0538025583347448
0	1	11002488	rs6656310	T	C	0.930912737141012	0.311083520613175	0.110375745659433	0.108964535518132
0	1	11010551	rs10864484	T	C	0.173708930167116	0.148058042730875	-0.104452316449381	0.0722141270324499
0	1	11013286	rs11121657	G	A	0.433536021867537	0.299791245105178	-0.0556100981602669	0.0536320846535413
0	1	11019245	rs12033594	G	T	0.456169469174175	0.282078890638758	-0.057275851346659	0.0532471203958963
0	1	11024381	rs6659326	G	A	0.413437912031327	0.151035556176227	-0.0779003508819088	0.0542525648280067
0	1	11024637	rs11121664	C	T	0.413842818093114	0.147657002184668	-0.0786887157614815	0.0543483969318193
0	1	11028631	rs74052098	T	G	0.268811192718812	0.66008106960472	-0.0266520203250737	0.0606001482306827
0	1	11030861	rs78234331	T	C	0.26863695967508	0.540138010822983	-0.037278260334622	0.0608521030827742
0	1	11032827	rs2003046	A	C	0.183254632409463	0.982506568291514	0.00151194358237296	0.0689550114834305
0	1	11033082	rs12565727	G	A	0.289657432952126	0.46384229483189	-0.0432889454365581	0.0590947401220618
0	1	11037736	rs11576658	T	C	0.179908941518098	0.957728385456223	0.00369429425443912	0.0696978517173125
0	1	11038476	rs11121667	T	C	0.283388937175072	0.303221741258588	-0.0617204061724702	0.0599489708038419
0	1	11046855	rs9430161	T	G	0.0733361762615494	0.287999096890141	0.104528470412827	0.0983777653493277
0	1	11046868	rs9430162	G	C	0.07330555691569	0.28597624037863	0.105047744887624	0.0984523947135552
0	1	11053101	rs6704113	G	A	0.35804866914268	0.1723372805042	0.0749935035310416	0.0549510823020203
0	1	11060075	rs11121675	T	G	0.564324681582854	0.0263677162965269	-0.117800743967481	0.0530454130751455
0	1	11063043	rs11121676	C	T	0.676773762828455	0.0473512799683093	-0.111684445910146	0.0563168444191164
0	1	11074582	rs3765897	G	A	0.176176767878342	0.0924472255925364	0.113580298404142	0.0675017487447949
0	1	11086717	rs1033638	G	A	0.872400052265914	0.8077995868727	-0.0193216791841478	0.0794262426796491
0	1	11090916	rs12711521	A	C	0.698248251745436	0.135103084882768	-0.0855421113946663	0.0572464668159244
0	1	11126569	rs2791659	A	C	0.826519567753703	0.282917733700922	-0.0735670803910689	0.0685117398349427
0	1	11132965	rs7533211	C	G	0.792839458389515	0.148343690522281	-0.0923222263644735	0.0638728381240767
0	1	11147241	rs12136825	T	C	0.145767981483914	0.161795832850393	0.102038445821071	0.0729337201406367
0	1	11153241	rs12127428	C	T	0.110880936177749	0.350456644682751	0.076897480201849	0.0823574571358528
0	1	11153331	rs12126654	G	A	0.111418428845149	0.29876671891019	0.085122246104245	0.0819206441613913
0	1	11166713	rs2536	C	T	0.0510910631383473	0.502468754700337	0.0785235429228507	0.117092640944551
0	1	11171226	rs17036350	T	C	0.0864797022001836	0.310587581552531	0.0927153826790747	0.091436201254723
0	1	11212458	rs11581010	G	A	0.113146123963588	0.707286754951591	0.0311716148737103	0.0830130591377988
0	1	11216665	rs4282823	T	C	0.0860710869481189	0.371724866658165	0.082417765781677	0.0922676008787965
0	1	11248216	rs3806317	G	A	0.149781649642705	0.914461034826559	-0.00794412230787861	0.073958400766156
0	1	11249132	rs1034528	C	G	0.163643052363101	0.42929086815275	0.0557983557553695	0.0705945756668129
0	1	11256034	chr1:11256034.T.C	C	T	0.0865400835073069	0.316265890936758	0.0917416001117281	0.0915437835805657
0	1	11269796	rs1010447	C	T	0.880500771082613	0.566986303500033	-0.0461101472858023	0.0805423688126116
0	1	11275588	rs2746637	G	A	0.880661137740361	0.656602849465831	-0.035967129871912	0.0808962180992043
0	1	11289161	rs2076655	A	G	0.793208871000572	0.256508427650715	-0.0731431220029524	0.0644613189350741
0	1	11293792	rs11121703	C	A	0.844941067269486	0.335586032709847	-0.0692748678602905	0.0719422515711032
0	1	11322156	rs1883965	G	A	0.873954240747725	0.609483919300169	-0.0403347161672362	0.0789622268400495
0	1	11340472	rs6685950	T	G	0.0731931837491118	0.676760460614856	-0.043241498988119	0.103724543118596
0	1	11345339	rs11121715	C	T	0.0728226047643888	0.876818113355831	-0.0159789002639607	0.103086976192154
0	1	11353244	rs77768358	A	G	0.0707606855462705	0.945880697694638	0.00703046579618297	0.103571091404462
0	1	11355449	rs11121717	C	T	0.0741960862568362	0.943987036927056	-0.00714450597918811	0.101687255569073
0	1	11390336	rs2982376	C	T	0.107821196808598	0.467792220415189	-0.0638067929832554	0.0878789529390827
0	1	11402749	rs3124632	C	T	0.172288888888889	0.547499219685716	-0.0425146174231925	0.0706796181078547
0	1	11404558	rs3120815	G	A	0.172539441597623	0.533063757842595	-0.0440643820582673	0.0706912217448167
0	1	11411432	rs2788558	A	G	0.849862666852273	0.5745257921518	0.0419476665298676	0.0747199253434268
0	1	11432744	rs2982364	C	T	0.260157172213132	0.779352980564206	-0.0170038102942339	0.0606927113951591
0	1	11435942	rs2335404	C	T	0.304740702501793	0.899746125402588	-0.00723707625549069	0.0574452922180519
0	1	11444975	rs3010208	T	C	0.42563440458751	0.869698805457821	0.00889576442961666	0.0542288826964223
0	1	11447805	rs6660541	A	G	0.799442798715322	0.703258072110012	0.0254401530697577	0.066785006097297
0	1	11461601	rs6671983	A	G	0.46295963182117	0.853789526921414	-0.00984848027055686	0.0534414421752372
0	1	11472413	chr1:11472413.A.C	C	A	0.311178880569582	0.801374580096958	-0.0144454428253595	0.0574215002102485
0	1	11476541	rs2890085	C	T	0.406220415918692	0.444737355530152	0.0411518400964429	0.053848301601385
0	1	11477192	rs2379143	T	C	0.764352604270206	0.316691543678379	0.0629670011916462	0.0628865174341928
0	1	11485666	rs6661145	C	T	0.694563963941622	0.201490192529857	0.0739093022442286	0.0578629077469239
0	1	11489255	rs877307	T	C	0.425235210892441	0.34099268410819	0.0509531431629041	0.0535106485568874
0	1	11490744	rs10864508	G	T	0.478974468093549	0.555230689501536	0.0315210954035525	0.0534309939255101
0	1	11496333	rs12036240	A	G	0.480196608747412	0.252417306621421	0.0609295416630688	0.053236929741686
0	1	11498824	rs2379155	A	G	0.147421414089599	0.930918748643743	-0.00651985085461532	0.0752096983835907
0	1	11503870	rs76779637	A	G	0.0959859190307767	0.0967030349964638	-0.15947924995569	0.0960110008577272
0	1	11518397	rs12026602	T	C	0.252417204725996	0.570389026797545	-0.0353351144427114	0.0622668612151013
0	1	11531918	rs17036930	T	C	0.527700171211522	0.622898942180933	-0.0259811598555587	0.0528345159586201
0	1	11532525	rs6674181	G	C	0.527730016954444	0.993900885056836	-0.000407112931739759	0.0532578845141868
0	1	11534053	rs10159458	C	A	0.852959891103491	0.0689762003012504	0.144151341680295	0.0792660696544794
0	1	11537359	rs12027766	A	G	0.84332459516384	0.0720974669948923	0.138762090371751	0.0771542529222869
0	1	11556348	rs10864512	G	A	0.792791749892199	0.0192592863654435	0.162116750490743	0.0692666356977196
0	1	11564507	rs2817614	A	G	0.72688745479283	0.529295280641089	-0.0370640696408196	0.0589176947329277
0	1	11567190	rs2817637	T	C	0.220882771176423	0.0319739775419311	-0.143720774873525	0.0670109462791012
0	1	11574366	rs10864515	G	C	0.457988497789926	0.455441633716725	0.0397379363113951	0.0532413324504589
0	1	11586677	rs2745260	C	T	0.411642849263247	0.468491269453284	0.0390043793806214	0.0538038905641654
0	1	11607932	rs2745291	A	G	0.506647895629502	0.891185117988678	0.00727385989190473	0.0531696388600176
0	1	11613163	rs2817611	T	C	0.103248445288054	0.905842990775148	0.0103247132028311	0.0872878195486417
0	1	11617025	rs2817606	T	C	0.419507211437101	0.995062504099936	-0.00033278911339438	0.0537773815409737
0	1	11618451	rs2594292	G	A	0.688445850176204	0.0393455219341137	0.121595559642049	0.0590110745817919
0	1	11619933	rs12086490	T	C	0.273836398962548	0.0887668517357756	0.0993592532885766	0.0583800407597437
0	1	11636479	rs2745278	C	T	0.472500206914172	0.67474399646506	-0.0223180056777764	0.0531829200757935
0	1	11645598	rs2745275	A	G	0.459555764541971	0.84143648581492	0.0106363079077453	0.0531665513503985
0	1	11647129	rs2745274	T	C	0.434131540584615	0.857178775070132	-0.00961774117647059	0.0534418064371442
0	1	11654491	rs7530509	G	A	0.581224601731165	0.796456841134691	-0.0138076157382574	0.0535313148397715
0	1	11656684	rs761087	G	A	0.274166384782558	0.863733689465492	-0.0102497362821825	0.0597222892009881
0	1	11665198	rs11121778	C	T	0.573213494950898	0.576089525587482	-0.0299568201824719	0.0535798785933647
0	1	11675059	rs734737	G	T	0.221567389853749	0.625964311583159	-0.0314294250926284	0.0644818671279442
0	1	11676100	rs7554745	A	C	0.281131192755488	0.510091503012369	-0.039299584127153	0.0596627741134355
0	1	11678938	rs4845872	A	G	0.220845178911512	0.462978352232003	-0.0477348186134071	0.0650381182171131
0	1	11686768	rs10779761	G	T	0.593113902273299	0.478916888942567	0.0386244839552337	0.0545508360514267
0	1	11689296	rs115723174	T	C	0.183281287191456	0.336113875670983	0.0654022421015025	0.0679947416205651
0	1	11693090	rs80032347	A	G	0.162514325542784	0.48638106393934	0.0499422853641462	0.0717482942724281
0	1	11695180	rs10864529	G	C	0.601457015254336	0.482746143058034	0.0383283371483643	0.0546071251540803
0	1	11697411	rs74782931	T	C	0.136094927731459	0.169625348014641	0.103976773544294	0.0757070919604709
0	1	11722688	rs3125815	A	G	0.153634801920467	0.912118939451324	-0.00824920449237231	0.0747439230508677
0	1	11725908	rs3117066	G	A	0.412289564246524	0.249629925556093	-0.0621313009545509	0.0539686165816315
0	1	11733075	rs747862	C	T	0.153554880261686	0.913814975598924	0.00799084289547053	0.0738335367766015
0	1	11745459	rs2336031	G	A	0.859299409348528	0.557633710225073	-0.0442792166640366	0.0755154290375397
0	1	11749957	rs6658345	C	A	0.312424435013685	0.768622420940802	-0.0169295569941822	0.057548820542692
0	1	11751135	rs12088541	T	C	0.118812080228761	0.300075571861036	0.0831596263013098	0.0802488913066936
0	1	11760782	rs1555079	T	C	0.877603396640739	0.108199229747109	-0.125418006483573	0.0780768752327222
0	1	11770653	rs12731150	A	G	0.8023872022257	0.182430377936206	-0.0864667273919168	0.0648512226334826
0	1	11773462	rs12565097	G	A	0.522077565089896	0.28117905627288	-0.0575924777885965	0.0534414421752372
0	1	11782814	rs7414943	A	G	0.415999188635507	0.896095470253894	-0.00698390475251406	0.053477463446772
0	1	11790687	rs10864532	G	A	0.183256153541694	0.60349509422427	-0.0362754169822138	0.0698435610534383
0	1	11790925	rs74541046	T	C	0.39678342174778	0.766443215521703	0.0160716370605778	0.0541076976202185
0	1	11797186	rs12095517	C	T	0.629549684984298	0.405740189337401	0.0464405801384074	0.055857393973179
0	1	11800478	rs11121816	G	T	0.509617789042959	0.812982706766739	0.0126736509825888	0.0535702754552442
0	1	11800703	rs4073395	T	C	0.322736735285213	0.386640251790802	0.0491733272982909	0.0568000822189557
0	1	11811234	rs4075033	G	A	0.42606362606345	0.617847250582306	0.0269013712576209	0.0539209731987646
0	1	11824303	rs4845877	C	T	0.851758530549542	0.194832425415306	-0.0940882000070712	0.0725756600945438
0	1	11828319	rs4845881	A	G	0.789901048678773	0.909835604933676	0.00744351268209195	0.0657287595468419
0	1	11831615	rs6667720	T	C	0.889162564206367	0.318180366204234	-0.082857246028263	0.0830063114944604
0	1	11843167	rs4845882	G	A	0.809091368700031	0.705566919210776	0.0258000289463394	0.0682871957434589
0	1	11846252	rs4846048	A	G	0.901700950083182	0.596225114381363	-0.0468544400230634	0.0884318404914915
0	1	11848972	rs72640221	A	G	0.0902021331129578	0.454167705941942	-0.0714222805915207	0.0954224685517163
0	1	11850365	rs4846049	G	T	0.812563266135488	0.800014979990506	0.0174158731574478	0.0687483920628531
0	1	11850927	rs2274976	T	C	0.0897254851547033	0.393075504871222	-0.0819765972773335	0.0959853506236163
0	1	11852110	rs13306556	T	C	0.0894279584855337	0.407643918624074	-0.0795101216887637	0.0960212738201187
0	1	11852300	rs1476413	T	C	0.189641859134456	0.752242642635273	-0.0215852249913495	0.0683761272101181
0	1	11854476	rs1801131	G	T	0.187158627264102	0.782295060364534	-0.0190068558561969	0.0687833230567864
0	1	11856378	rs1801133	A	G	0.399815426787781	0.508910593851786	0.0359743003466949	0.0544623717699948
0	1	11857788	rs17421511	A	G	0.0904570345880943	0.308720029515275	0.092343683188563	0.0907187764134066
0	1	11862214	rs9651118	C	T	0.365854670459934	0.772902411146205	0.0159837443102345	0.055387469681769
0	1	11862778	rs17367504	G	A	0.101485136042996	0.198549060168655	-0.118714489264542	0.0923347806630886
0	1	11864586	rs3753584	C	T	0.101304190575552	0.194349129822682	-0.119693605787574	0.0922266479155693
0	1	11881320	rs198396	C	G	0.0938795019193182	0.391087140142781	0.0770337166558496	0.0898197884686621
0	1	11886813	rs2076004	A	G	0.0901334261192299	0.307375987858184	-0.0985830029151707	0.0965796056227136
0	1	11898789	rs2272803	T	G	0.0889259581954852	0.357928161298669	-0.0891844045604811	0.0970112623642716
0	1	11899033	rs1023252	T	G	0.179376364184476	0.948252331741507	-0.00453868115047246	0.0699317095358777
0	1	11904092	rs7552330	A	G	0.100793398847729	0.461701421352055	-0.0669198507852517	0.090917767595364
0	1	11907648	rs5063	T	C	0.0891017879868337	0.318038281232368	-0.0964101609922812	0.0965552562010702
0	1	11910677	rs632793	G	A	0.130489476430684	0.84039225459598	0.0158430999327743	0.0786680627424475
0	1	11913757	rs198375	C	T	0.152810798531819	0.935728015835059	-0.00597524508138921	0.0740975056636433
0	1	11914829	rs6668352	A	G	0.118457654230371	0.968712476528797	-0.00323687721251659	0.082524661684172
0	1	11918444	rs61761991	T	C	0.0114598512860658	0.351137089298064	-0.268759569593396	0.288249261869878
0	1	11919271	rs198389	G	A	0.134049688672313	0.714254207569358	-0.0288591196769392	0.0788180566499403
0	1	11922298	rs6668659	G	T	0.133174991701208	0.780140693756909	-0.0220112226207947	0.0788549201226052
0	1	11922812	rs79990227	G	A	0.0646179934331945	0.356871736372543	0.0974675340333225	0.105788622377526
0	1	11925300	rs6676300	G	A	0.14491243512217	0.511769305825724	-0.0504076146825474	0.0768308972771011
0	1	11925781	rs1318408	G	A	0.092449970643676	0.767704298443976	-0.027367364374348	0.0926516619636868
0	1	11927878	rs79653311	C	T	0.0878617378520582	0.957110611383575	0.00502975559251583	0.0935250134650396
0	1	11934378	rs198384	A	G	0.600799656582308	0.301367344975697	-0.0558299683449588	0.0540199952714423
0	1	11941936	rs11588551	T	C	0.551564238779407	0.561108277594835	-0.0310836353410872	0.0534821790656191
0	1	11959362	rs17037526	T	C	0.404140863981515	0.799327673727246	0.0137650610785975	0.0541468271951558
0	1	11973888	rs7554547	G	A	0.448456738093381	0.543651176188398	-0.0325166624439467	0.0535429096171312
0	1	11979909	rs3209284	C	T	0.614971642614426	0.700415158107694	-0.0210338099336358	0.0546673357348458
0	1	11982544	rs2639453	C	T	0.652813151057994	0.426938453058793	-0.0442112595764794	0.0556507428422127
0	1	12009955	rs7529452	T	C	0.320839459206324	0.334652655004347	0.0544714224015081	0.0564596658159097
0	1	12009956	rs7551175	A	G	0.225436523837546	0.341712630436662	-0.0614964798317751	0.0646795704737876
0	1	12042261	rs2236055	G	A	0.609403053098074	0.987563413682599	-0.00084642181553325	0.054301038390195
0	1	12042755	rs4240897	A	G	0.528896920955928	0.342020125815614	0.0504834105478135	0.0531302912365695
0	1	12044164	rs1474868	T	C	0.608591412286273	0.927882966643831	0.00490658094796311	0.0542111419893063
0	1	12046063	rs2336384	T	G	0.581485159818411	0.426158150770856	0.0428858817781666	0.05389142465799
0	1	12046089	rs873458	A	G	0.374336379240039	0.342225073702522	0.0520681450607184	0.0548213854316643
0	1	12046334	rs873457	G	C	0.581755374889875	0.390350457789354	0.0462587544884783	0.053852997564788
0	1	12050634	rs4846085	C	T	0.58168085657409	0.3863257302814	0.0466517313882286	0.0538517115016596
0	1	12054911	rs6672267	G	A	0.610018181818182	0.846277810568902	0.0105253984082947	0.0542910601963796
0	1	12056440	rs2236056	T	C	0.581509556947344	0.466351494730841	0.0392275787183791	0.053852360097612
0	1	12059412	rs2295281	T	C	0.373954031790231	0.57459812320697	0.0308207007565059	0.0549102265069114
0	1	12065841	rs1042837	T	C	0.0804903825437039	0.200592115236619	-0.132177082570104	0.103274122443055
0	1	12072534	rs14305	T	C	0.153961262881117	0.99636238877559	0.000335153375450794	0.0735132923508634
0	1	12128498	rs12029016	A	G	0.44544667661106	0.851669271403282	0.0100142815134287	0.0535554629358434
0	1	12135526	rs6690493	G	A	0.224838320888214	0.586261250589287	0.0347904204650111	0.0639222026786896
0	1	12141461	rs2297875	G	A	0.238988475457487	0.961709082179551	-0.00302906754416873	0.0630937639815278
0	1	12142243	rs59346161	A	T	0.124731992470763	0.914772165231646	0.00864197308653714	0.080750108383369
0	1	12147753	rs12133231	A	G	0.122886673330147	0.927733597222085	0.00736849386132944	0.0812432459939461
0	1	12153413	rs17037598	T	G	0.0866402005125331	0.775781284806565	-0.0271280674042741	0.0952460235538567
0	1	12164071	rs562844	C	T	0.410459065854366	0.6951513118893	-0.0212848352027381	0.0543155070254703
0	1	12164437	rs2230622	T	C	0.27546590091658	0.804307195194705	0.0148196695083366	0.0598105891544512
0	1	12165037	rs10864549	C	T	0.303274692401174	0.870903833221057	0.00946077041551702	0.0582163516049154
0	1	12165130	rs11569859	A	G	0.112639143119965	0.287506381390621	-0.0925965564345378	0.0870589247556456
0	1	12174100	rs72641094	A	G	0.134494141902072	0.253430736552291	-0.0917731063107398	0.0803577977248147
0	1	12181401	rs3753577	T	C	0.196595730033701	0.292465206806501	0.069806207903441	0.0663097596200625
0	1	12185335	rs488733	C	T	0.671240222960095	0.512718593866963	0.0372409754924765	0.0568902856060933
0	1	12186933	rs1148475	G	A	0.659198513029158	0.550194680742123	0.0337244270839324	0.0564455385073995
0	1	12187130	rs6668157	T	C	0.215083231450573	0.240598462243051	0.0748377363066495	0.0637735240239956
0	1	12206866	rs630542	T	G	0.30890114705151	0.730248143750294	-0.0199843157233721	0.0579599148941073
0	1	12213337	rs1148461	G	A	0.305016712729506	0.789380158551771	-0.0155512308780828	0.0582191044296169
0	1	12223451	rs590368	A	G	0.302189392873991	0.563804711975451	-0.033740215176815	0.0584550344616321
0	1	12233754	rs976881	C	T	0.856004680041105	0.567856797142095	0.0441829390258472	0.0773496290206466
0	1	12240676	rs3766730	A	G	0.173627936832011	0.899240297398526	0.00888727863820239	0.0701879762883261
0	1	12249770	rs548580	A	G	0.133910472593311	0.0545932240483761	0.143423885043372	0.0746183411329651
0	1	12251808	rs653667	G	T	0.306054040911842	0.932281596200399	0.00494341712045948	0.0581752431790555
0	1	12252955	rs1061622	G	T	0.129936518989323	0.0268467792084616	0.166827843785457	0.0753602337100474
0	1	12262792	rs5746059	G	A	0.1273106246463	0.0684593530490387	0.139668999716286	0.0766581811997932
0	1	12271503	rs235214	C	T	0.559670689899619	0.816704032005866	0.0125145359679247	0.0539917083478607
0	1	12278932	rs7550488	G	A	0.625531247688076	0.460063048827575	-0.0407598153779843	0.055174551214719
0	1	12305286	rs374450	A	G	0.193867847062763	0.826239561375785	-0.0149937163902229	0.0683001061562273
0	1	12306734	rs6541016	G	T	0.126714975845411	0.861164542771201	-0.0141852276258823	0.0811085264351649
0	1	12319994	rs235243	T	G	0.125748621117754	0.896443039511055	-0.0105978812276032	0.0814244810029619
0	1	12329295	rs3765339	T	C	0.240760023694867	0.697517419417505	-0.0242899218175808	0.0624943535749702
0	1	12363811	rs7523900	T	C	0.126320502931662	0.816394190344066	-0.0188790974788065	0.0813105200498025
0	1	12368336	rs115361959	C	A	0.0766560390037209	0.788798920706696	0.0268087729145899	0.100081055522868
0	1	12401868	rs28551666	C	A	0.927747173951677	0.420723576226062	-0.0810543564456347	0.100667813904019
0	1	12486792	rs580233	A	G	0.190728327334972	0.499082052949572	0.0452482835103122	0.066941788891545
0	1	12488475	rs11121906	A	C	0.124814761250035	0.855628080360275	0.014753597171809	0.0810894699104106
0	1	12519105	rs117618373	T	C	0.0698719089130048	0.365223291390483	0.0915846780507983	0.101147454396655
0	1	12537010	rs75965755	A	G	0.0691165519592852	0.304419888788229	0.103734380876332	0.101007066671075
0	1	12587927	rs74638742	A	G	0.0761660585070196	0.576968813220922	0.0554128044182682	0.0993385391815708
0	1	12590762	rs10864555	C	T	0.809506165099269	0.639810209730767	0.0323534157628392	0.0691365227271249
0	1	12592294	rs7543599	T	C	0.845076259791984	0.430240055522479	0.0596541718301398	0.0756283137011746
0	1	12593561	rs4846107	G	A	0.167745555770089	0.123218869197419	0.108411865821209	0.0703332644435844
0	1	12595464	rs56060440	A	G	0.0914838135863435	0.259564739605985	0.101045733684768	0.089625596232678
0	1	12596355	rs56089820	G	T	0.278113195351711	0.284088538335337	0.0631774606946794	0.0589793175645042
0	1	12597926	rs74054806	C	T	0.421129448716663	0.592421722582358	-0.0289693175567277	0.0541148833243248
0	1	12599005	rs11121923	A	C	0.414447096303147	0.499577490291289	-0.0366795101243921	0.0543275647423872
0	1	12605011	rs6541027	T	C	0.687498446419239	0.515965303556425	-0.0371888831602863	0.057250897591217
0	1	12606725	rs10779770	C	A	0.496788958457979	0.0280448001549825	-0.11777246770504	0.0536143575283531
0	1	12619096	rs4845904	A	G	0.196844128993669	0.119020058900229	0.102488270499731	0.065743968744017
0	1	12625101	rs10864570	C	T	0.271263120152101	0.311240622635086	0.059964089792198	0.0592166418754089
0	1	12626182	rs7517059	C	G	0.22474463266691	0.0906465907305314	0.105506092160266	0.0623559657080283
0	1	12626549	rs4846118	C	T	0.67869149019214	0.353869126713119	-0.0523223878456066	0.0564359735759395
0	1	12628459	rs11121940	A	G	0.182870186348982	0.128908863251105	0.102170300022806	0.0672873005496428
0	1	12630700	rs4846121	T	C	0.589919634588641	0.530469640664554	-0.0335251096268316	0.0534444181312852
0	1	12637160	rs4845907	A	G	0.376633874880703	0.0478572400109944	-0.110621835745601	0.055908187839889
0	1	12640127	rs3128458	A	G	0.72926387435316	0.272966671657152	-0.0648611565627143	0.059166056799176
0	1	12642243	rs12029485	G	T	0.166716768921224	0.869400117044	-0.0117014470536049	0.0711678056994081
0	1	12663774	rs4846127	T	C	0.616125485346801	0.745144871633477	0.0177560031477177	0.0546258164442417
0	1	12664209	rs6662695	C	T	0.385164242686787	0.585562410161912	-0.0298103129242342	0.0546699465021087
0	1	12668321	rs6541043	G	C	0.38887885237165	0.650762080462888	-0.024671654527989	0.0544984543316302
0	1	12669280	rs6541044	G	A	0.313545029004697	0.614567411619965	-0.0289362546027776	0.057462851191306
0	1	12669341	rs12027375	T	C	0.271615705922184	0.314394879129993	0.0594240412292301	0.0590670979272068
0	1	12669452	rs7548227	T	C	0.375407290049208	0.975948567708318	0.00164906690777583	0.0546980201545321
0	1	12671324	rs4618985	C	A	0.289226839170621	0.283559177797495	0.0620829342054498	0.0578938404681567
0	1	12671703	rs5022242	C	T	0.441165607669613	0.496654531199607	0.0360014328807958	0.052961741531969
0	1	12682574	rs3000896	C	T	0.725040619001753	0.225886209067284	-0.0702776553779508	0.0580315961850352
0	1	12682662	rs4846130	A	G	0.235273889737692	0.10371736504337	0.0987141029544489	0.0606690016891287
0	1	12684504	rs6680343	T	C	0.477011685871079	0.879721003078334	0.00793572425583887	0.0524423209023641
0	1	12684837	rs12402628	T	G	0.476868613045687	0.870672666838437	0.0085389701463685	0.0524493502873559
0	1	12693125	rs4845911	A	G	0.29589686564953	0.117405608909934	0.0900334868443329	0.0575015852101288
0	1	12699337	rs3000891	C	T	0.581324979637483	0.301336806943838	0.0558496501070891	0.0540356252634475
0	1	12709554	rs17458785	A	G	0.344106629842163	0.178000735965051	0.0745042826866464	0.0553138856004261
0	1	12724931	rs2027589	A	G	0.107359274092131	0.510389690581997	-0.0577207266737636	0.0876906805008456
0	1	12728153	rs2245926	T	G	0.122226998002068	0.436403952500961	-0.064388185349483	0.0827313869292825
0	1	12739778	rs2799845	A	G	0.115828224476093	0.549985336570812	-0.0498257370344247	0.0833510021740156
0	1	12739867	rs2255773	G	A	0.128977173545677	0.280564769179341	-0.0880659036963728	0.081614180145741
0	1	12743160	rs2489262	T	G	0.259063836015665	0.448046652453252	-0.0467039130854894	0.0615597954313703
0	1	12746537	rs7524074	C	T	0.738768482286484	0.474626556251606	0.0436878959169701	0.0611043744352104
0	1	12750723	rs3128450	A	T	0.750651935716106	0.770103057873327	0.0180320703823027	0.0617029309544481
0	1	12757671	rs3010951	T	C	0.728945553404405	0.296026572326971	0.0633893127777842	0.0606600819494756
0	1	12762562	rs3000875	G	T	0.730151701458358	0.348083888269978	0.0568330811515134	0.0605694660417558
0	1	12763781	rs10779772	T	G	0.60584030870985	0.550367251327824	0.0326939964581613	0.0547445655906517
0	1	12769239	rs3010872	T	C	0.69676683500112	0.409613192955457	0.0481346261617138	0.0583751074946789
0	1	12769379	rs3010873	C	G	0.710536072847608	0.323742374857774	0.05863252963714	0.0594170381330457
0	1	12771713	rs3000868	G	A	0.760336967004433	0.700449315326164	-0.0238064242005112	0.0618808353178492
0	1	12775851	rs3000861	G	A	0.615200509637227	0.264109508753002	0.0618017828523638	0.0553417091803282
0	1	12776218	rs3000860	C	A	0.755778197167862	0.804463830066869	-0.0151715831738895	0.0612809397454435
0	1	12777049	rs79983604	T	C	0.0808083637117725	0.157897034232105	-0.145088809245453	0.102741033310152
0	1	12795653	rs3010902	C	T	0.827564684394776	0.730809445554469	0.0242956236027052	0.0706167565682049
0	1	12796044	rs3010903	T	G	0.827262519414826	0.781047763862664	0.0195991380474846	0.0705121949219079
0	1	12803975	rs6662299	T	C	0.7590201915949	0.509494797554912	0.0416096021694059	0.0630807363670189
0	1	12823636	rs72862122	A	G	0.136414085655016	0.706791017958194	0.028780073388445	0.0765082940370271
0	1	12829572	rs2009740	T	C	0.843682715917901	0.535423749506784	0.0458592850524912	0.0739966722730724
0	1	12833428	rs11121976	C	T	0.819135421968946	0.440917223753957	0.054106738306063	0.0702096552207999
0	1	12835868	rs1812242	C	T	0.727379835067151	0.226321367015725	0.0736096936753105	0.0608400228318979
0	1	12837840	rs848577	C	G	0.726343612432987	0.288131414330179	0.0643583940383781	0.0605880190490069
0	1	12866852	chr1:12866852.T.G	G	T	0.091127132754621	0.446245316779108	-0.0715621982207698	0.0939519239836816
0	1	12866899	rs9308457	T	G	0.39805248864348	0.423916608677164	0.0422832663910278	0.0528775589590719
0	1	12867513	rs116786716	A	G	0.09319356187226	0.331914662887832	-0.0897031541358394	0.0924522676645384
0	1	12868019	rs1416906	T	C	0.320700146250751	0.469701297536529	0.0400628662134015	0.055414657835335
0	1	12868237	rs703804	A	C	0.418971699593602	0.113890844511052	0.0831216235317504	0.0525772095496133
0	1	13176463	rs28488227	A	G	0.305000024132914	0.547924680560471	0.0345244348036345	0.0574571393131537
0	1	13775026	rs10927559	T	G	0.301984009833996	0.412024055359346	-0.0481157900674197	0.0586536920651078
0	1	13783354	rs11580598	T	C	0.432490940766551	0.434819800674002	-0.042220537494614	0.0540616238225291
0	1	13785062	rs2999877	G	A	0.180599445465725	0.0586729318481669	0.125613739406201	0.0664399333347223
0	1	13785485	rs10754872	C	T	0.432471548335252	0.428096067923103	-0.0429511888261686	0.0542002372569691
0	1	13785516	rs10927575	C	G	0.220036437481868	0.599101402109608	-0.034356480801624	0.0653546251204124
0	1	13793697	rs12564562	A	G	0.368493194817554	0.143179480520226	0.0800060603804178	0.0546469717604157
0	1	13795449	rs3013090	C	T	0.389049033602745	0.661186010241541	-0.0242597000818762	0.055352526604329
0	1	13801089	rs2359535	A	G	0.125032454078793	0.0662928078101123	0.1420320991937	0.0773410531402554
0	1	13802224	rs3795750	A	G	0.571238451198474	0.904571894616453	0.00649686773465246	0.0541911566036194
0	1	13802325	rs3013105	C	T	0.572585188221357	0.804457347302534	0.01351935580299	0.0546054280856581
0	1	13802437	rs3013106	A	G	0.377902900048312	0.708129975457552	0.0207397648167077	0.0553992922474852
0	1	13804575	rs16850548	T	C	0.249479440770656	0.247278557661264	-0.0731557653325168	0.0632296667533398
0	1	13804751	rs55957512	T	G	0.124816464396878	0.0460394555838281	0.153669942576873	0.0770263278932
0	1	13805706	rs2940310	T	C	0.194840543054829	0.950754229298175	-0.00420495915667108	0.0680858541058408
0	1	13806431	rs6666545	A	C	0.253093108972691	0.290687648544176	-0.0661877502532492	0.0626413534724642
0	1	13806900	rs61781238	A	G	0.195050320812052	0.768816273696988	-0.0200650129514883	0.0682660801267448
0	1	13815792	rs375996	G	A	0.213654004090368	0.680756771200661	-0.0268635490419307	0.0652930158886875
0	1	13816076	rs2924851	A	G	0.359501804210819	0.544338838985761	0.0335116370561753	0.0552755653462971
0	1	13817381	rs6690828	G	A	0.143199088293123	0.248241179368984	0.085910475346558	0.074405074055397
0	1	13819261	rs164951	A	G	0.506763363437001	0.232654113783639	-0.0630722030611316	0.0528442148940355
0	1	13822035	rs354590	A	G	0.466574718696438	0.479689033613855	0.0376115281371143	0.0532136093376819
0	1	13827439	rs10803381	A	G	0.140867013178435	0.0670626325622601	0.135959051948935	0.07424368667663
0	1	13828957	rs12046672	A	G	0.268967045518095	0.115602647144713	0.0928334951411328	0.0589980188392903
0	1	13830815	rs2999900	C	T	0.347934458820425	0.839926395337964	-0.0113418687690543	0.056151303992319
0	1	13833861	rs76079754	C	T	0.175476580391003	0.325990271589471	0.0674968258820239	0.0687184721978363
0	1	13837213	rs2990678	C	T	0.29276468034144	0.427600412624964	-0.0472146323191785	0.0595164025488871
0	1	13842586	rs2282189	G	A	0.322671703368039	0.0684197699291695	0.101886458173178	0.0559129959230138
0	1	13844562	rs45223	G	A	0.376356318837815	0.223456355021165	-0.0669240279867303	0.0549734256734396
0	1	13844765	rs16851109	A	G	0.445026000539868	0.852231165855512	-0.00995041109984755	0.0534186071663682
0	1	13845251	rs35530871	T	C	0.0803335755997177	0.0476758165372634	0.181301870037022	0.0915551943819142
0	1	13851036	rs4345799	G	T	0.754095659057489	0.886309691235325	0.00889389026612147	0.0622057829673926
0	1	13852232	rs16851217	T	C	0.276704390481619	0.872840076236853	0.00949017185779666	0.0592942866065624
0	1	13852683	rs2168201	G	A	0.901385681200347	0.719371934543014	-0.0318245383051534	0.0885741372964246
0	1	13852955	rs12750399	A	G	0.552274967780228	0.4002092747405	0.04471174842202	0.0531493365223646
0	1	13854682	rs10927814	G	C	0.760543394645664	0.919958728751155	-0.00624114399773238	0.0621097678515872
0	1	13855608	rs12072110	T	C	0.0754878643668985	0.0296957891489162	0.203547281233678	0.0936226442318891
0	1	13855662	rs76062973	G	A	0.117311959909317	0.0766362613233919	-0.155288814430648	0.0877067479322983
0	1	13855758	rs12124179	T	G	0.140233312644185	0.979755081787038	-0.00195058291822159	0.0768673384244045
0	1	13859570	rs3856278	G	A	0.274623862550158	0.404875561424524	0.0490595764095687	0.0588989150911136
0	1	13859697	rs75931286	A	G	0.198930932415276	0.595729241382215	-0.035638160220667	0.0671718471919807
0	1	13863307	rs12564444	A	G	0.242356501092256	0.916352895721098	0.00650556320725897	0.0619407105630721
0	1	13863608	rs6678308	A	G	0.18241452991453	0.554759202504465	0.0405879834307617	0.0687182237671128
0	1	13867459	rs183052	G	A	0.184715685312819	0.399667901857579	-0.0587380602164914	0.0697424000448652
0	1	13872988	rs10927854	T	C	0.131309955354554	0.766526943852452	-0.0235863899258867	0.0794366262041985
0	1	13874853	rs1610562	C	T	0.702735512723373	0.160330288183546	-0.0802532616322299	0.0571620066480515
0	1	13875610	rs17391912	T	C	0.199089698304195	0.358408918867434	-0.0620863450959778	0.0676026472419599
0	1	13875896	rs13375580	C	G	0.340878968197225	0.519020399320579	-0.0362926129188078	0.0562801672100418
0	1	13876130	rs76996492	A	G	0.197373693989843	0.370299826752245	-0.061023903068804	0.0681137332615082
0	1	13876264	rs354581	G	C	0.760980733438087	0.838024497515261	-0.012660088454776	0.0619314385063067
0	1	13880522	rs6684199	G	A	0.114341177969877	0.990563456059904	-0.000991619922935786	0.0838421127685382
0	1	13885203	rs10927872	T	C	0.179575931731104	0.178189799035493	0.0910223904023722	0.0676068020317642
0	1	13885279	rs12042662	A	G	0.757580299480344	0.670929323864182	0.0264336327046134	0.0622153874468399
0	1	13900468	rs655839	T	A	0.550845056226661	0.222529352186137	0.0650021994669482	0.0532879197196895
0	1	13901884	rs12404716	C	T	0.123843248739057	0.757405216463745	-0.0253112493505295	0.0819426031925335
0	1	13903098	rs355013	C	T	0.670524788673329	0.235796001876829	0.067785983415315	0.0571763286990477
0	1	13908031	rs1261015	A	G	0.692154986548995	0.170472470402885	0.07967271271604	0.0581261061482156
0	1	13908105	rs1262461	G	A	0.719980017497718	0.120833458677703	0.0934927776466799	0.0602679665142239
0	1	13912977	rs355027	C	T	0.543027069419464	0.324734832107955	0.0524938477749414	0.0533054480556037
0	1	13913180	rs355028	T	C	0.522115349199662	0.198796903931703	0.0681582366094155	0.0530419749812498
0	1	13914230	rs1148455	T	C	0.646239986842074	0.6276703339438	0.0271739814894342	0.0560278487981212
0	1	13914909	rs10927904	T	C	0.195456435854277	0.880042115697264	0.0101546666710011	0.0672869565970948
0	1	13916809	rs434651	C	T	0.737369545032498	0.211501204259401	0.0769500631662222	0.0615872397434024
0	1	13917411	rs11804743	T	C	0.0557329017106086	0.00298129863570182	0.3084176337573	0.103856223000997
0	1	13920193	rs1261025	G	A	0.685787938550066	0.21775903184123	0.0715358588058887	0.0580408440860892
0	1	13920807	rs1261026	T	G	0.684999143474316	0.22669677290981	0.0702396535595626	0.0581015585291203
0	1	13922117	rs12566684	G	A	0.169100937078179	0.853873105388837	-0.0130864888131707	0.0710531349879539
0	1	13922799	rs7514217	G	A	0.717874874545304	0.376527251363214	0.0528675409776644	0.059783740184397
0	1	13923443	rs16852007	A	G	0.124634165851088	0.358471017377364	-0.0758962590239334	0.0826502343993558
0	1	13923574	rs10927907	C	T	0.168092222592057	0.841315131418147	-0.0143117059930268	0.0714829175192764
0	1	13924863	rs1262460	G	A	0.302211511362858	0.39043318196508	-0.0505015324150229	0.0588025707257732
0	1	13932007	rs2788749	G	C	0.599551104114645	0.826936236607973	-0.0118792782280811	0.0543344262370302
0	1	13932427	rs442112	T	C	0.646502371426915	0.282707048703791	0.0599588230717275	0.0558141724080234
0	1	13934056	rs2483133	C	T	0.306820957588979	0.905645691108709	0.00688102840453046	0.0580517953469537
0	1	13935402	rs92406	A	C	0.621554489448823	0.0839154774042103	-0.0937419222080228	0.0542360575648935
0	1	13937281	rs4391657	C	T	0.776463655514969	0.0347000557171721	-0.130335387780268	0.0617164661572758
0	1	13938377	rs1412838	C	A	0.41263767780812	0.521732590760207	-0.0346576831647795	0.0540954110852432
0	1	13938925	rs79769438	A	G	0.105424638454932	0.496122893068367	-0.0604576835270047	0.088829621192736
0	1	13943528	rs1539114	C	A	0.136008299721713	0.409287727996821	-0.0652952537858377	0.0791315929091013
0	1	13943724	rs1061615	C	T	0.182912130902374	0.903267082832138	-0.00838276917720938	0.0689739644751592
0	1	13944568	rs876931	C	T	0.550115882911798	0.31807790683168	-0.0533950763155886	0.0534798135621558
0	1	13945379	rs1106669	T	C	0.210095263999723	0.504853745756976	-0.0440600115666835	0.0660696443697325
0	1	13946586	rs6703700	A	G	0.414012627482896	0.608804871130602	-0.0277079784791112	0.0541403910754315
0	1	13947519	rs1772636	G	A	0.185057705574658	0.680436145551107	-0.0284703569958588	0.0691249479502941
0	1	13947905	rs11588651	G	A	0.0555970619726002	0.126635076207784	-0.191630863846958	0.125453374960186
0	1	13948225	rs1772635	A	C	0.688398120758657	0.101288356142686	-0.0929093663492485	0.0566990879185074
0	1	13948765	rs10927910	A	G	0.113733464825773	0.408211552478999	0.067871863322319	0.0820655016265933
0	1	13949397	rs75737744	C	A	0.135384500434366	0.0344811235839529	-0.174746832799513	0.0826460643821124
0	1	13952864	rs7515525	T	G	0.264122036336654	0.729647054996517	0.0207787707142583	0.0601246163416104
0	1	13956484	rs10803421	C	T	0.247356079729771	0.565258230662106	0.0349123999066064	0.0607120548073551
[truncated: 534,508 more rows]
